# Supplementary material for: Where is your field going? A machine learning approach to study the relative motion of the domains of physics
Source: PLoS One. 2020 Jun 18;15(6):e0233997. doi: 10.1371/journal.pone.0233997 (PMC7302634; doi:10.1371/journal.pone.0233997)
Supplement: S28 Data — (ZIP) [file pone.0233997.s028.zip › 27/Pacs4Run_27_VS_500_embeddings2000-2004ED8.txt]

-4.425073862075805664e-01 2.167431116104125977e-01 5.341206192970275879e-01 1.032255962491035461e-01 -4.656529426574707031e-02 4.777551814913749695e-02 1.800145655870437622e-01 6.514702439308166504e-01
-3.439394235610961914e-01 5.340995788574218750e-01 2.733685672283172607e-01 -5.734547972679138184e-01 1.289568841457366943e-01 1.102406606078147888e-01 1.221260800957679749e-01 3.862187266349792480e-01
-4.190129041671752930e-01 4.042854309082031250e-01 6.737350821495056152e-01 -2.934750318527221680e-01 -9.601438045501708984e-02 3.274689242243766785e-02 2.867436707019805908e-01 1.685880571603775024e-01
-6.251884102821350098e-01 3.196299076080322266e-01 2.803176343441009521e-01 -4.118847548961639404e-01 2.255538851022720337e-01 4.406501650810241699e-01 7.459275424480438232e-02 9.021092951297760010e-02
1.633386500179767609e-02 -5.200093984603881836e-01 1.839021593332290649e-01 -4.141556620597839355e-01 1.997063606977462769e-01 2.951346933841705322e-01 3.647384941577911377e-01 5.137676596641540527e-01
3.892115354537963867e-01 -3.403979167342185974e-02 2.603723704814910889e-01 -1.205100268125534058e-01 2.509341575205326080e-02 1.245224699378013611e-01 3.991203904151916504e-01 7.678586840629577637e-01
-1.311066299676895142e-01 -5.288984775543212891e-01 3.604609370231628418e-01 -3.849875032901763916e-01 7.194126397371292114e-02 3.245376944541931152e-01 3.557355701923370361e-01 4.334536492824554443e-01
-2.787408232688903809e-01 6.916608810424804688e-01 -6.229777634143829346e-02 -2.918518483638763428e-01 1.583784371614456177e-01 3.250255286693572998e-01 1.646680086851119995e-01 4.438573122024536133e-01
-4.785380959510803223e-01 3.227054476737976074e-01 4.275380820035934448e-02 -6.327483654022216797e-01 4.747121036052703857e-02 1.127610169351100922e-02 4.952813386917114258e-01 1.303076893091201782e-01
-3.369569480419158936e-01 1.333481520414352417e-01 6.150673627853393555e-01 -1.803314834833145142e-01 -1.994357109069824219e-01 -1.749271154403686523e-01 5.602127313613891602e-01 2.713645994663238525e-01
-2.009650915861129761e-01 -2.218080610036849976e-01 6.552960276603698730e-01 -4.430609345436096191e-01 -1.130978465080261230e-01 3.036289513111114502e-01 1.291021704673767090e-01 4.037937819957733154e-01
9.047771245241165161e-02 -7.202543318271636963e-02 2.988522052764892578e-01 1.929898858070373535e-01 1.137877926230430603e-01 1.316373199224472046e-01 8.670023679733276367e-01 2.794623076915740967e-01
-2.367107570171356201e-01 -2.192076891660690308e-01 6.210979223251342773e-01 -1.045434698462486267e-01 -3.551843762397766113e-01 5.113963410258293152e-02 3.401131033897399902e-01 5.047534704208374023e-01
9.264677762985229492e-02 2.211309820413589478e-01 6.859559565782546997e-02 -1.085273548960685730e-01 3.827121853828430176e-01 4.890419244766235352e-01 6.967360377311706543e-01 2.344408631324768066e-01
-4.616539180278778076e-01 1.838585138320922852e-01 1.421463042497634888e-01 -2.511636912822723389e-01 3.863322138786315918e-01 -4.482759535312652588e-01 -2.124265022575855255e-02 5.649141669273376465e-01
-3.521423637866973877e-01 6.237949132919311523e-01 4.480323195457458496e-01 -5.926752462983131409e-02 3.064193725585937500e-01 2.979129552841186523e-01 3.026467859745025635e-01 9.159743785858154297e-02
-2.523415982723236084e-01 -2.576701901853084564e-02 6.262161731719970703e-01 -8.652196079492568970e-02 -4.434499442577362061e-01 3.023511171340942383e-02 3.156031966209411621e-01 4.887328445911407471e-01
1.558426618576049805e-01 6.949745118618011475e-02 1.398596912622451782e-01 -4.926473796367645264e-01 8.597166091203689575e-02 4.704716205596923828e-01 3.566217124462127686e-01 5.938916802406311035e-01
1.648796163499355316e-02 -1.500676274299621582e-01 8.394451439380645752e-02 -2.725981175899505615e-02 1.527505218982696533e-01 7.157531976699829102e-01 4.933950006961822510e-01 4.362843334674835205e-01
-2.530950605869293213e-01 -1.547006051987409592e-02 -8.815825730562210083e-02 -5.323480963706970215e-01 3.654889762401580811e-01 -2.435168921947479248e-01 7.732594013214111328e-02 6.675891280174255371e-01
-1.837169826030731201e-01 -2.661077082157135010e-01 5.493469238281250000e-01 3.215754926204681396e-01 -3.794693946838378906e-02 4.394443929195404053e-01 3.158729970455169678e-01 4.426225423812866211e-01
-2.386958897113800049e-01 1.144800633192062378e-01 2.033683508634567261e-01 -5.344060063362121582e-01 1.146686747670173645e-01 -2.771736085414886475e-01 3.371516242623329163e-02 7.154433131217956543e-01
-2.618700861930847168e-01 5.654865503311157227e-01 3.032685257494449615e-02 -3.152466714382171631e-01 -2.642668485641479492e-01 3.363214433193206787e-01 3.838780224323272705e-01 4.254849851131439209e-01
8.174908161163330078e-02 -2.535969018936157227e-01 -5.277883727103471756e-03 -2.773956954479217529e-02 3.824653625488281250e-01 6.182720661163330078e-01 4.220762550830841064e-01 4.706589579582214355e-01
1.896892488002777100e-02 3.147881031036376953e-01 -1.456081569194793701e-01 -1.097071766853332520e-01 2.111545391380786896e-02 -2.722618579864501953e-01 3.504766225814819336e-01 8.184772729873657227e-01
3.752182722091674805e-01 -1.999209225177764893e-01 4.215976893901824951e-01 -1.451594829559326172e-01 4.582240581512451172e-01 5.960603430867195129e-02 2.318150103092193604e-01 5.942783951759338379e-01
7.908882200717926025e-02 1.833958476781845093e-01 1.956790238618850708e-01 -5.891286730766296387e-01 3.719024956226348877e-01 3.332830732688307762e-03 5.932155847549438477e-01 2.907243669033050537e-01
-1.040418595075607300e-01 -4.262007474899291992e-01 2.859876453876495361e-01 -3.084853291511535645e-01 -2.109986096620559692e-01 3.242914080619812012e-01 4.373737573623657227e-01 5.381402969360351562e-01
2.767224796116352081e-02 5.197333917021751404e-02 2.407142519950866699e-01 -4.739489555358886719e-01 3.399541079998016357e-01 2.713796198368072510e-01 6.920625567436218262e-01 2.139995545148849487e-01
-2.135276943445205688e-01 3.560913801193237305e-01 3.623960614204406738e-01 -2.807399034500122070e-01 -3.465604782104492188e-01 4.658766388893127441e-01 6.283092498779296875e-02 5.257053375244140625e-01
-6.557326316833496094e-01 -3.590727448463439941e-01 -2.748435549437999725e-02 -9.908677637577056885e-02 7.525093853473663330e-02 3.513483703136444092e-01 -8.911727368831634521e-02 5.417171120643615723e-01
1.587974578142166138e-01 3.345160186290740967e-02 4.033802151679992676e-01 -4.385111927986145020e-01 2.504652440547943115e-01 4.065693318843841553e-01 4.766949713230133057e-01 4.042118191719055176e-01
-1.330808997154235840e-01 1.545062214136123657e-01 1.762797236442565918e-01 -4.238008856773376465e-01 4.388656020164489746e-01 5.200481414794921875e-01 5.170591473579406738e-01 1.316525340080261230e-01
-1.728850305080413818e-01 3.488547354936599731e-02 2.665254473686218262e-01 -5.279572010040283203e-01 1.671576648950576782e-01 -1.057224646210670471e-01 -1.147836819291114807e-01 7.528778314590454102e-01
-1.869660168886184692e-01 5.436027050018310547e-02 -2.374035418033599854e-01 -1.518990844488143921e-01 3.002737462520599365e-01 -2.489964962005615234e-01 1.253466606140136719e-01 8.454462289810180664e-01
-2.454923093318939209e-02 -3.697254061698913574e-01 4.692002534866333008e-01 -3.196637630462646484e-01 2.887890934944152832e-01 1.977201849222183228e-01 6.050798892974853516e-01 2.274924069643020630e-01
2.347577214241027832e-01 2.085233330726623535e-01 4.647885859012603760e-01 -2.764100730419158936e-01 2.266392856836318970e-02 3.350794613361358643e-01 2.851193211972713470e-02 7.038261294364929199e-01
-1.402463018894195557e-01 -2.326597692444920540e-03 3.952585756778717041e-01 -1.332592070102691650e-01 5.691461563110351562e-01 6.381559967994689941e-01 2.335729748010635376e-01 1.435665935277938843e-01
1.428778469562530518e-01 -1.873742341995239258e-01 1.373384594917297363e-01 -2.803209424018859863e-01 1.443067342042922974e-01 5.701606869697570801e-01 2.430834919214248657e-01 6.648592948913574219e-01
-8.980084657669067383e-01 -9.608390182256698608e-02 -1.422848459333181381e-02 2.537587843835353851e-02 5.560139939188957214e-02 8.994932472705841064e-02 -4.775704443454742432e-02 4.123580455780029297e-01
1.438621133565902710e-01 -1.277150362730026245e-01 2.800143957138061523e-01 -3.870919644832611084e-01 3.236269056797027588e-01 5.058912038803100586e-01 3.974418342113494873e-01 4.648912549018859863e-01
1.014493852853775024e-01 -2.420371584594249725e-02 5.672471523284912109e-01 5.627871304750442505e-02 4.863133132457733154e-01 5.095298886299133301e-01 1.691505014896392822e-01 3.734334707260131836e-01
1.144835352897644043e-01 -2.078495323657989502e-01 1.822139918804168701e-01 2.599431276321411133e-01 5.372717380523681641e-01 3.036344647407531738e-01 5.418334603309631348e-01 4.104649126529693604e-01
-3.801203072071075439e-01 1.084249243140220642e-01 5.764973163604736328e-01 -2.465839982032775879e-01 -2.349431067705154419e-01 -2.331529110670089722e-01 4.879714846611022949e-01 3.208192884922027588e-01
5.039225518703460693e-02 8.787296712398529053e-02 4.484505057334899902e-01 7.236955314874649048e-02 3.260853290557861328e-01 7.078847885131835938e-01 2.837100625038146973e-01 3.089820444583892822e-01
-2.973644435405731201e-01 8.081677556037902832e-02 5.344889685511589050e-02 -3.980472981929779053e-01 5.440521240234375000e-01 -7.615408301353454590e-02 -1.608914583921432495e-01 6.450321078300476074e-01
-6.834194809198379517e-02 -2.427883297204971313e-01 3.971945643424987793e-01 2.530959546566009521e-01 9.787783771753311157e-02 5.658729672431945801e-01 5.058467388153076172e-01 3.590110540390014648e-01
-5.257350578904151917e-02 4.456266015768051147e-02 2.022427171468734741e-01 1.158966571092605591e-01 1.576153188943862915e-01 3.174595832824707031e-01 8.911299109458923340e-01 1.455350518226623535e-01
-1.274324357509613037e-01 1.229510456323623657e-01 2.402570396661758423e-01 -4.701855778694152832e-02 7.533760070800781250e-01 4.048728942871093750e-01 4.204433262348175049e-01 2.097003906965255737e-02
1.678108125925064087e-01 1.338962465524673462e-01 9.125306457281112671e-02 1.483826432377099991e-02 1.658990383148193359e-01 6.416442990303039551e-01 5.802149772644042969e-01 4.116854965686798096e-01
-4.072209894657135010e-01 4.098249599337577820e-02 -2.933994233608245850e-01 -2.712483406066894531e-01 -2.587342634797096252e-02 5.843861103057861328e-01 3.300177454948425293e-01 4.708972573280334473e-01
3.685719072818756104e-01 -2.400502264499664307e-01 3.546574711799621582e-01 -1.432920545339584351e-01 4.338479042053222656e-01 1.766384243965148926e-01 2.108339667320251465e-01 6.295554041862487793e-01
-1.272097676992416382e-01 -3.757649064064025879e-01 4.704650640487670898e-01 3.969210684299468994e-01 2.389629781246185303e-01 2.317258417606353760e-01 4.666049480438232422e-01 3.677153885364532471e-01
-6.515705958008766174e-03 -1.462985724210739136e-01 2.824566066265106201e-01 2.603918910026550293e-01 2.050487399101257324e-01 1.384982615709304810e-01 8.570189476013183594e-01 1.877775490283966064e-01
-3.523643314838409424e-01 4.246199131011962891e-01 -3.200142383575439453e-01 7.018614560365676880e-02 -9.704935550689697266e-02 4.553472399711608887e-01 4.678212106227874756e-01 3.906223773956298828e-01
-3.369940519332885742e-01 -5.705516319721937180e-03 4.295355975627899170e-01 -3.322138786315917969e-01 -3.734773993492126465e-01 1.608761847019195557e-01 2.212952971458435059e-01 6.141640543937683105e-01
2.732853889465332031e-01 3.486642539501190186e-01 4.964692890644073486e-01 -3.702008128166198730e-01 7.268034666776657104e-02 1.438814252614974976e-01 2.787513732910156250e-01 5.626111030578613281e-01
-2.691287100315093994e-01 1.181391775608062744e-01 7.387246936559677124e-02 -2.727751433849334717e-01 6.712713837623596191e-01 4.289876818656921387e-01 4.456957876682281494e-01 -2.165863662958145142e-02
-5.344058275222778320e-01 -3.618045151233673096e-02 3.555087745189666748e-01 1.043301001191139221e-01 2.572864294052124023e-01 1.781752109527587891e-01 -3.805544376373291016e-01 5.771185159683227539e-01
6.108497828245162964e-02 -1.440438181161880493e-01 9.078480303287506104e-02 -2.691091410815715790e-02 2.292138487100601196e-01 6.983988881111145020e-01 3.624148070812225342e-01 5.430557727813720703e-01
-2.529249191284179688e-01 6.270712614059448242e-02 -3.200010210275650024e-02 -4.913297593593597412e-01 -2.430544467642903328e-03 -3.237207829952239990e-01 2.991412281990051270e-01 7.038332223892211914e-01
-1.259322166442871094e-01 8.782036602497100830e-02 1.384937167167663574e-01 -5.622834563255310059e-01 2.645580470561981201e-01 2.230992764234542847e-01 7.103264927864074707e-01 1.294510215520858765e-01
9.913341701030731201e-02 9.376725554466247559e-02 3.330179452896118164e-01 -4.359973967075347900e-01 3.854995071887969971e-01 1.942115873098373413e-01 6.699588894844055176e-01 2.126324921846389771e-01
-3.741394579410552979e-01 3.901254832744598389e-01 4.409960508346557617e-01 -7.063647359609603882e-02 6.501962542533874512e-01 1.671386808156967163e-01 2.369843721389770508e-01 -3.876316174864768982e-02
-3.427787423133850098e-01 -3.555021435022354126e-02 6.014963388442993164e-01 -2.586477696895599365e-01 -3.844833076000213623e-01 -1.649939571507275105e-03 3.919684886932373047e-01 3.886810243129730225e-01
-1.832726448774337769e-01 7.137523591518402100e-02 -1.336972508579492569e-02 -1.677255034446716309e-01 -1.274344325065612793e-01 -2.018636316061019897e-01 1.180987209081649780e-01 9.284773468971252441e-01
-5.465587377548217773e-01 -7.717334479093551636e-02 -3.517260849475860596e-01 -1.017760038375854492e-01 2.520148754119873047e-01 -3.741248250007629395e-01 2.796029150485992432e-01 5.287625193595886230e-01
-1.486738771200180054e-01 5.038836598396301270e-01 6.280800700187683105e-02 -9.771167486906051636e-02 -5.878179147839546204e-02 -2.487977296113967896e-01 1.371028274297714233e-01 7.914239764213562012e-01
1.331856697797775269e-01 -1.454283744096755981e-01 1.483161747455596924e-01 -9.621740877628326416e-02 7.391470074653625488e-01 4.167508184909820557e-01 3.265750408172607422e-01 3.212254345417022705e-01
-1.314839571714401245e-01 1.813004463911056519e-01 1.350541114807128906e-01 -2.116061151027679443e-01 5.802823901176452637e-01 6.560273766517639160e-01 3.202455937862396240e-01 1.310294717550277710e-01
-3.081842958927154541e-01 -1.671485602855682373e-01 5.801370739936828613e-01 -3.094121813774108887e-01 -3.926584124565124512e-01 6.802339851856231689e-02 3.576697111129760742e-01 3.975593149662017822e-01
-5.412217378616333008e-01 -2.575172185897827148e-01 5.335582494735717773e-01 4.330718219280242920e-01 6.349729746580123901e-02 6.954007595777511597e-02 3.542606830596923828e-01 1.848237067461013794e-01
-1.649037599563598633e-01 -2.580854669213294983e-02 -2.455366551876068115e-01 -2.562610507011413574e-01 4.865598082542419434e-01 -2.285289764404296875e-01 1.442908942699432373e-01 7.323911786079406738e-01
-1.596077084541320801e-01 -9.829495847225189209e-02 -4.083761200308799744e-02 -1.662342548370361328e-01 3.103308975696563721e-01 -4.672194421291351318e-01 2.374626249074935913e-01 7.513815164566040039e-01
-2.654122412204742432e-01 3.428240716457366943e-01 5.561695694923400879e-01 8.295633643865585327e-02 5.790710449218750000e-01 3.311770856380462646e-01 2.243106216192245483e-01 -2.246861159801483154e-02
-3.001540303230285645e-01 -1.585589796304702759e-01 1.713448576629161835e-02 9.130752831697463989e-02 2.023518234491348267e-01 5.380737781524658203e-01 7.274693250656127930e-01 1.282766312360763550e-01
-3.143860399723052979e-01 1.418230310082435608e-02 5.900983810424804688e-01 -8.461858332157135010e-02 -4.068125784397125244e-01 -8.014433830976486206e-02 3.837471306324005127e-01 4.758177697658538818e-01
-2.255598604679107666e-01 -8.400710299611091614e-03 2.525725066661834717e-01 -5.283974856138229370e-02 6.345495581626892090e-01 5.621487498283386230e-01 4.041575789451599121e-01 2.143612131476402283e-02
-1.247498467564582825e-01 2.503104805946350098e-01 3.168563842773437500e-01 -1.755384653806686401e-01 5.581548213958740234e-01 5.911215543746948242e-01 3.438455164432525635e-01 1.066729128360748291e-01
1.234182566404342651e-01 1.095165088772773743e-01 3.015928566455841064e-01 -4.581811428070068359e-01 3.768931329250335693e-01 2.591302394866943359e-01 6.080234646797180176e-01 3.049530684947967529e-01
-4.164784848690032959e-01 -1.045450270175933838e-01 6.521012187004089355e-01 4.272838234901428223e-01 2.753748893737792969e-01 2.002115398645401001e-01 2.916252315044403076e-01 8.274794369935989380e-02
-4.258366227149963379e-01 -3.742740452289581299e-01 3.339638113975524902e-01 4.071610271930694580e-01 -1.441626250743865967e-01 2.811937630176544189e-01 4.043336212635040283e-01 3.713915646076202393e-01
-3.848553895950317383e-01 3.283524811267852783e-01 2.264200709760189056e-02 -2.075864672660827637e-01 -1.999402195215225220e-01 -3.039448261260986328e-01 2.206782251596450806e-01 7.207002043724060059e-01
-4.492583125829696655e-02 -1.935072392225265503e-01 4.935070276260375977e-01 2.868268191814422607e-01 2.628261446952819824e-01 6.063616648316383362e-02 6.996318697929382324e-01 2.692186534404754639e-01
-2.440598011016845703e-01 1.309352368116378784e-01 2.856813184916973114e-02 -3.132309615612030029e-01 6.282171010971069336e-01 -1.178951337933540344e-01 -7.384990155696868896e-02 6.405865550041198730e-01
3.474781215190887451e-01 2.210818082094192505e-01 5.479205250740051270e-01 -7.412611506879329681e-03 1.058517023921012878e-02 1.315174847841262817e-01 2.158490121364593506e-01 6.827227473258972168e-01
9.593505412340164185e-02 8.781474083662033081e-02 3.219572305679321289e-01 -3.640102744102478027e-01 5.640909671783447266e-01 2.602173984050750732e-01 5.611017346382141113e-01 2.148913741111755371e-01
-4.480806365609169006e-02 6.202557086944580078e-01 2.167025208473205566e-01 4.542923867702484131e-01 2.148587852716445923e-01 1.019206792116165161e-01 5.900634825229644775e-02 5.476310253143310547e-01
-8.467066884040832520e-01 -1.854087412357330322e-01 2.602897286415100098e-01 5.996039509773254395e-02 -3.852266818284988403e-02 2.234398387372493744e-02 -1.105915755033493042e-01 4.039204716682434082e-01
1.191274300217628479e-01 1.080552563071250916e-01 1.203731000423431396e-01 -2.021347284317016602e-01 2.464106678962707520e-01 6.749788522720336914e-01 4.165152609348297119e-01 4.785237610340118408e-01
-4.382803291082382202e-02 -1.662574261426925659e-01 1.836036890745162964e-01 -4.817774891853332520e-01 3.777405619621276855e-01 5.680087804794311523e-01 3.636094629764556885e-01 3.272366821765899658e-01
-2.632783651351928711e-01 -4.190586209297180176e-01 1.161662116646766663e-01 -3.681503832340240479e-01 5.249893665313720703e-01 -1.792725920677185059e-01 3.669675812125205994e-02 5.449275374412536621e-01
-3.922310173511505127e-01 1.982567831873893738e-02 7.282050251960754395e-01 -2.415678799152374268e-01 -2.310164039954543114e-03 -2.892195880413055420e-01 3.667333126068115234e-01 1.974273622035980225e-01
1.923600211739540100e-02 -5.581974983215332031e-01 3.091516494750976562e-01 -1.710545867681503296e-01 1.757951229810714722e-01 3.465641736984252930e-01 3.949246406555175781e-01 5.061966776847839355e-01
7.441937178373336792e-02 -3.742080032825469971e-01 3.482008874416351318e-01 3.451259434223175049e-01 2.380869835615158081e-01 -7.068762928247451782e-02 5.599358081817626953e-01 4.887370169162750244e-01
7.474078238010406494e-02 -1.316214948892593384e-01 3.388003408908843994e-01 -3.761978745460510254e-01 5.135784149169921875e-01 3.202434480190277100e-01 5.474561452865600586e-01 2.339918613433837891e-01
8.437442034482955933e-02 4.556131362915039062e-02 2.085503339767456055e-01 -2.638460397720336914e-01 4.976448118686676025e-01 3.120563924312591553e-01 7.059817910194396973e-01 1.850868165493011475e-01
-1.087310090661048889e-01 1.742752385325729847e-03 -2.178175188601016998e-02 1.475546360015869141e-01 -1.003775931894779205e-02 1.946178227663040161e-01 9.391577243804931641e-01 2.143214046955108643e-01
-2.423672564327716827e-02 2.105918377637863159e-01 1.811651289463043213e-01 -5.996497273445129395e-01 2.198028415441513062e-01 4.686632752418518066e-01 4.091638922691345215e-01 3.567763864994049072e-01
-1.964318454265594482e-01 -1.986852474510669708e-02 5.742267519235610962e-02 2.124489657580852509e-02 6.696862578392028809e-01 -6.329248845577239990e-02 -1.975068449974060059e-01 6.824782490730285645e-01
-2.607293128967285156e-01 3.490790426731109619e-01 5.718130469322204590e-01 -2.649619877338409424e-01 -1.603070944547653198e-01 -1.253335922956466675e-01 5.353190302848815918e-01 2.915746867656707764e-01
-1.751921623945236206e-01 -1.480158418416976929e-01 2.389759272336959839e-01 2.195223048329353333e-02 4.159776568412780762e-01 -4.424893260002136230e-01 -4.336321353912353516e-02 7.204812169075012207e-01
-4.583949446678161621e-01 4.268808290362358093e-02 6.452102214097976685e-02 -1.589007228612899780e-01 6.618357896804809570e-01 -1.589422971010208130e-01 -1.530720144510269165e-01 5.214585065841674805e-01
-1.883273422718048096e-01 -4.619191586971282959e-01 4.492723941802978516e-01 -4.373133182525634766e-01 1.216658800840377808e-01 1.698804050683975220e-01 4.967373013496398926e-01 2.601251602172851562e-01
-2.573043406009674072e-01 3.738228380680084229e-01 5.675311684608459473e-01 4.312409460544586182e-01 -1.327488105744123459e-02 -2.658120542764663696e-02 4.621791243553161621e-01 2.673917412757873535e-01
-6.951001882553100586e-01 -2.718375325202941895e-01 2.877247035503387451e-01 5.721820518374443054e-03 5.514082685112953186e-02 -5.164722725749015808e-02 5.952797532081604004e-01 7.470554206520318985e-03
-2.592068910598754883e-01 8.565565943717956543e-02 3.340778648853302002e-01 -5.524238944053649902e-01 2.746142446994781494e-01 1.027894020080566406e-01 8.491312712430953979e-02 6.445975899696350098e-01
-4.321185648441314697e-01 -3.449247451499104500e-03 -2.866446971893310547e-01 1.311998218297958374e-01 1.119933277368545532e-01 5.640603899955749512e-01 5.781022906303405762e-01 2.213009297847747803e-01
-2.831367254257202148e-01 -8.313350379467010498e-02 -3.345657140016555786e-02 -2.618635594844818115e-01 2.498067915439605713e-01 5.557411313056945801e-01 6.784455776214599609e-01 1.081230118870735168e-01
2.043086104094982147e-02 -2.356092184782028198e-01 5.127738118171691895e-01 -3.264379799365997314e-01 -2.938493853434920311e-03 4.673747420310974121e-01 1.697222590446472168e-01 5.721181035041809082e-01
-6.931770443916320801e-01 -1.679707616567611694e-01 -7.610572874546051025e-02 2.216263562440872192e-01 2.262061685323715210e-01 4.811929464340209961e-01 -6.484714150428771973e-02 3.866005837917327881e-01
-3.993501961231231689e-01 -3.314227610826492310e-02 4.737403988838195801e-01 -6.858807802200317383e-02 2.226510643959045410e-01 -1.154933869838714600e-01 -3.399242162704467773e-01 6.571346521377563477e-01
-1.142542734742164612e-01 5.018130410462617874e-03 6.277970671653747559e-01 2.066366523504257202e-01 1.108933985233306885e-01 -4.131149947643280029e-01 5.050799250602722168e-01 3.347027301788330078e-01
-3.805475234985351562e-01 -1.018028184771537781e-01 -8.567131310701370239e-02 -2.949600815773010254e-01 5.648341178894042969e-01 -1.862936764955520630e-01 1.471639983355998993e-02 6.296977400779724121e-01
-2.923927605152130127e-01 3.538049757480621338e-01 6.836873888969421387e-01 3.326582312583923340e-01 7.502922415733337402e-02 -6.656071543693542480e-02 4.224526882171630859e-01 1.507069170475006104e-01
-5.919201374053955078e-01 -2.418116852641105652e-02 4.459449350833892822e-01 -1.558518409729003906e-01 4.732881207019090652e-03 -2.971072196960449219e-01 5.797916650772094727e-01 3.788909688591957092e-02
1.083374917507171631e-01 -3.029429316520690918e-01 2.053705751895904541e-01 -4.293841719627380371e-01 1.734409034252166748e-01 4.202616214752197266e-01 3.556857109069824219e-01 5.802816152572631836e-01
-3.769234418869018555e-01 1.489414572715759277e-01 2.464131414890289307e-01 -5.306495353579521179e-02 -3.277300000190734863e-01 4.792875424027442932e-02 7.833362817764282227e-01 2.211104631423950195e-01
-2.893862873315811157e-02 -2.514902502298355103e-02 4.240136444568634033e-01 1.791667342185974121e-01 1.555106341838836670e-01 1.765804886817932129e-01 8.450242280960083008e-01 1.311929821968078613e-01
-2.030950188636779785e-01 4.152078032493591309e-01 3.054284453392028809e-01 3.444596529006958008e-01 -1.178816258907318115e-01 -3.133595287799835205e-01 5.349102616310119629e-01 4.197578728199005127e-01
-6.416155695915222168e-01 2.045676112174987793e-02 3.823203966021537781e-02 -2.670761048793792725e-01 4.878289997577667236e-01 -6.935045123100280762e-02 -1.763391047716140747e-01 4.911593496799468994e-01
-2.816280424594879150e-01 6.391342878341674805e-01 1.129600256681442261e-01 4.711545705795288086e-01 1.039816066622734070e-01 1.600870490074157715e-01 8.203260600566864014e-02 4.840216636657714844e-01
-5.508672911673784256e-04 -3.093788027763366699e-01 2.901945412158966064e-01 3.300264477729797363e-01 1.347504556179046631e-01 5.347580313682556152e-01 4.017035067081451416e-01 4.956456422805786133e-01
-2.410089224576950073e-01 4.219284951686859131e-01 6.142520904541015625e-01 -6.815585494041442871e-02 5.490158796310424805e-01 1.286003440618515015e-01 1.093830317258834839e-01 2.280772179365158081e-01
-1.650430411100387573e-01 -3.503786325454711914e-01 4.653798043727874756e-01 3.259384632110595703e-02 -1.026488915085792542e-01 5.946601629257202148e-01 2.664379179477691650e-01 4.440812468528747559e-01
-2.395410090684890747e-01 -2.506234049797058105e-01 6.824034452438354492e-01 1.594155281782150269e-01 4.320909678936004639e-01 3.862605988979339600e-01 1.851371824741363525e-01 1.361789554357528687e-01
-6.110238432884216309e-01 3.442131280899047852e-01 -2.790618240833282471e-01 -1.088117212057113647e-01 3.105603158473968506e-01 2.401083260774612427e-01 5.136104822158813477e-01 2.358515933156013489e-02
-2.178929746150970459e-01 4.006902873516082764e-01 3.368223309516906738e-01 -3.609633445739746094e-02 -3.993588685989379883e-01 5.082240104675292969e-01 1.310817301273345947e-01 4.921954572200775146e-01
-3.236883282661437988e-01 -1.003678813576698303e-01 -4.407378658652305603e-02 1.598390191793441772e-01 -1.195958480238914490e-01 -3.639561533927917480e-01 2.785427868366241455e-01 7.958064079284667969e-01
-6.635230779647827148e-01 -2.998534440994262695e-01 1.431085765361785889e-01 5.231583118438720703e-02 3.064519762992858887e-01 5.177595466375350952e-02 -2.325287312269210815e-01 5.440081357955932617e-01
3.788107633590698242e-01 -2.737308852374553680e-02 4.498778283596038818e-01 3.160837665200233459e-02 1.457429677248001099e-01 2.473463416099548340e-01 3.455075323581695557e-01 6.712431907653808594e-01
-1.193688623607158661e-02 -2.915414273738861084e-01 2.871386110782623291e-01 4.069706797599792480e-01 2.606376409530639648e-01 5.448519587516784668e-01 1.409743130207061768e-01 5.311478376388549805e-01
-3.145704567432403564e-01 6.251098513603210449e-01 4.258992671966552734e-01 2.433439902961254120e-02 4.486705958843231201e-01 2.312275022268295288e-01 2.543356716632843018e-01 9.403444081544876099e-02
-1.043255627155303955e-01 -1.012059152126312256e-01 3.039034307003021240e-01 -6.496694087982177734e-01 3.763166666030883789e-01 1.945986151695251465e-01 5.014966130256652832e-01 1.829323619604110718e-01
-2.440571635961532593e-01 2.710335254669189453e-01 -5.769023671746253967e-02 2.831935416907072067e-03 -1.004094928503036499e-01 -1.377607323229312897e-02 -1.188439056277275085e-01 9.161033034324645996e-01
-1.175008639693260193e-01 3.879370540380477905e-02 2.703177928924560547e-01 9.788002818822860718e-02 3.138566911220550537e-01 3.605181276798248291e-01 8.175507783889770508e-01 7.188723981380462646e-02
-4.835055470466613770e-01 -3.653146922588348389e-01 3.029561340808868408e-01 4.011603295803070068e-01 -6.682897359132766724e-02 2.662407755851745605e-01 4.443752467632293701e-01 3.274687826633453369e-01
4.167577251791954041e-02 3.264461457729339600e-01 -1.625206619501113892e-01 2.164986580610275269e-01 2.364442795515060425e-01 4.287793338298797607e-01 6.949156522750854492e-01 3.094282746315002441e-01
1.016347035765647888e-01 1.203352469019591808e-03 3.597324490547180176e-01 -2.855387032032012939e-01 4.138360023498535156e-01 5.855825543403625488e-01 3.718535602092742920e-01 3.553685843944549561e-01
-6.657573580741882324e-01 -2.710182592272758484e-02 6.632993370294570923e-02 -1.097589209675788879e-01 2.960909605026245117e-01 2.418199926614761353e-01 -2.809540927410125732e-01 5.608066320419311523e-01
9.792813658714294434e-02 -1.416618190705776215e-02 2.744371891021728516e-01 -3.279601931571960449e-01 3.653024137020111084e-01 5.175020098686218262e-01 4.859233498573303223e-01 4.122624397277832031e-01
-3.457651138305664062e-01 4.604502916336059570e-01 -2.172823101282119751e-01 -4.820736944675445557e-01 3.072751462459564209e-01 2.532251551747322083e-02 5.754109472036361694e-02 5.389387011528015137e-01
-2.657692432403564453e-01 3.390409648418426514e-01 -1.180572509765625000e-01 3.027073293924331665e-02 -2.738999724388122559e-01 -7.769533246755599976e-02 2.280566096305847168e-01 8.163924217224121094e-01
-2.405527830123901367e-01 -2.838426828384399414e-01 6.693290174007415771e-02 -3.728682398796081543e-01 5.877741575241088867e-01 -2.796568572521209717e-01 9.491368383169174194e-02 5.341929197311401367e-01
-1.234589237719774246e-02 -2.416436523199081421e-01 2.147130817174911499e-01 2.972492873668670654e-01 1.711290329694747925e-01 5.088471248745918274e-02 7.486795783042907715e-01 4.632511436939239502e-01
-3.174957036972045898e-01 3.756336271762847900e-01 4.922031760215759277e-01 1.510522663593292236e-01 -1.108191814273595810e-02 -1.419768035411834717e-01 6.767405867576599121e-01 1.214785203337669373e-01
-2.488435953855514526e-01 -1.698095947504043579e-01 7.371326684951782227e-01 1.759381890296936035e-01 2.990221381187438965e-01 4.316718578338623047e-01 1.610278040170669556e-01 1.823128163814544678e-01
-3.860255181789398193e-01 -2.662521786987781525e-03 3.036886751651763916e-01 -9.956467151641845703e-02 4.723508656024932861e-01 -1.159159839153289795e-01 -2.607204616069793701e-01 6.665658354759216309e-01
-4.610854387283325195e-01 4.091888368129730225e-01 -3.484716638922691345e-02 6.310336291790008545e-02 -2.039312124252319336e-01 -2.461396306753158569e-01 1.942441910505294800e-01 6.891044378280639648e-01
-3.368770778179168701e-01 3.107704818248748779e-01 8.558078669011592865e-03 1.725631505250930786e-01 -9.523699432611465454e-02 -1.346821188926696777e-01 2.811158262193202972e-02 8.556194305419921875e-01
3.050892949104309082e-01 2.533701658248901367e-01 5.602411627769470215e-01 -2.848141491413116455e-01 1.334722340106964111e-01 8.085700869560241699e-02 3.020539581775665283e-01 5.763207674026489258e-01
-6.066864728927612305e-01 1.404933780431747437e-01 3.033991754055023193e-01 -2.503157034516334534e-02 1.333988308906555176e-01 -4.537193775177001953e-01 5.438765883445739746e-01 7.572871632874011993e-03
-2.499458342790603638e-01 1.051549911499023438e-01 7.883280515670776367e-01 -8.073171228170394897e-02 -3.356996225193142891e-03 -3.072440624237060547e-01 3.687211275100708008e-01 2.610085010528564453e-01
-5.939598083496093750e-01 3.900257647037506104e-01 -3.693970441818237305e-01 3.612881898880004883e-02 6.974567472934722900e-02 3.128921389579772949e-01 3.569741845130920410e-01 3.565607964992523193e-01
-1.706302762031555176e-01 1.154819689691066742e-02 1.667033582925796509e-01 -3.538778424263000488e-01 -1.099951043725013733e-01 -2.832363247871398926e-01 1.271798610687255859e-01 8.421614766120910645e-01
-1.353549212217330933e-01 -1.620410084724426270e-01 -2.120967023074626923e-02 4.064927250146865845e-02 1.963561028242111206e-02 -4.256286919116973877e-01 2.492622435092926025e-01 8.424028754234313965e-01
-4.017933309078216553e-01 4.957323372364044189e-01 4.640113115310668945e-01 -3.684014081954956055e-01 -1.594521403312683105e-01 -1.079531237483024597e-01 2.044114917516708374e-01 4.036364853382110596e-01
-1.983024924993515015e-01 -3.385532200336456299e-01 6.826361417770385742e-01 1.256781518459320068e-01 3.342359960079193115e-01 4.375225603580474854e-01 1.466487199068069458e-01 1.990611702203750610e-01
-5.763837099075317383e-01 -1.317669451236724854e-01 -1.554440855979919434e-01 2.266009747982025146e-01 -6.863918155431747437e-02 3.436107933521270752e-01 -4.842653498053550720e-02 6.706590652465820312e-01
-3.515498042106628418e-01 -2.097218185663223267e-01 6.474878191947937012e-01 4.663649499416351318e-01 2.152539193630218506e-01 -9.073104709386825562e-02 3.300963938236236572e-01 1.793397814035415649e-01
3.433629572391510010e-01 1.150446385145187378e-01 4.923098385334014893e-01 -2.120742648839950562e-01 2.262576222419738770e-01 2.620027400553226471e-02 4.855432808399200439e-01 5.421170592308044434e-01
-5.973754525184631348e-01 -1.903330534696578979e-01 4.209498763084411621e-01 1.272812187671661377e-01 7.001277804374694824e-02 -1.318916976451873779e-01 6.254163384437561035e-01 -8.591509424149990082e-03
-4.887453019618988037e-01 1.569273620843887329e-01 2.415618598461151123e-01 -1.111950427293777466e-01 1.433397531509399414e-01 5.367672443389892578e-02 -3.811976313591003418e-01 7.050151824951171875e-01
6.995628774166107178e-02 -3.925230801105499268e-01 2.093502730131149292e-01 3.299449086189270020e-01 1.216244697570800781e-01 4.856739938259124756e-01 3.896830379962921143e-01 5.346174836158752441e-01
8.776803314685821533e-02 -3.795001208782196045e-01 3.912149965763092041e-01 -3.739985227584838867e-01 4.085296094417572021e-01 2.318996042013168335e-01 4.800312817096710205e-01 3.228754401206970215e-01
-1.071683838963508606e-01 -1.741818785667419434e-01 3.597134724259376526e-02 1.933045983314514160e-01 3.034719526767730713e-01 4.797025918960571289e-01 7.321082949638366699e-01 2.476342171430587769e-01
5.316659808158874512e-03 -4.376591145992279053e-01 3.395172357559204102e-01 -3.229874670505523682e-01 4.923799037933349609e-01 3.779554069042205811e-01 2.670915424823760986e-01 3.636032342910766602e-01
-3.045894205570220947e-01 -3.917255699634552002e-01 1.871441751718521118e-01 -4.425705671310424805e-01 1.934164315462112427e-01 3.745581209659576416e-01 5.666143894195556641e-01 1.553361117839813232e-01
-2.200426161289215088e-01 3.614435493946075439e-01 2.896114066243171692e-02 7.969051599502563477e-02 -2.253732979297637939e-01 -1.231994256377220154e-01 6.163338944315910339e-02 8.625432252883911133e-01
-5.681894421577453613e-01 -6.199316121637821198e-04 6.237901449203491211e-01 -2.271724492311477661e-01 -1.159403249621391296e-01 -2.606269419193267822e-01 3.579275012016296387e-01 1.641895323991775513e-01
-3.736610990017652512e-03 -1.138822361826896667e-01 4.609963595867156982e-01 2.444026172161102295e-01 -7.782154716551303864e-03 -1.314739044755697250e-02 8.037136197090148926e-01 2.618734836578369141e-01
-5.543419122695922852e-01 -2.122044265270233154e-01 -2.484667673707008362e-02 2.755189538002014160e-01 2.204123884439468384e-01 1.876056045293807983e-01 -1.994513571262359619e-01 6.690203547477722168e-01
-3.679777979850769043e-01 1.866911202669143677e-01 4.297718033194541931e-02 -4.489578306674957275e-01 -2.006521522998809814e-01 -1.211167648434638977e-01 1.261619329452514648e-01 7.453060150146484375e-01
-2.626878619194030762e-01 -1.307161897420883179e-01 1.298771500587463379e-01 5.472490191459655762e-02 4.015422463417053223e-01 3.378710150718688965e-01 7.865144610404968262e-01 6.905374582856893539e-03
-4.832225441932678223e-01 2.144745290279388428e-01 5.582833290100097656e-01 -6.087716817855834961e-01 2.571450313553214073e-03 1.465305034071207047e-02 7.155678421258926392e-02 1.813051551580429077e-01
-1.573654264211654663e-01 1.853449195623397827e-01 4.647103250026702881e-01 4.051600396633148193e-01 2.259370870888233185e-03 -2.784755527973175049e-01 6.055648326873779297e-01 3.413361907005310059e-01
-4.703695178031921387e-01 5.060653090476989746e-01 -2.395553588867187500e-01 -6.155410408973693848e-02 3.587543070316314697e-01 4.515110552310943604e-01 1.201036423444747925e-01 3.383532762527465820e-01
-1.753605604171752930e-01 -3.141968846321105957e-01 5.981177091598510742e-01 1.688304543495178223e-01 -1.670585125684738159e-01 3.028403520584106445e-01 4.359654486179351807e-01 4.178441464900970459e-01
-4.210546314716339111e-01 1.452005654573440552e-01 4.627115726470947266e-01 -3.882964849472045898e-01 -3.322524428367614746e-01 8.839207142591476440e-02 2.109474390745162964e-01 5.234977602958679199e-01
2.897350490093231201e-01 -8.256603777408599854e-02 7.215785980224609375e-02 -1.186982616782188416e-01 2.846107780933380127e-01 5.309585332870483398e-01 3.902571797370910645e-01 6.121432781219482422e-01
7.501096278429031372e-02 -2.676116488873958588e-02 1.962199807167053223e-01 2.169976979494094849e-01 9.540882706642150879e-02 3.641999363899230957e-01 8.303958773612976074e-01 2.770650982856750488e-01
4.078778997063636780e-02 -3.203478157520294189e-01 4.453351199626922607e-01 3.147011101245880127e-01 4.315245449542999268e-01 -7.536616176366806030e-02 5.959652662277221680e-01 2.264626622200012207e-01
-2.440038919448852539e-01 1.518279463052749634e-01 1.586771309375762939e-01 -6.701967716217041016e-01 3.178698718547821045e-01 2.395072728395462036e-01 5.226966142654418945e-01 1.070122718811035156e-01
-2.915930747985839844e-01 2.496477067470550537e-01 8.321373909711837769e-02 -4.421805739402770996e-01 -1.461985260248184204e-01 -1.840341091156005859e-01 1.864359825849533081e-01 7.484653592109680176e-01
-1.765405833721160889e-01 1.352173238992691040e-01 1.397730708122253418e-01 2.175836414098739624e-01 -1.257036775350570679e-01 2.254261076450347900e-01 8.788662552833557129e-01 2.112966626882553101e-01
-3.443779945373535156e-01 4.340338408946990967e-01 2.250552363693714142e-02 5.811236500740051270e-01 2.913568317890167236e-01 3.993267118930816650e-01 1.287072598934173584e-01 3.064164221286773682e-01
-4.701601266860961914e-01 4.823697507381439209e-01 1.107396334409713745e-01 5.459491610527038574e-01 6.057615205645561218e-02 1.324306875467300415e-01 1.349564045667648315e-01 4.433107376098632812e-01
-7.000977396965026855e-01 1.525462139397859573e-02 -6.169656664133071899e-02 -1.553460061550140381e-01 4.354186654090881348e-01 2.367552667856216431e-01 -2.139648795127868652e-01 4.361972212791442871e-01
-4.939435720443725586e-01 4.148485064506530762e-01 1.110941395163536072e-01 5.260459780693054199e-01 4.075125455856323242e-01 2.671614885330200195e-01 1.368209719657897949e-01 1.967045366764068604e-01
-6.269469857215881348e-02 -2.553949831053614616e-03 1.919745355844497681e-01 1.089993119239807129e-02 5.722505450248718262e-01 6.796068549156188965e-01 3.686447739601135254e-01 1.839967072010040283e-01
1.454015970230102539e-01 -5.681021139025688171e-02 7.673699408769607544e-02 3.839646279811859131e-01 4.847042858600616455e-01 1.862672716379165649e-01 6.478956341743469238e-01 3.645698428153991699e-01
-5.380415320396423340e-01 3.717640042304992676e-01 -2.602079212665557861e-01 -1.328930109739303589e-01 -5.683230981230735779e-02 -3.515851199626922607e-01 4.698216915130615234e-01 3.733092546463012695e-01
-7.493337988853454590e-02 5.402807593345642090e-01 -2.130833826959133148e-02 3.236146271228790283e-01 6.340084671974182129e-01 -5.077719315886497498e-02 2.353415042161941528e-01 3.706352114677429199e-01
7.458881288766860962e-02 -2.575864791870117188e-01 4.742242768406867981e-02 -1.587625741958618164e-01 2.487884610891342163e-01 6.711391210556030273e-01 3.579805195331573486e-01 5.100566744804382324e-01
-4.616731405258178711e-01 3.968209326267242432e-01 -4.535436928272247314e-01 -1.030373573303222656e-01 6.182031705975532532e-02 2.257153391838073730e-01 5.009514093399047852e-01 3.276449143886566162e-01
-5.013148784637451172e-01 6.064401194453239441e-02 -4.244001805782318115e-01 -4.379775524139404297e-01 1.898194700479507446e-01 3.641625046730041504e-01 1.440347284078598022e-01 4.285722970962524414e-01
-1.525643654167652130e-02 1.665603183209896088e-02 4.358055591583251953e-01 8.681311458349227905e-02 5.381237864494323730e-01 5.480647683143615723e-01 4.279782772064208984e-01 1.700267344713211060e-01
-5.349385142326354980e-01 5.129997730255126953e-01 3.386147320270538330e-01 1.906750537455081940e-02 5.145781636238098145e-01 1.495481431484222412e-01 2.200933843851089478e-01 7.229850161820650101e-03
1.660185679793357849e-02 -3.209064900875091553e-01 5.837002992630004883e-01 3.561160862445831299e-01 2.203701622784137726e-02 1.911397874355316162e-01 4.291253387928009033e-01 4.561248719692230225e-01
-5.544466376304626465e-01 -1.256981045007705688e-01 -1.041262373328208923e-01 1.840206980705261230e-02 3.893159925937652588e-01 -5.369390547275543213e-02 -1.826478093862533569e-01 6.912293434143066406e-01
-2.738562822341918945e-01 -1.892188936471939087e-02 3.536108136177062988e-01 5.060920715332031250e-01 -1.016321182250976562e-01 2.560159265995025635e-01 6.372961401939392090e-01 2.479019314050674438e-01
-8.903300017118453979e-02 8.385996520519256592e-02 6.973706185817718506e-02 -3.169895708560943604e-01 1.724823936820030212e-02 -3.647031486034393311e-01 2.380360662937164307e-01 8.304985761642456055e-01
-2.062933743000030518e-01 -9.052645415067672729e-02 5.801068618893623352e-02 -2.873426117002964020e-02 6.752184629440307617e-01 -2.670483887195587158e-01 -2.620332315564155579e-02 6.458606123924255371e-01
-4.848797023296356201e-01 4.231339693069458008e-01 -2.956122756004333496e-01 3.127977624535560608e-02 2.979956269264221191e-01 5.076367855072021484e-01 7.528133690357208252e-02 3.812091350555419922e-01
-6.878699660301208496e-01 -3.420329391956329346e-01 2.756566405296325684e-01 -3.006190061569213867e-02 6.917806714773178101e-02 2.501862309873104095e-02 5.719372034072875977e-01 -2.085073478519916534e-02
-1.138672605156898499e-01 -1.692263036966323853e-01 9.479137510061264038e-02 -1.510892510414123535e-01 5.852409005165100098e-01 -3.746727108955383301e-01 1.954613998532295227e-02 6.658187508583068848e-01
-1.758134961128234863e-01 5.499050617218017578e-01 1.213658004999160767e-01 5.723461508750915527e-01 2.163692861795425415e-01 9.308055788278579712e-02 9.958129376173019409e-02 5.089086890220642090e-01
2.474158257246017456e-02 -2.907299101352691650e-01 4.842397272586822510e-01 3.883089497685432434e-02 8.242305368185043335e-03 5.414757728576660156e-01 2.226632684469223022e-01 5.796768665313720703e-01
-3.812366127967834473e-01 3.075209259986877441e-01 -4.713949263095855713e-01 1.915154904127120972e-01 1.292696595191955566e-01 2.954655885696411133e-01 5.587929487228393555e-01 2.914415597915649414e-01
-3.711249530315399170e-01 8.856306225061416626e-02 1.451436281204223633e-01 -1.650162637233734131e-01 5.818011164665222168e-01 -2.413830757141113281e-01 -1.417075544595718384e-01 6.239283084869384766e-01
-6.212790012359619141e-01 4.923319071531295776e-02 5.973334908485412598e-01 -1.404649019241333008e-01 -2.456539310514926910e-03 -2.568162083625793457e-01 4.028861820697784424e-01 8.229785412549972534e-02
-6.414369344711303711e-01 1.589275896549224854e-01 -1.964950412511825562e-01 -6.674122065305709839e-02 1.455147862434387207e-01 4.915171563625335693e-01 4.841200709342956543e-01 1.519872844219207764e-01
-6.486890316009521484e-01 1.155721209943294525e-02 5.009159445762634277e-01 -1.014276146888732910e-01 -9.134993702173233032e-02 1.677516847848892212e-01 -2.806394696235656738e-01 4.501338899135589600e-01
-6.177070736885070801e-01 -3.350733518600463867e-01 2.071301490068435669e-01 2.600197792053222656e-01 1.931777000427246094e-01 3.186114877462387085e-02 -1.474633216857910156e-01 5.792860984802246094e-01
-1.303527951240539551e-01 -2.062970995903015137e-01 -1.509096175432205200e-01 -3.214637339115142822e-01 2.081973552703857422e-01 -2.924925684928894043e-01 2.524119019508361816e-01 7.884969115257263184e-01
-3.675875365734100342e-01 3.878029584884643555e-01 -2.581420242786407471e-01 -8.797986060380935669e-02 -8.692370355129241943e-02 5.386668443679809570e-01 4.148364961147308350e-01 4.126784801483154297e-01
-4.356080293655395508e-01 -3.383569121360778809e-01 5.366941690444946289e-01 3.145205378532409668e-01 6.688825041055679321e-02 1.378178745508193970e-01 5.198091864585876465e-01 1.229920312762260437e-01
-3.627688884735107422e-01 3.529656827449798584e-01 6.010980010032653809e-01 -1.267454773187637329e-02 4.981224536895751953e-01 3.604529798030853271e-01 6.145804375410079956e-02 2.248041145503520966e-02
3.640931099653244019e-02 4.638038575649261475e-01 5.157173275947570801e-01 -5.316010713577270508e-01 1.686542779207229614e-01 4.588496685028076172e-02 2.051070928573608398e-01 4.029612243175506592e-01
-1.381940394639968872e-01 -3.963767364621162415e-02 4.893984645605087280e-02 2.635597586631774902e-01 6.045801565051078796e-02 2.936703562736511230e-01 8.858625292778015137e-01 1.811701953411102295e-01
-6.030108332633972168e-01 -9.672348946332931519e-02 -1.407528966665267944e-01 2.476684451103210449e-01 -3.055644407868385315e-02 3.411700129508972168e-01 -4.788313806056976318e-02 6.528766751289367676e-01
-3.496577590703964233e-02 5.479186177253723145e-01 9.335116297006607056e-02 1.531154662370681763e-01 6.901893615722656250e-01 -5.104656890034675598e-02 1.224825158715248108e-01 4.152527749538421631e-01
-3.378357589244842529e-01 -1.088079810142517090e-01 -2.982913851737976074e-01 3.008662723004817963e-03 2.857268452644348145e-01 -1.689272969961166382e-01 5.756120383739471436e-02 8.194823861122131348e-01
-6.414202451705932617e-01 8.493819087743759155e-02 2.630651593208312988e-01 -2.869368791580200195e-01 -2.058758735656738281e-01 -1.467882841825485229e-01 5.413922071456909180e-01 2.698004841804504395e-01
-4.328408241271972656e-01 7.607668638229370117e-02 -4.289898276329040527e-01 -2.618787288665771484e-01 8.842508494853973389e-02 5.585976243019104004e-01 2.424440234899520874e-01 4.190694093704223633e-01
-7.719354033470153809e-01 -7.773289084434509277e-02 4.502375144511461258e-03 -4.650367796421051025e-02 4.501671791076660156e-01 -1.205961257219314575e-01 -1.237745285034179688e-01 4.041983783245086670e-01
3.938617557287216187e-02 1.357319802045822144e-01 2.484866231679916382e-01 1.954407989978790283e-01 2.126847058534622192e-01 2.760704755783081055e-01 8.554421067237854004e-01 1.638655811548233032e-01
3.164013922214508057e-01 1.455384492874145508e-01 6.108791828155517578e-01 -3.054679632186889648e-01 2.606373727321624756e-01 1.092845797538757324e-01 3.105954229831695557e-01 4.856749475002288818e-01
-4.240058958530426025e-01 4.992281496524810791e-01 7.260166853666305542e-02 5.415610074996948242e-01 1.468484997749328613e-01 8.243524283170700073e-02 6.599333137273788452e-02 4.896078109741210938e-01
-5.048601031303405762e-01 1.293466985225677490e-01 -4.833526313304901123e-01 -2.684459388256072998e-01 3.698746263980865479e-01 2.170870751142501831e-01 1.973353922367095947e-01 4.470092952251434326e-01
-4.791188240051269531e-01 -2.465546578168869019e-01 4.296902120113372803e-01 4.619905054569244385e-01 1.602322161197662354e-01 -1.758084297180175781e-01 4.766581654548645020e-01 1.667366325855255127e-01
2.905242331326007843e-02 1.182505115866661072e-01 5.321172475814819336e-01 -5.394315123558044434e-01 1.888121068477630615e-01 -3.625311702489852905e-02 5.838888883590698242e-01 1.820638775825500488e-01
-2.888946831226348877e-01 1.336703449487686157e-01 1.133517399430274963e-01 -3.758791685104370117e-01 5.247707962989807129e-01 -1.681759059429168701e-01 -1.752337664365768433e-01 6.404405832290649414e-01
-7.277846932411193848e-01 -2.758582830429077148e-01 2.404979467391967773e-01 1.827601157128810883e-02 -6.608953699469566345e-04 2.692737877368927002e-01 5.133681893348693848e-01 1.636355300433933735e-03
-2.542378902435302734e-01 -1.099824905395507812e-02 3.645877540111541748e-01 5.114216208457946777e-01 -1.244256421923637390e-01 1.527571976184844971e-01 6.438197493553161621e-01 2.957116067409515381e-01
-5.656428933143615723e-01 2.317857742309570312e-01 -3.816843628883361816e-01 -2.228577435016632080e-01 2.227054089307785034e-01 4.293608069419860840e-01 6.607579439878463745e-02 4.389309585094451904e-01
-5.838843584060668945e-01 -3.139198720455169678e-01 -2.734557688236236572e-01 -1.324864476919174194e-01 1.426667124032974243e-01 1.711730062961578369e-01 -3.437015414237976074e-02 6.460397839546203613e-01
-1.733053177595138550e-01 4.678274691104888916e-01 -6.507070362567901611e-02 3.357205092906951904e-01 6.041876673698425293e-01 -2.296874821186065674e-01 2.812839448451995850e-01 3.704597651958465576e-01
-3.635955750942230225e-01 -4.021997451782226562e-01 3.001887798309326172e-01 -5.954523086547851562e-01 5.471939221024513245e-02 3.484987616539001465e-01 2.352578043937683105e-01 2.855956256389617920e-01
-3.483008444309234619e-01 5.552107095718383789e-01 3.344263881444931030e-03 4.931227266788482666e-01 4.006208479404449463e-01 1.612185388803482056e-01 1.873549073934555054e-01 3.250479996204376221e-01
-6.046014428138732910e-01 -2.610013782978057861e-01 1.092670932412147522e-01 9.737953543663024902e-02 2.036827951669692993e-01 3.171810507774353027e-01 -2.254796624183654785e-01 5.932803750038146973e-01
-2.898764908313751221e-01 5.021831393241882324e-01 -2.242670021951198578e-02 4.665246605873107910e-01 2.969060540199279785e-01 3.899078369140625000e-01 1.615320704877376556e-02 4.529826045036315918e-01
-3.424590528011322021e-01 4.830677993595600128e-03 -4.185109138488769531e-01 -1.750697344541549683e-01 7.901038974523544312e-02 6.271180510520935059e-01 2.611847221851348877e-01 4.573406577110290527e-01
-7.530640065670013428e-02 -2.786334156990051270e-01 5.553346872329711914e-01 3.056327700614929199e-01 3.946957886219024658e-01 4.676431417465209961e-01 1.282947212457656860e-01 3.520652949810028076e-01
3.815903961658477783e-01 1.837719231843948364e-02 5.420760512351989746e-01 -7.091895211488008499e-03 2.294846922159194946e-01 -1.222204603254795074e-02 4.337672591209411621e-01 5.649669766426086426e-01
-1.925479322671890259e-01 -5.370286107063293457e-01 2.363029867410659790e-01 -1.755898892879486084e-01 2.430493980646133423e-01 5.491318702697753906e-01 2.900652289390563965e-01 3.782829642295837402e-01
1.466544717550277710e-01 -2.384607642889022827e-01 4.119444489479064941e-01 2.071326673030853271e-01 3.041827976703643799e-01 3.782587349414825439e-01 4.899669587612152100e-01 4.830654263496398926e-01
-1.402707695960998535e-01 -1.855667829513549805e-01 5.117122530937194824e-01 2.703471481800079346e-01 2.119669020175933838e-01 2.261009514331817627e-01 7.085699439048767090e-01 1.132664531469345093e-01
-1.726850569248199463e-01 9.407700598239898682e-02 3.169779181480407715e-01 -9.084565192461013794e-02 4.858591854572296143e-01 1.360621899366378784e-01 7.703291177749633789e-01 -6.798702478408813477e-02
-6.503840088844299316e-01 4.507209062576293945e-01 -2.612865567207336426e-01 -2.354913949966430664e-01 1.072835177183151245e-01 3.021361231803894043e-01 1.309569329023361206e-01 3.608028292655944824e-01
-2.463365644216537476e-01 2.723186016082763672e-01 7.519574463367462158e-02 2.417968027293682098e-02 7.937382161617279053e-02 1.074863746762275696e-01 -3.338876962661743164e-01 8.541588187217712402e-01
-4.106431901454925537e-01 5.299645662307739258e-01 6.007570624351501465e-01 -1.078671291470527649e-01 3.907739818096160889e-01 1.157883554697036743e-01 8.856030181050300598e-03 1.085157543420791626e-01
-6.290760636329650879e-01 4.760380089282989502e-01 6.643355637788772583e-02 -9.997506439685821533e-02 4.808084070682525635e-01 2.524751126766204834e-01 2.517001330852508545e-01 7.049375027418136597e-02
-3.071393072605133057e-01 -2.600760161876678467e-01 4.608332812786102295e-01 3.426481783390045166e-01 -1.558580100536346436e-01 6.582517921924591064e-02 5.294916629791259766e-01 4.463907778263092041e-01
-9.766752272844314575e-02 -5.846809223294258118e-02 1.355337649583816528e-01 -1.380674690008163452e-01 4.365311861038208008e-01 -3.934324681758880615e-01 3.765342384576797485e-02 7.764303684234619141e-01
-8.750385046005249023e-02 6.423245668411254883e-01 3.661385476589202881e-01 -2.770172357559204102e-01 3.005494773387908936e-01 -1.662150174379348755e-01 4.327721521258354187e-02 4.991350471973419189e-01
-9.741850197315216064e-02 -4.855182468891143799e-01 4.547618627548217773e-01 -4.051792621612548828e-01 2.822324633598327637e-01 2.069511115550994873e-01 4.225094616413116455e-01 2.877582311630249023e-01
1.782855577766895294e-02 1.648817360401153564e-01 3.854383230209350586e-01 -3.191017508506774902e-01 5.057482123374938965e-01 2.157730013132095337e-01 6.405253410339355469e-01 9.744451195001602173e-02
-2.896831333637237549e-01 5.404876470565795898e-01 3.111092187464237213e-02 -5.284162759780883789e-01 6.432055681943893433e-02 -6.245369464159011841e-02 6.606014072895050049e-02 5.756418108940124512e-01
-5.472108721733093262e-01 7.697968184947967529e-02 1.140462756156921387e-01 -3.910531997680664062e-01 4.590499699115753174e-01 -1.311049014329910278e-01 -1.852855235338211060e-01 5.161967873573303223e-01
-6.226259469985961914e-01 -1.178302615880966187e-01 6.792303174734115601e-02 1.689622998237609863e-01 5.712302327156066895e-01 9.140517562627792358e-02 -2.178331911563873291e-01 4.279965460300445557e-01
-4.646505415439605713e-01 -1.427480578422546387e-01 -7.518127560615539551e-03 -3.776997923851013184e-01 6.018310189247131348e-01 -1.178571507334709167e-01 -5.611006170511245728e-02 4.917010962963104248e-01
-2.532016932964324951e-01 6.620987504720687866e-02 3.832218050956726074e-01 5.747339129447937012e-01 -9.827343374490737915e-02 1.467514187097549438e-01 5.982730388641357422e-01 2.553488314151763916e-01
-5.104107260704040527e-01 -2.840910553932189941e-01 2.803542912006378174e-01 -1.275416277348995209e-02 3.421137332916259766e-01 1.432762145996093750e-01 6.569234728813171387e-01 -1.043732985854148865e-01
-5.928019285202026367e-01 1.970135569572448730e-01 -3.714904785156250000e-01 -3.286290913820266724e-02 6.135503295809030533e-03 -3.230827450752258301e-01 4.411808848381042480e-01 4.142776131629943848e-01
-6.702832579612731934e-01 -1.430460661649703979e-01 4.418697953224182129e-02 9.401743113994598389e-02 5.620391964912414551e-01 4.662427306175231934e-02 -1.735205203294754028e-01 4.138781726360321045e-01
-3.339043259620666504e-01 -3.827724158763885498e-01 -2.986089289188385010e-01 2.082005888223648071e-01 1.732709556818008423e-01 -2.878491580486297607e-02 4.601770639419555664e-02 7.592822313308715820e-01
-2.079642862081527710e-01 -2.463769912719726562e-02 -3.814404085278511047e-02 2.266363799571990967e-01 -1.920895129442214966e-01 -2.734365165233612061e-01 2.337334305047988892e-01 8.585030436515808105e-01
-1.511403620243072510e-01 3.960692584514617920e-01 2.803813219070434570e-01 -4.926166310906410217e-02 6.445494294166564941e-01 4.830044806003570557e-01 2.949626743793487549e-01 5.920304358005523682e-02
-2.819267809391021729e-01 -1.204833164811134338e-01 5.061434507369995117e-01 5.432124733924865723e-01 1.236003413796424866e-01 -2.383462041616439819e-01 4.246185421943664551e-01 3.199268281459808350e-01
6.352514028549194336e-02 -2.047122865915298462e-01 -6.327727809548377991e-03 3.986284136772155762e-01 5.521312952041625977e-01 1.638705134391784668e-01 6.074341535568237305e-01 3.073013424873352051e-01
-2.214973568916320801e-01 1.319565176963806152e-01 -3.249568343162536621e-01 1.704042106866836548e-01 2.056104540824890137e-01 -3.223787546157836914e-01 2.138179242610931396e-01 7.790828347206115723e-01
1.186361350119113922e-02 -2.756295204162597656e-01 1.558083742856979370e-01 4.398513734340667725e-01 -4.623652994632720947e-02 5.041107535362243652e-01 1.305576115846633911e-01 6.578992605209350586e-01
2.680887281894683838e-01 -3.113563954830169678e-01 4.562054872512817383e-01 -1.535565555095672607e-01 1.731430441141128540e-01 2.332258820533752441e-01 2.397478073835372925e-01 6.764842271804809570e-01
-3.791853189468383789e-01 -4.526106640696525574e-02 -3.279928267002105713e-01 1.585594564676284790e-01 -7.175022736191749573e-03 -3.078888058662414551e-01 3.613427579402923584e-01 7.042968273162841797e-01
-3.497412204742431641e-01 8.112563192844390869e-02 2.440179139375686646e-01 4.449972212314605713e-01 -2.083957493305206299e-01 -3.209172487258911133e-01 5.349095463752746582e-01 4.254263341426849365e-01
-1.684577167034149170e-01 -2.872062921524047852e-01 -2.409412860870361328e-01 -2.166449427604675293e-01 3.796605169773101807e-01 -1.926868259906768799e-01 1.248488053679466248e-01 7.663481235504150391e-01
-8.671694248914718628e-02 3.978233039379119873e-02 -1.274212002754211426e-01 1.447862535715103149e-01 2.044373601675033569e-01 5.219715237617492676e-01 7.384449839591979980e-01 3.068363666534423828e-01
-6.596847772598266602e-01 8.188170194625854492e-02 -2.349602878093719482e-01 -1.533080041408538818e-01 1.763560473918914795e-01 4.821280241012573242e-01 4.307593405246734619e-01 1.740667372941970825e-01
-6.037726998329162598e-01 -1.263802796602249146e-01 -1.377468109130859375e-01 1.965028494596481323e-01 -6.397900730371475220e-02 3.037475049495697021e-01 -7.058624923229217529e-02 6.786462664604187012e-01
-7.617602497339248657e-02 -3.538767620921134949e-02 2.558550238609313965e-01 8.664534240961074829e-02 6.124140620231628418e-01 -3.728775382041931152e-01 -5.257935822010040283e-02 6.349192857742309570e-01
-2.785876989364624023e-01 -3.242427408695220947e-01 6.288236379623413086e-01 1.725699007511138916e-01 3.161863386631011963e-01 4.553840756416320801e-01 2.602111995220184326e-01 1.303756684064865112e-01
-2.996401190757751465e-01 2.480141222476959229e-01 3.679565489292144775e-01 5.134023427963256836e-01 -1.404974311590194702e-01 -1.630875915288925171e-01 5.199180841445922852e-01 3.647997081279754639e-01
-5.545712709426879883e-01 -2.262431979179382324e-01 -5.773367732763290405e-02 2.941606044769287109e-01 7.206942141056060791e-02 1.788748204708099365e-01 -1.397451460361480713e-01 7.033364772796630859e-01
6.964268535375595093e-02 4.311561584472656250e-01 3.364412784576416016e-01 1.554325222969055176e-01 6.547374129295349121e-01 1.558298915624618530e-01 4.436025321483612061e-01 1.488457918167114258e-01
-2.912788093090057373e-01 2.157861441373825073e-01 4.345436692237854004e-01 -3.957969844341278076e-01 -2.045944482088088989e-01 -2.968342602252960205e-01 2.135903835296630859e-01 5.895076394081115723e-01
-6.789066642522811890e-02 5.476349592208862305e-01 5.028285384178161621e-01 2.912548482418060303e-01 -2.166754454374313354e-01 1.387048698961734772e-02 2.286958843469619751e-01 5.083093047142028809e-01
-3.632310926914215088e-01 -2.512078583240509033e-01 4.902870953083038330e-01 4.873502850532531738e-01 2.521732747554779053e-01 -2.676115930080413818e-01 3.984826505184173584e-01 1.818522363901138306e-01
-5.749419927597045898e-01 -3.714143037796020508e-01 4.300992786884307861e-01 2.109513580799102783e-01 1.952222287654876709e-01 3.472394868731498718e-02 5.124609470367431641e-01 8.584422990679740906e-03
-6.848402619361877441e-01 1.678521931171417236e-02 3.870974183082580566e-01 5.960079282522201538e-02 1.321759968996047974e-01 -2.679966092109680176e-01 5.353289246559143066e-01 -3.802004083991050720e-02
-2.281130701303482056e-01 5.885427352041006088e-03 3.122887015342712402e-01 4.626829326152801514e-01 -1.260288059711456299e-01 2.037404775619506836e-01 7.131018638610839844e-01 2.653721868991851807e-01
-4.608300328254699707e-01 1.263376474380493164e-01 6.755981445312500000e-01 -4.095716774463653564e-01 -2.286875247955322266e-01 7.588102482259273529e-03 1.848437786102294922e-01 2.469209730625152588e-01
-3.085969090461730957e-01 4.160770773887634277e-01 4.889527261257171631e-01 2.603186964988708496e-01 -2.785532772541046143e-01 2.062561176717281342e-02 2.603404223918914795e-01 5.282165408134460449e-01
-2.823296785354614258e-01 9.006911516189575195e-02 2.128340303897857666e-01 3.171749114990234375e-01 -3.446064516901969910e-02 5.708605796098709106e-02 8.622113466262817383e-01 1.357369571924209595e-01
-2.863808572292327881e-01 -1.331577450037002563e-01 2.598482668399810791e-01 2.125846743583679199e-01 2.541516721248626709e-01 2.061296701431274414e-01 8.237789273262023926e-01 -4.298327863216400146e-02
-6.537829339504241943e-02 4.669510424137115479e-01 3.600545823574066162e-01 -1.648594066500663757e-02 -3.794586658477783203e-01 3.939806222915649414e-01 1.379693299531936646e-01 5.740438103675842285e-01
-2.460597306489944458e-01 2.416204810142517090e-01 4.353143274784088135e-01 3.839430809020996094e-01 -3.502064943313598633e-01 -1.060117557644844055e-01 3.359348475933074951e-01 5.453697443008422852e-01
-3.687120378017425537e-01 6.552892178297042847e-02 -1.439367681741714478e-01 2.736606597900390625e-01 2.387553639709949493e-02 2.077581137418746948e-01 8.369655013084411621e-01 1.410835981369018555e-01
-3.845278620719909668e-01 1.028830781579017639e-01 6.104353666305541992e-01 -1.667211800813674927e-01 -3.436933755874633789e-01 -1.876402050256729126e-01 3.975248038768768311e-01 3.602307438850402832e-01
-2.294291257858276367e-01 2.724633216857910156e-01 6.962211132049560547e-01 6.074560433626174927e-02 1.393565833568572998e-01 -3.013258278369903564e-01 4.529491364955902100e-01 2.633095383644104004e-01
-9.718269854784011841e-02 -5.148176550865173340e-01 4.711484611034393311e-01 -2.066994607448577881e-01 2.750339806079864502e-01 3.752848505973815918e-01 3.767531812191009521e-01 3.199804127216339111e-01
-2.676456868648529053e-01 -2.650313973426818848e-01 4.768990278244018555e-01 2.552350759506225586e-01 -2.622385323047637939e-01 2.814261317253112793e-01 4.967679381370544434e-01 4.132775962352752686e-01
-1.435798555612564087e-01 -2.103293240070343018e-01 2.106921523809432983e-01 -6.324727535247802734e-01 3.959971368312835693e-01 1.546234935522079468e-01 5.370280742645263672e-01 1.470111459493637085e-01
6.214560195803642273e-02 6.800011545419692993e-02 3.190627321600914001e-02 3.264992535114288330e-01 1.542700678110122681e-01 1.560622751712799072e-01 8.782415986061096191e-01 2.538329958915710449e-01
-2.985391020774841309e-01 2.746638953685760498e-01 5.717728734016418457e-01 -6.971764564514160156e-02 5.703803300857543945e-01 2.809989750385284424e-01 3.148077130317687988e-01 -1.585145667195320129e-02
-3.339196443557739258e-01 5.452070236206054688e-01 -2.599795758724212646e-01 4.106442034244537354e-01 1.213646382093429565e-01 1.790011227130889893e-01 3.204158842563629150e-01 4.534222781658172607e-01
-6.559087038040161133e-01 6.559663265943527222e-02 5.422750115394592285e-01 -1.970577239990234375e-01 6.445708684623241425e-03 -2.986418306827545166e-01 3.572088181972503662e-01 1.255403906106948853e-01
1.194497421383857727e-01 3.247368335723876953e-02 7.743402123451232910e-01 -6.785439699888229370e-02 1.679242998361587524e-01 3.694357872009277344e-01 1.957783550024032593e-01 4.212599396705627441e-01
-1.353490948677062988e-01 5.146230459213256836e-01 1.968186497688293457e-01 4.768301844596862793e-01 7.604134827852249146e-02 -2.994262054562568665e-02 -2.976064197719097137e-02 6.657135486602783203e-01
-5.626451373100280762e-01 2.566133141517639160e-01 -2.665901184082031250e-01 -4.213193058967590332e-01 1.792983493942301720e-05 3.794353827834129333e-02 2.159106582403182983e-01 5.665180683135986328e-01
-5.911505818367004395e-01 -2.345284372568130493e-01 -5.723633989691734314e-02 2.126969397068023682e-01 3.872230276465415955e-02 2.720134854316711426e-01 -9.930589795112609863e-02 6.794623136520385742e-01
-2.071854323148727417e-01 2.299833297729492188e-01 4.209864139556884766e-01 5.934764146804809570e-01 -5.330859497189521790e-02 -1.506732106208801270e-01 2.332853376865386963e-01 5.429288148880004883e-01
-2.101583629846572876e-01 5.086066722869873047e-01 5.437468290328979492e-01 2.145363241434097290e-01 9.665533900260925293e-02 -2.584158480167388916e-01 4.644368886947631836e-01 2.522768676280975342e-01
-2.732304632663726807e-01 -1.957346051931381226e-01 -2.506682574748992920e-01 -9.421820193529129028e-02 4.252521991729736328e-01 -3.140889406204223633e-01 1.530270725488662720e-01 7.158301472663879395e-01
-7.291694283485412598e-01 -4.436459019780158997e-02 1.127485781908035278e-01 2.055020779371261597e-01 -3.721719607710838318e-02 3.569604158401489258e-01 -1.707532852888107300e-01 5.034259557723999023e-01
-2.033045589923858643e-01 -4.094072878360748291e-01 4.020008146762847900e-01 2.676762044429779053e-01 -3.295951187610626221e-01 1.532670110464096069e-01 2.365126609802246094e-01 6.080591082572937012e-01
-7.326168417930603027e-01 -1.313642263412475586e-01 1.727298498153686523e-01 2.040888220071792603e-01 8.098703809082508087e-03 4.032676517963409424e-01 -1.496215909719467163e-01 4.352600872516632080e-01
-2.373475581407546997e-01 2.867806702852249146e-02 2.752999961376190186e-01 4.705224633216857910e-01 -1.598757058382034302e-01 2.689253389835357666e-01 6.878205537796020508e-01 2.732840180397033691e-01
-6.387119293212890625e-01 -1.654448509216308594e-01 1.292161643505096436e-01 -1.918045282363891602e-01 5.028910040855407715e-01 6.994500756263732910e-02 -2.235351949930191040e-01 4.510315656661987305e-01
-7.447481155395507812e-01 -2.943203449249267578e-01 3.904625400900840759e-02 2.656579613685607910e-01 2.172702848911285400e-01 9.428845345973968506e-02 -5.245855078101158142e-02 4.772614836692810059e-01
-6.423200368881225586e-01 -1.175045222043991089e-01 -7.113017141819000244e-02 2.010243833065032959e-01 3.718711063265800476e-02 3.857686519622802734e-01 -1.040795445442199707e-01 6.058997511863708496e-01
-2.957663834095001221e-01 -2.401497066020965576e-01 1.074583902955055237e-01 7.478421926498413086e-02 5.046123862266540527e-01 1.574054956436157227e-01 7.471948862075805664e-01 -7.628146704519167542e-05
-1.048839390277862549e-01 6.219856813549995422e-02 -8.845284581184387207e-03 -4.319416880607604980e-01 3.622889220714569092e-01 5.634950846433639526e-02 8.099954724311828613e-01 8.920460194349288940e-02
-5.291301012039184570e-01 2.085691690444946289e-01 -3.931500315666198730e-01 -1.479068398475646973e-01 7.960397750139236450e-02 5.006169676780700684e-01 3.572894930839538574e-01 3.398043811321258545e-01
2.076626718044281006e-01 5.885237455368041992e-02 3.983740210533142090e-01 -5.571725368499755859e-01 1.984959691762924194e-01 -3.672485239803791046e-03 4.619728028774261475e-01 4.810786247253417969e-01
-3.548672199249267578e-01 3.629551231861114502e-01 -1.241729035973548889e-01 2.803578078746795654e-01 6.484856009483337402e-01 -2.379886209964752197e-01 2.849377989768981934e-01 2.999197244644165039e-01
-5.552845001220703125e-01 2.718085944652557373e-01 -2.288177013397216797e-01 -4.331459756940603256e-03 2.249796837568283081e-01 5.235409736633300781e-01 4.713148772716522217e-01 1.362133324146270752e-01
-4.345514476299285889e-01 -8.295734226703643799e-02 5.203468799591064453e-01 5.366622209548950195e-01 6.876790523529052734e-02 -2.322137504816055298e-01 3.553819358348846436e-01 2.461041361093521118e-01
-2.663607597351074219e-01 6.635974049568176270e-01 1.349093168973922729e-01 4.737782776355743408e-01 1.900950521230697632e-01 6.063924357295036316e-02 3.263564705848693848e-01 3.157563805580139160e-01
-4.772494435310363770e-01 4.522757232189178467e-02 5.673537850379943848e-01 -2.975566685199737549e-01 -1.866597086191177368e-01 -2.185880690813064575e-01 4.699793756008148193e-01 2.371791303157806396e-01
-1.573362797498703003e-01 5.454938411712646484e-01 5.207405239343643188e-02 3.958202600479125977e-01 6.383011341094970703e-01 5.245045945048332214e-02 4.646400362253189087e-02 3.255120217800140381e-01
-4.378318190574645996e-01 5.230845138430595398e-02 -2.474619448184967041e-01 3.450280800461769104e-02 1.384601294994354248e-01 6.820437312126159668e-01 4.808880388736724854e-01 1.659248173236846924e-01
2.356998920440673828e-01 1.902618855237960815e-01 5.597359538078308105e-01 -3.496411144733428955e-01 -3.050847165286540985e-02 1.365011334419250488e-01 2.247421294450759888e-01 6.345236897468566895e-01
-5.939930081367492676e-01 5.225529670715332031e-01 -1.279042512178421021e-01 -3.517121076583862305e-01 2.178900986909866333e-01 2.019526064395904541e-01 1.126187965273857117e-01 3.648367524147033691e-01
-1.704985499382019043e-01 -2.238075137138366699e-01 5.726317167282104492e-01 -1.546597690321505070e-03 5.370917320251464844e-01 4.536601006984710693e-01 3.091762959957122803e-01 5.537398532032966614e-02
-1.240819767117500305e-01 1.503735035657882690e-01 1.750349104404449463e-01 2.010405063629150391e-01 -4.313526749610900879e-01 4.622180759906768799e-01 5.406121611595153809e-01 4.460548758506774902e-01
-6.626082658767700195e-01 2.846907079219818115e-02 4.762769341468811035e-01 -8.645177586004137993e-04 2.080656439065933228e-01 -1.374746859073638916e-01 5.060281753540039062e-01 -1.226552054286003113e-01
-1.620562002062797546e-02 2.065336257219314575e-01 4.289523232728242874e-03 2.849332690238952637e-01 1.332632005214691162e-01 3.798277378082275391e-01 8.147602081298828125e-01 2.236371189355850220e-01
-7.630987465381622314e-02 6.096389293670654297e-01 4.027278125286102295e-01 -4.001300036907196045e-02 6.166814565658569336e-01 -5.246992781758308411e-02 6.447490304708480835e-02 2.674328684806823730e-01
-4.814012944698333740e-01 -2.634283900260925293e-01 -8.559015393257141113e-02 3.512452244758605957e-01 9.209445863962173462e-02 1.026422306895256042e-01 -8.312509208917617798e-02 7.363645434379577637e-01
1.001043021678924561e-01 1.610883325338363647e-01 5.646932870149612427e-02 -8.485032618045806885e-02 3.561894297599792480e-01 2.899379730224609375e-01 8.397212028503417969e-01 1.938419640064239502e-01
1.873416639864444733e-02 -1.100450474768877029e-02 -8.180694654583930969e-03 -1.387078762054443359e-01 3.471939563751220703e-01 4.284768700599670410e-01 7.930304408073425293e-01 2.172278612852096558e-01
-3.992187678813934326e-01 6.593573093414306641e-02 -1.843205392360687256e-01 2.013270109891891479e-01 -1.320558190345764160e-01 1.655928343534469604e-01 -1.055369526147842407e-01 8.401025533676147461e-01
-6.574254035949707031e-01 4.048196077346801758e-01 7.225265353918075562e-02 -4.951813817024230957e-01 8.055971562862396240e-02 3.550884872674942017e-02 2.965407967567443848e-01 2.404177486896514893e-01
-1.946546584367752075e-01 -6.044499203562736511e-02 1.827140711247920990e-02 1.943742185831069946e-01 -1.667861193418502808e-01 -4.254671931266784668e-01 3.384550213813781738e-01 7.726248502731323242e-01
-4.759228229522705078e-01 3.506908416748046875e-01 4.887253046035766602e-01 -4.703600704669952393e-01 5.353812128305435181e-02 2.565744221210479736e-01 3.116483055055141449e-02 3.474970459938049316e-01
-2.556869387626647949e-02 1.748013347387313843e-01 6.546822786331176758e-01 1.391137689352035522e-01 6.264213323593139648e-01 -2.655869424343109131e-01 1.375979036092758179e-01 1.973726749420166016e-01
-7.535410523414611816e-01 -1.857021823525428772e-02 -4.769314453005790710e-02 -1.769371777772903442e-01 4.351335763931274414e-01 1.100757867097854614e-01 -1.526776999235153198e-01 4.165107607841491699e-01
-7.249846458435058594e-01 2.291223853826522827e-01 2.782115712761878967e-02 -1.904542893171310425e-01 2.471556514501571655e-01 4.955065846443176270e-01 2.761849761009216309e-01 4.430161044001579285e-02
-1.446832865476608276e-01 3.016886413097381592e-01 2.264803647994995117e-01 1.755985021591186523e-01 4.384436905384063721e-01 5.115694403648376465e-01 5.924165248870849609e-01 3.207616135478019714e-02
-1.592983901500701904e-01 4.560803771018981934e-01 3.097133524715900421e-02 2.920586764812469482e-01 7.174410223960876465e-01 -1.872847229242324829e-01 2.947067022323608398e-01 2.090645283460617065e-01
-1.276245862245559692e-01 4.783898293972015381e-01 4.146479070186614990e-01 5.098728537559509277e-01 -7.262749224901199341e-02 1.474333554506301880e-02 2.676945626735687256e-01 4.957818686962127686e-01
-4.692189097404479980e-01 8.772601932287216187e-02 -1.225150823593139648e-01 5.597732495516538620e-03 -2.474355548620223999e-01 -3.917855322360992432e-01 5.402021408081054688e-01 5.005575418472290039e-01
1.220258697867393494e-01 2.173785567283630371e-01 7.053974866867065430e-01 -8.709144592285156250e-02 1.587936840951442719e-02 -1.191861256957054138e-01 4.359630048274993896e-01 4.776656627655029297e-01
-3.954923152923583984e-01 -9.244327247142791748e-02 3.447686135768890381e-01 5.569304823875427246e-01 -1.455440185964107513e-02 -2.058324664831161499e-01 4.771375358104705811e-01 3.684614598751068115e-01
-2.941867411136627197e-01 4.937360882759094238e-01 5.651957392692565918e-01 3.624278306961059570e-01 -9.112756699323654175e-02 -6.735943257808685303e-02 2.561076283454895020e-01 3.747612833976745605e-01
-2.061866223812103271e-01 1.058956086635589600e-01 6.950758695602416992e-01 -9.454558603465557098e-03 -4.149733856320381165e-02 -4.312454164028167725e-01 3.806964159011840820e-01 3.611494898796081543e-01
-7.502189278602600098e-01 -1.430098563432693481e-01 3.781078755855560303e-02 1.460630744695663452e-01 -4.001220315694808960e-02 3.723680973052978516e-01 -8.884950727224349976e-02 4.957844913005828857e-01
-5.143648982048034668e-01 1.674007773399353027e-01 4.526807367801666260e-02 -1.591489017009735107e-01 9.621396660804748535e-02 6.862001419067382812e-01 4.063627719879150391e-01 1.864662170410156250e-01
-8.280040323734283447e-02 5.304930806159973145e-01 8.879119902849197388e-02 -3.209697455167770386e-02 -2.561838328838348389e-01 5.452038645744323730e-01 2.146680206060409546e-01 5.420770049095153809e-01
7.135714590549468994e-02 3.720204234123229980e-01 -2.588494718074798584e-01 3.442800939083099365e-01 3.701727390289306641e-01 2.365958839654922485e-01 6.245910525321960449e-01 2.964082658290863037e-01
-2.426219433546066284e-01 2.712259292602539062e-01 6.018109321594238281e-01 1.994276046752929688e-01 -5.566218495368957520e-02 -2.551929950714111328e-01 5.453938841819763184e-01 3.161441087722778320e-01
-3.388285040855407715e-01 2.281509637832641602e-01 4.746343493461608887e-01 1.866689175367355347e-01 4.700984954833984375e-01 4.459183514118194580e-01 3.896241486072540283e-01 -3.710253536701202393e-02
-3.915051519870758057e-01 4.680068492889404297e-01 9.870763868093490601e-02 -5.712061524391174316e-01 1.896651089191436768e-01 -2.173573225736618042e-01 1.488639712333679199e-01 4.316202700138092041e-01
-3.289375081658363342e-02 1.891567856073379517e-01 5.310267210006713867e-01 2.158106416463851929e-01 5.984008908271789551e-01 -3.092109858989715576e-01 4.017744064331054688e-01 1.394861638545989990e-01
-9.292282164096832275e-02 -1.383518427610397339e-01 7.090049982070922852e-01 1.464191824197769165e-01 4.325026869773864746e-01 3.623714745044708252e-01 3.402240276336669922e-01 1.182091534137725830e-01
-5.697565674781799316e-01 3.657556474208831787e-01 -4.591720104217529297e-01 -1.076668500900268555e-01 1.748310327529907227e-01 2.132004648447036743e-01 3.667055070400238037e-01 3.296603560447692871e-01
-3.506294786930084229e-01 8.714016526937484741e-02 5.722256898880004883e-01 -5.124918818473815918e-01 -2.171537280082702637e-01 -1.449430882930755615e-01 2.079216539859771729e-01 4.098534882068634033e-01
-4.330614805221557617e-01 3.390118479728698730e-01 5.617208480834960938e-01 1.581420451402664185e-01 2.281128987669944763e-02 -3.078455924987792969e-01 4.195171892642974854e-01 2.927550971508026123e-01
-1.455380115658044815e-02 -2.329819500446319580e-01 2.058154642581939697e-01 3.329570889472961426e-01 8.953206986188888550e-02 4.431458115577697754e-01 6.581427454948425293e-01 3.933716416358947754e-01
-1.388513743877410889e-01 -2.090570032596588135e-01 5.512766242027282715e-01 2.282670885324478149e-01 -2.389007359743118286e-01 4.565862119197845459e-01 1.004761233925819397e-01 5.525974035263061523e-01
-7.595314830541610718e-02 -2.720110118389129639e-01 9.683980047702789307e-02 -1.455936878919601440e-01 8.227154016494750977e-01 3.354296684265136719e-01 2.443093061447143555e-01 2.015063464641571045e-01
-3.451222479343414307e-01 3.996758759021759033e-01 5.161420702934265137e-01 -7.228773087263107300e-02 5.783114433288574219e-01 3.326180875301361084e-01 5.049334093928337097e-02 4.350947961211204529e-02
-3.952474594116210938e-01 4.161247313022613525e-01 3.998422026634216309e-01 2.738190591335296631e-01 -1.357003003358840942e-01 -2.233086228370666504e-01 5.443346500396728516e-01 2.668096721172332764e-01
-7.029095292091369629e-02 -1.733986884355545044e-01 3.365589380264282227e-01 2.743485271930694580e-01 4.580984413623809814e-01 -3.429052829742431641e-01 6.657050251960754395e-01 7.649681717157363892e-02
-2.182997614145278931e-01 -6.683498620986938477e-02 6.443404555320739746e-01 5.176371335983276367e-01 1.957202851772308350e-01 -7.823227345943450928e-02 3.912390768527984619e-01 2.593467235565185547e-01
5.055166408419609070e-02 1.244139447808265686e-01 4.296062886714935303e-01 -3.112239241600036621e-01 6.243606209754943848e-01 2.708024084568023682e-01 4.747897088527679443e-01 1.093542873859405518e-01
-1.495498269796371460e-01 2.142376303672790527e-01 1.445309072732925415e-01 1.481538414955139160e-01 -4.432871639728546143e-01 5.666235089302062988e-01 1.141632944345474243e-01 5.985811352729797363e-01
-6.869538426399230957e-01 -1.913347691297531128e-01 -1.385773718357086182e-01 -1.755668669939041138e-01 3.105282485485076904e-01 6.281796097755432129e-02 -1.095957681536674500e-01 5.736488103866577148e-01
-5.963044762611389160e-01 3.068715892732143402e-02 -2.654324471950531006e-01 4.153558015823364258e-01 2.151032835245132446e-01 3.498405516147613525e-01 3.340857103466987610e-02 4.803440868854522705e-01
-7.124106585979461670e-02 -3.310985118150711060e-02 2.745904326438903809e-01 1.693457216024398804e-01 -3.115215003490447998e-01 4.929384589195251465e-01 5.227813720703125000e-01 5.257530212402343750e-01
5.612446329905651510e-05 9.122217446565628052e-02 7.002611160278320312e-01 1.150290891528129578e-01 5.986399650573730469e-01 -2.728358805179595947e-01 1.532342582941055298e-01 1.783007383346557617e-01
9.128312766551971436e-02 3.164592012763023376e-02 7.713043689727783203e-01 1.151740252971649170e-01 5.271323323249816895e-01 -2.338060364127159119e-02 1.700901538133621216e-01 2.741256058216094971e-01
-1.747526824474334717e-01 3.572265431284904480e-02 4.865784570574760437e-02 -1.676850318908691406e-01 5.396331548690795898e-01 -4.053255319595336914e-01 4.666643962264060974e-02 6.928412318229675293e-01
-2.367509901523590088e-02 -4.253535568714141846e-01 4.375802278518676758e-01 3.123664557933807373e-01 2.887330055236816406e-01 -3.259886503219604492e-01 4.863377809524536133e-01 3.214107453823089600e-01
-1.656411215662956238e-02 -2.032286524772644043e-01 -2.878696471452713013e-02 -7.308402657508850098e-02 4.998403787612915039e-01 -3.661240637302398682e-01 1.420306116342544556e-01 7.404010891914367676e-01
1.023865863680839539e-01 -1.880441606044769287e-01 7.199264168739318848e-01 2.514761090278625488e-01 4.280465841293334961e-01 1.363491564989089966e-01 1.613670885562896729e-01 3.804838359355926514e-01
-3.338590636849403381e-02 -9.187144786119461060e-02 7.105179429054260254e-01 1.742751896381378174e-01 6.025381088256835938e-01 -3.403595834970474243e-02 2.510663866996765137e-01 1.673088818788528442e-01
-1.248727962374687195e-01 1.858598887920379639e-01 3.681492507457733154e-01 -5.058953166007995605e-01 4.703194648027420044e-02 -5.455116182565689087e-02 2.514107525348663330e-01 7.000025510787963867e-01
-3.751699924468994141e-01 -2.223360836505889893e-01 4.461786746978759766e-01 4.490000307559967041e-01 -1.895733773708343506e-01 8.428554236888885498e-02 3.727208971977233887e-01 4.766285121440887451e-01
-9.039615839719772339e-02 -3.959505558013916016e-01 4.572191238403320312e-01 -4.125641286373138428e-01 3.137790560722351074e-01 4.643588140606880188e-02 5.847817063331604004e-01 1.149350851774215698e-01
-3.658868670463562012e-01 -2.719184458255767822e-01 -3.632649034261703491e-02 1.004135832190513611e-01 -1.124460175633430481e-01 -2.053100168704986572e-01 5.696617439389228821e-02 8.501430749893188477e-01
5.283128842711448669e-02 -4.299094974994659424e-01 4.639646410942077637e-01 2.657257020473480225e-01 2.463925480842590332e-01 2.254446148872375488e-01 2.542941868305206299e-01 5.918726325035095215e-01
-1.757975816726684570e-01 -3.283557593822479248e-01 3.599897027015686035e-01 -6.392477750778198242e-01 1.584016084671020508e-01 2.045366764068603516e-01 4.049266278743743896e-01 3.035713136196136475e-01
1.810833513736724854e-01 -2.876549661159515381e-01 5.830898284912109375e-01 2.833830118179321289e-01 3.164211511611938477e-01 -2.887786552309989929e-02 4.068111479282379150e-01 4.446483850479125977e-01
-1.416846364736557007e-01 -1.589846611022949219e-02 -4.158160462975502014e-02 2.647233605384826660e-01 -1.518132686614990234e-01 -3.443190753459930420e-01 3.489367663860321045e-01 8.028110265731811523e-01
-2.134850323200225830e-01 -4.269250035285949707e-01 4.276235103607177734e-01 -2.679835259914398193e-01 1.471015065908432007e-01 5.275691747665405273e-01 3.660056293010711670e-01 2.890571355819702148e-01
-6.609841585159301758e-01 -2.367444187402725220e-01 1.365630775690078735e-01 3.317589759826660156e-01 2.476422786712646484e-01 4.321732372045516968e-02 -1.552037298679351807e-01 5.394960045814514160e-01
-4.784429073333740234e-01 -4.048036634922027588e-01 -3.890839219093322754e-02 3.328286707401275635e-01 1.678359508514404297e-01 1.168779879808425903e-01 -6.291649490594863892e-02 6.701862812042236328e-01
-1.804358810186386108e-01 6.101935505867004395e-01 1.335639208555221558e-01 3.099387884140014648e-01 5.892595648765563965e-01 9.002486616373062134e-02 4.000977426767349243e-02 3.525240719318389893e-01
-6.345656514167785645e-01 1.686511933803558350e-01 -7.853858917951583862e-02 -9.566980600357055664e-02 4.471745789051055908e-01 4.172266721725463867e-01 4.205374121665954590e-01 -5.164648592472076416e-02
-3.767740428447723389e-01 1.153234094381332397e-01 4.476606547832489014e-01 5.324448943138122559e-01 -9.482724964618682861e-02 1.397929638624191284e-01 5.094685554504394531e-01 2.697254121303558350e-01
-5.563101768493652344e-01 -3.468548506498336792e-02 9.107599966228008270e-03 -1.059801355004310608e-01 1.390208899974822998e-01 1.755364984273910522e-02 8.051217198371887207e-01 -1.007235571742057800e-01
-5.841323733329772949e-02 1.589478105306625366e-01 2.845913767814636230e-01 1.425572205334901810e-03 6.115742325782775879e-01 9.527809917926788330e-02 7.036897540092468262e-01 1.097678318619728088e-01
-7.202687859535217285e-01 -1.293752640485763550e-01 -2.007022686302661896e-02 2.364941835403442383e-01 4.068101048469543457e-01 9.816501289606094360e-02 -1.415309011936187744e-01 4.614984989166259766e-01
-1.388541013002395630e-01 3.077742755413055420e-01 2.663106322288513184e-01 -2.183312624692916870e-01 6.902275681495666504e-01 2.257178425788879395e-01 4.894683957099914551e-01 -2.151039987802505493e-02
-5.175311565399169922e-01 -1.047468632459640503e-01 -6.995950639247894287e-02 2.322209328413009644e-01 2.135586552321910858e-02 3.853768110275268555e-03 -1.634999960660934448e-01 7.969728112220764160e-01
-5.653843283653259277e-01 4.694624245166778564e-01 -2.224636524915695190e-01 -2.593586035072803497e-02 2.846773266792297363e-01 4.363428950309753418e-01 3.087421655654907227e-01 2.074246555566787720e-01
-7.972175478935241699e-01 -2.075545638799667358e-01 5.275363475084304810e-02 1.746111065149307251e-01 1.571577787399291992e-01 2.492258399724960327e-01 -5.942472815513610840e-02 4.446908831596374512e-01
-3.125122189521789551e-01 6.270593032240867615e-03 3.368401229381561279e-01 -9.658890962600708008e-02 6.123968958854675293e-01 6.000145077705383301e-01 2.051485180854797363e-01 4.871206358075141907e-02
-3.888809382915496826e-01 6.257538199424743652e-01 6.386485695838928223e-02 -2.942334115505218506e-01 -8.126965165138244629e-02 3.688077628612518311e-01 4.371140152215957642e-02 4.711869657039642334e-01
-3.172744810581207275e-01 -1.364191174507141113e-01 2.002867907285690308e-01 7.360828667879104614e-02 8.674944192171096802e-02 4.690199792385101318e-01 7.723497152328491211e-01 1.056625172495841980e-01
-2.163511961698532104e-01 -1.696408241987228394e-01 4.647582173347473145e-01 3.239504098892211914e-01 2.416559904813766479e-01 1.053809747099876404e-01 7.224459052085876465e-01 1.097240597009658813e-01
-7.294611930847167969e-01 -9.485702216625213623e-02 -9.743955731391906738e-02 3.252236638218164444e-03 3.932743370532989502e-01 7.933787256479263306e-02 -1.681222468614578247e-01 5.100580453872680664e-01
-1.818840950727462769e-01 3.607555851340293884e-02 1.000001728534698486e-01 -4.015729576349258423e-02 6.814591288566589355e-01 -3.682035505771636963e-01 5.094825755804777145e-03 5.949940085411071777e-01
-4.077391028404235840e-01 3.588243722915649414e-01 6.540737301111221313e-02 6.102424114942550659e-03 3.990046381950378418e-01 6.145426034927368164e-01 3.993266224861145020e-01 6.595186889171600342e-02
-4.485469460487365723e-01 -9.477405250072479248e-02 5.897729992866516113e-01 -3.670836687088012695e-01 -6.499231792986392975e-03 4.259452223777770996e-01 2.331875264644622803e-01 2.671942114830017090e-01
-1.690348833799362183e-01 -1.042351275682449341e-01 -8.526747673749923706e-02 -7.900058478116989136e-02 3.017993867397308350e-01 6.777744889259338379e-01 5.859768390655517578e-01 2.306960821151733398e-01
-5.966557860374450684e-01 5.151238441467285156e-01 -9.713974595069885254e-02 -7.350051403045654297e-02 3.518791496753692627e-02 3.968895673751831055e-01 3.639248013496398926e-01 2.694623768329620361e-01
-4.605109691619873047e-01 -3.634825050830841064e-01 6.237166523933410645e-01 6.326249241828918457e-02 -7.548453658819198608e-02 3.375518620014190674e-01 1.462392359972000122e-01 3.489418625831604004e-01
8.827819488942623138e-03 -1.330879628658294678e-01 5.547922253608703613e-01 3.654836714267730713e-01 -1.428018808364868164e-01 2.851089462637901306e-02 5.771515965461730957e-01 4.318888187408447266e-01
-4.934810698032379150e-01 5.438344478607177734e-01 -1.160560324788093567e-01 -6.275267153978347778e-02 4.315682947635650635e-01 4.192248582839965820e-01 1.889656037092208862e-01 2.135529518127441406e-01
-1.388684362173080444e-01 -1.837160885334014893e-01 7.633410692214965820e-01 7.852350175380706787e-02 -6.636714190244674683e-02 3.145964741706848145e-01 1.764036715030670166e-01 4.728789627552032471e-01
-6.120718121528625488e-01 9.082148969173431396e-02 -2.645799815654754639e-01 -2.124883085489273071e-01 -7.074206322431564331e-02 3.937365114688873291e-01 5.677365064620971680e-01 1.400292366743087769e-01
-4.548858404159545898e-01 -5.672606825828552246e-02 -2.331380099058151245e-01 2.008976042270660400e-01 2.210328280925750732e-01 -3.560418188571929932e-01 3.015298843383789062e-01 6.546803712844848633e-01
-2.461323440074920654e-01 1.251078676432371140e-03 4.342988133430480957e-03 2.672952413558959961e-01 6.640434861183166504e-01 3.595805466175079346e-01 3.493893444538116455e-01 4.190787672996520996e-01
-3.042466640472412109e-01 3.650419116020202637e-01 4.798993766307830811e-01 4.261720180511474609e-01 -2.384521067142486572e-01 -7.577680051326751709e-02 3.069396615028381348e-01 4.532534480094909668e-01
-1.943709999322891235e-01 2.657650709152221680e-01 2.005378603935241699e-01 -5.730745792388916016e-01 1.508116126060485840e-01 -3.215881437063217163e-02 6.914940476417541504e-01 1.449721455574035645e-01
3.049739599227905273e-01 -1.703187078237533569e-01 2.928723692893981934e-01 -9.788957983255386353e-02 1.586919724941253662e-01 3.959535360336303711e-01 1.713011115789413452e-01 7.558566927909851074e-01
-4.916865825653076172e-01 5.150074139237403870e-02 -8.380357176065444946e-02 -3.673615157604217529e-01 4.508293867111206055e-01 -1.669587641954421997e-01 -4.912081733345985413e-02 6.165058016777038574e-01
-2.825584113597869873e-01 2.396933585405349731e-01 2.929340898990631104e-01 -8.315608650445938110e-02 6.374210715293884277e-01 5.339364409446716309e-01 2.791356742382049561e-01 2.592639625072479248e-02
-1.451760828495025635e-01 -2.545810118317604065e-02 7.495605349540710449e-01 4.802116379141807556e-02 6.735909730195999146e-02 -3.264277875423431396e-01 4.536805450916290283e-01 3.117858767509460449e-01
-5.093041658401489258e-01 4.949713349342346191e-01 1.617353558540344238e-01 -1.131289526820182800e-01 -2.482210546731948853e-01 -3.040558397769927979e-01 3.532298505306243896e-01 4.216885566711425781e-01
-1.677981615066528320e-01 -3.831189274787902832e-01 1.397180110216140747e-01 1.332193166017532349e-01 2.680564522743225098e-01 7.040401101112365723e-01 2.957032918930053711e-01 3.644557893276214600e-01
-2.041766047477722168e-01 8.262932300567626953e-03 8.499713540077209473e-01 -2.479965053498744965e-02 2.470128536224365234e-01 -3.115472197532653809e-01 2.131096422672271729e-01 1.780018657445907593e-01
-3.521721810102462769e-02 -3.445932269096374512e-01 6.589873433113098145e-01 3.273562788963317871e-01 1.046879887580871582e-01 2.224963307380676270e-01 2.455372363328933716e-01 4.667292535305023193e-01
-1.797767877578735352e-01 -2.803081870079040527e-01 5.542650222778320312e-01 2.150207161903381348e-01 3.202838599681854248e-01 -2.319778800010681152e-01 5.992703437805175781e-01 1.419278532266616821e-01
-3.254559636116027832e-01 3.960703611373901367e-01 5.407704114913940430e-01 3.412964344024658203e-01 -1.882091164588928223e-01 -1.091369390487670898e-01 3.259406089782714844e-01 4.179952144622802734e-01
1.819281280040740967e-01 8.886458724737167358e-02 1.723322570323944092e-01 -1.401245128363370895e-02 3.557005822658538818e-01 3.382966220378875732e-01 7.914733886718750000e-01 2.484209388494491577e-01
-2.768203318119049072e-01 1.674043089151382446e-01 -5.757347941398620605e-01 -6.235710531473159790e-02 2.704339921474456787e-01 2.518898844718933105e-01 4.361554384231567383e-01 4.828794896602630615e-01
-7.201802730560302734e-01 4.926875233650207520e-02 3.051569461822509766e-01 2.675796151161193848e-01 -2.809358946979045868e-02 3.037360906600952148e-01 -1.981443464756011963e-01 4.264823794364929199e-01
-4.702521860599517822e-01 -2.654833197593688965e-01 -3.222999274730682373e-01 2.279087752103805542e-01 2.673003375530242920e-01 -4.514503106474876404e-02 2.106022238731384277e-01 6.593338251113891602e-01
-1.757960319519042969e-01 5.104025080800056458e-02 -1.938169449567794800e-01 -2.284826189279556274e-01 3.529696166515350342e-01 1.926247328519821167e-01 8.403429985046386719e-01 9.409204125404357910e-02
-2.786869704723358154e-01 4.937141239643096924e-01 2.236271649599075317e-01 6.025391221046447754e-01 3.183342516422271729e-01 1.607736498117446899e-01 1.269228458404541016e-01 3.496040701866149902e-01
-3.969197869300842285e-01 5.940369367599487305e-01 4.389579221606254578e-02 -2.020840346813201904e-01 -2.238774299621582031e-01 3.701933920383453369e-01 3.414626121520996094e-01 3.782185614109039307e-01
6.104782223701477051e-02 -1.012525483965873718e-01 -3.949476778507232666e-01 8.246442675590515137e-02 3.960895240306854248e-01 4.686437249183654785e-01 3.657653927803039551e-01 5.594094395637512207e-01
-5.564735531806945801e-01 3.329483866691589355e-01 -6.923485547304153442e-02 5.975715070962905884e-02 -3.129609823226928711e-01 -1.589006781578063965e-01 2.679312527179718018e-01 6.132999062538146973e-01
-2.345989197492599487e-01 4.157277643680572510e-01 2.407198995351791382e-01 4.319971501827239990e-01 -1.681279093027114868e-01 -1.052139028906822205e-01 4.528346955776214600e-01 5.321371555328369141e-01
-3.358835279941558838e-01 5.597372651100158691e-01 5.421015024185180664e-01 4.125221818685531616e-02 4.765129685401916504e-01 1.884087771177291870e-01 4.281447082757949829e-02 1.179196909070014954e-01
-3.626852631568908691e-01 1.116258744150400162e-02 4.706971943378448486e-01 -2.546021938323974609e-01 -1.053412333130836487e-01 -3.690289855003356934e-01 6.176196932792663574e-01 2.307021170854568481e-01
-6.959647536277770996e-01 -4.473639652132987976e-02 2.289031147956848145e-01 3.332732990384101868e-02 1.709881797432899475e-02 -1.378626972436904907e-01 6.629287004470825195e-01 -3.675976395606994629e-02
-8.094474077224731445e-01 1.151750385761260986e-01 5.429401993751525879e-02 1.075899973511695862e-01 1.550513505935668945e-01 -1.755592972040176392e-01 5.113642811775207520e-01 -2.551026083528995514e-02
-3.903754949569702148e-01 2.574459910392761230e-01 3.386988639831542969e-01 4.454407989978790283e-01 -2.588600292801856995e-02 -2.990054488182067871e-01 5.381420850753784180e-01 2.975283563137054443e-01
-4.225929081439971924e-01 4.799731075763702393e-01 -3.499246835708618164e-01 -5.474467575550079346e-02 6.685505062341690063e-02 3.783487975597381592e-01 4.331214427947998047e-01 3.610889613628387451e-01
-5.289834737777709961e-01 -9.662813693284988403e-02 4.460051953792572021e-01 7.985153794288635254e-02 2.124195694923400879e-01 -2.183119058609008789e-01 6.424597501754760742e-01 2.460370538756251335e-03
-6.831818819046020508e-02 4.886091947555541992e-01 3.771444782614707947e-02 3.228504955768585205e-01 6.781145334243774414e-01 -1.812923550605773926e-01 2.153066545724868774e-01 3.344780802726745605e-01
-8.515470474958419800e-02 5.252193212509155273e-01 2.393952310085296631e-01 1.660314500331878662e-01 -4.034614264965057373e-01 1.907599866390228271e-01 2.904948592185974121e-01 5.903040766716003418e-01
-6.571744680404663086e-01 3.538653552532196045e-01 -8.499674499034881592e-02 -1.296678483486175537e-01 1.576842963695526123e-01 4.991491436958312988e-01 3.498663902282714844e-01 1.498074680566787720e-01
-5.958628058433532715e-01 -1.061014551669359207e-02 9.940693527460098267e-02 -5.761604905128479004e-01 -3.092802315950393677e-02 3.867443799972534180e-01 2.788100242614746094e-01 2.733670175075531006e-01
3.339403495192527771e-02 5.288911238312721252e-02 6.665548682212829590e-01 7.157788425683975220e-02 6.835443377494812012e-01 -2.060214132070541382e-01 1.022085025906562805e-01 1.629253327846527100e-01
-1.164910718798637390e-01 8.612516522407531738e-02 6.852580904960632324e-01 2.101159989833831787e-01 -6.985681504011154175e-02 -2.551212310791015625e-01 5.031511783599853516e-01 3.770369887351989746e-01
-1.420435160398483276e-01 2.061629891395568848e-01 2.655153274536132812e-01 1.251520067453384399e-01 -4.802471101284027100e-01 4.949160516262054443e-01 3.395836651325225830e-01 5.101595520973205566e-01
-2.922676205635070801e-01 4.409531056880950928e-01 5.493993759155273438e-01 3.710499405860900879e-01 -5.737998336553573608e-02 -2.245341539382934570e-01 1.816994398832321167e-01 4.403402507305145264e-01
-5.874260067939758301e-01 -1.909295916557312012e-01 2.041665911674499512e-01 2.450521290302276611e-01 3.068136870861053467e-01 1.820831894874572754e-01 -2.599184811115264893e-01 5.673583149909973145e-01
-1.781066358089447021e-01 -2.461176365613937378e-01 4.219631254673004150e-01 2.846275866031646729e-01 4.822112619876861572e-01 -3.027135739102959633e-03 6.189352273941040039e-01 1.817159950733184814e-01
-2.938533425331115723e-01 5.553847551345825195e-01 -7.213426381349563599e-02 4.096396565437316895e-01 4.494405686855316162e-01 1.524513363838195801e-01 1.233575195074081421e-01 4.378753900527954102e-01
-5.488703846931457520e-01 2.508310079574584961e-01 -1.362644881010055542e-02 1.243661418557167053e-01 1.793006360530853271e-01 5.439097881317138672e-01 5.396136641502380371e-01 3.167540207505226135e-02
-4.130228757858276367e-01 5.555496215820312500e-01 3.492164984345436096e-02 4.914838075637817383e-01 8.584947884082794189e-02 -4.410846624523401260e-03 3.953984379768371582e-01 3.380403220653533936e-01
2.211541235446929932e-01 3.315570950508117676e-01 3.449000418186187744e-01 -2.886124253273010254e-01 4.478756189346313477e-01 2.979131042957305908e-01 5.086387395858764648e-01 3.014124929904937744e-01
-5.071521401405334473e-01 3.619202971458435059e-01 1.963375359773635864e-01 3.536024987697601318e-01 -1.760350614786148071e-01 1.220095679163932800e-01 6.150615811347961426e-01 1.550866067409515381e-01
1.982577145099639893e-01 1.018166989088058472e-01 5.154276490211486816e-01 -1.186380311846733093e-01 2.438353449106216431e-01 3.458535671234130859e-01 4.523983895778656006e-01 5.355857014656066895e-01
-1.986223459243774414e-02 -2.684870362281799316e-01 5.008814334869384766e-01 3.519487679004669189e-01 3.061270117759704590e-01 1.767672151327133179e-01 6.020253300666809082e-01 2.556855976581573486e-01
-1.895221918821334839e-01 4.799040779471397400e-02 7.355237007141113281e-02 -2.474457919597625732e-01 3.506516218185424805e-01 -4.713047146797180176e-01 1.154767498373985291e-01 7.326111197471618652e-01
-5.149861574172973633e-01 2.118785381317138672e-01 -6.405687332153320312e-02 3.634742796421051025e-01 5.742242932319641113e-01 1.747064143419265747e-01 -1.422580182552337646e-01 4.161569774150848389e-01
-3.211860954761505127e-01 3.429560065269470215e-01 1.853621751070022583e-01 4.124576747417449951e-01 -1.710025966167449951e-01 -1.804790049791336060e-01 5.826099514961242676e-01 4.165229797363281250e-01
-3.008853197097778320e-01 4.899969100952148438e-01 5.650566816329956055e-01 -7.935333251953125000e-02 5.433490872383117676e-01 8.470367640256881714e-02 -9.057410061359405518e-02 1.821491122245788574e-01
-2.952222526073455811e-01 2.231908440589904785e-01 5.727762579917907715e-01 1.124331355094909668e-02 1.889581978321075439e-01 -2.440844178199768066e-01 6.181457042694091797e-01 2.396750450134277344e-01
3.445740789175033569e-02 4.281600415706634521e-01 3.961942195892333984e-01 -3.374540507793426514e-01 6.025655269622802734e-01 1.482165753841400146e-01 2.072025090456008911e-01 3.415557146072387695e-01
-5.531262159347534180e-01 -2.521315813064575195e-01 3.338070213794708252e-01 2.828109264373779297e-01 2.067239731550216675e-01 -1.044921856373548508e-02 6.285516023635864258e-01 -3.392260521650314331e-02
-4.113556146621704102e-01 1.545186340808868408e-01 9.674326330423355103e-02 -6.611489057540893555e-01 3.195587396621704102e-01 -2.812441624701023102e-02 3.323976993560791016e-01 3.834531307220458984e-01
-1.354132592678070068e-01 5.796001851558685303e-02 4.180262088775634766e-01 1.576611846685409546e-01 1.247690543532371521e-01 2.985474169254302979e-01 8.127699494361877441e-01 1.157939285039901733e-01
-4.572327435016632080e-01 5.310153365135192871e-01 -1.813400983810424805e-01 -2.398302257061004639e-01 2.744112312793731689e-01 4.047915935516357422e-01 3.250961005687713623e-01 2.715015709400177002e-01
1.629119962453842163e-01 7.117179781198501587e-02 1.360588818788528442e-01 -3.059353530406951904e-01 5.679737925529479980e-01 4.608162641525268555e-01 4.485108256340026855e-01 3.466670215129852295e-01
3.452056646347045898e-01 2.393346577882766724e-01 3.779060840606689453e-01 -2.825180590152740479e-01 1.236607953906059265e-01 2.813145220279693604e-01 2.063762694597244263e-01 6.811029911041259766e-01
1.314131468534469604e-01 2.774351090192794800e-02 2.216356247663497925e-01 -4.803330600261688232e-01 2.813476920127868652e-01 2.843194603919982910e-01 6.288919448852539062e-01 3.829090297222137451e-01
1.878252774477005005e-01 -1.408945322036743164e-01 4.645186364650726318e-01 -3.322268128395080566e-01 2.602494359016418457e-01 9.263064712285995483e-02 6.512776613235473633e-01 3.438682854175567627e-01
-3.343723416328430176e-01 3.812266588211059570e-01 2.000158876180648804e-01 1.933016777038574219e-01 7.549271583557128906e-01 2.389403283596038818e-01 1.037961691617965698e-01 1.664587259292602539e-01
-2.942320704460144043e-01 5.218142867088317871e-01 1.010678559541702271e-01 3.707859516143798828e-01 1.353366971015930176e-01 -3.273502290248870850e-01 2.093188613653182983e-01 5.693433880805969238e-01
-6.072800159454345703e-01 1.837515383958816528e-01 5.753192305564880371e-01 -1.878074109554290771e-01 2.109727263450622559e-01 -1.965535283088684082e-01 3.795936405658721924e-01 -6.283691525459289551e-02
-3.209044039249420166e-01 2.682980895042419434e-01 2.471874803304672241e-01 3.091434836387634277e-01 -2.106303721666336060e-01 -2.694721817970275879e-01 6.554103642702102661e-02 7.396547794342041016e-01
-7.846307754516601562e-02 -2.899688780307769775e-01 7.024064660072326660e-01 7.895994186401367188e-02 3.656088411808013916e-01 4.259455502033233643e-01 2.108682245016098022e-01 2.249160557985305786e-01
-2.928445637226104736e-01 4.835039675235748291e-01 1.483314633369445801e-01 4.291461110115051270e-01 1.205043196678161621e-01 -6.999338418245315552e-02 -6.897362321615219116e-02 6.709094643592834473e-01
-1.248088404536247253e-01 -3.984826207160949707e-01 -1.298345625400543213e-01 3.027350008487701416e-01 1.408454924821853638e-01 3.991472476627677679e-04 1.243008300662040710e-01 8.257363438606262207e-01
-6.263156235218048096e-02 -2.955609261989593506e-01 5.861023068428039551e-01 4.930641502141952515e-02 -1.836857795715332031e-01 2.892164885997772217e-01 3.827258646488189697e-01 5.467251539230346680e-01
-4.496856629848480225e-01 5.264641642570495605e-01 4.600183069705963135e-01 -2.078069895505905151e-01 1.940216571092605591e-01 -2.745810449123382568e-01 2.017447948455810547e-01 3.347798883914947510e-01
-5.762274377048015594e-03 -4.498135149478912354e-01 4.431861042976379395e-01 7.075484097003936768e-02 1.249849498271942139e-01 4.538306295871734619e-01 2.574887275695800781e-01 5.552752017974853516e-01
-4.353989660739898682e-01 5.158571600914001465e-01 -3.047405779361724854e-01 -1.893778592348098755e-01 1.021290943026542664e-01 4.181560277938842773e-01 3.081942200660705566e-01 3.678582906723022461e-01
1.182156056165695190e-01 2.825222313404083252e-01 6.522144675254821777e-01 6.560135632753372192e-02 2.336140424013137817e-01 4.718508124351501465e-01 7.485337555408477783e-02 4.401106536388397217e-01
-1.573462784290313721e-01 -7.158155739307403564e-02 2.135753035545349121e-01 9.505852311849594116e-02 -4.457732141017913818e-01 4.353885948657989502e-01 3.457236588001251221e-01 6.384872198104858398e-01
-6.643900871276855469e-01 3.684884905815124512e-01 -1.717330813407897949e-01 -3.027876913547515869e-01 2.362793087959289551e-01 2.535536289215087891e-01 4.070343971252441406e-01 1.258372068405151367e-01
