# Supplementary material for: Where is your field going? A machine learning approach to study the relative motion of the domains of physics
Source: PLoS One. 2020 Jun 18;15(6):e0233997. doi: 10.1371/journal.pone.0233997 (PMC7302634; doi:10.1371/journal.pone.0233997)
Supplement: S28 Data — (ZIP) [file pone.0233997.s028.zip › 27/Pacs4Run_27_VS_500_embeddings2001-2005ED8.txt]

3.906902670860290527e-01 -6.273183822631835938e-01 5.437390506267547607e-02 1.259295791387557983e-01 1.652360111474990845e-01 4.543468058109283447e-01 2.542093992233276367e-01 -3.696779906749725342e-01
2.523835003376007080e-01 -3.636521995067596436e-01 1.779544949531555176e-01 3.757686913013458252e-01 -1.802366822957992554e-01 7.279200553894042969e-01 1.758177280426025391e-01 1.947434097528457642e-01
4.208751022815704346e-01 -6.145685315132141113e-01 -1.662552058696746826e-01 -1.346387863159179688e-01 -2.900691628456115723e-01 5.587162375450134277e-01 5.282724648714065552e-02 -1.750978082418441772e-02
5.016499012708663940e-02 -5.412403345108032227e-01 -1.887069791555404663e-01 5.645232796669006348e-01 -3.612034618854522705e-01 4.618231356143951416e-01 -8.028818666934967041e-02 -7.134044542908668518e-03
1.418780982494354248e-01 -6.846077442169189453e-01 1.764341592788696289e-01 7.879164814949035645e-02 -1.451661735773086548e-01 5.579134225845336914e-01 -2.105108946561813354e-01 3.117533624172210693e-01
-2.514472901821136475e-01 -2.782271206378936768e-01 2.819633670151233673e-02 -1.759334802627563477e-01 5.314116477966308594e-01 7.236367464065551758e-01 1.190459132194519043e-01 8.599919825792312622e-02
-4.633232653141021729e-01 -3.300147354602813721e-01 1.870128661394119263e-01 -3.594241142272949219e-01 -2.110749781131744385e-01 5.637337565422058105e-01 1.369570493698120117e-01 -3.621557056903839111e-01
-3.730715811252593994e-01 -1.348884552717208862e-01 6.513993442058563232e-02 -1.001888290047645569e-01 5.037036538124084473e-01 7.503752112388610840e-01 9.102109074592590332e-02 -5.724100768566131592e-02
2.186150252819061279e-01 -5.819773077964782715e-01 1.021153330802917480e-01 5.394877791404724121e-01 -1.573078185319900513e-01 2.584472000598907471e-01 4.370625019073486328e-01 1.716710031032562256e-01
3.856976032257080078e-01 -4.392948746681213379e-01 -1.944994032382965088e-01 -3.497522771358489990e-01 -1.639080792665481567e-01 6.298159956932067871e-01 2.137703299522399902e-01 -1.699083149433135986e-01
-9.043909609317779541e-03 -1.426434516906738281e-01 3.203326463699340820e-01 -2.457448393106460571e-01 1.374173760414123535e-01 7.654255628585815430e-01 4.499445259571075439e-01 9.673495590686798096e-02
1.984354853630065918e-01 -2.500924468040466309e-01 1.387045681476593018e-01 -5.351402163505554199e-01 2.041490823030471802e-01 6.250481009483337402e-01 3.434624075889587402e-01 -2.052674144506454468e-01
-2.136023044586181641e-01 -4.065761566162109375e-01 -3.622042238712310791e-01 -2.854076325893402100e-01 7.447572052478790283e-02 3.232230544090270996e-01 6.681748628616333008e-01 -1.412196010351181030e-01
-1.482132375240325928e-01 -8.507869392633438110e-02 5.660822987556457520e-01 1.046323627233505249e-01 2.110195606946945190e-01 4.923877716064453125e-01 1.230364385992288589e-02 -5.935241580009460449e-01
6.630235165357589722e-02 -8.676507472991943359e-01 -1.729482412338256836e-01 2.790409028530120850e-01 -4.987247660756111145e-02 2.830393314361572266e-01 -5.731353908777236938e-02 2.216483950614929199e-01
5.346298962831497192e-02 -6.916434764862060547e-01 4.233020544052124023e-01 3.232523798942565918e-02 -3.790108561515808105e-01 4.039249122142791748e-01 1.237458437681198120e-01 1.281561702489852905e-01
-5.084528326988220215e-01 -3.067441284656524658e-01 3.292011022567749023e-01 -1.787536777555942535e-02 -1.097639054059982300e-01 6.961048245429992676e-01 2.048939019441604614e-01 9.968232363462448120e-03
-5.892062783241271973e-01 -3.998168408870697021e-01 4.296947643160820007e-02 1.308157108724117279e-02 1.534174978733062744e-01 3.672947883605957031e-01 5.736709833145141602e-01 -5.851699784398078918e-02
3.162591159343719482e-01 -2.701494395732879639e-01 1.900206059217453003e-01 -5.174920558929443359e-01 1.382663752883672714e-02 5.803686976432800293e-01 3.701872527599334717e-01 -2.214413881301879883e-01
-2.382795810699462891e-01 -5.799565911293029785e-01 4.081476107239723206e-02 -5.259351134300231934e-01 3.792388141155242920e-01 1.313124746084213257e-01 1.799616962671279907e-01 -3.676255643367767334e-01
-6.185476779937744141e-01 -3.570795953273773193e-01 -3.622218668460845947e-01 1.282625794410705566e-01 -1.026902720332145691e-01 4.944077730178833008e-01 2.656003832817077637e-01 -1.292631775140762329e-01
9.867990016937255859e-02 -2.742367684841156006e-01 4.558579623699188232e-01 3.840365409851074219e-01 2.659004628658294678e-01 6.229968070983886719e-01 -2.010935842990875244e-01 -2.459656596183776855e-01
2.324816435575485229e-01 -2.799651026725769043e-01 6.043820381164550781e-01 8.253802359104156494e-02 3.015304543077945709e-02 6.302326321601867676e-01 -1.009376570582389832e-01 -2.952808737754821777e-01
-1.866021752357482910e-01 -5.128033161163330078e-01 -2.805357575416564941e-01 -7.673301547765731812e-02 -2.005784660577774048e-01 7.385216951370239258e-01 4.727932810783386230e-02 1.724610924720764160e-01
-4.779862761497497559e-01 -3.995437026023864746e-01 -2.470967918634414673e-01 3.121450245380401611e-01 -6.049283593893051147e-02 6.299593448638916016e-01 1.779204010963439941e-01 1.457365304231643677e-01
-6.910721659660339355e-01 -4.293675720691680908e-01 8.503893762826919556e-02 2.508562430739402771e-02 2.470569461584091187e-01 3.660838901996612549e-01 3.633021712303161621e-01 -5.620325729250907898e-02
4.456206858158111572e-01 -2.352417558431625366e-01 3.576963841915130615e-01 1.921848803758621216e-01 5.614787936210632324e-01 4.226650893688201904e-01 2.255181223154067993e-01 -1.908901780843734741e-01
-4.753353297710418701e-01 -5.479800105094909668e-01 2.012441456317901611e-01 -3.179199695587158203e-01 3.216096386313438416e-02 4.971892237663269043e-01 -2.438751012086868286e-01 -1.565099060535430908e-01
-1.474097371101379395e-01 -1.472305357456207275e-01 1.272899955511093140e-01 -2.888675332069396973e-01 3.416088223457336426e-01 8.534017205238342285e-01 9.554394334554672241e-02 -5.316475778818130493e-02
8.505898714065551758e-02 -3.542520999908447266e-01 3.907481133937835693e-01 1.295132096856832504e-02 -4.628078937530517578e-01 5.871094465255737305e-01 3.942669034004211426e-01 9.143073111772537231e-03
-5.398142337799072266e-01 -4.104540050029754639e-01 3.292254209518432617e-01 -1.509397029876708984e-01 7.588608562946319580e-02 6.123695969581604004e-01 1.676714271306991577e-01 -9.318225085735321045e-03
3.576920134946703911e-03 4.707557708024978638e-02 1.077390834689140320e-01 3.892351984977722168e-01 8.983844518661499023e-02 4.269336462020874023e-01 6.412568688392639160e-01 -4.828101694583892822e-01
-3.894403278827667236e-01 -2.795253694057464600e-01 3.681789636611938477e-01 -1.539155095815658569e-01 -2.370323389768600464e-01 6.736404299736022949e-01 -6.649941205978393555e-02 -3.107383251190185547e-01
-5.103805661201477051e-01 -5.719974637031555176e-01 -2.155494540929794312e-01 1.773641705513000488e-01 3.871529400348663330e-01 3.999806940555572510e-01 -1.451829820871353149e-01 5.882927775382995605e-02
-7.179160416126251221e-02 -2.631613314151763916e-01 4.492209553718566895e-01 4.225246608257293701e-01 5.216245651245117188e-01 4.069097340106964111e-01 -5.574679374694824219e-02 -3.232492804527282715e-01
-3.973590433597564697e-01 -3.261368572711944580e-01 -4.895343482494354248e-01 -1.284775584936141968e-01 4.969507083296775818e-02 4.205833077430725098e-01 5.292654633522033691e-01 -1.418039649724960327e-01
-4.205395281314849854e-01 -3.382941186428070068e-01 4.359586164355278015e-03 -1.235634237527847290e-01 -8.752541244029998779e-02 8.152680993080139160e-01 1.369960308074951172e-01 4.822680726647377014e-02
-3.139896392822265625e-01 -2.664432227611541748e-01 -2.991563379764556885e-01 -2.521561682224273682e-01 3.536314964294433594e-01 7.115020155906677246e-01 2.069004625082015991e-01 5.694857612252235413e-02
-2.781090736389160156e-01 -6.124246716499328613e-01 -2.646690309047698975e-01 3.048528432846069336e-01 1.942405849695205688e-01 4.102624952793121338e-01 2.124289870262145996e-01 3.652883172035217285e-01
2.045998722314834595e-01 -2.176911681890487671e-01 4.338183403015136719e-01 6.858722865581512451e-02 2.768092416226863861e-02 7.495411038398742676e-01 -1.925872713327407837e-01 -3.437717258930206299e-01
-3.002255260944366455e-01 -3.330605030059814453e-01 -2.735461592674255371e-01 9.592851251363754272e-02 -1.645302325487136841e-01 7.986010909080505371e-01 2.076010853052139282e-01 8.350627869367599487e-02
-4.170412719249725342e-01 -2.779774665832519531e-01 -3.241771757602691650e-01 6.453453749418258667e-02 -1.038047075271606445e-01 7.863677144050598145e-01 1.007935851812362671e-01 -1.551685575395822525e-02
-6.007081270217895508e-01 -4.155099093914031982e-01 9.531529992818832397e-02 -1.453139781951904297e-01 5.287462472915649414e-02 6.332715749740600586e-01 1.801669150590896606e-01 3.366351826116442680e-03
1.927209794521331787e-01 -1.857279092073440552e-01 -3.155786544084548950e-02 4.214988648891448975e-01 -2.269611060619354248e-01 3.303545117378234863e-01 4.628538787364959717e-01 -6.122316122055053711e-01
4.306456446647644043e-01 -4.230674803256988525e-01 -9.705607593059539795e-02 -3.854488730430603027e-01 -1.004565656185150146e-01 6.563922166824340820e-01 8.568202704191207886e-02 -1.711253523826599121e-01
-4.701613485813140869e-01 -3.688296377658843994e-01 -7.328543066978454590e-02 7.502588629722595215e-02 5.822604298591613770e-01 1.811612993478775024e-01 4.893985986709594727e-01 -1.433729380369186401e-01
-3.388390243053436279e-01 -8.002601265907287598e-01 8.730068057775497437e-02 -1.305983364582061768e-01 3.013716042041778564e-01 3.067992925643920898e-01 4.765253514051437378e-02 1.813096702098846436e-01
-4.705104529857635498e-01 -4.677619040012359619e-01 -1.305769830942153931e-01 -3.782888054847717285e-01 3.902626037597656250e-01 2.745484709739685059e-01 3.123459219932556152e-01 -2.728082835674285889e-01
-5.303279757499694824e-01 -7.304833531379699707e-01 -6.304349005222320557e-02 -9.632480889558792114e-02 2.816810309886932373e-01 2.730111777782440186e-01 7.841033488512039185e-02 1.089307218790054321e-01
-6.650197505950927734e-02 -2.537814378738403320e-01 3.022900521755218506e-01 3.050934374332427979e-01 -4.018104821443557739e-02 5.518621206283569336e-01 -2.626214623451232910e-01 -6.095692515373229980e-01
-5.308924317359924316e-01 -5.445255637168884277e-01 2.703439891338348389e-01 -3.063893914222717285e-01 8.504945784807205200e-02 4.255866110324859619e-01 -2.028242200613021851e-01 -1.587130129337310791e-01
-2.490729391574859619e-01 -4.033840000629425049e-01 3.157059848308563232e-01 3.362836539745330811e-01 -1.523513495922088623e-01 2.938250303268432617e-01 6.705003380775451660e-01 -5.807117745280265808e-02
-7.544944882392883301e-01 -2.716352939605712891e-01 -9.143058955669403076e-02 7.723548263311386108e-02 -5.061486363410949707e-02 4.258831441402435303e-01 3.004936873912811279e-01 -2.615197300910949707e-01
4.542702138423919678e-01 -3.002083897590637207e-01 -3.807002305984497070e-01 -2.359223216772079468e-01 1.897735893726348877e-01 6.597282886505126953e-01 3.886008635163307190e-02 -1.736551672220230103e-01
2.563751637935638428e-01 -3.711552321910858154e-01 2.192214578390121460e-01 -2.269677966833114624e-01 2.167564816772937775e-02 5.599684715270996094e-01 6.166576743125915527e-01 -5.140041187405586243e-02
-2.916250936686992645e-02 -7.583483457565307617e-01 -2.891866564750671387e-01 2.234445065259933472e-01 1.970863193273544312e-01 3.420180976390838623e-01 -3.510080277919769287e-01 1.071206927299499512e-01
3.603780567646026611e-01 -3.195196986198425293e-01 6.301605608314275742e-04 -3.768840730190277100e-01 -5.762609094381332397e-02 7.088888287544250488e-01 3.390875160694122314e-01 -7.188950479030609131e-02
-1.815277934074401855e-01 -6.009447574615478516e-01 -7.292810082435607910e-02 -4.230147004127502441e-01 4.405083060264587402e-01 1.720798760652542114e-01 4.114217460155487061e-01 -1.694880276918411255e-01
-2.407588809728622437e-01 -5.639602541923522949e-01 -1.829629689455032349e-01 -1.956395618617534637e-02 1.044191345572471619e-01 2.069945037364959717e-01 7.114210128784179688e-01 1.739426851272583008e-01
-2.063142955303192139e-01 -5.195794701576232910e-01 1.114306077361106873e-01 2.958658337593078613e-01 -5.626111030578613281e-01 1.626275032758712769e-01 4.229810237884521484e-01 -2.561764419078826904e-01
-6.773918867111206055e-01 -3.755893707275390625e-01 1.352919489145278931e-01 -1.309773046523332596e-02 3.272652328014373779e-01 4.312995672225952148e-01 2.419535666704177856e-01 -1.730147451162338257e-01
-1.904290169477462769e-01 -2.500370144844055176e-01 2.909781411290168762e-02 -1.283798664808273315e-01 -3.872556388378143311e-01 8.236975669860839844e-01 -1.262279599905014038e-01 -1.987766176462173462e-01
-2.418058365583419800e-01 -2.698441743850708008e-01 -5.172481536865234375e-01 -2.197318226099014282e-01 2.751397490501403809e-01 3.474400639533996582e-01 5.471842885017395020e-01 -2.388709336519241333e-01
-1.483752131462097168e-01 -7.788988947868347168e-01 -3.882980942726135254e-01 1.718276292085647583e-01 3.030737638473510742e-01 2.361903637647628784e-01 -1.836489886045455933e-01 9.815556555986404419e-02
1.592064052820205688e-01 -4.385437965393066406e-01 6.628983616828918457e-01 1.579879820346832275e-01 2.471784651279449463e-01 4.575107097625732422e-01 -6.380777806043624878e-02 -2.084545642137527466e-01
2.885174751281738281e-01 -5.911124944686889648e-01 5.006176829338073730e-01 6.986798346042633057e-02 3.830737173557281494e-01 3.025162220001220703e-01 -1.167342439293861389e-01 -2.448582053184509277e-01
2.037087455391883850e-03 -6.699582934379577637e-01 -1.965524703264236450e-01 -5.217188596725463867e-01 2.486311644315719604e-01 1.101788505911827087e-01 1.997336149215698242e-01 -3.556374013423919678e-01
-2.963477373123168945e-01 -4.116658568382263184e-01 1.539344936609268188e-01 4.798172041773796082e-02 -1.849499940872192383e-01 7.750644087791442871e-01 1.921998858451843262e-01 2.117524892091751099e-01
3.089110553264617920e-01 -1.589033305644989014e-01 1.258503049612045288e-01 -3.845137357711791992e-01 6.785368174314498901e-02 7.872992753982543945e-01 2.946356534957885742e-01 -6.618380546569824219e-02
-2.826782166957855225e-01 -3.994517624378204346e-01 -3.738160133361816406e-01 -1.948247104883193970e-01 -1.177918687462806702e-01 2.443501651287078857e-01 6.785016655921936035e-01 -2.211102843284606934e-01
-3.881609439849853516e-01 -5.247804522514343262e-01 -1.837133914232254028e-01 1.472056955099105835e-01 -8.091789670288562775e-03 3.837294876575469971e-01 5.748879313468933105e-01 2.017580419778823853e-01
1.493928283452987671e-01 6.384010612964630127e-02 -3.110704943537712097e-02 1.085665747523307800e-01 2.081534266471862793e-02 6.311892867088317871e-01 2.376149147748947144e-01 -7.110260128974914551e-01
2.002741396427154541e-01 -4.084721505641937256e-01 2.886036932468414307e-01 5.837012529373168945e-01 3.460703492164611816e-01 1.735739558935165405e-01 -1.665347442030906677e-02 -4.678370356559753418e-01
5.364782810211181641e-01 -3.259277641773223877e-01 4.624493122100830078e-01 2.056801766157150269e-01 2.325060963630676270e-01 3.859367072582244873e-01 3.225420713424682617e-01 -2.067819535732269287e-01
-5.888001061975955963e-03 -2.884570360183715820e-01 2.699379026889801025e-01 5.126566886901855469e-01 4.007252454757690430e-01 5.094495415687561035e-01 -2.381053566932678223e-01 -3.228942155838012695e-01
-4.303946197032928467e-01 -4.119235277175903320e-01 -2.045615166425704956e-01 -4.060563072562217712e-02 -1.611644774675369263e-01 7.516459226608276367e-01 9.210328012704849243e-02 4.644113406538963318e-02
-5.012840032577514648e-01 -3.584820926189422607e-01 -7.236275076866149902e-02 2.758295536041259766e-01 4.337700605392456055e-01 4.711171686649322510e-01 3.327603638172149658e-01 1.343480795621871948e-01
1.704583019018173218e-01 -3.992416262626647949e-01 3.171960115432739258e-01 2.617121040821075439e-01 4.293341636657714844e-01 3.648849427700042725e-01 -2.481039315462112427e-01 -5.132439136505126953e-01
-4.191887974739074707e-01 -7.294344902038574219e-01 -1.632191538810729980e-01 2.286364138126373291e-01 1.479502320289611816e-01 3.632317781448364258e-01 -2.008733898401260376e-02 2.430247515439987183e-01
4.148888587951660156e-01 -4.560705423355102539e-01 1.329023838043212891e-01 -4.917367100715637207e-01 5.414013937115669250e-02 5.116048455238342285e-01 1.845798492431640625e-01 -2.483116835355758667e-01
-4.698818922042846680e-01 -5.874956250190734863e-01 -5.743385478854179382e-02 3.669813275337219238e-01 7.795554399490356445e-02 4.411469101905822754e-01 1.435715258121490479e-01 2.734696865081787109e-01
-4.396334290504455566e-01 -3.611368834972381592e-01 -3.503231704235076904e-01 2.608514204621315002e-02 -1.030078157782554626e-01 7.312846779823303223e-01 8.278754353523254395e-02 -2.557455189526081085e-02
-4.127371013164520264e-01 -6.667000055313110352e-01 -3.490735888481140137e-01 2.858155369758605957e-01 2.520412206649780273e-01 2.923889756202697754e-01 5.852190405130386353e-02 1.708084642887115479e-01
-4.325313866138458252e-01 -3.656397759914398193e-01 2.431197650730609894e-02 1.874726116657257080e-01 1.940595954656600952e-01 7.255818247795104980e-01 1.591096520423889160e-01 2.324715852737426758e-01
-4.102091491222381592e-01 -5.955494642257690430e-01 -2.552978098392486572e-01 3.379132449626922607e-01 3.481734693050384521e-01 3.117701113224029541e-01 1.781241446733474731e-01 2.180218845605850220e-01
8.568504452705383301e-02 -1.411019265651702881e-01 9.173442609608173370e-03 4.616830050945281982e-01 2.104687392711639404e-01 6.733145713806152344e-01 -2.352253794670104980e-01 -4.544582962989807129e-01
-1.413733512163162231e-01 -2.975333333015441895e-01 2.332002818584442139e-01 3.607068955898284912e-01 2.879776619374752045e-02 5.310544371604919434e-01 -2.903602421283721924e-01 -5.829566717147827148e-01
5.712712183594703674e-03 -8.115494847297668457e-01 -3.182854354381561279e-01 -3.406616449356079102e-01 3.362077176570892334e-01 4.746636003255844116e-02 9.324552863836288452e-02 3.930669277906417847e-03
-3.059007525444030762e-01 -2.111711353063583374e-01 -2.832527160644531250e-01 1.219792217016220093e-01 1.221264451742172241e-01 8.609179854393005371e-01 3.574326261878013611e-02 9.668610990047454834e-02
-1.074354574084281921e-01 -5.546232461929321289e-01 -2.913817167282104492e-01 -2.586931586265563965e-01 4.890129864215850830e-01 2.868582010269165039e-01 4.541947841644287109e-01 -3.620669618248939514e-02
3.382774293422698975e-01 -5.348920822143554688e-01 6.425465941429138184e-01 1.515198200941085815e-01 1.868672072887420654e-01 2.034775465726852417e-01 1.739488095045089722e-01 -2.388592660427093506e-01
-7.652419060468673706e-02 -6.653302311897277832e-01 7.732877135276794434e-02 -5.809568166732788086e-01 1.317478269338607788e-01 5.794622749090194702e-02 2.632435560226440430e-01 -3.434776067733764648e-01
-4.510240256786346436e-01 -4.867571890354156494e-01 -2.238227874040603638e-01 -3.640262410044670105e-02 -1.413368619978427887e-02 6.996854543685913086e-01 6.874152272939682007e-02 1.172093600034713745e-01
-7.689575850963592529e-02 -3.696671724319458008e-01 -5.191532149910926819e-02 -2.522477209568023682e-01 6.023518443107604980e-01 2.515808641910552979e-01 5.741941332817077637e-01 -1.878558248281478882e-01
3.068789243698120117e-01 -8.228859901428222656e-01 -6.024836003780364990e-02 1.765864193439483643e-01 1.131785288453102112e-01 -1.565705388784408569e-01 -1.200039591640233994e-02 -3.954788744449615479e-01
-1.767642199993133545e-01 -8.356384187936782837e-02 -1.537443697452545166e-01 -1.510624736547470093e-01 4.908618628978729248e-01 7.968267798423767090e-01 1.950089782476425171e-01 -3.751557692885398865e-02
7.233629003167152405e-03 -2.499414384365081787e-01 4.491265416145324707e-01 2.226701825857162476e-01 1.049910783767700195e-01 7.649260163307189941e-01 7.450798898935317993e-02 -2.906784117221832275e-01
-4.317731261253356934e-01 -1.981368809938430786e-01 5.826861411333084106e-02 -2.076646238565444946e-01 5.204935073852539062e-01 6.614674329757690430e-01 9.567184001207351685e-02 -1.009366512298583984e-01
-5.258896201848983765e-02 -5.809828042984008789e-01 -4.000024199485778809e-01 -4.364566504955291748e-01 -2.473116666078567505e-01 2.151016891002655029e-01 4.448465257883071899e-02 -4.469745755195617676e-01
1.362516134977340698e-01 -4.077606648206710815e-02 -5.098946765065193176e-02 1.064206957817077637e-01 -1.255594640970230103e-01 3.240546584129333496e-01 5.282900929450988770e-01 -7.523167133331298828e-01
2.702222764492034912e-01 -6.001508831977844238e-01 -3.520116582512855530e-02 -2.460087686777114868e-01 -2.747888267040252686e-01 6.516640782356262207e-01 6.127190217375755310e-02 3.332114592194557190e-02
-6.695546507835388184e-01 -4.926731884479522705e-01 1.502436697483062744e-01 -6.217919662594795227e-02 -7.311584800481796265e-02 4.620100855827331543e-01 2.512974739074707031e-01 -2.409593388438224792e-02
-5.220407247543334961e-01 -5.440896153450012207e-01 -1.891226023435592651e-01 -1.629877388477325439e-01 6.049850583076477051e-02 5.796735882759094238e-01 1.541797518730163574e-01 7.519660890102386475e-02
-3.880029544234275818e-02 -1.830948144197463989e-01 4.966805130243301392e-02 2.755663692951202393e-01 3.559607639908790588e-02 4.927468299865722656e-01 -2.682037949562072754e-01 -7.553591132164001465e-01
-1.836299747228622437e-01 -6.404004096984863281e-01 -1.054107490926980972e-02 7.505943626165390015e-02 -7.259698212146759033e-02 7.637786865234375000e-02 7.240452170372009277e-01 1.227890029549598694e-01
1.031856089830398560e-01 -1.468256115913391113e-01 1.604407280683517456e-01 7.954422384500503540e-02 3.958564400672912598e-01 4.979403614997863770e-01 -2.720916867256164551e-01 -6.760514974594116211e-01
-1.899676024913787842e-01 -1.426936388015747070e-01 1.892000138759613037e-01 4.265767633914947510e-01 -1.905114855617284775e-03 4.845679998397827148e-01 -1.503565460443496704e-01 -6.843753457069396973e-01
4.497541487216949463e-01 -5.204525589942932129e-01 -1.959567368030548096e-01 -3.812507987022399902e-01 4.294521808624267578e-01 3.201357424259185791e-01 1.084542199969291687e-01 -2.107622623443603516e-01
-2.818479537963867188e-01 -2.135018557310104370e-01 2.536218464374542236e-01 -8.440463989973068237e-02 3.274612128734588623e-01 8.240807056427001953e-01 1.308104097843170166e-01 8.909908123314380646e-03
4.341851770877838135e-01 -6.467545628547668457e-01 -3.287453353404998779e-01 -5.437022075057029724e-02 2.397679984569549561e-01 -7.098019588738679886e-03 4.301724731922149658e-01 -1.989340484142303467e-01
-1.581611633300781250e-01 -7.244260311126708984e-01 -2.841840386390686035e-01 1.288253366947174072e-01 2.097785174846649170e-01 2.990296483039855957e-01 -4.651000201702117920e-01 -5.560320988297462463e-02
-4.089732468128204346e-01 -2.803692817687988281e-01 -1.642252802848815918e-01 -1.779119819402694702e-01 3.335286378860473633e-01 7.636406421661376953e-01 2.983522787690162659e-02 1.526032667607069016e-02
2.959019541740417480e-01 -6.665197014808654785e-02 -1.648230701684951782e-01 5.246759653091430664e-01 1.877557188272476196e-01 4.125584363937377930e-01 4.547831118106842041e-01 -4.396176636219024658e-01
-4.082416892051696777e-01 -3.959854841232299805e-01 8.950780332088470459e-02 -5.273437500000000000e-01 3.577124774456024170e-01 4.042949974536895752e-01 2.128735035657882690e-01 -2.317394614219665527e-01
1.982726156711578369e-01 -1.050030961632728577e-01 2.480434626340866089e-01 -4.244405403733253479e-02 -1.377001255750656128e-01 5.637441873550415039e-01 -1.032269466668367386e-02 -7.412556409835815430e-01
-4.138345420360565186e-01 -4.955757856369018555e-01 1.571993231773376465e-01 -2.985490262508392334e-01 4.596222937107086182e-01 1.614464819431304932e-01 4.377910494804382324e-01 -2.008079886436462402e-01
-6.978037208318710327e-02 -7.900651693344116211e-01 9.285064041614532471e-02 4.547458589076995850e-01 -1.594408154487609863e-01 7.065020501613616943e-02 3.255516886711120605e-01 1.382611542940139771e-01
-3.740955889225006104e-01 -5.646382570266723633e-01 -2.805215418338775635e-01 -3.251967430114746094e-01 4.983103275299072266e-01 1.838335543870925903e-01 -1.414279490709304810e-01 -2.338396906852722168e-01
-1.921768933534622192e-01 -2.324840873479843140e-01 -2.365232408046722412e-01 -5.057248845696449280e-02 3.661497533321380615e-01 7.781825661659240723e-01 2.688339352607727051e-01 1.965015381574630737e-01
-5.344417691230773926e-01 -3.645892143249511719e-01 -3.331758677959442139e-01 1.030530929565429688e-01 -2.230519428849220276e-02 6.336510777473449707e-01 2.400334328413009644e-01 1.390409097075462341e-02
-4.381091892719268799e-01 -1.895421743392944336e-01 2.540496885776519775e-01 -8.108522742986679077e-02 1.966403424739837646e-01 7.516538500785827637e-01 3.109757006168365479e-01 2.571501582860946655e-02
3.458872139453887939e-01 -4.726251661777496338e-01 -3.804236948490142822e-01 -3.247266411781311035e-01 -1.679414808750152588e-01 5.111210346221923828e-01 -6.721843779087066650e-02 -3.359323441982269287e-01
-1.663103699684143066e-01 -3.070978522300720215e-01 -5.383500456809997559e-01 -2.416178137063980103e-01 2.148151695728302002e-01 4.248642027378082275e-01 5.353201627731323242e-01 -1.288763731718063354e-01
-1.057675923220813274e-03 -2.547538280487060547e-01 2.274517714977264404e-01 4.729994535446166992e-01 1.078040748834609985e-01 4.563070833683013916e-01 -1.959128826856613159e-01 -6.335746645927429199e-01
5.524665713310241699e-01 -7.450983524322509766e-01 -1.386757194995880127e-02 -1.887644082307815552e-01 1.765601336956024170e-01 4.957661777734756470e-02 1.716382801532745361e-01 -2.017265260219573975e-01
4.824290871620178223e-01 -6.016586422920227051e-01 -4.008009135723114014e-01 -7.002541422843933105e-02 2.159978300333023071e-01 1.396641880273818970e-01 4.099671840667724609e-01 -7.409372925758361816e-02
-2.581824660301208496e-01 -5.206604599952697754e-01 -3.959525227546691895e-01 -1.275218874216079712e-01 1.027899309992790222e-01 4.033940732479095459e-01 5.561934113502502441e-01 8.105897158384323120e-02
-2.176718115806579590e-01 -6.997950375080108643e-02 2.042839974164962769e-01 3.821573257446289062e-01 -1.154775470495223999e-01 5.729342103004455566e-01 -1.037420984357595444e-02 -6.467221379280090332e-01
1.214637160301208496e-01 -5.274015665054321289e-01 4.239937365055084229e-01 3.040631413459777832e-01 5.348498225212097168e-01 -2.241060603410005569e-03 5.298434570431709290e-02 -3.820893764495849609e-01
1.130470335483551025e-01 -5.768637657165527344e-01 3.781575262546539307e-01 -1.552428305149078369e-01 -3.912087082862854004e-01 3.049030900001525879e-01 4.894628226757049561e-01 4.196323826909065247e-02
-3.235157132148742676e-01 -3.130763471126556396e-01 1.781294196844100952e-01 -4.343861639499664307e-01 -1.348936706781387329e-01 5.325699448585510254e-01 -1.660339534282684326e-01 -4.974987804889678955e-01
9.097167104482650757e-02 -8.766149878501892090e-01 1.536386460065841675e-01 6.390334665775299072e-02 -5.776179209351539612e-02 -2.010528296232223511e-01 1.064064875245094299e-01 -3.748345673084259033e-01
-1.690790057182312012e-01 -5.613660812377929688e-01 -4.846143722534179688e-01 -8.486048877239227295e-02 2.326519638299942017e-01 2.825152277946472168e-01 5.161440372467041016e-01 1.178206056356430054e-01
-3.836870491504669189e-01 -6.536673307418823242e-01 2.603088021278381348e-01 -2.636538445949554443e-01 4.604589641094207764e-01 9.124731272459030151e-02 2.574977874755859375e-01 -3.969331830739974976e-02
1.138052940368652344e-01 -4.600947797298431396e-01 -1.412653475999832153e-01 -2.648341655731201172e-01 -3.142164349555969238e-01 3.384133577346801758e-01 6.581741571426391602e-01 -1.970261484384536743e-01
-5.312758684158325195e-01 -3.116338253021240234e-01 1.695193201303482056e-01 -3.553766608238220215e-01 1.341827400028705597e-02 5.465176105499267578e-01 -1.059380173683166504e-01 -3.943559229373931885e-01
-3.605547249317169189e-01 -7.137616872787475586e-01 -1.565333455801010132e-01 -3.419970571994781494e-01 4.014726877212524414e-01 2.233787626028060913e-01 -7.340907305479049683e-02 -5.111426487565040588e-02
1.285742074251174927e-01 -5.766844153404235840e-01 -2.993591129779815674e-01 -4.496452212333679199e-01 4.528886675834655762e-01 9.678099304437637329e-02 3.839782997965812683e-02 -3.783622682094573975e-01
-1.555894762277603149e-01 -1.534882280975580215e-02 4.993287473917007446e-02 2.522779405117034912e-01 5.768045783042907715e-02 3.671446144580841064e-01 2.762847840785980225e-01 -8.336446285247802734e-01
1.461805850267410278e-01 -7.688602805137634277e-01 -4.063625633716583252e-01 4.252278208732604980e-01 1.902691274881362915e-02 1.896565705537796021e-01 -3.241655230522155762e-02 6.444638222455978394e-02
-1.042932942509651184e-01 2.115269377827644348e-02 1.907188743352890015e-01 3.272502124309539795e-01 -1.646741330623626709e-01 4.764004945755004883e-01 3.829301297664642334e-01 -6.667071580886840820e-01
-6.044201254844665527e-01 -4.666287899017333984e-01 -1.936734616756439209e-01 1.417346149682998657e-01 -2.008631825447082520e-01 1.617351360619068146e-02 3.916447460651397705e-01 -4.066233932971954346e-01
4.733996689319610596e-01 -4.293239712715148926e-01 -4.720780253410339355e-01 -4.743334278464317322e-02 -5.676755309104919434e-02 3.548798561096191406e-01 4.583761394023895264e-01 -1.649092435836791992e-01
5.292069315910339355e-01 -5.024043321609497070e-01 4.102476835250854492e-01 1.406576931476593018e-01 1.144206225872039795e-01 1.531635075807571411e-01 1.729795336723327637e-01 -4.614857733249664307e-01
-5.707944631576538086e-01 -5.842396616935729980e-01 1.062427535653114319e-01 -1.079367771744728088e-01 6.443937122821807861e-02 5.392926931381225586e-01 5.521719530224800110e-02 1.090038493275642395e-01
3.759431540966033936e-01 -2.900164425373077393e-01 4.497369825839996338e-01 1.896967589855194092e-01 9.395529329776763916e-02 1.882642805576324463e-01 2.371414452791213989e-01 -6.601529121398925781e-01
3.969848528504371643e-02 -1.539136618375778198e-01 5.200707167387008667e-02 3.909526467323303223e-01 2.588953077793121338e-01 6.831709742546081543e-01 -2.905948460102081299e-01 -4.483205080032348633e-01
4.359341561794281006e-01 -4.507494568824768066e-01 -5.174331665039062500e-01 -1.069625616073608398e-01 -4.640432447195053101e-02 4.361308217048645020e-01 -5.345093086361885071e-02 -3.638513386249542236e-01
4.522905349731445312e-01 -5.267380475997924805e-01 4.671603739261627197e-01 2.660697400569915771e-01 1.748633980751037598e-01 9.267116338014602661e-02 3.216928839683532715e-01 -2.937639057636260986e-01
2.405776977539062500e-01 -4.726302027702331543e-01 3.584202527999877930e-01 2.306057214736938477e-01 6.410146355628967285e-01 1.662393361330032349e-01 -5.064256861805915833e-02 -3.098376989364624023e-01
-2.312102615833282471e-01 -4.923828244209289551e-01 -1.665134578943252563e-01 -1.455812156200408936e-01 3.388625979423522949e-01 3.162847161293029785e-01 6.508428454399108887e-01 -1.293061077594757080e-01
-2.049651741981506348e-01 -6.640453934669494629e-01 1.136550027877092361e-02 -5.823813080787658691e-01 7.096166908740997314e-02 3.454553335905075073e-02 2.261567413806915283e-01 -3.469294309616088867e-01
-5.880813002586364746e-01 -4.572409689426422119e-01 4.013090394437313080e-03 4.794437438249588013e-03 1.812265366315841675e-01 5.566536784172058105e-01 3.105041086673736572e-01 7.702406495809555054e-02
1.236500516533851624e-01 -5.747857093811035156e-01 -4.542753398418426514e-01 -4.361186027526855469e-01 -1.060146391391754150e-01 3.087843954563140869e-01 1.166022941470146179e-01 -3.709225058555603027e-01
3.984154462814331055e-01 -4.612289965152740479e-01 4.319864809513092041e-01 1.309871822595596313e-01 2.556576132774353027e-01 6.749682128429412842e-02 1.892983019351959229e-01 -5.648120641708374023e-01
-4.530269801616668701e-01 -3.649101555347442627e-01 1.232946738600730896e-01 -3.069472610950469971e-01 4.794838726520538330e-01 1.884199529886245728e-01 4.592498540878295898e-01 -2.754479944705963135e-01
5.423976778984069824e-01 -4.265831708908081055e-01 -3.291100263595581055e-01 -2.388187497854232788e-01 2.542285919189453125e-01 5.179663300514221191e-01 1.347100734710693359e-01 -8.611419796943664551e-02
-2.874474227428436279e-01 -2.859475612640380859e-01 -1.304617151618003845e-02 -2.632104456424713135e-01 -2.731088101863861084e-01 7.377440929412841797e-01 -2.112041562795639038e-01 -3.204622864723205566e-01
-3.710566163063049316e-01 -5.091729164123535156e-01 -2.319847047328948975e-01 -3.419010341167449951e-01 5.545710325241088867e-01 2.806987762451171875e-01 -1.209837570786476135e-01 -1.771124750375747681e-01
-1.920021325349807739e-01 -3.822829425334930420e-01 -2.965231239795684814e-01 1.960963457822799683e-01 -1.659190803766250610e-01 7.434609532356262207e-01 2.716626226902008057e-01 1.911838501691818237e-01
-2.220128104090690613e-02 -3.707461357116699219e-01 4.928700029850006104e-01 6.212025880813598633e-01 1.294615119695663452e-02 4.600375890731811523e-01 1.151780486106872559e-01 -9.040201455354690552e-02
-2.402254492044448853e-01 -5.479398369789123535e-01 1.202598065137863159e-01 4.085412919521331787e-01 -4.551671445369720459e-01 9.063164889812469482e-02 3.509912490844726562e-01 -3.494270741939544678e-01
-3.583846092224121094e-01 -2.857240736484527588e-01 -6.076594442129135132e-02 -2.083287686109542847e-01 -1.142952963709831238e-01 7.404038906097412109e-01 -3.104336857795715332e-01 -2.918875217437744141e-01
4.516151845455169678e-01 -2.541984617710113525e-01 -3.503221571445465088e-01 -2.492089569568634033e-01 -6.113469600677490234e-02 6.337243318557739258e-01 1.680581718683242798e-01 -3.361675441265106201e-01
4.738846123218536377e-01 -5.888002514839172363e-01 1.495574563741683960e-01 1.691630110144615173e-02 -2.561681270599365234e-01 5.731106400489807129e-01 -6.795239448547363281e-02 -8.601446449756622314e-02
4.394269734621047974e-02 -1.082129478454589844e-01 2.289740592241287231e-01 1.632409393787384033e-01 -2.948999032378196716e-02 5.378407239913940430e-01 -5.636961385607719421e-02 -7.835575938224792480e-01
-1.243247091770172119e-02 -8.147544860839843750e-01 1.487875729799270630e-01 -1.193407252430915833e-01 -1.119773536920547485e-01 -1.419016867876052856e-01 6.058371625840663910e-03 -5.166515707969665527e-01
-4.294427931308746338e-01 -2.910474538803100586e-01 -3.966619074344635010e-01 -6.286649405956268311e-02 -4.712077975273132324e-02 2.537181973457336426e-01 6.096376180648803711e-01 -3.623892962932586670e-01
-2.677626349031925201e-02 -8.674144148826599121e-01 -1.290130466222763062e-01 2.257539778947830200e-01 2.485935017466545105e-02 -2.293060570955276489e-01 4.721858724951744080e-02 -3.519051969051361084e-01
7.877259701490402222e-02 1.428459398448467255e-02 4.005695879459381104e-01 1.154657006263732910e-01 -2.116674035787582397e-01 5.516964197158813477e-01 3.669287562370300293e-01 -5.796498060226440430e-01
-7.321840524673461914e-02 1.717354916036128998e-02 -3.233865201473236084e-01 5.932034850120544434e-01 1.785476058721542358e-01 4.881942868232727051e-01 3.375866413116455078e-01 -3.920426070690155029e-01
2.075089961290359497e-01 -3.983274102210998535e-01 6.512908339500427246e-01 4.071408882737159729e-02 2.815980017185211182e-01 4.782293140888214111e-01 -8.849834650754928589e-02 -2.379184514284133911e-01
5.971418321132659912e-02 -4.911272525787353516e-01 -2.636922299861907959e-01 -3.727425634860992432e-01 1.222997903823852539e-01 4.806740581989288330e-02 6.053816080093383789e-01 -4.037362337112426758e-01
-2.676798105239868164e-01 -2.328624874353408813e-01 -2.314423769712448120e-02 1.700249016284942627e-01 5.605683326721191406e-01 6.441482901573181152e-01 2.752884328365325928e-01 1.993262618780136108e-01
4.965996444225311279e-01 -4.318555593490600586e-01 4.712482094764709473e-01 6.373447924852371216e-02 1.705110371112823486e-01 2.193519175052642822e-01 2.709146142005920410e-01 -4.360833466053009033e-01
1.749720238149166107e-02 -3.116829991340637207e-01 -3.862255513668060303e-01 -4.230662584304809570e-01 2.442959994077682495e-01 3.938028812408447266e-01 5.580555796623229980e-01 -2.195562124252319336e-01
3.815942108631134033e-01 -6.375407576560974121e-01 -2.323831170797348022e-01 -2.080564498901367188e-01 2.527428865432739258e-01 1.258173137903213501e-01 4.942890703678131104e-01 -1.631183773279190063e-01
2.775938063859939575e-02 -3.249628841876983643e-01 -6.965818256139755249e-02 4.426925629377365112e-02 -4.140456318855285645e-01 8.195090889930725098e-01 -1.982408016920089722e-01 -6.699409335851669312e-02
-7.414303421974182129e-01 -2.701560854911804199e-01 1.534964144229888916e-01 -8.849866688251495361e-03 5.335770919919013977e-02 5.254698395729064941e-01 1.218979135155677795e-01 -2.446070909500122070e-01
3.363470733165740967e-02 2.307906560599803925e-02 -2.285661250352859497e-01 3.740150034427642822e-01 2.072429507970809937e-01 4.313268661499023438e-01 2.762771248817443848e-01 -7.077320814132690430e-01
5.607352852821350098e-01 -4.935284256935119629e-01 2.031898349523544312e-01 4.912801384925842285e-01 2.351610362529754639e-01 1.826335340738296509e-01 2.511919438838958740e-01 -8.723670989274978638e-02
-8.858159184455871582e-02 -6.427236795425415039e-01 -2.953346967697143555e-01 3.458038270473480225e-01 -4.946411028504371643e-02 -1.598979346454143524e-02 -1.527137309312820435e-01 -5.884155035018920898e-01
4.549757838249206543e-01 -3.297496140003204346e-01 -1.257221251726150513e-01 2.373300492763519287e-01 -1.373829096555709839e-01 7.634354829788208008e-01 4.459814354777336121e-02 9.183599799871444702e-02
-2.304634898900985718e-01 -8.395332843065261841e-02 8.730662614107131958e-02 4.220453798770904541e-01 -3.145871460437774658e-01 4.617438018321990967e-01 1.841076165437698364e-01 -6.387688517570495605e-01
3.676407039165496826e-02 -4.668580889701843262e-01 -5.990055389702320099e-03 -5.537231564521789551e-01 3.364773690700531006e-01 3.397147953510284424e-01 4.500290155410766602e-01 -2.071170359849929810e-01
-6.030621379613876343e-02 -6.839973926544189453e-01 -3.497287333011627197e-01 -4.761396646499633789e-01 -2.360589951276779175e-01 2.871640324592590332e-01 4.604123160243034363e-02 -1.979511231184005737e-01
3.615379631519317627e-01 -4.282001852989196777e-01 2.178544849157333374e-01 -1.662280261516571045e-01 -2.534189261496067047e-02 7.614938020706176758e-01 1.704726815223693848e-01 3.559001162648200989e-02
-2.826299667358398438e-01 -8.449870944023132324e-01 -1.516790091991424561e-01 -1.785119324922561646e-01 1.332541406154632568e-01 1.729776114225387573e-01 2.436096221208572388e-01 2.102873772382736206e-01
-2.829084098339080811e-01 -5.657094717025756836e-01 -6.217324361205101013e-02 -2.612620033323764801e-02 1.818383038043975830e-01 1.783915460109710693e-01 7.134596705436706543e-01 1.465406417846679688e-01
-5.141039490699768066e-01 -2.551819980144500732e-01 -3.814649283885955811e-01 -1.981736421585083008e-01 1.232152953743934631e-01 3.167938292026519775e-01 4.807569384574890137e-01 -3.729927837848663330e-01
2.890762984752655029e-01 -6.146726012229919434e-01 6.058915853500366211e-01 2.057003676891326904e-01 9.522417932748794556e-02 2.972515225410461426e-01 -5.898963287472724915e-02 -1.681946069002151489e-01
-4.611041545867919922e-01 -4.529098570346832275e-01 -2.442928254604339600e-01 1.383041143417358398e-01 3.804314732551574707e-01 -2.618410624563694000e-02 5.272167325019836426e-01 -2.829792797565460205e-01
3.276163637638092041e-01 -6.236752867698669434e-01 5.737305283546447754e-01 1.293284595012664795e-01 7.892408967018127441e-02 3.444937169551849365e-01 -9.311497211456298828e-02 -1.556555032730102539e-01
-3.852653503417968750e-02 -4.042908549308776855e-01 -2.988025248050689697e-01 -1.249782964587211609e-01 6.515151262283325195e-01 2.470738291740417480e-01 4.893878698348999023e-01 -7.172290980815887451e-02
-1.783369481563568115e-01 -6.601061224937438965e-01 2.799783051013946533e-01 6.335722804069519043e-01 -3.978759795427322388e-02 -2.108534984290599823e-02 2.203829288482666016e-01 -4.536167532205581665e-02
-6.296496093273162842e-02 -8.658450245857238770e-01 4.056903347373008728e-02 2.481548190116882324e-01 9.826913475990295410e-02 -2.885682582855224609e-01 1.665261536836624146e-01 -2.499231994152069092e-01
-7.657219469547271729e-02 -1.445332020521163940e-01 2.286508828401565552e-01 4.492145776748657227e-01 5.824234709143638611e-02 3.038788735866546631e-01 1.152808740735054016e-01 -7.811197042465209961e-01
-7.698673009872436523e-02 -3.792421817779541016e-01 1.145508885383605957e-02 -4.304056167602539062e-01 5.418325662612915039e-01 2.913266420364379883e-01 5.023601055145263672e-01 -1.845233291387557983e-01
-6.281690001487731934e-01 -3.407647609710693359e-01 2.694846093654632568e-01 -8.274546265602111816e-02 2.628225386142730713e-01 5.390298366546630859e-01 2.093069106340408325e-01 -7.984957098960876465e-02
-2.545814216136932373e-01 -5.756223797798156738e-01 3.574943244457244873e-01 -4.012959897518157959e-01 3.562228083610534668e-01 3.377264738082885742e-01 2.703001201152801514e-01 -3.147439286112785339e-02
-1.497315913438796997e-01 -5.288560390472412109e-01 1.359391063451766968e-01 3.451037406921386719e-01 -4.914117455482482910e-01 1.052386313676834106e-01 4.474711716175079346e-01 -3.279092311859130859e-01
-2.577691674232482910e-01 -3.406744897365570068e-01 4.220077097415924072e-01 6.845806837081909180e-01 -2.280098386108875275e-02 2.439344078302383423e-01 3.051190674304962158e-01 -1.327896565198898315e-01
-6.205909252166748047e-01 -5.449476838111877441e-01 -1.730724424123764038e-01 2.636420130729675293e-01 3.627824485301971436e-01 2.762380838394165039e-01 8.846449106931686401e-02 5.189725011587142944e-02
-4.037552326917648315e-02 -6.450111865997314453e-01 -5.411194562911987305e-01 2.898862361907958984e-01 1.527096778154373169e-01 3.469638526439666748e-01 -2.412195801734924316e-01 5.996000766754150391e-02
-4.200980812311172485e-02 -2.893863916397094727e-01 1.379607319831848145e-01 2.241266667842864990e-01 1.762732416391372681e-01 3.395185470581054688e-01 -3.111670911312103271e-01 -7.759219408035278320e-01
1.286178976297378540e-01 -8.467404842376708984e-01 3.994954749941825867e-02 7.867230474948883057e-02 2.467972785234451294e-02 -2.165492177009582520e-01 1.134721562266349792e-02 -4.594252109527587891e-01
4.060124233365058899e-02 -2.174633145332336426e-01 1.422471553087234497e-01 2.130650728940963745e-01 3.807214200496673584e-01 5.174727439880371094e-01 -3.455736637115478516e-01 -5.943754911422729492e-01
3.525772392749786377e-01 -4.667451679706573486e-01 4.875852763652801514e-01 1.482798010110855103e-01 4.158652722835540771e-01 4.122929871082305908e-01 -8.637411147356033325e-02 -2.184537500143051147e-01
2.257738560438156128e-01 -8.417351841926574707e-01 -2.871043980121612549e-01 2.981210947036743164e-01 -1.147773303091526031e-02 2.082036435604095459e-01 -1.152691021561622620e-01 1.115154176950454712e-01
-1.857230961322784424e-01 -5.625510215759277344e-01 2.580669820308685303e-01 2.883352637290954590e-01 -3.712226152420043945e-01 1.468959152698516846e-01 5.738098025321960449e-01 -1.032721549272537231e-01
-1.480283290147781372e-01 -6.414170861244201660e-01 2.212165445089340210e-01 6.811566948890686035e-01 -2.952581457793712616e-02 3.215360268950462341e-02 1.983631551265716553e-01 -1.118342280387878418e-01
1.655199378728866577e-01 -5.860371589660644531e-01 -3.429020345211029053e-01 -4.485406279563903809e-01 2.736821770668029785e-01 1.134418845176696777e-01 1.922034174203872681e-01 -4.309061169624328613e-01
4.952424764633178711e-01 -4.038952291011810303e-01 -3.879618048667907715e-01 -1.790729314088821411e-01 -1.471530050039291382e-01 5.036743283271789551e-01 5.374656990170478821e-02 -3.616510033607482910e-01
-1.335266530513763428e-01 -3.188749551773071289e-01 -3.508719801902770996e-01 -1.736730784177780151e-01 -2.502357363700866699e-01 8.136537671089172363e-01 2.064801380038261414e-02 -4.625409469008445740e-02
5.736881867051124573e-02 -5.398694276809692383e-01 -1.795887202024459839e-01 -3.646604120731353760e-01 1.038405597209930420e-01 1.013462524861097336e-02 6.259375214576721191e-01 -3.705902397632598877e-01
2.726760134100914001e-02 -5.097509622573852539e-01 -3.708591759204864502e-01 2.578193545341491699e-01 -1.180624887347221375e-01 8.059183135628700256e-03 -6.302448362112045288e-02 -7.193241715431213379e-01
-7.540214806795120239e-02 -6.321238279342651367e-01 -3.131371438503265381e-01 4.399471580982208252e-01 -3.937790635973215103e-03 1.177773922681808472e-01 -2.862228453159332275e-01 -4.553186893463134766e-01
-3.827711939811706543e-01 -3.687189519405364990e-01 -9.866030514240264893e-02 -3.072901666164398193e-01 -2.531344890594482422e-01 6.645983457565307617e-01 -1.595330238342285156e-01 -2.866226434707641602e-01
1.281759440898895264e-01 1.428238302469253540e-02 -1.351985782384872437e-01 1.524186879396438599e-01 1.360060870647430420e-01 3.365473747253417969e-01 3.465694785118103027e-01 -8.306532502174377441e-01
2.668647766113281250e-01 -3.744559884071350098e-01 3.431664407253265381e-01 3.852311372756958008e-01 5.068386793136596680e-01 4.348076879978179932e-01 -1.686716079711914062e-01 -2.191040366888046265e-01
-1.304594576358795166e-01 -1.656529158353805542e-01 2.602254450321197510e-01 2.352334707975387573e-01 4.799547418951988220e-02 5.728893280029296875e-01 -1.801964640617370605e-01 -6.852087378501892090e-01
-3.336186110973358154e-01 -4.540225863456726074e-01 4.264677464962005615e-01 5.351589918136596680e-01 -4.652459174394607544e-02 1.533106714487075806e-01 4.316282570362091064e-01 -4.817344993352890015e-02
-3.001806735992431641e-01 -1.590587794780731201e-01 -3.276886343955993652e-01 1.001931503415107727e-01 1.894367337226867676e-01 8.506295680999755859e-01 6.561282277107238770e-02 5.840644985437393188e-02
2.183168232440948486e-01 -4.602917283773422241e-02 3.459690883755683899e-02 6.272833943367004395e-01 2.720229029655456543e-01 4.348235726356506348e-01 3.542401194572448730e-01 -4.086364209651947021e-01
2.072354704141616821e-01 -2.501363754272460938e-01 2.667543888092041016e-01 4.916142523288726807e-01 3.599666059017181396e-01 2.668514251708984375e-01 2.941815741360187531e-02 -6.164346933364868164e-01
2.942168414592742920e-01 3.978223353624343872e-02 -5.067591369152069092e-02 9.143468923866748810e-04 -1.107417047023773193e-01 6.744910478591918945e-01 3.155204653739929199e-01 -5.852606892585754395e-01
-2.096855640411376953e-01 -6.908921003341674805e-01 -8.690415415912866592e-04 4.450954496860504150e-01 -9.640410542488098145e-02 9.370048344135284424e-02 5.054763555526733398e-01 8.372288197278976440e-02
-3.535552918910980225e-01 -3.679458200931549072e-01 3.577273190021514893e-01 4.353635013103485107e-01 -3.114073574542999268e-01 1.529066860675811768e-01 3.280258178710937500e-01 -4.406229257583618164e-01
6.030397415161132812e-01 -3.898214995861053467e-01 -1.643738448619842529e-01 5.062273144721984863e-02 5.311619862914085388e-02 5.410895347595214844e-01 2.181166410446166992e-01 -3.341060876846313477e-01
-3.154926598072052002e-01 -5.862439274787902832e-01 1.196376681327819824e-01 2.659417986869812012e-01 -3.931718766689300537e-01 -6.456842273473739624e-02 4.423981904983520508e-01 -3.424542248249053955e-01
-1.428011357784271240e-01 -6.614000201225280762e-01 -3.378280401229858398e-01 -5.419642329216003418e-01 7.133004069328308105e-02 1.833932548761367798e-01 1.252963542938232422e-01 -2.826386094093322754e-01
-1.798646338284015656e-02 -6.398711819201707840e-03 -4.054635763168334961e-01 5.473875999450683594e-01 1.508934646844863892e-01 4.628081023693084717e-01 3.302493095397949219e-01 -4.354043304920196533e-01
-1.503705680370330811e-01 -7.707390189170837402e-01 -2.281057834625244141e-01 -4.577035009860992432e-01 -1.873248517513275146e-01 1.659941375255584717e-01 2.046375721693038940e-01 -1.315460354089736938e-01
-1.512425690889358521e-01 -4.417014122009277344e-01 3.100103735923767090e-01 7.274758815765380859e-01 -5.917027965188026428e-02 1.785654872655868530e-01 3.189784884452819824e-01 -1.398700773715972900e-01
-2.620443105697631836e-01 -3.590689897537231445e-01 3.505223095417022705e-01 5.017560124397277832e-01 -2.685604803264141083e-02 1.982950568199157715e-01 6.211490631103515625e-01 -4.368859529495239258e-02
-1.623322218656539917e-01 -1.204478591680526733e-01 1.099783033132553101e-01 4.448687732219696045e-01 -1.027732621878385544e-03 2.624103724956512451e-01 2.110690027475357056e-01 -7.973247170448303223e-01
-1.767762750387191772e-02 -2.100938409566879272e-01 1.432485729455947876e-01 -2.983047813177108765e-02 3.909647464752197266e-01 8.316416144371032715e-01 1.601561009883880615e-01 2.529957890510559082e-01
9.198023378849029541e-02 -7.903476357460021973e-01 1.594596803188323975e-01 -2.501552551984786987e-02 -3.335050120949745178e-02 -1.994867026805877686e-01 3.645246475934982300e-02 -5.464440584182739258e-01
-1.638891547918319702e-01 -3.570705950260162354e-01 -3.147263526916503906e-01 -1.341434866189956665e-01 -2.599565386772155762e-01 2.307587713003158569e-01 7.209841012954711914e-01 -2.965617477893829346e-01
-5.975792650133371353e-03 -2.551306486129760742e-01 4.396162033081054688e-01 2.921449840068817139e-01 -5.820990726351737976e-02 5.250707864761352539e-01 -2.118284553289413452e-01 -5.764569640159606934e-01
-1.278878450393676758e-01 -6.921047568321228027e-01 -3.917124271392822266e-01 -4.925524294376373291e-01 1.669782213866710663e-02 1.460562199354171753e-01 6.350957602262496948e-02 -2.880009412765502930e-01
2.884517312049865723e-01 -1.299083530902862549e-01 4.044714868068695068e-01 1.380303353071212769e-01 -2.026055902242660522e-01 4.335041642189025879e-01 2.758472263813018799e-01 -6.420304775238037109e-01
-4.261783882975578308e-02 -8.080073595046997070e-01 7.834932208061218262e-02 3.334847390651702881e-01 1.052021533250808716e-01 -2.770000994205474854e-01 1.408219039440155029e-01 -3.468857705593109131e-01
3.459901316091418266e-03 8.833836019039154053e-02 -9.653526544570922852e-02 2.390871793031692505e-01 1.622996032238006592e-01 4.877761304378509521e-01 4.506510198116302490e-01 -6.770153045654296875e-01
-1.790661960840225220e-01 -5.121053457260131836e-01 -6.019188165664672852e-01 -1.802474260330200195e-01 1.329301148653030396e-01 2.640526592731475830e-01 4.612518250942230225e-01 -1.036367490887641907e-01
-5.239608883857727051e-01 -4.982036352157592773e-01 -9.158866107463836670e-02 -2.817885577678680420e-01 3.214813172817230225e-01 2.842990458011627197e-01 4.214362502098083496e-01 -1.663734465837478638e-01
3.210281431674957275e-01 -6.551851034164428711e-01 -4.517742693424224854e-01 3.896692097187042236e-01 1.230245083570480347e-01 2.791289091110229492e-01 -8.766295015811920166e-02 1.048750430345535278e-01
-5.358388274908065796e-02 -1.627808362245559692e-01 3.076180815696716309e-01 3.444078266620635986e-01 -2.302513867616653442e-01 5.789248347282409668e-01 -1.918499357998371124e-02 -6.073283553123474121e-01
-2.608014345169067383e-01 -4.221695065498352051e-01 -4.843939542770385742e-01 -3.703090250492095947e-01 2.896506488323211670e-01 3.222045302391052246e-01 3.524381816387176514e-01 -2.646948695182800293e-01
-3.600474298000335693e-01 -1.748055517673492432e-01 1.279265582561492920e-01 -6.211186945438385010e-02 6.356992125511169434e-01 5.596038103103637695e-01 3.198561966419219971e-01 2.803231123834848404e-03
-3.308424949645996094e-01 -4.665760099887847900e-01 -6.654934287071228027e-01 1.649003326892852783e-01 3.642228618264198303e-02 4.068084657192230225e-01 1.684019565582275391e-01 -8.716458082199096680e-02
-2.646389901638031006e-01 -2.125551402568817139e-01 -1.726842671632766724e-01 -1.645411252975463867e-01 -2.100081592798233032e-01 8.532515168190002441e-01 -1.223330795764923096e-01 -2.019550949335098267e-01
5.046455264091491699e-01 -4.839571118354797363e-01 8.759884536266326904e-02 5.651428699493408203e-01 3.113670647144317627e-01 8.125254511833190918e-02 2.146295756101608276e-01 -1.855830103158950806e-01
-1.625152081251144409e-01 -1.609619259834289551e-01 -1.846176385879516602e-01 -8.622723817825317383e-02 5.285599231719970703e-01 7.818638682365417480e-01 8.050060272216796875e-02 9.483801573514938354e-02
-5.008884891867637634e-02 -5.814925432205200195e-01 3.123611509799957275e-01 6.577476263046264648e-01 -2.149322777986526489e-01 1.597898900508880615e-01 2.261430323123931885e-01 -7.928941398859024048e-02
2.067112326622009277e-01 -4.936944842338562012e-01 5.555701851844787598e-01 3.054385483264923096e-01 -5.328206345438957214e-02 5.495020747184753418e-01 -3.221338242292404175e-02 7.586812227964401245e-02
2.084125429391860962e-01 -5.073946714401245117e-01 -3.449842929840087891e-01 -3.605228960514068604e-01 4.576132893562316895e-01 3.296788036823272705e-02 1.539096087217330933e-01 -4.646925628185272217e-01
2.089896500110626221e-01 -5.119700431823730469e-01 4.409152269363403320e-01 1.747794896364212036e-01 5.535630583763122559e-01 -1.435445807874202728e-02 1.617824584245681763e-01 -3.693837821483612061e-01
-2.810329794883728027e-01 -7.664242386817932129e-02 -3.757853060960769653e-02 3.176999092102050781e-01 -1.465343981981277466e-01 3.452442288398742676e-01 1.208475232124328613e-01 -8.108829855918884277e-01
2.935343049466609955e-02 -7.394130229949951172e-01 -6.108186021447181702e-02 6.542495489120483398e-01 7.140272110700607300e-02 1.075299009680747986e-01 4.656541720032691956e-02 4.247296974062919617e-02
-3.768239170312881470e-03 -6.883171796798706055e-01 -1.347482651472091675e-01 -4.973107874393463135e-01 1.788446903228759766e-01 1.207902878522872925e-01 3.860433697700500488e-01 -2.551961839199066162e-01
-2.660265564918518066e-01 -7.276933789253234863e-01 -2.623998820781707764e-01 3.684233129024505615e-01 1.758354604244232178e-01 3.165677785873413086e-01 -1.985950767993927002e-02 2.521412074565887451e-01
-2.839958369731903076e-01 -7.968152761459350586e-01 5.900333449244499207e-02 -2.942356765270233154e-01 4.179086089134216309e-01 9.627801924943923950e-02 9.195228666067123413e-02 4.475988075137138367e-02
-3.702832758426666260e-01 -5.909653902053833008e-01 -4.743444323539733887e-01 -3.149353861808776855e-01 -1.865360513329505920e-02 2.927138209342956543e-01 1.031076908111572266e-01 -3.046353161334991455e-01
-6.551817990839481354e-03 -2.816290557384490967e-01 1.816357225179672241e-01 5.423378944396972656e-01 -3.281849622726440430e-02 4.440988898277282715e-01 -1.788199394941329956e-01 -6.026962399482727051e-01
7.135811448097229004e-02 -2.895292341709136963e-01 2.772557735443115234e-01 9.996924549341201782e-02 3.786829710006713867e-01 4.733131527900695801e-01 -3.676410615444183350e-01 -5.671245455741882324e-01
5.028899312019348145e-01 -2.711789608001708984e-01 -1.823074519634246826e-01 -1.964792460203170776e-01 5.489678680896759033e-02 7.567954063415527344e-01 1.572456359863281250e-01 -3.527773544192314148e-02
3.566611111164093018e-01 -4.214539825916290283e-01 1.919162124395370483e-01 4.141760170459747314e-01 5.096889138221740723e-01 5.181765183806419373e-02 1.274082511663436890e-01 -4.561742246150970459e-01
4.529964923858642578e-01 -5.400677323341369629e-01 -1.260036230087280273e-02 -2.868767976760864258e-01 8.618492633104324341e-02 3.986017033457756042e-02 4.273312985897064209e-01 -4.785762429237365723e-01
7.939817756414413452e-02 -6.726376414299011230e-01 -3.241499364376068115e-01 -2.861739397048950195e-01 1.360104233026504517e-01 -6.655693054199218750e-02 5.022504329681396484e-01 -2.812500596046447754e-01
2.345270067453384399e-01 -5.477798581123352051e-01 -2.776177823543548584e-01 -3.657008111476898193e-01 4.019824564456939697e-01 4.047107324004173279e-02 1.802769452333450317e-01 -4.882602393627166748e-01
-9.747853130102157593e-02 -5.763502120971679688e-01 1.882450305856764317e-03 4.255651235580444336e-01 -1.477817595005035400e-01 2.400784641504287720e-01 6.280512213706970215e-01 5.730488523840904236e-02
2.368204593658447266e-01 -7.053108215332031250e-01 7.979360222816467285e-02 2.314309924840927124e-01 2.253162264823913574e-01 3.903098106384277344e-01 -4.280828833580017090e-01 -1.270982343703508377e-02
2.710267603397369385e-01 -3.733979463577270508e-01 1.839765757322311401e-01 3.503367006778717041e-01 4.961089491844177246e-01 8.141288161277770996e-02 6.218871846795082092e-02 -6.114863753318786621e-01
-9.969060122966766357e-02 -5.524777173995971680e-01 -3.381297588348388672e-01 6.382361985743045807e-03 2.932823300361633301e-01 2.651661336421966553e-01 5.901327729225158691e-01 2.566579878330230713e-01
-2.632650732994079590e-01 -5.450508743524551392e-02 -8.367951959371566772e-02 2.941868901252746582e-01 -8.373233675956726074e-02 3.562074303627014160e-01 1.426865309476852417e-01 -8.245715498924255371e-01
-4.187681376934051514e-01 -3.829419910907745361e-01 -2.245236188173294067e-01 1.817252635955810547e-01 4.971215724945068359e-01 -3.186938166618347168e-02 5.464842319488525391e-01 -2.185483872890472412e-01
-2.564249038696289062e-01 -5.581047534942626953e-01 4.309849739074707031e-01 -2.899811565876007080e-01 3.706884682178497314e-01 -4.161162301898002625e-02 4.007833302021026611e-01 -2.305632829666137695e-01
-4.228592216968536377e-01 -2.036918848752975464e-01 2.860971093177795410e-01 -2.978688776493072510e-01 3.429102897644042969e-01 6.655458211898803711e-01 -1.614894159138202667e-02 -2.198245227336883545e-01
-2.090819180011749268e-01 -3.201643824577331543e-01 1.451797187328338623e-01 -3.197382390499114990e-01 -2.762345969676971436e-01 7.677679061889648438e-01 -9.041943401098251343e-02 -2.377413958311080933e-01
-9.814871102571487427e-02 -6.435881853103637695e-01 -4.611206650733947754e-01 3.412685096263885498e-01 3.296868503093719482e-01 3.439571857452392578e-01 -1.054006367921829224e-01 9.463385492563247681e-02
-3.684993088245391846e-01 -2.489130944013595581e-01 -6.066759303212165833e-02 -2.624127566814422607e-01 6.517764329910278320e-01 5.473507642745971680e-01 1.129710394889116287e-02 -7.194702327251434326e-02
3.932546675205230713e-01 -6.238775253295898438e-01 -2.327056229114532471e-01 -1.956470161676406860e-01 2.336872220039367676e-01 -7.622462511062622070e-02 4.206027388572692871e-01 -3.554873168468475342e-01
4.339552223682403564e-01 -4.351959824562072754e-01 4.168161749839782715e-01 -4.577905312180519104e-02 2.509227767586708069e-02 6.500693559646606445e-01 -1.301707327365875244e-01 -7.932058721780776978e-02
2.618136107921600342e-01 -4.578804671764373779e-01 -6.004095077514648438e-01 -2.225950956344604492e-01 -1.779265105724334717e-01 3.276114165782928467e-01 2.679052762687206268e-02 -4.147940874099731445e-01
1.844027042388916016e-01 -8.068803697824478149e-02 -5.318713933229446411e-02 4.134798049926757812e-01 6.264040470123291016e-01 2.836517691612243652e-01 1.265374720096588135e-01 -5.448290109634399414e-01
4.038554802536964417e-02 5.057842284440994263e-02 -2.333700209856033325e-01 4.237402379512786865e-01 2.344302684068679810e-01 4.630177617073059082e-01 3.592126667499542236e-01 -6.028407812118530273e-01
4.763200879096984863e-01 -7.350618839263916016e-01 1.237728446722030640e-01 -1.584701389074325562e-01 -8.433149009943008423e-02 1.148439273238182068e-01 4.017106294631958008e-01 -1.034322604537010193e-01
-5.892420932650566101e-02 -5.205146074295043945e-01 -4.426455497741699219e-01 -2.578300535678863525e-01 -1.264474540948867798e-01 2.492218762636184692e-01 5.724343657493591309e-01 -2.395817339420318604e-01
-3.948069214820861816e-01 -4.177944660186767578e-01 2.451568283140659332e-02 -3.977411985397338867e-01 -1.572643220424652100e-01 4.774884283542633057e-01 -2.376602888107299805e-01 -4.489615559577941895e-01
-5.872365832328796387e-01 -3.824162185192108154e-01 -1.485910266637802124e-01 1.231080368161201477e-01 5.662941560149192810e-02 1.105742007493972778e-01 5.835999846458435059e-01 -3.400788605213165283e-01
1.321385353803634644e-01 -2.609957754611968994e-01 1.716215014457702637e-01 5.452459454536437988e-01 4.926810860633850098e-01 3.860023915767669678e-01 -1.295924931764602661e-01 -4.232572019100189209e-01
4.919084310531616211e-01 -4.629970192909240723e-01 9.869857877492904663e-02 -3.810954689979553223e-01 1.974596083164215088e-02 5.950971841812133789e-01 1.436492353677749634e-01 -1.162725314497947693e-01
1.180559992790222168e-01 -7.286969423294067383e-01 1.074648201465606689e-01 2.346745729446411133e-01 -2.394140064716339111e-01 -1.756378859281539917e-01 2.623540759086608887e-01 -4.810876250267028809e-01
-1.928178668022155762e-01 -5.506051182746887207e-01 -2.279662489891052246e-01 -1.184039562940597534e-01 -3.584747910499572754e-01 3.267748281359672546e-02 5.868794918060302734e-01 -3.459299802780151367e-01
-1.824911683797836304e-01 -6.694026589393615723e-01 -2.472622990608215332e-01 -2.701689600944519043e-01 5.208051800727844238e-01 3.069088459014892578e-01 1.425997354090213776e-02 1.372324228286743164e-01
6.857945770025253296e-02 -7.275817915797233582e-03 -2.941072881221771240e-01 6.163840293884277344e-01 1.787648499011993408e-01 4.744918346405029297e-01 2.998179793357849121e-01 -4.264096021652221680e-01
-2.494629879947751760e-04 -2.137155532836914062e-01 9.054645150899887085e-02 3.206694871187210083e-02 3.176020979881286621e-01 4.266664087772369385e-01 -3.493947386741638184e-01 -7.349193692207336426e-01
-9.814225137233734131e-02 -7.628872990608215332e-01 -2.757960185408592224e-02 1.000506952404975891e-01 -1.112365275621414185e-01 -1.821445822715759277e-01 -8.650361001491546631e-02 -5.869985222816467285e-01
4.777830541133880615e-01 -6.697201132774353027e-01 1.140123084187507629e-01 -2.737199068069458008e-01 3.270138427615165710e-02 7.881268113851547241e-02 4.040985405445098877e-01 -2.543629407882690430e-01
4.856426417827606201e-01 -2.980393767356872559e-01 -3.244099915027618408e-01 -2.031957358121871948e-01 6.701148301362991333e-02 6.966279745101928711e-01 1.105822622776031494e-01 -1.636582165956497192e-01
-3.130488395690917969e-01 -4.269873797893524170e-01 -4.340958893299102783e-01 1.181307621300220490e-02 -2.899251878261566162e-01 6.053565740585327148e-01 2.804150283336639404e-01 4.424746334552764893e-02
3.853201568126678467e-01 -7.547960877418518066e-01 2.176542282104492188e-01 -3.583187162876129150e-01 -8.355548977851867676e-02 1.332489997148513794e-01 1.604185253381729126e-01 -2.357428222894668579e-01
9.217447787523269653e-02 -5.576515197753906250e-01 -2.607609033584594727e-01 3.764859139919281006e-01 -1.533537656068801880e-01 8.759786188602447510e-02 -1.152310371398925781e-01 -6.529333591461181641e-01
-4.629010856151580811e-01 -3.495080173015594482e-01 -3.317687511444091797e-01 -4.255128279328346252e-02 -9.962497651576995850e-02 1.016711294651031494e-01 6.097399592399597168e-01 -3.995507359504699707e-01
-4.764146357774734497e-02 -4.838385283946990967e-01 -6.135662272572517395e-02 -5.101144313812255859e-01 1.458013951778411865e-01 2.503060400485992432e-01 5.887182950973510742e-01 -2.629617750644683838e-01
-9.700438380241394043e-02 -7.352526783943176270e-01 -1.647583246231079102e-01 3.675407171249389648e-01 8.292417228221893311e-02 -1.437587887048721313e-01 -1.799559742212295532e-01 -4.773208200931549072e-01
-4.185571968555450439e-01 -3.507313132286071777e-01 -4.146060645580291748e-01 1.052763871848583221e-02 7.277809083461761475e-02 1.166976392269134521e-01 6.325952410697937012e-01 -3.327108919620513916e-01
2.462161481380462646e-01 -5.667258501052856445e-01 -5.436598658561706543e-01 -1.784551739692687988e-01 -1.860934048891067505e-01 4.044036567211151123e-01 -3.535776585340499878e-02 -3.022646009922027588e-01
5.958921462297439575e-02 -5.121500492095947266e-01 4.218017756938934326e-01 6.699779033660888672e-01 1.817260831594467163e-01 1.809691041707992554e-01 1.744437515735626221e-01 -1.056393161416053772e-01
5.818645954132080078e-01 -6.264520883560180664e-01 -3.806795179843902588e-01 6.307406723499298096e-02 2.007906436920166016e-01 1.652070581912994385e-01 2.094268947839736938e-01 -9.287721663713455200e-02
-1.735372692346572876e-01 -5.375160574913024902e-01 -3.745718598365783691e-01 3.273614943027496338e-01 3.877419829368591309e-01 4.071506559848785400e-01 2.239572256803512573e-01 2.592667937278747559e-01
-2.539314143359661102e-02 -7.476150393486022949e-01 8.993714302778244019e-02 -3.719370663166046143e-01 2.045012712478637695e-01 4.264394342899322510e-01 1.871440559625625610e-02 2.645364999771118164e-01
-4.743130505084991455e-01 -5.650072693824768066e-01 -5.733224749565124512e-01 2.292719185352325439e-01 -1.343665178865194321e-02 1.468343883752822876e-01 1.878452152013778687e-01 -1.322996318340301514e-01
1.243708431720733643e-01 -5.889440774917602539e-01 4.242218732833862305e-01 -1.914989501237869263e-01 -3.692083358764648438e-01 4.192707836627960205e-01 3.260744214057922363e-01 5.112269893288612366e-02
2.354474738240242004e-02 -4.198621213436126709e-01 3.537266254425048828e-01 -5.666539072990417480e-01 1.811818331480026245e-01 2.336530387401580811e-01 4.069972336292266846e-01 -3.519587516784667969e-01
4.685822427272796631e-01 -6.337825655937194824e-01 -2.149739265441894531e-01 -5.644268542528152466e-02 2.407798469066619873e-01 4.826836884021759033e-01 1.937455534934997559e-01 2.923933044075965881e-02
-1.918788813054561615e-02 4.750695452094078064e-02 -2.837423682212829590e-01 5.467334985733032227e-01 2.291034013032913208e-01 4.847317636013031006e-01 3.007795810699462891e-01 -4.899246096611022949e-01
2.315294295549392700e-01 -7.500789165496826172e-01 2.105734497308731079e-01 -5.700333416461944580e-02 1.370555460453033447e-01 -1.740000098943710327e-01 -2.264894731342792511e-02 -5.353617072105407715e-01
2.447734773159027100e-01 3.531272336840629578e-02 -3.780219852924346924e-01 2.717496156692504883e-01 2.066675573587417603e-01 4.569871425628662109e-01 4.715789258480072021e-01 -4.981516003608703613e-01
4.151764214038848877e-01 -6.774379611015319824e-01 -7.401167601346969604e-02 -1.053752675652503967e-01 3.006536364555358887e-01 -8.290715515613555908e-02 2.990069091320037842e-01 -4.067595601081848145e-01
2.103582769632339478e-02 -5.881496667861938477e-01 -3.620873093605041504e-01 4.040865004062652588e-01 -9.871558845043182373e-02 9.816472977399826050e-02 -2.744283080101013184e-01 -5.143467783927917480e-01
5.604578852653503418e-01 -3.013168871402740479e-01 -4.142264425754547119e-01 -7.048236578702926636e-02 -5.114350095391273499e-02 5.723263025283813477e-01 4.852396994829177856e-02 -2.932852506637573242e-01
-3.641790896654129028e-02 -2.406385242938995361e-01 2.339683622121810913e-01 2.732896208763122559e-01 3.233600854873657227e-01 5.778836607933044434e-01 -3.469222187995910645e-01 -5.024660825729370117e-01
-3.333271145820617676e-01 -5.571150183677673340e-01 -4.006002545356750488e-01 -1.678883433341979980e-01 4.948533475399017334e-01 3.739359080791473389e-01 -6.028970330953598022e-02 3.880835324525833130e-02
3.175775706768035889e-01 -5.320853590965270996e-01 -3.172307908535003662e-01 -3.518082499504089355e-01 2.996406257152557373e-01 4.676283523440361023e-02 1.723180413246154785e-01 -5.195771455764770508e-01
2.978612184524536133e-01 -8.130285739898681641e-01 -1.694753021001815796e-01 1.407403796911239624e-01 -1.472467631101608276e-01 -1.217894628643989563e-01 1.101140975952148438e-01 -3.912724256515502930e-01
-2.716787755489349365e-01 -5.531631708145141602e-01 -7.321907579898834229e-02 4.159260988235473633e-01 -1.657411754131317139e-01 1.009798794984817505e-01 6.334015727043151855e-01 5.459769442677497864e-02
1.963138282299041748e-01 -5.077456235885620117e-01 4.451118409633636475e-01 1.728975027799606323e-01 6.217536330223083496e-01 -1.631984487175941467e-02 1.700632870197296143e-01 -2.446866333484649658e-01
-1.553923487663269043e-01 -2.963992021977901459e-02 1.191113516688346863e-01 3.377199769020080566e-01 -1.120045855641365051e-01 5.231155753135681152e-01 7.136382907629013062e-02 -7.452815771102905273e-01
2.359919995069503784e-02 1.664386689662933350e-02 -3.347283899784088135e-01 4.833146035671234131e-01 1.929689049720764160e-01 4.683934152126312256e-01 3.840262293815612793e-01 -4.994242191314697266e-01
2.081459909677505493e-01 -5.475223660469055176e-01 1.923788189888000488e-01 7.523208856582641602e-01 -1.683671772480010986e-02 2.216432690620422363e-01 4.612992331385612488e-02 -4.858997464179992676e-02
-5.600135922431945801e-01 -3.770609498023986816e-01 -3.241794705390930176e-01 4.823041334748268127e-02 -1.041922345757484436e-01 5.214122533798217773e-01 3.916418254375457764e-01 -2.610122039914131165e-02
2.295945286750793457e-01 -5.829640626907348633e-01 -2.309212684631347656e-01 6.305857002735137939e-02 6.639625430107116699e-01 2.646254301071166992e-01 -1.929191350936889648e-01 4.525193572044372559e-02
7.495490461587905884e-02 -9.442538022994995117e-02 -1.380751281976699829e-01 2.773460447788238525e-01 4.511691629886627197e-02 2.028738111257553101e-01 4.157471358776092529e-01 -8.206346631050109863e-01
-1.496988683938980103e-01 -6.483337879180908203e-01 -6.411879509687423706e-02 4.706350564956665039e-01 -2.343654036521911621e-01 8.777035772800445557e-02 5.161196589469909668e-01 5.132913589477539062e-02
1.518159657716751099e-01 6.618818640708923340e-02 -3.803637027740478516e-01 3.518541455268859863e-01 6.180716305971145630e-02 6.109629273414611816e-01 3.775597810745239258e-01 -4.294719099998474121e-01
4.576210379600524902e-01 -5.925530195236206055e-01 -8.699417114257812500e-02 5.572796463966369629e-01 1.315281838178634644e-01 3.225423693656921387e-01 -1.472617266699671745e-03 3.601222997531294823e-04
-3.158966898918151855e-01 -3.143218457698822021e-01 -5.289968252182006836e-01 8.515789359807968140e-02 1.312662940472364426e-02 7.098141908645629883e-01 9.969424456357955933e-02 1.934398151934146881e-02
-5.521225929260253906e-01 -3.283086717128753662e-01 -4.393961727619171143e-01 1.675678789615631104e-02 -1.002923548221588135e-01 4.718865156173706055e-01 3.743158578872680664e-01 -1.455214321613311768e-01
2.724111080169677734e-01 -5.647100210189819336e-01 -8.884217590093612671e-02 -4.355848133563995361e-01 3.398441076278686523e-01 9.524191915988922119e-02 2.669017016887664795e-01 -4.620241522789001465e-01
-2.709253132343292236e-02 -5.627245306968688965e-01 -1.276041567325592041e-01 -1.748755276203155518e-01 1.805342584848403931e-01 3.159292340278625488e-01 6.371403932571411133e-01 3.120756149291992188e-01
2.805918753147125244e-01 -7.194391489028930664e-01 7.110955566167831421e-02 -3.943647444248199463e-01 5.233656242489814758e-02 4.410032331943511963e-01 1.496790908277034760e-03 2.141730189323425293e-01
-1.189785450696945190e-01 -4.536429047584533691e-01 2.293814122676849365e-01 3.734814822673797607e-01 -1.807660907506942749e-01 1.309062540531158447e-01 7.325387597084045410e-01 -3.901553153991699219e-02
-1.508847326040267944e-01 -6.156437993049621582e-01 -4.675878882408142090e-01 -1.740919947624206543e-01 -4.260385930538177490e-01 2.315729707479476929e-01 2.239195108413696289e-01 -2.529727220535278320e-01
1.978426426649093628e-02 -6.298949718475341797e-01 -2.962847352027893066e-01 2.274863123893737793e-01 -6.924883276224136353e-02 3.247420489788055420e-01 -5.078260302543640137e-01 -3.084901273250579834e-01
-1.228469610214233398e-01 -6.491876244544982910e-01 -1.507343947887420654e-01 5.370360612869262695e-01 -2.273389995098114014e-01 2.054574489593505859e-01 3.914325535297393799e-01 7.225078344345092773e-02
5.606347322463989258e-01 -4.642092585563659668e-01 1.872996091842651367e-01 2.754286527633666992e-01 3.996761143207550049e-01 2.246435284614562988e-01 2.457727044820785522e-01 -2.977354824542999268e-01
3.783475756645202637e-01 -5.356929302215576172e-01 2.435257285833358765e-01 4.664663672447204590e-01 4.078779369592666626e-02 4.991022348403930664e-01 -2.002480179071426392e-01 -4.609464854001998901e-02
-5.136397480964660645e-01 -4.187013506889343262e-01 -4.619531035423278809e-01 -1.687006652355194092e-01 3.884685039520263672e-01 2.145014703273773193e-01 -8.764505386352539062e-02 -3.382344841957092285e-01
1.742371469736099243e-01 -2.171574085950851440e-01 4.462009072303771973e-01 1.607186794281005859e-01 2.868430316448211670e-01 3.931248188018798828e-02 5.239053368568420410e-01 -5.824580192565917969e-01
1.182159483432769775e-01 -5.413519963622093201e-02 2.596081607043743134e-02 2.562958300113677979e-01 3.041948974132537842e-01 1.797188073396682739e-01 4.332572817802429199e-01 -7.772950530052185059e-01
-2.690327763557434082e-01 -7.274541258811950684e-01 1.916857212781906128e-01 2.035925239324569702e-01 -1.674882471561431885e-01 1.311964243650436401e-01 5.241860747337341309e-01 -1.423773728311061859e-02
2.781272530555725098e-01 -2.795068025588989258e-01 -1.276257336139678955e-01 -1.127152591943740845e-01 6.423208117485046387e-01 1.234399452805519104e-01 5.966231226921081543e-01 -1.782007515430450439e-01
6.941279023885726929e-02 -6.782007813453674316e-01 -2.048787623643875122e-01 -7.777109742164611816e-02 5.943504571914672852e-01 2.109735161066055298e-01 1.957471817731857300e-01 2.261032611131668091e-01
1.921707838773727417e-01 -4.067728817462921143e-01 2.093933373689651489e-01 3.533895015716552734e-01 1.435240451246500015e-02 7.822511196136474609e-01 8.194404840469360352e-02 1.001950353384017944e-01
-1.030075550079345703e-01 -7.063616514205932617e-01 -3.612207174301147461e-01 4.455137252807617188e-01 3.010092768818140030e-03 3.032610714435577393e-01 -2.568334937095642090e-01 5.949772149324417114e-02
-2.991325594484806061e-02 -5.249975919723510742e-01 3.564886152744293213e-01 -2.425888180732727051e-01 8.335546404123306274e-02 2.615986764430999756e-01 6.760299205780029297e-01 7.176900655031204224e-02
4.585509598255157471e-01 -3.302653729915618896e-01 1.314470469951629639e-01 -2.036109268665313721e-01 -1.771081238985061646e-01 7.676122188568115234e-01 1.548572257161140442e-02 -3.293102607131004333e-02
3.726681172847747803e-01 -4.795568585395812988e-01 -2.341154068708419800e-01 1.600767523050308228e-01 6.632665991783142090e-01 1.666678041219711304e-01 2.481789588928222656e-01 1.463411748409271240e-01
-1.182968541979789734e-01 -1.090040057897567749e-01 -3.337713330984115601e-02 4.895496666431427002e-01 -2.761289775371551514e-01 5.038846135139465332e-01 1.202393025159835815e-01 -6.234955787658691406e-01
-7.864439487457275391e-02 -6.344167590141296387e-01 4.687990248203277588e-01 -8.656666427850723267e-02 -3.664569258689880371e-01 3.120911419391632080e-01 3.555034399032592773e-01 7.739423960447311401e-02
-1.004597544670104980e-01 -5.454878211021423340e-01 2.169088423252105713e-01 -3.683125078678131104e-01 -1.874182969331741333e-01 1.914459317922592163e-01 6.607605814933776855e-01 -3.557537496089935303e-02
6.186320781707763672e-01 -3.827068209648132324e-01 -1.547983437776565552e-01 -2.238851189613342285e-01 2.782549262046813965e-01 4.868738651275634766e-01 2.655676901340484619e-01 -1.083728894591331482e-01
5.698163509368896484e-01 -6.342075467109680176e-01 -2.533747255802154541e-01 -1.089269220829010010e-01 1.005337089300155640e-01 1.526475697755813599e-01 3.324829936027526855e-01 -2.303755730390548706e-01
2.448914647102355957e-01 -5.602144598960876465e-01 -2.866308391094207764e-01 -4.816078394651412964e-02 6.616909503936767578e-01 2.686693668365478516e-01 -1.767054945230484009e-01 -2.163262106478214264e-02
1.016038954257965088e-01 -5.750932097434997559e-01 -2.533225715160369873e-01 -1.683427952229976654e-02 -2.428807914257049561e-01 7.023047804832458496e-01 8.114154636859893799e-02 1.888962388038635254e-01
5.634887218475341797e-01 -5.938757061958312988e-01 -2.217836230993270874e-01 -2.014205753803253174e-01 8.410848677158355713e-02 2.314087152481079102e-01 3.420678675174713135e-01 -2.497981637716293335e-01
3.887565433979034424e-01 -7.547441124916076660e-01 4.819986224174499512e-02 4.592784866690635681e-02 2.732883095741271973e-01 -1.570623815059661865e-01 3.933381140232086182e-01 -1.439687460660934448e-01
2.974364757537841797e-01 -2.622626349329948425e-02 -2.379207909107208252e-01 4.068070650100708008e-01 1.180258467793464661e-01 4.698080420494079590e-01 5.180307626724243164e-01 -4.309755265712738037e-01
1.818817108869552612e-01 -5.929253697395324707e-01 -1.771884784102439880e-02 -6.567653734236955643e-03 6.914920806884765625e-01 3.563117086887359619e-01 1.566825434565544128e-02 9.816567599773406982e-02
1.756617724895477295e-01 -2.654423713684082031e-01 -4.875075221061706543e-01 -1.601766212843358517e-03 5.793343782424926758e-01 1.892572492361068726e-01 5.106854438781738281e-01 -1.696195155382156372e-01
-4.804561659693717957e-02 -6.625041365623474121e-01 3.416080176830291748e-01 -5.176684856414794922e-01 2.383633404970169067e-01 1.992154419422149658e-01 2.718542814254760742e-01 -6.078218668699264526e-02
2.317754179239273071e-01 -7.313791513442993164e-01 -2.721606194972991943e-01 -3.003517985343933105e-01 1.977644860744476318e-01 -6.317320279777050018e-03 4.037173688411712646e-01 -2.119994908571243286e-01
-5.228049755096435547e-01 -4.911606907844543457e-01 -1.596245318651199341e-01 1.723268926143646240e-01 -1.437454670667648315e-01 -1.436212360858917236e-01 3.965355753898620605e-01 -4.813826084136962891e-01
1.897193640470504761e-01 -4.867687225341796875e-01 -7.924867793917655945e-03 -5.478722974658012390e-02 2.472515255212783813e-01 6.789965033531188965e-01 4.088187217712402344e-01 1.862692236900329590e-01
5.637726187705993652e-01 -7.025337815284729004e-01 -1.137694865465164185e-01 -1.043203286826610565e-02 2.047997564077377319e-01 5.967078357934951782e-02 3.567289412021636963e-01 -5.286983400583267212e-02
-3.047567009925842285e-01 -8.026551008224487305e-01 -2.493589520454406738e-01 2.692969143390655518e-01 -2.145963162183761597e-01 8.544566482305526733e-02 2.693458795547485352e-01 4.762076586484909058e-02
1.565267890691757202e-01 -1.842387318611145020e-01 9.765339642763137817e-02 5.084711313247680664e-01 4.955080449581146240e-01 4.037399291992187500e-01 -1.202043071389198303e-01 -5.004931092262268066e-01
5.580105781555175781e-01 -6.491124629974365234e-01 -6.862067431211471558e-02 -1.504606157541275024e-01 1.009338796138763428e-01 2.406669408082962036e-01 3.303329944610595703e-01 -2.504036128520965576e-01
-5.251187086105346680e-01 -4.846053421497344971e-01 -4.267079010605812073e-02 -2.534056007862091064e-01 2.649544477462768555e-01 1.049906015396118164e-01 5.057047009468078613e-01 -2.939586937427520752e-01
-9.564978629350662231e-02 -4.799841940402984619e-01 -1.825372725725173950e-01 -2.366276234388351440e-01 6.769953966140747070e-01 2.878277003765106201e-01 3.450550734996795654e-01 -1.045151874423027039e-01
6.086821481585502625e-02 -6.875941157341003418e-01 2.164674922823905945e-02 -5.077447295188903809e-01 1.820805519819259644e-01 3.591961786150932312e-02 2.796461880207061768e-01 -3.906286656856536865e-01
2.593384981155395508e-01 -3.479649722576141357e-01 3.510270714759826660e-01 8.069229871034622192e-02 6.414625644683837891e-01 1.039529144763946533e-01 1.831406205892562866e-01 -4.755122959613800049e-01
-2.301264405250549316e-01 -4.812299907207489014e-01 2.749558687210083008e-01 3.940611481666564941e-01 -4.426959455013275146e-01 1.628545224666595459e-01 3.063355684280395508e-01 -4.101608991622924805e-01
-4.216885864734649658e-01 -2.742845118045806885e-01 -1.227005198597908020e-01 4.348495304584503174e-01 5.440245866775512695e-01 3.850761950016021729e-01 2.607606053352355957e-01 1.747994720935821533e-01
-6.497195921838283539e-03 -3.111826777458190918e-01 -6.907308846712112427e-02 -8.894275873899459839e-02 2.742365896701812744e-01 8.661134243011474609e-01 3.614171221852302551e-02 2.525409162044525146e-01
1.250430494546890259e-01 -5.790536403656005859e-01 -4.654694199562072754e-01 -2.541173696517944336e-01 -3.627873361110687256e-01 2.396201193332672119e-01 3.131877183914184570e-01 -2.840858399868011475e-01
-4.152697622776031494e-01 -5.716280341148376465e-01 -3.845094144344329834e-01 1.508392766118049622e-02 3.322793636471033096e-03 5.808137655258178711e-01 -1.031543612480163574e-01 6.870944797992706299e-02
1.173076219856739044e-03 -4.197916686534881592e-01 4.397254884243011475e-01 -2.197202146053314209e-01 -3.425189554691314697e-01 2.945545017719268799e-01 6.085191965103149414e-01 -8.809646964073181152e-02
-2.358274757862091064e-01 -7.369593977928161621e-01 -5.384868383407592773e-01 8.649770170450210571e-02 2.926923036575317383e-01 1.273013353347778320e-01 3.138919174671173096e-02 -3.109077922999858856e-02
-1.624676287174224854e-01 -1.767907142639160156e-01 -4.080171585083007812e-01 -1.643038094043731689e-01 3.861009776592254639e-01 7.727608680725097656e-01 4.985808208584785461e-02 1.251473464071750641e-02
5.154482275247573853e-02 -7.506974935531616211e-01 2.060780376195907593e-01 1.795849353075027466e-01 -4.510677754878997803e-01 2.423925548791885376e-01 3.019907474517822266e-01 7.525212317705154419e-02
-1.024591028690338135e-01 -6.590163707733154297e-01 5.896108690649271011e-03 -1.885676831007003784e-01 6.610394716262817383e-01 2.407623827457427979e-01 4.882765933871269226e-02 1.492763161659240723e-01
-2.378207743167877197e-01 -5.284697413444519043e-01 1.399674564599990845e-01 -1.962891221046447754e-01 6.917940378189086914e-01 1.897952854633331299e-01 2.782439291477203369e-01 -1.184044778347015381e-01
1.798782646656036377e-01 -5.617336630821228027e-01 2.526206672191619873e-01 3.892508149147033691e-01 -4.406131803989410400e-01 3.825099468231201172e-01 3.101539015769958496e-01 1.078888773918151855e-02
-1.157713681459426880e-02 -2.494924068450927734e-01 4.885216057300567627e-01 3.585518598556518555e-01 4.277298152446746826e-01 5.558595433831214905e-02 2.489893138408660889e-01 -5.677750110626220703e-01
3.807975351810455322e-02 -1.989159733057022095e-02 -2.356846183538436890e-01 1.934710443019866943e-01 2.865860424935817719e-02 3.496987223625183105e-01 2.841420769691467285e-01 -8.374537825584411621e-01
4.192839190363883972e-02 -8.993464708328247070e-02 -1.018706262111663818e-01 2.560615837574005127e-01 3.777637481689453125e-01 1.689699590206146240e-01 3.476110994815826416e-01 -7.887451052665710449e-01
-1.676538884639739990e-01 -6.957234740257263184e-01 -1.885351389646530151e-01 4.794674813747406006e-01 -6.806224584579467773e-02 1.482111811637878418e-01 4.138505160808563232e-01 1.567013412714004517e-01
-2.781660258769989014e-01 -5.437310338020324707e-01 -4.635737836360931396e-01 3.109400570392608643e-01 2.645037882030010223e-02 5.191909074783325195e-01 8.490474522113800049e-02 1.947516053915023804e-01
1.559944748878479004e-01 -2.157323807477951050e-02 2.664936482906341553e-01 2.143180817365646362e-01 1.948152929544448853e-01 2.631520330905914307e-01 4.637648761272430420e-01 -7.320993542671203613e-01
-5.622352361679077148e-01 -3.581520617008209229e-01 4.830006957054138184e-01 -2.387438118457794189e-01 1.108767092227935791e-01 4.279398322105407715e-01 3.611744567751884460e-02 -2.619155049324035645e-01
-1.629094034433364868e-02 -8.426494896411895752e-02 5.149383470416069031e-02 6.270510554313659668e-01 -5.835242196917533875e-02 4.540554285049438477e-01 1.809089183807373047e-01 -5.953906774520874023e-01
4.670892953872680664e-01 -6.889473199844360352e-01 -2.118293792009353638e-01 -1.704510897397994995e-01 6.789693236351013184e-02 1.115071475505828857e-01 3.088344335556030273e-01 -3.476085364818572998e-01
-1.126810684800148010e-01 -6.209242343902587891e-01 -4.699038863182067871e-01 -3.111542165279388428e-01 1.703140884637832642e-01 9.850475192070007324e-02 4.043459296226501465e-01 -2.862232923507690430e-01
-3.105927109718322754e-01 -3.288151621818542480e-01 -3.711063414812088013e-02 -1.188277676701545715e-01 5.868188738822937012e-01 6.306687593460083008e-01 1.406888514757156372e-01 1.342488825321197510e-01
4.810119867324829102e-01 -4.634962677955627441e-01 -3.400974273681640625e-01 -2.062834799289703369e-01 3.946065306663513184e-01 4.851796627044677734e-01 -4.611589387059211731e-02 -4.836444184184074402e-02
1.054145172238349915e-01 -8.389349579811096191e-01 -4.119429737329483032e-02 1.800411790609359741e-01 1.696475446224212646e-01 -2.870817780494689941e-01 1.026636064052581787e-01 -3.594833314418792725e-01
-4.759340882301330566e-01 -5.994731187820434570e-01 -2.394462525844573975e-01 4.443801343441009521e-01 2.536877095699310303e-01 2.980594933032989502e-01 5.225382745265960693e-02 5.816538259387016296e-02
2.397833624854683876e-03 -6.801685094833374023e-01 -4.201423004269599915e-02 4.523398578166961670e-01 -3.494834303855895996e-01 1.075533330440521240e-01 4.432367384433746338e-01 -2.869052998721599579e-02
4.805999994277954102e-01 -4.993592202663421631e-01 -3.121704459190368652e-01 -2.496760487556457520e-01 3.279017806053161621e-01 4.383071959018707275e-01 2.174347192049026489e-01 -1.138634309172630310e-01
-1.431453227996826172e-01 -7.499791383743286133e-01 8.934891968965530396e-02 -4.158923625946044922e-01 4.419195353984832764e-01 1.245237216353416443e-01 1.586384028196334839e-01 1.121841464191675186e-02
2.177845835685729980e-01 -4.967345595359802246e-01 3.133912384510040283e-01 -1.094871014356613159e-01 -5.184325575828552246e-02 6.916655302047729492e-01 -1.864708513021469116e-01 -2.824231684207916260e-01
6.699783354997634888e-02 -2.444225102663040161e-01 2.074815332889556885e-01 3.108310699462890625e-01 5.416599512100219727e-01 4.439674615859985352e-01 -2.963102757930755615e-01 -4.666925966739654541e-01
-3.617487614974379539e-03 -1.133787818253040314e-02 -3.519175201654434204e-02 3.725629448890686035e-01 -1.504783332347869873e-02 4.190617799758911133e-01 3.120223879814147949e-01 -7.659110426902770996e-01
-1.072363853454589844e-01 -2.436893284320831299e-01 -2.293038070201873779e-01 4.984692633152008057e-01 3.174852207303047180e-02 3.589770942926406860e-02 4.558400213718414307e-01 -6.465117335319519043e-01
-1.984276324510574341e-01 -7.208029627799987793e-01 8.920697122812271118e-02 5.649016499519348145e-01 -2.139126062393188477e-01 3.463625535368919373e-02 2.463956475257873535e-01 -7.955359667539596558e-02
1.963531225919723511e-01 -7.847367972135543823e-02 -2.172643244266510010e-01 3.884670436382293701e-01 3.995082527399063110e-02 3.716859221458435059e-01 4.668491482734680176e-01 -6.320463418960571289e-01
-9.330316632986068726e-02 -4.562386274337768555e-01 -3.396279215812683105e-01 3.692064285278320312e-01 4.212917685508728027e-01 3.433519601821899414e-01 4.696995913982391357e-01 1.244399026036262512e-01
5.343295335769653320e-01 -6.865404844284057617e-01 -4.792132228612899780e-02 -1.331478208303451538e-01 1.443419009447097778e-01 3.840008750557899475e-02 4.080619812011718750e-01 -1.852177679538726807e-01
-1.872879564762115479e-01 -5.008950456976890564e-02 9.548788890242576599e-03 4.643047749996185303e-01 -3.058713488280773163e-02 4.176728427410125732e-01 2.184550911188125610e-01 -7.236265540122985840e-01
-4.599114954471588135e-01 -3.993334174156188965e-01 2.895737886428833008e-01 2.690733075141906738e-01 -3.296268582344055176e-01 6.636575609445571899e-02 3.567549884319305420e-01 -4.821084141731262207e-01
3.942028284072875977e-01 -4.102982878684997559e-01 -2.010513655841350555e-02 4.271652698516845703e-01 4.412338137626647949e-01 1.374266594648361206e-01 -1.611262187361717224e-02 -5.287269949913024902e-01
6.427987664937973022e-02 -5.691591501235961914e-01 -3.868696987628936768e-01 3.247295916080474854e-01 -3.828522935509681702e-02 6.223503500223159790e-03 -2.056110352277755737e-01 -6.107605099678039551e-01
9.402867406606674194e-03 -5.453261137008666992e-01 -4.444668889045715332e-01 -3.032048605382442474e-02 -4.514740407466888428e-01 2.409445941448211670e-01 2.332388907670974731e-01 -4.333331286907196045e-01
-4.296993911266326904e-01 -5.577789545059204102e-01 -8.181021362543106079e-02 3.337732255458831787e-01 4.849524497985839844e-01 1.959673129022121429e-02 8.380728214979171753e-02 -3.788890540599822998e-01
1.925318688154220581e-01 -3.460711538791656494e-01 -4.304836392402648926e-01 -2.311687916517257690e-01 5.183112025260925293e-01 3.436528444290161133e-01 4.162275493144989014e-01 -2.107653319835662842e-01
2.282593548297882080e-01 -6.216808557510375977e-01 -2.890432178974151611e-01 -8.774433284997940063e-02 -1.422684788703918457e-01 3.423798084259033203e-02 6.488335728645324707e-01 -1.666378825902938843e-01
1.127497628331184387e-01 -3.661376833915710449e-01 -1.143125966191291809e-01 -4.066538810729980469e-01 4.351877868175506592e-01 2.746052443981170654e-01 6.044377088546752930e-01 -2.113166600465774536e-01
-7.324934750795364380e-02 -6.067091822624206543e-01 3.976486995816230774e-02 -6.091945171356201172e-01 3.079758882522583008e-01 3.458943963050842285e-01 9.419743716716766357e-02 -1.745683550834655762e-01
-8.776454627513885498e-02 -6.570068001747131348e-01 6.633277982473373413e-02 2.943044602870941162e-01 -2.668625712394714355e-01 1.491456329822540283e-01 6.101571321487426758e-01 6.223002076148986816e-02
-6.350188851356506348e-01 -3.416061401367187500e-01 -3.887115418910980225e-01 -8.304818719625473022e-02 -1.011216789484024048e-01 3.889267444610595703e-01 2.993786931037902832e-01 -2.663559019565582275e-01
-2.371114045381546021e-01 -5.758521556854248047e-01 -1.012315154075622559e-01 -5.310258865356445312e-01 3.050894141197204590e-01 2.955096960067749023e-01 1.761210262775421143e-01 -3.294115662574768066e-01
9.271503076888620853e-04 -2.263185977935791016e-01 3.035582900047302246e-01 5.322993397712707520e-01 5.417408421635627747e-02 5.195183157920837402e-01 -6.190898269414901733e-02 -5.446300506591796875e-01
-3.601299226284027100e-01 -7.135532498359680176e-01 -3.497895598411560059e-01 3.677855134010314941e-01 6.142297387123107910e-02 2.839104533195495605e-01 -1.729973591864109039e-02 1.373034566640853882e-01
6.705207228660583496e-01 -5.899992585182189941e-01 1.626258939504623413e-01 2.029906511306762695e-01 5.503869149833917618e-03 3.006576597690582275e-01 1.474639624357223511e-01 -1.499317288398742676e-01
-2.368085682392120361e-01 -4.805949926376342773e-01 -2.759811580181121826e-01 1.837593615055084229e-01 -2.100569903850555420e-01 4.668826758861541748e-01 5.542514324188232422e-01 1.836276501417160034e-01
4.779752716422080994e-02 -7.469949722290039062e-01 1.728419959545135498e-02 3.614195585250854492e-01 -9.715171158313751221e-02 -1.270277947187423706e-01 9.414155967533588409e-03 -5.320975184440612793e-01
-1.300069540739059448e-01 -7.430956363677978516e-01 1.280075684189796448e-02 5.959411859512329102e-01 -1.763853132724761963e-01 1.731250286102294922e-01 9.660184383392333984e-02 7.198131084442138672e-02
-1.187647432088851929e-01 -2.311439663171768188e-01 1.053285524249076843e-01 5.804867148399353027e-01 5.260611772537231445e-01 8.618821948766708374e-02 2.193019986152648926e-01 -5.021417737007141113e-01
3.345714807510375977e-01 -7.581120729446411133e-01 2.943986654281616211e-01 -2.806506454944610596e-01 -1.816144436597824097e-01 1.154054254293441772e-01 1.895017027854919434e-01 -2.562803924083709717e-01
1.865118592977523804e-01 -5.306011438369750977e-01 -2.337520122528076172e-01 7.947628200054168701e-02 7.189053297042846680e-01 2.577990889549255371e-01 -1.978856772184371948e-01 1.659277826547622681e-02
-1.020013019442558289e-01 2.212011441588401794e-02 -2.336449325084686279e-01 2.294101752340793610e-02 1.761628389358520508e-01 3.464509546756744385e-01 2.741694748401641846e-01 -8.412845134735107422e-01
1.854151934385299683e-01 3.289876878261566162e-02 -4.066977500915527344e-01 1.475195586681365967e-01 -7.608652859926223755e-02 5.829271078109741211e-01 3.844383060932159424e-01 -5.329051613807678223e-01
1.648708134889602661e-01 -4.829287230968475342e-01 -5.396687388420104980e-01 -3.186377584934234619e-01 1.017114222049713135e-01 3.861449658870697021e-01 3.612146079540252686e-01 -2.385288625955581665e-01
-5.959883332252502441e-02 -7.054716944694519043e-01 -3.915923535823822021e-01 2.276018559932708740e-01 -1.970376670360565186e-01 1.138893514871597290e-01 4.907732009887695312e-01 3.094326145946979523e-02
5.889531373977661133e-01 -6.655367016792297363e-01 -1.554508656263351440e-01 -2.208338305354118347e-02 1.542269736528396606e-01 1.074006929993629456e-01 1.963316798210144043e-01 -3.341788351535797119e-01
-8.609599620103836060e-02 -5.210649371147155762e-01 3.071531951427459717e-01 4.124633073806762695e-01 -1.017861291766166687e-01 5.432244539260864258e-01 3.790835738182067871e-01 8.632585406303405762e-02
3.092901110649108887e-01 -7.057062983512878418e-01 4.297139644622802734e-01 -1.821423321962356567e-01 -1.584978848695755005e-01 9.059240669012069702e-02 3.925206065177917480e-01 -3.297421708703041077e-02
5.555468201637268066e-01 -6.171823740005493164e-01 -7.852915674448013306e-02 -1.843305118381977081e-02 3.158069849014282227e-01 4.291739687323570251e-02 3.669250905513763428e-01 -2.602634131908416748e-01
-2.323217839002609253e-01 -6.501836776733398438e-01 2.083207219839096069e-01 4.526223540306091309e-01 -3.604856729507446289e-01 9.136786311864852905e-02 3.522708714008331299e-01 -1.123848557472229004e-01
-4.731439948081970215e-01 -5.513430237770080566e-01 1.502029299736022949e-01 -2.369415313005447388e-01 4.080689251422882080e-01 3.224461972713470459e-01 3.505416512489318848e-01 9.074280969798564911e-03
-4.760582745075225830e-01 -4.665227234363555908e-01 -2.540114223957061768e-01 8.789413422346115112e-02 -1.993933171033859253e-01 6.460492610931396484e-01 -1.588608622550964355e-01 -3.322285413742065430e-02
1.614544093608856201e-01 -7.347315549850463867e-01 -4.073697030544281006e-01 3.667045831680297852e-01 7.653613388538360596e-02 2.420281618833541870e-01 -2.612837851047515869e-01 -3.122894279658794403e-02
-5.031986907124519348e-02 -5.805134773254394531e-01 -5.546920299530029297e-01 -3.805346488952636719e-01 -2.286678366363048553e-02 1.597669720649719238e-01 2.165106534957885742e-01 -3.675011098384857178e-01
1.196541935205459595e-01 -7.026785612106323242e-01 2.173650562763214111e-01 -6.257726997137069702e-02 3.477864339947700500e-02 -1.032492071390151978e-01 -9.471205621957778931e-02 -6.480139493942260742e-01
-2.209300845861434937e-01 -7.326180338859558105e-01 1.985348165035247803e-01 -2.749860882759094238e-01 2.246643006801605225e-01 3.648357987403869629e-01 2.415140867233276367e-01 2.398315072059631348e-01
-7.308141589164733887e-01 -2.614149451255798340e-01 2.040894478559494019e-01 1.531024724245071411e-01 1.017133221030235291e-01 5.744796618819236755e-02 3.454728424549102783e-01 -4.466348290443420410e-01
4.436023235321044922e-01 -4.707506299018859863e-01 -2.254026383161544800e-01 -3.355936706066131592e-01 2.228334778919816017e-03 6.338992118835449219e-01 2.640788629651069641e-02 -1.251036226749420166e-01
4.182035028934478760e-01 -7.243824005126953125e-01 1.590471565723419189e-01 -3.260867297649383545e-01 5.077687650918960571e-02 8.934848755598068237e-02 3.009113669395446777e-01 -2.600738108158111572e-01
4.870627522468566895e-01 -4.871188998222351074e-01 -2.250215709209442139e-01 -2.676337063312530518e-01 4.172647893428802490e-01 3.294895291328430176e-01 3.163899779319763184e-01 -1.429918557405471802e-01
4.879446625709533691e-01 -4.383291006088256836e-01 3.594175875186920166e-01 2.197372466325759888e-01 1.018068790435791016e-01 5.930374190211296082e-02 3.656409978866577148e-01 -4.947091937065124512e-01
-2.805985510349273682e-02 -7.192968130111694336e-01 3.640250563621520996e-01 -3.729244470596313477e-01 -2.020218968391418457e-01 2.349087595939636230e-01 3.314794301986694336e-01 6.606337428092956543e-02
-2.364066690206527710e-01 -5.365687012672424316e-01 -3.475155830383300781e-01 1.533303409814834595e-01 -2.257956713438034058e-01 4.388066530227661133e-01 -4.589313864707946777e-01 -2.403662055730819702e-01
-1.912582665681838989e-01 -3.522992730140686035e-01 -2.264644056558609009e-01 4.427885711193084717e-01 -1.237240806221961975e-01 1.097145751118659973e-01 1.075785979628562927e-01 -7.436662316322326660e-01
2.300636610016226768e-03 -5.641061067581176758e-01 -4.114669263362884521e-01 5.806617438793182373e-02 5.227561593055725098e-01 2.760851681232452393e-01 3.830699920654296875e-01 1.134130805730819702e-01
-3.331947326660156250e-01 -3.032756745815277100e-01 4.244519174098968506e-01 -1.962146759033203125e-01 -2.729732692241668701e-01 6.661191582679748535e-01 1.650785707170143723e-04 -2.451863437891006470e-01
3.236853778362274170e-01 -8.320567607879638672e-01 -4.551678150892257690e-02 6.686644256114959717e-02 -1.063205674290657043e-01 -1.366162300109863281e-01 2.052562981843948364e-01 -3.525170683860778809e-01
1.050120443105697632e-01 -6.243661046028137207e-01 -3.119176924228668213e-01 4.493235647678375244e-01 8.135169744491577148e-02 3.377176225185394287e-01 -4.103663563728332520e-01 -1.043231785297393799e-01
-2.512170374393463135e-02 -5.343884229660034180e-01 2.119883745908737183e-01 2.534335255622863770e-01 2.354327291250228882e-01 6.974785327911376953e-01 -2.489562034606933594e-01 2.731793932616710663e-02
-8.393703401088714600e-02 -2.387256920337677002e-01 1.351649314165115356e-01 2.454388737678527832e-01 1.809467226266860962e-01 5.547394156455993652e-01 -4.122898876667022705e-01 -5.890621542930603027e-01
4.568884968757629395e-01 -5.602267980575561523e-01 -2.636320292949676514e-01 -1.006286218762397766e-01 1.018703952431678772e-01 5.256589055061340332e-01 1.271802634000778198e-01 -3.080605566501617432e-01
-2.403515391051769257e-02 -6.552394628524780273e-01 -7.515294849872589111e-02 4.283275008201599121e-01 -3.648830354213714600e-01 1.827755123376846313e-01 4.599805474281311035e-01 5.331487208604812622e-02
-1.481695771217346191e-01 -8.342199325561523438e-01 -1.709858328104019165e-01 3.610869944095611572e-01 1.748186200857162476e-01 -4.582135379314422607e-02 -2.177235633134841919e-01 -2.060053795576095581e-01
-1.268548518419265747e-01 -4.689270555973052979e-01 -1.720237582921981812e-01 -3.945538699626922607e-01 5.636068582534790039e-01 3.317170441150665283e-01 3.747696876525878906e-01 -1.030010506510734558e-01
1.344733536243438721e-01 -7.824956178665161133e-01 -2.110088318586349487e-01 3.761473000049591064e-01 4.907472804188728333e-02 -9.614799916744232178e-02 -1.322098523378372192e-01 -3.930316269397735596e-01
3.710654377937316895e-01 -4.313430190086364746e-01 -5.265221595764160156e-01 -2.241202816367149353e-02 -3.100527226924896240e-01 4.628386795520782471e-01 7.017566263675689697e-02 -2.885287106037139893e-01
5.440582633018493652e-01 -6.248544454574584961e-01 8.404803462326526642e-03 1.694962233304977417e-01 -1.546920537948608398e-01 4.572041332721710205e-01 -8.439610898494720459e-02 -2.113527953624725342e-01
-4.185650348663330078e-01 -4.610593616962432861e-01 -2.565825581550598145e-01 -2.282686233520507812e-01 6.311734914779663086e-01 2.368207126855850220e-01 -9.461586177349090576e-02 -1.756997853517532349e-01
1.330171972513198853e-01 -3.552512526512145996e-01 4.713304638862609863e-01 3.520055711269378662e-01 3.654902577400207520e-01 4.978761970996856689e-01 -1.641376614570617676e-01 -3.188067376613616943e-01
3.751490116119384766e-01 -6.691163778305053711e-01 6.088953465223312378e-02 1.292543709278106689e-01 2.347412258386611938e-01 -1.527647078037261963e-01 8.765459060668945312e-02 -5.522756576538085938e-01
-3.282110095024108887e-01 -4.047267436981201172e-01 -2.613584995269775391e-01 -3.226571679115295410e-01 -4.171073809266090393e-02 7.297851443290710449e-01 1.465619355440139771e-01 1.585558429360389709e-02
-2.355091869831085205e-01 -4.203144907951354980e-01 -4.233433902263641357e-01 -2.702154517173767090e-01 2.729041874408721924e-02 3.601008057594299316e-01 5.960080027580261230e-01 -1.731830984354019165e-01
-6.508921980857849121e-01 -4.071888327598571777e-01 -5.313896387815475464e-02 2.015740573406219482e-01 9.013199806213378906e-02 5.898702144622802734e-01 -1.045922487974166870e-01 -8.395161479711532593e-03
-3.572151958942413330e-01 -4.726234674453735352e-01 -1.488367617130279541e-01 -1.497365981340408325e-01 -9.089791774749755859e-02 7.704095244407653809e-01 -1.507313270121812820e-02 4.930084571242332458e-02
-2.668791115283966064e-01 -7.562428712844848633e-01 1.577433198690414429e-01 -2.567521035671234131e-01 4.499339461326599121e-01 -7.057660259306430817e-03 2.520648539066314697e-01 -6.368738133460283279e-03
3.625645339488983154e-01 -4.461472034454345703e-01 -9.015318006277084351e-02 -9.775074571371078491e-02 4.203114807605743408e-01 2.443840950727462769e-01 6.199707388877868652e-01 -1.762598454952239990e-01
5.108523964881896973e-01 -3.593284189701080322e-01 4.018865227699279785e-01 -9.531473368406295776e-02 1.638489961624145508e-01 1.878872215747833252e-01 3.242262601852416992e-01 -5.215787887573242188e-01
-2.214347422122955322e-01 -6.001268625259399414e-01 2.296788245439529419e-02 -3.661412298679351807e-01 1.134116277098655701e-01 2.405246943235397339e-01 6.126728653907775879e-01 -1.007236912846565247e-01
1.872812360525131226e-01 -4.239128530025482178e-01 -4.774441123008728027e-01 -2.176341712474822998e-01 3.649213016033172607e-01 2.213669270277023315e-01 5.316951870918273926e-01 -2.122161388397216797e-01
5.279082432389259338e-02 -7.168148756027221680e-01 2.485605180263519287e-01 5.288634300231933594e-01 -2.449516654014587402e-01 2.309141159057617188e-01 1.591579169034957886e-01 5.706929787993431091e-02
-8.035878837108612061e-02 -8.100604414939880371e-01 1.085769608616828918e-01 -2.480022758245468140e-01 1.945097893476486206e-01 3.814953267574310303e-01 -1.988407373428344727e-01 2.028303593397140503e-01
3.987786769866943359e-01 -5.608075261116027832e-01 -2.662055194377899170e-01 -1.950425505638122559e-01 3.503556549549102783e-01 8.800536394119262695e-02 3.826446533203125000e-01 -3.750366866588592529e-01
-6.310897879302501678e-03 -4.890859127044677734e-01 3.703954815864562988e-01 2.492628693580627441e-01 -3.087734878063201904e-01 2.639148831367492676e-01 6.294842958450317383e-01 1.369683910161256790e-02
-1.586610674858093262e-01 -6.773861050605773926e-01 3.452838361263275146e-01 4.798491299152374268e-01 -2.161618620157241821e-01 1.974222809076309204e-01 2.762212157249450684e-01 6.707377731800079346e-02
-2.334858989343047142e-03 -9.071303904056549072e-02 2.301197350025177002e-01 3.164744675159454346e-01 7.304285764694213867e-01 1.563309431076049805e-01 3.163935244083404541e-01 -4.249523580074310303e-01
3.372415304183959961e-01 -6.432257890701293945e-01 -1.967722922563552856e-02 -2.843659520149230957e-01 2.692143023014068604e-01 4.809488952159881592e-01 1.220401078462600708e-01 2.694355547428131104e-01
-1.800215840339660645e-01 -6.705676913261413574e-01 4.591883420944213867e-01 -4.494331181049346924e-01 -3.085092082619667053e-02 1.928243488073348999e-01 2.452783137559890747e-01 -8.241809904575347900e-02
3.143200278282165527e-02 -7.174372076988220215e-01 1.755664348602294922e-01 5.793000459671020508e-01 -7.803890109062194824e-02 2.427125275135040283e-01 1.818405985832214355e-01 1.407784223556518555e-01
