# Supplementary material for: Where is your field going? A machine learning approach to study the relative motion of the domains of physics
Source: PLoS One. 2020 Jun 18;15(6):e0233997. doi: 10.1371/journal.pone.0233997 (PMC7302634; doi:10.1371/journal.pone.0233997)
Supplement: S28 Data — (ZIP) [file pone.0233997.s028.zip › 27/Pacs4Run_27_VS_500_embeddings2002-2006ED8.txt]

3.137319684028625488e-01 -1.114772558212280273e-01 -1.946725882589817047e-02 -1.488564759492874146e-01 1.390700191259384155e-01 -9.181467294692993164e-01 5.880422890186309814e-02 2.856619842350482941e-02
2.520909309387207031e-01 2.716208994388580322e-01 4.104056060314178467e-01 -1.715826094150543213e-01 4.847977757453918457e-01 -5.196177959442138672e-01 1.916902512311935425e-01 3.507450819015502930e-01
2.283702939748764038e-01 8.502707630395889282e-02 2.365683764219284058e-01 1.147819086909294128e-01 5.248642563819885254e-01 -5.664271712303161621e-01 -3.666063845157623291e-01 3.751740455627441406e-01
4.043655395507812500e-01 1.266702078282833099e-02 3.819544911384582520e-01 2.132575064897537231e-01 1.109641939401626587e-01 -6.149020791053771973e-01 3.345635831356048584e-01 3.776371181011199951e-01
3.227746784687042236e-01 1.639872044324874878e-01 -9.219913743436336517e-03 3.651273548603057861e-01 3.866035342216491699e-01 -7.589969038963317871e-01 9.029095619916915894e-02 4.278585314750671387e-02
8.353621959686279297e-01 2.122663706541061401e-02 -2.169894725084304810e-01 -1.641053706407546997e-01 -2.057674229145050049e-01 -2.913956344127655029e-01 2.210739254951477051e-01 2.271101176738739014e-01
7.383049130439758301e-01 3.443623483180999756e-01 -1.922514289617538452e-02 -5.158697366714477539e-01 -7.662043720483779907e-02 -2.154013216495513916e-01 -6.140217930078506470e-02 -1.174330040812492371e-01
7.445021271705627441e-01 4.188155010342597961e-02 -2.744767367839813232e-01 -3.533772230148315430e-01 -2.862175703048706055e-01 -2.294979393482208252e-01 1.931529790163040161e-01 2.680515348911285400e-01
8.810117840766906738e-02 -5.447900667786598206e-02 2.338076680898666382e-01 -2.442095428705215454e-02 3.850761651992797852e-01 -6.201277375221252441e-01 1.670322939753532410e-02 6.331564188003540039e-01
5.639795660972595215e-01 4.045436084270477295e-01 -2.935710847377777100e-01 1.014151871204376221e-01 1.456739287823438644e-02 -5.488188266754150391e-01 2.377787679433822632e-01 2.526847124099731445e-01
3.616438806056976318e-01 3.422481715679168701e-01 -1.167944297194480896e-01 -1.009870469570159912e-01 5.298852324485778809e-01 -5.497767329216003418e-01 3.182364702224731445e-01 -2.096029072999954224e-01
2.025623768568038940e-01 2.608275711536407471e-01 2.254794538021087646e-01 1.206797286868095398e-01 2.096174471080303192e-02 -6.925871968269348145e-01 1.737179756164550781e-01 5.614612698554992676e-01
3.949502483010292053e-02 2.595653533935546875e-01 -8.331365883350372314e-02 -8.604627251625061035e-01 -4.710644483566284180e-02 -3.907029330730438232e-01 -1.652708053588867188e-01 3.932633996009826660e-02
4.216868877410888672e-01 -2.516780197620391846e-01 2.648766338825225830e-01 2.361441403627395630e-01 4.914425015449523926e-01 -5.470021367073059082e-01 -1.799977868795394897e-01 2.445166409015655518e-01
5.499756336212158203e-01 -6.166823208332061768e-02 -4.458065629005432129e-01 -4.262597560882568359e-01 1.435115933418273926e-01 -1.386469602584838867e-01 -2.003968805074691772e-01 4.830172359943389893e-01
4.594358205795288086e-01 4.540770649909973145e-01 -4.799080491065979004e-01 -1.811060607433319092e-01 6.379094719886779785e-02 -4.721598327159881592e-01 2.690912485122680664e-01 -1.421519964933395386e-01
5.537678003311157227e-01 3.661413788795471191e-01 -9.446928277611732483e-03 -4.554252624511718750e-01 1.103437244892120361e-01 -2.112498283386230469e-01 3.304988145828247070e-02 5.421122908592224121e-01
4.882459044456481934e-01 -2.824800908565521240e-01 -5.487992763519287109e-01 -4.147992134094238281e-01 4.002857804298400879e-01 -1.565633565187454224e-01 6.475485116243362427e-02 -1.401709318161010742e-01
4.273016452789306641e-01 2.043621391057968140e-01 -6.135044097900390625e-01 -9.773045778274536133e-02 7.903409004211425781e-02 -4.752274751663208008e-01 -3.649863004684448242e-01 -1.562301963567733765e-01
6.049664616584777832e-01 -1.623371243476867676e-01 -6.117892637848854065e-02 -4.772332608699798584e-01 5.284777283668518066e-01 -3.295597434043884277e-02 -1.373179256916046143e-01 2.773749828338623047e-01
2.661907076835632324e-01 4.841589033603668213e-01 -4.078033566474914551e-01 -1.730898469686508179e-01 2.999500632286071777e-01 -5.791316032409667969e-01 2.155431658029556274e-01 -1.632380187511444092e-01
6.245688199996948242e-01 1.128248684108257294e-02 2.201923578977584839e-01 -3.547142446041107178e-01 3.978476822376251221e-01 -2.139449566602706909e-01 4.322103559970855713e-01 2.112314105033874512e-01
6.795507669448852539e-01 -8.847302943468093872e-02 1.693377643823623657e-02 -1.388539522886276245e-01 4.934195280075073242e-01 -2.342589944601058960e-01 2.893566619604825974e-03 4.609421491622924805e-01
9.542475640773773193e-02 2.195692807435989380e-01 4.457981884479522705e-01 -6.601668000221252441e-01 -7.568664150312542915e-04 -4.952287971973419189e-01 -1.537163704633712769e-01 1.981073766946792603e-01
6.365341544151306152e-01 -1.011029332876205444e-01 -3.624248206615447998e-01 -4.391473829746246338e-01 -4.461215063929557800e-02 -9.918928891420364380e-02 -2.728351652622222900e-01 4.172917902469635010e-01
7.233018428087234497e-02 1.089000552892684937e-01 2.641522288322448730e-01 -1.438708156347274780e-01 -3.451921343803405762e-01 -8.760817050933837891e-01 4.815699532628059387e-02 -5.863401666283607483e-02
6.703235208988189697e-02 4.520953297615051270e-01 2.684026360511779785e-01 -5.720465779304504395e-01 8.248673379421234131e-02 -6.079404950141906738e-01 -8.195213973522186279e-02 9.342142194509506226e-02
6.278047561645507812e-01 -4.861853122711181641e-01 5.199302732944488525e-02 -4.033896699547767639e-02 4.056812822818756104e-01 -2.053665071725845337e-01 -8.089587837457656860e-02 3.896891176700592041e-01
6.665711402893066406e-01 -2.083994261920452118e-02 -1.009687855839729309e-01 -1.596761643886566162e-01 5.716903805732727051e-01 -2.207929193973541260e-01 2.338021695613861084e-01 2.988554239273071289e-01
6.206332445144653320e-01 2.420572340488433838e-01 -3.583236634731292725e-01 -2.584980726242065430e-01 -2.019943445920944214e-01 -3.793044090270996094e-01 3.719987869262695312e-01 1.948050856590270996e-01
1.529195457696914673e-01 5.451335310935974121e-01 -1.353957951068878174e-01 -1.130860522389411926e-01 1.906119138002395630e-01 -5.523000359535217285e-01 1.714553087949752808e-01 5.268390774726867676e-01
7.029069066047668457e-01 2.701599299907684326e-01 -1.729864925146102905e-01 -3.907492160797119141e-01 -8.613939583301544189e-02 -2.423464506864547729e-01 -8.302046358585357666e-02 4.210488796234130859e-01
7.259714603424072266e-01 -1.704815924167633057e-01 5.937789380550384521e-02 -7.906991243362426758e-02 2.419044375419616699e-01 -2.317709326744079590e-01 -4.477834999561309814e-01 3.483938276767730713e-01
8.089690208435058594e-01 1.370737105607986450e-01 2.271171808242797852e-01 -2.596714794635772705e-01 -2.301470488309860229e-01 -2.793772816658020020e-01 -2.630388736724853516e-01 8.694576472043991089e-02
5.525893568992614746e-01 -1.781498640775680542e-01 -3.279825448989868164e-01 -4.834257364273071289e-01 5.539674162864685059e-01 -8.353089541196823120e-02 -4.580279439687728882e-02 -7.536184042692184448e-02
-1.310513615608215332e-01 -2.580633461475372314e-01 2.900811284780502319e-02 -3.123446106910705566e-01 -1.356696039438247681e-01 -7.235369682312011719e-01 3.882736861705780029e-01 3.537794947624206543e-01
5.784789919853210449e-01 5.784393548965454102e-01 -7.683603325858712196e-04 -2.609413564205169678e-01 1.278041303157806396e-01 -4.022285044193267822e-01 -2.357921898365020752e-01 1.701740175485610962e-01
1.572807878255844116e-01 4.425223171710968018e-01 2.764919996261596680e-01 -5.823644399642944336e-01 1.938361227512359619e-01 -5.566190481185913086e-01 1.204764544963836670e-01 -4.392056167125701904e-02
1.953698545694351196e-01 1.137518510222434998e-01 1.789124906063079834e-01 -6.493338346481323242e-01 -4.212887287139892578e-01 -5.134499669075012207e-01 -2.215341180562973022e-01 7.109603285789489746e-02
7.501711845397949219e-01 2.653082013130187988e-01 -8.401901274919509888e-02 -3.039104044437408447e-01 3.224195837974548340e-01 -2.346108108758926392e-01 1.050118580460548401e-01 3.121054470539093018e-01
8.489927053451538086e-01 -1.750973016023635864e-01 -2.430172562599182129e-01 -2.211611121892929077e-01 -1.935345353558659554e-03 -1.800849288702011108e-01 3.232440352439880371e-01 6.051189452409744263e-02
7.119969725608825684e-01 1.590123623609542847e-01 -2.951443493366241455e-01 -3.401747345924377441e-01 1.344083100557327271e-01 -2.077368795871734619e-01 -1.468492299318313599e-01 4.268036484718322754e-01
1.057805493474006653e-01 -1.235933527350425720e-01 1.178339868783950806e-01 -4.475673437118530273e-01 -1.984179764986038208e-01 -5.217581391334533691e-01 5.365027785301208496e-01 3.998717367649078369e-01
1.702753752470016479e-01 -4.145956784486770630e-02 -1.943652480840682983e-01 1.992551144212484360e-03 3.937873244285583496e-01 -6.619955301284790039e-01 5.367822051048278809e-01 -2.237498760223388672e-01
7.905377149581909180e-01 -4.675989598035812378e-02 -1.683339178562164307e-01 3.297728253528475761e-03 9.536699205636978149e-02 -3.458656668663024902e-01 -4.054110348224639893e-01 2.268048673868179321e-01
6.451809406280517578e-01 -4.543431699275970459e-01 -3.371148705482482910e-01 -4.213503003120422363e-01 -5.523258820176124573e-02 -1.320449113845825195e-01 -1.749892979860305786e-01 1.871459484100341797e-01
2.166506350040435791e-01 3.029134571552276611e-01 -2.235306501388549805e-01 2.546180225908756256e-02 4.218501746654510498e-01 -7.009822726249694824e-01 3.063930571079254150e-01 -2.179021835327148438e-01
7.801246643066406250e-01 -7.991205900907516479e-03 2.683051303029060364e-02 -2.422115951776504517e-01 4.443022310733795166e-01 -1.658348590135574341e-01 2.481945455074310303e-01 2.131879329681396484e-01
6.244556903839111328e-01 -6.313613057136535645e-02 -6.195678114891052246e-01 -2.545892298221588135e-01 1.503858268260955811e-01 -2.137482166290283203e-01 -2.973988652229309082e-01 -2.526926808059215546e-02
6.948506832122802734e-02 7.258399575948715210e-02 2.823314666748046875e-01 -8.366716504096984863e-01 2.469231486320495605e-01 -3.705717325210571289e-01 5.009924620389938354e-02 9.679104387760162354e-02
6.973455548286437988e-01 -5.103442817926406860e-02 -3.092731237411499023e-01 -1.953937672078609467e-02 1.790796816349029541e-01 -2.663889229297637939e-01 -4.590961933135986328e-01 3.182313740253448486e-01
5.004775524139404297e-01 -2.392314821481704712e-01 3.938657939434051514e-01 2.199610462412238121e-03 4.524361789226531982e-01 -3.708652555942535400e-01 -4.268009364604949951e-01 1.129462197422981262e-01
1.190788075327873230e-01 1.690897741355001926e-03 -3.594657182693481445e-01 -3.365344405174255371e-01 2.555517256259918213e-01 -3.646672666072845459e-01 -2.110906392335891724e-01 7.074590325355529785e-01
8.127112984657287598e-01 1.264645755290985107e-01 1.327554881572723389e-01 -2.516444623470306396e-01 -2.577126622200012207e-01 -2.540255486965179443e-01 -2.983462810516357422e-01 1.503424048423767090e-01
8.055316209793090820e-01 -1.051359623670578003e-01 6.607105582952499390e-02 -1.109677776694297791e-01 2.260714471340179443e-01 -2.680003941059112549e-01 3.487028777599334717e-01 2.808199524879455566e-01
5.099434852600097656e-01 -2.072998136281967163e-01 -3.788898289203643799e-01 -1.641167551279067993e-01 4.929171204566955566e-01 -1.955573707818984985e-01 8.256562054157257080e-02 4.883292317390441895e-01
2.229251712560653687e-01 4.750952124595642090e-01 -4.073692858219146729e-01 -1.439447999000549316e-01 2.883094549179077148e-01 -6.031489372253417969e-01 2.953465580940246582e-01 -6.147010996937751770e-02
5.570241808891296387e-01 4.714977741241455078e-02 -3.152714967727661133e-01 -5.609232187271118164e-01 2.931853532791137695e-01 -2.785601839423179626e-02 -2.576176822185516357e-01 3.469430506229400635e-01
1.373250335454940796e-01 3.661189973354339600e-01 -5.322105884552001953e-01 -1.578363031148910522e-01 2.703437209129333496e-01 -6.687903404235839844e-01 1.132509410381317139e-01 7.580482959747314453e-02
4.420339167118072510e-01 -3.585563600063323975e-01 -6.471952199935913086e-01 -7.242971658706665039e-02 3.447184562683105469e-01 -2.626707851886749268e-01 4.948571324348449707e-02 2.483145147562026978e-01
4.885542988777160645e-01 -2.520191967487335205e-01 1.797942817211151123e-01 2.480745688080787659e-02 4.406248331069946289e-01 -3.263310492038726807e-01 -6.016153097152709961e-01 4.771270230412483215e-02
2.813629209995269775e-01 -2.986455261707305908e-01 -5.014623403549194336e-01 -4.881105124950408936e-01 5.603910088539123535e-01 -1.211119443178176880e-01 5.637294799089431763e-02 1.002259925007820129e-01
5.663485527038574219e-01 2.643042206764221191e-01 7.283940911293029785e-02 -2.806835770606994629e-01 3.240348100662231445e-01 -3.010765910148620605e-01 1.748614460229873657e-01 5.468834042549133301e-01
1.052415519952774048e-01 3.997080028057098389e-01 1.953332573175430298e-01 -4.633655548095703125e-01 -6.594549864530563354e-02 -6.708195805549621582e-01 -3.476171493530273438e-01 -3.331204876303672791e-02
7.130301594734191895e-01 -1.232314016669988632e-02 -3.091698884963989258e-01 -3.487445414066314697e-01 -2.218445949256420135e-02 -1.711230129003524780e-01 -1.995128095149993896e-01 4.523788988590240479e-01
2.333866208791732788e-01 -9.485256671905517578e-02 -5.273808836936950684e-01 3.700159117579460144e-02 2.885166108608245850e-01 -5.860659480094909668e-01 -3.444214761257171631e-01 -3.342046141624450684e-01
1.090202033519744873e-01 1.954831928014755249e-01 1.431953459978103638e-01 -3.066387176513671875e-01 -7.449596375226974487e-02 -7.431429624557495117e-01 -4.696162939071655273e-01 -2.387847602367401123e-01
-1.420653909444808960e-01 -8.479450643062591553e-02 -2.594843804836273193e-01 -2.458723187446594238e-01 4.736151397228240967e-01 -4.926564395427703857e-01 -7.521165907382965088e-02 6.100521087646484375e-01
4.955110251903533936e-01 -1.073880866169929504e-01 -6.613332629203796387e-01 -1.696053892374038696e-01 -2.531999256461858749e-03 -4.466167986392974854e-01 -2.576869130134582520e-01 -1.045629382133483887e-01
5.562130212783813477e-01 -3.470259904861450195e-01 -5.209561586380004883e-01 -4.153062999248504639e-01 2.650704383850097656e-01 -1.145821958780288696e-01 1.028753891587257385e-01 -1.798631548881530762e-01
7.525323629379272461e-01 -5.100065469741821289e-02 1.118716783821582794e-03 -1.686685830354690552e-01 1.011938750743865967e-01 -2.472477108240127563e-01 1.460858732461929321e-01 5.567142963409423828e-01
6.616469621658325195e-01 4.726673960685729980e-01 1.645882278680801392e-01 -1.839346140623092651e-01 3.629181683063507080e-01 -3.814562559127807617e-01 -1.373673137277364731e-02 -2.192194946110248566e-02
-9.665247797966003418e-02 2.629269361495971680e-01 1.180407404899597168e-01 -1.698066294193267822e-01 -2.825950644910335541e-02 -9.294013977050781250e-01 -1.182561218738555908e-01 1.377080008387565613e-02
2.557370662689208984e-01 5.734947919845581055e-01 -3.327025175094604492e-01 -1.609719991683959961e-01 1.733903437852859497e-01 -5.417585968971252441e-01 3.813464641571044922e-01 -1.037466805428266525e-02
-1.509497463703155518e-01 -3.667174652218818665e-02 -2.124209403991699219e-01 -7.003774642944335938e-01 -6.194788590073585510e-02 -5.445902347564697266e-01 3.665754497051239014e-01 7.365178316831588745e-02
7.743784189224243164e-01 8.991355448961257935e-02 -1.440146565437316895e-02 -2.863432168960571289e-01 4.190582036972045898e-01 -1.831498444080352783e-01 1.655936986207962036e-01 2.710701823234558105e-01
1.960869133472442627e-01 -1.751686632633209229e-02 3.975778818130493164e-01 -6.953781247138977051e-01 -2.264394313097000122e-01 -4.857573211193084717e-01 -1.515987813472747803e-01 9.698950499296188354e-02
2.823980748653411865e-01 -1.624586880207061768e-01 4.638509154319763184e-01 -6.753324270248413086e-01 -9.578587487339973450e-03 -4.114792346954345703e-01 2.121724933385848999e-01 -9.056910872459411621e-02
-4.166665486991405487e-03 -1.920121610164642334e-01 3.987161517143249512e-01 -4.728372097015380859e-01 -2.885231375694274902e-01 -6.467241644859313965e-01 -2.540526688098907471e-01 1.205150261521339417e-01
7.533971071243286133e-01 -2.556955814361572266e-01 -4.431580752134323120e-02 -3.829433619976043701e-01 6.772323697805404663e-02 -1.018444523215293884e-01 -1.155938133597373962e-01 4.359845519065856934e-01
8.975450992584228516e-01 -6.011304259300231934e-02 -2.247139066457748413e-01 -1.817087978124618530e-01 1.139265391975641251e-02 -2.270633429288864136e-01 1.911509782075881958e-01 1.380526125431060791e-01
6.995092034339904785e-01 -2.841284275054931641e-01 7.037291675806045532e-02 1.161052100360393524e-02 3.556989729404449463e-01 -2.662785053253173828e-01 -2.579599320888519287e-01 4.011254310607910156e-01
7.016118764877319336e-01 -2.547815144062042236e-01 -5.111295580863952637e-01 -1.477131545543670654e-01 2.356540709733963013e-01 -3.162765204906463623e-01 -1.082224212586879730e-02 -6.382554769515991211e-02
1.731167137622833252e-01 -2.722492069005966187e-02 3.300776183605194092e-01 -8.334801793098449707e-01 1.876910030841827393e-01 -3.465120494365692139e-01 -9.018677473068237305e-02 4.708357900381088257e-02
4.804645776748657227e-01 -3.445216417312622070e-01 -6.477320194244384766e-01 -1.929340809583663940e-01 -1.764573454856872559e-01 -3.666216433048248291e-01 -6.440641731023788452e-02 -1.548596620559692383e-01
4.951881468296051025e-01 -1.906325072050094604e-01 -4.101166725158691406e-01 1.240926161408424377e-01 2.396195232868194580e-01 -4.675261378288269043e-01 -4.504921436309814453e-01 -2.364573478698730469e-01
1.579568982124328613e-01 -1.225737389177083969e-02 3.470009565353393555e-01 -5.862661600112915039e-01 -1.145903617143630981e-01 -5.883519053459167480e-01 -2.996041178703308105e-01 -2.484555542469024658e-01
8.321746587753295898e-01 -8.291979134082794189e-02 -2.202762067317962646e-01 -4.423451796174049377e-02 -6.937571614980697632e-02 -3.197749555110931396e-01 3.724886775016784668e-01 -6.568279862403869629e-02
6.780299544334411621e-01 -4.882953166961669922e-01 -4.961435496807098389e-02 8.633950725197792053e-03 2.671259641647338867e-01 -2.071595042943954468e-01 -1.801283657550811768e-01 3.906268477439880371e-01
2.422650009393692017e-01 3.648453354835510254e-01 2.739492058753967285e-01 -6.264406442642211914e-01 1.289171129465103149e-01 -4.880986809730529785e-01 6.050388514995574951e-02 2.867036163806915283e-01
1.338578313589096069e-01 1.651931852102279663e-01 -3.976153433322906494e-01 -1.541854888200759888e-01 7.061664462089538574e-01 -4.760712385177612305e-01 -1.479851901531219482e-01 -1.603364199399948120e-01
-6.765282154083251953e-02 3.307956755161285400e-01 -1.505409483797848225e-03 -1.871529668569564819e-01 -4.882946610450744629e-02 -8.565623760223388672e-01 -3.307940959930419922e-01 7.389616966247558594e-02
5.864031314849853516e-01 -2.277009934186935425e-01 4.579238593578338623e-02 -9.514290839433670044e-02 3.344963192939758301e-01 -2.311401367187500000e-01 -2.731738388538360596e-01 5.943036675453186035e-01
7.146028876304626465e-01 -2.307381629943847656e-01 -2.693483829498291016e-01 1.841437257826328278e-02 1.052156183868646622e-02 -3.065100312232971191e-01 4.191138446331024170e-01 3.057766556739807129e-01
1.884106695652008057e-01 7.540512084960937500e-02 -7.655644416809082031e-01 -4.987238347530364990e-02 8.206934481859207153e-02 -5.310663580894470215e-01 -2.832644283771514893e-01 -3.512570261955261230e-02
2.284470200538635254e-01 3.990662992000579834e-01 -4.069133102893829346e-01 -5.597155541181564331e-02 1.388126313686370850e-01 -7.177843451499938965e-01 1.647173613309860229e-01 -2.413126826286315918e-01
8.494616150856018066e-01 -6.689304113388061523e-02 -2.088964357972145081e-02 -2.098223865032196045e-01 3.662449717521667480e-01 -1.633340269327163696e-01 6.321901828050613403e-02 2.543002068996429443e-01
7.826561927795410156e-01 -6.891979370266199112e-03 -2.539734356105327606e-03 -2.769517302513122559e-01 4.607717990875244141e-01 -1.777885109186172485e-01 1.525359451770782471e-01 2.085821330547332764e-01
7.626709342002868652e-01 2.829246222972869873e-02 -3.169288039207458496e-01 -3.397033214569091797e-01 -3.401473462581634521e-01 -2.311221212148666382e-01 1.007315069437026978e-01 1.497521102428436279e-01
1.050134301185607910e-01 -5.105491280555725098e-01 -5.200302228331565857e-02 3.004174232482910156e-01 -2.041102051734924316e-01 -7.549054026603698730e-01 -1.042546629905700684e-01 1.137751936912536621e-01
5.253836512565612793e-01 2.558414638042449951e-01 -6.373028457164764404e-02 1.265492886304855347e-01 5.035241246223449707e-01 -5.469838380813598633e-01 2.927637994289398193e-01 1.501635648310184479e-03
6.750025749206542969e-01 -4.588128924369812012e-01 5.254709348082542419e-02 -1.081152707338333130e-01 3.387926518917083740e-01 -1.622563898563385010e-01 -3.137198388576507568e-01 2.826385200023651123e-01
9.116980433464050293e-02 -3.313759267330169678e-01 -5.642800927162170410e-01 3.039801493287086487e-02 2.665858268737792969e-01 -4.148704707622528076e-01 1.329471021890640259e-01 5.492555499076843262e-01
-6.132425367832183838e-02 -2.646492123603820801e-01 1.858895868062973022e-01 -7.846264839172363281e-01 1.764650046825408936e-01 -4.624851644039154053e-01 2.186881005764007568e-02 -1.746308803558349609e-01
7.980605363845825195e-01 3.812271868810057640e-03 -1.981010884046554565e-01 -1.963312476873397827e-01 4.365459978580474854e-01 -1.754016578197479248e-01 2.913038013502955437e-03 2.528800368309020996e-01
-9.870124608278274536e-02 -1.825015395879745483e-01 -1.679063141345977783e-01 -4.281346499919891357e-01 -1.054901331663131714e-01 -6.468712091445922852e-01 5.598779916763305664e-01 4.925093799829483032e-02
-7.881154865026473999e-02 -1.537224352359771729e-01 1.570070832967758179e-01 -8.326881527900695801e-01 2.295204102993011475e-01 -4.227699339389801025e-01 -1.307153701782226562e-01 6.030631810426712036e-02
1.430908441543579102e-01 -1.046675816178321838e-02 1.156550571322441101e-01 -7.206325531005859375e-01 -1.847611665725708008e-01 -5.208184719085693359e-01 -5.626434925943613052e-03 -3.759092688560485840e-01
4.471821486949920654e-01 -3.131750524044036865e-01 2.964112162590026855e-01 -7.627397030591964722e-02 4.117363095283508301e-01 -3.437195122241973877e-01 -5.610398054122924805e-01 -7.639866322278976440e-02
5.625467300415039062e-01 -4.062687754631042480e-01 -4.616866409778594971e-01 -6.585760414600372314e-02 4.868085384368896484e-01 -2.233740389347076416e-01 9.408095479011535645e-02 7.256186753511428833e-02
5.094400644302368164e-01 -1.011859700083732605e-01 -6.812280416488647461e-01 -2.554764151573181152e-01 -1.216369643807411194e-01 -2.629025876522064209e-01 -3.018816411495208740e-01 1.607686877250671387e-01
6.426674127578735352e-01 9.300559759140014648e-02 -1.836845129728317261e-01 -3.640438914299011230e-01 2.267990857362747192e-01 -1.576490402221679688e-01 -3.351523578166961670e-01 4.726970493793487549e-01
2.816765904426574707e-01 -2.830595672130584717e-01 -3.951882719993591309e-01 -9.904591366648674011e-03 -3.822418674826622009e-02 -6.130675673484802246e-01 2.377167046070098877e-01 -5.004411935806274414e-01
7.848534584045410156e-01 3.426321148872375488e-01 -1.246982216835021973e-01 -9.598926454782485962e-02 1.364902942441403866e-03 -4.086008369922637939e-01 1.899432577192783356e-02 2.729972004890441895e-01
7.634035944938659668e-01 -2.268948554992675781e-01 -2.676884233951568604e-01 -1.901191100478172302e-02 5.249641463160514832e-02 -2.709680199623107910e-01 -4.431569278240203857e-01 -1.454220116138458252e-01
-4.542700573801994324e-02 -3.614574372768402100e-01 2.575289830565452576e-02 -7.564368844032287598e-02 6.135760545730590820e-01 -4.649829864501953125e-01 -5.166603252291679382e-02 5.153113007545471191e-01
3.264338970184326172e-01 -1.924787610769271851e-01 -9.417084604501724243e-02 1.694829463958740234e-01 1.366010904312133789e-01 -7.271603941917419434e-01 -1.062542349100112915e-01 -5.099884867668151855e-01
6.470516920089721680e-01 2.492476701736450195e-01 -5.550341010093688965e-01 -1.204827129840850830e-01 -7.808606326580047607e-02 -3.411733210086822510e-01 -2.494761943817138672e-01 1.090223267674446106e-01
-1.686147749423980713e-01 7.375207543373107910e-02 -5.332916975021362305e-02 -6.967231035232543945e-01 1.300228685140609741e-01 -6.154278516769409180e-01 2.164136618375778198e-01 -1.880697757005691528e-01
8.559572100639343262e-01 2.528459429740905762e-01 1.677792668342590332e-01 -1.067719534039497375e-01 1.733556091785430908e-01 -3.439450263977050781e-01 -6.616277247667312622e-02 -1.054899916052818298e-01
1.163421943783760071e-01 -4.728386402130126953e-01 5.895208939909934998e-02 -3.750091195106506348e-01 -2.093795090913772583e-01 -5.067686438560485840e-01 5.080974698066711426e-01 2.448745518922805786e-01
7.484557628631591797e-01 2.087676972150802612e-01 -2.785824835300445557e-01 -3.365000784397125244e-01 -4.767343774437904358e-02 -2.395350784063339233e-01 9.560613334178924561e-02 3.695933222770690918e-01
6.303227543830871582e-01 -3.738548755645751953e-01 -3.916158676147460938e-01 -1.318034678697586060e-01 4.759786725044250488e-01 -2.196657806634902954e-01 7.429415732622146606e-02 1.089144796133041382e-01
-1.995299011468887329e-02 -1.154684498906135559e-01 3.284587860107421875e-01 -7.942597270011901855e-01 8.969135582447052002e-02 -4.777859747409820557e-01 -8.158930391073226929e-02 6.748787313699722290e-02
5.818946361541748047e-01 -2.638561725616455078e-01 -4.557861387729644775e-01 -3.693698346614837646e-01 3.486203253269195557e-01 -1.486197113990783691e-01 1.758522540330886841e-01 -2.702878117561340332e-01
-6.279013305902481079e-02 -8.521850407123565674e-02 4.878197610378265381e-02 -8.552941083908081055e-01 1.269130259752273560e-01 -3.493189811706542969e-01 1.384429931640625000e-01 3.123947978019714355e-01
4.228377044200897217e-01 -2.650012671947479248e-01 -1.135915517807006836e-01 2.505446672439575195e-01 2.275524735450744629e-01 -6.483441591262817383e-01 1.026856899261474609e-01 -4.388988912105560303e-01
6.525738537311553955e-02 -6.021090224385261536e-02 7.475077360868453979e-02 -2.451503574848175049e-01 -3.759360909461975098e-01 -6.879738569259643555e-01 -5.578270554542541504e-01 -2.495150268077850342e-02
-4.856313113123178482e-03 -2.916648983955383301e-02 -2.785222828388214111e-01 1.124056242406368256e-02 6.373664140701293945e-01 -6.590996384620666504e-01 2.074592560529708862e-01 -1.942609399557113647e-01
6.594338417053222656e-01 -9.106905758380889893e-02 -3.663800060749053955e-01 6.674866378307342529e-02 1.378745138645172119e-01 -4.024279117584228516e-01 -4.753728210926055908e-01 -1.059564054012298584e-01
1.756276041269302368e-01 4.760160446166992188e-01 -2.556038498878479004e-01 1.702819913625717163e-01 9.254706650972366333e-02 -6.754052042961120605e-01 -1.163490638136863708e-01 4.122622311115264893e-01
4.059022963047027588e-01 -4.896058142185211182e-01 2.138313800096511841e-01 2.310167253017425537e-01 4.826898574829101562e-01 -4.859903156757354736e-01 -8.028362691402435303e-02 1.442751139402389526e-01
3.757883608341217041e-01 -1.487769782543182373e-01 -6.712163686752319336e-01 -1.693693362176418304e-02 -1.641660928726196289e-01 -4.144092798233032227e-01 -3.807800710201263428e-01 2.053082883358001709e-01
7.280161380767822266e-01 -1.680657565593719482e-01 -4.413088783621788025e-02 -4.080801606178283691e-01 4.125058352947235107e-01 -4.849317669868469238e-02 8.189909160137176514e-02 3.066743910312652588e-01
-1.758980453014373779e-01 2.194400690495967865e-02 -7.246582955121994019e-02 -1.932541728019714355e-01 3.155735507607460022e-02 -8.654691576957702637e-01 -3.786329627037048340e-01 -1.805110275745391846e-01
2.940165400505065918e-01 -4.344872757792472839e-02 -3.588372468948364258e-02 1.947320401668548584e-01 -1.046815887093544006e-01 -8.182991743087768555e-01 -1.328685134649276733e-02 -4.378469288349151611e-01
-2.129216194152832031e-01 -1.531172394752502441e-01 9.534887969493865967e-03 -6.330124139785766602e-01 1.548005491495132446e-01 -5.613848567008972168e-01 2.965390980243682861e-01 3.215156793594360352e-01
8.433005213737487793e-02 -8.185390383005142212e-02 -4.544392526149749756e-01 -9.073502570390701294e-02 5.977567434310913086e-01 -5.498579144477844238e-01 -1.273132562637329102e-01 -3.091522157192230225e-01
1.297111362218856812e-01 9.776818566024303436e-03 2.773994505405426025e-01 -2.914768755435943604e-01 -3.855179250240325928e-01 -7.190402150154113770e-01 -3.795163035392761230e-01 -1.072141081094741821e-01
3.888448774814605713e-01 -1.856564879417419434e-01 -4.636840224266052246e-01 4.471738636493682861e-02 1.908305734395980835e-01 -5.189276337623596191e-01 -2.973992228507995605e-01 -4.507554769515991211e-01
8.093600273132324219e-01 2.579127252101898193e-01 -4.432621970772743225e-02 -3.914178311824798584e-01 -1.136450543999671936e-01 -2.450482696294784546e-01 -2.071796506643295288e-01 -8.577471226453781128e-02
3.281320929527282715e-01 -2.071429193019866943e-01 -5.143330097198486328e-01 -6.024089455604553223e-01 4.600447714328765869e-01 -9.543797373771667480e-02 1.300175674259662628e-02 -3.267284482717514038e-02
1.175555065274238586e-01 3.855558857321739197e-02 -5.371377468109130859e-01 -1.951890885829925537e-01 5.709559917449951172e-01 -4.884017705917358398e-01 3.048536181449890137e-01 -2.481739036738872528e-02
-2.265627086162567139e-01 8.569373190402984619e-02 -7.639562338590621948e-02 -1.368014812469482422e-01 1.546246465295553207e-02 -8.958551287651062012e-01 -3.319531679153442383e-01 6.153394281864166260e-02
-4.839183390140533447e-02 -3.252714276313781738e-01 -8.832137286663055420e-02 -6.868887543678283691e-01 -1.584041714668273926e-01 -5.156485438346862793e-01 3.242873847484588623e-01 1.268567144870758057e-01
2.724529802799224854e-01 -1.199186965823173523e-01 4.369599521160125732e-01 -7.304605841636657715e-01 4.584646597504615784e-02 -3.979677855968475342e-01 7.796651124954223633e-02 -1.425598412752151489e-01
4.140410199761390686e-02 -1.587202847003936768e-01 -2.084778062999248505e-02 -1.324235945940017700e-01 5.699306726455688477e-01 -6.266403198242187500e-01 1.989175677299499512e-01 -4.450344443321228027e-01
4.382923617959022522e-02 -3.914800286293029785e-01 -1.932585686445236206e-01 3.084879517555236816e-01 -1.297408044338226318e-01 -7.938446998596191406e-01 1.291318144649267197e-02 2.551861107349395752e-01
2.303286939859390259e-01 -3.984359502792358398e-01 -3.614549338817596436e-01 -4.818457663059234619e-01 4.017963111400604248e-01 -1.242434754967689514e-01 -7.426924072206020355e-03 4.984382390975952148e-01
-3.296484649181365967e-01 -2.990024350583553314e-02 -2.718919888138771057e-02 -3.997752964496612549e-01 -1.382701098918914795e-01 -8.209245204925537109e-01 -1.694228947162628174e-01 9.021436423063278198e-02
8.056284189224243164e-01 -1.672458499670028687e-01 -3.306140303611755371e-01 1.115040201693773270e-02 -2.200432308018207550e-02 -2.912300825119018555e-01 -3.320382833480834961e-01 -1.342135816812515259e-01
7.399553656578063965e-01 1.126858070492744446e-01 -2.207324504852294922e-01 -1.658775657415390015e-01 2.985906302928924561e-01 -2.003186792135238647e-01 -2.447742819786071777e-01 4.175303280353546143e-01
2.376874238252639771e-01 -2.890385389328002930e-01 -5.682794377207756042e-02 -3.324721381068229675e-02 4.985972046852111816e-01 -5.475564599037170410e-01 3.180197775363922119e-01 -4.539525508880615234e-01
4.044307470321655273e-01 -2.891730330884456635e-02 -1.940419077873229980e-01 5.984424054622650146e-02 2.752003669738769531e-01 -6.092429161071777344e-01 3.942298889160156250e-01 -4.382197260856628418e-01
-2.531076967716217041e-02 3.485501185059547424e-02 4.564064145088195801e-01 -4.508799910545349121e-01 1.857129037380218506e-01 -5.351392030715942383e-01 -2.046844363212585449e-01 4.730601906776428223e-01
5.166507959365844727e-01 -6.722479313611984253e-02 -6.560666561126708984e-01 -3.193664252758026123e-01 -2.179438173770904541e-01 -2.309526652097702026e-01 -2.794174253940582275e-01 1.312304735183715820e-01
1.271456182003021240e-01 1.532821655273437500e-01 -2.268619388341903687e-01 -1.849140971899032593e-01 4.957960247993469238e-01 -6.423076391220092773e-01 3.477010428905487061e-01 -3.088853359222412109e-01
-2.318945080041885376e-01 -9.063305705785751343e-02 -2.579659223556518555e-02 -2.186924815177917480e-01 -2.143819928169250488e-01 -9.030869007110595703e-01 -1.581104546785354614e-01 5.472025275230407715e-02
1.910122931003570557e-01 8.960639685392379761e-02 -7.193448543548583984e-01 -1.672262698411941528e-01 1.379914134740829468e-01 -4.756931364536285400e-01 -3.993356525897979736e-01 -7.258590310811996460e-02
6.413100361824035645e-01 -1.417977064847946167e-01 -4.780252277851104736e-01 -5.150038003921508789e-01 1.137162148952484131e-01 -2.387817203998565674e-01 -6.847920268774032593e-02 1.550315599888563156e-02
7.214707732200622559e-01 4.792696982622146606e-02 -2.011247724294662476e-01 -4.402333498001098633e-01 2.299949228763580322e-01 -1.300718039274215698e-01 -6.606671959161758423e-02 4.107860624790191650e-01
5.338609218597412109e-01 2.633651494979858398e-01 4.876838624477386475e-01 -1.602115035057067871e-01 4.204030632972717285e-01 -4.416102766990661621e-01 7.291068136692047119e-02 7.108876854181289673e-02
5.710268020629882812e-01 -4.162587597966194153e-02 9.388912469148635864e-02 -1.539775431156158447e-01 6.104468107223510742e-01 -2.796213328838348389e-01 2.793726027011871338e-01 3.328496813774108887e-01
1.558568477630615234e-01 3.297426402568817139e-01 1.499363481998443604e-01 8.817901462316513062e-02 3.969648778438568115e-01 -7.953185439109802246e-01 1.938341856002807617e-01 9.506698697805404663e-02
7.084195315837860107e-02 -6.497334837913513184e-01 -1.672653257846832275e-01 2.371079921722412109e-01 2.046230286359786987e-01 -6.380285620689392090e-01 -1.051287576556205750e-01 1.691948324441909790e-01
7.173637747764587402e-01 4.422970414161682129e-01 1.755987554788589478e-01 -2.167536914348602295e-01 2.535359561443328857e-01 -3.493696153163909912e-01 -3.467126563191413879e-02 -1.562176197767257690e-01
-2.517105937004089355e-01 -2.830774486064910889e-01 -2.029091864824295044e-01 -1.642446070909500122e-01 3.589825332164764404e-01 -5.542526841163635254e-01 -1.055063828825950623e-01 5.840928554534912109e-01
3.434713184833526611e-01 3.541871905326843262e-02 -5.145369172096252441e-01 -4.146391451358795166e-01 2.290975451469421387e-01 -3.813950121402740479e-01 -2.436046898365020752e-01 -4.322128295898437500e-01
7.750439047813415527e-01 -2.133840620517730713e-01 -6.536979973316192627e-02 -1.500156819820404053e-01 -9.736960381269454956e-02 -2.328273355960845947e-01 2.259258627891540527e-01 4.607214927673339844e-01
-1.423010136932134628e-02 -7.498300075531005859e-01 -1.731994934380054474e-02 -1.408811956644058228e-01 1.405864655971527100e-01 -4.718440175056457520e-01 -4.147506356239318848e-01 5.463898181915283203e-02
8.304269909858703613e-01 -1.813096255064010620e-01 1.383320800960063934e-02 -8.281157165765762329e-02 1.905302107334136963e-01 -2.739216387271881104e-01 3.493461906909942627e-01 1.925905793905258179e-01
-1.724978387355804443e-01 2.367011457681655884e-01 -1.696073412895202637e-01 -6.640611886978149414e-01 -2.727301977574825287e-02 -5.311497449874877930e-01 2.067735195159912109e-01 3.447519838809967041e-01
1.618059724569320679e-01 4.908165931701660156e-01 1.563134342432022095e-01 -4.025394022464752197e-01 -5.694205686450004578e-02 -6.739905476570129395e-01 -2.975454032421112061e-01 -2.017684839665889740e-02
-1.226465106010437012e-01 -4.209727942943572998e-01 -3.804544806480407715e-01 1.779939830303192139e-01 4.277727752923965454e-02 -7.639703154563903809e-01 -1.835572123527526855e-01 1.101743578910827637e-01
1.709089498035609722e-03 -3.661089837551116943e-01 -1.678963154554367065e-01 -4.069142341613769531e-01 -2.889650166034698486e-01 -4.947981536388397217e-01 2.524126172065734863e-01 5.292965173721313477e-01
-1.309654116630554199e-01 -1.342205423861742020e-02 -1.592582091689109802e-02 -7.954831719398498535e-01 1.353581547737121582e-01 -5.520030260086059570e-01 1.271839439868927002e-01 -1.020579487085342407e-01
1.177890524268150330e-01 7.316572219133377075e-02 -5.304158329963684082e-01 -6.764683127403259277e-02 6.545591354370117188e-01 -5.025841593742370605e-01 -1.168276369571685791e-01 1.296956557780504227e-02
-1.636561900377273560e-01 -1.157588958740234375e-01 3.005866110324859619e-01 -5.033802613615989685e-02 8.784393221139907837e-02 -8.793140053749084473e-01 -2.699019014835357666e-01 1.147765517234802246e-01
-2.310325205326080322e-01 1.350505053997039795e-01 -8.474633842706680298e-02 -1.884449124336242676e-01 -9.017913788557052612e-02 -8.956926465034484863e-01 -2.371986657381057739e-01 -1.379528641700744629e-01
8.227276802062988281e-02 3.652576804161071777e-01 2.598668634891510010e-01 -2.384707182645797729e-01 1.231895834207534790e-01 -7.292562127113342285e-01 -4.307276308536529541e-01 5.387415736913681030e-02
6.722551584243774414e-01 2.494098991155624390e-01 -4.896078705787658691e-01 -9.606985747814178467e-02 -1.153163164854049683e-01 -4.162676334381103516e-01 -1.718355566263198853e-01 1.442858576774597168e-01
4.210103452205657959e-01 -1.526769995689392090e-01 -1.445699781179428101e-01 -4.649164900183677673e-02 7.550530135631561279e-02 -6.241526603698730469e-01 -4.748985171318054199e-02 -6.155120730400085449e-01
5.253006815910339355e-01 -8.141397684812545776e-02 -5.637184977531433105e-01 -3.021870851516723633e-01 2.877809703350067139e-01 -2.653651535511016846e-01 1.816200613975524902e-01 -3.494467735290527344e-01
6.534155011177062988e-01 -2.530662715435028076e-01 -3.922753632068634033e-01 1.282115727663040161e-01 4.051710963249206543e-01 -3.330538868904113770e-01 -9.759315848350524902e-02 2.325388193130493164e-01
-1.043506935238838196e-01 -4.013103842735290527e-01 -2.449424117803573608e-01 -5.822637081146240234e-01 -1.693491488695144653e-01 -4.793810248374938965e-01 2.756503522396087646e-01 3.075139522552490234e-01
6.940031051635742188e-01 8.004907518625259399e-02 -4.087954387068748474e-02 -6.144561171531677246e-01 -3.921374306082725525e-02 -5.854570493102073669e-02 -1.596045494079589844e-01 3.198212683200836182e-01
8.121796697378158569e-02 3.762955665588378906e-01 2.284082770347595215e-01 -2.301144450902938843e-01 1.284964084625244141e-01 -7.056758999824523926e-01 -4.736699759960174561e-01 8.848247677087783813e-02
4.770362377166748047e-01 1.804179400205612183e-01 -6.324231028556823730e-01 -9.564767777919769287e-02 1.446948945522308350e-01 -4.824041426181793213e-01 -7.610672712326049805e-02 -2.670876383781433105e-01
4.224418103694915771e-01 -2.704653441905975342e-01 1.957327723503112793e-01 -1.005898695439100266e-02 5.939791798591613770e-01 -3.158426284790039062e-01 -5.073242783546447754e-01 5.779789760708808899e-03
-1.625818610191345215e-01 -1.957882791757583618e-01 1.395948324352502823e-02 -6.412370204925537109e-01 2.783578336238861084e-01 -4.149205088615417480e-01 2.935206592082977295e-01 4.336563646793365479e-01
-2.544969618320465088e-01 -2.659406065940856934e-01 5.577195063233375549e-02 -6.926155686378479004e-01 -5.682872235774993896e-02 -5.917912125587463379e-01 -2.122611273080110550e-03 1.680153906345367432e-01
-1.298240721225738525e-01 -7.565030455589294434e-01 -4.508299287408590317e-03 -2.270419001579284668e-01 2.806869149208068848e-01 -5.185335874557495117e-01 -9.687533974647521973e-02 -4.725817218422889709e-02
5.355890393257141113e-01 -1.971541494131088257e-01 -5.423558950424194336e-01 -5.487442016601562500e-01 2.734822332859039307e-01 -6.056641414761543274e-02 -1.429145690053701401e-02 -1.843030005693435669e-02
4.026731848716735840e-01 -6.282163262367248535e-01 -4.455373585224151611e-01 -3.788265585899353027e-01 4.345031827688217163e-02 -1.723088175058364868e-01 -1.870318502187728882e-01 1.860817968845367432e-01
1.619127690792083740e-01 3.582855165004730225e-01 -1.830113977193832397e-01 7.964219897985458374e-03 3.640062808990478516e-01 -7.996810674667358398e-01 1.163788437843322754e-01 1.622484177350997925e-01
-1.969601660966873169e-01 -1.536571532487869263e-01 -1.963032037019729614e-01 -1.877478957176208496e-01 4.457853138446807861e-01 -5.191366672515869141e-01 1.518623977899551392e-01 6.103460788726806641e-01
3.084328472614288330e-01 -3.743275701999664307e-01 2.892702519893646240e-01 2.097276151180267334e-01 4.909844100475311279e-01 -5.807867646217346191e-01 -1.988487839698791504e-01 1.384391784667968750e-01
5.711346864700317383e-01 -4.172473847866058350e-01 -4.872403144836425781e-01 -3.035717308521270752e-01 -7.410127669572830200e-02 -2.821205258369445801e-01 9.242406487464904785e-02 -2.766329646110534668e-01
6.643263101577758789e-01 7.135003060102462769e-02 -2.787660956382751465e-01 -4.712358117103576660e-01 -1.204950585961341858e-01 -1.501673460006713867e-01 -1.325414627790451050e-01 4.462839961051940918e-01
2.124237082898616791e-02 -3.062231540679931641e-01 7.071381807327270508e-02 -6.696967035531997681e-02 5.299238488078117371e-02 -5.300236940383911133e-01 -2.254561036825180054e-01 7.494844794273376465e-01
1.901469826698303223e-01 4.047606140375137329e-02 -5.767965316772460938e-01 -8.360674232244491577e-02 5.737807750701904297e-01 -4.380374848842620850e-01 -2.783917188644409180e-01 -1.546557843685150146e-01
1.362328231334686279e-01 2.760711908340454102e-01 1.975680440664291382e-01 -9.150440245866775513e-02 6.261990070343017578e-01 -5.863652825355529785e-01 3.224618732929229736e-01 1.337460726499557495e-01
6.669312715530395508e-01 -3.342704474925994873e-01 -1.242603734135627747e-01 -1.693364232778549194e-01 2.429948002099990845e-01 -1.559554189443588257e-01 -4.047936797142028809e-01 3.900310099124908447e-01
9.125965088605880737e-02 -5.398156046867370605e-01 -2.796732485294342041e-01 2.389584928750991821e-01 6.345842499285936356e-03 -6.258698105812072754e-01 -3.040283918380737305e-01 2.841938138008117676e-01
3.728662431240081787e-02 -4.998100921511650085e-02 1.383642107248306274e-01 -4.187336862087249756e-01 -1.180567033588886261e-02 -3.714779019355773926e-01 -2.406686544418334961e-01 7.781854271888732910e-01
5.768712162971496582e-01 -3.159344941377639771e-02 -6.603654026985168457e-01 -1.272082924842834473e-01 -1.062350571155548096e-01 -4.107343256473541260e-01 -9.853003174066543579e-02 -1.557575315237045288e-01
2.146860212087631226e-01 -8.358398079872131348e-02 2.830355167388916016e-01 -7.237662672996520996e-01 -5.052319541573524475e-02 -4.709893763065338135e-01 -9.203983843326568604e-02 -3.318464159965515137e-01
1.915360689163208008e-01 -1.890395879745483398e-01 -5.419417619705200195e-01 -3.098585270345211029e-02 2.697314321994781494e-01 -5.719739794731140137e-01 -2.496488988399505615e-01 -4.131382703781127930e-01
7.202879190444946289e-01 1.693647056818008423e-01 8.214531093835830688e-02 -7.153060287237167358e-02 4.885864257812500000e-01 -3.516958653926849365e-01 2.796759307384490967e-01 -3.328605787828564644e-03
8.132091164588928223e-01 2.288807630538940430e-01 2.020326256752014160e-01 -2.739050984382629395e-01 1.923035085201263428e-01 -2.925465404987335205e-01 1.900008469820022583e-01 -1.086221635341644287e-01
1.223055645823478699e-01 -6.909801959991455078e-01 2.227770984172821045e-01 -1.552478671073913574e-01 2.048870921134948730e-01 -5.162459015846252441e-01 -3.351372778415679932e-01 1.142392829060554504e-01
-8.837375789880752563e-02 7.732762023806571960e-03 -3.326380252838134766e-01 -1.837092638015747070e-01 3.503004312515258789e-01 -4.689519107341766357e-01 -6.402538716793060303e-02 7.078189253807067871e-01
1.161744669079780579e-01 -5.449950098991394043e-01 -1.592888236045837402e-01 2.372790724039077759e-01 -1.521996110677719116e-01 -7.292217612266540527e-01 -1.393604874610900879e-01 1.829185485839843750e-01
3.837186992168426514e-01 -3.501362502574920654e-01 -6.419092416763305664e-01 -1.724961847066879272e-01 3.231090009212493896e-01 -2.019365131855010986e-01 -1.516912505030632019e-02 3.780928254127502441e-01
1.349485479295253754e-02 -2.361994236707687378e-01 1.516963243484497070e-01 -7.981727123260498047e-01 8.444394171237945557e-02 -4.083192050457000732e-01 -2.017182558774948120e-01 -2.634209990501403809e-01
3.145030140876770020e-02 -3.411221206188201904e-01 4.139586910605430603e-02 -4.338656365871429443e-02 -7.237779907882213593e-03 -5.719450712203979492e-01 -2.748796045780181885e-01 6.901581287384033203e-01
4.571002423763275146e-01 -3.558020591735839844e-01 -5.311377048492431641e-01 -1.754275411367416382e-01 5.386508703231811523e-01 -2.344394028186798096e-01 1.823515631258487701e-02 -7.837884873151779175e-02
-6.137530878186225891e-02 -3.346163928508758545e-01 -2.232168912887573242e-01 -5.253276824951171875e-01 -1.447347253561019897e-01 -6.004804372787475586e-01 4.190716147422790527e-01 3.639061376452445984e-02
1.969802007079124451e-02 -1.714831776916980743e-02 -9.484250098466873169e-02 -2.596534602344036102e-02 5.493809580802917480e-01 -7.362242341041564941e-01 2.388859987258911133e-01 -2.978871166706085205e-01
1.737104356288909912e-02 -7.940867543220520020e-02 -2.276001870632171631e-01 -3.072581887245178223e-01 5.832968279719352722e-02 -3.597259521484375000e-01 -3.526616394519805908e-01 7.681195139884948730e-01
1.650045961141586304e-01 2.639111876487731934e-01 2.661722004413604736e-01 -3.582496047019958496e-01 -1.053522452712059021e-01 -7.274966239929199219e-01 -3.498272001743316650e-01 -2.029892802238464355e-01
2.471127808094024658e-01 6.149588525295257568e-02 4.652031660079956055e-01 -4.449333846569061279e-01 -1.969254314899444580e-01 -6.255607008934020996e-01 -2.998994588851928711e-01 -2.698739059269428253e-02
6.827596426010131836e-01 4.132758080959320068e-01 4.711524024605751038e-02 -3.363297879695892334e-01 -1.914625242352485657e-02 -3.635008037090301514e-01 -2.413423359394073486e-01 -2.386611998081207275e-01
1.427031680941581726e-02 -1.970203360542654991e-03 6.797410547733306885e-02 -9.029453396797180176e-01 1.633141040802001953e-01 -3.907957971096038818e-01 -8.214795030653476715e-03 -2.003209851682186127e-02
-2.528935670852661133e-02 -2.739992439746856689e-01 2.680679261684417725e-01 -4.334304034709930420e-01 -2.736281454563140869e-01 -6.578069329261779785e-01 2.437370121479034424e-01 3.123657405376434326e-01
-1.502959877252578735e-01 -1.564459800720214844e-01 -2.074152790009975433e-02 -5.109940171241760254e-01 2.056156843900680542e-01 -4.420162141323089600e-01 -1.038238331675529480e-01 6.655489206314086914e-01
7.477134000509977341e-03 -1.521591395139694214e-01 1.322162300348281860e-01 -3.002133071422576904e-01 2.738784300163388252e-03 -4.808838963508605957e-01 -2.878265380859375000e-01 7.450379133224487305e-01
-1.399915814399719238e-01 -2.866768240928649902e-01 3.022013306617736816e-01 -5.407580137252807617e-01 -1.806001812219619751e-01 -6.761049628257751465e-01 -1.429915875196456909e-01 6.552007049322128296e-02
6.947805732488632202e-02 -4.193858802318572998e-01 -1.751536875963211060e-01 -4.155893325805664062e-01 -2.577577233314514160e-01 -4.647594690322875977e-01 3.146939873695373535e-01 4.841717183589935303e-01
1.142761204391717911e-02 1.060570478439331055e-01 -1.820460855960845947e-01 -4.779074788093566895e-01 9.422198683023452759e-02 -5.347283482551574707e-01 6.511363387107849121e-01 9.107360243797302246e-02
4.324244707822799683e-02 -2.099533975124359131e-01 -2.309919595718383789e-01 -8.788207173347473145e-02 5.080304741859436035e-01 -3.813697695732116699e-01 -4.148577153682708740e-01 5.633155703544616699e-01
-2.955320179462432861e-01 1.530369073152542114e-01 -7.152793556451797485e-02 -5.653123855590820312e-01 2.515887655317783356e-02 -7.195709347724914551e-01 1.214799955487251282e-01 1.771253198385238647e-01
-1.488115340471267700e-01 2.224674075841903687e-02 -5.936634168028831482e-02 -1.855750530958175659e-01 5.044956207275390625e-01 -8.043310642242431641e-01 -7.925349473953247070e-02 -1.779107898473739624e-01
2.906842827796936035e-01 -2.800111472606658936e-02 -5.174570679664611816e-01 -3.958025276660919189e-01 2.274248301982879639e-01 -3.794973194599151611e-01 -2.882676124572753906e-01 -4.598463177680969238e-01
5.430090799927711487e-02 -8.486661827191710472e-04 -2.751720845699310303e-01 -6.655687093734741211e-02 -4.241303727030754089e-02 -8.025353550910949707e-01 -1.262549757957458496e-01 -5.050732493400573730e-01
-1.973584592342376709e-01 -2.976242899894714355e-01 3.218767046928405762e-01 -1.879589259624481201e-01 5.915584042668342590e-02 -7.988141179084777832e-01 -2.968673706054687500e-01 6.166675686836242676e-02
2.354297973215579987e-02 -6.173162907361984253e-02 -2.722950577735900879e-01 -3.736059367656707764e-01 1.106571480631828308e-01 -3.246833682060241699e-01 -2.681797146797180176e-01 7.696261405944824219e-01
2.639891207218170166e-01 9.505796432495117188e-02 -5.571805834770202637e-01 -2.352161146700382233e-02 5.581589341163635254e-01 -4.338353276252746582e-01 -3.201451897621154785e-01 8.956947177648544312e-02
-8.670725673437118530e-02 -3.891873061656951904e-01 1.025456711649894714e-01 -7.263435125350952148e-01 -2.812182903289794922e-02 -4.714612960815429688e-01 1.862407326698303223e-01 2.125380039215087891e-01
5.566814541816711426e-01 8.667863905429840088e-02 -9.578108042478561401e-02 1.107435524463653564e-01 -2.025970071554183960e-01 -5.193940401077270508e-01 4.023586213588714600e-01 4.341041445732116699e-01
6.745990514755249023e-01 5.483339428901672363e-01 1.110295131802558899e-01 -1.587315648794174194e-01 1.644471287727355957e-01 -4.185325503349304199e-01 -5.678066983819007874e-02 -3.586507216095924377e-02
4.454680979251861572e-01 -5.276785492897033691e-01 -5.422605276107788086e-01 -4.402570053935050964e-02 3.309104144573211670e-01 -3.033723235130310059e-01 1.074797958135604858e-01 1.184923648834228516e-01
6.232494488358497620e-02 -4.515879154205322266e-01 1.044674310833215714e-02 2.496491968631744385e-01 -1.905037909746170044e-01 -8.159968852996826172e-01 1.618780642747879028e-01 3.745352104306221008e-02
3.704561293125152588e-01 -4.619070515036582947e-02 -6.276054978370666504e-01 -1.135182604193687439e-01 3.314166069030761719e-01 -4.045467674732208252e-01 -3.307714462280273438e-01 -2.663621604442596436e-01
8.516179323196411133e-01 -2.067377865314483643e-01 -7.852179557085037231e-02 7.410166412591934204e-02 -1.762225180864334106e-01 -3.351491093635559082e-01 2.583914697170257568e-01 1.010160446166992188e-01
5.690170526504516602e-01 -3.796817362308502197e-01 2.329897135496139526e-01 -6.881499197334051132e-03 4.086821973323822021e-01 -2.755031287670135498e-01 -2.870239019393920898e-01 3.904149532318115234e-01
-7.460571080446243286e-02 1.299999952316284180e-01 2.108414471149444580e-01 -7.903793454170227051e-01 3.128278851509094238e-01 -4.512394070625305176e-01 -3.327002003788948059e-02 7.612600177526473999e-02
1.786194443702697754e-01 -3.549132049083709717e-01 -5.047608613967895508e-01 -4.266967996954917908e-02 1.137485951185226440e-01 -5.344988703727722168e-01 -2.304936498403549194e-01 -4.835001528263092041e-01
4.031848907470703125e-02 3.190957009792327881e-01 4.172620177268981934e-01 -2.553500831127166748e-01 3.381479680538177490e-01 -6.333172917366027832e-01 -1.936737447977066040e-01 3.229500949382781982e-01
-1.230957135558128357e-01 -3.506181538105010986e-01 -3.026169240474700928e-01 -2.224405705928802490e-01 3.796858191490173340e-01 -4.344067871570587158e-01 4.908381775021553040e-02 6.209491491317749023e-01
6.085197925567626953e-01 -1.005675569176673889e-01 -5.779646039009094238e-01 -4.787056446075439453e-01 7.661014050245285034e-02 -1.363213509321212769e-01 -1.525480598211288452e-01 9.308070689439773560e-02
-1.206165701150894165e-01 -2.550893425941467285e-01 1.975747495889663696e-01 -2.851207852363586426e-01 -2.492769062519073486e-01 -7.834256887435913086e-01 -3.523588180541992188e-01 1.452371943742036819e-04
-6.199080124497413635e-02 -1.482901573181152344e-01 9.858085215091705322e-02 -1.578230224549770355e-02 2.194295376539230347e-01 -6.388055682182312012e-01 -1.801664680242538452e-01 6.895781755447387695e-01
2.981705963611602783e-01 -2.447991967201232910e-01 3.696083426475524902e-01 1.338834613561630249e-01 6.271394491195678711e-01 -5.091255307197570801e-01 -1.901181489229202271e-01 -8.930318057537078857e-02
1.345386654138565063e-01 -5.696707963943481445e-01 -9.473385661840438843e-02 1.351895630359649658e-01 -1.415177136659622192e-01 -6.658660769462585449e-01 -4.318734630942344666e-02 4.060220420360565186e-01
1.003211215138435364e-01 -1.789024472236633301e-01 -5.833229422569274902e-01 -4.535690546035766602e-01 5.668304562568664551e-01 -2.050940245389938354e-01 2.017039805650711060e-01 8.884890377521514893e-02
1.473394781351089478e-01 -3.631109595298767090e-01 2.512852847576141357e-01 4.951863363385200500e-02 4.030787050724029541e-01 -5.562295317649841309e-01 -2.698730826377868652e-01 4.859524369239807129e-01
6.689631342887878418e-01 -6.773460656404495239e-02 -3.310857415199279785e-01 -3.055966794490814209e-01 3.665973842144012451e-01 -2.107104957103729248e-01 -1.390344798564910889e-01 -3.831057846546173096e-01
-1.043100953102111816e-01 -1.835539750754833221e-02 2.194225192070007324e-01 -7.799471616744995117e-01 3.153067231178283691e-01 -4.314016401767730713e-01 9.984382241964340210e-02 1.918964833021163940e-01
5.385808274149894714e-02 -1.850380562245845795e-02 2.505260333418846130e-02 -9.188522398471832275e-02 -4.435026049613952637e-01 -7.698353528976440430e-01 -4.451825916767120361e-01 1.255302876234054565e-02
4.067296981811523438e-01 1.317753493785858154e-01 -6.011198759078979492e-01 -2.333266288042068481e-01 2.233652919530868530e-01 -5.007990002632141113e-01 -1.973156034946441650e-01 -2.485854029655456543e-01
1.548665575683116913e-02 -6.962792575359344482e-02 -2.464033216238021851e-01 -1.582073122262954712e-01 5.047198534011840820e-01 -4.404523968696594238e-01 -3.354574739933013916e-01 5.898270606994628906e-01
6.051979064941406250e-01 -3.169082105159759521e-01 3.327611600980162621e-03 -2.109981030225753784e-01 6.548068523406982422e-01 -1.620002090930938721e-01 -1.766112893819808960e-01 -5.065397545695304871e-02
2.404293864965438843e-01 -1.476535797119140625e-01 -3.366620242595672607e-01 -1.166616678237915039e-01 2.085561901330947876e-01 -5.560892820358276367e-01 -2.711757719516754150e-01 -6.059485673904418945e-01
-1.867815405130386353e-01 -2.900801599025726318e-01 -1.375282704830169678e-01 -5.552361011505126953e-01 -7.324206829071044922e-02 -5.986414551734924316e-01 3.649756312370300293e-01 2.383731454610824585e-01
2.382301241159439087e-01 2.074210792779922485e-01 -1.733700335025787354e-01 6.870233267545700073e-02 4.478606879711151123e-01 -7.106924057006835938e-01 3.757879734039306641e-01 -1.362581700086593628e-01
3.360411524772644043e-01 -1.926412433385848999e-01 -3.396591842174530029e-01 -9.444781392812728882e-02 6.992174983024597168e-01 -3.741832077503204346e-01 -3.097897768020629883e-01 -2.809564955532550812e-02
8.472305536270141602e-01 -1.514317095279693604e-01 -3.139688670635223389e-01 4.361343011260032654e-02 -1.999897956848144531e-01 -3.363785445690155029e-01 -4.036595299839973450e-02 6.335884332656860352e-02
7.044831514358520508e-01 -1.713301539421081543e-01 -2.784601151943206787e-01 -1.554026007652282715e-01 -4.198904037475585938e-01 -3.224494159221649170e-01 4.864760488271713257e-02 3.000192046165466309e-01
4.196061789989471436e-01 -2.825419008731842041e-01 2.708440124988555908e-01 -1.485975384712219238e-01 5.955504775047302246e-01 -2.902012169361114502e-01 -4.579920768737792969e-01 3.066004253923892975e-03
2.037656754255294800e-01 5.279356986284255981e-02 4.653774201869964600e-01 -1.387701779603958130e-01 4.273651242256164551e-01 -6.317662000656127930e-01 -3.495030999183654785e-01 -1.262427717447280884e-01
7.755289673805236816e-01 1.953221410512924194e-01 -1.269081681966781616e-01 -2.919387221336364746e-01 -3.900600075721740723e-01 -3.172975182533264160e-01 -6.443718820810317993e-02 4.575779289007186890e-02
8.018017560243606567e-02 -2.117156237363815308e-01 3.758108019828796387e-01 -7.817566394805908203e-01 1.445911377668380737e-01 -3.952273726463317871e-01 9.766273945569992065e-02 9.859576821327209473e-02
1.779544204473495483e-01 9.693984873592853546e-03 2.582782208919525146e-01 -6.705090403556823730e-01 -6.046279333531856537e-03 -4.707679450511932373e-01 -3.058671355247497559e-01 -3.697764873504638672e-01
6.567037701606750488e-01 -1.343603879213333130e-01 -3.718641102313995361e-01 9.207805991172790527e-02 -3.067231364548206329e-02 -4.226275682449340820e-01 -4.714561998844146729e-01 4.583233222365379333e-02
6.859705783426761627e-03 -2.196324616670608521e-01 -2.579900920391082764e-01 -6.118947267532348633e-02 6.430807709693908691e-01 -5.955343842506408691e-01 1.918577216565608978e-02 -3.359008729457855225e-01
3.828817903995513916e-01 -1.209779679775238037e-01 -4.354071021080017090e-01 -3.708453774452209473e-01 6.318642497062683105e-01 -2.587656974792480469e-01 -6.100881099700927734e-02 -2.042696923017501831e-01
-1.918362677097320557e-01 -4.206906259059906006e-01 -1.084784790873527527e-01 -6.930783390998840332e-01 1.922798454761505127e-01 -4.217020869255065918e-01 1.813960373401641846e-01 2.153702676296234131e-01
2.206622809171676636e-01 4.011963680386543274e-02 -1.148457899689674377e-01 -6.900480389595031738e-02 3.315463364124298096e-01 -6.547041535377502441e-01 5.304265022277832031e-01 -3.344164788722991943e-01
4.935277402400970459e-01 -6.713075935840606689e-02 -1.891813278198242188e-01 -3.170154392719268799e-01 6.278662085533142090e-01 -1.624636501073837280e-01 3.339363634586334229e-01 2.889833152294158936e-01
2.233708351850509644e-01 -1.192006692290306091e-01 -1.824091225862503052e-01 -5.238417908549308777e-02 1.065933927893638611e-01 -6.633444428443908691e-01 -2.438910752534866333e-01 -6.237055063247680664e-01
2.172897607088088989e-01 -6.706064101308584213e-03 3.252027928829193115e-01 -7.857379913330078125e-01 -7.413511723279953003e-02 -4.222551584243774414e-01 -1.123848930001258850e-01 -1.821353137493133545e-01
-3.199440985918045044e-02 -3.411708176136016846e-01 -2.294403165578842163e-01 -5.471275448799133301e-01 -3.050706386566162109e-01 -4.847695231437683105e-01 2.586649656295776367e-01 3.682529926300048828e-01
3.814141154289245605e-01 -1.826607435941696167e-01 -3.457182049751281738e-01 -2.511919736862182617e-01 2.637988924980163574e-01 -3.843760788440704346e-01 -2.787698209285736084e-01 -5.860823392868041992e-01
9.167512506246566772e-02 5.455296635627746582e-01 1.339432299137115479e-01 -2.067087143659591675e-01 3.867287933826446533e-01 -6.552650928497314453e-01 -2.031946629285812378e-01 -1.144727095961570740e-01
3.261705935001373291e-01 2.171279042959213257e-01 -2.396532706916332245e-02 4.049679338932037354e-01 -5.987951159477233887e-02 -7.937362194061279297e-01 -1.366615891456604004e-01 -1.720913648605346680e-01
4.267272055149078369e-01 -6.297809481620788574e-01 -4.417223334312438965e-01 -4.084953069686889648e-01 -8.501932024955749512e-02 -1.479509323835372925e-01 -1.195071116089820862e-01 1.260676831007003784e-01
-1.827074289321899414e-01 -4.675865769386291504e-01 -3.431880101561546326e-02 -6.965748071670532227e-01 9.907561540603637695e-02 -4.294601380825042725e-01 2.179053127765655518e-01 1.408966928720474243e-01
2.455224394798278809e-01 8.227559179067611694e-02 -6.816352009773254395e-01 -2.041551470756530762e-01 -2.746295332908630371e-01 -4.423196017742156982e-01 -3.657697141170501709e-01 1.476083546876907349e-01
2.111071497201919556e-01 4.315993189811706543e-01 -1.805873960256576538e-01 -5.338981375098228455e-02 2.294859737157821655e-01 -7.353169918060302734e-01 2.718568444252014160e-01 -2.577450871467590332e-01
-2.135193049907684326e-01 -6.664224267005920410e-01 -5.996342003345489502e-02 -2.273556441068649292e-01 3.763313293457031250e-01 -5.320688486099243164e-01 -1.739395111799240112e-01 5.212052259594202042e-03
6.170116364955902100e-02 -7.618116736412048340e-01 3.284662961959838867e-02 1.414424180984497070e-02 7.002437114715576172e-02 -5.923777222633361816e-01 -2.068461179733276367e-01 1.263197809457778931e-01
4.188011884689331055e-01 -3.483808636665344238e-01 -5.745632201433181763e-02 -2.829448878765106201e-01 6.252802610397338867e-01 -1.070116460323333740e-01 -4.518494606018066406e-01 1.152498796582221985e-01
-5.523704923689365387e-03 -7.014765739440917969e-01 1.159123554825782776e-01 -1.355333626270294189e-01 3.718914687633514404e-01 -5.266746878623962402e-01 -2.457688301801681519e-01 1.800183672457933426e-03
2.256134748458862305e-01 -3.333672583103179932e-01 -5.128241777420043945e-01 -5.866695046424865723e-01 4.327260553836822510e-01 -7.476405054330825806e-02 2.429707720875740051e-02 1.932960599660873413e-01
-2.075081169605255127e-01 -4.444900751113891602e-01 -2.344856411218643188e-01 1.238899752497673035e-01 4.509072005748748779e-02 -7.433343529701232910e-01 3.927838802337646484e-02 3.645749092102050781e-01
-9.813535958528518677e-02 -3.091319501399993896e-01 2.230515033006668091e-01 -3.321455419063568115e-01 -3.169439733028411865e-01 -7.598637342453002930e-01 -2.334912717342376709e-01 -4.868122935295104980e-02
-1.029536500573158264e-02 -1.908612549304962158e-01 -5.885205268859863281e-01 -2.576617598533630371e-01 5.826083421707153320e-01 -3.694339692592620850e-01 1.946225203573703766e-02 2.728137373924255371e-01
-5.751134362071752548e-03 -6.940172314643859863e-01 -1.739066839218139648e-01 1.388201117515563965e-01 -2.681905962526798248e-02 -6.677860617637634277e-01 -6.937074661254882812e-02 1.316152513027191162e-01
6.196421012282371521e-02 -1.520341187715530396e-01 7.833536714315414429e-02 -7.505062222480773926e-01 1.279049068689346313e-01 -4.144110977649688721e-01 -1.554668098688125610e-01 -4.374746382236480713e-01
2.406269013881683350e-01 1.672275215387344360e-01 -1.486236453056335449e-01 1.683353185653686523e-01 -6.287716329097747803e-02 -8.134275674819946289e-01 -2.067077159881591797e-01 -3.941596746444702148e-01
6.710600256919860840e-01 -1.592455506324768066e-01 -3.788651823997497559e-01 1.715202182531356812e-01 1.874803453683853149e-01 -4.261465966701507568e-01 -3.640475571155548096e-01 4.561614990234375000e-02
-1.487962156534194946e-02 -4.019005596637725830e-01 -1.691252291202545166e-01 -4.762771427631378174e-01 -2.622108161449432373e-01 -5.131094455718994141e-01 2.552509009838104248e-01 4.308392107486724854e-01
2.966093420982360840e-01 -3.715191185474395752e-01 -4.347362220287322998e-01 -6.071433424949645996e-01 2.338047921657562256e-01 -1.025909632444381714e-01 -1.386736631393432617e-01 3.632600009441375732e-01
1.404137611389160156e-01 -7.662082463502883911e-02 -4.220830500125885010e-01 -1.586728543043136597e-01 7.882102131843566895e-01 -3.730760216712951660e-01 -4.245970770716667175e-02 9.390399605035781860e-02
4.831251502037048340e-02 -2.469287216663360596e-01 -1.554371714591979980e-01 -4.587419927120208740e-01 -3.311967551708221436e-01 -5.106275677680969238e-01 2.806954383850097656e-01 5.028573870658874512e-01
-2.560960315167903900e-02 4.476025700569152832e-03 2.758221924304962158e-01 -2.824774086475372314e-01 -2.900663018226623535e-02 -5.952073335647583008e-01 -3.871514201164245605e-01 5.817673206329345703e-01
1.310999691486358643e-01 -1.781617552042007446e-01 4.644671678543090820e-01 -5.413001179695129395e-01 -2.504731118679046631e-01 -5.820830464363098145e-01 -1.878410726785659790e-01 7.412235438823699951e-02
8.244066238403320312e-01 2.081131488084793091e-01 3.037588000297546387e-01 -2.889276444911956787e-01 1.518942564725875854e-01 -2.553731799125671387e-01 -3.066775016486644745e-02 -1.098478212952613831e-01
1.634305268526077271e-01 6.699047051370143890e-03 8.331774920225143433e-02 -8.526231348514556885e-02 -4.529889523983001709e-01 -7.588112950325012207e-01 -4.146524369716644287e-01 7.812810689210891724e-02
9.048140048980712891e-02 -9.929081052541732788e-02 -1.437276899814605713e-01 1.011751741170883179e-01 7.028563618659973145e-01 -6.428767442703247070e-01 -1.065230816602706909e-01 -1.800437569618225098e-01
1.746517121791839600e-01 1.925222724676132202e-01 -3.213231563568115234e-01 2.253348529338836670e-01 -3.795322775840759277e-02 -8.703755140304565430e-01 1.311653107404708862e-01 -4.700253158807754517e-02
3.756361007690429688e-01 -3.486115112900733948e-02 -7.654325962066650391e-01 -4.980464652180671692e-02 2.212726920843124390e-01 -4.584217369556427002e-01 2.579243667423725128e-02 -9.765910357236862183e-02
2.419518381357192993e-01 -2.182001620531082153e-01 -1.346550285816192627e-01 2.030119746923446655e-01 -2.829364538192749023e-01 -8.025101423263549805e-01 -1.659969985485076904e-01 -2.878746092319488525e-01
7.388928532600402832e-01 -5.596142411231994629e-01 1.787585616111755371e-01 4.993512108922004700e-02 1.700680404901504517e-01 -2.553411126136779785e-01 6.211442500352859497e-02 9.187433123588562012e-02
6.177421212196350098e-01 -4.284430742263793945e-01 3.249209523200988770e-01 -8.972075581550598145e-02 1.251753792166709900e-02 -4.025845229625701904e-01 -1.354116797447204590e-01 -3.750206828117370605e-01
-3.257584199309349060e-02 -2.656303346157073975e-01 -9.665592014789581299e-02 2.228687852621078491e-01 -2.433863133192062378e-01 -8.846289515495300293e-01 -1.650364249944686890e-01 1.800375059247016907e-02
-3.867816925048828125e-02 -3.914693892002105713e-01 1.866100728511810303e-01 -4.638038873672485352e-01 -3.929184377193450928e-01 -6.592206358909606934e-01 -2.123925089836120605e-02 7.687981426715850830e-02
7.609738707542419434e-01 1.177500858902931213e-01 -2.555977404117584229e-01 2.777307629585266113e-01 1.551347374916076660e-01 -4.841378331184387207e-01 -7.615610957145690918e-02 1.824837364256381989e-02
1.775404214859008789e-01 2.933533191680908203e-01 -7.547459602355957031e-01 -2.035365104675292969e-01 -6.371872127056121826e-02 -4.924704134464263916e-01 -1.430346071720123291e-01 6.563984602689743042e-02
5.402742326259613037e-02 -4.496400058269500732e-01 -1.579289734363555908e-01 -2.990474104881286621e-01 -9.307094663381576538e-02 -5.215610861778259277e-01 5.915880799293518066e-01 2.233145982027053833e-01
-3.175273537635803223e-02 -8.074304461479187012e-02 3.161604106426239014e-01 -1.649179011583328247e-01 1.762898713350296021e-01 -6.024675369262695312e-01 -3.669431209564208984e-01 5.801934599876403809e-01
3.312662541866302490e-01 -2.381224632263183594e-01 2.159043252468109131e-01 5.619644001126289368e-02 2.183536589145660400e-01 -6.591925024986267090e-01 8.088769763708114624e-02 -5.431683063507080078e-01
8.650591969490051270e-02 -2.307713963091373444e-02 2.877827584743499756e-01 -5.132333189249038696e-02 5.269771814346313477e-01 -5.386348366737365723e-01 -5.579673051834106445e-01 1.654420942068099976e-01
4.095634818077087402e-01 -3.019401729106903076e-01 2.728799879550933838e-01 3.946446999907493591e-02 5.769148468971252441e-01 -3.864430487155914307e-01 -4.147213399410247803e-01 1.044334471225738525e-01
4.804870486259460449e-01 -2.318193912506103516e-01 -6.386664509773254395e-01 9.838936477899551392e-02 3.379527032375335693e-01 -3.600080907344818115e-01 1.394166052341461182e-01 1.859079450368881226e-01
2.649225853383541107e-02 -2.920378446578979492e-01 -2.983494102954864502e-01 -3.737761676311492920e-01 -2.248575352132320404e-02 -4.992625117301940918e-01 5.537779927253723145e-01 3.589599430561065674e-01
8.876789361238479614e-02 -2.336957156658172607e-01 -3.144758939743041992e-01 -1.574918031692504883e-01 4.914997816085815430e-01 -2.923824787139892578e-01 -2.557278871536254883e-01 6.491160392761230469e-01
8.527635931968688965e-01 -2.763015031814575195e-01 -1.785466521978378296e-01 8.884644508361816406e-02 2.212390303611755371e-01 -2.463594079017639160e-01 -1.994898766279220581e-01 -8.510825037956237793e-02
4.572971910238265991e-02 -2.231127619743347168e-01 6.952637922950088978e-04 -9.113607555627822876e-02 6.504022479057312012e-01 -4.066736698150634766e-01 -3.627750873565673828e-01 4.688397049903869629e-01
1.296694874763488770e-01 -5.494159460067749023e-01 -9.051311016082763672e-02 2.814650237560272217e-01 -2.293278090655803680e-02 -7.270694375038146973e-01 2.541939616203308105e-01 -1.192765962332487106e-02
3.540143966674804688e-01 -4.402591884136199951e-01 -4.217706024646759033e-01 -5.929207801818847656e-01 3.822221755981445312e-01 -3.658603876829147339e-02 6.298988312482833862e-02 6.999073229962959886e-05
1.886387728154659271e-02 -4.317233562469482422e-01 -2.499925717711448669e-02 -5.322508811950683594e-01 -1.943863928318023682e-01 -5.694774985313415527e-01 3.896454274654388428e-01 1.242123171687126160e-01
2.971934974193572998e-01 -1.158470287919044495e-01 -4.178144037723541260e-01 8.380277454853057861e-02 1.285517960786819458e-01 -6.552150845527648926e-01 -3.146923184394836426e-01 -4.144872725009918213e-01
-4.045664519071578979e-02 -4.904941469430923462e-02 -4.523926600813865662e-02 3.798778727650642395e-02 4.794024229049682617e-01 -7.983152866363525391e-01 2.782391309738159180e-01 -2.188987284898757935e-01
2.585348784923553467e-01 3.722528517246246338e-01 -4.670983850955963135e-01 -2.644746936857700348e-02 -9.432552009820938110e-02 -5.744165182113647461e-01 -1.874671876430511475e-01 4.491232335567474365e-01
5.726080536842346191e-01 8.201511204242706299e-02 2.736798822879791260e-01 8.185335248708724976e-02 5.543874502182006836e-01 -4.890479445457458496e-01 1.867793500423431396e-01 4.891928285360336304e-02
1.812257915735244751e-01 -2.978275120258331299e-01 -8.096166700124740601e-02 -6.564814597368240356e-02 6.302711963653564453e-01 -3.709480762481689453e-01 -3.281238973140716553e-01 4.744281768798828125e-01
6.141241192817687988e-01 2.002507597208023071e-01 -1.351959109306335449e-01 2.692737281322479248e-01 1.912535429000854492e-01 -6.321499943733215332e-01 2.014192640781402588e-01 -1.233032047748565674e-01
3.587833344936370850e-01 5.272495150566101074e-01 -3.862162306904792786e-02 2.159686833620071411e-01 6.609483063220977783e-02 -6.859604716300964355e-01 -7.793064415454864502e-02 2.533078491687774658e-01
5.655429363250732422e-01 4.089637100696563721e-01 -1.402205675840377808e-01 -5.396158993244171143e-02 4.411177039146423340e-01 -4.616574943065643311e-01 -2.194406390190124512e-01 1.856600791215896606e-01
6.503938436508178711e-01 -4.777422845363616943e-01 1.661902517080307007e-01 4.171026404947042465e-03 6.659533083438873291e-02 -3.453385531902313232e-01 3.150127828121185303e-02 -4.432014822959899902e-01
1.376371979713439941e-01 5.494201779365539551e-01 -7.446751743555068970e-02 -1.442433595657348633e-01 4.416221976280212402e-01 -6.331300139427185059e-01 1.912990063428878784e-01 -1.426986306905746460e-01
6.246577501296997070e-01 -2.280609011650085449e-01 -2.655808329582214355e-01 -4.388980865478515625e-01 4.488879740238189697e-01 -5.646316707134246826e-02 1.135044842958450317e-01 2.775870859622955322e-01
-1.956061087548732758e-02 -8.084368705749511719e-02 -4.140855371952056885e-01 -1.718197464942932129e-01 6.849790215492248535e-01 -5.394128561019897461e-01 3.542715683579444885e-02 -1.751435697078704834e-01
7.335059642791748047e-01 -1.116847544908523560e-01 1.228480786085128784e-01 -3.004434406757354736e-01 4.669388234615325928e-01 -1.468773335218429565e-01 2.958795130252838135e-01 1.303384900093078613e-01
-1.459604408591985703e-02 -3.731870353221893311e-01 -2.450563609600067139e-01 -3.930188417434692383e-01 -2.198147922754287720e-01 -5.151194334030151367e-01 4.065993428230285645e-01 4.086716175079345703e-01
7.082214951515197754e-01 -4.660641551017761230e-01 -2.110480219125747681e-01 1.143693774938583374e-01 5.815123766660690308e-02 -3.921318054199218750e-01 -1.061596497893333435e-01 -2.348743677139282227e-01
6.168563365936279297e-01 -2.544590532779693604e-01 -1.490045934915542603e-01 -5.045371651649475098e-01 5.119068622589111328e-01 -1.582190208137035370e-02 -1.549970079213380814e-02 1.242554932832717896e-01
7.937934994697570801e-01 -3.566218614578247070e-01 -2.216084599494934082e-01 -1.339760422706604004e-01 1.362507790327072144e-01 -1.304221004247665405e-01 -2.660937309265136719e-01 -2.631974220275878906e-01
7.519088983535766602e-01 -2.182712405920028687e-01 2.605455219745635986e-01 1.403066664934158325e-01 -1.720282137393951416e-01 -4.781326651573181152e-01 -1.632233709096908569e-01 -1.207239031791687012e-01
-9.229946881532669067e-02 -3.351948857307434082e-01 -1.223655417561531067e-01 -4.559572935104370117e-01 -4.508431553840637207e-01 -6.345965266227722168e-01 1.599980592727661133e-01 1.571082174777984619e-01
2.689922749996185303e-01 -2.681218981742858887e-01 -4.994892179965972900e-01 -3.720656037330627441e-01 -2.062338292598724365e-01 -3.991173505783081055e-01 8.877164125442504883e-02 -5.080593824386596680e-01
-1.401099264621734619e-01 -2.320016175508499146e-01 6.921036541461944580e-02 -7.535131573677062988e-01 1.913766562938690186e-01 -4.630101919174194336e-01 1.970653533935546875e-01 2.532472312450408936e-01
3.848414421081542969e-01 -8.166604489088058472e-02 -5.955136567354202271e-02 1.467887759208679199e-01 2.633139491081237793e-01 -7.703516483306884766e-01 3.136952221393585205e-01 -2.428044080734252930e-01
1.815013587474822998e-01 -1.368234753608703613e-01 -3.238683640956878662e-01 -7.435519993305206299e-02 1.462379395961761475e-01 -6.346111893653869629e-01 -2.389612346887588501e-01 -5.972416996955871582e-01
-1.075931191444396973e-01 -9.510561358183622360e-04 -3.469894528388977051e-01 -3.019173741340637207e-01 3.631269335746765137e-01 -3.968711495399475098e-01 -2.376534491777420044e-01 6.565210819244384766e-01
2.111308574676513672e-01 4.418202638626098633e-01 -2.763548493385314941e-01 4.506048560142517090e-02 7.119727879762649536e-02 -5.714170336723327637e-01 -2.486114203929901123e-01 5.370494127273559570e-01
5.699225142598152161e-02 2.093379348516464233e-01 1.545442081987857819e-02 1.409713625907897949e-01 2.604109942913055420e-01 -6.967874765396118164e-01 -2.605734206736087799e-02 6.154771447181701660e-01
2.287043444812297821e-02 -3.310309648513793945e-01 -6.171618029475212097e-02 -2.927757501602172852e-01 -1.344105154275894165e-01 -6.179815530776977539e-01 5.565419197082519531e-01 3.011021316051483154e-01
-3.464225307106971741e-02 -2.862781286239624023e-01 -2.352185696363449097e-01 -1.075774654746055603e-01 5.226253271102905273e-01 -4.110845625400543213e-01 -2.332620024681091309e-01 5.944789648056030273e-01
-4.656556993722915649e-02 5.162622407078742981e-02 9.152495861053466797e-02 -5.551940575242042542e-02 2.068657614290714264e-02 -9.521708488464355469e-01 -2.585580646991729736e-01 -9.898401051759719849e-02
9.059211611747741699e-02 1.153522357344627380e-01 5.880466103553771973e-01 -2.335857301950454712e-01 2.739038467407226562e-01 -6.343768239021301270e-01 -2.771791815757751465e-01 1.544033735990524292e-01
2.850080132484436035e-01 -4.931305348873138428e-01 4.645248949527740479e-01 -4.298031702637672424e-02 2.970139980316162109e-01 -5.403870940208435059e-01 -2.787849903106689453e-01 -2.287634182721376419e-03
-2.858339250087738037e-01 -1.534023135900497437e-01 -1.611403077840805054e-01 -3.432768881320953369e-01 -3.439945280551910400e-01 -7.701080441474914551e-01 -5.731148645281791687e-02 1.904686838388442993e-01
-1.004413217306137085e-01 -2.304842174053192139e-01 1.494715213775634766e-01 -6.919863820075988770e-01 1.900075972080230713e-01 -4.381175339221954346e-01 3.256056606769561768e-01 3.186423182487487793e-01
1.054655946791172028e-02 -1.235033050179481506e-01 -2.517680823802947998e-01 1.313980221748352051e-01 2.637891173362731934e-01 -8.850950598716735840e-01 1.067411750555038452e-01 -1.990269273519515991e-01
2.454258650541305542e-01 -2.032930552959442139e-01 -2.032269686460494995e-01 3.074430525302886963e-01 -9.697680920362472534e-02 -8.316147923469543457e-01 -1.424658745527267456e-01 -2.033016085624694824e-01
7.841656804084777832e-01 2.307106554508209229e-01 1.781927198171615601e-01 -2.742855548858642578e-01 9.403736889362335205e-02 -2.937937974929809570e-01 -2.623240351676940918e-01 -2.467793524265289307e-01
2.111305296421051025e-01 -1.112776398658752441e-01 -3.165987133979797363e-01 -1.271171867847442627e-01 3.422555625438690186e-01 -4.153011143207550049e-01 -3.291553854942321777e-01 6.547446846961975098e-01
4.149458110332489014e-01 -1.129495874047279358e-01 1.698097884654998779e-01 1.755536496639251709e-01 6.599347293376922607e-02 -7.182245850563049316e-01 -1.096348986029624939e-01 -4.724260270595550537e-01
2.269776910543441772e-01 4.017057418823242188e-01 3.311932384967803955e-01 -2.283104211091995239e-01 3.645338416099548340e-01 -6.615544557571411133e-01 -1.316506508737802505e-02 2.336376309394836426e-01
7.188834547996520996e-01 -2.646151781082153320e-01 -4.837770387530326843e-02 4.448207840323448181e-02 7.917840965092182159e-03 -3.445550501346588135e-01 5.356496572494506836e-01 5.625754222273826599e-02
3.609746098518371582e-01 -1.879598200321197510e-01 -1.083670854568481445e-01 1.775657981634140015e-01 1.635437458753585815e-01 -7.054917216300964355e-01 1.688385009765625000e-01 -4.879794418811798096e-01
3.691871762275695801e-01 -1.358166486024856567e-01 -3.362849950790405273e-01 -5.341824889183044434e-02 2.171410769224166870e-01 -5.493409037590026855e-01 -3.294937908649444580e-01 -5.213649868965148926e-01
5.343282222747802734e-01 -1.650608777999877930e-01 -5.889515280723571777e-01 -4.616322219371795654e-01 -4.421328008174896240e-02 -2.475907653570175171e-01 -2.158001810312271118e-01 1.321147084236145020e-01
3.945436477661132812e-01 -4.500184059143066406e-01 -3.185377717018127441e-01 -3.680328130722045898e-01 4.009616374969482422e-02 -2.527215480804443359e-01 1.158303022384643555e-01 -5.709744095802307129e-01
2.633340954780578613e-01 4.346154332160949707e-01 -5.988124608993530273e-01 -3.194195032119750977e-01 2.540020346641540527e-01 -4.230042695999145508e-01 -1.210504770278930664e-01 1.518436074256896973e-01
3.610465526580810547e-01 1.072989851236343384e-01 -1.653981506824493408e-01 -4.810451064258813858e-04 1.796123683452606201e-01 -6.603514552116394043e-01 3.906023800373077393e-01 -4.581274092197418213e-01
4.716859459877014160e-01 -1.291233748197555542e-01 -5.102168321609497070e-01 -3.405127227306365967e-01 4.017278254032135010e-01 -3.106285333633422852e-01 -1.796779483556747437e-01 -3.072617948055267334e-01
6.712062358856201172e-01 -4.188714325428009033e-01 1.576589792966842651e-01 -2.050266116857528687e-01 -5.874609202146530151e-02 -1.583668291568756104e-01 -6.719513237476348877e-02 5.235363245010375977e-01
-1.141971722245216370e-01 2.109568566083908081e-01 1.592954434454441071e-02 -4.254293441772460938e-02 4.056821465492248535e-01 -6.998237371444702148e-01 -7.740818709135055542e-02 5.292160511016845703e-01
4.814876019954681396e-01 1.890793628990650177e-02 -6.273874640464782715e-02 1.051478162407875061e-01 2.228418737649917603e-01 -6.394897699356079102e-01 2.758394479751586914e-01 -4.670406281948089600e-01
7.108446359634399414e-01 -2.741839885711669922e-01 -3.772108554840087891e-01 -2.620461583137512207e-01 -2.032397687435150146e-02 -2.964870631694793701e-01 -1.780053377151489258e-01 -2.975956201553344727e-01
5.778489708900451660e-01 -4.623279571533203125e-01 2.228953242301940918e-01 -3.541602194309234619e-02 -6.544880568981170654e-02 -4.092920720577239990e-01 1.695782840251922607e-01 -4.481590092182159424e-01
3.516794741153717041e-01 8.627065271139144897e-02 -1.013284847140312195e-01 1.057399362325668335e-01 3.951659798622131348e-01 -7.026115655899047852e-01 -4.068709444254636765e-03 -4.445163011550903320e-01
6.029869318008422852e-01 -4.463005959987640381e-01 2.520230412483215332e-01 -8.600895106792449951e-02 4.783291816711425781e-01 -2.063932567834854126e-01 7.631263881921768188e-02 2.984775304794311523e-01
-2.011931836605072021e-01 -1.198312416672706604e-01 -2.082608193159103394e-01 -5.591273903846740723e-01 -3.216899931430816650e-01 -6.595785617828369141e-01 7.366947829723358154e-02 2.126268595457077026e-01
7.125130891799926758e-01 -1.571242660284042358e-01 -4.140053987503051758e-01 -7.383417338132858276e-02 -2.476057112216949463e-01 -4.235606193542480469e-01 -2.237698733806610107e-01 -3.008851199410855770e-04
1.140491515398025513e-01 -5.773268640041351318e-02 6.340558081865310669e-02 -2.048530578613281250e-01 -5.185555219650268555e-01 -7.656688690185546875e-01 -2.383891940116882324e-01 -1.603016853332519531e-01
6.662578880786895752e-02 -6.268044710159301758e-01 -3.098931610584259033e-01 -4.320739209651947021e-01 2.750168740749359131e-01 -1.675530076026916504e-01 -2.329028211534023285e-03 4.650182723999023438e-01
4.655966460704803467e-01 4.806133359670639038e-02 -8.916918188333511353e-02 -8.142749220132827759e-02 2.960163056850433350e-01 -6.017974615097045898e-01 9.652130305767059326e-02 -5.542796254158020020e-01
1.131526008248329163e-01 5.671347379684448242e-01 -3.382882773876190186e-01 -1.437485311180353165e-02 1.383380498737096786e-02 -6.009554862976074219e-01 -1.112889423966407776e-01 4.209332764148712158e-01
1.375102996826171875e-01 1.134963631629943848e-01 -6.244653463363647461e-01 -1.968562304973602295e-01 4.743601661175489426e-03 -5.770688652992248535e-01 -3.250460922718048096e-01 -3.175126314163208008e-01
2.468999475240707397e-01 -6.459314227104187012e-01 5.789317656308412552e-03 2.840932607650756836e-01 -1.438426673412322998e-01 -6.447144150733947754e-01 6.851313263177871704e-02 -5.405471660196781158e-03
6.785409450531005859e-01 3.031341135501861572e-01 -4.813367500901222229e-02 -4.275257885456085205e-01 -2.388299554586410522e-01 -2.463174611330032349e-01 -2.774980366230010986e-01 2.605374753475189209e-01
-6.540350615978240967e-02 -3.938540220260620117e-01 -3.996964171528816223e-02 -6.101170778274536133e-01 -4.178685694932937622e-02 -5.006727576255798340e-01 4.344191551208496094e-01 1.600674688816070557e-01
-1.810371577739715576e-01 -2.194635421037673950e-01 -1.673726588487625122e-01 -6.216672062873840332e-02 5.486619472503662109e-01 -5.798789262771606445e-01 -1.697709709405899048e-01 4.701821804046630859e-01
4.187041521072387695e-01 2.999344170093536377e-01 -5.180021524429321289e-01 8.318116515874862671e-02 -2.977043576538562775e-02 -5.856529474258422852e-01 -3.373652100563049316e-01 -4.230692982673645020e-02
-5.381976440548896790e-02 -4.330514967441558838e-01 -1.912096589803695679e-01 -4.951906800270080566e-01 -4.470035135746002197e-01 -5.491199493408203125e-01 1.182424724102020264e-01 1.116632297635078430e-01
6.558703184127807617e-01 -2.106675505638122559e-02 4.007641598582267761e-02 1.761559396982192993e-01 -7.460116408765316010e-03 -4.400838017463684082e-01 5.140825510025024414e-01 2.806117832660675049e-01
1.745298206806182861e-01 -3.099046945571899414e-01 -1.954954564571380615e-01 -1.048081591725349426e-01 6.627230644226074219e-01 -3.220770955085754395e-01 -3.136028051376342773e-01 4.278001487255096436e-01
-1.369909793138504028e-01 1.597791463136672974e-01 -1.694367825984954834e-01 -3.089542984962463379e-01 3.239596784114837646e-01 -5.283398032188415527e-01 5.575046315789222717e-02 6.665894389152526855e-01
5.434651970863342285e-01 6.940788775682449341e-02 -5.433092713356018066e-01 5.502552166581153870e-02 -2.154461294412612915e-02 -4.914005398750305176e-01 -3.952167034149169922e-01 -5.899509415030479431e-02
-2.775841765105724335e-02 -1.362834405153989792e-02 1.607883349061012268e-02 -5.259324312210083008e-01 -5.090387463569641113e-01 -5.644605755805969238e-01 -2.086953222751617432e-01 3.176321089267730713e-01
2.801525890827178955e-01 -5.019300803542137146e-02 -4.286677017807960510e-02 5.909997597336769104e-02 2.336872220039367676e-01 -7.121932506561279297e-01 -2.357525527477264404e-01 -5.442945361137390137e-01
7.716032862663269043e-01 -2.000453919172286987e-01 -1.822078227996826172e-01 1.165612488985061646e-01 -1.284526735544204712e-01 -4.235349595546722412e-01 -3.331329226493835449e-01 -1.047137752175331116e-01
5.601365566253662109e-01 -3.295262753963470459e-01 -2.466710843145847321e-02 -1.167885120958089828e-02 4.534310996532440186e-01 -3.339993059635162354e-01 -5.096173882484436035e-01 -7.030455395579338074e-03
7.971859574317932129e-01 -4.018562287092208862e-02 7.756541948765516281e-03 -1.674325168132781982e-01 5.053185820579528809e-01 -1.824315786361694336e-01 -2.202932909131050110e-02 2.137111127376556396e-01
4.644864797592163086e-02 -3.596418201923370361e-01 1.845804043114185333e-02 -4.098604246973991394e-02 3.265383839607238770e-01 -5.011413693428039551e-01 -3.611518144607543945e-01 6.150441765785217285e-01
-3.465032577514648438e-02 -6.470541954040527344e-01 -9.251783788204193115e-02 -2.690932154655456543e-01 -1.609974205493927002e-01 -5.084875822067260742e-01 2.255351543426513672e-01 4.047265946865081787e-01
8.006197810173034668e-01 -1.146198511123657227e-01 -4.090373814105987549e-01 -9.583318978548049927e-02 -1.307744085788726807e-01 -2.851835489273071289e-01 1.225538924336433411e-01 2.364820837974548340e-01
-5.546784773468971252e-02 -3.718622624874114990e-01 -1.984664499759674072e-01 -6.044881343841552734e-01 -1.129061952233314514e-01 -4.712280631065368652e-01 4.367338716983795166e-01 1.682461798191070557e-01
4.843184351921081543e-02 -4.679917991161346436e-01 -1.839281171560287476e-01 -5.827605128288269043e-01 -1.032360196113586426e-01 -4.664041697978973389e-01 4.198394417762756348e-01 -2.725609950721263885e-02
1.219638362526893616e-01 -3.417273759841918945e-01 -5.044142603874206543e-01 1.748329699039459229e-01 3.692188560962677002e-01 -6.425999402999877930e-01 1.841465085744857788e-01 -1.340044662356376648e-02
4.170899838209152222e-02 -8.311045169830322266e-01 5.137640610337257385e-02 -1.325128227472305298e-01 1.629096269607543945e-01 -4.898396134376525879e-01 -1.333804726600646973e-01 -5.526169016957283020e-02
9.953220933675765991e-02 1.824942082166671753e-01 1.780598424375057220e-02 -2.423964738845825195e-01 -4.245791137218475342e-01 -7.194406986236572266e-01 -4.196260869503021240e-01 1.541678160429000854e-01
5.406727790832519531e-01 2.963845133781433105e-01 -5.720543861389160156e-01 1.077338773757219315e-02 1.133151352405548096e-01 -4.656198620796203613e-01 -2.362672090530395508e-01 -8.368021249771118164e-02
7.021234631538391113e-01 -3.741697371006011963e-01 2.616017460823059082e-01 -6.567585468292236328e-02 -6.343371421098709106e-02 -2.966338396072387695e-01 -1.768305748701095581e-01 -4.135048687458038330e-01
1.041953936219215393e-01 -3.006464242935180664e-01 -1.852922290563583374e-01 -6.162054091691970825e-02 6.991182565689086914e-01 -3.600065112113952637e-01 -2.442799061536788940e-01 4.272949993610382080e-01
5.000332370400428772e-03 -3.401332199573516846e-01 2.331428676843643188e-01 -8.425475656986236572e-02 -2.893287539482116699e-01 -8.184833526611328125e-01 -1.471416354179382324e-01 -2.180666327476501465e-01
-7.031291723251342773e-02 -1.930390447378158569e-01 -2.629817426204681396e-01 -3.584872484207153320e-01 7.687285542488098145e-02 -4.228054881095886230e-01 -6.659334152936935425e-02 7.556526660919189453e-01
6.256821155548095703e-01 -1.346157342195510864e-01 -1.170372515916824341e-01 -5.199702382087707520e-01 5.120996236801147461e-01 -8.614524267613887787e-03 -1.890469640493392944e-01 9.096549451351165771e-02
6.193503141403198242e-01 -2.677785754203796387e-01 8.831906318664550781e-02 -1.356207877397537231e-01 2.788760662078857422e-01 -2.101324051618576050e-01 -4.258672595024108887e-01 4.639140665531158447e-01
-5.731495469808578491e-02 -2.024019956588745117e-01 2.517251372337341309e-01 -5.997329354286193848e-01 -5.039473250508308411e-02 -5.292980670928955078e-01 2.399299740791320801e-01 4.386805891990661621e-01
5.780504941940307617e-01 -2.409176677465438843e-01 -5.901123881340026855e-01 -9.272787719964981079e-02 6.688421964645385742e-02 -3.499698936939239502e-01 1.230851486325263977e-01 -3.299742043018341064e-01
4.506043493747711182e-01 -2.170324772596359253e-01 -4.633996486663818359e-01 -3.615721762180328369e-01 2.440600395202636719e-01 -3.494152128696441650e-01 -1.005798950791358948e-01 -4.610924720764160156e-01
6.063821315765380859e-01 -3.970617353916168213e-01 3.461372107267379761e-02 -4.614806771278381348e-01 4.674991667270660400e-01 -1.656195968389511108e-01 8.189173787832260132e-02 8.825287967920303345e-02
-1.153300628066062927e-01 3.014126233756542206e-02 1.137977764010429382e-01 8.926206082105636597e-02 2.086963206529617310e-01 -9.341890811920166016e-01 -1.992307752370834351e-01 -9.442748874425888062e-02
7.192661613225936890e-02 -4.723324999213218689e-02 -3.663794398307800293e-01 -4.122484009712934494e-03 4.614501595497131348e-01 -4.602480828762054443e-01 -1.071175653487443924e-02 6.583808064460754395e-01
1.632996350526809692e-01 4.046687781810760498e-01 -1.680802702903747559e-01 3.042255938053131104e-01 -9.925033152103424072e-02 -7.903280854225158691e-01 -8.905564993619918823e-02 2.153421640396118164e-01
-4.093332961201667786e-02 -1.696140766143798828e-01 -1.557268649339675903e-01 -8.920127153396606445e-02 3.522759079933166504e-01 -5.378862023353576660e-01 -6.073830649256706238e-02 7.212758660316467285e-01
2.038147598505020142e-01 2.435968965291976929e-01 -7.371662259101867676e-01 -2.012566030025482178e-01 2.138151526451110840e-01 -5.139688849449157715e-01 -6.527130305767059326e-02 -3.256713598966598511e-02
1.930011957883834839e-01 -2.793944776058197021e-01 -4.547742307186126709e-01 -1.159319579601287842e-01 5.835785269737243652e-01 -4.377044439315795898e-01 -1.818699687719345093e-01 -3.149662911891937256e-01
4.444917142391204834e-01 -2.895503044128417969e-01 -2.124762386083602905e-01 -2.798424065113067627e-01 6.091906428337097168e-01 -1.674683094024658203e-01 2.298185080289840698e-01 3.783575892448425293e-01
2.547969520092010498e-01 -6.501885652542114258e-01 3.135158866643905640e-02 -3.489168882369995117e-01 -1.846022754907608032e-01 -3.788080215454101562e-01 -3.784787654876708984e-01 2.622743844985961914e-01
5.642547011375427246e-01 -3.817151188850402832e-01 1.372121870517730713e-01 3.190270066261291504e-02 5.035800933837890625e-01 -3.076582849025726318e-01 -2.819630503654479980e-01 2.971793711185455322e-01
3.854302316904067993e-02 -3.813518583774566650e-01 3.312325179576873779e-01 -1.170283779501914978e-01 -3.208388984203338623e-01 -7.651977539062500000e-01 5.846720561385154724e-02 -1.943990439176559448e-01
1.619742810726165771e-01 7.973992824554443359e-02 -2.637501955032348633e-01 1.121987029910087585e-02 -1.397075057029724121e-01 -8.332419395446777344e-01 4.677014797925949097e-02 -4.262841343879699707e-01
-1.654926389455795288e-01 -3.634185492992401123e-01 2.913586981594562531e-02 -6.564624905586242676e-01 5.294937640428543091e-02 -5.044287443161010742e-01 2.415115088224411011e-01 3.052329123020172119e-01
2.567793726921081543e-01 -2.729326672852039337e-02 2.635728418827056885e-01 -6.585257053375244141e-01 -2.212813943624496460e-01 -4.827736616134643555e-01 -1.824416518211364746e-01 -3.389276266098022461e-01
2.770705223083496094e-01 -2.583238780498504639e-01 -4.444105327129364014e-01 -1.640126705169677734e-01 5.158160924911499023e-01 -4.287849366664886475e-01 2.097999602556228638e-01 -3.717000484466552734e-01
-9.483124315738677979e-02 -2.888373136520385742e-01 -3.877572119235992432e-01 -2.732828631997108459e-02 6.734454035758972168e-01 -5.405416488647460938e-01 7.885409891605377197e-02 6.742095947265625000e-02
2.883585989475250244e-01 -6.379620432853698730e-01 1.980549097061157227e-01 -5.279319733381271362e-02 5.140765383839607239e-02 -4.231079220771789551e-01 -5.126308798789978027e-01 1.529298871755599976e-01
2.819680273532867432e-01 -2.895154953002929688e-01 3.606021702289581299e-01 8.383242785930633545e-02 4.608316123485565186e-01 -5.706969499588012695e-01 -3.970046043395996094e-01 -6.276566535234451294e-02
-1.185153201222419739e-01 -7.468083500862121582e-01 -1.099252477288246155e-01 -3.284362256526947021e-01 1.004365310072898865e-01 -4.752792716026306152e-01 1.019274070858955383e-01 2.488180696964263916e-01
6.704408209770917892e-03 -1.755871996283531189e-02 3.317250311374664307e-01 -7.889760732650756836e-01 8.518253266811370850e-02 -4.819512367248535156e-01 2.880174852907657623e-02 1.635831594467163086e-01
1.687916219234466553e-01 -2.077044546604156494e-01 -5.095629021525382996e-02 1.464135758578777313e-02 -4.037707298994064331e-02 -8.068271279335021973e-01 -1.402914617210626602e-02 -5.222644805908203125e-01
5.141818150877952576e-02 -4.498642086982727051e-01 2.624831795692443848e-01 -4.504624903202056885e-01 -4.040597379207611084e-01 -5.432738065719604492e-01 -1.139914616942405701e-01 2.275082021951675415e-01
3.405141532421112061e-01 -4.056442677974700928e-01 2.236613482236862183e-01 2.464971542358398438e-01 3.179710805416107178e-01 -6.018512845039367676e-01 -3.795293569564819336e-01 3.666613623499870300e-02
1.752188056707382202e-01 -1.228834316134452820e-01 6.144125014543533325e-02 5.458726733922958374e-02 1.914026886224746704e-01 -8.253735303878784180e-01 -2.087229676544666290e-02 -4.786764085292816162e-01
5.213165283203125000e-01 1.235376857221126556e-02 4.363728165626525879e-01 8.947053551673889160e-02 -1.118492186069488525e-01 -6.048616170883178711e-01 1.065237447619438171e-02 3.888044655323028564e-01
1.234284490346908569e-01 -8.597409725189208984e-02 3.184236288070678711e-01 6.448450684547424316e-02 3.101217448711395264e-01 -8.621423244476318359e-01 3.129829093813896179e-02 -1.771368533372879028e-01
2.798499464988708496e-01 9.339075040770694613e-05 -1.404993981122970581e-01 2.411948293447494507e-01 -9.269902855157852173e-02 -8.172126412391662598e-01 -1.159312203526496887e-01 -3.923002183437347412e-01
-4.701021313667297363e-02 -3.459395170211791992e-01 -2.511096000671386719e-01 -2.664218246936798096e-01 1.368214469403028488e-02 -6.074511408805847168e-01 5.978235006332397461e-01 1.322957575321197510e-01
6.586295962333679199e-01 -5.169075131416320801e-01 -3.174783885478973389e-01 -2.839148044586181641e-01 1.506852805614471436e-01 -2.874730527400970459e-01 -8.014513552188873291e-02 -7.644181698560714722e-02
2.147798612713813782e-02 -7.124884724617004395e-01 -5.276245065033435822e-04 6.736192107200622559e-02 -7.159939408302307129e-02 -6.138448715209960938e-01 -7.709202915430068970e-02 3.154140412807464600e-01
7.584857940673828125e-02 -3.780930936336517334e-01 2.405355684459209442e-02 -4.626929461956024170e-01 -1.083541214466094971e-01 -5.217325687408447266e-01 5.365986227989196777e-01 2.544518113136291504e-01
-7.397275418043136597e-03 8.841715753078460693e-02 -2.822531759738922119e-01 1.079603806138038635e-01 -1.102178767323493958e-01 -9.121938347816467285e-01 2.378073334693908691e-01 -2.722608391195535660e-03
3.469263017177581787e-01 1.782238483428955078e-01 4.754222184419631958e-02 3.487939387559890747e-02 1.819758564233779907e-01 -6.685552000999450684e-01 4.531493410468101501e-02 6.018860936164855957e-01
5.755088329315185547e-01 -6.587339937686920166e-02 -5.685019493103027344e-01 -2.804782986640930176e-01 -2.160336263477802277e-02 -2.275517433881759644e-01 -3.789082169532775879e-01 2.583985030651092529e-01
6.319757103919982910e-01 3.341803550720214844e-01 -1.973959952592849731e-01 -7.608103007078170776e-02 7.262534648180007935e-02 -5.035520195960998535e-01 -2.709817588329315186e-01 3.345242440700531006e-01
3.081132173538208008e-01 -3.861282169818878174e-01 -4.481584429740905762e-01 -2.418496310710906982e-01 3.313440084457397461e-01 -3.771910965442657471e-01 1.488446593284606934e-01 -4.716113507747650146e-01
5.955507755279541016e-01 4.755426347255706787e-01 1.479957550764083862e-01 -3.853456377983093262e-01 -4.191776365041732788e-02 -3.411760628223419189e-01 -2.058055549860000610e-01 2.971035838127136230e-01
3.191812336444854736e-01 4.731186330318450928e-01 3.111932277679443359e-01 -3.163565993309020996e-01 1.282203793525695801e-01 -6.281616687774658203e-01 1.502968370914459229e-01 2.091476023197174072e-01
8.710340410470962524e-02 -2.816298604011535645e-01 -3.494558632373809814e-01 -1.196986660361289978e-01 3.571970760822296143e-01 -7.360242605209350586e-01 1.878670305013656616e-01 -2.683932483196258545e-01
2.768439948558807373e-01 -1.991996765136718750e-01 -2.612089812755584717e-01 -6.039190292358398438e-01 -1.842267066240310669e-01 -1.173552125692367554e-01 -2.611933052539825439e-01 5.786147713661193848e-01
8.076366186141967773e-01 3.755303472280502319e-02 9.473962336778640747e-02 -1.653663516044616699e-01 4.433294534683227539e-01 -2.115227133035659790e-01 6.896696053445339203e-03 2.620320916175842285e-01
-1.654864475131034851e-02 -4.358812570571899414e-01 7.408793270587921143e-02 1.773504018783569336e-01 -1.610564440488815308e-01 -8.592986464500427246e-01 -8.937530964612960815e-02 -2.168318629264831543e-02
2.884204685688018799e-01 -9.073466807603836060e-02 -1.138692051172256470e-01 2.646926790475845337e-03 4.732396453619003296e-02 -6.959539651870727539e-01 -2.070159018039703369e-01 -6.051120758056640625e-01
6.524286866188049316e-01 -3.530901074409484863e-01 3.768121898174285889e-01 -2.658642828464508057e-02 3.994634449481964111e-01 -3.646913468837738037e-01 -6.943409144878387451e-02 9.786757826805114746e-02
2.031440138816833496e-01 -2.940654456615447998e-01 1.529024839401245117e-01 7.793340831995010376e-02 4.036392867565155029e-01 -5.028016567230224609e-01 -2.211904227733612061e-01 6.149354577064514160e-01
2.194726020097732544e-01 1.070572137832641602e-01 4.200944006443023682e-01 -6.071198582649230957e-01 -2.983033657073974609e-02 -5.415505766868591309e-01 -3.173208236694335938e-01 -2.090829610824584961e-02
2.521690428256988525e-01 1.634416133165359497e-01 -7.077310234308242798e-02 -1.112735085189342499e-02 3.196510076522827148e-01 -6.849606633186340332e-01 5.096672177314758301e-01 -2.710286080837249756e-01
7.728224396705627441e-01 -3.327690958976745605e-01 -2.857612669467926025e-01 -2.371842786669731140e-02 -3.427638439461588860e-04 -2.434951215982437134e-01 -3.322351872920989990e-01 -2.002944499254226685e-01
1.546074748039245605e-01 -1.601262241601943970e-01 3.781862258911132812e-01 -6.362403035163879395e-01 -2.561289966106414795e-01 -5.747873187065124512e-01 1.500414917245507240e-03 -8.151600509881973267e-02
8.751466125249862671e-02 -1.561591029167175293e-01 -1.694817654788494110e-02 9.864537417888641357e-02 6.914991736412048340e-01 -6.619145274162292480e-01 1.555156111717224121e-01 -1.320990920066833496e-01
-3.472426533699035645e-01 -5.276858061552047729e-02 -5.210231244564056396e-02 -2.522005736827850342e-01 2.451242320239543915e-02 -8.529272675514221191e-01 -2.867552042007446289e-01 2.001478802412748337e-03
6.180235147476196289e-01 -2.325046956539154053e-01 -6.198139190673828125e-01 -1.006000638008117676e-01 -7.380406558513641357e-02 -3.715499937534332275e-01 2.505065687000751495e-02 -1.599212139844894409e-01
4.509012505877763033e-04 -1.228137910366058350e-01 -1.343617588281631470e-01 1.202210690826177597e-02 6.124933362007141113e-01 -5.388723015785217285e-01 -2.219795286655426025e-01 5.019088983535766602e-01
5.499517917633056641e-01 -1.041964069008827209e-01 -4.383800923824310303e-01 -4.005808234214782715e-01 5.322232246398925781e-01 -1.536187976598739624e-01 1.314097791910171509e-01 -9.962593019008636475e-02
4.649669229984283447e-01 -1.284930706024169922e-01 -6.036312580108642578e-01 -4.552461951971054077e-02 -2.253030687570571899e-01 -3.951477706432342529e-01 -3.905859291553497314e-01 2.034493237733840942e-01
4.019610211253166199e-02 -1.616568714380264282e-01 -5.674567222595214844e-01 -3.651076555252075195e-01 1.662627458572387695e-01 -6.159139275550842285e-01 -1.152428686618804932e-01 -3.109123408794403076e-01
3.982925713062286377e-01 8.089372515678405762e-02 -1.342043131589889526e-01 8.068246394395828247e-02 1.314701586961746216e-01 -7.208906412124633789e-01 1.341833770275115967e-01 -5.052976608276367188e-01
3.162896335124969482e-01 4.878440797328948975e-01 -4.421351850032806396e-01 2.567483298480510712e-02 4.765582829713821411e-02 -6.144081950187683105e-01 -1.640069931745529175e-01 2.432273030281066895e-01
1.981137692928314209e-02 -4.219795465469360352e-01 -3.008238971233367920e-01 2.657675445079803467e-01 -4.113018140196800232e-02 -7.716676592826843262e-01 2.286744564771652222e-01 1.046833321452140808e-01
4.911317229270935059e-01 2.107516229152679443e-01 -5.866296291351318359e-01 -4.024567306041717529e-01 2.301989197731018066e-01 -3.451948165893554688e-01 -1.835627853870391846e-01 -4.920667782425880432e-02
8.333514928817749023e-01 1.260152459144592285e-01 -2.718379497528076172e-01 -1.719797998666763306e-01 3.269962370395660400e-01 -2.276350706815719604e-01 1.496364325284957886e-01 -7.097268849611282349e-02
3.676685690879821777e-01 -8.804465085268020630e-02 -1.503335684537887573e-01 -2.844925969839096069e-02 7.658111304044723511e-02 -6.834015250205993652e-01 -3.384580463171005249e-02 -5.996753573417663574e-01
7.719566226005554199e-01 8.332664519548416138e-02 -5.719940364360809326e-02 2.810958027839660645e-01 7.407383620738983154e-02 -5.371802449226379395e-01 -1.441867202520370483e-01 3.711850615218281746e-03
8.073415160179138184e-01 1.001673862338066101e-01 1.999112218618392944e-01 -1.841873526573181152e-01 3.083087801933288574e-01 -2.627489864826202393e-01 1.659761965274810791e-01 2.695133388042449951e-01
3.650765717029571533e-01 -1.489949375391006470e-01 -3.057288005948066711e-02 2.496627122163772583e-01 -3.256976604461669922e-01 -7.782860398292541504e-01 -1.362672448158264160e-01 -2.255584895610809326e-01
-1.755940169095993042e-01 1.704917997121810913e-01 -8.516079187393188477e-02 -3.421429395675659180e-01 -4.662125185132026672e-02 -8.656619191169738770e-01 -4.979677498340606689e-02 -2.485184818506240845e-01
3.138282299041748047e-01 3.360651135444641113e-01 -4.543569982051849365e-01 8.342672139406204224e-02 -2.299795150756835938e-01 -5.830293893814086914e-01 -3.728646337985992432e-01 2.081589102745056152e-01
7.640206217765808105e-01 4.284903779625892639e-02 6.084490567445755005e-02 -3.514292240142822266e-01 1.757029294967651367e-01 -1.246298775076866150e-01 -1.570894122123718262e-01 4.649198651313781738e-01
2.329964563250541687e-02 -3.534075617790222168e-01 -3.853993490338325500e-02 2.234992235898971558e-01 -2.526173591613769531e-01 -8.605922460556030273e-01 3.382954001426696777e-02 1.324540078639984131e-01
3.593927323818206787e-01 -1.989905536174774170e-01 -1.708745956420898438e-01 -3.876649960875511169e-02 1.042851060628890991e-01 -6.096227765083312988e-01 -1.347455531358718872e-01 -6.323502659797668457e-01
8.050283789634704590e-02 -7.338027954101562500e-01 1.150026544928550720e-01 8.726477622985839844e-02 4.001178219914436340e-02 -6.454940438270568848e-01 -6.775560975074768066e-02 1.065730378031730652e-01
2.111195772886276245e-01 -1.350471973419189453e-01 1.981417238712310791e-01 2.405585255473852158e-03 5.091852545738220215e-01 -7.142262458801269531e-01 2.563080489635467529e-01 -2.506836056709289551e-01
7.099847793579101562e-01 3.491445258259773254e-02 -8.452928066253662109e-02 -3.876277431845664978e-02 -1.304473131895065308e-01 -4.015713334083557129e-01 4.160340130329132080e-01 3.670076131820678711e-01
