# Supplementary material for: Where is your field going? A machine learning approach to study the relative motion of the domains of physics
Source: PLoS One. 2020 Jun 18;15(6):e0233997. doi: 10.1371/journal.pone.0233997 (PMC7302634; doi:10.1371/journal.pone.0233997)
Supplement: S28 Data — (ZIP) [file pone.0233997.s028.zip › 27/Pacs4Run_27_VS_500_embeddings2003-2007ED8.txt]

1.146735921502113342e-01 -6.956004500389099121e-01 -5.692098662257194519e-02 -3.976885974407196045e-02 -1.566645875573158264e-02 1.047964245080947876e-01 -4.892296195030212402e-01 -4.975893199443817139e-01
3.876032233238220215e-01 -7.496276497840881348e-01 3.795164525508880615e-01 1.889567971229553223e-01 -2.609819173812866211e-01 -7.651025056838989258e-02 -1.802779287099838257e-01 -4.023711010813713074e-02
1.447824835777282715e-01 -7.505663037300109863e-01 2.592262439429759979e-02 -6.758697330951690674e-02 -5.846643447875976562e-01 6.621030159294605255e-03 -2.577327787876129150e-01 4.632248356938362122e-02
1.726360619068145752e-01 -5.116342306137084961e-01 5.216410160064697266e-01 4.748561978340148926e-02 -4.976785182952880859e-01 3.001314103603363037e-01 -2.141070812940597534e-01 -2.246292382478713989e-01
1.269834935665130615e-01 -4.818196594715118408e-01 1.149898543953895569e-01 8.419948816299438477e-02 -6.795405745506286621e-01 -2.245955020189285278e-01 -7.373848557472229004e-02 -4.623386263847351074e-01
2.556003928184509277e-01 -7.180436253547668457e-01 -3.494236171245574951e-01 -3.872576355934143066e-01 -3.050957992672920227e-02 1.080476194620132446e-01 2.602695822715759277e-01 -2.582075595855712891e-01
3.627290129661560059e-01 -4.449496865272521973e-01 -1.534886956214904785e-01 -6.368139982223510742e-01 7.165634632110595703e-02 -3.923035264015197754e-01 -7.498405873775482178e-02 -2.769428491592407227e-01
4.140653014183044434e-01 -6.424542069435119629e-01 -3.708781599998474121e-01 -4.030881524085998535e-01 2.092859148979187012e-01 9.203827381134033203e-02 1.012397482991218567e-01 -2.307609468698501587e-01
-1.638296395540237427e-01 -7.343398332595825195e-01 5.343067646026611328e-01 2.359351366758346558e-01 -9.260237962007522583e-02 2.399840801954269409e-01 -1.183737069368362427e-01 -1.121424734592437744e-01
-1.250628232955932617e-01 -8.166449069976806641e-01 2.895206212997436523e-01 -1.423791646957397461e-01 -3.117083013057708740e-01 -2.856477797031402588e-01 -1.553184837102890015e-01 1.023504436016082764e-01
2.882626950740814209e-01 -8.551621437072753906e-01 5.920525640249252319e-02 -1.839343830943107605e-02 -5.830941721796989441e-02 -1.756161749362945557e-01 3.307152390480041504e-01 -1.953077018260955811e-01
2.700434923171997070e-01 -5.163443088531494141e-01 3.341509997844696045e-01 -4.603003263473510742e-01 2.802178561687469482e-01 2.567993700504302979e-01 2.667084336280822754e-01 -3.483251631259918213e-01
3.438822031021118164e-01 -4.739386439323425293e-01 2.853232063353061676e-02 1.476880162954330444e-01 -4.265201091766357422e-01 -3.271614611148834229e-01 6.040999665856361389e-02 -5.847203731536865234e-01
-3.712007030844688416e-02 -6.414770483970642090e-01 2.716743350028991699e-01 7.508019357919692993e-02 -5.265982151031494141e-01 4.340660572052001953e-01 -9.349077939987182617e-02 -1.822791695594787598e-01
-4.311849921941757202e-02 -5.745770931243896484e-01 -9.520471096038818359e-02 1.049175411462783813e-01 6.030751764774322510e-02 -4.996121823787689209e-01 -5.585150122642517090e-01 -2.876491248607635498e-01
3.911172151565551758e-01 -7.487302422523498535e-01 2.814547717571258545e-01 -4.311990737915039062e-01 1.179663017392158508e-01 -8.172195404767990112e-02 1.857660897076129913e-02 1.847174763679504395e-02
1.867044568061828613e-01 -3.995157778263092041e-01 3.201339542865753174e-01 -5.910238623619079590e-01 -3.672850728034973145e-01 2.761296331882476807e-01 1.147842109203338623e-01 -3.597392141819000244e-01
6.969237327575683594e-01 -3.685829341411590576e-01 1.409237235784530640e-01 -3.411415815353393555e-01 -3.149027526378631592e-01 9.378540515899658203e-02 -2.900153398513793945e-01 -2.239164561033248901e-01
-1.928807348012924194e-01 -5.972262024879455566e-01 -8.210932463407516479e-02 -5.048646777868270874e-02 3.211714923381805420e-01 1.169333532452583313e-01 4.229479730129241943e-01 -5.487418174743652344e-01
1.999496072530746460e-01 -6.950525641441345215e-01 -1.856363117694854736e-01 5.903653055429458618e-02 1.779863378033041954e-04 -3.950693607330322266e-01 3.057618439197540283e-01 -4.352078735828399658e-01
4.939106702804565430e-01 -5.107665657997131348e-01 3.580379188060760498e-01 -3.282476663589477539e-01 -2.401442378759384155e-01 3.499891161918640137e-01 2.797718718647956848e-02 -2.797996699810028076e-01
1.208044663071632385e-01 -5.991302132606506348e-01 9.003619849681854248e-02 1.041376888751983643e-01 -3.204331174492835999e-02 -5.469646453857421875e-01 2.713370621204376221e-01 -4.834015369415283203e-01
1.268984749913215637e-02 -2.323908656835556030e-01 1.131776124238967896e-01 -4.797054231166839600e-01 -1.624497324228286743e-01 -6.270871963351964951e-03 3.103584647178649902e-01 -7.616793513298034668e-01
6.895860433578491211e-01 -3.444171249866485596e-01 2.899689972400665283e-01 -3.327485024929046631e-01 -1.819411963224411011e-01 9.210596233606338501e-02 -1.559656858444213867e-02 -4.113576412200927734e-01
3.400921523571014404e-01 -4.328937530517578125e-01 1.911587715148925781e-01 -1.242917552590370178e-01 -1.231948211789131165e-01 7.379562258720397949e-01 -5.706401541829109192e-02 -2.862473428249359131e-01
1.478162854909896851e-01 -5.792866349220275879e-01 1.110493093729019165e-01 -5.980244874954223633e-01 2.950925230979919434e-01 2.838696539402008057e-01 1.993781030178070068e-01 -2.553408443927764893e-01
3.851509392261505127e-01 -6.069919466972351074e-01 9.150695800781250000e-02 -1.199437491595745087e-02 7.431162148714065552e-02 -2.159416526556015015e-01 -6.438552141189575195e-01 -8.944045752286911011e-02
3.588858842849731445e-01 -4.723477959632873535e-01 -1.810958981513977051e-01 3.033916056156158447e-01 3.206786215305328369e-01 3.066560029983520508e-01 -4.814264476299285889e-01 -3.075746595859527588e-01
4.232626259326934814e-01 -6.968871355056762695e-01 4.666590690612792969e-02 2.415421009063720703e-01 1.300818473100662231e-01 -1.953767389059066772e-01 -4.564684927463531494e-01 -1.059238240122795105e-01
4.349182248115539551e-01 -7.518110871315002441e-01 -3.051034212112426758e-01 -1.452762484550476074e-01 1.080926731228828430e-01 -9.640917181968688965e-02 2.173190712928771973e-01 -2.514486014842987061e-01
6.548505276441574097e-02 -6.927520036697387695e-01 5.007854104042053223e-01 -8.917520940303802490e-02 -4.515428096055984497e-02 -4.885785579681396484e-01 7.854282855987548828e-02 -1.007521525025367737e-01
2.491073459386825562e-01 -7.553572654724121094e-01 8.310861140489578247e-02 -5.628823637962341309e-01 1.840848177671432495e-01 -4.719706997275352478e-02 8.405788242816925049e-02 -2.137107774615287781e-02
-2.866388857364654541e-02 -6.601672768592834473e-01 -6.814782507717609406e-03 -3.605006039142608643e-01 -2.192584276199340820e-01 5.522553920745849609e-01 1.956635713577270508e-01 -2.049530893564224243e-01
1.338707059621810913e-01 -2.101694047451019287e-01 1.736599355936050415e-01 -5.244594812393188477e-01 -2.048592865467071533e-01 1.241986602544784546e-01 2.595881521701812744e-01 -7.126802802085876465e-01
-4.607764631509780884e-02 -5.654610395431518555e-01 -2.448147535324096680e-01 -7.581979036331176758e-01 -1.452748477458953857e-01 -1.231477037072181702e-01 -6.357394158840179443e-02 -5.496016517281532288e-02
-5.943591147661209106e-02 -2.410653978586196899e-01 2.949194908142089844e-01 -6.172959208488464355e-01 1.394164860248565674e-01 -2.198372036218643188e-01 -6.046724319458007812e-01 -1.921689510345458984e-01
2.427547574043273926e-01 -3.638529777526855469e-01 -3.071436583995819092e-01 1.392806917428970337e-01 -4.855467975139617920e-01 -2.038149982690811157e-01 -7.440030574798583984e-02 -6.419603228569030762e-01
2.882876396179199219e-01 -4.105078577995300293e-01 -4.236268401145935059e-01 -1.639316827058792114e-01 2.018410712480545044e-01 -1.684791296720504761e-01 -6.333079934120178223e-01 -2.680226862430572510e-01
5.550732612609863281e-01 -5.699158310890197754e-01 1.122432947158813477e-01 1.314974129199981689e-01 2.902328073978424072e-01 -2.157755643129348755e-01 -4.098933935165405273e-01 -1.959411799907684326e-01
6.513291597366333008e-01 -5.731396675109863281e-01 1.658257246017456055e-01 -3.948561251163482666e-01 -2.337796427309513092e-02 3.605206962674856186e-03 8.578887581825256348e-02 -2.365429103374481201e-01
2.264110893011093140e-01 -6.417463421821594238e-01 2.353418767452239990e-01 -4.598842263221740723e-01 -6.772229820489883423e-02 -4.956337213516235352e-01 2.535910718142986298e-02 -1.383410841226577759e-01
-4.326136410236358643e-01 -4.873048067092895508e-01 2.042054533958435059e-01 -3.758300840854644775e-01 1.943458318710327148e-01 -3.565363585948944092e-01 -4.563657343387603760e-01 -1.388286650180816650e-01
3.043617606163024902e-01 -6.741494536399841309e-01 1.168889775872230530e-01 -5.725376009941101074e-01 2.156747579574584961e-01 1.416596472263336182e-01 1.347421556711196899e-01 -1.633577346801757812e-01
2.562191486358642578e-01 -4.963732957839965820e-01 -2.789520919322967529e-01 -5.333789587020874023e-01 -2.897497713565826416e-01 1.113198325037956238e-01 2.368752062320709229e-01 -4.161743521690368652e-01
-4.361844807863235474e-02 -3.229582905769348145e-01 -1.275074481964111328e-02 -6.734356284141540527e-01 1.771009564399719238e-01 3.232480287551879883e-01 1.430747359991073608e-01 -5.327222347259521484e-01
2.152427881956100464e-01 -6.586797237396240234e-01 -8.852312341332435608e-03 -2.331580519676208496e-01 2.567352652549743652e-01 4.788351356983184814e-01 2.469888031482696533e-01 -3.304106295108795166e-01
6.053723096847534180e-01 -5.141061544418334961e-01 -1.243703812360763550e-01 -3.789943754673004150e-01 -2.815740406513214111e-01 2.494012713432312012e-01 -1.646999828517436981e-02 -2.614546418190002441e-01
-4.629317298531532288e-02 -5.826025605201721191e-01 -4.745087400078773499e-02 -9.590538591146469116e-02 -5.414243936538696289e-01 5.381996631622314453e-01 -6.513469666242599487e-02 -2.448269575834274292e-01
-1.217837482690811157e-01 -5.402761101722717285e-01 -3.127672523260116577e-02 -3.824713826179504395e-01 1.460347473621368408e-01 1.835676878690719604e-01 4.453690350055694580e-01 -5.409538149833679199e-01
2.880470752716064453e-01 -4.271013438701629639e-01 -1.351133221760392189e-03 2.237159907817840576e-01 -3.401464223861694336e-01 -4.090459942817687988e-01 5.037783086299896240e-02 -6.316696405410766602e-01
1.827006787061691284e-01 -4.862990379333496094e-01 7.012171745300292969e-01 -1.065382361412048340e-01 3.874181807041168213e-01 1.762575656175613403e-01 -1.022945567965507507e-01 -1.882922500371932983e-01
5.632119774818420410e-01 -4.255027472972869873e-01 1.293369084596633911e-01 -4.969580471515655518e-01 -3.326960206031799316e-01 1.611590534448623657e-01 -2.080283686518669128e-02 -3.177306652069091797e-01
4.952782392501831055e-01 -6.792784333229064941e-01 3.406788408756256104e-01 -3.994492292404174805e-01 -1.275232881307601929e-01 -2.396337501704692841e-02 -1.627362892031669617e-02 -2.360886521637439728e-02
2.763351798057556152e-01 -3.947398364543914795e-01 1.419741958379745483e-01 -2.802981995046138763e-02 1.582640558481216431e-01 -4.214685559272766113e-01 -6.512311100959777832e-01 -3.465425372123718262e-01
4.263420999050140381e-01 -3.516126275062561035e-01 3.985241353511810303e-01 -3.163653314113616943e-01 7.728255540132522583e-02 3.677733540534973145e-01 1.880681067705154419e-01 -5.090118050575256348e-01
1.604415774345397949e-01 -6.612742543220520020e-01 -1.177764032036066055e-02 2.057599574327468872e-01 -1.945838779211044312e-01 -4.648412764072418213e-01 2.122351527214050293e-01 -4.421708881855010986e-01
1.860089153051376343e-01 -6.732136011123657227e-01 1.379050314426422119e-01 -2.552183568477630615e-01 1.960495114326477051e-01 4.907695353031158447e-01 2.728017270565032959e-01 -2.726151049137115479e-01
1.362480819225311279e-01 -7.442216277122497559e-01 3.920118510723114014e-01 8.034151047468185425e-02 9.328986704349517822e-02 -2.982656061649322510e-01 1.599903106689453125e-01 -3.797109425067901611e-01
2.692175805568695068e-01 -2.783552408218383789e-01 3.612598776817321777e-01 -2.248221486806869507e-01 2.349323332309722900e-01 3.412196934223175049e-01 3.078430891036987305e-01 -6.345039010047912598e-01
-1.391381025314331055e-02 -1.366638839244842529e-01 4.422497749328613281e-01 -4.722804129123687744e-01 -1.302012503147125244e-01 -2.758285263553261757e-03 1.866796165704727173e-01 -7.146232128143310547e-01
-2.081901431083679199e-01 -6.246719956398010254e-01 2.715821936726570129e-02 -1.532946825027465820e-01 -3.958733677864074707e-01 5.386887788772583008e-01 1.137335896492004395e-01 -2.869990170001983643e-01
4.418222308158874512e-01 -6.097723245620727539e-01 -1.846732944250106812e-01 -5.038785934448242188e-01 -1.011517420411109924e-01 1.771557778120040894e-01 1.530788838863372803e-01 -2.827080190181732178e-01
-1.134502328932285309e-02 -5.675514340400695801e-01 -2.523740231990814209e-01 -7.633026838302612305e-01 -8.435736596584320068e-02 -1.000373512506484985e-01 -1.143181473016738892e-01 -3.522292524576187134e-02
6.047330424189567566e-02 -4.612289369106292725e-01 3.653694689273834229e-01 -7.235660552978515625e-01 2.001903578639030457e-02 6.147915124893188477e-02 1.826694756746292114e-01 -2.983618676662445068e-01
3.259271085262298584e-01 -7.258679270744323730e-01 -2.234709560871124268e-01 2.062527090311050415e-01 1.197356432676315308e-01 -1.518961340188980103e-01 -4.633396565914154053e-01 -1.493819355964660645e-01
5.021626949310302734e-01 -6.861847639083862305e-01 9.280508011579513550e-02 -4.082913994789123535e-01 -7.692852616310119629e-02 2.762649655342102051e-01 8.528787642717361450e-02 -1.102455556392669678e-01
-1.912252232432365417e-02 -7.200408577919006348e-01 9.511497616767883301e-02 -5.830417275428771973e-01 8.471468836069107056e-02 7.778612524271011353e-02 2.971963882446289062e-01 -1.750366985797882080e-01
1.835350096225738525e-01 -7.570930719375610352e-01 -2.205622494220733643e-01 1.791538000106811523e-01 3.414050042629241943e-01 1.807302236557006836e-01 -4.000906050205230713e-01 -5.556955561041831970e-02
-2.530011534690856934e-01 -4.749543070793151855e-01 -9.831323474645614624e-02 1.670368015766143799e-01 7.754266262054443359e-02 1.878190338611602783e-01 3.279362618923187256e-01 -7.238861918449401855e-01
-2.316938638687133789e-01 -4.501897394657135010e-01 7.986179590225219727e-01 -1.393646597862243652e-01 -1.253923475742340088e-01 -2.212900109589099884e-02 -8.798963576555252075e-02 -2.499576658010482788e-01
-1.071991547942161560e-01 -5.034872889518737793e-01 -1.233432367444038391e-01 -1.032761484384536743e-01 3.286376297473907471e-01 1.330828368663787842e-01 3.569519519805908203e-01 -6.752784848213195801e-01
6.560717821121215820e-01 -4.404758810997009277e-01 2.030141353607177734e-01 -4.698028862476348877e-01 -1.439026743173599243e-01 9.341771900653839111e-02 -4.538658633828163147e-02 -2.865771055221557617e-01
3.138079941272735596e-01 -3.907471299171447754e-01 -1.359762400388717651e-01 -3.359603881835937500e-01 1.094442307949066162e-01 2.052873075008392334e-01 3.062210381031036377e-01 -6.852663755416870117e-01
1.024046391248703003e-01 -6.378089785575866699e-01 -4.324325174093246460e-02 5.473392605781555176e-01 2.744799256324768066e-01 2.059294432401657104e-01 -2.762421965599060059e-01 -2.953080534934997559e-01
-1.025097817182540894e-02 -2.110134363174438477e-01 -2.863231115043163300e-02 -5.087646842002868652e-01 -1.543374210596084595e-01 1.408411562442779541e-01 2.901259064674377441e-01 -7.535764575004577637e-01
4.889569580554962158e-01 -5.652489066123962402e-01 -2.118771225214004517e-01 -2.410252243280410767e-01 -1.651314347982406616e-01 2.414887398481369019e-01 2.571237981319427490e-01 -4.321250617504119873e-01
3.433277308940887451e-01 -2.556767463684082031e-01 3.126984834671020508e-02 1.931616105139255524e-02 -1.752618998289108276e-01 -2.103310078382492065e-01 -7.045924067497253418e-01 -4.939616620540618896e-01
4.384783506393432617e-01 -4.362888038158416748e-01 3.226494193077087402e-01 -3.732711672782897949e-01 -2.971706986427307129e-01 -4.737510085105895996e-01 -6.823413074016571045e-02 -2.377988249063491821e-01
-2.382331639528274536e-01 -2.431732118129730225e-01 3.246500790119171143e-01 -2.290300726890563965e-01 3.693945407867431641e-01 -4.547057151794433594e-01 -3.729512989521026611e-01 -4.939200878143310547e-01
1.482570022344589233e-01 -1.653385162353515625e-01 -2.832134962081909180e-01 -2.871578335762023926e-01 4.349079132080078125e-01 5.907708406448364258e-02 1.409195661544799805e-01 -7.586306333541870117e-01
2.222806662321090698e-01 -2.330910265445709229e-01 1.337968260049819946e-01 4.192704260349273682e-01 1.498563140630722046e-01 1.040047109127044678e-01 1.101331040263175964e-01 -8.106586933135986328e-01
2.834029197692871094e-01 -5.538220405578613281e-01 5.056323856115341187e-02 -5.683798193931579590e-01 1.624075174331665039e-01 4.630463719367980957e-01 4.086922481656074524e-02 -2.118802666664123535e-01
2.844712138175964355e-01 -3.819538354873657227e-01 -1.608573645353317261e-01 -2.159455120563507080e-01 1.811711192131042480e-01 -1.597041189670562744e-01 -7.603629231452941895e-01 -2.533766627311706543e-01
2.065087407827377319e-01 -4.059189558029174805e-01 -1.819930076599121094e-01 1.551700234413146973e-01 1.037286967039108276e-01 3.397852554917335510e-02 -7.668775320053100586e-01 -3.679259419441223145e-01
1.185786277055740356e-01 -6.589412093162536621e-01 1.878827959299087524e-01 -3.239751756191253662e-01 -2.045591473579406738e-01 5.533635020256042480e-01 1.520827561616897583e-01 -2.007260322570800781e-01
3.440935313701629639e-01 -7.059825658798217773e-01 -3.105723857879638672e-02 2.039316445589065552e-01 -4.831245541572570801e-02 -3.870416283607482910e-01 2.300760298967361450e-01 -3.681921660900115967e-01
3.003193438053131104e-01 -3.430639505386352539e-01 4.723154753446578979e-02 -1.504676192998886108e-01 1.093851476907730103e-01 -3.708721995353698730e-01 -6.956496834754943848e-01 -3.657929301261901855e-01
-7.323585450649261475e-02 -5.159714818000793457e-01 -2.348078489303588867e-01 -6.135473772883415222e-02 3.160782158374786377e-02 2.169155515730381012e-02 -8.107142448425292969e-01 -1.038450151681900024e-01
3.967230319976806641e-01 -5.393645763397216797e-01 -3.867139518260955811e-01 -3.354675173759460449e-01 -1.621444225311279297e-01 3.183213621377944946e-02 2.287874668836593628e-01 -4.582169950008392334e-01
4.789333045482635498e-01 -7.309722900390625000e-01 1.858673542737960815e-01 -4.235807806253433228e-02 1.908197440207004547e-02 -1.779466122388839722e-01 -4.087199568748474121e-01 -2.967277169227600098e-02
1.819726526737213135e-01 -4.898332655429840088e-01 2.241442501544952393e-01 -2.418094128370285034e-01 -1.005794107913970947e-01 6.985467076301574707e-01 9.290059655904769897e-02 -3.339500427246093750e-01
-4.100371897220611572e-01 -5.621727705001831055e-01 -1.014804765582084656e-01 5.767496302723884583e-03 -6.660266220569610596e-02 3.010463714599609375e-01 3.508884608745574951e-01 -5.360150933265686035e-01
-8.473162353038787842e-02 -7.468287348747253418e-01 -2.564027905464172363e-01 4.509859681129455566e-01 1.312693655490875244e-01 4.206648096442222595e-02 -2.739156186580657959e-01 -2.681521773338317871e-01
6.085568666458129883e-01 -3.804687559604644775e-01 1.481216102838516235e-01 -4.673270881175994873e-01 -2.908141613006591797e-01 2.087854892015457153e-01 -3.109261393547058105e-02 -3.397593498229980469e-01
2.094423919916152954e-01 -6.086383461952209473e-01 3.401682078838348389e-01 -2.449629306793212891e-01 -7.666366547346115112e-02 5.949918627738952637e-01 8.109415322542190552e-02 -2.085743099451065063e-01
-2.563079297542572021e-01 -5.418103337287902832e-01 6.444870680570602417e-02 1.069477722048759460e-01 3.537710309028625488e-01 3.016770258545875549e-02 3.674478530883789062e-01 -6.033857464790344238e-01
2.435130625963211060e-01 -4.558658599853515625e-01 1.709907688200473785e-02 -6.249537467956542969e-01 -3.841563761234283447e-01 -3.517757952213287354e-01 -1.678097620606422424e-02 -2.653754949569702148e-01
6.564329266548156738e-01 -4.279765486717224121e-01 2.158640325069427490e-02 -4.698247611522674561e-01 -8.820383250713348389e-02 2.331846356391906738e-01 -2.910174988210201263e-02 -3.189490735530853271e-01
5.420944467186927795e-02 -5.321729183197021484e-01 -6.890384852886199951e-02 2.214189171791076660e-01 6.845930218696594238e-02 -4.962130188941955566e-01 1.725860238075256348e-01 -6.159377694129943848e-01
2.053002417087554932e-01 -6.867516636848449707e-01 -3.655575811862945557e-01 -4.607226848602294922e-01 2.031827569007873535e-01 1.975783705711364746e-02 2.020956426858901978e-01 -2.404372692108154297e-01
5.663845539093017578e-01 -4.389883875846862793e-01 6.179884076118469238e-02 -4.761629402637481689e-01 7.387905381619930267e-03 3.437680304050445557e-01 4.971411451697349548e-02 -3.677566349506378174e-01
4.571855068206787109e-01 -4.956166148185729980e-01 2.494951039552688599e-01 5.292586237192153931e-02 -3.634916841983795166e-01 -3.521039485931396484e-01 4.816802963614463806e-02 -4.710341393947601318e-01
-4.034609496593475342e-01 -2.154294550418853760e-01 6.712304055690765381e-02 2.468887418508529663e-01 -2.157333493232727051e-01 4.054194390773773193e-01 -4.343011975288391113e-01 -5.708122849464416504e-01
-1.021103411912918091e-01 -5.485365390777587891e-01 -1.632303893566131592e-01 -1.733371168375015259e-01 -5.644152760505676270e-01 5.069824457168579102e-01 -6.280172616243362427e-02 -2.290229201316833496e-01
2.004131302237510681e-02 -4.331479966640472412e-01 -1.254712045192718506e-02 -3.966769576072692871e-01 4.918207228183746338e-01 1.467910110950469971e-01 3.472810685634613037e-01 -5.200306177139282227e-01
3.333462178707122803e-01 -2.071040123701095581e-01 2.131082266569137573e-01 -2.069806009531021118e-01 -3.301554918289184570e-02 3.651315569877624512e-01 2.873937189579010010e-01 -7.353406548500061035e-01
-3.433405160903930664e-01 -6.639183163642883301e-01 5.090959668159484863e-01 -1.925543323159217834e-02 -8.966722339391708374e-02 3.932132720947265625e-01 -1.012742519378662109e-01 -9.416441619396209717e-02
2.013434320688247681e-01 -2.150390148162841797e-01 -1.535714715719223022e-01 1.373723298311233521e-01 1.329868137836456299e-01 -2.015059739351272583e-01 -7.051215171813964844e-01 -5.614955425262451172e-01
1.050709858536720276e-01 -1.887014508247375488e-01 1.549451947212219238e-01 6.413635611534118652e-02 1.547497808933258057e-01 -1.769430041313171387e-01 -7.494831085205078125e-01 -5.552020072937011719e-01
1.744338194839656353e-03 -3.107885420322418213e-01 6.566640734672546387e-01 -9.728303551673889160e-02 1.682201176881790161e-01 3.621910512447357178e-01 1.521759033203125000e-01 -5.292426347732543945e-01
-3.118312656879425049e-01 -3.118522167205810547e-01 2.770311199128627777e-02 -4.697958528995513916e-01 2.561265528202056885e-01 -4.933741986751556396e-01 -3.506320416927337646e-01 -3.899643421173095703e-01
-1.618544161319732666e-01 -4.961432516574859619e-01 -3.208160400390625000e-01 -2.795510292053222656e-01 5.246604233980178833e-02 4.536702930927276611e-01 3.187651336193084717e-01 -4.862022399902343750e-01
1.912195980548858643e-02 -3.751092255115509033e-01 2.446755617856979370e-01 -1.495579537004232407e-02 1.703746169805526733e-01 -2.118962705135345459e-01 -7.590327858924865723e-01 -3.857192397117614746e-01
2.201283276081085205e-01 -2.975479066371917725e-01 1.036562863737344742e-02 -3.560334071516990662e-02 4.791714549064636230e-01 -4.991565346717834473e-01 -3.480387628078460693e-01 -5.116057395935058594e-01
3.266350328922271729e-01 -8.281666040420532227e-01 2.355512976646423340e-02 -3.138592541217803955e-01 -1.497844327241182327e-02 -1.493457257747650146e-01 2.579748332500457764e-01 -1.389519572257995605e-01
1.379706263542175293e-01 -3.977864980697631836e-01 1.305995136499404907e-01 -3.644774556159973145e-01 -1.931010633707046509e-01 7.241703271865844727e-01 3.113881126046180725e-02 -3.318881392478942871e-01
1.778577864170074463e-01 -6.539487242698669434e-01 3.398030102252960205e-01 -6.124797463417053223e-01 3.795780614018440247e-02 1.414155066013336182e-01 1.298393905162811279e-01 -1.087331473827362061e-01
-2.155482769012451172e-02 -2.962397634983062744e-01 -4.745556712150573730e-01 4.656093940138816833e-02 -1.326682269573211670e-01 -2.158567011356353760e-01 4.015099629759788513e-02 -7.865108847618103027e-01
1.178958080708980560e-02 -7.118937969207763672e-01 -1.104714721441268921e-01 -3.223921656608581543e-01 2.133378237485885620e-01 -2.505169622600078583e-02 4.392271935939788818e-01 -3.713035881519317627e-01
-5.058585405349731445e-01 -3.169493377208709717e-01 -1.513350754976272583e-01 -2.525036223232746124e-02 -3.809479773044586182e-01 -7.525022327899932861e-02 5.262032523751258850e-02 -6.830503344535827637e-01
2.561811208724975586e-01 -2.769519686698913574e-01 2.587456107139587402e-01 -2.860006988048553467e-01 -4.019249603152275085e-02 2.860330045223236084e-01 3.441818058490753174e-01 -7.120616436004638672e-01
-3.528764843940734863e-01 -2.298067808151245117e-01 3.184509277343750000e-01 -5.102757215499877930e-01 2.545041963458061218e-02 -1.228932887315750122e-01 -5.781327486038208008e-01 -3.329965770244598389e-01
1.321534663438796997e-01 -1.964711397886276245e-01 6.089951470494270325e-02 2.862616479396820068e-01 -1.049909442663192749e-01 7.949608564376831055e-02 1.490222811698913574e-01 -9.048367738723754883e-01
7.899784296751022339e-02 -5.372891426086425781e-01 -4.323220252990722656e-01 5.037570372223854065e-02 7.502650469541549683e-02 1.987799108028411865e-01 -6.614983677864074707e-01 -1.814314126968383789e-01
-2.382102608680725098e-02 -2.212079614400863647e-01 3.288037180900573730e-01 -4.685450494289398193e-01 -1.312416791915893555e-01 9.909844398498535156e-02 2.868023514747619629e-01 -7.166259884834289551e-01
1.158452108502388000e-01 -2.135720402002334595e-01 -1.419044286012649536e-02 -4.282522797584533691e-01 -2.087879031896591187e-01 1.127414405345916748e-02 3.431661427021026611e-01 -7.719346880912780762e-01
1.119227036833763123e-01 -3.654234409332275391e-01 2.174395471811294556e-01 9.135843254625797272e-03 1.451320052146911621e-01 -2.310755699872970581e-01 -7.879272103309631348e-01 -3.335969448089599609e-01
5.187080502510070801e-01 -6.986095905303955078e-01 5.871033645235002041e-04 -4.200413227081298828e-01 1.671386808156967163e-01 -4.712264519184827805e-03 1.285919994115829468e-01 -1.481828093528747559e-01
-2.695845663547515869e-01 -6.851944923400878906e-01 -1.379838138818740845e-01 4.357896745204925537e-01 1.270332336425781250e-01 1.632832288742065430e-01 -3.827521502971649170e-01 -2.440953552722930908e-01
4.422442615032196045e-01 -3.076603710651397705e-01 1.567835807800292969e-01 -5.990394949913024902e-01 -2.049024254083633423e-01 3.547300100326538086e-01 6.137720309197902679e-03 -3.980948925018310547e-01
-1.783248186111450195e-01 -6.903537511825561523e-01 -1.077631562948226929e-01 4.033129811286926270e-01 3.223097324371337891e-01 3.136012554168701172e-01 -2.322794348001480103e-01 -2.472942769527435303e-01
-9.997099637985229492e-02 -5.514285564422607422e-01 -3.455765545368194580e-02 -2.208485752344131470e-01 5.830359458923339844e-01 2.416702508926391602e-01 2.576954960823059082e-01 -4.137893915176391602e-01
-1.892177164554595947e-01 -6.493504643440246582e-01 -1.238975897431373596e-01 -2.025942057371139526e-01 6.883162260055541992e-02 4.211915135383605957e-01 3.716695308685302734e-01 -4.072679281234741211e-01
-4.315881058573722839e-02 -3.960600495338439941e-01 4.386827945709228516e-01 -2.222716808319091797e-01 4.313877522945404053e-01 -3.182392716407775879e-01 -4.781294167041778564e-01 -2.888723611831665039e-01
-1.331417709589004517e-01 -2.771221995353698730e-01 -3.702890872955322266e-01 1.212633550167083740e-01 2.276284620165824890e-02 2.307200282812118530e-01 2.217589467763900757e-01 -8.066788911819458008e-01
-1.010859198868274689e-02 -4.163054823875427246e-01 3.354872763156890869e-01 -6.490849703550338745e-02 6.614013761281967163e-02 -4.072243869304656982e-01 -6.811431646347045898e-01 -2.750647962093353271e-01
-1.283325403928756714e-01 -5.891472697257995605e-01 -5.116949677467346191e-01 -4.871842451393604279e-03 1.799279749393463135e-01 1.761180013418197632e-01 -5.381360054016113281e-01 -1.469649821519851685e-01
2.488854676485061646e-01 -3.171157538890838623e-01 -6.333259493112564087e-02 4.208742380142211914e-01 -2.784411907196044922e-01 1.606359030120074749e-03 9.472643025219440460e-03 -7.607402801513671875e-01
9.319962002336978912e-03 -3.986189961433410645e-01 1.988918930292129517e-01 1.497860252857208252e-01 -5.544055104255676270e-01 5.233372449874877930e-01 -2.279825657606124878e-01 -3.818360865116119385e-01
6.116460561752319336e-01 -5.009566545486450195e-01 -1.284595727920532227e-01 -3.089520335197448730e-01 -2.757768630981445312e-01 1.990038156509399414e-01 5.255687981843948364e-02 -3.802111148834228516e-01
-3.552933037281036377e-01 -7.513034939765930176e-01 3.607065379619598389e-01 1.654267834965139627e-04 -1.270102560520172119e-01 -3.512734770774841309e-01 1.444458812475204468e-01 -1.371540129184722900e-01
-3.684312701225280762e-01 -3.084488511085510254e-01 -1.742586344480514526e-01 1.957878936082124710e-03 -5.183998942375183105e-01 -1.027726233005523682e-01 4.637605324387550354e-02 -6.762368679046630859e-01
3.060329854488372803e-01 -3.213000893592834473e-01 7.651948183774948120e-02 -1.148560363799333572e-02 -7.944793999195098877e-02 -2.248680442571640015e-01 -7.523667812347412109e-01 -4.173601865768432617e-01
-2.216164767742156982e-01 -5.944206118583679199e-01 -2.757992744445800781e-01 -3.018312752246856689e-01 1.664203591644763947e-02 3.921034336090087891e-01 3.229372203350067139e-01 -4.148162603378295898e-01
5.080037936568260193e-02 -3.323000669479370117e-01 4.099929332733154297e-01 -9.700954705476760864e-02 -1.962600499391555786e-01 -3.489564955234527588e-01 2.561429142951965332e-01 -6.954084038734436035e-01
-4.910076558589935303e-01 -4.096221625804901123e-01 -2.519217729568481445e-01 6.575784087181091309e-02 -3.321402966976165771e-01 -2.657079696655273438e-01 -1.901706457138061523e-01 -5.533983707427978516e-01
-4.380017891526222229e-02 -3.249320387840270996e-01 -1.355685591697692871e-01 4.477938413619995117e-01 -3.562111556529998779e-01 2.935885079205036163e-02 -1.183911710977554321e-01 -7.292720675468444824e-01
7.705029845237731934e-02 -4.763039052486419678e-01 -1.558771729469299316e-01 -7.027478814125061035e-01 7.774965465068817139e-02 -3.721111714839935303e-01 4.481213167309761047e-02 -3.201963305473327637e-01
-1.540426909923553467e-01 -1.829501241445541382e-01 1.202533841133117676e-01 -3.934331834316253662e-01 3.604019880294799805e-01 -3.153149783611297607e-01 -5.988271236419677734e-01 -4.308626949787139893e-01
4.872099161148071289e-01 -5.726031064987182617e-01 1.758987903594970703e-01 -9.335646033287048340e-02 -5.138354897499084473e-01 -2.800613343715667725e-01 -2.111953049898147583e-01 -8.961970359086990356e-02
-6.981594860553741455e-02 -6.614963412284851074e-01 -3.945558518171310425e-02 1.357453763484954834e-01 5.398451685905456543e-01 6.371508538722991943e-02 -4.771570861339569092e-01 -1.199719607830047607e-01
-1.595883071422576904e-01 -2.900426685810089111e-01 3.670041682198643684e-03 8.090047538280487061e-02 -6.050597429275512695e-01 -1.712522357702255249e-01 1.393059641122817993e-02 -6.987343430519104004e-01
-2.186120301485061646e-01 -3.061179220676422119e-01 5.124341249465942383e-01 -6.171374320983886719e-01 -8.890119194984436035e-02 1.536354124546051025e-01 9.058456867933273315e-02 -4.187366962432861328e-01
-4.306707158684730530e-02 -4.367214739322662354e-01 -8.076944947242736816e-02 -4.802435338497161865e-01 4.581203162670135498e-01 8.278321474790573120e-02 3.252314031124114990e-01 -4.977540671825408936e-01
1.947650611400604248e-01 -7.135702371597290039e-01 3.447105288505554199e-01 1.236489191651344299e-01 3.243649378418922424e-02 7.612333446741104126e-02 -5.507242679595947266e-01 9.287437051534652710e-02
-3.421706259250640869e-01 -5.864155292510986328e-01 -9.543550014495849609e-02 3.731827735900878906e-01 1.987392306327819824e-01 2.168757468461990356e-01 -4.936101138591766357e-01 -2.459259331226348877e-01
9.787678718566894531e-02 -7.044485807418823242e-01 1.925707757472991943e-01 3.284895420074462891e-01 -4.473639726638793945e-01 -2.174471914768218994e-01 -2.209863066673278809e-01 -2.300668805837631226e-01
-2.063693106174468994e-01 -8.386763930320739746e-02 2.934313714504241943e-01 2.112375050783157349e-01 -1.230227872729301453e-01 2.875432968139648438e-01 -4.932783544063568115e-01 -6.917479634284973145e-01
4.628107249736785889e-01 -6.524705886840820312e-01 2.270848155021667480e-01 -4.479601681232452393e-01 1.361879110336303711e-01 2.458970397710800171e-01 1.052769124507904053e-01 -1.332545131444931030e-01
8.369414135813713074e-03 -3.295114338397979736e-01 6.404237449169158936e-02 -5.638664960861206055e-01 2.256109118461608887e-01 5.234989151358604431e-02 2.210529148578643799e-01 -6.832277774810791016e-01
1.641987413167953491e-01 -4.709858894348144531e-01 -2.015265673398971558e-01 3.179336488246917725e-01 -3.470872640609741211e-01 -1.435752511024475098e-01 8.006826788187026978e-02 -6.797221302986145020e-01
-1.868595033884048462e-01 -5.353885293006896973e-01 1.152260154485702515e-01 1.635345965623855591e-01 3.530175089836120605e-01 1.322645246982574463e-01 3.687772154808044434e-01 -6.002584695816040039e-01
2.364010922610759735e-02 -3.980742692947387695e-01 -3.743109405040740967e-01 8.395714312791824341e-02 -4.659725725650787354e-01 -2.216278612613677979e-01 5.651501938700675964e-02 -6.514424681663513184e-01
6.782562136650085449e-01 -3.562372922897338867e-01 3.007849454879760742e-01 -1.939169913530349731e-01 -3.171688318252563477e-01 2.249842584133148193e-01 -1.574988514184951782e-01 -3.301034271717071533e-01
2.419451475143432617e-01 -3.536352813243865967e-01 1.893110424280166626e-01 2.974255681037902832e-01 1.978457160294055939e-02 2.178686708211898804e-01 2.762841880321502686e-01 -7.536001205444335938e-01
-2.868138849735260010e-01 -6.524142026901245117e-01 -3.655039519071578979e-02 4.108772575855255127e-01 -8.979587256908416748e-02 2.698606848716735840e-01 -4.651489853858947754e-01 -1.571163535118103027e-01
-1.647758483886718750e-01 -1.948822103440761566e-02 3.095603883266448975e-01 -9.735021740198135376e-02 -4.026240706443786621e-01 4.312445223331451416e-01 -4.266477823257446289e-01 -5.805667638778686523e-01
-3.518848717212677002e-01 -2.249311804771423340e-01 6.810694467276334763e-03 -3.966006934642791748e-01 -4.050557911396026611e-01 4.021455645561218262e-01 -5.115034580230712891e-01 -2.842841148376464844e-01
2.665739655494689941e-01 -6.070258617401123047e-01 5.726509541273117065e-02 -6.246185302734375000e-01 1.867160648107528687e-01 2.809230685234069824e-01 8.854212611913681030e-02 -2.130963355302810669e-01
-3.777844607830047607e-01 -2.700901627540588379e-01 6.739623844623565674e-02 -1.684799045324325562e-01 -1.968532428145408630e-02 -1.117026358842849731e-01 3.209673464298248291e-01 -7.971934676170349121e-01
5.555011630058288574e-01 -3.957058489322662354e-01 2.613728307187557220e-02 -4.414836466312408447e-01 -3.202314376831054688e-01 -3.521744906902313232e-01 -1.049480214715003967e-01 -3.188340663909912109e-01
-4.900798499584197998e-01 -2.855986952781677246e-01 -2.482027709484100342e-01 -8.907652646303176880e-02 -2.332712560892105103e-01 -1.431302875280380249e-01 -2.084451168775558472e-02 -7.303286194801330566e-01
-6.216662004590034485e-02 -5.150967240333557129e-01 2.924666702747344971e-01 -1.637118905782699585e-01 4.738615751266479492e-01 -5.101818442344665527e-01 -3.058675825595855713e-01 -2.002176791429519653e-01
4.151020944118499756e-01 -7.147526741027832031e-01 -1.067557111382484436e-01 -3.205633759498596191e-01 -6.664826534688472748e-03 3.559826612472534180e-01 1.751058846712112427e-01 -2.126761972904205322e-01
2.253576815128326416e-01 -6.974156498908996582e-01 -8.438666164875030518e-02 -1.949536651372909546e-01 4.348512589931488037e-01 2.016047388315200806e-02 3.256951272487640381e-01 -3.494536280632019043e-01
-9.412906318902969360e-02 -3.289394974708557129e-01 7.986977696418762207e-01 -3.635597601532936096e-02 -1.114391759037971497e-01 1.766193062067031860e-01 -2.939826250076293945e-01 -3.371346294879913330e-01
-9.328716434538364410e-03 -3.657585084438323975e-01 2.330683618783950806e-01 1.562974452972412109e-01 3.847986459732055664e-01 -3.355681002140045166e-01 -4.936521947383880615e-01 -5.319920778274536133e-01
-2.097579836845397949e-01 -2.654425799846649170e-01 2.691345214843750000e-01 -6.001123189926147461e-01 3.726908564567565918e-01 4.764687642455101013e-02 -4.995380342006683350e-01 -2.495329082012176514e-01
-5.622617155313491821e-02 -5.111953616142272949e-01 1.291881315410137177e-02 -5.913367494940757751e-02 -5.186800956726074219e-01 5.628957152366638184e-01 2.330215461552143097e-02 -3.813536465167999268e-01
1.672303676605224609e-01 -8.418846726417541504e-01 -8.978144824504852295e-02 2.844738364219665527e-01 8.612757176160812378e-02 5.068422108888626099e-02 -4.034527838230133057e-01 -3.895089402794837952e-02
4.078748226165771484e-01 -3.453301489353179932e-01 2.254503220319747925e-01 -9.914700686931610107e-02 1.676359772682189941e-01 5.761262774467468262e-01 1.517259031534194946e-01 -5.202722549438476562e-01
3.065443634986877441e-01 -4.555356800556182861e-01 1.528951227664947510e-01 -4.595596790313720703e-01 -3.180091977119445801e-01 -5.269083976745605469e-01 -6.813274230808019638e-03 -2.917825877666473389e-01
-2.090516239404678345e-01 -1.114857569336891174e-01 3.080572783946990967e-01 3.694717586040496826e-02 -2.237237393856048584e-01 2.633129358291625977e-01 -4.810114800930023193e-01 -7.048730254173278809e-01
4.606128856539726257e-02 -3.092504739761352539e-01 1.013130620121955872e-01 1.763785481452941895e-01 1.387638598680496216e-01 2.318435907363891602e-01 3.257314264774322510e-01 -8.256883025169372559e-01
2.258878797292709351e-01 -5.202568769454956055e-01 1.465881615877151489e-01 -7.810084819793701172e-01 1.404958516359329224e-01 1.187885296531021595e-03 -4.976635798811912537e-03 -1.645604372024536133e-01
1.856267452239990234e-01 -8.601446747779846191e-01 -9.705525636672973633e-02 2.773225307464599609e-01 1.055577248334884644e-01 7.302564382553100586e-02 -3.504329621791839600e-01 9.368594735860824585e-03
-6.834564357995986938e-02 -6.636416912078857422e-01 -4.944219812750816345e-02 3.962500095367431641e-01 4.129615724086761475e-01 2.553989291191101074e-01 -3.032751679420471191e-01 -2.602086961269378662e-01
3.393801152706146240e-01 -7.609500885009765625e-01 -2.448270469903945923e-01 1.907816678285598755e-01 1.663735955953598022e-01 -1.114306524395942688e-01 -3.931274712085723877e-01 -1.216228827834129333e-01
-1.814097613096237183e-01 -1.839774399995803833e-01 2.715063393115997314e-01 -4.189048409461975098e-01 4.187869429588317871e-01 -5.347616970539093018e-02 -5.827841758728027344e-01 -4.076349735260009766e-01
-8.696573227643966675e-02 -3.634167611598968506e-01 1.667397469282150269e-01 -9.196228533983230591e-02 3.501518070697784424e-01 -1.964113116264343262e-01 -7.429628968238830566e-01 -3.330593109130859375e-01
-2.716315686702728271e-01 -1.402319520711898804e-01 -1.078513115644454956e-01 -4.666830003261566162e-01 -4.210198223590850830e-01 2.079969197511672974e-01 -5.683453083038330078e-01 -3.654989600181579590e-01
6.533474475145339966e-02 -1.892310976982116699e-01 1.702928692102432251e-01 -2.179661691188812256e-01 -1.306167989969253540e-01 2.132512331008911133e-01 3.465948700904846191e-01 -8.371076583862304688e-01
2.793851681053638458e-02 -2.739509642124176025e-01 -1.054207831621170044e-01 -3.157680928707122803e-01 -4.837714135646820068e-02 -1.877834498882293701e-01 3.693989217281341553e-01 -7.995553016662597656e-01
-3.242578729987144470e-02 -5.547014474868774414e-01 1.169446706771850586e-01 -3.974733054637908936e-01 -8.144012093544006348e-02 6.470208764076232910e-01 1.560367643833160400e-01 -2.645333409309387207e-01
-7.700400054454803467e-02 -5.014611482620239258e-01 -7.846058160066604614e-02 -1.177944019436836243e-01 4.900490492582321167e-02 -1.781870573759078979e-01 4.384008049964904785e-01 -7.044347524642944336e-01
-1.227934062480926514e-01 -3.686916232109069824e-01 5.689479708671569824e-01 -1.154000312089920044e-01 2.325710654258728027e-01 -2.626810073852539062e-01 -5.452477931976318359e-01 -3.026276230812072754e-01
-8.396191149950027466e-02 -4.588856995105743408e-01 6.108955740928649902e-01 -4.394154623150825500e-02 2.753684110939502716e-02 4.596989452838897705e-01 -4.319574832916259766e-01 -9.263569861650466919e-02
-1.416964232921600342e-01 -4.085250496864318848e-01 6.091714501380920410e-01 -8.842055499553680420e-02 -2.860738150775432587e-02 4.589916169643402100e-01 -4.519004523754119873e-01 -1.357046961784362793e-01
1.780597716569900513e-01 -1.552933901548385620e-01 -3.737513422966003418e-01 -3.483004868030548096e-01 2.266383320093154907e-01 4.610392823815345764e-02 1.776493638753890991e-01 -7.733858823776245117e-01
1.911412477493286133e-01 -4.996266663074493408e-01 6.044704318046569824e-01 -7.859664410352706909e-02 2.924185395240783691e-01 2.724036574363708496e-01 -4.268411397933959961e-01 -1.925081573426723480e-02
-2.128427624702453613e-01 -1.705193817615509033e-01 1.339293122291564941e-01 -6.895605921745300293e-01 9.332504123449325562e-02 3.565120398998260498e-01 4.105203971266746521e-02 -5.428577661514282227e-01
6.868007183074951172e-01 -3.186789155006408691e-01 1.603651940822601318e-01 -2.460623681545257568e-01 -4.175858199596405029e-01 -9.898261725902557373e-02 -1.150500550866127014e-01 -3.782497644424438477e-01
2.624770998954772949e-01 -7.968242168426513672e-01 2.947549149394035339e-02 2.479167580604553223e-01 -2.340097874402999878e-01 -3.030794560909271240e-01 1.036271732300519943e-02 -2.951614558696746826e-01
-1.417305618524551392e-01 -2.382069826126098633e-01 -1.691847443580627441e-01 2.261053919792175293e-01 1.683626174926757812e-01 1.218001097440719604e-01 1.684710681438446045e-01 -8.785550594329833984e-01
-1.633519828319549561e-01 -5.748648047447204590e-01 7.667195200920104980e-01 -5.490903928875923157e-02 1.042909175157546997e-01 1.172968558967113495e-02 3.193155862390995026e-03 -2.023570835590362549e-01
-1.022631973028182983e-01 -2.886840701103210449e-01 1.710009276866912842e-01 -6.172341108322143555e-01 -7.118188589811325073e-02 6.947654485702514648e-02 3.294972479343414307e-01 -6.144285798072814941e-01
-2.798966169357299805e-01 -4.870446324348449707e-01 7.647041082382202148e-01 -6.927132606506347656e-02 -3.352729976177215576e-02 -2.179789356887340546e-02 -1.288088858127593994e-01 -2.769179940223693848e-01
-2.097488194704055786e-01 -4.407110512256622314e-01 -1.152396425604820251e-01 -3.149960935115814209e-01 -4.407610595226287842e-01 4.448252916336059570e-01 -5.013889670372009277e-01 -7.580017298460006714e-02
-2.497773319482803345e-01 -1.524707973003387451e-01 5.026103556156158447e-02 -4.509263932704925537e-01 3.142587840557098389e-01 -2.627691626548767090e-01 -5.184682607650756836e-01 -5.214284658432006836e-01
-1.380199491977691650e-01 -5.162543654441833496e-01 6.024981141090393066e-01 -1.147490441799163818e-01 1.800002306699752808e-01 3.261882960796356201e-01 -4.457436800003051758e-01 2.782798931002616882e-02
-6.654170155525207520e-02 -4.913348257541656494e-01 1.591662466526031494e-01 1.680792123079299927e-01 -5.529077649116516113e-01 4.997751414775848389e-01 -2.419697344303131104e-01 -2.941878736019134521e-01
8.855229616165161133e-02 -3.533114194869995117e-01 -1.073685660958290100e-01 3.947094976902008057e-01 -4.482527077198028564e-01 -5.921988189220428467e-02 -4.088093712925910950e-02 -7.027781009674072266e-01
2.755276262760162354e-01 -5.362294912338256836e-01 9.762366116046905518e-02 -4.294656515121459961e-01 -3.248207271099090576e-01 -5.404706597328186035e-01 -1.145690958946943283e-02 -2.117144316434860229e-01
2.532084286212921143e-01 -2.673927545547485352e-01 -9.231735765933990479e-02 1.339416503906250000e-01 -1.250003464519977570e-02 -1.732544600963592529e-01 -7.473838925361633301e-01 -4.991673231124877930e-01
-1.980911195278167725e-01 -3.095712512731552124e-02 3.615840971469879150e-01 -4.089355003088712692e-03 -1.079266145825386047e-01 5.167649984359741211e-01 -2.864632308483123779e-01 -6.843144893646240234e-01
1.251564919948577881e-01 -6.431299448013305664e-01 2.005124092102050781e-02 -6.710100769996643066e-01 2.711199820041656494e-01 1.662301123142242432e-01 7.519552856683731079e-02 -1.151965409517288208e-01
-3.332800567150115967e-01 -9.850410372018814087e-02 1.288502067327499390e-01 3.697783872485160828e-02 -1.941755414009094238e-01 4.274379611015319824e-01 -5.034975409507751465e-01 -6.223621368408203125e-01
1.200443357229232788e-01 -4.618902206420898438e-01 6.924600601196289062e-01 -1.281463950872421265e-01 3.098830282688140869e-01 3.036746978759765625e-01 -2.701759636402130127e-01 -1.228141933679580688e-01
-4.897922873497009277e-01 -3.404884040355682373e-01 -1.210411041975021362e-01 1.391894519329071045e-01 4.276085644960403442e-02 -3.083406984806060791e-01 -1.824094727635383606e-02 -7.161784172058105469e-01
-6.275573372840881348e-02 -3.820644319057464600e-01 1.225031465291976929e-01 -4.434133470058441162e-01 1.347017139196395874e-01 -6.271387916058301926e-03 -7.873675227165222168e-01 -1.829124800860881805e-02
3.040111958980560303e-01 -7.093883156776428223e-01 5.331174284219741821e-02 3.407692611217498779e-01 -4.491914808750152588e-01 -1.584295369684696198e-02 -6.286571174860000610e-02 -2.817862629890441895e-01
1.647587679326534271e-02 -5.166392922401428223e-01 -2.801293730735778809e-01 -2.566442191600799561e-01 2.681140601634979248e-01 -1.070462763309478760e-01 4.496029615402221680e-01 -5.504423379898071289e-01
6.012318283319473267e-02 -2.023801356554031372e-01 2.483717352151870728e-02 1.177772432565689087e-01 1.533483713865280151e-01 -1.933286339044570923e-01 -7.522886991500854492e-01 -5.604545474052429199e-01
2.907911539077758789e-01 -6.669637560844421387e-01 -2.290151715278625488e-01 2.359891235828399658e-01 1.706308722496032715e-01 7.735780626535415649e-02 -5.266323685646057129e-01 -2.236520200967788696e-01
1.598364263772964478e-01 -2.305507808923721313e-01 4.819809794425964355e-01 -2.695964276790618896e-01 3.131644129753112793e-01 3.263398110866546631e-01 2.456080019474029541e-01 -5.928052663803100586e-01
-4.635180532932281494e-01 -3.216770589351654053e-01 1.042808964848518372e-01 -1.300707757472991943e-01 -4.757973179221153259e-02 1.152731757611036301e-02 3.096722960472106934e-01 -7.453780770301818848e-01
1.068761199712753296e-01 -4.220653176307678223e-01 1.532439738512039185e-01 8.384250104427337646e-02 1.141744330525398254e-01 -4.192234575748443604e-01 -6.375556588172912598e-01 -4.297250807285308838e-01
9.170524775981903076e-02 -4.781883955001831055e-01 1.319093853235244751e-01 -2.778268791735172272e-02 7.312340736389160156e-01 -2.217147648334503174e-01 -3.268292248249053955e-01 -2.325426340103149414e-01
-3.273569345474243164e-01 -6.220920085906982422e-01 -9.700369834899902344e-02 1.201557070016860962e-01 9.310496598482131958e-02 3.984552621841430664e-01 -5.576007366180419922e-01 -6.031754240393638611e-02
3.245521485805511475e-01 -2.793294191360473633e-02 9.982352703809738159e-02 -2.049864381551742554e-01 2.699372768402099609e-01 3.287110626697540283e-01 1.171774417161941528e-01 -8.045209050178527832e-01
-1.270910650491714478e-01 -5.530738830566406250e-01 5.940492749214172363e-01 4.560568183660507202e-02 1.140389814972877502e-01 4.985059797763824463e-01 2.221821434795856476e-02 -2.469333112239837646e-01
2.829493582248687744e-01 -6.332835555076599121e-01 -3.722538948059082031e-01 -3.591372072696685791e-01 -2.938871383666992188e-01 2.066655457019805908e-01 1.701520830392837524e-01 -3.054620027542114258e-01
4.530951678752899170e-01 -4.952260255813598633e-01 -1.941727250814437866e-01 -1.878825016319751740e-02 2.492128312587738037e-02 6.177302449941635132e-02 -6.920912265777587891e-01 -1.672499328851699829e-01
-6.996326893568038940e-02 -4.250392615795135498e-01 7.063106894493103027e-01 -3.035167697817087173e-03 2.510305643081665039e-01 4.452439898159354925e-04 -4.560621082782745361e-01 -2.110770791769027710e-01
-1.907982490956783295e-02 -4.167962372303009033e-01 -2.770741283893585205e-02 -4.689254611730575562e-02 2.709338068962097168e-01 3.871348453685641289e-03 -8.388754725456237793e-01 -2.140518575906753540e-01
3.196600079536437988e-02 -5.869615077972412109e-01 1.932018697261810303e-01 -2.441886216402053833e-01 -3.148207962512969971e-01 6.445667147636413574e-01 -2.197240479290485382e-02 -2.060055881738662720e-01
-6.137647852301597595e-02 -7.485968470573425293e-01 -3.199901059269905090e-02 4.569185674190521240e-01 -1.414682716131210327e-01 9.725924581289291382e-02 1.356031280010938644e-02 -4.431486427783966064e-01
-2.662133872509002686e-01 -2.787938117980957031e-01 2.950155735015869141e-01 -6.083153486251831055e-01 3.218996822834014893e-01 7.665922492742538452e-02 -4.751079678535461426e-01 -2.431029975414276123e-01
-2.521895766258239746e-01 -2.904703617095947266e-01 2.424011826515197754e-01 -2.791832089424133301e-01 1.985708922147750854e-01 -6.223185062408447266e-01 -2.327624708414077759e-01 -4.841865599155426025e-01
-1.795674115419387817e-01 -4.516239464282989502e-01 -3.116862475872039795e-01 -7.553662639111280441e-03 1.930489987134933472e-01 3.749710321426391602e-01 -6.822841167449951172e-01 -1.523260474205017090e-01
-1.963962912559509277e-01 -1.744519323110580444e-01 -3.040969371795654297e-01 2.039244323968887329e-01 1.571638435125350952e-01 1.485183686017990112e-01 9.191661328077316284e-02 -8.612364530563354492e-01
3.001024127006530762e-01 -2.897312343120574951e-01 -8.859308063983917236e-02 -2.655640803277492523e-02 3.312431974336504936e-03 -2.554678320884704590e-01 -7.467033863067626953e-01 -4.411343038082122803e-01
-7.183983176946640015e-02 -5.315647125244140625e-01 6.464265584945678711e-01 -4.268826916813850403e-02 -8.260091394186019897e-02 2.989290356636047363e-01 -4.291023313999176025e-01 -1.108066216111183167e-01
1.099097356200218201e-01 -4.926549196243286133e-01 6.557367444038391113e-01 -8.988530375063419342e-03 4.056752920150756836e-01 3.017572164535522461e-01 -1.904169917106628418e-01 -1.524828821420669556e-01
8.737229555845260620e-02 -6.724688410758972168e-01 -4.048017561435699463e-01 -3.444891870021820068e-01 5.110145360231399536e-02 2.575378417968750000e-01 2.947947382926940918e-01 -3.190195858478546143e-01
-4.877749085426330566e-02 -6.146631240844726562e-01 -4.276747405529022217e-01 8.629129827022552490e-02 2.719326913356781006e-01 3.462186753749847412e-01 -4.596712887287139893e-01 -1.560312062501907349e-01
-8.427323400974273682e-02 -6.124982833862304688e-01 6.568972468376159668e-01 3.108976595103740692e-02 1.527333408594131470e-01 2.869564890861511230e-01 9.583315253257751465e-02 -2.653450965881347656e-01
2.536685951054096222e-02 9.154167771339416504e-02 5.540684983134269714e-02 1.268274039030075073e-01 -1.685163080692291260e-01 2.791244685649871826e-01 -5.668028593063354492e-01 -7.377316355705261230e-01
-3.002784252166748047e-01 -2.027866840362548828e-01 -2.309780716896057129e-01 8.092964440584182739e-02 1.630317233502864838e-02 -3.299506381154060364e-02 1.185778081417083740e-01 -8.907271623611450195e-01
2.541635036468505859e-01 -5.105739235877990723e-01 2.431757897138595581e-01 1.775688678026199341e-01 1.651225835084915161e-01 -3.546312451362609863e-01 -5.893086194992065430e-01 -2.893727719783782959e-01
8.419302105903625488e-02 -4.473556280136108398e-01 3.281284868717193604e-01 2.481320202350616455e-01 1.347736418247222900e-01 3.239513337612152100e-01 3.048037886619567871e-01 -6.383829712867736816e-01
-1.113976240158081055e-01 -5.360178947448730469e-01 9.838179498910903931e-02 2.764093577861785889e-01 -5.505002140998840332e-01 4.163025617599487305e-01 -8.079995959997177124e-02 -3.623635768890380859e-01
-2.851250171661376953e-01 -2.848244905471801758e-01 2.410676479339599609e-01 -1.088124215602874756e-01 4.970513284206390381e-02 -2.630404531955718994e-01 -7.399297952651977539e-01 -3.853154480457305908e-01
-2.600507736206054688e-01 -6.167493462562561035e-01 -6.133558973670005798e-02 -1.420818567276000977e-01 -4.004243910312652588e-01 5.438225269317626953e-01 1.028590574860572815e-01 -2.477535158395767212e-01
-1.208149418234825134e-01 -5.638161897659301758e-01 3.972624838352203369e-01 1.273089498281478882e-01 -2.814315855503082275e-01 5.382884740829467773e-01 -2.972635328769683838e-01 -1.901740878820419312e-01
-6.841268390417098999e-02 -3.991958498954772949e-01 1.545581221580505371e-01 -4.123036563396453857e-02 2.388592362403869629e-01 -1.363438814878463745e-01 3.544934093952178955e-01 -7.804262042045593262e-01
8.555468171834945679e-02 -1.582669168710708618e-01 9.541258215904235840e-03 3.953039646148681641e-01 -2.217038720846176147e-01 3.671614825725555420e-02 -4.525755345821380615e-02 -8.710493445396423340e-01
3.415537476539611816e-01 -8.546056151390075684e-01 -2.445842027664184570e-01 -1.308505982160568237e-01 -2.005175948143005371e-01 6.438332796096801758e-02 1.346195191144943237e-01 -1.164991185069084167e-01
2.006528675556182861e-01 -8.235589265823364258e-01 2.525476813316345215e-01 2.497861385345458984e-01 -1.923789083957672119e-02 -1.451868680305778980e-03 -3.877300024032592773e-01 6.788928061723709106e-02
7.159594297409057617e-01 -1.501550972461700439e-01 3.190247416496276855e-01 -2.051899880170822144e-01 -6.763565540313720703e-02 1.352026611566543579e-01 -2.360541932284832001e-02 -5.454945564270019531e-01
1.029197871685028076e-01 -3.251609802246093750e-01 2.047325074672698975e-01 8.827131241559982300e-02 -1.932037323713302612e-01 4.230146706104278564e-01 2.534020543098449707e-01 -7.439686059951782227e-01
-4.325460270047187805e-02 -3.465881049633026123e-01 -8.784180879592895508e-02 6.854012608528137207e-02 1.680643409490585327e-01 2.355774641036987305e-01 3.607897460460662842e-01 -8.072671294212341309e-01
-3.301460146903991699e-01 -3.701943457126617432e-01 7.396010160446166992e-01 -1.893669962882995605e-01 -1.477408688515424728e-02 1.355185657739639282e-01 -1.207661926746368408e-01 -3.713789880275726318e-01
-5.735365748405456543e-01 -3.198565244674682617e-01 -1.206304877996444702e-01 9.677235782146453857e-02 -1.508339643478393555e-01 -7.819110900163650513e-02 1.583897881209850311e-02 -7.181334495544433594e-01
-6.460276246070861816e-02 -4.518489539623260498e-01 2.243903651833534241e-02 -5.952774882316589355e-01 1.190558448433876038e-01 1.287699788808822632e-01 3.509106934070587158e-01 -5.318890810012817383e-01
1.477416306734085083e-01 -4.456428885459899902e-01 -3.263225555419921875e-01 2.209892421960830688e-01 -4.211357235908508301e-01 -1.798451393842697144e-01 -2.429740875959396362e-02 -6.433990001678466797e-01
-1.322191860526800156e-02 -2.729754149913787842e-01 -1.393082886934280396e-01 -2.756104171276092529e-01 -1.238627359271049500e-01 1.852223873138427734e-01 3.713007867336273193e-01 -8.015162944793701172e-01
-6.226576492190361023e-02 -8.319226652383804321e-02 3.472296595573425293e-01 1.583039574325084686e-02 -1.098192930221557617e-01 5.278356075286865234e-01 -5.063361525535583496e-01 -5.668651461601257324e-01
1.676064580678939819e-01 -5.721749663352966309e-01 -2.195156216621398926e-01 2.283077389001846313e-01 -4.473872780799865723e-01 -1.324314028024673462e-01 1.447221338748931885e-01 -5.527879595756530762e-01
1.512443274259567261e-01 -4.213174581527709961e-01 3.246168792247772217e-01 6.741077452898025513e-02 1.234203875064849854e-01 -3.216107189655303955e-01 -6.787503957748413086e-01 -3.321569561958312988e-01
-2.512283995747566223e-02 -1.991228759288787842e-01 5.131617188453674316e-01 -3.144782483577728271e-01 -2.048537880182266235e-01 -1.234687715768814087e-01 2.498211711645126343e-01 -6.912792921066284180e-01
-2.367858737707138062e-01 -1.845253407955169678e-01 -5.441432446241378784e-02 -6.508316397666931152e-01 2.600519061088562012e-01 3.477565348148345947e-01 4.809409007430076599e-02 -5.408007502555847168e-01
-1.691527366638183594e-01 -2.414343059062957764e-01 1.885712593793869019e-01 -5.277105569839477539e-01 4.466698169708251953e-01 1.916083879768848419e-02 -5.605351328849792480e-01 -2.915109694004058838e-01
3.604869544506072998e-02 -2.548990547657012939e-01 3.655173182487487793e-01 -2.154592871665954590e-01 -1.755189746618270874e-01 -6.609967444092035294e-03 3.425309956073760986e-01 -7.781537175178527832e-01
1.229248121380805969e-01 -3.444674015045166016e-01 2.427813410758972168e-01 -2.748948894441127777e-02 -4.338921606540679932e-02 -2.640091180801391602e-01 -7.845052480697631836e-01 -3.456896245479583740e-01
-1.647104471921920776e-01 -2.207238376140594482e-01 2.696652114391326904e-01 -4.654598236083984375e-01 3.094057440757751465e-01 -2.887140214443206787e-01 -5.511160492897033691e-01 -3.898237645626068115e-01
4.501674696803092957e-02 -6.533444523811340332e-01 -2.281191647052764893e-01 2.993840873241424561e-01 -3.995439112186431885e-01 3.145017027854919434e-01 -3.566055893898010254e-01 -2.091200053691864014e-01
2.625643610954284668e-01 -2.994022965431213379e-01 -1.984235793352127075e-01 2.086905986070632935e-01 7.802388072013854980e-02 -1.176469102501869202e-01 -6.841706037521362305e-01 -5.200737118721008301e-01
1.450537145137786865e-01 -3.654936552047729492e-01 2.150389105081558228e-01 -2.821975350379943848e-01 -5.526872277259826660e-01 3.383815586566925049e-01 1.819657087326049805e-01 -5.161587595939636230e-01
1.033289954066276550e-01 -6.755959391593933105e-01 -2.955295145511627197e-01 -5.930714011192321777e-01 9.367380291223526001e-02 -1.980342417955398560e-01 1.455331146717071533e-01 -1.570023894309997559e-01
-8.841641992330551147e-02 -1.244787797331809998e-01 4.138132631778717041e-01 -1.596678197383880615e-01 3.226127326488494873e-01 -1.847389042377471924e-01 -5.916337966918945312e-01 -5.401056408882141113e-01
8.261350542306900024e-02 -5.233509540557861328e-01 -2.069672495126724243e-01 -2.856748737394809723e-02 4.424405097961425781e-01 4.979236125946044922e-01 2.109751403331756592e-01 -4.329378604888916016e-01
-5.254861116409301758e-01 -2.254183590412139893e-01 -2.694176323711872101e-02 -1.210171803832054138e-01 -6.755422055721282959e-02 -1.982568763196468353e-02 2.064015269279479980e-01 -7.811028361320495605e-01
2.205319553613662720e-01 -7.826690077781677246e-01 9.325351566076278687e-03 5.085699558258056641e-01 -8.510753512382507324e-02 -4.956981539726257324e-02 -9.284583479166030884e-02 -2.484825849533081055e-01
1.299555748701095581e-01 -7.599156498908996582e-01 -2.691374421119689941e-01 -4.406900405883789062e-01 5.271792039275169373e-02 2.392800003290176392e-01 2.271422892808914185e-01 -1.654367595911026001e-01
1.928571462631225586e-01 -2.246025353670120239e-01 4.967271387577056885e-01 1.702811270952224731e-01 -1.258103251457214355e-01 1.758753657341003418e-01 2.098554372787475586e-01 -7.388008236885070801e-01
-2.517074644565582275e-01 -3.145112097263336182e-01 -1.221727281808853149e-01 -3.203443586826324463e-01 -5.563542842864990234e-01 2.569391131401062012e-01 -5.419671535491943359e-01 -2.256174534559249878e-01
-1.419462561607360840e-01 -5.090957880020141602e-01 -7.451066374778747559e-02 -2.419971376657485962e-01 6.739618182182312012e-01 3.002726472914218903e-02 2.175466120243072510e-01 -3.925629854202270508e-01
-5.855339765548706055e-01 -5.579379796981811523e-01 -3.806709870696067810e-02 -1.813876791857182980e-03 -3.354130089282989502e-01 -3.747162520885467529e-01 -1.356885731220245361e-01 -2.703281044960021973e-01
-2.441524565219879150e-01 -2.340389937162399292e-01 5.132005214691162109e-01 -5.204963684082031250e-01 -1.097102463245391846e-01 2.412888780236244202e-02 1.873127073049545288e-01 -5.510169267654418945e-01
-3.385710120201110840e-01 -3.140750229358673096e-01 6.484813243150711060e-02 -2.818096876144409180e-01 -4.670667946338653564e-01 1.238913610577583313e-01 -6.581794023513793945e-01 -1.907985806465148926e-01
-1.407413631677627563e-01 -1.365620791912078857e-01 3.047489523887634277e-01 -1.497871428728103638e-01 2.321550697088241577e-01 -1.843549013137817383e-01 -6.862941384315490723e-01 -5.360522866249084473e-01
-1.618822664022445679e-01 -3.921129703521728516e-01 2.161461114883422852e-01 -4.289425909519195557e-01 -3.599164485931396484e-01 5.224154591560363770e-01 1.356809139251708984e-01 -4.104430675506591797e-01
9.876368194818496704e-02 -6.565202474594116211e-01 2.984473109245300293e-01 7.125685364007949829e-02 1.487249433994293213e-01 3.356797993183135986e-01 -5.631141066551208496e-01 1.148089542984962463e-01
-2.022830098867416382e-01 -3.437523841857910156e-01 2.618724703788757324e-01 -5.777710676193237305e-01 3.733761012554168701e-01 -6.470649689435958862e-02 -5.016071200370788574e-01 -2.081174701452255249e-01
6.262160092592239380e-02 -3.577134013175964355e-01 -2.438518404960632324e-02 3.535892665386199951e-01 -4.240215420722961426e-01 3.503279387950897217e-01 6.604455411434173584e-02 -6.600104570388793945e-01
5.764584541320800781e-01 -3.670191466808319092e-01 1.948183029890060425e-01 -2.786124683916568756e-02 -5.613889098167419434e-01 1.845688000321388245e-02 -2.526097595691680908e-01 -3.390461802482604980e-01
-2.108988612890243530e-01 -2.592184543609619141e-01 2.389068603515625000e-01 -5.715546607971191406e-01 3.530661165714263916e-01 3.158677741885185242e-02 -5.543131232261657715e-01 -2.676936089992523193e-01
9.216067939996719360e-02 -2.018838524818420410e-01 -5.375859886407852173e-02 2.016139179468154907e-01 1.287282854318618774e-01 -2.382535338401794434e-01 -6.387473344802856445e-01 -6.525926589965820312e-01
9.057441353797912598e-02 -5.750861763954162598e-01 -7.087055593729019165e-02 3.279010653495788574e-01 -1.891383230686187744e-01 -4.673014283180236816e-01 6.384967267513275146e-02 -5.388039350509643555e-01
1.072543412446975708e-01 -6.319994330406188965e-01 -5.110730528831481934e-01 1.007076874375343323e-01 1.474767178297042847e-01 3.153758347034454346e-01 -4.062695503234863281e-01 -1.773955971002578735e-01
-9.026740491390228271e-02 -2.495244294404983521e-01 6.705275774002075195e-01 -1.320017129182815552e-01 -3.674454055726528168e-03 7.078456133604049683e-02 1.903716176748275757e-01 -6.490703225135803223e-01
-2.736412286758422852e-01 -1.397199481725692749e-01 8.600510656833648682e-02 -2.508304119110107422e-01 -3.391076028347015381e-01 4.578429758548736572e-01 -6.209459900856018066e-01 -3.536919951438903809e-01
-6.032925844192504883e-01 -4.413433372974395752e-01 -3.664857745170593262e-01 4.652356356382369995e-02 -1.337626576423645020e-01 1.495101302862167358e-01 -1.513722687959671021e-01 -4.915471673011779785e-01
-2.632897160947322845e-02 -5.537325739860534668e-01 -5.121636390686035156e-01 7.907429337501525879e-02 1.498486697673797607e-01 3.735053539276123047e-01 -4.762863218784332275e-01 -1.879184842109680176e-01
-3.617571592330932617e-01 -1.971857696771621704e-01 5.448184609413146973e-01 1.090416386723518372e-01 -1.582298427820205688e-01 1.502284109592437744e-01 -4.156210124492645264e-01 -5.488044619560241699e-01
5.139476805925369263e-02 -4.225036203861236572e-01 7.230252027511596680e-02 -5.047050490975379944e-02 2.418962419033050537e-01 -2.105711102485656738e-01 4.236921370029449463e-01 -7.271211743354797363e-01
-2.095210552215576172e-02 -6.565198302268981934e-01 1.341372877359390259e-01 3.307065069675445557e-01 -3.557676374912261963e-01 4.812272191047668457e-01 -2.356835454702377319e-01 -1.657899767160415649e-01
-1.593393087387084961e-01 -5.292563438415527344e-01 2.109841853380203247e-01 -1.866586357355117798e-01 -5.829271674156188965e-01 4.688498079776763916e-01 -6.040055304765701294e-02 -2.277505546808242798e-01
5.104324966669082642e-02 -1.424680203199386597e-01 2.896683514118194580e-01 2.666065692901611328e-01 -1.578150987625122070e-01 -7.626221328973770142e-02 1.623757183551788330e-01 -8.746561408042907715e-01
4.586053192615509033e-01 -2.740925550460815430e-01 2.959100306034088135e-01 -3.787745907902717590e-02 3.320015370845794678e-01 1.765990555286407471e-01 2.515881359577178955e-01 -6.487280726432800293e-01
8.450160920619964600e-02 -2.932788431644439697e-01 -4.853038489818572998e-01 4.470422863960266113e-02 -1.362317353487014771e-01 6.108627915382385254e-01 -1.478490084409713745e-01 -5.057240128517150879e-01
-4.096320644021034241e-02 -5.999565720558166504e-01 4.311236739158630371e-01 1.112584173679351807e-01 -9.365459531545639038e-02 3.421523272991180420e-01 -5.605915188789367676e-01 -5.098869092762470245e-03
-5.036947727203369141e-01 -4.867449998855590820e-01 -1.457389295101165771e-01 2.132186442613601685e-01 -4.692455753684043884e-02 -3.457492291927337646e-01 -8.418338745832443237e-02 -5.602119565010070801e-01
-1.306465417146682739e-01 2.051814459264278412e-02 2.555194795131683350e-01 -1.797798275947570801e-01 -3.591168224811553955e-01 3.755458593368530273e-01 -4.771702289581298828e-01 -6.222607493400573730e-01
-4.267001748085021973e-01 -1.493204683065414429e-01 2.249728590250015259e-01 -5.687712430953979492e-01 6.116200983524322510e-02 -2.998044490814208984e-01 -3.438546955585479736e-01 -4.578834772109985352e-01
-3.681609928607940674e-01 -3.180460929870605469e-01 -2.649684250354766846e-01 1.190868467092514038e-01 -5.060918331146240234e-01 -1.227070912718772888e-01 -1.516922265291213989e-01 -6.202560663223266602e-01
-1.777461171150207520e-01 -6.993007659912109375e-01 5.982569456100463867e-01 -7.235167175531387329e-02 -2.817044556140899658e-01 -1.695860326290130615e-01 -3.371753916144371033e-02 -8.357661217451095581e-02
5.944780111312866211e-01 -5.834779739379882812e-01 -1.139309853315353394e-01 -1.885410398244857788e-02 3.411157727241516113e-01 6.974275410175323486e-02 1.598118096590042114e-01 -3.821647167205810547e-01
-2.417817264795303345e-01 -2.132122367620468140e-01 3.719954285770654678e-03 -5.442891716957092285e-01 2.778419852256774902e-01 -2.125624865293502808e-01 -5.861210227012634277e-01 -3.659244477748870850e-01
1.001954674720764160e-01 -6.293652653694152832e-01 -1.547880917787551880e-01 4.538732022047042847e-02 1.065414324402809143e-01 4.505103826522827148e-01 3.864574134349822998e-01 -4.518638551235198975e-01
2.079872190952301025e-01 -2.488742619752883911e-01 -3.318521380424499512e-02 -3.844222724437713623e-01 -2.669971287250518799e-01 6.920362710952758789e-01 -1.125860139727592468e-01 -4.278362095355987549e-01
1.539846807718276978e-01 -4.290691316127777100e-01 -1.882353425025939941e-01 -1.722193807363510132e-01 1.788550168275833130e-01 6.124496087431907654e-02 -8.158208131790161133e-01 -1.606013625860214233e-01
1.323469877243041992e-01 -4.957469403743743896e-01 -2.498719692230224609e-01 -1.708017438650131226e-01 -5.500674247741699219e-02 5.579738020896911621e-01 3.155162930488586426e-01 -4.808315038681030273e-01
-2.555277645587921143e-01 -1.550379991531372070e-01 -2.002689428627490997e-02 3.011755645275115967e-01 -6.897412985563278198e-02 2.711520493030548096e-01 -5.500499606132507324e-01 -6.623632907867431641e-01
6.499870121479034424e-02 -5.130403041839599609e-01 -4.291011989116668701e-01 3.020180854946374893e-03 -2.086677402257919312e-01 5.995596647262573242e-01 -4.211844876408576965e-02 -3.789984285831451416e-01
-1.395753473043441772e-01 -4.152385890483856201e-01 4.078764915466308594e-01 -5.739133358001708984e-01 1.100295037031173706e-01 2.587966918945312500e-01 2.011500746011734009e-01 -4.391038417816162109e-01
3.626824319362640381e-01 -6.496760845184326172e-01 -9.472260251641273499e-03 4.159967303276062012e-01 -1.256590634584426880e-01 -2.775796353816986084e-01 1.029522940516471863e-01 -4.120674133300781250e-01
-7.923834957182407379e-03 -5.171307921409606934e-01 8.573872596025466919e-02 4.724539443850517273e-02 5.221816897392272949e-01 -3.595271110534667969e-01 3.109194040298461914e-01 -4.736300110816955566e-01
-2.693060934543609619e-01 -6.210937500000000000e-01 5.298209786415100098e-01 4.632155224680900574e-02 -3.334002941846847534e-02 4.715592563152313232e-01 1.142985001206398010e-02 -1.877516210079193115e-01
-2.917956113815307617e-01 -1.919115036725997925e-01 3.663014173507690430e-01 -5.705471038818359375e-01 2.707489728927612305e-01 -1.901558339595794678e-01 -3.538815379142761230e-01 -4.285187125205993652e-01
1.096329167485237122e-01 -1.974363923072814941e-01 -4.881031811237335205e-01 4.022105783224105835e-02 -1.762247830629348755e-01 5.249137878417968750e-01 -1.258995980024337769e-01 -6.218495368957519531e-01
-1.160253882408142090e-01 -4.791179895401000977e-01 6.123785972595214844e-01 -8.822283148765563965e-02 -2.034414857625961304e-01 4.801256954669952393e-01 2.782537229359149933e-02 -3.186060786247253418e-01
-2.096104323863983154e-01 -8.199613690376281738e-01 3.712702095508575439e-01 -1.159696877002716064e-01 2.701493166387081146e-02 -3.454063236713409424e-01 1.077003628015518188e-01 -2.831155993044376373e-02
-4.246771037578582764e-01 -7.397727966308593750e-01 1.650610268115997314e-01 -2.938944101333618164e-01 1.904693394899368286e-01 -2.015780508518218994e-01 2.541297376155853271e-01 -1.314244866371154785e-01
-3.935316801071166992e-01 -3.034183681011199951e-01 1.512197703123092651e-01 -5.990486145019531250e-01 8.114811778068542480e-02 -2.430670559406280518e-01 -4.666672050952911377e-01 -2.964769601821899414e-01
-8.231183886528015137e-02 -4.139034748077392578e-01 7.328141927719116211e-01 -1.187760308384895325e-01 6.045851483941078186e-02 4.167240262031555176e-01 3.702467679977416992e-02 -3.034791350364685059e-01
-3.143089711666107178e-01 -2.528966069221496582e-01 3.135072290897369385e-01 -5.951933264732360840e-01 2.418003231287002563e-01 -2.614772319793701172e-02 -5.167478919029235840e-01 -2.419337034225463867e-01
6.434215307235717773e-01 -4.616685509681701660e-01 -1.583309471607208252e-02 1.663909256458282471e-01 1.280063241720199585e-01 -1.890327781438827515e-01 1.250502616167068481e-01 -5.264766216278076172e-01
2.109376043081283569e-01 -6.866860389709472656e-01 6.450009346008300781e-02 3.352409005165100098e-01 -2.534546852111816406e-01 1.261178553104400635e-01 -5.336029529571533203e-01 -5.043552443385124207e-02
-3.035226762294769287e-01 -2.897931337356567383e-01 -6.067173555493354797e-02 -4.877354502677917480e-01 3.443576991558074951e-01 -6.349099427461624146e-02 -6.206805109977722168e-01 -2.728908061981201172e-01
-2.335237413644790649e-01 -7.882201671600341797e-01 2.620373070240020752e-01 -1.056303679943084717e-01 -2.386305183172225952e-01 -4.096677005290985107e-01 1.203438341617584229e-01 -7.141096144914627075e-02
-3.238989412784576416e-01 -4.822018146514892578e-01 9.806434810161590576e-02 2.811996638774871826e-01 -1.463537570089101791e-02 -4.108293354511260986e-01 -7.577598839998245239e-02 -6.317784786224365234e-01
2.491216063499450684e-01 -1.614884883165359497e-01 2.102792114019393921e-01 -6.684460639953613281e-01 -3.170292675495147705e-01 2.100601643323898315e-01 2.967289835214614868e-02 -5.246989727020263672e-01
-2.587022483348846436e-01 -4.111894071102142334e-01 -3.250077962875366211e-01 2.346237450838088989e-01 5.539869889616966248e-02 9.039384126663208008e-02 1.435669660568237305e-01 -7.559539079666137695e-01
-1.488545536994934082e-01 -3.761569857597351074e-01 -2.867982387542724609e-01 5.089399591088294983e-02 1.732496619224548340e-01 2.053170502185821533e-01 -7.577990889549255371e-01 -3.241525590419769287e-01
8.584120124578475952e-02 7.486387155950069427e-03 -3.925351798534393311e-01 -1.641061156988143921e-01 2.694006860256195068e-01 -1.492286771535873413e-01 5.789344664663076401e-03 -8.465701341629028320e-01
6.286962032318115234e-01 -2.394625991582870483e-01 1.053707599639892578e-01 -3.891181647777557373e-01 -2.904270887374877930e-01 2.569688856601715088e-01 -4.643765464425086975e-02 -4.820222556591033936e-01
2.642408013343811035e-01 -8.271557092666625977e-01 1.724811047315597534e-01 2.015742212533950806e-01 -1.114490032196044922e-01 8.528600633144378662e-02 2.911122739315032959e-01 -2.667721211910247803e-01
3.160066902637481689e-01 -2.804112732410430908e-01 3.202964067459106445e-01 -5.638879537582397461e-01 -7.122427225112915039e-02 2.512376606464385986e-01 1.881882101297378540e-01 -5.452907085418701172e-01
3.136118128895759583e-02 -4.757325351238250732e-01 -1.938342452049255371e-01 4.659106433391571045e-01 -4.159885346889495850e-01 -7.022801041603088379e-02 -1.214915812015533447e-01 -5.703613162040710449e-01
-2.358492463827133179e-01 -4.128152504563331604e-02 1.837341636419296265e-01 -3.947600722312927246e-02 -4.357016086578369141e-01 2.215959876775741577e-01 -4.279014468193054199e-01 -6.966448426246643066e-01
-7.484927028417587280e-02 -1.470110863447189331e-01 -1.566101014614105225e-01 -3.504279553890228271e-01 3.257775604724884033e-01 8.528446406126022339e-02 -7.702562212944030762e-01 -3.446152508258819580e-01
-1.968961954116821289e-01 -6.648775935173034668e-01 -3.771784007549285889e-01 3.491614758968353271e-01 -1.564158499240875244e-01 1.999872475862503052e-01 -3.595941066741943359e-01 -2.474341839551925659e-01
-5.635992884635925293e-01 -5.059273242950439453e-01 -1.565535664558410645e-01 1.809029579162597656e-01 -3.649987578392028809e-01 -6.642781198024749756e-02 -1.251486092805862427e-01 -4.646069109439849854e-01
-2.739139795303344727e-01 -4.235060811042785645e-01 1.486756801605224609e-01 -2.571667134761810303e-01 -7.904948294162750244e-02 5.403600260615348816e-02 4.377186298370361328e-01 -6.757279634475708008e-01
3.505812287330627441e-01 -2.017249763011932373e-01 -3.025924861431121826e-01 3.533320873975753784e-02 1.989951133728027344e-01 5.509563088417053223e-01 9.181971661746501923e-03 -6.327345967292785645e-01
-6.435870379209518433e-02 -1.196504011750221252e-01 2.751654684543609619e-01 -5.711788535118103027e-01 -1.039285883307456970e-01 5.957437306642532349e-02 2.258544713258743286e-01 -7.170913815498352051e-01
-2.396100908517837524e-01 -4.917055368423461914e-01 6.251553297042846680e-01 7.830434292554855347e-02 1.122300028800964355e-01 4.486418962478637695e-01 6.160391028970479965e-03 -2.999147772789001465e-01
-4.441190063953399658e-01 -2.951917648315429688e-01 -2.706400752067565918e-01 2.170182615518569946e-01 -1.569942384958267212e-02 1.642974838614463806e-02 -8.831803686916828156e-03 -7.711567282676696777e-01
-1.708646714687347412e-01 -3.758983314037322998e-01 -2.573149502277374268e-01 -4.532592892646789551e-01 -1.643357127904891968e-01 4.934579730033874512e-01 2.490245848894119263e-01 -4.746896624565124512e-01
7.521488517522811890e-02 -4.413656592369079590e-01 -2.090135514736175537e-01 -2.200486660003662109e-01 -6.592885255813598633e-01 3.743939697742462158e-01 -3.405607640743255615e-01 -1.289073228836059570e-01
2.932966053485870361e-01 -4.340467453002929688e-01 -4.296871423721313477e-01 -3.710484802722930908e-01 -4.993458092212677002e-01 1.667130291461944580e-01 7.135328650474548340e-02 -3.479105234146118164e-01
-2.964638546109199524e-02 -6.104407310485839844e-01 5.934224128723144531e-01 -1.035150736570358276e-01 2.851323187351226807e-01 3.771714568138122559e-01 1.112346276640892029e-01 -1.663906574249267578e-01
-2.827636003494262695e-01 -5.652161836624145508e-01 -1.810532063245773315e-02 -1.269947290420532227e-01 5.888710021972656250e-01 8.358571678400039673e-02 -4.721605181694030762e-01 -8.618888258934020996e-02
-5.935950875282287598e-01 -3.550530374050140381e-01 -5.083371885120868683e-03 3.450923599302768707e-03 -9.357199817895889282e-02 2.589875459671020508e-02 2.084118574857711792e-01 -6.846039295196533203e-01
-3.051236867904663086e-01 -7.241081595420837402e-01 5.205652713775634766e-01 1.741950362920761108e-01 -1.660021692514419556e-01 -2.863272652029991150e-02 -2.112717330455780029e-01 -9.067804366350173950e-02
-2.790001034736633301e-01 -3.475264012813568115e-01 -2.066144160926342010e-02 -2.779511511325836182e-01 6.004977226257324219e-01 -1.288612037897109985e-01 -4.989396333694458008e-01 -3.123413920402526855e-01
-5.400119423866271973e-01 -4.697871208190917969e-01 -1.227749958634376526e-01 8.390048146247863770e-02 -8.657202869653701782e-02 1.271751523017883301e-02 -1.655688434839248657e-01 -6.561284065246582031e-01
-6.432060897350311279e-02 -5.297237038612365723e-01 6.993867754936218262e-01 9.521177411079406738e-02 3.076088130474090576e-01 1.947417110204696655e-01 1.843495294451713562e-02 -2.901055812835693359e-01
-1.094696968793869019e-01 -4.987040162086486816e-01 -4.755215048789978027e-01 -3.584502637386322021e-01 3.614950776100158691e-01 7.934471219778060913e-02 1.643442958593368530e-01 -4.698088467121124268e-01
-4.255055785179138184e-01 -3.079023361206054688e-01 -3.350578546524047852e-01 6.582756340503692627e-02 2.837763400748372078e-03 -2.559334039688110352e-03 9.413720667362213135e-02 -7.737361788749694824e-01
-1.132938340306282043e-01 -5.266287922859191895e-01 -9.968747943639755249e-02 4.107764661312103271e-01 -1.280266195535659790e-01 -1.790958344936370850e-01 -1.873740404844284058e-01 -6.690116524696350098e-01
8.542760461568832397e-02 -2.475082278251647949e-01 4.654327630996704102e-01 -1.115988045930862427e-01 2.194091528654098511e-01 -2.528020143508911133e-01 -6.581062674522399902e-01 -3.964933454990386963e-01
3.534485995769500732e-01 -3.338939845561981201e-01 1.936740875244140625e-01 -2.136890739202499390e-01 -3.780029714107513428e-01 6.368349790573120117e-01 -1.559589207172393799e-01 -3.280977606773376465e-01
-5.553477443754673004e-03 3.931019455194473267e-02 -3.955920934677124023e-01 -3.658525943756103516e-01 -6.368174403905868530e-02 3.038427606225013733e-02 2.804523892700672150e-02 -8.380438089370727539e-01
1.464180797338485718e-01 -5.477874279022216797e-01 -2.994651496410369873e-01 1.700091063976287842e-01 -3.621877133846282959e-01 -5.739153921604156494e-02 -8.011975884437561035e-02 -6.473139524459838867e-01
-2.545331120491027832e-01 -1.544527262449264526e-01 -5.019816011190414429e-02 -4.893697500228881836e-01 3.293915987014770508e-01 -4.528253898024559021e-02 -6.362988948822021484e-01 -3.923377692699432373e-01
-2.713338136672973633e-01 -5.350292325019836426e-01 -7.673684507608413696e-03 -4.881249964237213135e-01 2.408354133367538452e-01 1.812432259321212769e-01 3.116746246814727783e-01 -4.623905420303344727e-01
-4.640914201736450195e-01 -2.217622399330139160e-01 3.632019460201263428e-01 -6.460419297218322754e-01 -1.163159385323524475e-01 2.235047221183776855e-01 -8.222904056310653687e-02 -3.404546976089477539e-01
-3.238278329372406006e-01 -1.728872507810592651e-01 -1.496030539274215698e-01 -2.679022401571273804e-02 -4.239059686660766602e-01 -3.644304871559143066e-01 -1.501946896314620972e-01 -7.120972871780395508e-01
-5.288487300276756287e-02 -3.545658588409423828e-01 -5.570423603057861328e-01 -2.995135076344013214e-02 -2.436931580305099487e-01 4.299346804618835449e-01 -1.333289593458175659e-01 -5.461558103561401367e-01
7.608743757009506226e-02 -2.798857688903808594e-01 -3.273603022098541260e-01 6.088387221097946167e-02 -3.168632388114929199e-01 -1.738494485616683960e-01 3.187372535467147827e-02 -8.205860257148742676e-01
-2.213473469018936157e-01 -1.478217244148254395e-01 2.199518978595733643e-01 -3.633418679237365723e-01 2.801611721515655518e-01 -1.860235184431076050e-01 -6.323097944259643555e-01 -4.856413602828979492e-01
4.914098680019378662e-01 -7.134230136871337891e-01 2.214319109916687012e-01 1.811013221740722656e-01 -7.979516685009002686e-02 -2.098410576581954956e-01 -3.425093293190002441e-01 9.285405976697802544e-04
-5.949687361717224121e-01 -2.994021475315093994e-01 -1.455310136079788208e-01 -2.404274977743625641e-02 -4.064911976456642151e-02 -1.507365405559539795e-01 -1.663813740015029907e-02 -7.141165733337402344e-01
2.125323936343193054e-02 -3.775884807109832764e-01 -4.363199770450592041e-01 1.253709942102432251e-01 -4.305102229118347168e-01 -1.069347560405731201e-02 1.043772399425506592e-01 -6.741915941238403320e-01
-2.993409335613250732e-01 -4.484086632728576660e-01 3.651672229170799255e-02 1.307091116905212402e-01 3.902074992656707764e-01 -1.780102103948593140e-01 2.473210394382476807e-01 -6.676744222640991211e-01
1.868448965251445770e-02 -4.302449822425842285e-01 -3.293536603450775146e-01 1.266543120145797729e-01 -3.721032440662384033e-01 -4.036011397838592529e-01 4.482251033186912537e-02 -6.218208670616149902e-01
1.857244074344635010e-01 -5.959157943725585938e-01 -9.471026062965393066e-02 -6.725034117698669434e-01 2.167645096778869629e-01 -2.830310761928558350e-01 -5.122042819857597351e-02 -1.394384205341339111e-01
1.022998765110969543e-01 -2.603829503059387207e-01 -3.850403130054473877e-01 -3.593586385250091553e-01 2.852461338043212891e-01 1.448931992053985596e-01 1.352675259113311768e-01 -7.236601114273071289e-01
-3.513416051864624023e-01 -5.557593107223510742e-01 6.529942154884338379e-01 2.387021854519844055e-02 -1.117909625172615051e-01 2.667929530143737793e-01 -6.152071431279182434e-02 -2.307794690132141113e-01
2.836165726184844971e-01 -5.033031702041625977e-01 -4.607361182570457458e-02 -4.365113079547882080e-01 -6.646122783422470093e-02 6.602039337158203125e-01 -7.505037635564804077e-02 -1.663245558738708496e-01
-1.188964694738388062e-01 -4.994899928569793701e-01 5.806365013122558594e-01 -1.110465452075004578e-02 -1.064701825380325317e-01 5.343082547187805176e-01 -2.623866796493530273e-01 -1.828753203153610229e-01
-3.688298165798187256e-02 -4.652682244777679443e-01 5.167415142059326172e-01 5.450814589858055115e-02 1.230484340339899063e-02 6.062679886817932129e-01 1.063509434461593628e-01 -3.648965358734130859e-01
-5.169357359409332275e-02 -3.647591471672058105e-01 4.891018569469451904e-01 -2.019651383161544800e-01 2.983289659023284912e-01 -2.688897550106048584e-01 -5.768864750862121582e-01 -3.002804815769195557e-01
-2.341818213462829590e-01 4.052164405584335327e-02 1.687343716621398926e-01 -8.247016370296478271e-02 -2.563715875148773193e-01 3.702524602413177490e-01 -4.193586111068725586e-01 -7.277151942253112793e-01
-2.444002628326416016e-01 -1.021797209978103638e-01 1.269810646772384644e-01 -4.382835328578948975e-01 3.452863395214080811e-01 -2.049679160118103027e-01 -5.109391808509826660e-01 -5.470994710922241211e-01
-6.942136585712432861e-02 -4.625086486339569092e-01 -4.478396475315093994e-01 1.160851567983627319e-01 2.425061911344528198e-01 2.873413264751434326e-01 -5.781065821647644043e-01 -3.027357459068298340e-01
4.917496442794799805e-01 -6.571486592292785645e-01 -1.816187202930450439e-01 -2.039428204298019409e-01 -4.232933521270751953e-01 1.325634568929672241e-01 5.666266009211540222e-02 -2.275940030813217163e-01
-1.605803072452545166e-01 -5.732190608978271484e-01 7.442201972007751465e-01 5.539430677890777588e-02 3.559169918298721313e-02 -1.734819561243057251e-01 -1.610523760318756104e-01 -1.772028058767318726e-01
-3.677764236927032471e-01 -2.378471344709396362e-01 2.231460511684417725e-01 -5.999150872230529785e-01 4.119138047099113464e-02 8.374519646167755127e-02 -5.867739915847778320e-01 -2.132214009761810303e-01
-2.028446048498153687e-01 -2.405112385749816895e-01 -2.860307991504669189e-01 1.523005366325378418e-01 -4.693106189370155334e-02 2.019550353288650513e-01 -7.145568728446960449e-01 -4.923610389232635498e-01
-2.416815608739852905e-01 -7.267813086509704590e-01 -8.207057416439056396e-02 7.417693734169006348e-02 3.620297610759735107e-01 -1.299217250198125839e-02 3.539345264434814453e-01 -3.803119361400604248e-01
-3.535370826721191406e-01 -6.037877202033996582e-01 3.114902079105377197e-01 -2.675078511238098145e-01 3.978805989027023315e-02 -2.726883590221405029e-01 3.837408423423767090e-01 -3.444798588752746582e-01
-3.936858102679252625e-02 -5.982609987258911133e-01 -2.146174907684326172e-01 -2.102436274290084839e-01 3.195646405220031738e-01 9.321980923414230347e-02 -6.617750525474548340e-01 3.890052065253257751e-02
-4.666164219379425049e-01 -3.200838863849639893e-01 -1.182061508297920227e-01 1.315126866102218628e-01 -1.514049768447875977e-01 -1.269621998071670532e-01 -5.207972973585128784e-02 -7.789685130119323730e-01
5.895462036132812500e-01 -3.992425799369812012e-01 1.738294214010238647e-01 -3.620952963829040527e-01 -2.661384344100952148e-01 3.896719515323638916e-01 -6.349282711744308472e-02 -3.240459263324737549e-01
-5.024798959493637085e-02 -6.299654245376586914e-01 -2.197275906801223755e-01 -3.127462044358253479e-02 4.535863995552062988e-01 1.571185588836669922e-01 3.337048888206481934e-01 -4.577931463718414307e-01
-2.298944592475891113e-01 -3.353915214538574219e-01 -1.006038859486579895e-01 1.933862119913101196e-01 -4.375161230564117432e-01 -2.514292597770690918e-01 -1.383312195539474487e-01 -7.164978981018066406e-01
-1.925386488437652588e-01 -2.389489263296127319e-01 3.479105234146118164e-01 -4.521618038415908813e-02 -3.867088258266448975e-01 -1.017564907670021057e-01 1.080396994948387146e-01 -7.817771434783935547e-01
-1.355432420969009399e-01 -7.095172256231307983e-02 6.280393153429031372e-02 -5.186253786087036133e-01 3.710214793682098389e-01 -1.307160705327987671e-01 -4.857048392295837402e-01 -5.594857335090637207e-01
-3.119356632232666016e-01 -5.625580549240112305e-01 -3.026130497455596924e-01 -5.364436507225036621e-01 -1.225142180919647217e-01 3.548427820205688477e-01 -2.560355663299560547e-01 -2.001893892884254456e-02
1.580277532339096069e-01 -2.719846665859222412e-01 3.018172085285186768e-01 -6.936433315277099609e-01 -2.719095051288604736e-01 2.214112579822540283e-01 9.184534847736358643e-02 -4.443235695362091064e-01
1.010836511850357056e-01 -5.573992729187011719e-01 -4.363012313842773438e-01 -1.087341904640197754e-01 2.579121291637420654e-01 4.541954100131988525e-01 1.709049791097640991e-01 -4.181934595108032227e-01
-1.421889811754226685e-01 -1.635952591896057129e-01 -1.150540560483932495e-01 -5.167039036750793457e-01 -5.291873216629028320e-01 2.097635567188262939e-01 -5.235288739204406738e-01 -2.732690572738647461e-01
-1.111821085214614868e-01 -4.461657702922821045e-01 8.099229335784912109e-01 -9.421385824680328369e-02 1.824247650802135468e-02 1.532743722200393677e-01 -1.976582258939743042e-01 -2.466346025466918945e-01
-1.104029789566993713e-01 -4.488052427768707275e-01 6.482659578323364258e-01 -7.155516743659973145e-02 -2.214473783969879150e-01 3.570496439933776855e-01 1.077400222420692444e-01 -4.157942533493041992e-01
-1.873555779457092285e-01 -4.715714752674102783e-01 -1.016746237874031067e-01 -4.325920939445495605e-01 1.220215857028961182e-01 9.894976764917373657e-02 -7.213144898414611816e-01 -8.339331485331058502e-03
9.659642726182937622e-02 -2.918997704982757568e-01 -4.021124541759490967e-01 8.671537786722183228e-02 1.268061809241771698e-02 6.874801516532897949e-01 -9.869462996721267700e-02 -5.037057995796203613e-01
9.969262033700942993e-02 -6.923100948333740234e-01 -2.445864677429199219e-01 1.633140072226524353e-02 2.883169054985046387e-01 5.006320029497146606e-02 3.959750831127166748e-01 -4.563437402248382568e-01
-7.825558632612228394e-02 -1.809138208627700806e-01 -3.421753048896789551e-01 1.661113812588155270e-03 -1.492254994809627533e-02 1.622829288244247437e-01 -7.490490674972534180e-01 -5.063860416412353516e-01
-3.577374219894409180e-01 -6.980673074722290039e-01 3.798573911190032959e-01 -1.153622418642044067e-01 1.148518547415733337e-01 -3.436290025711059570e-01 2.537339925765991211e-01 -1.774064749479293823e-01
-2.982081174850463867e-01 -6.802252531051635742e-01 -1.535827964544296265e-01 5.025785565376281738e-01 -8.329720795154571533e-02 1.648626178503036499e-01 -2.302852272987365723e-01 -2.916215658187866211e-01
-1.956979185342788696e-01 -8.620864152908325195e-02 2.601760923862457275e-01 -5.239074826240539551e-01 -2.209130376577377319e-01 2.586042582988739014e-01 -6.320915818214416504e-01 -3.112577199935913086e-01
-5.570456981658935547e-01 -7.404337525367736816e-01 8.137115836143493652e-02 7.736855745315551758e-02 -4.734842106699943542e-02 -3.403941988945007324e-01 -8.904789388179779053e-02 -5.302125215530395508e-02
3.538375198841094971e-01 2.805157750844955444e-02 -1.343173384666442871e-01 1.085005402565002441e-01 3.083179518580436707e-02 1.094030886888504028e-01 6.481980532407760620e-02 -9.094380140304565430e-01
1.458581909537315369e-02 -7.498590350151062012e-01 4.218249768018722534e-02 -2.393052428960800171e-01 -4.921123385429382324e-01 7.426130026578903198e-02 -3.476504981517791748e-01 9.950994700193405151e-02
2.181445509195327759e-01 3.036234341561794281e-02 -1.739337146282196045e-01 -3.407352790236473083e-02 -7.699868083000183105e-02 1.164960488677024841e-01 1.077767834067344666e-01 -9.428474307060241699e-01
2.006855905055999756e-01 -8.152949064970016479e-02 -3.101514577865600586e-01 -1.700824946165084839e-01 2.707588113844394684e-02 1.030306294560432434e-01 1.965131759643554688e-01 -8.820376992225646973e-01
-4.144469797611236572e-01 -5.061973929405212402e-01 -9.399694204330444336e-02 -3.586250841617584229e-01 -3.512791395187377930e-01 4.772606492042541504e-01 -2.736861109733581543e-01 -9.204044938087463379e-02
-5.351541042327880859e-01 -4.093252122402191162e-01 7.023598533123731613e-03 1.465410925447940826e-02 7.700597494840621948e-02 -4.194568395614624023e-01 2.726879902184009552e-02 -6.026453375816345215e-01
-1.038543730974197388e-01 -2.010992765426635742e-01 4.160610437393188477e-01 -2.409743815660476685e-01 2.802847623825073242e-01 -1.803532242774963379e-01 -6.560277342796325684e-01 -4.196885526180267334e-01
-4.875085353851318359e-01 -2.594301700592041016e-01 -1.523755788803100586e-01 4.183654114603996277e-02 -9.440340846776962280e-02 -2.118733525276184082e-01 -6.489121168851852417e-02 -7.823360562324523926e-01
1.229364424943923950e-02 -9.911942481994628906e-02 6.448020040988922119e-02 1.353124678134918213e-01 -8.968267589807510376e-02 1.306169480085372925e-01 1.566162854433059692e-01 -9.580838084220886230e-01
-2.865908741950988770e-01 -4.830845892429351807e-01 7.205675244331359863e-01 -2.266171574592590332e-01 1.680939495563507080e-01 6.595025956630706787e-02 -2.056580930948257446e-01 -1.975394338369369507e-01
-5.672239139676094055e-02 -5.139102339744567871e-01 -1.313924491405487061e-01 2.251577749848365784e-02 -6.223500967025756836e-01 4.627020657062530518e-01 -2.541525065898895264e-01 -2.211371660232543945e-01
-3.559088408946990967e-01 -4.169045686721801758e-01 -2.456129342317581177e-01 2.194622755050659180e-01 -3.791598677635192871e-01 -2.142873592674732208e-02 -3.305802643299102783e-01 -5.809693932533264160e-01
-3.253409266471862793e-01 -5.752373337745666504e-01 3.657425940036773682e-02 -1.965153962373733521e-01 -4.213595986366271973e-01 3.701166212558746338e-01 2.689817845821380615e-01 -3.693480193614959717e-01
-1.784508079290390015e-01 -5.776686668395996094e-01 6.839768290519714355e-01 9.468086995184421539e-03 5.423990264534950256e-02 2.562809884548187256e-01 1.256583780050277710e-01 -2.865805327892303467e-01
-2.535953521728515625e-01 -5.022996664047241211e-01 1.854043453931808472e-01 3.496528044342994690e-02 -5.331522822380065918e-01 4.843224585056304932e-01 -1.409940868616104126e-01 -3.302850723266601562e-01
-2.978705428540706635e-02 -5.992440581321716309e-01 2.447751611471176147e-01 -2.696561217308044434e-01 -2.120587378740310669e-01 6.335014104843139648e-01 1.149780750274658203e-01 -2.188076376914978027e-01
-6.986052542924880981e-02 -6.035893559455871582e-01 -4.648223146796226501e-02 4.146068394184112549e-01 -3.896598517894744873e-01 -1.722435094416141510e-02 -3.932222127914428711e-01 -3.872785568237304688e-01
-3.998341560363769531e-01 -3.462404906749725342e-01 2.065627276897430420e-01 -5.358137488365173340e-01 1.572343111038208008e-01 -1.670164763927459717e-01 -5.300243496894836426e-01 -2.386269122362136841e-01
-2.492871880531311035e-01 -8.235742896795272827e-02 1.930693536996841431e-01 -5.476804375648498535e-01 1.429196298122406006e-01 -3.681158721446990967e-01 -3.212850093841552734e-01 -5.785189270973205566e-01
3.276563882827758789e-01 -6.613141894340515137e-01 -2.038541585206985474e-01 -3.343900442123413086e-01 1.132524460554122925e-01 2.648125588893890381e-01 3.059527873992919922e-01 -3.540802001953125000e-01
2.314159870147705078e-01 -4.311868846416473389e-01 1.639256179332733154e-01 -4.869126677513122559e-01 -1.181788966059684753e-01 3.561204075813293457e-01 1.034533828496932983e-01 -5.874336361885070801e-01
7.765963673591613770e-02 -5.781883001327514648e-01 1.050847098231315613e-01 1.048072800040245056e-01 3.207132518291473389e-01 2.921344339847564697e-02 4.418220520019531250e-01 -5.819988846778869629e-01
-3.042944073677062988e-01 -3.601248562335968018e-01 -2.588140368461608887e-01 -8.471648395061492920e-02 -1.833125762641429901e-02 -3.672032356262207031e-01 4.333424940705299377e-02 -7.526628971099853516e-01
-2.379768528044223785e-02 -2.975122928619384766e-01 -1.502201706171035767e-01 -2.903091609477996826e-01 5.468720942735671997e-02 -1.238678693771362305e-01 3.921946883201599121e-01 -7.949365377426147461e-01
1.196522116661071777e-01 -4.353484511375427246e-01 2.982049584388732910e-01 -2.537787556648254395e-01 -2.990738749504089355e-01 6.679023504257202148e-01 -3.513694508001208305e-03 -3.275274932384490967e-01
3.118178248405456543e-01 -4.257641434669494629e-01 -2.458338625729084015e-02 -3.606968820095062256e-01 -5.945736765861511230e-01 2.968119084835052490e-01 -3.716178238391876221e-01 -1.052284613251686096e-01
-4.542752802371978760e-01 -3.655128777027130127e-01 -3.688265383243560791e-01 5.080819129943847656e-02 -2.667468190193176270e-01 -1.762642860412597656e-01 -1.993503421545028687e-01 -6.160001754760742188e-01
-7.968650013208389282e-02 -1.900483518838882446e-01 5.359296798706054688e-01 2.897984385490417480e-01 -2.027009129524230957e-01 1.379116028547286987e-01 1.416398957371711731e-02 -7.252724170684814453e-01
-1.532833129167556763e-01 -4.458625912666320801e-01 2.978633046150207520e-01 -3.463902175426483154e-01 1.739591062068939209e-01 -1.783367246389389038e-01 -6.981106400489807129e-01 -1.399207711219787598e-01
-1.620798930525779724e-02 -9.395080804824829102e-02 -1.058705076575279236e-01 1.298330724239349365e-01 -2.304551154375076294e-01 2.427574247121810913e-01 -6.957091093063354492e-01 -6.056347489356994629e-01
6.412881612777709961e-01 -3.983221948146820068e-01 1.221651956439018250e-01 -4.720522463321685791e-01 -3.132310211658477783e-01 1.330351680517196655e-01 -1.436876803636550903e-01 -2.363750934600830078e-01
-2.735589444637298584e-02 -5.015449523925781250e-01 -5.505542829632759094e-02 2.035148888826370239e-01 -3.904187381267547607e-01 -1.702361926436424255e-02 -1.233092769980430603e-01 -7.316648960113525391e-01
2.246189117431640625e-01 -6.874835491180419922e-01 1.409548372030258179e-01 -5.427191853523254395e-01 -2.606138959527015686e-02 -3.978799879550933838e-01 -4.902309924364089966e-02 -3.330818563699722290e-02
4.187054932117462158e-01 -1.460769176483154297e-01 4.534995257854461670e-01 -3.826849460601806641e-01 -2.003429085016250610e-01 4.344592690467834473e-01 -2.003315389156341553e-01 -4.268639087677001953e-01
1.811719238758087158e-01 -2.396162599325180054e-01 -2.686783969402313232e-01 -3.462809920310974121e-01 8.219111710786819458e-02 3.577797412872314453e-01 2.004789933562278748e-02 -7.632158398628234863e-01
-2.161459177732467651e-01 -5.715579167008399963e-02 2.396242469549179077e-01 -2.017378509044647217e-01 -2.816497087478637695e-01 4.036177694797515869e-01 -6.018130779266357422e-01 -4.974770843982696533e-01
7.523370534181594849e-02 -5.058143138885498047e-01 1.669295281171798706e-01 5.680236220359802246e-02 1.661425530910491943e-01 -2.779520153999328613e-01 -7.381169795989990234e-01 -2.402546703815460205e-01
-5.487759113311767578e-01 -4.149180054664611816e-01 -2.207046151161193848e-01 1.221790537238121033e-01 -2.751922905445098877e-01 -2.709710597991943359e-01 -1.956584602594375610e-01 -5.249872207641601562e-01
1.285821646451950073e-01 -8.727258443832397461e-01 4.437992274761199951e-01 5.292408540844917297e-02 -1.470245122909545898e-01 7.856700569391250610e-03 1.617393828928470612e-02 -1.086642779409885406e-02
-1.677038669586181641e-01 -5.510686635971069336e-01 -3.461806476116180420e-01 -3.280676603317260742e-01 -4.861505236476659775e-03 4.630224704742431641e-01 2.582010626792907715e-01 -3.995597660541534424e-01
-6.073032505810260773e-03 -5.945336222648620605e-01 3.092951178550720215e-01 3.071734905242919922e-01 1.546542495489120483e-01 -4.610194265842437744e-01 -4.704267531633377075e-02 -4.666947722434997559e-01
1.401206254959106445e-01 -4.531315863132476807e-01 8.124529570341110229e-02 -3.545559644699096680e-01 3.945620656013488770e-01 -9.780040010809898376e-03 2.936577498912811279e-01 -6.330224871635437012e-01
-3.049048185348510742e-01 -5.431259870529174805e-01 2.222361508756875992e-03 -2.816865444183349609e-01 4.831283390522003174e-01 1.911065429449081421e-01 3.176660239696502686e-01 -4.023038446903228760e-01
3.392037004232406616e-02 -5.197802186012268066e-01 5.924632549285888672e-01 -5.098117142915725708e-02 -2.451162636280059814e-01 5.016732215881347656e-01 -1.357488632202148438e-01 -2.118497937917709351e-01
-4.373656511306762695e-01 -7.369182705879211426e-01 1.657436192035675049e-01 -9.888614714145660400e-02 1.532845497131347656e-01 -3.376435935497283936e-01 2.495102435350418091e-01 -1.692881733179092407e-01
6.893089413642883301e-02 -2.930662333965301514e-01 -2.930049300193786621e-01 2.274682000279426575e-02 3.363839387893676758e-01 -1.051335185766220093e-01 1.945150457322597504e-02 -8.357067704200744629e-01
1.483660191297531128e-01 -3.054306209087371826e-01 -3.008777201175689697e-01 1.948656588792800903e-01 8.418081700801849365e-02 -1.839230805635452271e-01 -6.548079848289489746e-01 -5.352681279182434082e-01
-4.192106053233146667e-02 -6.211619973182678223e-01 2.006570845842361450e-01 -2.262343019247055054e-01 4.025613665580749512e-01 2.061306238174438477e-01 4.166510999202728271e-01 -3.779042065143585205e-01
2.299760282039642334e-01 -7.991835474967956543e-01 1.957247257232666016e-01 -2.659288048744201660e-01 2.872395515441894531e-01 3.486939892172813416e-02 2.729220092296600342e-01 -2.029322534799575806e-01
-4.860964715480804443e-01 -4.231711030006408691e-01 -4.859621822834014893e-01 6.634690612554550171e-02 -1.624605208635330200e-01 6.952477991580963135e-02 -3.168774247169494629e-01 -4.609089195728302002e-01
2.254645079374313354e-01 -5.434605479240417480e-01 -6.364443339407444000e-03 1.573102921247482300e-01 7.317515462636947632e-02 -1.257439702749252319e-01 -7.462384700775146484e-01 -2.258127182722091675e-01
4.437383711338043213e-01 -7.032188177108764648e-01 -2.057988792657852173e-01 2.507082745432853699e-02 1.506511569023132324e-01 4.379300400614738464e-02 1.784836798906326294e-01 -4.573049247264862061e-01
-3.205346167087554932e-01 -5.413991212844848633e-01 2.474331259727478027e-01 -6.453745961189270020e-01 2.784235775470733643e-01 2.183508574962615967e-01 -9.180183405987918377e-04 -3.486309200525283813e-02
-3.506349623203277588e-01 -8.078495860099792480e-01 7.526833564043045044e-02 -1.318250000476837158e-01 2.257297188043594360e-01 -1.910046637058258057e-01 3.102886676788330078e-01 -1.329489350318908691e-01
-1.603294461965560913e-01 -5.990889072418212891e-01 -1.314815878868103027e-01 2.993946373462677002e-01 2.738574147224426270e-01 -3.839235603809356689e-01 -3.530826270580291748e-01 -4.017459750175476074e-01
5.945119261741638184e-01 -4.705417454242706299e-01 -1.618944555521011353e-01 -3.829629719257354736e-01 8.796566165983676910e-03 1.477508991956710815e-01 1.766427159309387207e-01 -4.462794065475463867e-01
1.682795700617134571e-03 -3.573294579982757568e-01 -3.662336170673370361e-01 -1.980498880147933960e-01 1.239312365651130676e-01 1.736997365951538086e-01 3.129288256168365479e-01 -7.453234195709228516e-01
-1.582735776901245117e-01 -5.445184707641601562e-01 6.914721131324768066e-01 1.538204401731491089e-01 -1.435570418834686279e-01 2.803993523120880127e-01 -5.370621755719184875e-02 -2.730159759521484375e-01
-4.266669973731040955e-03 -1.978969275951385498e-01 -4.001018106937408447e-01 4.496006667613983154e-02 3.840970695018768311e-01 -1.648876816034317017e-02 7.875283807516098022e-02 -8.029391765594482422e-01
-2.078883349895477295e-03 -4.654850661754608154e-01 2.800998985767364502e-01 -3.510636389255523682e-01 -3.494154512882232666e-01 -2.569039538502693176e-02 3.890866935253143311e-01 -5.545070767402648926e-01
2.007147222757339478e-01 -1.453669667243957520e-01 3.092845380306243896e-01 -3.867576718330383301e-01 -1.207696571946144104e-01 2.973976731300354004e-01 9.401058405637741089e-02 -7.625450491905212402e-01
4.817666709423065186e-01 -6.662303805351257324e-01 5.943367257714271545e-02 -5.224996805191040039e-02 -1.976087391376495361e-01 -2.252071201801300049e-01 -4.641990065574645996e-01 -1.119261085987091064e-01
-7.723128050565719604e-02 -1.329751759767532349e-01 7.843726128339767456e-02 1.941107213497161865e-01 -1.651019752025604248e-01 3.253038823604583740e-01 -6.450470089912414551e-01 -6.191564798355102539e-01
-3.019878268241882324e-01 -7.119412422180175781e-01 -1.383987218141555786e-01 2.436025142669677734e-01 3.269086480140686035e-01 2.455918341875076294e-01 -3.626309037208557129e-01 -1.573562771081924438e-01
-2.122343331575393677e-01 -6.951717138290405273e-01 2.974265217781066895e-01 1.542140692472457886e-01 1.520550530403852463e-02 -4.263766705989837646e-01 2.607620656490325928e-01 -3.307919800281524658e-01
4.491402208805084229e-01 -7.908310294151306152e-01 -1.618579477071762085e-01 -1.344153434038162231e-01 -2.860452532768249512e-01 1.210271939635276794e-01 1.403722763061523438e-01 -1.114448159933090210e-01
-1.109177768230438232e-01 -6.545539200305938721e-02 2.042239010334014893e-01 1.601095944643020630e-01 -2.421983182430267334e-01 2.840594947338104248e-01 -4.618908762931823730e-01 -7.505846619606018066e-01
1.678792536258697510e-01 -3.147146701812744141e-01 1.419942080974578857e-01 2.959644496440887451e-01 -5.640880465507507324e-01 7.833794504404067993e-02 -5.944566801190376282e-02 -6.611716151237487793e-01
-1.766865700483322144e-01 -4.127581417560577393e-01 -2.158329933881759644e-01 2.143261581659317017e-02 -4.966810047626495361e-01 -3.429707586765289307e-01 -1.073045469820499420e-02 -6.220397353172302246e-01
-2.616942226886749268e-01 -1.416019499301910400e-01 1.321289222687482834e-02 1.752874255180358887e-01 -2.398977726697921753e-01 -2.150191813707351685e-01 -1.018802076578140259e-01 -8.754433393478393555e-01
8.995086699724197388e-02 -3.294266760349273682e-01 2.093267738819122314e-01 -5.865545272827148438e-01 3.104479014873504639e-01 2.816185653209686279e-01 2.138654887676239014e-01 -5.235431194305419922e-01
6.698297262191772461e-01 -4.486439228057861328e-01 1.058204248547554016e-01 -4.562219381332397461e-01 -2.221418172121047974e-01 1.414876580238342285e-01 -2.021193504333496094e-01 -1.431518346071243286e-01
-9.218717366456985474e-02 -3.275467455387115479e-01 -1.615706682205200195e-01 8.267267793416976929e-02 3.453624546527862549e-01 -3.903457149863243103e-02 2.353149503469467163e-01 -8.216463923454284668e-01
1.508077979087829590e-01 -5.649660229682922363e-01 -2.555550038814544678e-01 3.436845541000366211e-01 -4.065513610839843750e-01 -2.329947054386138916e-01 1.983108464628458023e-03 -5.050432682037353516e-01
