# Supplementary material for: Where is your field going? A machine learning approach to study the relative motion of the domains of physics
Source: PLoS One. 2020 Jun 18;15(6):e0233997. doi: 10.1371/journal.pone.0233997 (PMC7302634; doi:10.1371/journal.pone.0233997)
Supplement: S28 Data — (ZIP) [file pone.0233997.s028.zip › 27/Pacs4Run_27_VS_500_embeddings2004-2008ED8.txt]

9.668512642383575439e-02 4.442899227142333984e-01 6.545546054840087891e-01 -3.919888734817504883e-01 -1.627021431922912598e-01 3.213521838188171387e-01 -1.971837878227233887e-01 -2.062541246414184570e-01
6.469762325286865234e-02 3.722108602523803711e-01 6.961178183555603027e-01 7.568503916263580322e-02 2.433276325464248657e-01 1.193992123007774353e-01 3.017536737024784088e-02 -5.409157872200012207e-01
-3.041025996208190918e-01 3.593146204948425293e-01 8.230358362197875977e-01 2.274973988533020020e-01 -2.752989158034324646e-02 1.729992926120758057e-01 -1.321421861648559570e-01 -3.351684287190437317e-02
2.276076525449752808e-01 6.518281102180480957e-01 6.401720643043518066e-01 1.415659636259078979e-01 -2.312570512294769287e-01 -1.097040176391601562e-01 2.962036430835723877e-02 -1.645041406154632568e-01
-2.629200518131256104e-01 6.914335489273071289e-01 4.376514852046966553e-01 -1.550768502056598663e-02 -8.564648032188415527e-02 3.974768333137035370e-03 -9.309085458517074585e-02 -4.949710965156555176e-01
-2.100653387606143951e-02 -1.927677690982818604e-01 7.114826440811157227e-01 -2.012327909469604492e-01 -3.448278605937957764e-01 2.758058011531829834e-01 3.826199471950531006e-01 -2.726245522499084473e-01
-2.587721347808837891e-01 4.076113998889923096e-01 7.641720771789550781e-01 -6.814081221818923950e-02 3.091022670269012451e-01 1.763469576835632324e-01 -1.869943141937255859e-01 1.291449666023254395e-01
-1.664425134658813477e-01 -2.111995965242385864e-01 7.458930611610412598e-01 -2.797608673572540283e-01 -2.644246220588684082e-01 2.517587840557098389e-01 3.536686301231384277e-01 -1.862382441759109497e-01
-3.085416257381439209e-01 -4.049519002437591553e-01 5.997568964958190918e-01 -5.535047054290771484e-01 1.877046823501586914e-01 3.881608694791793823e-02 -6.830074638128280640e-02 -1.825803667306900024e-01
1.176003515720367432e-01 3.434419864788651466e-03 6.634517312049865723e-01 -5.077646970748901367e-01 -3.199580311775207520e-01 -2.322934567928314209e-01 3.612462282180786133e-01 3.650761023163795471e-02
-1.471557840704917908e-02 1.634781658649444580e-01 5.972645878791809082e-01 -4.073693156242370605e-01 -2.183373458683490753e-02 3.113738596439361572e-01 5.307032465934753418e-01 -2.670343518257141113e-01
3.414527177810668945e-01 4.294249713420867920e-01 6.878314614295959473e-01 6.544033437967300415e-02 2.329161167144775391e-01 -1.893598735332489014e-01 -3.392767012119293213e-01 -1.280387043952941895e-01
4.769870266318321228e-02 4.771820306777954102e-01 6.623305678367614746e-01 2.742704749107360840e-01 -3.200371265411376953e-01 -1.881319582462310791e-01 -2.030926495790481567e-01 -2.775825262069702148e-01
-4.121363461017608643e-01 4.131568968296051025e-01 3.815504312515258789e-01 -2.308718562126159668e-01 -7.537870109081268311e-02 9.145051240921020508e-02 3.814161056652665138e-03 -6.682085394859313965e-01
-4.681049659848213196e-02 -4.224957898259162903e-02 8.736296892166137695e-01 -3.576460182666778564e-01 2.192987054586410522e-01 3.484734892845153809e-02 2.355820089578628540e-01 8.892462588846683502e-03
3.546055853366851807e-01 1.187906321138143539e-02 4.786075949668884277e-01 -1.198637336492538452e-01 2.949761152267456055e-01 3.377098739147186279e-01 -4.839653372764587402e-01 -4.420405328273773193e-01
2.639628052711486816e-01 -2.120888382196426392e-01 7.168508768081665039e-01 -2.036273479461669922e-01 -1.634990125894546509e-01 -4.571291804313659668e-01 8.056508749723434448e-02 -2.963322997093200684e-01
-3.075333237648010254e-01 -8.011285960674285889e-02 8.555126786231994629e-01 -5.632787942886352539e-02 4.135276377201080322e-02 -2.853455245494842529e-01 -8.683557808399200439e-02 -2.706621289253234863e-01
-1.926340907812118530e-01 5.966135114431381226e-02 8.075101375579833984e-01 -2.071018069982528687e-01 -1.737399026751518250e-02 -4.319507479667663574e-01 9.663379192352294922e-02 -2.610507309436798096e-01
4.666370153427124023e-02 1.008979976177215576e-01 8.557748198509216309e-01 -1.090396344661712646e-01 -1.426542252302169800e-01 -4.206455945968627930e-01 1.351201683282852173e-01 -1.668873280286788940e-01
-3.500733673572540283e-01 4.283180087804794312e-02 2.617886960506439209e-01 -6.144320368766784668e-01 -5.811983942985534668e-01 1.413098126649856567e-01 1.826981753110885620e-01 -1.959987133741378784e-01
-4.121232032775878906e-01 3.767993450164794922e-01 3.800200819969177246e-01 -4.170587956905364990e-01 5.573614034801721573e-03 2.580317556858062744e-01 2.072975486516952515e-01 -5.101369023323059082e-01
8.711712062358856201e-02 -8.080785721540451050e-02 7.782312035560607910e-01 1.324481964111328125e-01 -3.346220254898071289e-01 -4.307829737663269043e-01 -1.978561729192733765e-01 -1.612505018711090088e-01
-5.176675971597433090e-03 4.062268137931823730e-02 5.267220139503479004e-01 -3.000188246369361877e-02 -3.048601746559143066e-01 7.023694515228271484e-01 -3.619278669357299805e-01 5.227180942893028259e-02
-3.714905083179473877e-01 3.206178843975067139e-01 3.527474403381347656e-01 -4.862534105777740479e-01 -1.562905013561248779e-01 2.853106260299682617e-01 3.515253961086273193e-01 -4.110071063041687012e-01
6.849618256092071533e-02 -2.410410791635513306e-01 7.419195771217346191e-01 -4.704118669033050537e-01 -2.843322753906250000e-01 -1.110986620187759399e-01 2.581529617309570312e-01 7.513103634119033813e-02
5.207670331001281738e-01 1.037914156913757324e-01 5.679318904876708984e-01 -7.320471853017807007e-02 -4.720263183116912842e-02 5.492464303970336914e-01 -1.435208618640899658e-01 -2.561744451522827148e-01
1.780273020267486572e-02 3.250967711210250854e-02 3.177494108676910400e-01 -6.119624376296997070e-01 -3.333325982093811035e-01 -4.130178689956665039e-01 2.040123492479324341e-01 -4.470436573028564453e-01
-5.223738029599189758e-02 5.143197774887084961e-01 6.110483407974243164e-01 -4.098686873912811279e-01 3.644158244132995605e-01 1.590400934219360352e-01 1.727460175752639771e-01 -5.865354835987091064e-02
2.449790239334106445e-01 2.290509492158889771e-01 5.393404960632324219e-01 -8.694593608379364014e-02 7.959280908107757568e-02 6.484280824661254883e-01 -5.173506215214729309e-02 -3.995029628276824951e-01
2.593260705471038818e-01 -1.383336931467056274e-01 7.442241907119750977e-01 1.299638450145721436e-01 -5.490263104438781738e-01 -1.111904904246330261e-01 5.456716194748878479e-02 -1.615017354488372803e-01
3.220194578170776367e-02 -3.331958353519439697e-01 8.477520942687988281e-01 -3.361513614654541016e-01 -5.350307747721672058e-02 1.105578243732452393e-01 1.694020926952362061e-01 1.117116212844848633e-01
-2.743242084980010986e-01 -1.219543144106864929e-01 6.931320428848266602e-01 -2.458630353212356567e-01 -2.147781699895858765e-01 4.404787719249725342e-01 2.970703840255737305e-01 -2.014717310667037964e-01
7.815852761268615723e-02 -8.933982253074645996e-02 4.235135018825531006e-01 -4.392218291759490967e-01 -3.265410661697387695e-01 -4.870177209377288818e-01 1.824719160795211792e-01 -4.863321781158447266e-01
4.606278538703918457e-01 6.132350862026214600e-02 4.844416677951812744e-01 -9.712332393974065781e-04 -1.482072323560714722e-01 4.439350366592407227e-01 -5.324791073799133301e-01 -2.163308113813400269e-01
4.892951548099517822e-01 4.064259827136993408e-01 1.869185417890548706e-01 -5.899751186370849609e-01 8.683339506387710571e-02 -2.790130861103534698e-02 -4.411177635192871094e-01 -9.744538366794586182e-02
-5.601035952568054199e-01 4.282914698123931885e-01 3.531616628170013428e-01 -5.660600587725639343e-02 -2.672201991081237793e-01 2.261128276586532593e-01 -1.570044159889221191e-01 -4.772201776504516602e-01
-2.259398400783538818e-01 -1.064934954047203064e-01 8.454346656799316406e-01 -1.203658711165189743e-02 -2.123840153217315674e-01 -1.065272092819213867e-01 1.633619964122772217e-01 -3.735822439193725586e-01
-1.517995744943618774e-01 -5.721321702003479004e-01 7.274036407470703125e-01 -1.652554720640182495e-01 3.113158605992794037e-02 2.262779176235198975e-01 -1.886181235313415527e-01 -7.381543517112731934e-02
2.858078181743621826e-01 1.394910663366317749e-01 4.849822223186492920e-01 -2.713232338428497314e-01 8.087906986474990845e-02 6.502938866615295410e-01 8.194679021835327148e-02 -3.922923803329467773e-01
1.337405443191528320e-01 1.404437273740768433e-01 6.049605011940002441e-01 2.970187366008758545e-01 -5.898911356925964355e-01 -1.105259209871292114e-01 -1.586900651454925537e-01 -3.504588603973388672e-01
-1.972100287675857544e-01 -1.369261145591735840e-01 8.543858528137207031e-01 -2.859724164009094238e-01 2.682168036699295044e-02 -1.617382913827896118e-01 2.214896529912948608e-01 -2.338113635778427124e-01
2.624004781246185303e-01 1.217527016997337341e-01 3.535149693489074707e-01 -7.256785035133361816e-01 2.466025501489639282e-01 1.087656170129776001e-01 -4.176456928253173828e-01 1.329259127378463745e-01
5.048468708992004395e-02 -2.619324624538421631e-01 7.408476471900939941e-01 -2.852348089218139648e-01 4.379935562610626221e-01 9.667999297380447388e-02 1.828794553875923157e-02 -3.116226792335510254e-01
3.913121223449707031e-01 4.070469141006469727e-01 5.431573390960693359e-01 -4.736757874488830566e-01 -1.862077564001083374e-01 -1.825182139873504639e-01 2.068868428468704224e-01 2.258554250001907349e-01
-3.432498276233673096e-01 -1.295339018106460571e-01 7.405032515525817871e-01 -1.679480820894241333e-01 -5.089169740676879883e-01 -5.285603925585746765e-02 -9.240220487117767334e-02 1.360899507999420166e-01
-1.106892526149749756e-01 -3.267964422702789307e-01 8.239741921424865723e-01 -3.952976167201995850e-01 -1.061830297112464905e-01 -5.059225112199783325e-02 1.678798198699951172e-01 6.115848571062088013e-02
-8.956006169319152832e-02 7.501004636287689209e-02 9.234724640846252441e-01 -1.545174270868301392e-01 1.421316415071487427e-01 -1.421549171209335327e-01 2.257648557424545288e-01 -1.352639794349670410e-01
1.084038838744163513e-01 -2.505947649478912354e-01 5.620302557945251465e-01 -2.407585531473159790e-01 -3.788496851921081543e-01 1.307578943669795990e-02 3.598036170005798340e-01 -5.276852250099182129e-01
-5.100013613700866699e-01 4.109230637550354004e-01 3.933160901069641113e-01 -2.378303259611129761e-01 -1.464972738176584244e-02 1.077168434858322144e-01 -4.607776552438735962e-02 -5.880810618400573730e-01
9.499459527432918549e-03 1.534180641174316406e-01 5.077093243598937988e-01 -5.639371871948242188e-01 -4.868507683277130127e-01 -2.428604364395141602e-01 3.230370879173278809e-01 1.486396789550781250e-02
-3.767403960227966309e-02 3.530781716108322144e-02 7.096337080001831055e-01 -3.125183284282684326e-01 -2.978734672069549561e-01 -5.417656898498535156e-01 8.932248502969741821e-02 -7.661229372024536133e-02
4.916481375694274902e-01 -1.295193880796432495e-01 4.979952871799468994e-01 -3.612522780895233154e-01 1.269507259130477905e-01 4.601548612117767334e-01 -1.376045197248458862e-01 -3.408963084220886230e-01
-3.860112726688385010e-01 4.173940718173980713e-01 3.630676567554473877e-01 -3.592753708362579346e-01 -1.717778854072093964e-02 2.682493031024932861e-01 1.626136004924774170e-01 -5.631914734840393066e-01
-1.789396554231643677e-01 -5.681561827659606934e-01 7.303727269172668457e-01 -2.020713090896606445e-01 -7.991011254489421844e-03 2.174770683050155640e-01 -1.519124507904052734e-01 2.155582047998905182e-02
-1.234976425766944885e-01 -3.028399944305419922e-01 7.611426115036010742e-01 -2.312513291835784912e-01 -2.650188505649566650e-01 2.494386956095695496e-02 2.747487127780914307e-01 -3.374566733837127686e-01
9.743414819240570068e-02 -4.842659085988998413e-02 9.203090071678161621e-01 -9.002826362848281860e-02 -1.524890661239624023e-01 -1.206141561269760132e-01 2.526998519897460938e-01 -1.772843599319458008e-01
2.007396668195724487e-01 2.833628058433532715e-01 4.530130922794342041e-01 -1.738615892827510834e-02 -7.533732801675796509e-02 6.321181654930114746e-01 -1.906985193490982056e-01 -4.819448888301849365e-01
-1.145847439765930176e-01 -1.590034216642379761e-01 8.071231245994567871e-01 -1.457352936267852783e-01 1.305570825934410095e-02 -3.445648550987243652e-01 5.769611150026321411e-02 -4.082617163658142090e-01
3.558851480484008789e-01 -3.758202493190765381e-01 6.273621916770935059e-01 -4.040211141109466553e-01 -5.052963644266128540e-02 -3.236862719058990479e-01 1.301124691963195801e-01 -2.259051948785781860e-01
5.883988365530967712e-02 -5.909824371337890625e-02 3.578000366687774658e-01 -5.898923277854919434e-01 -1.356706172227859497e-01 -5.974286794662475586e-01 -8.469882421195507050e-03 -3.763671517372131348e-01
-2.111486941576004028e-01 4.490786418318748474e-02 4.302812814712524414e-01 -5.331616997718811035e-01 -3.873618245124816895e-01 -5.738903284072875977e-01 -4.963343963027000427e-02 -4.618800431489944458e-02
-2.401449978351593018e-01 5.586250424385070801e-01 4.917516112327575684e-01 -4.323116242885589600e-01 -5.955805629491806030e-02 2.112326622009277344e-01 2.850824892520904541e-01 -2.685463130474090576e-01
-1.976248323917388916e-01 -2.433451861143112183e-01 7.250432372093200684e-01 -1.903188079595565796e-01 -5.547740459442138672e-01 -1.224002465605735779e-01 9.013017639517784119e-03 1.303118616342544556e-01
1.834600716829299927e-01 1.509693711996078491e-01 5.572712421417236328e-01 2.613136470317840576e-01 -5.907142758369445801e-01 -1.895602494478225708e-01 -1.339659541845321655e-01 -4.023572504520416260e-01
2.752567827701568604e-01 -3.034079968929290771e-01 7.211352586746215820e-01 -3.839993774890899658e-01 -3.185110092163085938e-01 7.220713305287063122e-04 2.511867284774780273e-01 1.188713219016790390e-02
-3.071138262748718262e-01 7.582503557205200195e-02 5.224515795707702637e-01 -5.393252372741699219e-01 -4.242444932460784912e-01 -3.374608457088470459e-01 1.595415323972702026e-01 -1.295672208070755005e-01
8.128476142883300781e-02 3.492666482925415039e-01 4.269752204418182373e-01 -5.147131904959678650e-02 -1.411249488592147827e-01 5.924710631370544434e-01 -5.056784152984619141e-01 -2.445396482944488525e-01
-3.312759101390838623e-02 -2.695206105709075928e-01 3.663675189018249512e-01 -6.570153236389160156e-01 -5.370884537696838379e-01 3.558897646144032478e-03 2.078324556350708008e-01 -1.693988442420959473e-01
2.554215788841247559e-01 4.431297183036804199e-01 5.676034688949584961e-01 -3.015077710151672363e-01 3.306278586387634277e-01 -3.719756305217742920e-01 -2.778621017932891846e-01 2.066912315785884857e-02
-8.932165056467056274e-02 3.179464042186737061e-01 5.481306910514831543e-01 -6.197272613644599915e-02 -1.229358091950416565e-01 7.068871855735778809e-01 -2.615336179733276367e-01 -5.866115912795066833e-02
-3.857608512043952942e-02 -1.455052495002746582e-01 6.998502016067504883e-01 -1.462042033672332764e-01 -3.318502902984619141e-01 -5.066192895174026489e-02 3.278391957283020020e-01 -4.959884285926818848e-01
-4.732396602630615234e-01 -4.322325438261032104e-02 1.477765589952468872e-01 -4.744962751865386963e-01 -5.732745528221130371e-01 5.577338859438896179e-02 -2.002062946557998657e-01 -3.941503465175628662e-01
-2.912335097789764404e-01 -8.968026190996170044e-02 8.109955787658691406e-01 -2.629176676273345947e-01 -4.218734800815582275e-03 -3.662452101707458496e-01 8.142491430044174194e-02 -1.987904161214828491e-01
3.907263875007629395e-01 -2.813474461436271667e-02 3.515543639659881592e-01 -1.311829835176467896e-01 -3.697998821735382080e-01 5.714649558067321777e-01 -3.098974227905273438e-01 -3.825980126857757568e-01
-4.174086749553680420e-01 1.457504630088806152e-01 3.448533713817596436e-01 -6.295551061630249023e-01 -5.331838130950927734e-01 -4.481152445077896118e-02 5.174416303634643555e-02 -1.711132377386093140e-02
2.138394564390182495e-01 1.698025763034820557e-01 1.770969480276107788e-01 -7.750936746597290039e-01 2.358971536159515381e-01 2.403490245342254639e-01 -2.915364503860473633e-01 -3.080545067787170410e-01
-5.201674699783325195e-01 -2.054175436496734619e-01 2.474861890077590942e-01 -2.901654839515686035e-01 -1.911318749189376831e-01 -9.421905130147933960e-02 -3.200366497039794922e-01 -6.276558637619018555e-01
-2.137923836708068848e-01 2.673982381820678711e-01 2.888172566890716553e-01 -6.386592388153076172e-01 -5.780496597290039062e-01 -2.039476633071899414e-01 1.078294813632965088e-01 6.423943489789962769e-02
6.412100791931152344e-01 -1.220407430082559586e-03 3.169448673725128174e-01 -3.485310077667236328e-01 -2.176804691553115845e-01 2.670077681541442871e-01 -3.281267359852790833e-02 -4.971575140953063965e-01
5.437893867492675781e-01 -8.432287722826004028e-02 5.129107832908630371e-01 -1.426815092563629150e-01 -2.023866027593612671e-01 4.986881017684936523e-01 -2.664858698844909668e-01 -2.303961515426635742e-01
-5.873216688632965088e-02 -1.206373795866966248e-01 6.580534577369689941e-01 -1.836601495742797852e-01 4.607504904270172119e-01 -7.601824402809143066e-02 -3.152741491794586182e-02 -5.442131757736206055e-01
5.031136274337768555e-01 -3.060743808746337891e-01 4.928482472896575928e-01 -3.408845365047454834e-01 9.864714229479432106e-04 4.036215841770172119e-01 -1.862529367208480835e-01 -3.106313943862915039e-01
8.363433182239532471e-02 -5.107858777046203613e-02 2.884314954280853271e-01 -5.314523577690124512e-01 -4.589783251285552979e-01 -4.167141914367675781e-01 1.568005532026290894e-01 -4.646113812923431396e-01
1.142506301403045654e-01 1.901672631502151489e-01 6.777973175048828125e-01 -3.496758937835693359e-01 -4.081626534461975098e-01 -2.075893282890319824e-01 3.903333246707916260e-01 8.396814763545989990e-02
1.127117797732353210e-01 -9.716670215129852295e-02 8.338430523872375488e-01 6.951866298913955688e-02 -4.299836456775665283e-01 -2.895756065845489502e-01 -1.660701259970664978e-02 -9.333778172731399536e-02
5.611343383789062500e-01 2.273098230361938477e-01 2.962698936462402344e-01 -2.561970949172973633e-01 -3.855185210704803467e-01 4.855574965476989746e-01 -2.852950394153594971e-01 -1.194233074784278870e-01
-1.669583469629287720e-01 -2.474354952573776245e-01 6.095234155654907227e-01 -1.926915198564529419e-01 -2.977114021778106689e-01 1.559458225965499878e-01 2.723092138767242432e-01 -5.613805651664733887e-01
3.941276371479034424e-01 2.119060158729553223e-01 5.814170241355895996e-01 -2.057516425848007202e-01 -2.254692651331424713e-02 4.688600897789001465e-01 1.562745422124862671e-01 -4.178753197193145752e-01
-2.566998600959777832e-01 3.642063736915588379e-01 3.807338476181030273e-01 -3.788098394870758057e-01 -1.011427026242017746e-02 3.641988635063171387e-01 3.784559965133666992e-01 -4.868590235710144043e-01
1.089310422539710999e-01 1.197521574795246124e-02 9.011886119842529297e-01 9.060274809598922729e-02 -3.259575664997100830e-01 -2.347512841224670410e-01 1.927202008664608002e-02 7.689447700977325439e-02
-1.409473419189453125e-01 -3.845807611942291260e-01 6.700776219367980957e-01 -1.645390838384628296e-01 2.723881602287292480e-01 -3.464558720588684082e-02 -1.020389646291732788e-01 -5.199487805366516113e-01
-7.067456841468811035e-02 4.972743391990661621e-01 4.283575415611267090e-01 -1.431575566530227661e-01 -2.114847153425216675e-01 6.447408795356750488e-01 -2.473745197057723999e-01 -1.487566232681274414e-01
1.279819309711456299e-01 4.570750519633293152e-02 7.720294594764709473e-01 -1.357022440060973167e-03 -5.265543460845947266e-01 -3.274245262145996094e-01 6.844692863523960114e-03 3.141307085752487183e-02
-1.598608046770095825e-01 -8.792223036289215088e-02 8.142407536506652832e-01 -1.331074982881546021e-01 4.714235197752714157e-03 -3.879607915878295898e-01 5.951104685664176941e-02 -3.632236719131469727e-01
-8.823662251234054565e-02 -3.587916195392608643e-01 6.457400321960449219e-01 -3.283132910728454590e-01 -3.340135216712951660e-01 3.296591043472290039e-01 2.738570272922515869e-01 -2.085076272487640381e-01
-4.516911506652832031e-01 -9.664325416088104248e-02 1.601239442825317383e-01 -7.141757011413574219e-01 -4.251163005828857422e-01 1.949698328971862793e-01 -7.149928063154220581e-02 -1.646188646554946899e-01
-1.890080124139785767e-01 -9.763499721884727478e-03 2.067547738552093506e-01 -2.901372015476226807e-01 -8.080750107765197754e-01 9.179843962192535400e-02 1.277764677070081234e-03 -4.193325340747833252e-01
3.527323901653289795e-01 -1.300597786903381348e-01 2.195530980825424194e-01 -1.923118680715560913e-01 -2.354039549827575684e-01 4.575757980346679688e-01 -4.145664572715759277e-01 -5.803626179695129395e-01
2.159033715724945068e-01 1.059600859880447388e-01 4.587384164333343506e-01 2.697631120681762695e-01 -6.776505708694458008e-01 -5.665815249085426331e-02 -1.950265765190124512e-01 -3.981073200702667236e-01
-3.160783052444458008e-01 -1.116913482546806335e-01 8.445129394531250000e-01 -2.180741876363754272e-01 -1.196943074464797974e-01 -2.793685793876647949e-01 1.121134907007217407e-01 -1.480476856231689453e-01
-5.815932750701904297e-01 2.959286272525787354e-01 2.556649148464202881e-01 -5.631532073020935059e-01 -6.802879273891448975e-02 2.672773897647857666e-01 -2.680850215256214142e-02 -3.389478027820587158e-01
2.105836719274520874e-01 2.409526705741882324e-01 6.789249181747436523e-01 -9.877854958176612854e-03 1.206095814704895020e-01 -4.616261124610900879e-01 -4.558444917201995850e-01 3.346860408782958984e-02
-3.042422533035278320e-01 -1.650945395231246948e-01 8.173267245292663574e-01 -2.069739550352096558e-01 -2.131850421428680420e-01 -3.015364110469818115e-01 9.081856161355972290e-02 -1.571600139141082764e-01
-5.435929894447326660e-01 3.272562026977539062e-01 5.773445963859558105e-01 -1.852608323097229004e-01 1.596245169639587402e-01 -8.314356207847595215e-02 -6.193830445408821106e-02 -4.399234950542449951e-01
-1.587631255388259888e-01 -1.605786383152008057e-01 4.676335155963897705e-01 -6.778482794761657715e-01 -4.496393203735351562e-01 -3.110875934362411499e-02 1.549390852451324463e-01 2.090452164411544800e-01
-2.472140640020370483e-01 5.711165070533752441e-02 5.452052354812622070e-01 -3.284188807010650635e-01 -3.750145137310028076e-01 -5.727986097335815430e-01 2.799110673367977142e-02 -2.469784021377563477e-01
-1.833887547254562378e-01 7.985169440507888794e-02 3.065824806690216064e-01 -6.294242292642593384e-02 -1.325574368238449097e-01 -2.996075712144374847e-02 -9.155856370925903320e-01 -7.260443270206451416e-02
1.356645226478576660e-01 2.766284346580505371e-01 1.600060462951660156e-01 -6.860939860343933105e-01 2.065076380968093872e-01 7.430335879325866699e-02 -5.933208465576171875e-01 -9.246136993169784546e-02
-4.617157205939292908e-02 -1.716837584972381592e-01 4.061609208583831787e-01 -2.196189463138580322e-01 -8.412639498710632324e-01 8.044897764921188354e-02 1.443489044904708862e-01 -1.419862061738967896e-01
5.185777544975280762e-01 -1.252314597368240356e-01 1.996991038322448730e-01 -4.839742183685302734e-01 -4.360847547650337219e-02 3.068558573722839355e-01 -2.762194275856018066e-01 -5.185788273811340332e-01
5.481979846954345703e-01 -1.861860603094100952e-01 4.171483218669891357e-01 -4.685385227203369141e-01 6.884671747684478760e-02 3.480934798717498779e-01 -2.602165937423706055e-01 -2.786595523357391357e-01
2.611361145973205566e-01 1.901238560676574707e-01 2.176946252584457397e-01 -1.615456044673919678e-01 -5.071231722831726074e-01 5.675216317176818848e-01 -4.276868402957916260e-01 -2.449532300233840942e-01
4.780538380146026611e-02 -7.494101673364639282e-02 2.129908800125122070e-01 -5.528092384338378906e-01 2.216669172048568726e-01 5.206235051155090332e-01 -3.279858529567718506e-01 -4.619257152080535889e-01
-5.988233163952827454e-02 -1.496973782777786255e-01 7.968549728393554688e-01 -7.414156198501586914e-02 -1.619751602411270142e-01 -1.449314355850219727e-01 2.206079661846160889e-01 -4.874638319015502930e-01
1.241193637251853943e-01 -2.690227925777435303e-01 8.784402608871459961e-01 -2.939807176589965820e-01 -9.201157093048095703e-02 -1.703767329454421997e-01 1.197804585099220276e-01 4.793246090412139893e-02
-4.624733030796051025e-01 -6.527917832136154175e-02 1.933820992708206177e-01 -2.536037266254425049e-01 -3.040666580200195312e-01 -2.762542665004730225e-02 -3.125544190406799316e-01 -6.994538903236389160e-01
6.706402450799942017e-02 6.857934594154357910e-02 7.105749249458312988e-01 -3.254552781581878662e-01 -1.340172141790390015e-01 2.195703387260437012e-01 4.962828457355499268e-01 -2.597945034503936768e-01
-5.620082020759582520e-01 4.008294641971588135e-01 1.670825630426406860e-01 -3.869034349918365479e-01 -4.901345074176788330e-01 -3.557973355054855347e-02 -2.842870950698852539e-01 -1.534750610589981079e-01
-1.028836816549301147e-01 2.318308800458908081e-01 5.139003992080688477e-01 -4.245206117630004883e-01 -1.934882551431655884e-01 -6.123843193054199219e-01 -1.900824904441833496e-01 2.068196684122085571e-01
4.641577303409576416e-01 1.610300391912460327e-01 1.568024307489395142e-01 -7.930948138236999512e-01 -2.018368430435657501e-02 -1.853446215391159058e-01 -2.644500136375427246e-01 1.861875131726264954e-02
-9.043348580598831177e-02 5.006286501884460449e-01 2.898911535739898682e-01 -3.209924995899200439e-01 -3.313217163085937500e-01 6.003549695014953613e-01 -2.876426279544830322e-01 3.436946868896484375e-02
-6.745206564664840698e-02 4.725372493267059326e-01 4.337086081504821777e-01 -1.714872419834136963e-01 -1.236817613244056702e-01 5.333594083786010742e-01 -4.898134171962738037e-01 1.223150491714477539e-01
1.587904244661331177e-01 -6.660138070583343506e-02 2.361830472946166992e-01 -5.555881857872009277e-01 -3.283487856388092041e-01 -5.111564397811889648e-01 3.233285248279571533e-02 -4.855410158634185791e-01
-1.359641402959823608e-01 4.939097166061401367e-01 3.788559883832931519e-02 -3.806378841400146484e-01 -3.749794363975524902e-01 -1.243215575814247131e-01 -5.120946168899536133e-01 -4.158605635166168213e-01
-3.835722059011459351e-02 -2.114465832710266113e-01 4.545689523220062256e-01 -2.156333476305007935e-01 -7.759943008422851562e-01 1.914765089750289917e-01 2.070870846509933472e-01 -1.377425640821456909e-01
2.415378540754318237e-01 3.729576766490936279e-01 1.878105700016021729e-01 -1.584416031837463379e-01 -4.544241130352020264e-01 4.638538956642150879e-01 -5.427678823471069336e-01 -1.610184609889984131e-01
-1.605007946491241455e-01 6.851232796907424927e-02 4.964616596698760986e-01 -4.231511056423187256e-01 -3.806767761707305908e-01 -5.789296627044677734e-01 4.379482567310333252e-02 -2.490421086549758911e-01
9.181969612836837769e-02 -1.294176876544952393e-01 7.009811997413635254e-01 5.271254107356071472e-02 -5.463178157806396484e-01 -3.883906304836273193e-01 -9.054554253816604614e-02 -1.521778404712677002e-01
6.252236962318420410e-01 -4.861082136631011963e-02 3.926755189895629883e-01 -3.716756999492645264e-01 -1.189584285020828247e-02 3.705759942531585693e-01 -2.406010031700134277e-01 -3.450196385383605957e-01
5.743480324745178223e-01 -1.080712750554084778e-01 3.667056560516357422e-01 -2.960213422775268555e-01 -1.857727319002151489e-01 3.245538175106048584e-01 -2.091102860867977142e-02 -5.441133975982666016e-01
-1.464217603206634521e-01 -1.563782691955566406e-01 8.251335620880126953e-01 -4.048336446285247803e-01 -5.502034351229667664e-02 5.784467980265617371e-02 3.071038126945495605e-01 -9.319156408309936523e-02
3.737925291061401367e-01 1.128417477011680603e-01 3.507954180240631104e-01 -7.390170097351074219e-01 2.910544872283935547e-01 2.342102527618408203e-01 -1.551231890916824341e-01 -1.212925240397453308e-01
1.620770804584026337e-02 -2.032217234373092651e-01 7.864033579826354980e-01 -1.974911838769912720e-01 -1.832122057676315308e-01 -4.344728291034698486e-01 9.121185541152954102e-02 -2.652399837970733643e-01
-2.377778738737106323e-01 -1.024876832962036133e-01 4.250982403755187988e-01 -6.136841177940368652e-01 -5.119796991348266602e-01 4.540964961051940918e-02 1.514774095267057419e-02 3.335061073303222656e-01
-8.468874543905258179e-02 -6.592872738838195801e-02 4.866355955600738525e-01 -2.070854306221008301e-01 -8.109180927276611328e-01 1.091590672731399536e-01 1.691464632749557495e-01 -1.032878533005714417e-01
-4.347163736820220947e-01 3.326961770653724670e-02 1.036804318428039551e-01 -4.025377631187438965e-01 -6.604295969009399414e-01 -1.740456186234951019e-02 -3.049422800540924072e-01 -3.281286656856536865e-01
-7.782734930515289307e-02 8.993738144636154175e-02 2.959603667259216309e-01 -5.399777889251708984e-01 -4.179221987724304199e-01 -3.338682055473327637e-01 2.230266332626342773e-01 -5.204014182090759277e-01
5.010272860527038574e-01 -1.971359364688396454e-02 4.490946829319000244e-01 -4.265126287937164307e-01 3.495757877826690674e-01 1.748373657464981079e-01 -3.365707099437713623e-01 -3.145361244678497314e-01
-2.992363087832927704e-02 4.234406948089599609e-01 5.791724920272827148e-01 2.495379298925399780e-01 -3.568431437015533447e-01 -2.881066203117370605e-01 -4.043987989425659180e-01 -2.195721417665481567e-01
-1.206979900598526001e-01 -5.947712659835815430e-01 5.957621335983276367e-01 -4.393552243709564209e-01 9.481468796730041504e-02 1.396371275186538696e-01 -7.165319472551345825e-02 -2.238101959228515625e-01
-8.644554018974304199e-02 5.778923258185386658e-02 6.708881258964538574e-01 1.489849877543747425e-03 4.229623675346374512e-01 -4.037090763449668884e-02 -1.709491312503814697e-01 -5.738850831985473633e-01
-3.763909041881561279e-01 2.655368149280548096e-01 2.363186031579971313e-01 -3.734982758760452271e-02 -1.788742095232009888e-01 7.563618570566177368e-02 -3.951667249202728271e-01 -7.326015830039978027e-01
-4.599242806434631348e-01 1.690002232789993286e-01 2.790815234184265137e-01 -8.712575584650039673e-02 -2.373095452785491943e-01 4.715713858604431152e-02 -2.444002926349639893e-01 -7.457614541053771973e-01
1.024611815810203552e-01 2.979812026023864746e-01 3.614546656608581543e-01 -4.162343144416809082e-01 -1.983148977160453796e-02 6.728397011756896973e-01 -3.619208633899688721e-01 1.127615794539451599e-01
-1.292742192745208740e-01 -3.549031615257263184e-01 4.826099276542663574e-01 -5.186620354652404785e-01 -4.140686392784118652e-01 2.945548295974731445e-01 2.441254854202270508e-01 -1.938985288143157959e-01
-3.472332656383514404e-01 3.495051562786102295e-01 2.942069172859191895e-01 -5.420516729354858398e-01 8.661312609910964966e-02 -4.221581220626831055e-01 -5.019856989383697510e-02 -4.343481361865997314e-01
-3.499764204025268555e-01 4.483750760555267334e-01 9.520090371370315552e-02 -4.255872070789337158e-01 -1.274812966585159302e-01 8.827732503414154053e-02 -6.054159402847290039e-01 -3.093796968460083008e-01
4.991264939308166504e-01 1.627584546804428101e-01 7.197830080986022949e-01 1.143481805920600891e-01 3.829814493656158447e-02 2.779762744903564453e-01 -3.380476832389831543e-01 -1.433669682592153549e-02
3.257862329483032227e-01 -1.624099016189575195e-01 2.060489207506179810e-01 -7.953446507453918457e-01 1.045778915286064148e-01 1.186712980270385742e-01 -3.874559104442596436e-01 -1.315886974334716797e-01
6.540202349424362183e-02 3.991216421127319336e-01 3.526035249233245850e-01 -1.947102397680282593e-01 -8.859539031982421875e-02 5.315402150154113770e-01 -6.187799572944641113e-01 3.017317689955234528e-02
-1.133763194084167480e-01 5.886554718017578125e-01 5.078284144401550293e-01 -8.492634631693363190e-03 1.028538346290588379e-01 1.890010982751846313e-01 -9.678564220666885376e-02 -5.718399882316589355e-01
-2.033425718545913696e-01 6.067769527435302734e-01 9.083730727434158325e-02 -2.793155908584594727e-01 -4.127160608768463135e-01 -2.090192735195159912e-01 -3.386905789375305176e-01 -4.188911914825439453e-01
2.906175553798675537e-01 -1.460174471139907837e-01 6.145725250244140625e-01 -4.807450771331787109e-01 -5.259989202022552490e-02 -5.292852520942687988e-01 -4.995172470808029175e-02 -4.358800360932946205e-04
-2.685038149356842041e-01 4.364893138408660889e-01 1.569866687059402466e-01 -2.966701388359069824e-01 -6.572411954402923584e-02 -3.835763633251190186e-01 -3.816952109336853027e-01 -5.723487734794616699e-01
1.189853772521018982e-01 4.965302050113677979e-01 4.960619211196899414e-01 2.178177982568740845e-02 -7.743214815855026245e-02 5.697750449180603027e-01 -2.560572624206542969e-01 -3.107147514820098877e-01
-3.648723959922790527e-01 3.343077600002288818e-01 2.410703003406524658e-01 -2.173980027437210083e-01 -2.185885608196258545e-01 1.881126612424850464e-01 -6.815312057733535767e-02 -7.496115565299987793e-01
-2.870492041110992432e-01 1.789560317993164062e-01 4.374087750911712646e-01 -2.173784822225570679e-01 -1.720649451017379761e-01 -6.345258653163909912e-02 -7.221875786781311035e-01 3.030019104480743408e-01
7.518964260816574097e-02 5.489079356193542480e-01 4.300885200500488281e-01 -2.298402599990367889e-02 -4.492998123168945312e-01 5.029461383819580078e-01 -2.213708013296127319e-01 6.092710047960281372e-02
-1.548513770103454590e-01 -1.468224823474884033e-01 4.286115467548370361e-01 -7.208209633827209473e-01 -4.255714118480682373e-01 5.713857710361480713e-02 2.450679540634155273e-01 8.209282159805297852e-02
-3.021739423274993896e-01 -3.074137270450592041e-01 8.584092855453491211e-01 -2.089985460042953491e-01 -9.711409360170364380e-02 -1.520978212356567383e-01 1.870960369706153870e-02 -2.694161050021648407e-02
-1.898112893104553223e-01 -2.447992712259292603e-01 6.974666714668273926e-01 -1.925120800733566284e-01 3.134760558605194092e-01 -6.074624508619308472e-02 -6.131567806005477905e-02 -5.242207050323486328e-01
-2.154727578163146973e-01 3.478040695190429688e-01 -2.254537120461463928e-02 -4.883344173431396484e-01 -4.670777618885040283e-01 -6.710198521614074707e-02 -4.650411009788513184e-01 -3.933158516883850098e-01
-4.328248202800750732e-01 5.227782130241394043e-01 2.655770480632781982e-01 -2.025078088045120239e-01 -3.735345005989074707e-01 4.317607730627059937e-02 -8.540954440832138062e-02 -5.283352732658386230e-01
-5.671504139900207520e-01 -2.675413787364959717e-01 3.502183556556701660e-01 -2.180603891611099243e-01 -2.417109906673431396e-01 -1.483180969953536987e-01 -2.539652287960052490e-01 -5.400353074073791504e-01
-3.973949700593948364e-02 2.537876963615417480e-01 3.689895868301391602e-01 -1.273795068264007568e-01 -4.392871856689453125e-01 -2.578868865966796875e-01 -6.777648925781250000e-01 2.505786120891571045e-01
-1.549498289823532104e-01 1.534295380115509033e-01 7.941067218780517578e-01 -5.038649309426546097e-03 1.008362881839275360e-02 -3.809843361377716064e-01 1.601248048245906830e-02 -4.198951721191406250e-01
-8.316158503293991089e-02 1.933031380176544189e-01 4.563003778457641602e-01 -6.653028130531311035e-01 -3.305393457412719727e-01 -1.978658437728881836e-01 3.683030605316162109e-01 -1.443118900060653687e-01
-3.562130928039550781e-01 -7.942637801170349121e-02 6.713212728500366211e-01 -5.049431920051574707e-01 -2.922153770923614502e-01 1.114759743213653564e-01 2.302333712577819824e-01 1.016844809055328369e-01
-6.834195554256439209e-02 -1.574428752064704895e-02 7.979616522789001465e-01 -4.246921539306640625e-01 -2.180929780006408691e-01 -1.647193282842636108e-01 3.180356919765472412e-01 4.616688564419746399e-02
2.904737889766693115e-01 2.986334860324859619e-01 6.119347810745239258e-01 -2.898412644863128662e-01 1.049677208065986633e-01 -3.371799290180206299e-01 -4.491775333881378174e-01 2.037203460931777954e-01
-2.355244904756546021e-01 5.970430374145507812e-01 5.049051642417907715e-01 -4.322135448455810547e-01 3.483743369579315186e-01 1.471541672945022583e-01 5.439276993274688721e-02 -1.878211274743080139e-02
-4.395904541015625000e-01 -6.328048557043075562e-02 5.921254158020019531e-01 -2.345853149890899658e-01 -4.557236731052398682e-01 -3.829487860202789307e-01 -1.813784837722778320e-01 9.940449893474578857e-02
3.159340620040893555e-01 3.283431828022003174e-01 2.001744210720062256e-01 -7.861648797988891602e-01 -1.012217551469802856e-01 1.719788908958435059e-01 -2.651245296001434326e-01 1.553634852170944214e-01
2.125436216592788696e-01 2.125414162874221802e-01 3.705722391605377197e-01 -6.309151053428649902e-01 3.551884889602661133e-01 4.523141682147979736e-01 -1.556988209486007690e-01 -1.388691812753677368e-01
2.652089595794677734e-01 1.621446013450622559e-01 4.904794394969940186e-01 2.353837490081787109e-01 -5.650312900543212891e-01 -2.761591076850891113e-01 -1.809837073087692261e-01 -4.232237935066223145e-01
-4.229111373424530029e-01 -3.289439082145690918e-01 1.647140085697174072e-01 -6.387437582015991211e-01 -4.185462892055511475e-01 1.397345960140228271e-01 -1.732896566390991211e-01 -2.303946614265441895e-01
-7.899719476699829102e-02 -3.124308288097381592e-01 4.262432456016540527e-01 -6.117774844169616699e-01 -5.174965262413024902e-01 -9.716570377349853516e-03 1.918302178382873535e-01 -1.884027421474456787e-01
3.334963619709014893e-01 -5.988385900855064392e-02 3.015027046203613281e-01 -5.161966085433959961e-01 2.184111922979354858e-01 4.034761190414428711e-01 -3.076033890247344971e-01 -4.719268977642059326e-01
-7.636726647615432739e-02 7.534243166446685791e-02 -4.387385211884975433e-03 -7.390894889831542969e-01 -4.356451928615570068e-01 -1.151124909520149231e-01 -1.776962168514728546e-02 -4.887390136718750000e-01
-4.768677651882171631e-01 -2.611109614372253418e-01 2.337103784084320068e-01 -3.759638369083404541e-01 -4.175339937210083008e-01 -8.075255155563354492e-02 -2.316792160272598267e-01 -5.233716964721679688e-01
1.400372385978698730e-01 1.798836588859558105e-01 7.379282712936401367e-01 -1.056073457002639771e-01 -3.754923045635223389e-01 6.726825237274169922e-02 4.740263521671295166e-01 -1.487279236316680908e-01
1.548176705837249756e-01 4.870638251304626465e-01 5.749488472938537598e-01 5.722207203507423401e-02 -3.064525872468948364e-02 5.060445070266723633e-01 -2.840834558010101318e-01 -2.592995464801788330e-01
3.052395582199096680e-01 3.486642986536026001e-02 2.834278345108032227e-01 -6.755685061216354370e-02 -4.236656129360198975e-01 -2.242601811885833740e-01 -7.678560614585876465e-01 -3.646476194262504578e-02
-1.499689519405364990e-01 3.185088038444519043e-01 3.826128840446472168e-01 -2.486874163150787354e-01 -7.037232071161270142e-02 6.842024326324462891e-01 -4.410803914070129395e-01 -1.365236192941665649e-02
1.156566143035888672e-01 -4.160738587379455566e-01 7.978413105010986328e-01 -3.953572213649749756e-01 6.699981540441513062e-02 -9.744594246149063110e-02 6.950521469116210938e-02 -4.280642047524452209e-02
-1.554163694381713867e-01 -4.125536978244781494e-02 3.579522073268890381e-01 -3.957273662090301514e-01 -4.557737112045288086e-01 -4.811511933803558350e-01 5.516265332698822021e-02 -4.971265792846679688e-01
1.871109902858734131e-01 3.489097058773040771e-01 5.018807053565979004e-01 -4.951114207506179810e-02 -2.583280578255653381e-02 6.421910524368286133e-01 -1.983826160430908203e-01 -3.694368898868560791e-01
3.751122951507568359e-01 1.905367672443389893e-01 1.706964671611785889e-01 -8.443466424942016602e-01 -3.579444065690040588e-02 1.652098596096038818e-01 -2.276810407638549805e-01 -2.266430668532848358e-02
-2.047132551670074463e-01 1.817894428968429565e-01 4.063985943794250488e-01 -2.693789005279541016e-01 -2.713313400745391846e-01 4.376113787293434143e-02 -7.260344028472900391e-01 2.909615635871887207e-01
-2.330723255872726440e-01 -2.492093741893768311e-01 6.092472672462463379e-01 -2.272668480873107910e-01 3.744679689407348633e-01 -4.507123678922653198e-02 -9.877402335405349731e-02 -5.556309223175048828e-01
-2.397162616252899170e-01 1.428720504045486450e-01 3.591999709606170654e-01 -1.929220259189605713e-01 -2.082849442958831787e-01 -3.873905539512634277e-02 -8.279442787170410156e-01 1.597026139497756958e-01
5.004941225051879883e-01 3.385369479656219482e-02 2.777841091156005859e-01 -5.706955790519714355e-01 8.184251934289932251e-02 3.804388046264648438e-01 -4.103951156139373779e-01 -1.601443141698837280e-01
5.644838213920593262e-01 3.514479398727416992e-01 5.713343024253845215e-01 -3.344699442386627197e-01 -1.026729121804237366e-01 7.112446427345275879e-02 5.815047025680541992e-02 3.171239793300628662e-01
3.588787615299224854e-01 -4.774832725524902344e-02 2.726603746414184570e-01 -1.725465059280395508e-01 -4.620641171932220459e-01 -1.697356402873992920e-01 -7.212072610855102539e-01 4.854558408260345459e-02
-1.642997562885284424e-01 2.274184077978134155e-01 2.075639814138412476e-01 -6.427056193351745605e-01 -3.657786548137664795e-01 -2.483294904232025146e-01 2.418234795331954956e-01 -4.595574140548706055e-01
3.137144446372985840e-01 2.721855044364929199e-01 7.217569947242736816e-01 -6.926590204238891602e-02 -3.464098274707794189e-02 -7.031396031379699707e-02 -3.764686584472656250e-01 3.922939896583557129e-01
1.878732442855834961e-01 5.640688538551330566e-01 5.897281765937805176e-01 -3.936352729797363281e-01 7.095997780561447144e-02 -3.149772286415100098e-01 -3.238864988088607788e-02 1.962322443723678589e-01
1.876545101404190063e-01 -2.458957284688949585e-01 7.366547584533691406e-01 -4.504357650876045227e-02 -5.547522902488708496e-01 -2.272103428840637207e-01 1.596219837665557861e-02 1.546956948004662991e-03
3.464988172054290771e-01 3.819469213485717773e-01 6.491608023643493652e-01 -1.297232359647750854e-01 -1.581691950559616089e-01 -8.840213716030120850e-02 -2.776508331298828125e-01 4.311553537845611572e-01
4.552786350250244141e-01 6.472951173782348633e-02 4.133366942405700684e-01 -6.051456928253173828e-01 4.089246392250061035e-01 6.705600768327713013e-02 -2.245451360940933228e-01 -1.713078767061233521e-01
4.932269752025604248e-01 3.796039521694183350e-01 5.944913625717163086e-01 -2.893489301204681396e-01 -1.079004108905792236e-01 4.371185787022113800e-03 -1.245364248752593994e-01 3.851158618927001953e-01
-3.931201994419097900e-01 3.218685388565063477e-01 1.194985862821340561e-02 -6.321142911911010742e-01 -2.413403689861297607e-01 6.869151443243026733e-02 -4.471658170223236084e-01 -2.814692258834838867e-01
-2.060890048742294312e-01 -1.956618428230285645e-01 6.873764395713806152e-01 -2.819422483444213867e-01 4.375150501728057861e-01 1.067543923854827881e-01 -6.856982409954071045e-02 -3.996850848197937012e-01
-4.051528871059417725e-01 1.838092356920242310e-01 2.745935618877410889e-01 -6.446441411972045898e-01 -2.933486700057983398e-01 1.624488532543182373e-01 2.452048212289810181e-01 -3.721952736377716064e-01
1.273880600929260254e-01 7.119180262088775635e-02 4.594801068305969238e-01 -6.139395833015441895e-01 -4.483214318752288818e-01 -3.879787027835845947e-01 1.875437647104263306e-01 6.299176812171936035e-02
-3.467358648777008057e-01 3.038832843303680420e-01 2.235604971647262573e-01 -4.606505483388900757e-02 -1.750350892543792725e-01 7.405509799718856812e-02 -2.799823582172393799e-01 -7.879189848899841309e-01
1.481803879141807556e-02 4.997028410434722900e-01 5.348345637321472168e-01 2.817396819591522217e-01 -3.885384798049926758e-01 -1.370083838701248169e-01 -3.833932578563690186e-01 -2.606311440467834473e-01
-3.152228891849517822e-01 2.632330656051635742e-01 2.790273725986480713e-01 -5.700957775115966797e-01 -5.553915500640869141e-01 -2.760202288627624512e-01 7.040481269359588623e-02 -1.971639543771743774e-01
-5.104997754096984863e-01 -1.155371218919754028e-02 1.192919015884399414e-01 -4.503251910209655762e-01 -5.498726367950439453e-01 -5.290241166949272156e-02 -2.977510094642639160e-01 -3.583558797836303711e-01
1.377954035997390747e-01 1.517224162817001343e-01 1.075147688388824463e-01 -8.563438057899475098e-01 1.148445680737495422e-01 5.526339262723922729e-02 -4.211221039295196533e-01 -1.397189199924468994e-01
-4.364227652549743652e-01 6.486000120639801025e-02 7.255407571792602539e-01 -1.218144297599792480e-01 1.526817232370376587e-01 -2.203732877969741821e-01 -5.590857937932014465e-03 -4.383751451969146729e-01
3.720425665378570557e-01 1.856412589550018311e-01 4.460279047489166260e-01 1.238967850804328918e-01 -4.987490177154541016e-01 -9.241019189357757568e-02 -5.949385166168212891e-01 -3.985607624053955078e-02
6.274533867835998535e-01 2.323054969310760498e-01 2.179786562919616699e-01 -5.587484836578369141e-01 -1.744069457054138184e-01 2.039483934640884399e-01 -3.453560173511505127e-01 3.658380359411239624e-02
-1.817498058080673218e-01 6.304916739463806152e-01 4.654152393341064453e-01 -1.809904575347900391e-01 -1.343008279800415039e-01 3.659855127334594727e-01 2.420435696840286255e-01 -3.309249281883239746e-01
-1.381330285221338272e-02 -1.989738494157791138e-01 5.929948687553405762e-01 -2.626810371875762939e-01 -5.846328139305114746e-01 2.726054489612579346e-01 3.268673419952392578e-01 -1.289290934801101685e-01
4.218963086605072021e-01 -1.386003047227859497e-01 2.558826208114624023e-01 -2.074799984693527222e-01 -2.824731469154357910e-01 4.214738309383392334e-01 -2.448946088552474976e-01 -6.138934493064880371e-01
-1.560489088296890259e-01 1.298361718654632568e-01 4.417536258697509766e-01 -1.565652191638946533e-01 -2.713080346584320068e-01 -2.937724292278289795e-01 -7.055839896202087402e-01 2.852602601051330566e-01
1.164889559149742126e-01 -3.965424597263336182e-01 7.855266332626342773e-01 -3.641431629657745361e-01 -1.773015409708023071e-01 6.414089351892471313e-02 1.570542901754379272e-01 1.389827430248260498e-01
8.677882701158523560e-02 3.707812428474426270e-01 5.767431855201721191e-01 -3.556112945079803467e-01 3.285042643547058105e-01 -3.869212567806243896e-01 -3.646153211593627930e-01 7.301463186740875244e-02
4.537795484066009521e-01 -2.944563925266265869e-01 2.833563387393951416e-01 -3.740720748901367188e-01 -1.295753866434097290e-01 3.583067357540130615e-01 -3.407702445983886719e-01 -4.752482473850250244e-01
2.240554839372634888e-01 5.660209804773330688e-02 7.795115113258361816e-01 2.184215784072875977e-01 -4.384500086307525635e-01 -2.575128674507141113e-01 -1.351117938756942749e-01 -1.201780438423156738e-01
-3.832912445068359375e-01 1.104381680488586426e-01 3.715321719646453857e-01 -4.339691102504730225e-01 -4.368436932563781738e-01 -5.491082668304443359e-01 -1.153289452195167542e-01 -9.419666975736618042e-02
3.150365054607391357e-01 3.284024000167846680e-01 6.341621875762939453e-01 -2.134688943624496460e-01 -1.416991055011749268e-01 -5.001273751258850098e-01 -2.579429745674133301e-01 9.182915836572647095e-02
1.794860661029815674e-01 5.232269167900085449e-01 7.127696275711059570e-01 -6.455481797456741333e-02 2.566125690937042236e-01 -1.488594263792037964e-01 -2.392272502183914185e-01 -1.912377327680587769e-01
-2.495408803224563599e-01 1.206873804330825806e-01 2.901624441146850586e-01 -7.076569199562072754e-01 -4.272620677947998047e-01 7.313629239797592163e-02 3.509748876094818115e-01 -1.646396070718765259e-01
6.597772240638732910e-02 1.524736881256103516e-01 3.091218769550323486e-01 -6.378621459007263184e-01 1.400598883628845215e-01 6.600914597511291504e-01 -1.209353730082511902e-01 -3.402241040021181107e-03
3.123985230922698975e-02 -2.884712517261505127e-01 6.718819737434387207e-01 -2.256574109196662903e-02 -3.992539048194885254e-01 1.942050904035568237e-01 2.366667389869689941e-01 -4.590677917003631592e-01
-6.714130192995071411e-02 4.697537049651145935e-02 2.016399800777435303e-02 -6.976318359375000000e-01 -5.013569593429565430e-01 -9.222438931465148926e-02 -6.083182618021965027e-02 -4.925684928894042969e-01
2.307707071304321289e-01 2.906602621078491211e-01 1.876273900270462036e-01 -3.182527422904968262e-01 -5.104216337203979492e-01 5.001331567764282227e-01 -4.593906104564666748e-01 6.379318237304687500e-02
3.007856011390686035e-01 4.680990278720855713e-01 3.716548085212707520e-01 -1.597370952367782593e-01 -4.545997083187103271e-01 4.112243056297302246e-01 -3.402535021305084229e-01 1.876949816942214966e-01
4.729148149490356445e-01 4.809875413775444031e-02 3.048202991485595703e-01 -4.310882091522216797e-01 -2.325482219457626343e-01 5.756916403770446777e-01 -3.295401930809020996e-01 3.448721766471862793e-02
-1.510575264692306519e-01 5.310648679733276367e-01 5.103286504745483398e-01 9.563989192247390747e-02 -5.707009136676788330e-02 1.502973586320877075e-01 1.292793173342943192e-02 -6.321044564247131348e-01
4.348844587802886963e-01 -6.912014633417129517e-02 4.044196307659149170e-01 -3.832930028438568115e-01 1.964170038700103760e-01 3.818898499011993408e-01 -2.525525987148284912e-01 -4.974200725555419922e-01
1.467850655317306519e-01 3.151813447475433350e-01 2.626565098762512207e-01 -8.725859224796295166e-02 -3.812497556209564209e-01 4.651963412761688232e-01 -6.417966485023498535e-01 -1.698539257049560547e-01
1.263876557350158691e-01 1.734775155782699585e-01 4.617773890495300293e-01 -7.288847863674163818e-02 -2.431063055992126465e-01 7.009111642837524414e-01 -2.696075141429901123e-01 -3.351342678070068359e-01
5.008398294448852539e-01 -1.742836534976959229e-01 3.782624602317810059e-01 -1.882327347993850708e-01 -1.582749038934707642e-01 3.469049930572509766e-01 -2.127088904380798340e-01 -5.912965536117553711e-01
3.067501485347747803e-01 4.720946252346038818e-01 6.537327170372009277e-01 -2.856365442276000977e-01 -5.632398277521133423e-02 -4.057675898075103760e-01 -7.861780375242233276e-02 8.704137988388538361e-03
5.117896944284439087e-02 2.827142775058746338e-01 2.372640520334243774e-01 -1.424152106046676636e-01 -4.545404314994812012e-01 5.562013983726501465e-01 -5.073451399803161621e-01 -2.598288059234619141e-01
3.975061476230621338e-01 2.361959777772426605e-02 5.330175161361694336e-01 -9.956189244985580444e-02 -3.006861805915832520e-01 6.299782991409301758e-01 -1.955676525831222534e-01 -1.479170918464660645e-01
2.572411000728607178e-01 4.076247215270996094e-01 7.040777206420898438e-01 1.582368314266204834e-01 1.005481779575347900e-01 3.824771046638488770e-01 -1.652422398328781128e-01 -2.513980865478515625e-01
2.442614175379276276e-02 2.954543232917785645e-01 1.580411791801452637e-01 -7.156757116317749023e-01 3.245579302310943604e-01 1.288704723119735718e-01 -3.768981993198394775e-01 -3.330820202827453613e-01
2.697178721427917480e-01 -2.156322151422500610e-01 3.494504988193511963e-01 -5.375726819038391113e-01 -3.679809570312500000e-01 -4.010809957981109619e-01 1.378965526819229126e-01 -3.928914964199066162e-01
-1.472077816724777222e-01 -1.597071095602586865e-04 5.159991979598999023e-01 -5.341536402702331543e-01 -2.826341092586517334e-01 -5.844312906265258789e-01 -4.291659593582153320e-02 5.891130119562149048e-02
-4.978750646114349365e-01 3.073762916028499603e-02 7.703247666358947754e-02 -4.571317434310913086e-01 -5.862135291099548340e-01 -1.454715430736541748e-02 -3.777687549591064453e-01 -2.229459285736083984e-01
6.157166957855224609e-01 6.177590787410736084e-02 6.297999024391174316e-01 -2.773650586605072021e-01 2.114996165037155151e-01 -7.287146896123886108e-02 -2.749722898006439209e-01 1.335861235857009888e-01
3.135495185852050781e-01 1.270491331815719604e-01 5.013083815574645996e-01 2.032400816679000854e-01 -5.527572035789489746e-01 -1.672342270612716675e-01 -1.427015215158462524e-01 -4.889346957206726074e-01
-3.989146649837493896e-01 1.480099745094776154e-02 -8.075609803199768066e-03 -5.301212072372436523e-01 -4.771817624568939209e-01 -9.675006382167339325e-03 -4.353705644607543945e-01 -3.771080672740936279e-01
4.492407143115997314e-01 -4.704173281788825989e-02 4.432406425476074219e-01 -3.184882700443267822e-01 1.441406160593032837e-01 4.594297409057617188e-01 -2.113841027021408081e-01 -4.706776440143585205e-01
2.810394763946533203e-01 3.521541655063629150e-01 1.745701432228088379e-01 -7.829766869544982910e-01 -1.478374451398849487e-01 1.381575167179107666e-01 -2.638170123100280762e-01 2.072058767080307007e-01
3.436101377010345459e-01 4.270778298377990723e-01 5.747671127319335938e-01 -3.702286779880523682e-01 -1.340474635362625122e-01 -1.352782547473907471e-01 1.059286389499902725e-02 4.424127042293548584e-01
7.536995410919189453e-02 6.293166875839233398e-01 2.608167529106140137e-01 -2.226554900407791138e-01 -5.678335428237915039e-01 2.726996839046478271e-01 8.944739401340484619e-02 -2.754598259925842285e-01
9.861914068460464478e-02 4.694789052009582520e-01 4.100753664970397949e-01 2.632024884223937988e-01 -2.788669764995574951e-01 -2.462811470031738281e-01 -4.151313304901123047e-01 -4.708195328712463379e-01
-4.281348586082458496e-01 5.177615955471992493e-02 1.871845871210098267e-01 -1.706731617450714111e-01 -2.293666750192642212e-01 -2.103615552186965942e-02 -3.546307682991027832e-01 -7.556703686714172363e-01
2.830063998699188232e-01 5.170056819915771484e-01 6.789385676383972168e-01 -8.955971151590347290e-02 -1.843932271003723145e-02 -4.558491334319114685e-02 -2.795323431491851807e-01 3.210573196411132812e-01
-2.781404554843902588e-01 3.428215384483337402e-01 3.368195295333862305e-01 -2.509674131870269775e-01 -2.110411375761032104e-01 3.936483338475227356e-02 -7.020800709724426270e-01 2.994576394557952881e-01
-3.212448358535766602e-01 -2.291699312627315521e-02 6.710608601570129395e-01 -2.863452434539794922e-01 -2.224927395582199097e-02 -5.120013952255249023e-01 -2.318087592720985413e-02 -3.174624145030975342e-01
3.879914283752441406e-01 4.667893946170806885e-01 6.400175094604492188e-01 9.302078187465667725e-02 -2.791121900081634521e-01 -9.750431776046752930e-02 -3.423091769218444824e-01 9.332045167684555054e-02
-2.105876058340072632e-01 2.414873391389846802e-01 -4.667405039072036743e-02 -4.705626666545867920e-01 -3.384230732917785645e-01 -6.833309680223464966e-02 -5.515209436416625977e-01 -5.003540515899658203e-01
3.198115527629852295e-01 3.568552434444427490e-01 6.111038327217102051e-01 -4.177377521991729736e-01 -8.976555615663528442e-02 -1.963064074516296387e-01 6.780697405338287354e-02 4.137997031211853027e-01
-5.210106372833251953e-01 6.653770804405212402e-02 2.600838840007781982e-01 -7.070004343986511230e-01 -2.563953697681427002e-01 -8.139504492282867432e-02 -4.414319247007369995e-02 -2.869063317775726318e-01
3.114606142044067383e-01 -2.060846984386444092e-01 3.583872616291046143e-01 -9.128417819738388062e-02 -3.093938827514648438e-01 5.018027424812316895e-01 -3.467120528221130371e-01 -5.059719085693359375e-01
-4.570738077163696289e-01 5.044463872909545898e-01 3.281055390834808350e-01 -1.539587378501892090e-01 -3.106542825698852539e-01 1.760373264551162720e-01 -1.775684058666229248e-01 -4.962209463119506836e-01
5.512316823005676270e-01 -5.113772675395011902e-02 3.234008252620697021e-01 -4.645560383796691895e-01 2.035226076841354370e-01 7.858677208423614502e-02 -5.004267692565917969e-01 -2.740510702133178711e-01
-5.612542629241943359e-01 -1.962209194898605347e-01 3.111638426780700684e-01 -3.805914819240570068e-01 -2.551043927669525146e-01 -2.105691432952880859e-01 -3.449707627296447754e-01 -4.199950695037841797e-01
-2.477118559181690216e-02 -4.209306240081787109e-01 6.405302882194519043e-01 -3.973163068294525146e-01 -7.462114095687866211e-02 3.771866559982299805e-01 2.375400662422180176e-01 -2.231621593236923218e-01
9.270270913839340210e-02 1.749919652938842773e-01 4.024782478809356689e-01 -5.964749455451965332e-01 -5.703038573265075684e-01 -2.533928453922271729e-01 1.427104473114013672e-01 1.821873039007186890e-01
-9.813765436410903931e-02 9.158170223236083984e-02 7.737371921539306641e-01 -8.048070967197418213e-02 -1.691908538341522217e-01 3.785388469696044922e-01 3.745202422142028809e-01 -2.542694211006164551e-01
-1.001343503594398499e-01 1.571025103330612183e-01 4.637422263622283936e-01 -1.776603311300277710e-01 -2.365351766347885132e-01 -2.327029854059219360e-01 -7.295299172401428223e-01 2.763299942016601562e-01
5.805898085236549377e-02 3.385454416275024414e-01 5.303521156311035156e-01 2.957976162433624268e-01 -3.700808286666870117e-01 3.330008387565612793e-01 -2.953092157840728760e-01 -4.221251606941223145e-01
-2.948716282844543457e-01 5.709599256515502930e-01 3.586310148239135742e-01 -1.334654688835144043e-01 -3.349826335906982422e-01 1.433220803737640381e-01 1.525904834270477295e-01 -5.334677100181579590e-01
-1.764313131570816040e-01 -2.697448134422302246e-01 4.411899447441101074e-01 -7.105582952499389648e-02 -3.898248374462127686e-01 -2.839083671569824219e-01 -2.943092882633209229e-01 -6.141881346702575684e-01
3.492542207241058350e-01 2.773152291774749756e-01 1.547984927892684937e-01 -7.885178923606872559e-01 -1.257365345954895020e-01 1.973318308591842651e-01 -2.910258471965789795e-01 1.262897849082946777e-01
-2.420755177736282349e-01 3.163497447967529297e-01 6.742011308670043945e-01 9.589501470327377319e-02 4.790275543928146362e-02 -2.565456926822662354e-01 -1.261674463748931885e-01 -5.418032407760620117e-01
-3.475292325019836426e-01 -1.191505119204521179e-01 3.144322335720062256e-01 -2.281469851732254028e-01 -8.711811900138854980e-02 -4.887983500957489014e-01 -3.524900376796722412e-01 -5.859569907188415527e-01
-2.251148372888565063e-01 5.503318831324577332e-02 2.333128303289413452e-01 -5.972413420677185059e-01 -2.089601308107376099e-01 -3.583633005619049072e-01 -1.734090782701969147e-02 -6.023067831993103027e-01
-5.373378098011016846e-02 4.651832282543182373e-01 4.560067951679229736e-01 6.728673726320266724e-02 -9.310144931077957153e-02 3.757832944393157959e-01 1.840088702738285065e-02 -6.465508341789245605e-01
7.117314934730529785e-01 -5.756297707557678223e-02 3.827371597290039062e-01 -3.963282406330108643e-01 3.257642674725502729e-04 2.716529965400695801e-01 -1.016554981470108032e-01 -3.200494349002838135e-01
1.788022369146347046e-01 1.426020115613937378e-01 5.898413062095642090e-01 -3.466969728469848633e-01 2.610893249511718750e-01 -4.105565547943115234e-01 -4.550690650939941406e-01 1.891315281391143799e-01
5.071583986282348633e-01 -9.801508486270904541e-02 4.919238984584808350e-01 -3.596101999282836914e-01 2.664161622524261475e-01 2.831391394138336182e-01 -2.243262678384780884e-01 -4.005086719989776611e-01
3.858052790164947510e-01 2.044911235570907593e-01 1.703472584486007690e-01 -7.595581412315368652e-01 7.335231453180313110e-02 1.036225184798240662e-01 -4.019181728363037109e-01 -1.604191362857818604e-01
-4.631512761116027832e-01 -2.153399586677551270e-01 1.407699733972549438e-01 -4.680509269237518311e-01 -5.205767154693603516e-01 2.839951962232589722e-02 -8.366648852825164795e-02 -4.705583155155181885e-01
1.100026667118072510e-01 6.438281387090682983e-02 5.021711587905883789e-01 -3.612194955348968506e-02 -3.772255480289459229e-01 -5.675890445709228516e-01 -6.329185515642166138e-02 -5.116750597953796387e-01
-2.976515330374240875e-02 2.074492163956165314e-02 -6.174729019403457642e-02 -5.999356508255004883e-01 -5.386182069778442383e-01 -1.007419228553771973e-01 -1.960796564817428589e-01 -5.442815423011779785e-01
5.334358289837837219e-02 4.595042765140533447e-02 2.540183067321777344e-01 -6.006858348846435547e-01 1.875492930412292480e-02 -5.913073420524597168e-01 -1.114439666271209717e-01 -4.552783071994781494e-01
3.356022834777832031e-01 -2.715477645397186279e-01 2.099781781435012817e-01 -3.335683941841125488e-01 -1.285554170608520508e-01 3.311160206794738770e-01 -3.201279342174530029e-01 -6.554601788520812988e-01
-2.628748863935470581e-02 -7.200150191783905029e-02 4.722645580768585205e-01 -5.708774328231811523e-01 -5.497069954872131348e-01 -2.637587189674377441e-01 1.970933526754379272e-01 -1.860050112009048462e-01
4.227997064590454102e-01 2.086983621120452881e-01 2.571820318698883057e-01 -2.550878934562206268e-02 -5.404357314109802246e-01 -2.346130311489105225e-01 -5.840903520584106445e-01 -1.503869146108627319e-01
-4.535424709320068359e-01 -1.582990735769271851e-01 4.581238627433776855e-01 -3.652234673500061035e-01 -6.062807440757751465e-01 5.601557716727256775e-02 -1.384424120187759399e-01 1.899857074022293091e-01
-2.652950584888458252e-01 2.057639956474304199e-01 4.386601597070693970e-02 -3.092290163040161133e-01 -4.336288273334503174e-01 1.728446334600448608e-01 -7.216908335685729980e-01 -2.258008122444152832e-01
-3.292742669582366943e-01 1.697472184896469116e-01 -2.668001689016819000e-02 -4.728201329708099365e-01 -5.882154703140258789e-01 4.274893924593925476e-02 -4.132103919982910156e-01 -3.463031649589538574e-01
-1.661290973424911499e-01 -2.034628987312316895e-01 2.959469854831695557e-01 -4.013847410678863525e-01 -5.851602554321289062e-01 -3.087213337421417236e-01 4.861834459006786346e-04 -4.945582151412963867e-01
1.541062891483306885e-01 -1.858538985252380371e-01 6.820849776268005371e-01 -3.165527284145355225e-01 -4.462721049785614014e-01 2.404700666666030884e-01 3.443518280982971191e-01 -2.648264355957508087e-02
4.205307960510253906e-01 -1.276473551988601685e-01 2.499180585145950317e-01 -7.323964834213256836e-01 1.855486631393432617e-01 1.067277863621711731e-01 -3.156671822071075439e-01 -2.500626146793365479e-01
4.710760414600372314e-01 2.771826982498168945e-01 1.898726522922515869e-01 -2.005070745944976807e-01 -4.225611090660095215e-01 -1.952434033155441284e-01 -6.383516788482666016e-01 -2.883959934115409851e-02
5.740216374397277832e-01 5.484712123870849609e-01 5.641981363296508789e-01 -5.842772498726844788e-02 -8.019523322582244873e-02 1.355955451726913452e-01 -1.288786083459854126e-01 8.073320239782333374e-02
4.052780568599700928e-02 2.580983638763427734e-01 1.730744391679763794e-01 -1.853785216808319092e-01 -5.282616019248962402e-01 5.003628134727478027e-01 -5.574566721916198730e-01 -1.650500297546386719e-01
3.817023336887359619e-01 3.216212689876556396e-01 2.071080356836318970e-01 -7.539122104644775391e-01 -8.471344411373138428e-02 1.847076565027236938e-01 -2.522713840007781982e-01 1.861495673656463623e-01
2.539944946765899658e-01 2.845469117164611816e-01 5.890953540802001953e-01 2.777220606803894043e-01 -4.173239171504974365e-01 -2.760007083415985107e-01 -2.706592679023742676e-01 -3.267489969730377197e-01
-3.630256056785583496e-01 6.636610627174377441e-02 2.873087823390960693e-01 3.598603978753089905e-02 -4.651109874248504639e-01 -5.918712541460990906e-02 -3.752378821372985840e-01 -6.475582122802734375e-01
-4.189544916152954102e-01 1.004023570567369461e-02 2.238855063915252686e-01 -3.216723501682281494e-01 -7.429613918066024780e-02 -2.379460483789443970e-01 -3.393195271492004395e-01 -7.024974226951599121e-01
3.144374191761016846e-01 -1.010850295424461365e-01 3.975431025028228760e-01 -5.370064377784729004e-01 -7.887171208858489990e-02 -6.148765087127685547e-01 -6.858769804239273071e-02 -2.355770766735076904e-01
-1.806073188781738281e-01 1.240582242608070374e-01 -9.388671815395355225e-02 -5.032716393470764160e-01 -4.003962278366088867e-01 -7.984650880098342896e-02 -5.493917465209960938e-01 -4.704993069171905518e-01
4.166617691516876221e-01 2.757183909416198730e-01 1.800595968961715698e-01 -7.940402030944824219e-01 -8.247274905443191528e-02 1.620226949453353882e-01 -2.106962651014328003e-01 1.000253632664680481e-01
-3.266575634479522705e-01 -5.093504860997200012e-02 3.616703450679779053e-01 -7.347838282585144043e-01 -2.933613061904907227e-01 1.127307713031768799e-01 -7.985486648976802826e-03 3.480733036994934082e-01
-1.823910921812057495e-01 4.755600988864898682e-01 3.965092897415161133e-01 -1.484055221080780029e-01 2.149163046851754189e-03 3.714438974857330322e-01 1.860421150922775269e-01 -6.234946250915527344e-01
-2.778672277927398682e-01 6.147763133049011230e-01 2.039808183908462524e-01 -4.124469757080078125e-01 7.848538458347320557e-02 -2.750193700194358826e-02 -4.751853346824645996e-01 -3.168626129627227783e-01
-5.323647856712341309e-01 1.226509213447570801e-01 4.860105216503143311e-01 -4.817751348018646240e-01 -2.518470883369445801e-01 -4.022904634475708008e-01 -7.813942432403564453e-02 4.313554242253303528e-02
1.208767965435981750e-01 2.300667203962802887e-02 4.097868204116821289e-01 -2.052229829132556915e-02 -4.532563388347625732e-01 -9.521109610795974731e-02 -7.394983768463134766e-01 2.348377406597137451e-01
-5.283418893814086914e-01 4.659022390842437744e-01 3.373837769031524658e-01 -3.591638505458831787e-01 -8.975714445114135742e-03 1.579554975032806396e-01 -7.464199513196945190e-02 -4.799600839614868164e-01
3.484271168708801270e-01 -1.275568641722202301e-02 4.629989564418792725e-01 3.990016132593154907e-02 -5.184541344642639160e-01 -4.968905448913574219e-01 -1.278292089700698853e-01 -3.611654639244079590e-01
4.691914021968841553e-01 -1.096351668238639832e-01 2.060670256614685059e-01 -6.430570483207702637e-01 1.695438325405120850e-01 1.030815020203590393e-01 -4.196029901504516602e-01 -3.105092048645019531e-01
-5.372494459152221680e-02 8.096960186958312988e-02 4.052364230155944824e-01 -1.025750264525413513e-01 -3.366409242153167725e-01 -2.217948585748672485e-01 -7.959455251693725586e-01 1.406064629554748535e-01
-2.779088020324707031e-01 1.668663322925567627e-01 2.881499826908111572e-01 -2.180569618940353394e-01 -1.420322209596633911e-01 1.736190170049667358e-01 -8.339104652404785156e-01 1.364534646272659302e-01
1.333282142877578735e-01 4.107676446437835693e-01 1.899239122867584229e-01 -8.070341944694519043e-01 9.897278249263763428e-02 -7.003987673670053482e-03 -3.332718610763549805e-01 7.213499397039413452e-02
-1.907749474048614502e-01 5.270182713866233826e-02 3.044440448284149170e-01 5.299589782953262329e-02 -8.015998601913452148e-01 -5.055940896272659302e-02 -4.219442903995513916e-01 -2.053710818290710449e-01
-2.074915356934070587e-02 2.830556333065032959e-01 4.534641802310943604e-01 -2.783897221088409424e-01 1.123879849910736084e-01 -2.403649091720581055e-01 -7.199892997741699219e-01 2.180078774690628052e-01
-9.234436601400375366e-02 1.546721756458282471e-01 3.660997748374938965e-01 -5.892342329025268555e-01 7.476671785116195679e-02 -6.060622334480285645e-01 -2.192777395248413086e-01 -2.556142210960388184e-01
3.818583488464355469e-01 5.267711281776428223e-01 6.570822596549987793e-01 4.383045062422752380e-02 -2.178496271371841431e-01 1.366389542818069458e-01 -1.985794901847839355e-01 1.935342848300933838e-01
1.491167694330215454e-01 3.583974242210388184e-01 1.521690189838409424e-01 -7.661228775978088379e-01 1.389804333448410034e-01 -1.316829174757003784e-01 -4.491561353206634521e-01 -2.860693447291851044e-02
-4.215410947799682617e-01 2.076604217290878296e-01 2.381469458341598511e-01 -7.515798807144165039e-01 -2.386017441749572754e-01 -1.494788676500320435e-01 1.135443374514579773e-01 -2.557866871356964111e-01
-2.917154133319854736e-01 3.805895149707794189e-01 4.362739622592926025e-01 -7.126978635787963867e-01 3.515055775642395020e-02 9.483965486288070679e-02 2.076736241579055786e-01 1.357284486293792725e-01
-2.107711285352706909e-01 3.790542185306549072e-01 5.123611912131309509e-02 -2.774873673915863037e-01 -1.279652267694473267e-01 -1.874521672725677490e-01 -6.509114503860473633e-01 -5.070205330848693848e-01
-3.462484776973724365e-01 3.543146252632141113e-01 2.459276653826236725e-02 -5.470130443572998047e-01 -1.276743412017822266e-01 2.498186826705932617e-01 -4.834123253822326660e-01 -3.772895634174346924e-01
2.074674069881439209e-01 5.966082215309143066e-01 4.894093871116638184e-01 1.840778887271881104e-01 -5.272349715232849121e-01 1.726847589015960693e-01 -3.987830877304077148e-02 -1.349912285804748535e-01
-2.165392339229583740e-01 1.474189013242721558e-01 4.261104166507720947e-01 2.752232179045677185e-02 -8.287302851676940918e-01 -3.609195351600646973e-02 -2.149211913347244263e-01 -1.215048804879188538e-01
3.528405427932739258e-01 7.233034074306488037e-02 1.021733731031417847e-01 -7.579470276832580566e-01 -4.822633415460586548e-02 1.027884259819984436e-01 -5.181043744087219238e-01 -6.344548612833023071e-02
2.409685105085372925e-01 2.315447926521301270e-01 6.223993301391601562e-01 -7.113230228424072266e-02 -2.154494374990463257e-01 -5.970877408981323242e-01 -2.605886459350585938e-01 -1.582462191581726074e-01
-3.196758925914764404e-01 1.217440366744995117e-01 2.744342684745788574e-01 -3.122374787926673889e-02 -7.403185367584228516e-01 -1.706875711679458618e-01 -4.369511008262634277e-01 -1.963786184787750244e-01
5.760379433631896973e-01 2.404325827956199646e-02 4.025768041610717773e-01 -2.784077823162078857e-01 -3.176074624061584473e-01 4.880876839160919189e-01 -2.829400300979614258e-01 -9.414990991353988647e-02
-7.000641226768493652e-01 -1.461790688335895538e-02 6.235175132751464844e-01 -2.452468127012252808e-01 -2.230021506547927856e-01 -2.449425868690013885e-02 -7.848575711250305176e-02 6.547144800424575806e-02
3.414742052555084229e-01 3.643793761730194092e-01 1.840780824422836304e-01 -7.445102930068969727e-01 -7.461063563823699951e-02 6.084627658128738403e-02 -3.600332140922546387e-01 1.534598022699356079e-01
-2.283593565225601196e-01 4.559621512889862061e-01 5.562589764595031738e-01 -5.370345711708068848e-01 3.168531060218811035e-01 9.502812474966049194e-02 1.453451961278915405e-01 1.075587794184684753e-01
2.467639744281768799e-01 2.913576066493988037e-01 2.048463374376296997e-01 -8.075774312019348145e-01 5.594178661704063416e-02 -9.753055870532989502e-02 -3.756248056888580322e-01 7.962150871753692627e-02
-9.237118810415267944e-02 3.609239310026168823e-02 6.606599092483520508e-01 -3.864718973636627197e-02 -5.037859082221984863e-01 -5.041404962539672852e-01 -1.753003001213073730e-01 -1.162398904561996460e-01
-1.858872473239898682e-01 -5.074574798345565796e-02 4.934293925762176514e-01 -1.238710433244705200e-01 -7.880679965019226074e-01 -1.138982176780700684e-01 1.299327760934829712e-01 -2.305382937192916870e-01
-7.520437240600585938e-01 1.598278433084487915e-01 5.166273713111877441e-01 -2.749006450176239014e-01 -1.294286921620368958e-02 -5.709129199385643005e-02 -2.508745789527893066e-01 6.802192423492670059e-03
2.422271221876144409e-01 -2.790102362632751465e-01 5.536968111991882324e-01 -5.681214332580566406e-01 -3.193208575248718262e-01 -3.496033251285552979e-01 6.750596314668655396e-02 -7.342854142189025879e-02
3.222591578960418701e-01 1.873025894165039062e-01 7.632692903280258179e-02 -7.113040089607238770e-01 -1.239565312862396240e-01 2.191657274961471558e-01 -5.344123244285583496e-01 1.709208451211452484e-02
-3.546619713306427002e-01 3.649319708347320557e-01 9.446773678064346313e-02 -6.610071063041687012e-01 -4.208555221557617188e-01 -2.839204370975494385e-01 -1.895136088132858276e-01 -3.923790156841278076e-02
-3.137465715408325195e-01 4.492389783263206482e-02 5.117976665496826172e-01 -2.377230301499366760e-02 -7.653405666351318359e-01 4.876874387264251709e-02 9.334903955459594727e-02 -2.005100995302200317e-01
-1.950539201498031616e-01 3.374771475791931152e-01 2.502647936344146729e-01 -2.291226685047149658e-01 -2.800523042678833008e-01 -2.775223851203918457e-01 -7.594432830810546875e-01 2.704494446516036987e-02
-1.153711602091789246e-01 2.393877692520618439e-02 7.300993800163269043e-01 -1.109162047505378723e-01 -1.131380423903465271e-01 -4.280387163162231445e-01 1.057829111814498901e-01 -4.832819998264312744e-01
1.253359485417604446e-02 6.196801662445068359e-01 6.556118726730346680e-01 -2.015414983034133911e-01 3.185901641845703125e-01 -1.098585799336433411e-01 -1.770890802145004272e-01 2.155087143182754517e-02
-1.107805073261260986e-01 5.440309643745422363e-01 9.485886991024017334e-02 -2.726225554943084717e-01 -3.406531512737274170e-01 4.303499311208724976e-02 -5.832157731056213379e-01 -3.878138065338134766e-01
-4.342190325260162354e-01 1.154105067253112793e-01 2.582491338253021240e-01 -7.898078560829162598e-01 -1.638174406252801418e-03 3.233867287635803223e-01 2.572039701044559479e-02 4.901064559817314148e-02
1.369019150733947754e-01 -2.549871206283569336e-01 5.378732681274414062e-01 -2.920339703559875488e-01 -1.642540842294692993e-01 -5.358397960662841797e-01 1.895656622946262360e-02 -4.766393303871154785e-01
3.330915868282318115e-01 3.132798671722412109e-01 6.113724708557128906e-01 -1.623151302337646484e-01 -4.498993605375289917e-02 -5.161605477333068848e-01 -3.288464248180389404e-01 1.191531121730804443e-01
-5.788785815238952637e-01 3.966905176639556885e-01 2.438349723815917969e-01 -5.226684212684631348e-01 3.800252825021743774e-02 9.556514769792556763e-02 -4.013397395610809326e-01 -5.699197575449943542e-02
5.101319402456283569e-02 4.443368613719940186e-01 5.511717200279235840e-01 -9.015556424856185913e-02 -3.006588220596313477e-01 8.846443891525268555e-02 4.047653079032897949e-01 -4.753813147544860840e-01
7.666109502315521240e-02 3.714030385017395020e-01 7.085938453674316406e-01 -3.606865704059600830e-01 -8.724052459001541138e-02 -3.798285126686096191e-01 1.252281013876199722e-03 2.685156762599945068e-01
3.102255165576934814e-01 3.977102935314178467e-01 5.695245265960693359e-01 -2.168073505163192749e-01 -7.829707115888595581e-02 -5.591976642608642578e-01 -2.106198221445083618e-01 1.050225198268890381e-01
-4.192672669887542725e-01 1.097192913293838501e-01 3.847059309482574463e-01 -1.779334545135498047e-01 -6.828457713127136230e-01 -2.876683473587036133e-01 -2.889396548271179199e-01 4.854260769207030535e-04
-3.703828752040863037e-01 1.926386952400207520e-01 -1.983097754418849945e-02 -4.284662306308746338e-01 -5.012167096138000488e-01 8.392775803804397583e-02 -5.313031673431396484e-01 -3.180961906909942627e-01
1.629277914762496948e-01 4.544156193733215332e-01 2.271779030561447144e-01 -4.833121597766876221e-01 -5.506766587495803833e-02 4.495077431201934814e-01 -5.128064751625061035e-01 1.170489266514778137e-01
-1.094941142946481705e-02 5.043727755546569824e-01 6.372783184051513672e-01 -3.796736896038055420e-01 4.392801225185394287e-01 3.960382193326950073e-02 -1.940847374498844147e-02 -1.733146607875823975e-02
-7.344973087310791016e-02 1.645539402961730957e-01 -4.901161789894104004e-02 -5.436546802520751953e-01 -6.218199133872985840e-01 -4.195300862193107605e-02 -1.965534538030624390e-01 -4.924542605876922607e-01
5.327610373497009277e-01 3.396000862121582031e-01 6.343539357185363770e-01 -6.475166231393814087e-02 -1.247302666306495667e-01 -4.014333188533782959e-01 -1.323764026165008545e-01 -3.121886868029832840e-03
-3.331585228443145752e-01 2.349064052104949951e-01 3.939927816390991211e-01 -5.607182383537292480e-01 -5.765582919120788574e-01 1.467894166707992554e-01 6.731484085321426392e-02 7.543961703777313232e-02
8.876241743564605713e-02 7.085999846458435059e-02 2.145114243030548096e-01 -2.095077484846115112e-01 -4.332187771797180176e-01 4.006234109401702881e-01 -7.404724359512329102e-01 -2.673098444938659668e-02
2.467016428709030151e-01 1.907905340194702148e-01 1.090584471821784973e-01 -7.267785072326660156e-01 -4.030583798885345459e-02 4.369810521602630615e-01 -4.076716601848602295e-01 6.215511634945869446e-02
2.960209548473358154e-01 -1.182127669453620911e-01 3.265933990478515625e-01 -2.437202483415603638e-01 -8.007700443267822266e-01 -1.232438087463378906e-01 1.601899713277816772e-01 -2.241696566343307495e-01
6.118435412645339966e-03 -1.441316455602645874e-01 5.738059282302856445e-01 7.262083888053894043e-02 -3.805706799030303955e-01 1.278426051139831543e-01 2.208727151155471802e-01 -6.593171954154968262e-01
-3.097564280033111572e-01 5.247634649276733398e-01 1.905138790607452393e-01 -4.328916072845458984e-01 -3.748100996017456055e-01 -1.204936765134334564e-02 -5.127284526824951172e-01 -3.827991709113121033e-02
-4.048982635140419006e-02 -5.048015117645263672e-01 6.840237975120544434e-01 -4.704994261264801025e-01 1.032185405492782593e-01 2.076385915279388428e-01 8.847066201269626617e-03 2.077141031622886658e-02
1.400725450366735458e-02 -1.664174795150756836e-01 6.604694724082946777e-01 -3.549999892711639404e-01 -1.902794688940048218e-01 -5.721268057823181152e-01 6.053235381841659546e-02 -2.065548598766326904e-01
-4.797761440277099609e-01 -7.239591330289840698e-02 1.007971614599227905e-01 -3.101833760738372803e-01 -5.736760497093200684e-01 1.925916820764541626e-01 -3.278653919696807861e-01 -4.295445382595062256e-01
1.678517758846282959e-01 9.528583288192749023e-02 5.520381331443786621e-01 2.758257687091827393e-01 -5.217136740684509277e-01 -2.460465952754020691e-02 -4.833974838256835938e-01 -2.746941447257995605e-01
3.566997945308685303e-01 4.186137616634368896e-01 6.129661202430725098e-01 1.499525159597396851e-01 -1.797971129417419434e-01 4.422990381717681885e-01 -4.180186986923217773e-02 -2.638404071331024170e-01
-8.400253951549530029e-02 4.325526207685470581e-02 2.390068769454956055e-01 -6.343936920166015625e-01 -4.579576253890991211e-01 -1.554692089557647705e-01 1.807381957769393921e-01 -5.147141814231872559e-01
2.162067890167236328e-01 -5.686874315142631531e-02 2.941511869430541992e-01 -5.504881143569946289e-01 -2.548857331275939941e-01 -5.442587733268737793e-01 7.142598181962966919e-02 -4.406500160694122314e-01
-2.663363516330718994e-01 4.377233386039733887e-01 5.783886909484863281e-01 -4.265214800834655762e-01 3.959118425846099854e-01 1.647451519966125488e-01 -3.778057172894477844e-02 -1.889296025037765503e-01
-3.222077190876007080e-01 3.998364806175231934e-01 2.867381274700164795e-01 -8.346429676748812199e-04 -2.445521801710128784e-01 2.082713693380355835e-01 -2.037315666675567627e-01 -7.137256860733032227e-01
5.749291554093360901e-02 6.163362860679626465e-01 2.121405154466629028e-01 -1.014581397175788879e-01 -5.677499771118164062e-01 3.978751301765441895e-01 -1.944776624441146851e-01 -2.075105011463165283e-01
-4.232089221477508545e-01 6.283344030380249023e-01 3.339064717292785645e-01 -2.500470280647277832e-01 -2.428695112466812134e-01 2.225779183208942413e-02 -4.217355251312255859e-01 -1.213720366358757019e-01
3.371328413486480713e-01 5.087380409240722656e-01 4.983933568000793457e-01 -4.659628868103027344e-01 -1.219915300607681274e-01 -3.613446354866027832e-01 6.328881531953811646e-02 1.120368540287017822e-01
2.730368375778198242e-01 1.249479651451110840e-01 2.173768170177936554e-02 -7.472671866416931152e-01 -2.234424948692321777e-01 1.984290033578872681e-01 -5.096121430397033691e-01 -4.419211670756340027e-02
-1.174543350934982300e-01 1.905365139245986938e-01 8.815742284059524536e-02 -6.129099130630493164e-01 -4.838598966598510742e-01 -4.207601547241210938e-01 -1.254448145627975464e-01 -3.735961318016052246e-01
-2.721581757068634033e-01 6.185022592544555664e-01 9.010691195726394653e-02 -3.255248069763183594e-01 -3.617305457592010498e-01 -1.550145447254180908e-01 -3.916197717189788818e-01 -3.479291200637817383e-01
2.851235866546630859e-01 -2.551081590354442596e-02 1.977026015520095825e-01 -7.386514544486999512e-01 2.027270495891571045e-01 9.847987443208694458e-02 -5.253267884254455566e-01 -8.122161775827407837e-02
-5.094854831695556641e-01 1.343708671629428864e-02 1.382083594799041748e-01 -6.874796748161315918e-01 -3.223994970321655273e-01 3.207408189773559570e-01 -1.988112628459930420e-01 -4.660815000534057617e-02
3.788382709026336670e-01 -8.426838368177413940e-02 3.892240226268768311e-01 -4.740467369556427002e-01 -2.195217311382293701e-01 -5.576813817024230957e-01 -3.252051174640655518e-01 9.059906005859375000e-02
-3.384427130222320557e-01 6.523904800415039062e-01 2.299467772245407104e-01 -2.269385159015655518e-01 -4.781856536865234375e-01 4.007100313901901245e-02 -1.069534290581941605e-02 -3.536736667156219482e-01
1.593148410320281982e-01 2.657226920127868652e-01 7.914114594459533691e-01 2.178650163114070892e-02 -4.159693419933319092e-01 -9.174285829067230225e-02 3.092319369316101074e-01 1.148122083395719528e-02
5.199353098869323730e-01 -1.008248850703239441e-01 3.681605458259582520e-01 -5.946831703186035156e-01 2.603214383125305176e-01 1.740826964378356934e-01 -2.532340586185455322e-01 -2.609827220439910889e-01
-3.107424378395080566e-01 4.744745790958404541e-01 8.585252612829208374e-02 -5.353316068649291992e-01 -4.422668218612670898e-01 -5.563855916261672974e-02 -2.477638423442840576e-01 -3.525334894657135010e-01
-5.033436417579650879e-01 3.991139531135559082e-01 2.482684254646301270e-01 -3.047755658626556396e-01 -4.539435207843780518e-01 -5.167802423238754272e-02 -1.584173887968063354e-01 -4.460901021957397461e-01
4.493650197982788086e-01 1.157964468002319336e-01 7.622880488634109497e-02 -6.187847852706909180e-01 -3.969161510467529297e-01 3.427689671516418457e-01 -3.469078242778778076e-01 2.405850030481815338e-02
1.606847196817398071e-01 4.415466915816068649e-03 7.533294707536697388e-02 -8.775929808616638184e-01 9.049358218908309937e-02 1.006339713931083679e-01 -4.017923176288604736e-01 -1.362471580505371094e-01
-6.226971745491027832e-02 -6.171790137887001038e-02 7.079576253890991211e-01 7.050468772649765015e-02 -2.316224724054336548e-01 -5.192854404449462891e-01 -1.979105472564697266e-01 -3.516584038734436035e-01
3.825216591358184814e-01 2.605295479297637939e-01 1.792371422052383423e-01 -6.708161234855651855e-01 -2.355063259601593018e-01 -5.105222389101982117e-02 -4.344085752964019775e-01 2.385392636060714722e-01
5.579928681254386902e-02 4.985320270061492920e-01 5.163924098014831543e-01 -7.682392746210098267e-02 -4.787345603108406067e-02 4.663242995738983154e-01 2.337369024753570557e-01 -4.487828910350799561e-01
-3.036216199398040771e-01 2.754752039909362793e-01 3.797367811203002930e-01 -4.634006917476654053e-01 -6.435664296150207520e-01 -1.825321167707443237e-01 1.523156017065048218e-01 -4.786979407072067261e-02
1.961002796888351440e-01 6.803202033042907715e-01 6.010810732841491699e-01 -1.657409965991973877e-01 2.691751122474670410e-01 1.520694792270660400e-02 -1.765607446432113647e-01 -7.797742635011672974e-02
1.957773417234420776e-01 1.619031727313995361e-01 1.902466118335723877e-01 -1.927994787693023682e-01 -4.929108619689941406e-01 5.178408622741699219e-01 -5.848858356475830078e-01 -9.424240887165069580e-02
-1.963016986846923828e-01 2.045507580041885376e-01 3.249043226242065430e-01 -1.661309301853179932e-01 -4.024874866008758545e-01 -1.917668581008911133e-01 -7.400618195533752441e-01 2.000001817941665649e-01
-2.430348843336105347e-01 3.344317376613616943e-01 2.556647360324859619e-01 -9.637622535228729248e-02 -6.978816390037536621e-01 -2.157823443412780762e-01 -4.254687130451202393e-01 -1.995302736759185791e-01
4.237819612026214600e-01 -4.227058216929435730e-02 4.094734489917755127e-01 -6.876825690269470215e-01 3.095630109310150146e-01 2.327667325735092163e-01 -1.251670718193054199e-01 -1.112201660871505737e-01
-2.920351028442382812e-01 5.906517505645751953e-01 3.794380724430084229e-01 -3.998229503631591797e-01 3.479340970516204834e-01 1.941018253564834595e-01 -3.116053044795989990e-01 -7.863143831491470337e-02
4.220891892910003662e-01 -1.405977904796600342e-01 2.323088794946670532e-01 -3.911592364311218262e-01 -3.152537643909454346e-01 -2.359258383512496948e-01 -6.620100736618041992e-01 4.238781332969665527e-02
-5.644353032112121582e-01 5.373260974884033203e-01 3.654328584671020508e-01 -2.557063698768615723e-01 -2.647849321365356445e-01 -9.554104506969451904e-02 -3.037578165531158447e-01 -1.491919457912445068e-01
4.077301323413848877e-01 3.589767813682556152e-01 1.375001668930053711e-01 -4.014659821987152100e-01 -2.772358953952789307e-01 4.308000206947326660e-01 -4.704723358154296875e-01 -2.025286555290222168e-01
-2.526295483112335205e-01 2.001901119947433472e-01 -6.183270737528800964e-02 -4.943265020847320557e-01 -3.878778815269470215e-01 -4.636871814727783203e-02 -5.705581307411193848e-01 -4.120488464832305908e-01
-3.012749850749969482e-01 1.445752978324890137e-01 7.845177650451660156e-01 1.032287776470184326e-01 -2.110012322664260864e-01 1.381411701440811157e-01 2.158696204423904419e-01 -3.898755013942718506e-01
-2.450474351644515991e-01 -7.353071868419647217e-02 8.167703151702880859e-01 -1.026167795062065125e-01 -2.586438655853271484e-01 -3.958723843097686768e-01 2.803446538746356964e-02 -1.802873015403747559e-01
-4.241161942481994629e-01 6.505202651023864746e-01 2.235203087329864502e-01 -3.332800269126892090e-01 -2.916797101497650146e-01 1.078728586435317993e-01 -1.201141178607940674e-01 -3.532291948795318604e-01
2.957948148250579834e-01 9.936478734016418457e-02 1.802766621112823486e-01 -3.117311000823974609e-01 -5.281077027320861816e-01 5.218067169189453125e-01 -4.707317352294921875e-01 1.370331272482872009e-02
-2.456121593713760376e-01 4.836062490940093994e-01 2.686214447021484375e-01 -4.766072332859039307e-01 -2.282038480043411255e-01 -4.311268329620361328e-01 -1.247445046901702881e-01 -3.911259472370147705e-01
-3.665994405746459961e-01 3.100969493389129639e-01 2.985823526978492737e-02 -7.383698225021362305e-01 -1.080017685890197754e-01 2.155749313533306122e-02 -4.115479886531829834e-01 -2.046032547950744629e-01
-5.615620017051696777e-01 1.486461460590362549e-01 3.419445753097534180e-01 -5.974476337432861328e-01 -3.381914496421813965e-01 2.588893175125122070e-01 5.366143956780433655e-02 6.637766957283020020e-02
3.056696653366088867e-01 -1.155945509672164917e-01 1.464164555072784424e-01 -8.153133988380432129e-01 -5.418178811669349670e-02 7.905770093202590942e-02 -4.413916170597076416e-01 -5.493549257516860962e-02
4.472345411777496338e-01 4.695564210414886475e-01 6.100386381149291992e-01 -1.601449400186538696e-01 9.614000096917152405e-03 -3.480741679668426514e-01 -2.393770515918731689e-01 5.616889894008636475e-02
-2.395158708095550537e-01 6.045316457748413086e-01 3.754847347736358643e-01 -1.205211598426103592e-02 -8.585401624441146851e-02 1.402117460966110229e-01 -5.728983283042907715e-01 -2.842478156089782715e-01
3.469389975070953369e-01 2.916868031024932861e-01 6.091798543930053711e-01 -7.280952483415603638e-02 -3.425058424472808838e-01 -5.274143815040588379e-01 -1.389131397008895874e-01 -5.811920017004013062e-02
-3.550889492034912109e-01 2.583878934383392334e-01 7.456197589635848999e-02 -3.864671885967254639e-01 -3.692378103733062744e-01 -1.141936052590608597e-02 -5.638005137443542480e-01 -4.448520541191101074e-01
4.141787290573120117e-01 -1.502514183521270752e-01 5.182040333747863770e-01 -8.640394359827041626e-02 -7.127656936645507812e-01 8.745319396257400513e-02 -1.011372953653335571e-01 6.298939138650894165e-02
2.081397622823715210e-01 -2.868568599224090576e-01 5.976089835166931152e-01 -2.071583718061447144e-01 -2.201377749443054199e-01 -5.427115559577941895e-01 -4.028667137026786804e-02 -3.601671457290649414e-01
2.794609367847442627e-01 4.019494056701660156e-01 6.362209320068359375e-01 -3.367118835449218750e-01 4.311909973621368408e-01 -1.903807371854782104e-02 -2.362162768840789795e-01 -1.001062709838151932e-02
-5.807346701622009277e-01 -3.962014243006706238e-02 3.941711187362670898e-01 -3.888609707355499268e-01 -5.640854239463806152e-01 1.297083944082260132e-01 -6.392730772495269775e-02 1.244602724909782410e-01
3.199036717414855957e-01 2.683874666690826416e-01 5.634853243827819824e-01 -8.804047107696533203e-02 -2.121285945177078247e-01 -5.993410944938659668e-01 -2.167090475559234619e-01 -2.217922955751419067e-01
2.090543359518051147e-01 -1.566523909568786621e-01 3.549512922763824463e-01 -6.614379882812500000e-01 -5.445673465728759766e-01 -5.489764362573623657e-02 2.550620436668395996e-01 -6.034729629755020142e-02
-2.807172238826751709e-01 5.071028694510459900e-02 1.625836789608001709e-01 -3.151693940162658691e-01 -5.630837678909301758e-01 -3.753896951675415039e-01 -2.091997563838958740e-01 -5.395515561103820801e-01
3.920657932758331299e-01 3.996297717094421387e-01 6.840882301330566406e-01 1.599854044616222382e-02 -1.918377727270126343e-01 -1.699636727571487427e-01 -3.103460073471069336e-01 2.373686730861663818e-01
5.472387075424194336e-01 1.389577835798263550e-01 2.983908355236053467e-01 -3.919831514358520508e-01 -5.233040452003479004e-01 3.257818520069122314e-01 -2.146197408437728882e-01 1.117597967386245728e-01
4.536509215831756592e-01 -9.188712574541568756e-03 3.619536161422729492e-01 -3.216073615476489067e-03 -7.202334403991699219e-01 -1.094188839197158813e-01 -3.633715510368347168e-01 1.865758188068866730e-02
-1.468633860349655151e-01 3.750766068696975708e-02 2.374806404113769531e-01 -8.775398135185241699e-03 -8.556358814239501953e-01 -1.320189833641052246e-01 -3.960981965065002441e-01 -1.188058853149414062e-01
-4.162310063838958740e-01 4.808847010135650635e-01 2.407841533422470093e-01 -1.824832856655120850e-01 -2.819572389125823975e-01 -8.773929439485073090e-03 -4.743856191635131836e-01 -4.467727839946746826e-01
-2.621608674526214600e-01 5.198138356208801270e-01 4.610033631324768066e-01 -5.763351917266845703e-01 2.509464621543884277e-01 1.414309889078140259e-01 -1.752973049879074097e-01 -5.169997364282608032e-02
-2.021507918834686279e-01 6.042409688234329224e-02 1.646574735641479492e-01 -3.638319075107574463e-01 -5.640820860862731934e-01 -3.079963922500610352e-01 -5.807872861623764038e-02 -6.160963773727416992e-01
1.113310828804969788e-01 1.714903563261032104e-01 1.687234491109848022e-01 -2.712630629539489746e-01 -3.013447821140289307e-01 3.594970107078552246e-01 -7.975575923919677734e-01 5.383034585975110531e-04
4.008318781852722168e-01 8.490560203790664673e-02 7.598079442977905273e-01 1.299107819795608521e-01 -4.064501523971557617e-01 -2.234418541193008423e-01 6.642154604196548462e-02 -1.356475204229354858e-01
4.910728633403778076e-01 3.095764899626374245e-03 2.277066558599472046e-01 -7.495674490928649902e-01 1.637976020574569702e-01 1.137840300798416138e-01 -2.695618867874145508e-01 -1.808209121227264404e-01
1.829703748226165771e-01 2.460117787122726440e-01 8.880904316902160645e-01 1.842195987701416016e-01 -6.224638968706130981e-02 2.439031898975372314e-01 -3.519556298851966858e-02 -1.369538903236389160e-01
-2.124461531639099121e-01 5.853402614593505859e-01 3.064034283161163330e-01 -1.005507260560989380e-01 -3.601458668708801270e-01 4.267731308937072754e-01 -4.346519112586975098e-01 -8.652911335229873657e-02
-3.424139916896820068e-01 3.358496725559234619e-02 4.477184712886810303e-01 -2.574986219406127930e-01 -7.777866125106811523e-01 3.394643589854240417e-02 -5.612102523446083069e-02 7.492215186357498169e-02
-5.141130685806274414e-01 1.103663742542266846e-01 4.694997966289520264e-01 -3.941655158996582031e-01 -4.788592755794525146e-01 2.909727394580841064e-01 1.806837022304534912e-01 -3.305495157837867737e-02
1.374230086803436279e-01 3.593046069145202637e-01 8.813234418630599976e-02 -7.878540158271789551e-01 1.261543780565261841e-01 -1.066378355026245117e-01 -4.065005779266357422e-01 -1.760811358690261841e-01
-2.022658288478851318e-01 2.794423699378967285e-01 2.008552253246307373e-01 -6.650334596633911133e-01 -3.920049071311950684e-01 -1.315658092498779297e-01 2.066359668970108032e-01 -4.297816455364227295e-01
2.327365875244140625e-01 1.378388255834579468e-01 4.143100976943969727e-01 9.970050305128097534e-02 -6.247199177742004395e-01 -1.468312591314315796e-01 -1.564614474773406982e-02 -5.772018432617187500e-01
-2.528997659683227539e-01 3.226299285888671875e-01 3.541290760040283203e-01 -1.219613552093505859e-01 -2.468398958444595337e-01 2.062058001756668091e-01 -7.625229358673095703e-01 8.232635259628295898e-02
7.695581763982772827e-02 4.865026473999023438e-01 4.394525885581970215e-01 2.712582945823669434e-01 -5.521163344383239746e-01 -2.453380636870861053e-02 -2.257236987352371216e-01 -3.664803802967071533e-01
-3.108157077804207802e-03 4.496765434741973877e-01 4.197503328323364258e-01 1.863372176885604858e-01 -4.777628481388092041e-01 -2.510575652122497559e-01 -5.136669278144836426e-01 -1.781249344348907471e-01
2.273430824279785156e-01 4.494113624095916748e-01 6.668305993080139160e-01 -2.197419553995132446e-01 1.526949256658554077e-01 -3.063091933727264404e-01 -2.765657007694244385e-01 2.444692701101303101e-01
3.368885219097137451e-01 2.000946551561355591e-01 2.525315284729003906e-01 -7.436617016792297363e-01 9.103600680828094482e-02 -1.785282045602798462e-02 -4.555297493934631348e-01 1.164031177759170532e-01
-1.384663283824920654e-01 5.251818299293518066e-01 4.905095398426055908e-01 -5.977252125740051270e-01 2.088365554809570312e-01 1.136776730418205261e-01 1.785700619220733643e-01 1.367974132299423218e-01
-2.613499164581298828e-01 4.767303764820098877e-01 1.842934191226959229e-01 -1.631439328193664551e-01 -3.142147958278656006e-01 6.009344384074211121e-02 -6.268983483314514160e-01 -3.853580355644226074e-01
-1.969161927700042725e-01 2.924977801740169525e-02 2.025375068187713623e-01 -5.053606629371643066e-01 -5.993040204048156738e-01 -3.037574589252471924e-01 -5.674290284514427185e-02 -4.574975371360778809e-01
3.938885331153869629e-01 -1.782791465520858765e-01 3.386353552341461182e-01 -7.526786625385284424e-02 -2.952983379364013672e-01 4.256833791732788086e-01 -4.404891133308410645e-01 -4.798866212368011475e-01
1.129377335309982300e-01 1.314679384231567383e-01 7.764338254928588867e-01 1.567431837320327759e-01 -4.792318046092987061e-01 -3.205495476722717285e-01 -3.062818571925163269e-02 -9.586495161056518555e-02
3.891695290803909302e-02 4.472963139414787292e-02 8.116496801376342773e-01 2.343768030405044556e-01 -4.093801975250244141e-01 -1.402685046195983887e-01 -1.733633428812026978e-01 -2.558417022228240967e-01
3.047082126140594482e-01 1.250804960727691650e-01 2.687583863735198975e-01 -1.328181177377700806e-01 -5.736739635467529297e-01 -2.348967641592025757e-01 -6.454258561134338379e-01 2.798880822956562042e-02
-6.186506152153015137e-02 -5.138897523283958435e-02 7.230086326599121094e-01 -1.108883246779441833e-01 -1.499584317207336426e-01 -5.974823236465454102e-01 -1.787554174661636353e-01 -2.169518172740936279e-01
1.692101650405675173e-04 2.374607771635055542e-01 5.287446975708007812e-01 -4.896042644977569580e-01 -3.046756684780120850e-01 -4.008250832557678223e-01 3.171378970146179199e-01 -2.650747001171112061e-01
-2.443247437477111816e-01 1.510936617851257324e-01 3.165102601051330566e-01 -8.391565084457397461e-01 1.033490821719169617e-01 -2.028219401836395264e-02 1.370202153921127319e-01 -2.885251939296722412e-01
-3.411709368228912354e-01 6.075112819671630859e-01 3.441339135169982910e-01 -2.919326722621917725e-01 -3.567325770854949951e-01 -2.462076395750045776e-02 -3.698090612888336182e-01 -2.150728702545166016e-01
5.573658645153045654e-02 4.806158840656280518e-01 8.030511736869812012e-01 -2.038760483264923096e-02 -1.170902922749519348e-01 1.860026717185974121e-01 2.382656782865524292e-01 -1.245686337351799011e-01
1.698517203330993652e-01 -2.570481002330780029e-01 7.790348529815673828e-01 -3.113730549812316895e-01 3.922913372516632080e-01 1.721179038286209106e-01 6.545267067849636078e-03 -1.329216957092285156e-01
-3.499192297458648682e-01 -1.091254428029060364e-01 1.766468286514282227e-01 -3.160445094108581543e-01 -4.300305843353271484e-01 -1.714244335889816284e-01 -2.355621755123138428e-01 -6.817314624786376953e-01
-2.097091674804687500e-01 3.853487595915794373e-02 4.208190143108367920e-01 -4.120784401893615723e-01 -6.934810280799865723e-01 -3.228754103183746338e-01 -6.063193082809448242e-02 -1.371105611324310303e-01
-1.722068190574645996e-01 1.811810731887817383e-01 -6.104028224945068359e-02 -3.416961431503295898e-01 -4.052489101886749268e-01 2.851747907698154449e-02 -4.780685305595397949e-01 -6.507279872894287109e-01
-3.569914400577545166e-01 -6.194746866822242737e-02 3.590402305126190186e-01 -6.250001192092895508e-01 -4.749965667724609375e-01 1.171935647726058960e-01 8.041157573461532593e-02 -3.215003013610839844e-01
2.039546221494674683e-01 2.246912419795989990e-01 8.088771700859069824e-01 1.467359215021133423e-01 -1.704594939947128296e-01 -2.713103592395782471e-01 -3.215683102607727051e-01 1.613409370183944702e-01
8.908817172050476074e-02 4.548802375793457031e-01 6.820815801620483398e-01 -2.569037675857543945e-01 3.369065001606941223e-03 -4.411431252956390381e-01 -1.619808673858642578e-01 1.818135529756546021e-01
-3.761876001954078674e-02 -2.296569496393203735e-01 4.359761476516723633e-01 -5.508757233619689941e-01 -5.768544077873229980e-01 7.290918380022048950e-02 -3.871237160637974739e-03 3.379518985748291016e-01
1.039065569639205933e-01 -1.929800212383270264e-01 3.982774019241333008e-01 -1.875168085098266602e-01 -8.340509533882141113e-01 1.408726572990417480e-01 1.703324913978576660e-01 -1.169426813721656799e-01
5.546077489852905273e-01 1.969193071126937866e-01 3.470241725444793701e-01 -5.896707177162170410e-01 1.061701551079750061e-01 2.440242767333984375e-01 -3.311870396137237549e-01 7.064668089151382446e-02
-4.167905747890472412e-01 -2.952009737491607666e-01 4.875899851322174072e-01 -6.645810008049011230e-01 -2.220110148191452026e-01 -8.647259324789047241e-02 2.644576691091060638e-02 -4.758651927113533020e-02
2.947142813354730606e-03 1.373487710952758789e-01 3.606417179107666016e-01 -2.208068221807479858e-01 -3.222287893295288086e-01 -1.550995111465454102e-01 -7.775531411170959473e-01 2.642582952976226807e-01
-1.921054273843765259e-01 -6.200632452964782715e-02 5.909320712089538574e-01 -3.843463659286499023e-01 -2.659349441528320312e-01 -5.909759998321533203e-01 -5.006780847907066345e-02 -1.996177583932876587e-01
-1.579983979463577271e-01 3.178854286670684814e-01 1.878453791141510010e-01 -3.995566666126251221e-01 1.352181881666183472e-01 5.466678738594055176e-01 -4.842878580093383789e-01 -3.569168448448181152e-01
3.246662914752960205e-01 2.210817486047744751e-01 6.324082612991333008e-01 -4.103219807147979736e-01 2.819465994834899902e-01 -2.278330922126770020e-01 -2.783627212047576904e-01 2.617681920528411865e-01
4.763739109039306641e-01 2.363462746143341064e-01 5.259063839912414551e-01 -2.617728114128112793e-01 7.246129959821701050e-02 -4.603972434997558594e-01 -2.138378173112869263e-01 -3.303983211517333984e-01
-3.448997437953948975e-02 -1.216795593500137329e-01 6.813720464706420898e-01 -3.405373692512512207e-01 -4.226966202259063721e-01 9.248101711273193359e-02 4.254484474658966064e-01 -1.885191500186920166e-01
-2.108421176671981812e-01 5.773267745971679688e-01 9.165072441101074219e-02 -3.844452202320098877e-01 -3.143061995506286621e-01 -1.506854780018329620e-02 -4.901883304119110107e-01 -3.560074865818023682e-01
-1.358224749565124512e-01 4.152108728885650635e-01 3.722036182880401611e-01 1.214392110705375671e-01 -2.792718410491943359e-01 -2.954292111098766327e-02 -3.000611364841461182e-01 -6.978302001953125000e-01
-3.080643415451049805e-01 5.039903521537780762e-01 1.840907037258148193e-01 -6.077714562416076660e-01 -4.574715495109558105e-01 -1.158097088336944580e-01 -9.664046764373779297e-02 -1.256309151649475098e-01
-2.873125374317169189e-01 -1.074682772159576416e-01 8.518558740615844727e-01 -5.112861096858978271e-02 -2.227624319493770599e-02 -3.285612463951110840e-01 -4.843325912952423096e-02 -2.585246264934539795e-01
-4.336256384849548340e-01 2.837485969066619873e-01 3.453251719474792480e-01 -5.632514953613281250e-01 2.260219454765319824e-01 4.183182418346405029e-01 -1.341560930013656616e-01 -2.255662083625793457e-01
-1.705307960510253906e-01 5.190480351448059082e-01 1.042606495320796967e-02 -3.176732361316680908e-01 -3.513701260089874268e-01 4.219044372439384460e-02 -5.779367089271545410e-01 -3.758080005645751953e-01
5.135653614997863770e-01 7.934802770614624023e-02 4.483752548694610596e-01 -2.137770056724548340e-01 -1.470345407724380493e-01 5.624802708625793457e-01 -1.725761890411376953e-01 -3.397468328475952148e-01
6.028774976730346680e-01 6.091333180665969849e-02 3.886625766754150391e-01 -4.062076210975646973e-01 8.566340804100036621e-02 4.168851375579833984e-01 -2.014200687408447266e-01 -3.083239197731018066e-01
-6.741943955421447754e-02 2.286727577447891235e-01 3.646007478237152100e-01 -1.443659365177154541e-01 -1.309044659137725830e-02 -4.037727713584899902e-01 -3.800310492515563965e-01 -6.940898895263671875e-01
-3.004795014858245850e-01 2.190187126398086548e-01 1.506881564855575562e-01 -2.783073186874389648e-01 -2.881331741809844971e-01 2.456871271133422852e-01 -7.576801180839538574e-01 -2.100450098514556885e-01
-1.653571575880050659e-01 -7.980452477931976318e-02 6.267721652984619141e-01 -5.520996451377868652e-01 -4.213447868824005127e-01 -3.341146185994148254e-02 2.433269023895263672e-01 1.754287332296371460e-01
-4.313971698284149170e-01 1.106186285614967346e-01 1.171034350991249084e-01 -5.892243981361389160e-01 -5.974031686782836914e-01 -1.420668698847293854e-02 -2.095121294260025024e-01 -1.994334608316421509e-01
-3.129122257232666016e-01 5.896066427230834961e-01 3.715849518775939941e-01 -6.215124726295471191e-01 8.539789170026779175e-02 1.372151821851730347e-01 6.034773215651512146e-02 1.827929168939590454e-02
-3.894835710525512695e-01 3.074051737785339355e-01 3.992324173450469971e-01 -7.410503625869750977e-01 9.865859523415565491e-03 1.978390961885452271e-01 4.529766365885734558e-02 6.303101778030395508e-02
-3.138549029827117920e-01 2.718115448951721191e-01 6.514945626258850098e-01 -5.294466614723205566e-01 -1.618878543376922607e-01 -9.598349779844284058e-02 2.871464192867279053e-01 7.057532668113708496e-02
-6.009507551789283752e-02 1.261157244443893433e-01 6.261631846427917480e-01 1.863632500171661377e-01 -4.668773114681243896e-01 -3.018375337123870850e-01 -1.514043807983398438e-01 -4.708163738250732422e-01
1.672826893627643585e-02 -8.412551134824752808e-02 5.857746005058288574e-01 -5.964670777320861816e-01 -3.823328614234924316e-01 -3.212246596813201904e-01 2.094283849000930786e-01 -2.267754450440406799e-02
-2.773188948631286621e-01 1.881959140300750732e-01 3.002022504806518555e-01 -2.405917495489120483e-01 -2.755396962165832520e-01 1.237258315086364746e-01 -7.912334203720092773e-01 1.496334373950958252e-01
2.968075573444366455e-01 5.478134155273437500e-01 6.566997766494750977e-01 1.120305247604846954e-02 1.474661380052566528e-02 -3.673009276390075684e-01 -1.944105625152587891e-01 -8.661729842424392700e-02
-1.038097813725471497e-01 1.837407350540161133e-01 7.575868368148803711e-01 -4.442910254001617432e-01 3.082500100135803223e-01 5.873456224799156189e-02 2.378059625625610352e-01 -1.706198304891586304e-01
3.165808022022247314e-01 7.187159061431884766e-01 5.773850679397583008e-01 -1.734474301338195801e-01 8.062255382537841797e-02 2.717868052423000336e-02 5.662739276885986328e-02 -9.654634445905685425e-02
-6.352234482765197754e-01 5.011069774627685547e-02 6.290764212608337402e-01 -1.900821775197982788e-01 -3.565300405025482178e-01 8.669847995042800903e-02 -1.615018099546432495e-01 3.739906474947929382e-02
-3.057412207126617432e-01 3.839432001113891602e-01 4.913545772433280945e-02 -3.911174535751342773e-01 -3.202649056911468506e-01 1.433666348457336426e-01 -5.829425454139709473e-01 -3.752027750015258789e-01
-3.216073513031005859e-01 -1.356115490198135376e-01 8.237363696098327637e-01 -1.726468801498413086e-01 2.101529575884342194e-02 -2.761542499065399170e-01 4.483038559556007385e-02 -3.018560111522674561e-01
-4.478300213813781738e-01 1.515730172395706177e-01 3.588649332523345947e-01 -5.512793660163879395e-01 -5.316459536552429199e-01 -1.453593969345092773e-01 1.361266970634460449e-01 -1.465385556221008301e-01
5.643309280276298523e-02 4.930613934993743896e-01 2.611447572708129883e-01 -3.883038759231567383e-01 -2.687315940856933594e-01 6.036727428436279297e-01 -2.913743853569030762e-01 1.148595958948135376e-01
-4.187546968460083008e-01 -3.437774628400802612e-02 6.963974833488464355e-01 -3.168702721595764160e-01 -3.486903607845306396e-01 -1.868622303009033203e-01 2.182500958442687988e-01 -1.842576414346694946e-01
