# Supplementary material for: Where is your field going? A machine learning approach to study the relative motion of the domains of physics
Source: PLoS One. 2020 Jun 18;15(6):e0233997. doi: 10.1371/journal.pone.0233997 (PMC7302634; doi:10.1371/journal.pone.0233997)
Supplement: S28 Data — (ZIP) [file pone.0233997.s028.zip › 27/Pacs4Run_27_VS_500_embeddings2005-2009ED8.txt]

4.489785432815551758e-01 -3.431710600852966309e-01 4.815140664577484131e-01 4.053848981857299805e-01 3.506698608398437500e-01 3.899868130683898926e-01 -6.665600091218948364e-02 -7.040597498416900635e-02
1.910370141267776489e-01 -1.635418981313705444e-01 3.395647406578063965e-01 2.440188974142074585e-01 6.734163761138916016e-01 3.926962316036224365e-01 1.918840110301971436e-01 3.426225781440734863e-01
3.122766613960266113e-01 -3.572599589824676514e-01 9.038927406072616577e-02 2.526245117187500000e-01 3.289048373699188232e-01 7.551534771919250488e-01 -1.044692844152450562e-02 1.559331715106964111e-01
3.272064626216888428e-01 -4.423924088478088379e-01 -1.348572820425033569e-01 3.131707310676574707e-01 7.131501436233520508e-01 2.224202901124954224e-01 1.176581233739852905e-01 -9.521122276782989502e-02
2.478129863739013672e-01 -1.370096504688262939e-01 3.240384757518768311e-01 2.652814984321594238e-01 4.985278546810150146e-01 5.669369697570800781e-01 -6.684839725494384766e-02 -4.123415350914001465e-01
3.878008127212524414e-01 -3.604219555854797363e-01 2.910950183868408203e-01 5.220594406127929688e-01 -2.383525967597961426e-01 1.985303908586502075e-01 5.101771354675292969e-01 7.692226767539978027e-02
4.153158366680145264e-01 -3.624708354473114014e-01 1.571068316698074341e-01 -2.893608510494232178e-01 3.646161854267120361e-01 6.723811626434326172e-01 4.406070709228515625e-02 -2.706805616617202759e-02
2.621433734893798828e-01 -3.405012190341949463e-01 6.773451566696166992e-01 -7.706666737794876099e-02 -3.798010647296905518e-01 4.284814298152923584e-01 1.318789422512054443e-01 7.325901836156845093e-02
4.207135438919067383e-01 -2.709090411663055420e-01 4.356004297733306885e-01 3.579079508781433105e-01 -2.678121626377105713e-01 1.519288718700408936e-01 5.620113015174865723e-01 1.452586799860000610e-01
2.360675632953643799e-01 -6.731080412864685059e-01 3.961099088191986084e-01 6.979818642139434814e-02 6.150350347161293030e-02 -1.866135299205780029e-01 5.289490222930908203e-01 -1.050166115164756775e-01
4.477313756942749023e-01 -2.127026170492172241e-01 2.588168680667877197e-01 2.196168452501296997e-01 1.942257881164550781e-01 4.026072621345520020e-01 6.281586289405822754e-01 -2.113694101572036743e-01
2.385277152061462402e-01 -5.021386146545410156e-01 4.783258438110351562e-01 -8.280035853385925293e-02 1.337488740682601929e-01 3.324389457702636719e-01 5.105611085891723633e-01 2.573569715023040771e-01
8.555527329444885254e-01 1.858514100313186646e-01 4.127199053764343262e-01 3.892903029918670654e-02 -1.770645678043365479e-01 1.431461125612258911e-01 6.948807835578918457e-02 7.045900821685791016e-02
1.539002358913421631e-01 -5.269173979759216309e-01 1.171077881008386612e-02 4.247878193855285645e-01 5.980582237243652344e-01 3.551346063613891602e-01 -1.747639179229736328e-01 -6.127323955297470093e-02
-6.717646121978759766e-02 -7.845305800437927246e-01 4.203508198261260986e-01 4.011032581329345703e-01 3.482384607195854187e-02 5.840053409337997437e-02 8.587554842233657837e-02 1.744209229946136475e-01
1.757932603359222412e-01 3.445775061845779419e-02 6.637668013572692871e-01 3.445655405521392822e-01 4.520092606544494629e-01 3.323229551315307617e-01 1.112579181790351868e-01 -2.854267358779907227e-01
2.038829475641250610e-01 -4.752320051193237305e-01 1.747769564390182495e-01 1.839839294552803040e-02 7.750071883201599121e-01 1.407517045736312866e-01 -6.892321258783340454e-02 2.765923142433166504e-01
-7.099990546703338623e-02 -5.129029154777526855e-01 6.226480007171630859e-01 3.504916727542877197e-01 3.147806525230407715e-01 9.704286605119705200e-02 2.888578474521636963e-01 1.714979857206344604e-01
-7.213279604911804199e-02 -4.356445372104644775e-01 5.909939408302307129e-01 3.812542855739593506e-01 2.245980948209762573e-01 4.446130096912384033e-01 1.874730736017227173e-01 1.646539419889450073e-01
3.086362965404987335e-02 -7.143298983573913574e-01 3.458600342273712158e-01 3.877901732921600342e-01 2.547932863235473633e-01 1.878955215215682983e-01 3.033776581287384033e-01 1.628422141075134277e-01
6.254634261131286621e-02 -6.961213350296020508e-01 7.380479574203491211e-02 5.937793850898742676e-01 3.146484494209289551e-01 6.664890050888061523e-02 8.102069050073623657e-02 2.084992825984954834e-01
5.491172075271606445e-01 -1.679437458515167236e-01 2.512667775154113770e-01 2.785900533199310303e-01 1.845561861991882324e-01 -5.967473611235618591e-02 5.065894126892089844e-01 -4.850389361381530762e-01
6.377138495445251465e-01 1.402318291366100311e-02 1.457807868719100952e-01 5.905688405036926270e-01 -9.471435844898223877e-02 1.634629368782043457e-01 -8.359450101852416992e-02 4.247607588768005371e-01
3.848404586315155029e-01 1.504595298320055008e-02 5.321755409240722656e-01 5.847361311316490173e-02 3.434603214263916016e-01 3.394072949886322021e-01 3.831276297569274902e-01 -4.302234649658203125e-01
2.652197182178497314e-01 -7.497110366821289062e-01 3.501472473144531250e-01 8.694311231374740601e-02 -1.807236075401306152e-01 -5.957937613129615784e-02 4.483264088630676270e-01 1.492091082036495209e-02
4.107390046119689941e-01 3.289426490664482117e-02 5.581293106079101562e-01 1.862840205430984497e-01 1.129854470491409302e-01 2.795873880386352539e-01 4.772934913635253906e-01 -4.065188765525817871e-01
8.830488324165344238e-01 -1.336213350296020508e-01 -8.301967754960060120e-03 2.557027386501431465e-03 9.277562797069549561e-02 1.011188700795173645e-01 2.550506293773651123e-01 3.441096246242523193e-01
3.061479628086090088e-01 -1.937745064496994019e-01 4.726762473583221436e-01 -2.417124062776565552e-01 5.266108512878417969e-01 4.324052035808563232e-01 3.493834137916564941e-01 2.269780822098255157e-02
-1.296612899750471115e-04 -5.169088840484619141e-01 6.524083614349365234e-01 3.240666985511779785e-01 -1.345223784446716309e-01 -1.402138918638229370e-01 3.621078655123710632e-02 -4.038341045379638672e-01
2.139720171689987183e-01 -7.640313506126403809e-01 -4.354532435536384583e-02 5.031457543373107910e-01 -5.028428137302398682e-02 3.136644363403320312e-01 1.004857197403907776e-01 6.639952957630157471e-02
8.132532835006713867e-01 -3.676814585924148560e-02 7.190837711095809937e-02 4.793789982795715332e-02 2.571763396263122559e-01 4.036405980587005615e-01 1.817801892757415771e-01 2.601711750030517578e-01
3.257535696029663086e-01 -6.277086734771728516e-01 3.748045861721038818e-01 -4.779827967286109924e-02 -9.109541773796081543e-02 2.583404779434204102e-01 5.244860649108886719e-01 8.354297280311584473e-02
4.186823368072509766e-01 -4.735021293163299561e-02 5.153101682662963867e-01 3.444067239761352539e-01 -1.397922784090042114e-01 2.337425202131271362e-01 6.003838777542114258e-01 6.053323298692703247e-02
-7.465492933988571167e-02 -5.647926330566406250e-01 6.445622444152832031e-01 4.311407506465911865e-01 -2.021730095148086548e-01 -7.254532724618911743e-02 2.942274138331413269e-02 -1.645921915769577026e-01
9.172554612159729004e-01 -1.231769546866416931e-01 -6.082176417112350464e-02 1.498218178749084473e-01 -2.396984696388244629e-01 2.066537737846374512e-01 -1.285009831190109253e-01 -2.550503239035606384e-02
3.332359492778778076e-01 -2.965574264526367188e-01 5.162613987922668457e-01 -3.070277720689773560e-02 1.735634058713912964e-01 -4.970392212271690369e-03 -2.207843512296676636e-01 6.742733120918273926e-01
7.075895369052886963e-02 -4.186074435710906982e-01 4.248282313346862793e-01 5.585270524024963379e-01 8.232180774211883545e-02 1.876829266548156738e-01 2.904648184776306152e-01 4.482833147048950195e-01
2.460437566041946411e-01 1.069186925888061523e-01 5.775172710418701172e-01 4.772331118583679199e-01 8.811213076114654541e-02 4.534533023834228516e-01 -8.015174418687820435e-02 -3.833344280719757080e-01
1.385315656661987305e-01 -4.931442439556121826e-01 4.715721309185028076e-01 2.142009139060974121e-01 2.391060441732406616e-01 4.168200492858886719e-01 4.461511671543121338e-01 1.984788328409194946e-01
2.058133780956268311e-01 -5.967274308204650879e-01 -9.119496494531631470e-02 5.591418147087097168e-01 2.108417004346847534e-01 4.374921023845672607e-01 -1.730634421110153198e-01 -1.216409578919410706e-01
2.975076138973236084e-01 -6.398451328277587891e-01 1.731347590684890747e-01 -7.967527210712432861e-02 4.436862468719482422e-01 -2.421887516975402832e-01 4.170283973217010498e-01 1.906257420778274536e-01
8.421638607978820801e-01 2.104195393621921539e-02 1.052800863981246948e-01 7.638113945722579956e-02 3.690111935138702393e-01 1.404762417078018188e-01 3.023058474063873291e-01 1.615786999464035034e-01
3.551571965217590332e-01 -3.760850429534912109e-01 5.412780642509460449e-01 -1.777493506669998169e-01 -7.409528642892837524e-02 5.582771301269531250e-01 2.921351194381713867e-01 -7.307814061641693115e-02
3.846927732229232788e-02 -5.914717316627502441e-01 5.976392030715942383e-01 2.025781124830245972e-01 1.027930453419685364e-01 3.158065676689147949e-01 3.743432760238647461e-01 6.148467771708965302e-03
3.603067696094512939e-01 -5.988925695419311523e-01 2.537414729595184326e-01 3.294470906257629395e-02 -3.931049108505249023e-01 5.314549207687377930e-01 3.766885399818420410e-02 8.741799741983413696e-02
4.060915410518646240e-01 -2.217852324247360229e-01 7.064298987388610840e-01 -2.137457132339477539e-01 -2.835424058139324188e-02 -6.750565767288208008e-02 2.404399961233139038e-02 4.850066304206848145e-01
3.109016716480255127e-01 -6.461185812950134277e-01 3.802760541439056396e-01 4.285032302141189575e-02 -1.245841160416603088e-01 2.195681482553482056e-01 5.086727738380432129e-01 1.301749795675277710e-01
2.817873060703277588e-01 -7.686766982078552246e-01 1.597215384244918823e-01 1.577863395214080811e-01 -2.879356965422630310e-02 2.083493471145629883e-01 2.635591924190521240e-01 -4.069676399230957031e-01
3.232203125953674316e-01 1.241623833775520325e-01 5.445445775985717773e-01 3.702779710292816162e-01 3.753724992275238037e-01 4.248218536376953125e-01 3.817810490727424622e-02 -3.516274690628051758e-01
3.962405920028686523e-01 -5.835620164871215820e-01 2.064105272293090820e-01 1.798696699552237988e-03 -4.841517508029937744e-01 4.687454402446746826e-01 7.418049871921539307e-02 1.458124443888664246e-02
1.983078569173812866e-01 -3.397609889507293701e-01 4.425433874130249023e-01 6.513622403144836426e-01 -3.704020678997039795e-01 1.787738502025604248e-01 2.352273613214492798e-01 2.508568949997425079e-02
2.046711556613445282e-02 -7.172557115554809570e-01 3.719310164451599121e-01 3.829759955406188965e-01 2.509615123271942139e-01 -1.304473727941513062e-01 3.445411622524261475e-01 -3.762098029255867004e-02
2.633438706398010254e-01 -7.018135786056518555e-01 3.660081624984741211e-01 1.666226834058761597e-01 -9.438370168209075928e-02 -2.310330122709274292e-01 3.540494143962860107e-01 -2.979044318199157715e-01
3.194321095943450928e-01 1.272910535335540771e-01 6.417524814605712891e-01 1.866572499275207520e-01 3.081757426261901855e-01 3.890940248966217041e-01 3.273053169250488281e-01 -2.856179475784301758e-01
1.327396929264068604e-01 -6.319373250007629395e-01 2.679546773433685303e-01 4.216526448726654053e-01 1.698051095008850098e-01 2.980124056339263916e-01 4.130357801914215088e-01 2.126053720712661743e-01
8.783087730407714844e-01 -4.176033288240432739e-02 3.309609293937683105e-01 -1.868074685335159302e-01 1.560042500495910645e-01 -4.905626922845840454e-02 1.722347736358642578e-01 1.612111330032348633e-01
8.539180755615234375e-01 7.189381122589111328e-02 -6.822139257565140724e-04 2.483354061841964722e-01 2.397961616516113281e-01 3.728526532649993896e-01 7.018566131591796875e-02 5.036962777376174927e-02
1.418656557798385620e-01 -6.030440926551818848e-01 5.041044950485229492e-01 3.480399847030639648e-01 6.708539277315139771e-02 -1.731000840663909912e-02 3.824720084667205811e-01 -2.997896075248718262e-01
2.421143054962158203e-01 -4.986189901828765869e-01 3.656220436096191406e-01 5.106958746910095215e-01 -2.224541157484054565e-01 2.460117340087890625e-01 4.311908185482025146e-01 4.834187775850296021e-02
4.793468117713928223e-02 -7.767030596733093262e-01 5.451324582099914551e-01 1.357538159936666489e-02 -2.475194334983825684e-01 1.420714855194091797e-01 1.245543286204338074e-01 -1.081298571079969406e-02
-1.262294799089431763e-01 -5.578934550285339355e-01 7.261296510696411133e-01 1.661817282438278198e-01 7.107698917388916016e-02 -2.527417838573455811e-01 -6.391254812479019165e-02 -2.119561582803726196e-01
-8.686867356300354004e-02 -5.524423718452453613e-01 5.716334581375122070e-01 4.375278949737548828e-01 1.547582149505615234e-01 2.529668509960174561e-01 2.251525670289993286e-01 1.744422167539596558e-01
2.749962508678436279e-01 -7.910430431365966797e-01 8.379729837179183960e-02 2.300137132406234741e-01 -6.372919306159019470e-03 1.874145120382308960e-01 3.133541643619537354e-01 -3.245671689510345459e-01
4.482674300670623779e-01 -8.912493288516998291e-02 5.301427841186523438e-01 1.317098438739776611e-01 5.019127726554870605e-01 1.981140673160552979e-01 4.385409057140350342e-01 -9.607589989900588989e-02
6.968001276254653931e-02 -5.942514538764953613e-01 4.363422989845275879e-01 3.059342205524444580e-01 2.239004373550415039e-01 -2.942345142364501953e-01 2.760865688323974609e-01 -3.809075355529785156e-01
2.112565934658050537e-01 -6.192157864570617676e-01 -1.370171010494232178e-01 6.077233552932739258e-01 2.438659667968750000e-01 2.330159842967987061e-01 -1.605932414531707764e-01 -2.104374617338180542e-01
3.304837942123413086e-01 -7.417205572128295898e-01 2.346282899379730225e-01 2.267467826604843140e-01 -2.732526361942291260e-01 1.385275274515151978e-01 3.733725547790527344e-01 -3.004486300051212311e-02
1.699574291706085205e-01 -3.730265796184539795e-01 3.704014122486114502e-01 7.171252965927124023e-01 -6.998314708471298218e-02 1.850610673427581787e-01 3.759426474571228027e-01 4.657100886106491089e-03
-8.873528800904750824e-03 -5.308186411857604980e-01 6.326193213462829590e-01 2.735017240047454834e-01 1.713022291660308838e-01 2.859697341918945312e-01 3.600868582725524902e-01 4.854822903871536255e-02
9.078403115272521973e-01 -1.528109163045883179e-01 -1.457799877971410751e-02 1.214171797037124634e-01 1.609621383249759674e-02 1.024909391999244690e-01 -2.833969593048095703e-01 2.155063301324844360e-01
7.300033569335937500e-01 1.625240147113800049e-01 6.015452370047569275e-02 6.177359819412231445e-01 2.063056826591491699e-01 4.068582504987716675e-02 -8.485273271799087524e-02 6.361784040927886963e-02
5.337135195732116699e-01 7.927709072828292847e-02 2.609898447990417480e-01 5.365759134292602539e-01 2.113501578569412231e-01 3.816416263580322266e-01 -6.274718046188354492e-02 3.982199430465698242e-01
2.376398444175720215e-01 -5.320668816566467285e-01 3.162661194801330566e-01 -3.567900955677032471e-01 6.543391942977905273e-01 1.973024569451808929e-02 -6.123925000429153442e-02 2.844993211328983307e-02
4.473566412925720215e-01 -1.566187739372253418e-01 2.600264251232147217e-01 3.867448568344116211e-01 2.527565360069274902e-01 -2.887092828750610352e-01 5.169760063290596008e-02 -6.389410495758056641e-01
5.063333511352539062e-01 3.572222776710987091e-03 6.589174866676330566e-01 -2.928728163242340088e-01 2.234118580818176270e-01 1.084575876593589783e-01 -2.404673099517822266e-01 3.227487504482269287e-01
1.280528306961059570e-01 1.307266503572463989e-01 6.242013573646545410e-01 6.211225986480712891e-01 3.454049229621887207e-01 -2.192279845476150513e-01 6.838030368089675903e-02 -1.380251646041870117e-01
8.942945599555969238e-01 -1.223076432943344116e-01 2.287177890539169312e-01 -2.553921639919281006e-01 6.109056249260902405e-02 -1.649406403303146362e-01 1.917390972375869751e-01 6.297766696661710739e-03
4.221875965595245361e-01 -4.912049174308776855e-01 3.284134864807128906e-01 1.569566130638122559e-01 -1.176054775714874268e-01 -2.285263389348983765e-01 1.805964708328247070e-01 -5.910280942916870117e-01
4.124308526515960693e-01 -3.587996065616607666e-01 3.170875906944274902e-01 1.822101920843124390e-01 1.459529995918273926e-01 -2.133820801973342896e-01 3.368764221668243408e-01 -6.221725940704345703e-01
6.339956820011138916e-02 -3.226065039634704590e-01 6.347534060478210449e-01 2.607175707817077637e-02 1.156413331627845764e-01 6.827344298362731934e-01 8.351223170757293701e-02 4.289862141013145447e-02
2.416637390851974487e-01 -1.360833495855331421e-01 4.966513514518737793e-01 6.627246141433715820e-01 -2.153119146823883057e-01 2.484735846519470215e-01 3.592270910739898682e-01 8.447295986115932465e-03
2.446164935827255249e-01 -6.944645643234252930e-01 2.502550184726715088e-01 3.048636615276336670e-01 6.248073652386665344e-02 -5.539920181035995483e-02 5.148691534996032715e-01 1.739223301410675049e-01
1.349034160375595093e-01 -8.422288894653320312e-01 2.060502767562866211e-02 3.637026846408843994e-01 1.178092509508132935e-01 3.008909225463867188e-01 1.839551627635955811e-01 -3.864505514502525330e-02
9.524111747741699219e-01 -2.156551480293273926e-01 1.616482040844857693e-03 8.233816921710968018e-02 -1.017107516527175903e-01 -4.465746134519577026e-02 7.244047522544860840e-02 1.484472006559371948e-01
7.729138135910034180e-01 -2.448935955762863159e-01 1.164679881185293198e-02 4.282176028937101364e-03 -6.727546453475952148e-02 2.715030312538146973e-01 -4.063989818096160889e-01 3.147656917572021484e-01
8.573420643806457520e-01 -3.382613360881805420e-01 1.786095947027206421e-01 -2.166485637426376343e-01 4.560817498713731766e-03 -3.969840332865715027e-02 2.869474142789840698e-02 2.632217407226562500e-01
4.207887873053550720e-02 -3.987798690795898438e-01 6.377688646316528320e-01 4.890715479850769043e-01 -3.052450120449066162e-01 -2.400030940771102905e-01 2.319412305951118469e-02 -2.048171460628509521e-01
7.644474506378173828e-02 -4.699736833572387695e-01 5.399746894836425781e-01 1.763936430215835571e-01 -1.696368604898452759e-01 6.444790363311767578e-01 -3.940224274992942810e-02 -7.007902115583419800e-02
1.478120535612106323e-01 -8.345727324485778809e-01 2.457773871719837189e-02 3.381389677524566650e-01 2.963393032550811768e-01 1.034879833459854126e-01 2.468685358762741089e-01 8.501449972391128540e-02
4.187363982200622559e-01 1.758389621973037720e-01 5.625601410865783691e-01 2.447680234909057617e-01 1.895509958267211914e-01 2.769716978073120117e-01 5.037977695465087891e-01 -2.256107032299041748e-01
9.485476016998291016e-01 -5.167997255921363831e-02 1.180811747908592224e-01 -2.301692031323909760e-03 1.184048578143119812e-01 -1.797188371419906616e-01 -1.909725517034530640e-01 2.913832664489746094e-02
4.991568028926849365e-01 -2.584815621376037598e-01 3.607096374034881592e-01 2.960405349731445312e-01 -4.334431290626525879e-01 6.987954676151275635e-02 5.137280821800231934e-01 9.800826758146286011e-02
3.372747600078582764e-01 -5.109785795211791992e-01 4.102138280868530273e-01 3.155359327793121338e-01 -2.466753572225570679e-01 -1.972781121730804443e-01 3.422084152698516846e-01 -3.747456073760986328e-01
5.906347036361694336e-01 -2.694395482540130615e-01 9.792775660753250122e-02 2.854018807411193848e-01 2.189869284629821777e-01 3.233767449855804443e-01 4.993906617164611816e-01 2.925577461719512939e-01
-8.002647012472152710e-02 -5.284020304679870605e-01 6.242900490760803223e-01 3.832397758960723877e-01 1.775879859924316406e-01 2.434177547693252563e-01 2.341806739568710327e-01 1.792937368154525757e-01
5.985744595527648926e-01 1.402167081832885742e-01 1.514954268932342529e-01 5.345910787582397461e-01 4.064103662967681885e-01 2.617368400096893311e-01 -1.658660769462585449e-01 2.283032536506652832e-01
2.352614849805831909e-01 -5.760192871093750000e-01 -9.388870000839233398e-02 6.688907146453857422e-01 6.977165490388870239e-02 3.308088779449462891e-01 -1.570666730403900146e-01 -1.328586339950561523e-01
1.496385186910629272e-01 -8.380863070487976074e-01 -3.571712225675582886e-02 4.368399083614349365e-01 2.287341654300689697e-01 2.070785500109195709e-02 1.710584461688995361e-01 3.325216844677925110e-02
3.587286546826362610e-02 -1.830209046602249146e-01 6.138561367988586426e-01 1.562790870666503906e-01 4.805912971496582031e-01 4.799817800521850586e-01 1.686431318521499634e-01 -2.723654210567474365e-01
7.685014009475708008e-01 -1.577673256397247314e-01 -1.218347102403640747e-01 4.266355037689208984e-01 1.526387631893157959e-01 -9.693185240030288696e-02 -3.150011301040649414e-01 2.360793054103851318e-01
4.284053444862365723e-01 -5.729675889015197754e-01 2.762799561023712158e-01 -1.380720362067222595e-02 -1.218429207801818848e-01 -1.591366678476333618e-01 4.433408379554748535e-01 -4.182515144348144531e-01
-7.508944720029830933e-03 -6.045773029327392578e-01 5.362031459808349609e-01 3.455845117568969727e-01 1.454271227121353149e-01 2.498140931129455566e-01 3.719766736030578613e-01 7.459666579961776733e-02
6.240804493427276611e-02 -6.464596986770629883e-01 1.633249223232269287e-01 6.023268029093742371e-02 6.824150085449218750e-01 2.803612314164638519e-02 -1.745839864015579224e-01 2.256903946399688721e-01
5.221810936927795410e-01 -1.413581520318984985e-01 3.216426968574523926e-01 1.201783865690231323e-01 2.298789024353027344e-01 -3.290528059005737305e-01 3.661298453807830811e-01 -5.424728989601135254e-01
8.171536773443222046e-02 -5.863866806030273438e-01 5.101178288459777832e-01 3.340594172477722168e-01 7.772078365087509155e-02 7.205903530120849609e-02 4.738552570343017578e-01 2.046598047018051147e-01
6.558426022529602051e-01 2.648738920688629150e-01 5.467854142189025879e-01 -7.545162737369537354e-02 4.031971991062164307e-01 6.329573690891265869e-03 -1.636117100715637207e-01 7.528846710920333862e-02
4.619522094726562500e-01 1.639841943979263306e-01 5.725997686386108398e-01 5.547204986214637756e-02 4.050945937633514404e-01 1.267758905887603760e-01 2.454400509595870972e-01 -4.339898228645324707e-01
1.278153210878372192e-01 -3.935973346233367920e-01 4.374098479747772217e-01 6.561145186424255371e-01 -3.904864192008972168e-02 3.169856369495391846e-01 2.910313904285430908e-01 1.422211676836013794e-01
3.859210908412933350e-01 -4.835481345653533936e-01 3.608877956867218018e-01 3.046279251575469971e-01 -2.626464664936065674e-01 -1.234693303704261780e-01 3.764744102954864502e-01 -4.101793169975280762e-01
1.901072263717651367e-01 -7.956736534833908081e-02 8.484480381011962891e-01 1.547247543931007385e-02 7.087881863117218018e-02 -5.425814911723136902e-02 -1.648125350475311279e-01 4.497710168361663818e-01
4.044538438320159912e-01 -5.167217850685119629e-01 4.525273398030549288e-04 5.937849283218383789e-01 -4.973322898149490356e-02 -2.645000517368316650e-01 3.315809369087219238e-01 -1.856217384338378906e-01
4.316228926181793213e-01 -3.051145970821380615e-01 5.795613303780555725e-02 5.400857925415039062e-01 1.750885546207427979e-01 -2.082290202379226685e-01 1.083320751786231995e-01 -5.829271078109741211e-01
8.464916348457336426e-01 -2.655474655330181122e-02 3.291913270950317383e-01 -1.116345301270484924e-01 1.810935586690902710e-01 -3.223111331462860107e-01 -7.442817836999893188e-02 1.403520554304122925e-01
-6.202670559287071228e-02 -6.194686293601989746e-01 4.575250744819641113e-01 4.511134028434753418e-01 2.137834727764129639e-01 -1.769726574420928955e-01 1.914109140634536743e-01 -2.931177616119384766e-01
2.049379050731658936e-01 5.012205243110656738e-02 5.268224477767944336e-01 6.511223316192626953e-01 2.632024586200714111e-01 -1.593405306339263916e-01 -8.318889886140823364e-02 -3.903853595256805420e-01
4.635910987854003906e-01 -3.477267026901245117e-01 2.959265373647212982e-02 1.709073185920715332e-01 4.453020989894866943e-01 -2.245414704084396362e-01 -5.726304650306701660e-01 -2.397203743457794189e-01
8.310275077819824219e-01 -7.913369685411453247e-02 3.181267380714416504e-01 -2.307189442217350006e-02 1.658236682415008545e-01 -3.226047158241271973e-01 8.594540879130363464e-03 2.641002237796783447e-01
4.071817398071289062e-01 -4.636451303958892822e-01 6.300485879182815552e-02 6.208447813987731934e-01 -2.499168217182159424e-01 -1.385194659233093262e-01 3.522192835807800293e-01 -1.552866697311401367e-01
4.406067728996276855e-01 2.605566009879112244e-02 1.884196698665618896e-01 5.612660646438598633e-01 4.837258756160736084e-01 -2.648624964058399200e-02 -3.136615753173828125e-01 3.486968278884887695e-01
4.284505248069763184e-01 -4.320687651634216309e-01 4.653351604938507080e-01 -3.018345832824707031e-01 -7.093039155006408691e-02 1.162037700414657593e-01 -3.095882534980773926e-01 4.557704031467437744e-01
4.443766772747039795e-01 -3.436154127120971680e-01 3.248910903930664062e-01 1.883868575096130371e-01 2.050567232072353363e-02 3.545233011245727539e-01 6.456406116485595703e-01 -2.133090421557426453e-02
4.878921210765838623e-01 -5.008956044912338257e-02 3.783946931362152100e-01 2.616979181766510010e-01 -8.363503962755203247e-03 1.940282285213470459e-01 -4.892710223793983459e-02 -7.125119566917419434e-01
5.256925225257873535e-01 1.791836172342300415e-01 3.201328516006469727e-01 5.269401073455810547e-01 2.613709568977355957e-01 2.227374613285064697e-01 -4.189743995666503906e-01 1.338784098625183105e-01
2.412648200988769531e-01 -8.298524022102355957e-01 2.879678905010223389e-01 -2.723939530551433563e-02 -1.247045099735260010e-01 2.560021579265594482e-01 2.925554513931274414e-01 5.283703282475471497e-02
7.311019897460937500e-01 -1.570894420146942139e-01 -9.086668491363525391e-02 3.950620591640472412e-01 1.429097950458526611e-01 8.766210637986660004e-03 -5.001470446586608887e-01 7.638677954673767090e-02
3.780883550643920898e-01 -2.462764978408813477e-01 2.908953428268432617e-01 1.662792861461639404e-01 1.308115720748901367e-01 1.464729011058807373e-01 -4.112327694892883301e-01 -6.902534365653991699e-01
4.525211453437805176e-01 -4.637021943926811218e-02 5.887052416801452637e-01 -1.299413889646530151e-01 3.639625608921051025e-01 -4.733403027057647705e-02 -1.296622492372989655e-02 5.428982973098754883e-01
3.323415815830230713e-01 -4.612914323806762695e-01 5.183906555175781250e-01 -2.407923154532909393e-02 -4.472646117210388184e-01 4.032917022705078125e-01 1.424950063228607178e-01 -1.563850194215774536e-01
5.982444062829017639e-02 -5.680680274963378906e-01 3.476754128932952881e-01 1.079101786017417908e-01 5.164809823036193848e-01 -4.672605693340301514e-01 1.734045892953872681e-01 -1.613778769969940186e-01
3.415660560131072998e-01 -4.545744061470031738e-01 4.489932954311370850e-01 1.918722987174987793e-01 -7.559958100318908691e-02 2.050322890281677246e-01 6.107708811759948730e-01 1.322507411241531372e-01
9.092054963111877441e-01 -2.472608834505081177e-01 1.248317435383796692e-01 -9.157317876815795898e-02 4.025698453187942505e-02 -1.341911107301712036e-01 1.181069463491439819e-01 2.337987124919891357e-01
-6.737200915813446045e-02 -5.170626044273376465e-01 7.047654390335083008e-01 2.793629467487335205e-01 -1.487647444009780884e-01 -3.428512513637542725e-01 -4.294426366686820984e-02 -1.088445261120796204e-01
1.313583105802536011e-01 -1.373289078474044800e-01 5.079146027565002441e-01 2.219527959823608398e-01 3.084882795810699463e-01 6.903430223464965820e-01 9.773030877113342285e-02 2.745098769664764404e-01
8.852300047874450684e-01 -1.482182145118713379e-01 1.588065773248672485e-01 -3.162763640284538269e-02 1.431372612714767456e-01 -2.438311427831649780e-01 2.690786868333816528e-02 2.958263754844665527e-01
4.752171933650970459e-01 -5.746656656265258789e-01 1.361462920904159546e-01 -9.466282278299331665e-02 -2.441131509840488434e-02 -1.856898665428161621e-01 3.912339508533477783e-01 -4.777975976467132568e-01
-3.202404081821441650e-02 -6.399334669113159180e-01 4.761906564235687256e-01 3.794706761837005615e-01 1.626131385564804077e-01 -7.726348936557769775e-02 1.820714026689529419e-01 -3.913329541683197021e-01
-5.747837200760841370e-02 -6.516742110252380371e-01 5.450890660285949707e-01 4.103028774261474609e-01 4.070710856467485428e-03 6.428570020943880081e-03 2.361480444669723511e-01 2.252171337604522705e-01
4.393514692783355713e-01 -1.270914524793624878e-01 2.141556739807128906e-01 5.316314101219177246e-01 4.339155927300453186e-02 -2.467652559280395508e-01 -2.584205567836761475e-02 -6.315692663192749023e-01
6.036667227745056152e-01 -3.549837172031402588e-01 -1.000470891594886780e-01 5.102540925145149231e-02 3.792150616645812988e-01 2.991476655006408691e-01 1.057976186275482178e-01 5.024672746658325195e-01
7.172232866287231445e-02 -5.132017731666564941e-01 9.175194799900054932e-02 4.413919150829315186e-01 5.572035312652587891e-01 2.750202715396881104e-01 -3.537389636039733887e-01 -1.303509771823883057e-01
1.228317394852638245e-01 6.595595926046371460e-02 6.122548580169677734e-01 4.751558005809783936e-01 2.881008982658386230e-01 2.651204168796539307e-01 -4.098110496997833252e-01 -2.422745227813720703e-01
9.093178063631057739e-02 -8.381078243255615234e-01 2.827139757573604584e-02 5.264292359352111816e-01 8.430124819278717041e-02 6.086083129048347473e-02 -4.618983250111341476e-03 2.339956350624561310e-02
2.624571621417999268e-01 -4.000971317291259766e-01 2.578476369380950928e-01 -8.027927577495574951e-02 7.321974039077758789e-01 2.831735610961914062e-01 1.524521708488464355e-01 2.420050501823425293e-01
6.205983757972717285e-01 1.743759363889694214e-01 3.414337337017059326e-01 3.650314509868621826e-01 3.060144186019897461e-01 2.787800505757331848e-02 -2.718527019023895264e-01 4.077987074851989746e-01
4.176955223083496094e-01 -4.727591276168823242e-01 2.981607569381594658e-03 5.096817016601562500e-01 1.136942654848098755e-01 -1.726675033569335938e-01 5.003466010093688965e-01 -2.217154800891876221e-01
7.414379119873046875e-01 -1.058789156377315521e-02 4.895665943622589111e-01 -1.469452530145645142e-01 9.733407199382781982e-02 -2.054081410169601440e-01 2.019337564706802368e-01 3.105571568012237549e-01
1.662434488534927368e-01 1.169066876173019409e-01 5.345571041107177734e-01 6.611730456352233887e-01 3.856254518032073975e-01 1.147852092981338501e-01 -9.737458080053329468e-02 -2.538314163684844971e-01
7.409932613372802734e-01 2.242578752338886261e-02 -3.952863067388534546e-02 4.525974988937377930e-01 3.216045796871185303e-01 3.638190925121307373e-01 -5.493651330471038818e-02 7.216072827577590942e-02
3.172687441110610962e-02 -3.851388692855834961e-01 6.586627364158630371e-01 4.579658806324005127e-01 -2.314348965883255005e-01 -5.989737808704376221e-02 6.529919803142547607e-02 -3.816783130168914795e-01
3.288882970809936523e-01 -5.607569590210914612e-02 3.156557083129882812e-01 1.073813140392303467e-01 6.169530153274536133e-01 6.219439506530761719e-01 5.208451300859451294e-02 -8.579461276531219482e-02
5.098838210105895996e-01 -7.173734251409769058e-03 3.636043369770050049e-01 1.247134152799844742e-02 2.013737261295318604e-01 2.244807630777359009e-01 -4.581381976604461670e-01 -5.538680553436279297e-01
4.566733837127685547e-01 -1.329556480050086975e-02 7.566125988960266113e-01 -2.992399409413337708e-02 -1.842107176780700684e-01 -2.206974476575851440e-01 -3.597119823098182678e-02 3.660325407981872559e-01
6.295215487480163574e-01 7.443661242723464966e-02 1.246090456843376160e-01 3.898390233516693115e-01 4.626028239727020264e-01 -3.747496381402015686e-02 -4.358265995979309082e-01 1.590895503759384155e-01
7.829533517360687256e-02 -2.860360145568847656e-01 7.185865640640258789e-01 2.133709937334060669e-01 -6.954263895750045776e-02 5.398898124694824219e-01 1.163579002022743225e-01 2.007568031549453735e-01
-8.299534092657268047e-04 -1.640314161777496338e-01 7.815541625022888184e-01 3.664056211709976196e-02 4.729219973087310791e-01 2.549875713884830475e-02 3.775593265891075134e-02 -3.676857054233551025e-01
4.717658758163452148e-01 -1.773216128349304199e-01 3.716835975646972656e-01 8.828482776880264282e-02 9.084936231374740601e-03 2.122916281223297119e-02 -3.708772957324981689e-01 -6.796823143959045410e-01
4.127988219261169434e-01 -5.445744991302490234e-01 3.574826717376708984e-01 4.899455979466438293e-02 -2.807050645351409912e-01 -2.396534532308578491e-01 4.290996789932250977e-01 -2.872033417224884033e-01
4.016688168048858643e-01 -3.884642422199249268e-01 1.468571424484252930e-01 5.004457756876945496e-02 5.619051456451416016e-01 -2.950701117515563965e-01 -4.480079114437103271e-01 -2.452986687421798706e-01
4.161210954189300537e-01 -5.020320042967796326e-02 1.732001453638076782e-01 4.769189655780792236e-01 3.193537294864654541e-01 3.558385968208312988e-01 -4.600996375083923340e-01 3.557713031768798828e-01
5.072812438011169434e-01 1.243526488542556763e-01 6.303155422210693359e-01 -1.331118196249008179e-01 2.896750271320343018e-01 2.128581404685974121e-01 1.636794209480285645e-02 4.274314045906066895e-01
5.155161395668983459e-02 -1.428019404411315918e-01 6.456196904182434082e-01 2.034490257501602173e-01 2.509985268115997314e-01 2.417294234037399292e-01 -3.537906110286712646e-01 -5.216634273529052734e-01
2.786501348018646240e-01 2.133818417787551880e-01 6.726779341697692871e-01 4.086018502712249756e-01 1.715451478958129883e-01 3.148782551288604736e-01 -9.831845015287399292e-02 -3.451502025127410889e-01
2.340602725744247437e-01 -6.470594406127929688e-01 1.922282576560974121e-02 2.470278553664684296e-02 2.935041487216949463e-01 -1.046319156885147095e-01 -5.442556738853454590e-01 -3.636527657508850098e-01
8.873416483402252197e-02 -5.723376274108886719e-01 -2.300414815545082092e-02 6.874044537544250488e-01 2.394820153713226318e-01 2.472125738859176636e-01 -2.630098164081573486e-01 -6.214611977338790894e-02
1.083549857139587402e-01 -7.377417683601379395e-01 4.327895045280456543e-01 8.795106410980224609e-02 8.346839994192123413e-02 2.775142490863800049e-01 4.041804671287536621e-01 -4.013795778155326843e-02
1.601627841591835022e-02 -6.928585171699523926e-01 2.947162091732025146e-01 2.056346088647842407e-01 2.802770435810089111e-01 1.417650580406188965e-01 2.022030651569366455e-01 -5.010077357292175293e-01
4.255830645561218262e-01 -5.562823414802551270e-01 2.139199972152709961e-01 3.802021592855453491e-02 -3.191150026395916939e-03 1.202471479773521423e-01 4.819749295711517334e-01 -4.641684591770172119e-01
1.091096922755241394e-01 -2.101420611143112183e-02 5.034500956535339355e-01 6.537959575653076172e-01 4.453393220901489258e-01 -2.173289656639099121e-01 2.140864580869674683e-01 -1.238967701792716980e-01
1.861609220504760742e-01 -2.575905919075012207e-01 4.010237753391265869e-01 2.104371339082717896e-01 1.733399480581283569e-01 2.790017724037170410e-01 -3.810086846351623535e-01 -6.639509797096252441e-01
1.448086742311716080e-02 -8.853211402893066406e-01 4.088450372219085693e-01 -1.347918212413787842e-01 2.380106598138809204e-02 -7.128475606441497803e-02 -1.481881588697433472e-01 -5.537214502692222595e-02
4.269045293331146240e-01 -4.066378772258758545e-01 5.020217895507812500e-01 -1.933230012655258179e-01 4.707324504852294922e-02 -2.512247562408447266e-01 -3.645871281623840332e-01 4.058878123760223389e-01
2.282994240522384644e-01 -5.549693703651428223e-01 3.132102489471435547e-01 -2.344793230295181274e-01 6.393262743949890137e-01 -2.468527257442474365e-01 -8.425875008106231689e-02 1.001669839024543762e-01
-6.662748754024505615e-02 -4.387916326522827148e-01 4.695074260234832764e-01 4.858414828777313232e-01 4.389209449291229248e-01 2.493917047977447510e-01 2.214940637350082397e-01 2.064854353666305542e-01
2.191504389047622681e-01 -6.785885691642761230e-01 4.187568426132202148e-01 8.593787997961044312e-02 8.743123710155487061e-02 5.413749068975448608e-02 5.442504286766052246e-01 -4.432229325175285339e-02
1.880633085966110229e-01 -6.140976399183273315e-02 4.577094912528991699e-01 5.831073522567749023e-01 3.155193328857421875e-01 -4.121667146682739258e-01 2.265385836362838745e-01 -3.009903728961944580e-01
3.491180837154388428e-01 -4.774248898029327393e-01 1.801545619964599609e-01 4.433991611003875732e-01 1.092143952846527100e-01 9.889570623636245728e-02 6.128501296043395996e-01 1.543705761432647705e-01
3.091501593589782715e-01 -6.076749414205551147e-03 4.002732932567596436e-01 4.051490426063537598e-01 1.136557608842849731e-01 4.489700794219970703e-01 -1.311721503734588623e-01 -5.901923179626464844e-01
7.885532379150390625e-01 1.028923317790031433e-01 4.919551014900207520e-01 -1.801529824733734131e-01 2.248264700174331665e-01 -4.812782257795333862e-02 -9.362328797578811646e-02 1.774644404649734497e-01
5.430717468261718750e-01 2.450738102197647095e-01 3.406506478786468506e-01 5.586574673652648926e-01 2.710873484611511230e-01 8.727779239416122437e-02 -2.462110221385955811e-01 2.741263806819915771e-01
-2.652798034250736237e-02 -4.190925657749176025e-01 5.684673786163330078e-01 5.831196904182434082e-01 5.766333639621734619e-02 -2.465234845876693726e-01 6.072334572672843933e-02 -3.044466376304626465e-01
5.423822999000549316e-01 -2.664329111576080322e-01 3.211729824542999268e-01 2.549737095832824707e-01 -2.397903054952621460e-01 -9.183788299560546875e-02 5.137324333190917969e-01 -3.698875606060028076e-01
2.177395522594451904e-01 -4.813758432865142822e-01 6.273468732833862305e-01 1.399164050817489624e-01 3.138104453682899475e-02 -2.711288034915924072e-01 3.654657304286956787e-01 -3.156984746456146240e-01
6.848415732383728027e-01 -9.360343962907791138e-02 -7.943055778741836548e-02 5.637708306312561035e-01 1.352367699146270752e-01 1.576616615056991577e-01 -3.909222781658172607e-01 4.601604864001274109e-02
6.716550588607788086e-01 4.380410164594650269e-02 -1.978391408920288086e-02 4.137907922267913818e-01 4.486501216888427734e-01 4.033879935741424561e-01 -4.917300865054130554e-02 9.444406628608703613e-02
1.738491058349609375e-01 -5.901668667793273926e-01 1.831011921167373657e-01 2.037718445062637329e-01 1.266122311353683472e-01 -1.952768070623278618e-03 -7.270430922508239746e-01 4.247716814279556274e-02
8.033373355865478516e-01 2.517076395452022552e-02 4.787339642643928528e-02 2.279696017503738403e-01 1.999945938587188721e-01 5.048808455467224121e-01 -6.964134424924850464e-02 -1.124368980526924133e-03
2.337499707937240601e-01 -7.226326465606689453e-01 4.620484113693237305e-01 -4.417862743139266968e-02 -2.755627036094665527e-01 1.685996651649475098e-01 2.959662079811096191e-01 1.255621910095214844e-01
3.458680510520935059e-01 -3.529791533946990967e-01 1.985195130109786987e-01 1.282029598951339722e-01 4.713103771209716797e-01 -2.589596807956695557e-01 -5.972661375999450684e-01 -2.324104756116867065e-01
3.582912683486938477e-01 -3.422034382820129395e-01 3.690303266048431396e-01 -4.074341058731079102e-01 4.572018384933471680e-01 3.857606351375579834e-01 2.821117043495178223e-01 -1.220925524830818176e-01
4.887902736663818359e-01 -1.475099176168441772e-01 3.268474042415618896e-01 2.237113714218139648e-01 1.302627474069595337e-01 -5.169268250465393066e-01 3.392025828361511230e-01 -4.280287623405456543e-01
2.717851698398590088e-01 -2.464621812105178833e-01 6.085885167121887207e-01 1.641898751258850098e-01 -9.936333447694778442e-02 -2.895126938819885254e-01 -7.108999043703079224e-02 -6.077060699462890625e-01
4.484358429908752441e-01 -4.208437800407409668e-01 1.505073308944702148e-01 5.201757550239562988e-01 -1.840671002864837646e-01 4.265056550502777100e-02 5.382994413375854492e-01 -5.562693253159523010e-02
5.965001136064529419e-02 -3.658750653266906738e-01 7.004574537277221680e-01 1.323814317584037781e-02 5.702792201191186905e-03 5.916427969932556152e-01 2.780074253678321838e-02 -1.446194797754287720e-01
5.033531785011291504e-01 -5.562000274658203125e-01 -2.726249163970351219e-03 -1.682858169078826904e-01 3.893112540245056152e-01 -1.428183913230895996e-01 2.438097000122070312e-01 4.213622212409973145e-01
4.463242292404174805e-01 -6.411503553390502930e-01 -1.283035576343536377e-01 -1.277285069227218628e-01 5.298461318016052246e-01 -1.027965098619461060e-01 -9.174788743257522583e-02 2.392131686210632324e-01
5.221915245056152344e-01 4.503045603632926941e-02 4.844999909400939941e-01 -2.156906761229038239e-02 1.334900259971618652e-01 -1.281689736060798168e-03 -2.722739279270172119e-01 -6.309743523597717285e-01
3.903356492519378662e-01 -2.753575444221496582e-01 6.141644120216369629e-01 -1.328233331441879272e-01 1.057638972997665405e-01 -3.292164802551269531e-01 -3.342871665954589844e-01 3.816528022289276123e-01
6.677514314651489258e-01 -5.091007798910140991e-02 4.134986400604248047e-01 6.885269284248352051e-02 1.353389173746109009e-01 -3.044349849224090576e-01 -2.752386927604675293e-01 4.347880184650421143e-01
1.999041587114334106e-01 -5.093655586242675781e-01 3.059799373149871826e-01 2.631597220897674561e-02 -3.440752625465393066e-03 1.558053046464920044e-01 -7.620733380317687988e-01 3.501403704285621643e-02
3.080147504806518555e-01 -6.652004718780517578e-01 6.294600199908018112e-03 -2.807883732020854950e-02 5.730917453765869141e-01 -1.003968492150306702e-01 -1.320379525423049927e-01 3.253605663776397705e-01
4.356659948825836182e-01 -6.583979129791259766e-01 -1.046310551464557648e-02 -2.217040956020355225e-01 3.560038805007934570e-01 -8.763452619314193726e-02 3.597269952297210693e-02 4.378728568553924561e-01
1.381448358297348022e-01 -4.832583367824554443e-01 -1.015021745115518570e-02 4.546556472778320312e-01 4.962233603000640869e-01 3.298503160476684570e-01 -4.167233705520629883e-01 -1.089282631874084473e-01
2.946773469448089600e-01 -6.061438322067260742e-01 1.734738349914550781e-01 -2.488682866096496582e-01 6.245282292366027832e-01 -9.334526956081390381e-02 1.973982602357864380e-01 -1.265366971492767334e-01
4.183577299118041992e-01 -3.220317363739013672e-01 2.481795996427536011e-01 -1.355496421456336975e-02 5.603830218315124512e-01 -2.719649970531463623e-01 -4.594047665596008301e-01 -2.458630949258804321e-01
1.169988512992858887e-01 6.195688620209693909e-02 6.377291083335876465e-01 5.031876564025878906e-01 2.204724848270416260e-01 2.170194387435913086e-01 -3.408441245555877686e-01 -3.327102065086364746e-01
5.608519911766052246e-01 -3.679601550102233887e-01 3.076976835727691650e-01 -6.850795447826385498e-02 -4.060494899749755859e-02 -4.507252946496009827e-02 -2.065012753009796143e-01 6.358899474143981934e-01
3.397693336009979248e-01 -1.581223756074905396e-01 7.722095251083374023e-01 -1.151526719331741333e-01 6.700728833675384521e-02 -9.499705582857131958e-02 -3.254237473011016846e-01 3.613466620445251465e-01
3.403592109680175781e-01 -6.360605359077453613e-01 -7.309919595718383789e-02 1.628087162971496582e-01 1.366279870271682739e-01 2.219573408365249634e-01 -6.157345175743103027e-01 2.590587548911571503e-02
3.829169273376464844e-01 -8.647349476814270020e-02 6.181400418281555176e-01 9.457599371671676636e-02 1.019457504153251648e-01 -6.040993332862854004e-02 4.003126323223114014e-01 -5.296817421913146973e-01
2.091596722602844238e-01 -3.283813595771789551e-01 5.644181370735168457e-01 -7.292492687702178955e-02 -6.905840337276458740e-02 7.033217549324035645e-01 1.028995588421821594e-01 -1.204701662063598633e-01
4.860706031322479248e-01 -7.063132524490356445e-02 5.574949383735656738e-01 -2.330923527479171753e-01 4.184603989124298096e-01 -2.014175504446029663e-01 9.320156276226043701e-02 4.113993048667907715e-01
1.603157222270965576e-01 -2.181759178638458252e-01 7.241180539131164551e-01 2.601110637187957764e-01 -1.779755055904388428e-01 -4.883066937327384949e-02 1.024738997220993042e-01 -5.386397242546081543e-01
3.696240484714508057e-01 -8.597765117883682251e-02 3.720868527889251709e-01 4.981797039508819580e-01 1.760879307985305786e-01 -3.715406954288482666e-01 6.272505968809127808e-02 -5.443993210792541504e-01
9.490832686424255371e-01 -1.842969357967376709e-01 7.747917622327804565e-02 -1.204402446746826172e-01 3.676464036107063293e-02 -4.734841734170913696e-02 -1.674697101116180420e-01 1.145750358700752258e-01
2.360893934965133667e-01 -8.471367955207824707e-01 -7.454772293567657471e-02 4.361331164836883545e-01 -1.499333139508962631e-02 7.346593588590621948e-02 1.455402970314025879e-01 6.362131237983703613e-02
1.261589825153350830e-01 -8.103449940681457520e-01 -3.357321023941040039e-02 3.679455816745758057e-01 3.213655650615692139e-01 2.933754324913024902e-01 2.974025206640362740e-03 3.949878364801406860e-02
2.510829269886016846e-01 -4.467460811138153076e-01 3.778635561466217041e-01 3.087325096130371094e-01 -1.432186067104339600e-01 -7.972916960716247559e-02 5.925787240266799927e-02 -6.847619414329528809e-01
4.546813964843750000e-01 -2.466776221990585327e-01 2.646527588367462158e-01 -4.187732636928558350e-01 3.495248854160308838e-01 3.729798197746276855e-01 1.600369960069656372e-01 -4.473360180854797363e-01
8.801194280385971069e-02 -5.682305097579956055e-01 3.495396971702575684e-01 3.261595368385314941e-01 1.978579461574554443e-01 -1.706394702196121216e-01 4.072849825024604797e-02 -6.090036034584045410e-01
2.236688733100891113e-01 -7.494895458221435547e-01 4.342679381370544434e-01 3.198653459548950195e-02 -1.316563189029693604e-01 -2.895573377609252930e-01 1.217383965849876404e-01 -2.874522507190704346e-01
2.024414092302322388e-01 -6.108831763267517090e-01 4.923038557171821594e-02 7.242476940155029297e-02 7.309456467628479004e-01 -1.446631401777267456e-01 6.896649301052093506e-02 1.349250823259353638e-01
4.264252781867980957e-01 -3.489917889237403870e-02 3.890551030635833740e-01 2.736349701881408691e-01 5.213214755058288574e-01 5.441572070121765137e-01 1.478523463010787964e-01 -3.098610416054725647e-02
5.482578277587890625e-01 1.434952169656753540e-01 4.962198734283447266e-01 -2.956713549792766571e-02 3.686540424823760986e-01 2.019513696432113647e-01 -1.940028369426727295e-01 4.662477374076843262e-01
6.452565789222717285e-01 -9.574525803327560425e-02 1.114526316523551941e-01 4.334839582443237305e-01 -3.580710664391517639e-02 4.222228750586509705e-02 -5.504385828971862793e-01 2.609582543373107910e-01
-6.505555659532546997e-02 -2.853591740131378174e-01 6.800351738929748535e-01 3.845635056495666504e-01 2.908758819103240967e-01 4.415693581104278564e-01 1.553899347782135010e-01 1.621297188103199005e-02
5.644602179527282715e-01 -2.472810000181198120e-01 -5.451667681336402893e-02 1.960695832967758179e-01 4.752087295055389404e-01 4.865881800651550293e-01 1.554109752178192139e-01 3.034425079822540283e-01
7.852129936218261719e-01 -1.219436228275299072e-01 1.702010035514831543e-01 1.289875656366348267e-01 2.773132547736167908e-02 -1.787015199661254883e-01 -2.785886824131011963e-01 4.611391425132751465e-01
3.020755052566528320e-01 -3.217954635620117188e-01 2.234029024839401245e-01 7.152735590934753418e-01 -2.548973858356475830e-01 3.298338353633880615e-01 2.551964521408081055e-01 6.917095184326171875e-02
4.062411189079284668e-01 -2.589837610721588135e-01 4.826650023460388184e-01 1.591607183218002319e-01 -1.549835652112960815e-01 -6.677390635013580322e-02 4.182303845882415771e-01 -5.533558726310729980e-01
2.268522381782531738e-01 -5.161392092704772949e-01 1.098933443427085876e-01 1.852089166641235352e-01 4.438304603099822998e-01 -4.145922064781188965e-01 -4.961185455322265625e-01 -1.440612673759460449e-01
1.403126567602157593e-01 -5.283460617065429688e-01 4.324506223201751709e-01 -3.353871405124664307e-01 6.282692551612854004e-01 -2.091368660330772400e-02 -6.628176569938659668e-02 -4.595633223652839661e-02
1.469645947217941284e-01 -5.782173871994018555e-01 2.194171957671642303e-02 6.019079089164733887e-01 3.613790273666381836e-01 2.770296335220336914e-01 -2.603541016578674316e-01 7.853023707866668701e-02
5.247331261634826660e-01 -1.287469118833541870e-01 1.213647648692131042e-01 4.198173880577087402e-01 1.376982927322387695e-01 1.972719579935073853e-01 -5.672352910041809082e-01 3.707701265811920166e-01
8.933261036872863770e-01 -1.108531728386878967e-01 2.156830728054046631e-01 -1.285500973463058472e-01 1.176912933588027954e-01 -2.894875705242156982e-01 -1.543720066547393799e-01 7.176915556192398071e-02
3.407885134220123291e-01 -7.134354710578918457e-01 2.902128100395202637e-01 4.482557997107505798e-02 -2.514352798461914062e-01 6.929937005043029785e-02 3.952684700489044189e-01 2.537342011928558350e-01
2.050208002328872681e-01 -5.184718966484069824e-01 1.751146316528320312e-01 1.187393441796302795e-01 7.014381885528564453e-01 -2.651174068450927734e-01 2.749803066253662109e-01 8.045108616352081299e-02
6.150000542402267456e-02 -6.845332980155944824e-01 3.690934479236602783e-01 2.223603427410125732e-01 2.881292402744293213e-01 -3.234637379646301270e-01 2.992405295372009277e-01 -2.544909417629241943e-01
8.175535202026367188e-01 2.278489805757999420e-02 9.219855070114135742e-02 4.562084376811981201e-01 1.783786863088607788e-01 1.581441015005111694e-01 -3.220074251294136047e-02 2.378974109888076782e-01
6.583642959594726562e-01 -1.009945496916770935e-01 -6.707119941711425781e-02 5.848343968391418457e-01 1.873322278261184692e-01 -5.629077553749084473e-02 -4.118769168853759766e-01 4.384315758943557739e-02
4.933078885078430176e-01 -6.734671443700790405e-02 3.037038445472717285e-01 3.461073040962219238e-01 6.194075942039489746e-02 -1.820580512285232544e-01 -2.184999138116836548e-01 -6.748046278953552246e-01
8.508279323577880859e-01 8.591182529926300049e-02 4.328113496303558350e-01 -7.448318600654602051e-02 7.045555114746093750e-02 -1.221322491765022278e-01 1.454128623008728027e-01 1.865809410810470581e-01
3.847967088222503662e-01 -2.262109220027923584e-01 5.343965291976928711e-01 1.095491498708724976e-01 -5.499643087387084961e-02 -3.374999463558197021e-01 -1.263664364814758301e-01 -6.085063219070434570e-01
2.444088160991668701e-01 2.437424659729003906e-02 3.309312164783477783e-01 4.541360735893249512e-01 5.842144489288330078e-01 4.967001080513000488e-01 1.562128961086273193e-01 -1.072148978710174561e-01
9.432204365730285645e-01 -2.314095795154571533e-01 2.756786718964576721e-02 -6.891253590583801270e-02 5.129999294877052307e-02 -1.769235283136367798e-01 -6.353601813316345215e-03 1.315363198518753052e-01
8.670701384544372559e-01 7.140584290027618408e-02 2.795410454273223877e-01 9.929224615916609764e-04 1.908702701330184937e-01 -1.459522172808647156e-03 2.184653729200363159e-01 2.842281460762023926e-01
3.787156641483306885e-01 7.055452466011047363e-02 7.811020016670227051e-01 -2.197777926921844482e-01 1.907121539115905762e-01 2.214245796203613281e-01 -2.109274715185165405e-01 2.515622973442077637e-01
8.662000894546508789e-01 -2.184463590383529663e-01 -1.149966791272163391e-01 2.723003029823303223e-01 -5.819689482450485229e-02 1.254077553749084473e-01 2.514577098190784454e-02 3.079944252967834473e-01
1.710294038057327271e-01 8.985431492328643799e-02 5.761228799819946289e-01 5.789507627487182617e-01 2.736420035362243652e-01 -6.257127225399017334e-02 -3.008652329444885254e-01 -3.553287684917449951e-01
4.594068527221679688e-01 -4.597106203436851501e-02 3.650458753108978271e-01 3.757500648498535156e-01 3.741589933633804321e-02 -2.869801223278045654e-01 -1.651073247194290161e-01 -6.335357427597045898e-01
9.485446214675903320e-01 -1.721289753913879395e-01 -6.463708728551864624e-02 -3.075080178678035736e-02 8.583608269691467285e-02 5.374407395720481873e-02 -2.302296012639999390e-01 4.742666333913803101e-02
4.584846198558807373e-01 -9.100123494863510132e-02 1.972090601921081543e-01 5.009393095970153809e-01 8.624560385942459106e-02 -2.607255280017852783e-01 -1.132623553276062012e-01 -6.351649761199951172e-01
4.435534477233886719e-01 8.758946508169174194e-02 5.118768811225891113e-01 5.811049938201904297e-01 2.488555163145065308e-01 2.818884849548339844e-01 -2.272667139768600464e-01 -5.335807055234909058e-02
4.551281929016113281e-01 3.235897794365882874e-02 4.618849754333496094e-01 2.571431994438171387e-01 -2.344978228211402893e-02 8.827816694974899292e-03 -4.654315412044525146e-01 -5.432278513908386230e-01
4.171667695045471191e-01 -6.428241133689880371e-01 -8.840659260749816895e-02 -1.423611491918563843e-01 6.036687493324279785e-01 -1.980486512184143066e-02 -3.371015191078186035e-03 1.408795416355133057e-01
3.866895735263824463e-01 -4.781605303287506104e-01 4.797091782093048096e-01 -2.391439378261566162e-01 -1.741212606430053711e-02 -2.466410696506500244e-01 -3.710927963256835938e-01 3.683450520038604736e-01
3.943749964237213135e-01 -1.556422263383865356e-01 4.796641170978546143e-01 1.176777258515357971e-01 3.483615517616271973e-01 -3.091889619827270508e-01 2.648741304874420166e-01 -5.377789735794067383e-01
1.322678923606872559e-01 -3.564764559268951416e-01 7.123749703168869019e-02 5.002368688583374023e-01 5.787465572357177734e-01 3.918632864952087402e-01 -3.150427639484405518e-01 -1.111828014254570007e-01
5.386484265327453613e-01 -4.483059942722320557e-01 2.087156772613525391e-01 -4.177337884902954102e-01 4.054597318172454834e-01 -2.788979411125183105e-01 7.631459832191467285e-02 2.069060653448104858e-01
-4.561153426766395569e-02 -3.330038189888000488e-01 4.229188561439514160e-01 3.800347745418548584e-01 5.358464717864990234e-01 5.221382975578308105e-01 -2.694796212017536163e-02 5.705535039305686951e-02
3.519510328769683838e-01 1.886895596981048584e-01 5.705295801162719727e-01 3.618814349174499512e-01 1.469612717628479004e-01 4.540052115917205811e-01 -1.813175529241561890e-01 -3.513832390308380127e-01
-1.127367764711380005e-01 -4.266954064369201660e-01 6.524749398231506348e-01 4.193497300148010254e-01 3.593375384807586670e-01 5.411196616478264332e-05 2.670562267303466797e-01 5.657994374632835388e-02
3.738880455493927002e-01 -6.567974686622619629e-01 -1.573100686073303223e-01 1.643044501543045044e-01 5.557343363761901855e-01 9.543003141880035400e-02 -1.672975420951843262e-01 1.764831691980361938e-01
4.633886516094207764e-01 2.319224411621689796e-03 5.015094280242919922e-01 1.508764326572418213e-01 -1.381574384868144989e-02 -1.978752762079238892e-01 -3.748020827770233154e-01 -5.754720568656921387e-01
3.406926989555358887e-01 -5.999426245689392090e-01 5.623184889554977417e-02 -6.855621188879013062e-02 5.090567469596862793e-01 -3.141213059425354004e-01 3.446094989776611328e-01 1.989191025495529175e-01
4.292580485343933105e-01 -3.615733385086059570e-01 5.113501548767089844e-01 -1.485215574502944946e-01 9.602385573089122772e-03 -2.584030926227569580e-01 -3.962056934833526611e-01 4.214514493942260742e-01
2.987340986728668213e-01 -1.561441719532012939e-01 3.548168838024139404e-01 7.106093317270278931e-02 6.072011590003967285e-01 -2.176677137613296509e-01 -5.619404911994934082e-01 -1.535663455724716187e-01
6.042136549949645996e-01 7.560618221759796143e-02 5.709642171859741211e-02 3.950102627277374268e-01 5.184236168861389160e-01 3.208795487880706787e-01 2.738063037395477295e-01 -1.523807048797607422e-01
6.587572693824768066e-01 -1.054845228791236877e-01 4.474597275257110596e-01 -1.864664023742079735e-03 2.141359262168407440e-02 -3.637248873710632324e-01 -5.353569984436035156e-02 4.680467545986175537e-01
4.869114756584167480e-01 -3.649380803108215332e-01 3.885068297386169434e-01 1.123646050691604614e-01 -4.182606637477874756e-01 3.798928856849670410e-01 3.743238449096679688e-01 -8.243346959352493286e-02
4.492179453372955322e-01 -1.824878454208374023e-01 3.078559935092926025e-01 4.275316596031188965e-01 4.462318867444992065e-02 4.052124917507171631e-01 5.551513433456420898e-01 1.138482540845870972e-01
7.739359736442565918e-01 5.342679470777511597e-02 3.524977266788482666e-01 -5.447668582201004028e-02 3.291971385478973389e-01 -5.044764652848243713e-02 2.340332865715026855e-01 3.244366347789764404e-01
8.011964559555053711e-01 -1.351457089185714722e-01 2.749973833560943604e-01 -2.157182618975639343e-02 -3.853705246001482010e-03 -3.237627446651458740e-01 1.829687803983688354e-01 3.541415929794311523e-01
4.641822874546051025e-01 -1.935598701238632202e-01 6.206690669059753418e-01 -1.604281812906265259e-01 9.903738647699356079e-02 -2.396634034812450409e-02 -2.574202120304107666e-01 5.093664526939392090e-01
-9.636449068784713745e-02 -1.901619583368301392e-01 5.244345068931579590e-01 4.949627816677093506e-01 5.679298639297485352e-01 -3.301939070224761963e-01 5.962312687188386917e-03 -5.408327654004096985e-02
2.713175714015960693e-01 -6.086338758468627930e-01 1.317572146654129028e-01 4.754907637834548950e-02 -1.399726513773202896e-02 2.571640312671661377e-01 -6.854701042175292969e-01 1.150061003863811493e-02
3.103843331336975098e-01 -7.581574916839599609e-01 3.171829581260681152e-01 -5.238487198948860168e-02 -1.249593868851661682e-01 -3.189165294170379639e-01 1.435668021440505981e-01 -2.959319353103637695e-01
2.271112799644470215e-01 -1.082170978188514709e-01 4.070802032947540283e-01 5.609520673751831055e-01 4.328192770481109619e-01 -4.009158909320831299e-01 2.911446094512939453e-01 -1.532867699861526489e-01
3.005867898464202881e-01 8.440371602773666382e-02 4.365524947643280029e-01 4.298256635665893555e-01 3.381755352020263672e-01 4.199739396572113037e-01 1.289995610713958740e-01 -4.688429832458496094e-01
9.071415662765502930e-01 -2.049414627254009247e-02 2.763054668903350830e-01 -1.193746030330657959e-01 1.089568510651588440e-01 -1.825679093599319458e-01 -2.016689628362655640e-01 -1.435405202209949493e-02
5.312940478324890137e-02 -6.352069377899169922e-01 5.902154445648193359e-01 2.581737041473388672e-01 -2.950493991374969482e-01 -2.282361090183258057e-01 1.410369481891393661e-02 -1.983348578214645386e-01
3.459067642688751221e-01 -5.803166031837463379e-01 9.459695965051651001e-02 -7.492762804031372070e-02 5.271443724632263184e-01 -2.977811396121978760e-01 3.278267681598663330e-01 2.345060259103775024e-01
4.634115397930145264e-01 -3.976125717163085938e-01 4.971051216125488281e-01 -2.167135924100875854e-01 -4.653837159276008606e-02 -1.771854460239410400e-01 -3.704373538494110107e-01 4.028541743755340576e-01
2.507075965404510498e-01 -5.122840404510498047e-01 1.605690866708755493e-01 1.058556810021400452e-01 4.642791450023651123e-01 -3.825554251670837402e-01 -5.197823643684387207e-01 -7.513511925935745239e-02
5.390301719307899475e-02 -2.314131855964660645e-01 7.858161926269531250e-01 2.675367295742034912e-01 1.572162210941314697e-01 -2.298471927642822266e-01 -2.135640755295753479e-02 -4.200673699378967285e-01
4.230521619319915771e-01 -5.577754974365234375e-01 3.321067988872528076e-02 1.451354175806045532e-01 1.902745068073272705e-01 -3.105653449892997742e-03 3.615664541721343994e-01 -5.663937330245971680e-01
6.002886220812797546e-02 -2.935088872909545898e-01 3.195474743843078613e-01 7.737244367599487305e-01 3.562493324279785156e-01 -2.590146064758300781e-01 3.902631998062133789e-02 -1.181691512465476990e-01
1.180233210325241089e-01 5.730918422341346741e-02 6.435170769691467285e-01 4.832198023796081543e-01 4.649529457092285156e-01 -1.692651510238647461e-01 -7.625114917755126953e-02 -2.907308638095855713e-01
6.131106615066528320e-01 -1.387587487697601318e-01 1.139155626296997070e-01 2.321522980928421021e-01 1.618126779794692993e-01 -9.559408575296401978e-02 -4.786469340324401855e-01 -5.230157971382141113e-01
-9.546955674886703491e-02 -5.790542960166931152e-01 3.937529027462005615e-01 6.053438186645507812e-01 6.674198806285858154e-02 1.088272631168365479e-01 -1.834360510110855103e-01 -2.900909781455993652e-01
5.009561404585838318e-02 -6.925003528594970703e-01 1.808040402829647064e-02 4.740138649940490723e-01 3.284982442855834961e-01 3.214133977890014648e-01 -2.773000895977020264e-01 -6.931628286838531494e-02
4.724759757518768311e-01 -2.847963273525238037e-01 -8.334773033857345581e-02 5.104794502258300781e-01 2.376880645751953125e-01 5.501074194908142090e-01 -2.584480047225952148e-01 -4.703395068645477295e-02
3.707983493804931641e-01 -1.873597800731658936e-01 5.124581456184387207e-01 2.670364677906036377e-01 -1.313053369522094727e-01 -2.815771996974945068e-01 -1.972263455390930176e-01 -5.983794927597045898e-01
1.519064754247665405e-01 -6.445965766906738281e-01 3.527026176452636719e-01 -3.442377746105194092e-01 5.226585268974304199e-01 -1.353723853826522827e-01 -1.613373458385467529e-01 3.152286261320114136e-02
1.648725569248199463e-01 -7.328922748565673828e-01 3.654521405696868896e-01 2.771553695201873779e-01 -1.818364560604095459e-01 2.599750878289341927e-03 1.413526982069015503e-01 -4.150468409061431885e-01
3.160858452320098877e-01 -5.419748425483703613e-01 2.101901024580001831e-01 -1.919067651033401489e-01 -6.860636174678802490e-02 2.807054221630096436e-01 -6.629146933555603027e-01 4.885290563106536865e-02
4.527776837348937988e-01 -3.864925503730773926e-01 5.096157193183898926e-01 -2.094868719577789307e-01 -1.922688074409961700e-02 -2.015859186649322510e-01 -3.572179079055786133e-01 4.164276123046875000e-01
6.324429064989089966e-02 -5.571365952491760254e-01 4.284852743148803711e-01 1.231409087777137756e-01 3.370558619499206543e-01 -2.762742154300212860e-02 2.780718505382537842e-01 -5.432695150375366211e-01
-1.042605414986610413e-01 -4.253083765506744385e-01 7.951568365097045898e-01 8.023595064878463745e-02 1.293998062610626221e-01 -2.874757945537567139e-01 -9.633812308311462402e-02 -2.467032372951507568e-01
6.346288919448852539e-01 -1.186830326914787292e-01 -1.229287609457969666e-01 6.377117037773132324e-01 1.711268424987792969e-01 -1.499212682247161865e-01 -3.291667103767395020e-01 3.551670536398887634e-02
2.149388343095779419e-01 -3.863227069377899170e-01 6.637925505638122559e-01 -2.340242713689804077e-01 1.577685326337814331e-01 -1.460041254758834839e-01 -3.838860988616943359e-01 3.399873375892639160e-01
5.522668957710266113e-01 -2.709233462810516357e-01 -5.507532507181167603e-02 1.778640151023864746e-01 5.797174572944641113e-01 -3.273287555202841759e-03 -3.750497847795486450e-02 4.994430541992187500e-01
5.445765852928161621e-01 -3.624294418841600418e-03 5.293926000595092773e-01 -1.328521687537431717e-02 3.293400108814239502e-01 -4.194876253604888916e-01 -9.402867406606674194e-02 3.601586818695068359e-01
4.296021163463592529e-01 2.034901231527328491e-01 3.671176731586456299e-01 3.339769542217254639e-01 5.134188532829284668e-01 4.184406697750091553e-01 2.201013863086700439e-01 -2.014491856098175049e-01
5.418654084205627441e-01 -4.235859811305999756e-01 2.210763990879058838e-01 -3.714361488819122314e-01 1.332437843084335327e-01 2.582545876502990723e-01 3.862175345420837402e-01 -3.263494372367858887e-01
4.725634679198265076e-02 -8.004222512245178223e-01 7.855997234582901001e-02 5.116502046585083008e-01 4.077740386128425598e-02 8.143672347068786621e-02 -2.585277855396270752e-01 -1.183308511972427368e-01
-5.773310363292694092e-02 -7.798454165458679199e-01 5.188714265823364258e-01 -1.396223157644271851e-01 5.848921462893486023e-02 -1.307905912399291992e-01 -2.003543972969055176e-01 -1.977797597646713257e-01
5.004838109016418457e-01 -1.797677427530288696e-01 2.764984369277954102e-01 -1.675732731819152832e-01 2.675763964653015137e-01 3.410231769084930420e-01 -3.313923478126525879e-01 -5.612062811851501465e-01
4.020158350467681885e-01 -1.043000444769859314e-01 3.415116965770721436e-01 5.039367675781250000e-01 9.438038617372512817e-02 -3.730326592922210693e-01 2.902382314205169678e-01 -4.739440977573394775e-01
1.712416410446166992e-01 -3.677369952201843262e-01 5.245857834815979004e-01 4.594954848289489746e-01 -2.646663188934326172e-01 -3.684020601212978363e-03 -3.481252118945121765e-02 -5.271106958389282227e-01
4.800570905208587646e-01 -4.760313630104064941e-01 2.261420935392379761e-01 3.418746888637542725e-01 -4.129601418972015381e-01 1.182734072208404541e-01 4.270275235176086426e-01 8.968588709831237793e-02
2.094212919473648071e-01 -6.128216385841369629e-01 1.217046976089477539e-01 2.140572965145111084e-01 3.127420842647552490e-01 -1.947086602449417114e-01 -5.873556733131408691e-01 -1.981264799833297729e-01
4.659418761730194092e-01 -1.206819862127304077e-01 2.041525691747665405e-01 1.301351785659790039e-01 5.173881053924560547e-01 -2.398632019758224487e-01 -5.832646489143371582e-01 -2.104712873697280884e-01
9.228513389825820923e-02 -1.226121634244918823e-01 2.715364396572113037e-01 7.501579523086547852e-01 5.029781460762023926e-01 -1.286266930401325226e-02 -2.114143371582031250e-01 -2.052616178989410400e-01
1.931364387273788452e-01 -5.927307009696960449e-01 1.971199214458465576e-01 1.531157940626144409e-01 2.056951075792312622e-01 -7.154525071382522583e-02 -7.078931331634521484e-01 2.293357811868190765e-02
5.299025774002075195e-01 -5.109685063362121582e-01 2.131424993276596069e-01 -2.682151794433593750e-01 -9.162298589944839478e-02 -1.770307868719100952e-01 3.340088725090026855e-01 -4.352571070194244385e-01
2.780142426490783691e-01 1.557680964469909668e-01 6.830692887306213379e-01 1.818999052047729492e-01 3.745625019073486328e-01 3.627162873744964600e-01 5.884710326790809631e-02 -3.513544499874114990e-01
3.076656460762023926e-01 -3.488733172416687012e-01 9.542120248079299927e-02 3.194753229618072510e-01 -1.448495686054229736e-01 4.834149777889251709e-01 -2.965337038040161133e-01 -5.743309259414672852e-01
2.649441063404083252e-01 -4.504445493221282959e-01 3.171186149120330811e-01 -2.232058793306350708e-01 5.701110363006591797e-01 -2.236617803573608398e-01 -4.449301660060882568e-01 -5.920580402016639709e-02
5.023235678672790527e-01 -5.514407753944396973e-01 -1.479542553424835205e-01 -5.948179587721824646e-02 5.252315998077392578e-01 1.747690737247467041e-01 -1.371804028749465942e-01 3.048352301120758057e-01
4.822195470333099365e-01 -2.044382393360137939e-01 5.188216567039489746e-01 2.383196697337552905e-04 -1.452587842941284180e-01 -1.807666569948196411e-02 -4.066730141639709473e-01 5.193105340003967285e-01
5.960624814033508301e-01 -1.841108128428459167e-02 5.501535534858703613e-01 -7.713801413774490356e-02 2.567887306213378906e-01 -3.601627349853515625e-01 -1.630792319774627686e-01 3.368960618972778320e-01
1.701312810182571411e-01 -3.227036297321319580e-01 7.752451896667480469e-01 -1.817065030336380005e-01 6.002775579690933228e-02 -2.923225983977317810e-02 -2.833773791790008545e-01 3.848829567432403564e-01
3.332702219486236572e-01 -4.765631258487701416e-01 5.001046657562255859e-01 -2.286292761564254761e-01 8.114303648471832275e-02 -1.346282958984375000e-01 -3.972547948360443115e-01 4.206209480762481689e-01
3.706280291080474854e-01 -1.064641475677490234e-01 7.042618393898010254e-01 1.156908348202705383e-01 -1.332426220178604126e-01 -1.588399410247802734e-01 -2.581493258476257324e-01 4.819815456867218018e-01
6.185588836669921875e-01 1.704372167587280273e-01 4.472423791885375977e-01 -1.549796294420957565e-02 2.552837431430816650e-01 1.255281120538711548e-01 -2.339602559804916382e-01 -5.023998022079467773e-01
7.007952928543090820e-01 -1.375693976879119873e-01 9.293602406978607178e-02 1.777669489383697510e-01 5.371767655014991760e-02 -8.650731295347213745e-02 -6.625527739524841309e-01 -1.942064799368381500e-02
2.700062394142150879e-01 -4.263791441917419434e-01 6.177391409873962402e-01 -3.062561452388763428e-01 3.296553716063499451e-02 4.831681400537490845e-02 -3.185605108737945557e-01 4.062031507492065430e-01
2.037167176604270935e-02 -7.441848516464233398e-01 1.351507306098937988e-01 1.956757605075836182e-01 6.053075194358825684e-01 -9.296594560146331787e-02 -1.048727706074714661e-01 -5.640035122632980347e-02
4.180308282375335693e-01 -4.934100508689880371e-01 -1.024317964911460876e-01 2.716941535472869873e-01 -1.715507358312606812e-01 5.137681365013122559e-01 -1.306417137384414673e-01 -4.324719309806823730e-01
1.941138505935668945e-01 -2.473858892917633057e-01 5.614589452743530273e-01 1.355351358652114868e-01 3.194190263748168945e-01 -2.251520752906799316e-01 3.446994125843048096e-01 -5.440354347229003906e-01
-8.605687879025936127e-03 -4.375305175781250000e-01 6.686840057373046875e-01 -1.241559442132711411e-02 4.457584917545318604e-01 -3.490741252899169922e-01 1.024430394172668457e-01 -1.736454814672470093e-01
1.593078821897506714e-01 -5.302930474281311035e-01 3.562755584716796875e-01 1.411499232053756714e-01 2.265946567058563232e-01 3.129221200942993164e-01 2.751555740833282471e-01 -5.670791864395141602e-01
2.159926891326904297e-01 -5.224938392639160156e-01 6.764504313468933105e-02 7.164734601974487305e-01 4.231729730963706970e-02 -4.602254927158355713e-02 2.660187184810638428e-01 -2.962470948696136475e-01
6.256978213787078857e-02 -3.809088766574859619e-01 4.869209825992584229e-01 4.928036034107208252e-02 3.064298331737518311e-01 3.635978698730468750e-01 1.401965320110321045e-01 -6.047438383102416992e-01
3.638296127319335938e-01 -4.634845554828643799e-01 3.629637509584426880e-02 2.804774045944213867e-01 -2.766018509864807129e-01 4.674274623394012451e-01 -2.917584776878356934e-01 -4.389818608760833740e-01
2.759744524955749512e-01 -3.605655729770660400e-01 -9.294539690017700195e-03 5.801256299018859863e-01 5.407481193542480469e-01 2.250044941902160645e-01 -2.848618924617767334e-01 1.817047894001007080e-01
3.265329003334045410e-01 -9.798371046781539917e-02 4.268545508384704590e-01 1.593543738126754761e-01 1.798617094755172729e-01 2.706305086612701416e-01 -5.381903052330017090e-01 -5.300348401069641113e-01
5.345129966735839844e-01 -9.440635144710540771e-02 1.852492243051528931e-01 1.212313100695610046e-01 8.585168421268463135e-02 2.676446437835693359e-01 -4.578339159488677979e-01 -6.064264774322509766e-01
1.923284530639648438e-01 -6.925155520439147949e-01 1.967654973268508911e-01 -1.007503494620323181e-01 5.676535367965698242e-01 -1.913530975580215454e-01 2.719974517822265625e-01 4.165741056203842163e-02
8.760485649108886719e-01 -2.860943973064422607e-01 -4.666283354163169861e-02 1.075629219412803650e-01 -3.068664856255054474e-02 -1.108302623033523560e-01 -7.850338518619537354e-02 3.428611457347869873e-01
2.422634661197662354e-01 -4.028880894184112549e-01 2.762452065944671631e-01 2.262773364782333374e-01 -1.461857464164495468e-02 5.859331786632537842e-02 -1.420408487319946289e-01 -7.922464609146118164e-01
4.302477240562438965e-01 -3.445462286472320557e-01 3.144748210906982422e-01 -4.470215439796447754e-01 3.300067484378814697e-01 2.271455377340316772e-01 3.581609427928924561e-01 -3.296560943126678467e-01
-9.101552516222000122e-02 -4.174437522888183594e-01 5.992570519447326660e-01 5.063151121139526367e-01 2.094824761152267456e-01 5.724395811557769775e-02 2.302336543798446655e-01 3.191012442111968994e-01
4.089949131011962891e-01 -1.600484699010848999e-01 5.015980005264282227e-01 9.244523942470550537e-02 -6.426765024662017822e-02 1.439515501260757446e-01 -2.043264508247375488e-01 -6.930794715881347656e-01
4.748737514019012451e-01 -2.060935366898775101e-03 5.808097720146179199e-01 1.226789206266403198e-01 -5.214186757802963257e-02 3.519952297210693359e-02 -3.453816771507263184e-01 5.466758608818054199e-01
1.652293354272842407e-01 -4.096170067787170410e-01 3.622260391712188721e-01 4.007910564541816711e-02 4.394630193710327148e-01 -1.272054165601730347e-01 -6.048292517662048340e-01 -3.114030957221984863e-01
4.824968874454498291e-01 1.347424238920211792e-01 4.548328220844268799e-01 2.831977307796478271e-01 2.657635211944580078e-01 1.221640482544898987e-01 -3.573664128780364990e-01 4.987005889415740967e-01
1.489216811023652554e-03 -8.228638768196105957e-01 1.743128001689910889e-01 5.046070814132690430e-01 1.339277178049087524e-01 1.013427749276161194e-01 -9.070549160242080688e-02 -3.801227360963821411e-02
4.370655715465545654e-01 -8.749723434448242188e-02 5.036277770996093750e-01 -1.521941572427749634e-01 1.987755745649337769e-01 -2.372915744781494141e-01 5.357813239097595215e-01 -3.763421177864074707e-01
4.146185517311096191e-01 -3.145505860447883606e-02 5.343927145004272461e-01 -2.947281301021575928e-01 4.342369437217712402e-01 6.593472510576248169e-02 -1.037907823920249939e-01 -5.009792447090148926e-01
1.495631933212280273e-01 -1.941546201705932617e-01 2.879996895790100098e-01 7.736502289772033691e-01 -2.626205384731292725e-01 4.054284393787384033e-01 3.668301925063133240e-02 1.541714966297149658e-01
4.010914862155914307e-01 -4.970479905605316162e-01 4.691095054149627686e-01 -1.234103664755821228e-01 -4.461956620216369629e-01 3.189883530139923096e-01 2.181793004274368286e-01 -9.126171469688415527e-02
-1.307545900344848633e-01 -5.738545060157775879e-01 6.018278598785400391e-01 4.671773910522460938e-01 -7.999500632286071777e-02 -2.239286899566650391e-01 1.661675050854682922e-02 1.277631968259811401e-01
5.603210926055908203e-01 -3.960585892200469971e-01 2.999952435493469238e-01 1.181748956441879272e-01 -3.708511590957641602e-01 1.011116132140159607e-01 3.154776990413665771e-01 -4.218235611915588379e-01
5.710489153861999512e-01 2.484648860991001129e-02 2.949043810367584229e-01 2.755228579044342041e-01 1.340447366237640381e-01 -1.633515655994415283e-01 -2.581603825092315674e-01 -6.317482590675354004e-01
3.602870404720306396e-01 -4.058868885040283203e-01 -7.105753570795059204e-02 6.131047010421752930e-01 1.930559575557708740e-01 9.339559078216552734e-02 3.415709733963012695e-01 -4.022912383079528809e-01
3.941173851490020752e-01 -2.171096652746200562e-01 1.485821157693862915e-01 4.060746431350708008e-01 4.753263890743255615e-01 1.474925130605697632e-01 6.021012663841247559e-01 1.861197687685489655e-02
1.373462080955505371e-01 -6.628036499023437500e-01 9.744877368211746216e-02 1.483260542154312134e-01 6.617039442062377930e-01 -2.330681234598159790e-01 -5.897542578168213367e-04 1.347490102052688599e-01
1.437022238969802856e-01 -6.886383891105651855e-01 9.477528184652328491e-02 6.269936263561248779e-02 6.630658507347106934e-01 -2.172666639089584351e-01 3.826079517602920532e-02 6.235579401254653931e-02
2.378006428480148315e-01 -5.977671742439270020e-01 9.186404198408126831e-02 2.821031212806701660e-01 -6.418424192816019058e-03 2.081053555011749268e-01 -7.710976898670196533e-02 -6.699321269989013672e-01
1.776578128337860107e-01 -7.735740542411804199e-01 3.739699125289916992e-01 8.931101113557815552e-02 -6.209373474121093750e-02 -3.874723911285400391e-01 1.431280523538589478e-01 2.184374928474426270e-01
2.098402082920074463e-01 -5.950497388839721680e-01 2.840631902217864990e-01 -1.875210404396057129e-01 5.596430897712707520e-01 -3.395477831363677979e-01 2.387354820966720581e-01 2.321852371096611023e-02
4.114395976066589355e-01 -2.526955306529998779e-01 3.792484402656555176e-01 2.908243834972381592e-01 -2.887943061068654060e-03 -2.578236460685729980e-01 -1.784041821956634521e-01 -6.634341478347778320e-01
2.182257771492004395e-01 -4.986161589622497559e-01 1.247731819748878479e-01 6.844758391380310059e-01 -1.184807717800140381e-01 -3.993023931980133057e-01 2.067997306585311890e-01 -5.863204225897789001e-02
5.197756886482238770e-01 -3.012931644916534424e-01 2.806461155414581299e-01 -5.082448720932006836e-01 2.658263146877288818e-01 3.346123993396759033e-01 1.049504727125167847e-01 -3.291455507278442383e-01
2.248371206223964691e-02 -6.944474577903747559e-01 4.797929525375366211e-01 -1.565524637699127197e-01 4.611147046089172363e-01 1.031585186719894409e-01 -1.725262105464935303e-01 9.743630141019821167e-02
1.313659250736236572e-01 -5.737996101379394531e-01 1.045672222971916199e-01 4.300929605960845947e-01 7.323825359344482422e-02 4.743089079856872559e-01 -4.744715392589569092e-01 4.611866176128387451e-02
2.775567770004272461e-01 -4.991172850131988525e-01 1.985045671463012695e-01 -3.366385102272033691e-01 6.371569037437438965e-01 3.261131942272186279e-01 3.203456103801727295e-02 -8.814561367034912109e-02
4.043221473693847656e-01 -1.300763059407472610e-02 2.819676101207733154e-01 6.778361201286315918e-01 9.781177341938018799e-02 -2.291718274354934692e-01 -1.596228592097759247e-02 -4.848145544528961182e-01
2.011351138353347778e-01 -4.319134950637817383e-01 5.363909602165222168e-01 2.869193255901336670e-01 -4.071504995226860046e-02 -2.085539251565933228e-01 1.005141958594322205e-01 -5.896626114845275879e-01
2.967717647552490234e-01 -6.739172339439392090e-02 8.145151138305664062e-01 -4.610115289688110352e-02 1.277058152481913567e-03 -2.115959227085113525e-01 -3.050387501716613770e-01 3.224925994873046875e-01
5.653658509254455566e-01 -4.237838461995124817e-02 3.712656497955322266e-01 -1.149604469537734985e-02 2.659948170185089111e-01 -3.573194444179534912e-01 2.592194378376007080e-01 -5.243759751319885254e-01
4.746719300746917725e-01 -4.340175911784172058e-02 2.712083160877227783e-01 2.530719339847564697e-01 5.641458630561828613e-01 1.893478184938430786e-01 -1.445115357637405396e-01 -5.101047754287719727e-01
2.609383165836334229e-01 -1.836050003767013550e-01 4.200468957424163818e-01 1.010750532150268555e-01 1.640112698078155518e-01 2.819919586181640625e-01 -3.712181746959686279e-01 -6.836100220680236816e-01
6.569827198982238770e-01 -1.480001807212829590e-01 -9.984114766120910645e-02 2.631646990776062012e-01 4.352909922599792480e-01 5.016903281211853027e-01 4.146432876586914062e-02 1.560612022876739502e-01
1.933226734399795532e-01 -4.123659133911132812e-01 2.990643382072448730e-01 1.813487708568572998e-01 3.745458424091339111e-01 -2.821877300739288330e-01 -6.359080076217651367e-01 -2.143833190202713013e-01
4.813354015350341797e-01 -2.608833312988281250e-01 2.968244254589080811e-01 -1.286932826042175293e-01 2.822602391242980957e-01 1.162694394588470459e-01 -3.087535798549652100e-01 -6.380214691162109375e-01
3.173790276050567627e-01 -1.947593092918395996e-01 2.924511432647705078e-01 4.507701992988586426e-01 1.491276025772094727e-01 3.419125676155090332e-01 -6.120137497782707214e-02 -6.555373072624206543e-01
3.762991130352020264e-01 -1.176670268177986145e-01 7.364985346794128418e-01 -5.718615651130676270e-02 8.461690694093704224e-02 -3.018718361854553223e-01 -2.258361279964447021e-01 3.867354094982147217e-01
6.421661972999572754e-01 -6.901524215936660767e-02 4.551195502281188965e-01 -1.803584992885589600e-01 3.226039409637451172e-01 -3.118825852870941162e-01 1.094479560852050781e-01 3.603801727294921875e-01
5.191792249679565430e-01 5.168737843632698059e-02 1.877426952123641968e-01 5.732483267784118652e-01 1.653073877096176147e-01 3.954602479934692383e-01 -4.187430441379547119e-01 6.970924139022827148e-02
-7.314100116491317749e-02 -7.359481453895568848e-01 5.228407382965087891e-01 3.648811578750610352e-01 7.858830690383911133e-02 -1.191218346357345581e-01 1.602412462234497070e-01 2.205520868301391602e-02
1.649285256862640381e-01 -5.620561838150024414e-01 3.905213475227355957e-01 4.590665549039840698e-02 4.703422635793685913e-02 -1.284098625183105469e-01 -6.666588783264160156e-01 1.978427320718765259e-01
2.343923896551132202e-01 -5.765228867530822754e-01 2.683045156300067902e-02 4.742993414402008057e-01 2.308829426765441895e-01 3.202820941805839539e-02 4.340071082115173340e-01 3.798774182796478271e-01
4.342099726200103760e-01 -1.387952417135238647e-01 5.981178879737854004e-01 8.318243175745010376e-02 -2.015464901924133301e-01 -1.721052378416061401e-01 -4.617641568183898926e-01 3.795601725578308105e-01
1.927791088819503784e-01 -4.266180396080017090e-01 4.499602913856506348e-01 3.693721294403076172e-01 -2.177666723728179932e-01 -5.499463155865669250e-02 -2.238604724407196045e-01 -5.842713713645935059e-01
2.869332432746887207e-01 1.009168475866317749e-01 5.937784910202026367e-01 3.854090273380279541e-01 4.666936770081520081e-02 -4.014196991920471191e-02 -4.579443037509918213e-01 -4.391694068908691406e-01
-6.678691506385803223e-02 -5.711523890495300293e-01 7.127712368965148926e-01 2.427483201026916504e-01 -1.091908961534500122e-01 -2.224661558866500854e-01 -1.033207997679710388e-01 -1.739714592695236206e-01
5.420249700546264648e-01 -5.391492694616317749e-02 3.128721117973327637e-01 -3.906555771827697754e-01 3.453827798366546631e-01 5.102696418762207031e-01 -1.805969774723052979e-01 -2.013001292943954468e-01
2.259082347154617310e-01 -6.090802550315856934e-01 -2.039099298417568207e-02 1.722068786621093750e-01 7.077456712722778320e-01 -1.373772323131561279e-01 -3.278518794104456902e-03 1.677151918411254883e-01
4.012385010719299316e-01 -3.677347302436828613e-02 3.037423789501190186e-01 3.510850667953491211e-01 -9.035699069499969482e-03 4.970156848430633545e-01 -1.198862865567207336e-01 -6.005465984344482422e-01
2.189978063106536865e-01 9.024725854396820068e-02 5.370357036590576172e-01 4.441545009613037109e-01 3.159548938274383545e-01 4.458662867546081543e-01 -2.297844290733337402e-01 -3.267865478992462158e-01
-1.385748237371444702e-01 -6.223720908164978027e-01 3.294689953327178955e-01 5.588421821594238281e-01 2.703465521335601807e-01 1.288938671350479126e-01 -1.162997782230377197e-01 2.633802592754364014e-01
3.454143702983856201e-01 -1.063946038484573364e-01 7.838140130043029785e-01 6.275050342082977295e-02 -9.628278762102127075e-02 -2.185417860746383667e-01 -2.211713343858718872e-01 3.809452354907989502e-01
-4.352697730064392090e-02 -6.440892815589904785e-01 4.470877945423126221e-01 5.049585103988647461e-01 1.751544028520584106e-01 1.482880115509033203e-01 2.451506704092025757e-01 1.249659284949302673e-01
3.077788949012756348e-01 -5.008828267455101013e-02 2.971493303775787354e-01 1.891008764505386353e-01 6.972954273223876953e-01 3.039841353893280029e-01 -4.209014177322387695e-01 -1.513970792293548584e-01
6.584998965263366699e-01 -4.054432734847068787e-02 5.825169011950492859e-02 9.508098661899566650e-02 4.132585525512695312e-01 5.048798322677612305e-01 2.750230133533477783e-01 2.257797569036483765e-01
2.736181616783142090e-01 -2.233295440673828125e-01 2.187859565019607544e-01 6.294506192207336426e-01 8.815193176269531250e-02 5.281636714935302734e-01 3.592637181282043457e-01 1.240312531590461731e-01
3.762532472610473633e-01 -3.423206508159637451e-01 1.496132612228393555e-01 2.458756268024444580e-01 -1.446426659822463989e-01 4.997414350509643555e-01 -3.683831393718719482e-01 -5.020378828048706055e-01
3.421583473682403564e-01 -5.435716509819030762e-01 4.319328665733337402e-01 -1.465626955032348633e-01 -9.892760962247848511e-02 -1.251688897609710693e-01 -4.223244190216064453e-01 4.190453290939331055e-01
4.703481495380401611e-01 -2.440770342946052551e-02 6.124538183212280273e-01 -2.646473944187164307e-01 1.407937109470367432e-01 -3.824823349714279175e-02 -2.035852968692779541e-01 -5.199099779129028320e-01
7.142409086227416992e-01 -8.415578305721282959e-02 7.215677201747894287e-02 4.187484979629516602e-01 -1.729500479996204376e-02 -4.024763032793998718e-02 -5.066426396369934082e-01 2.088427096605300903e-01
1.075847968459129333e-01 -3.502680063247680664e-01 6.266097426414489746e-01 6.145419552922248840e-02 4.329394400119781494e-01 -7.848974317312240601e-02 -1.838601231575012207e-01 -4.918535053730010986e-01
-7.003377377986907959e-02 -7.502511143684387207e-01 5.020771622657775879e-01 4.051457941532135010e-01 -8.558896183967590332e-02 8.530950546264648438e-02 3.123543411493301392e-02 2.037516981363296509e-02
4.567098319530487061e-01 -4.273005574941635132e-02 4.514091312885284424e-01 2.009429335594177246e-01 6.390998139977455139e-03 -1.735821962356567383e-01 -4.328113496303558350e-01 -5.726645588874816895e-01
5.779973044991493225e-02 -8.343156576156616211e-01 3.329561352729797363e-01 -2.576726377010345459e-01 6.878944579511880875e-03 5.445843562483787537e-03 -3.460541963577270508e-01 -5.908572673797607422e-02
-3.149925544857978821e-02 -6.868557929992675781e-01 3.118454515933990479e-01 1.854757815599441528e-01 6.187872290611267090e-01 -1.047805473208427429e-01 5.107206292450428009e-03 -4.105691984295845032e-02
7.752847671508789062e-01 -7.416676729917526245e-02 2.665292844176292419e-02 2.679273486137390137e-01 3.147430419921875000e-01 -1.932993233203887939e-01 -3.187380135059356689e-01 2.879507839679718018e-01
-9.623821079730987549e-02 -5.942940711975097656e-01 6.268032193183898926e-01 3.302128911018371582e-01 2.135037183761596680e-01 -2.726432085037231445e-01 1.249034330248832703e-01 -1.053307112306356430e-02
3.643562495708465576e-01 -5.539045929908752441e-01 2.350162565708160400e-01 3.496883213520050049e-01 5.691862478852272034e-02 -1.307940483093261719e-01 2.095507383346557617e-01 -5.645009875297546387e-01
4.436533749103546143e-01 6.377650797367095947e-02 4.418937861919403076e-01 2.063506692647933960e-01 8.786533772945404053e-02 4.512084722518920898e-01 -1.209391504526138306e-01 -5.790663361549377441e-01
3.253751695156097412e-01 -7.306659817695617676e-01 -8.852221071720123291e-02 2.511953711509704590e-01 -1.909265220165252686e-01 1.649820208549499512e-01 -4.749751687049865723e-01 -7.040526252239942551e-03
4.343109428882598877e-01 -1.687451265752315521e-02 4.950458109378814697e-01 2.250625491142272949e-01 1.873138546943664551e-01 -3.935087844729423523e-02 -3.552013337612152100e-01 -5.937699675559997559e-01
4.819162786006927490e-01 -1.869225502014160156e-01 3.193625211715698242e-01 2.504399046301841736e-02 2.659475207328796387e-01 -8.378226310014724731e-02 4.267792999744415283e-01 -6.085301637649536133e-01
1.691323518753051758e-01 -1.757788360118865967e-01 4.088028371334075928e-01 7.254140377044677734e-01 -7.091239839792251587e-02 -8.616992831230163574e-02 -1.593910604715347290e-01 -4.574837088584899902e-01
6.071160435676574707e-01 -8.534210175275802612e-02 1.816046833992004395e-01 2.450339049100875854e-01 1.598805487155914307e-01 -1.889134198427200317e-01 -6.828625798225402832e-01 -5.961172655224800110e-02
9.657029062509536743e-02 -6.920570731163024902e-01 2.645338699221611023e-02 3.089691996574401855e-01 5.992336869239807129e-01 -2.248650640249252319e-01 3.317561000585556030e-02 6.945125758647918701e-02
3.969944119453430176e-01 -6.741255521774291992e-01 4.634551331400871277e-02 3.202672600746154785e-01 -3.785408735275268555e-01 5.992796644568443298e-02 -3.642326891422271729e-01 6.067143008112907410e-02
3.745704591274261475e-01 -3.087696433067321777e-01 3.813259601593017578e-01 -3.821294009685516357e-01 3.216939866542816162e-01 5.189595222473144531e-01 5.268531665205955505e-02 -3.120002448558807373e-01
3.163808584213256836e-01 -2.540115416049957275e-01 3.242384791374206543e-01 -2.412065416574478149e-01 7.019716501235961914e-01 3.856851756572723389e-01 -1.423085331916809082e-01 1.014955341815948486e-01
5.426768064498901367e-01 -1.118799522519111633e-01 5.676754713058471680e-01 -2.276505529880523682e-01 2.675457000732421875e-01 -1.752425134181976318e-01 9.491596370935440063e-02 4.556369483470916748e-01
1.252783834934234619e-01 -1.617081463336944580e-01 4.451967179775238037e-01 7.132818698883056641e-01 -1.343050599098205566e-01 -1.333866417407989502e-01 -1.600259840488433838e-01 -4.355989396572113037e-01
6.480046510696411133e-01 -1.610119044780731201e-01 2.985533773899078369e-01 4.253386333584785461e-02 -3.449976146221160889e-01 4.032877460122108459e-02 -4.623802006244659424e-01 3.588549792766571045e-01
7.101559638977050781e-01 -4.265845417976379395e-01 6.821160763502120972e-02 9.033310413360595703e-02 -2.092225849628448486e-01 4.006736725568771362e-02 -2.505716979503631592e-01 4.390054345130920410e-01
4.489456713199615479e-01 -5.883476734161376953e-01 1.574625819921493530e-02 8.403233438730239868e-02 2.666199207305908203e-01 5.360525250434875488e-01 -1.097926944494247437e-01 2.729329168796539307e-01
1.279571056365966797e-01 -8.423615992069244385e-02 3.591867685317993164e-01 5.532075762748718262e-01 6.301934719085693359e-01 2.865126729011535645e-01 -2.112308442592620850e-01 -1.327605545520782471e-01
4.287202954292297363e-01 -3.420480489730834961e-01 3.409143388271331787e-01 -4.993172883987426758e-01 3.850179910659790039e-01 1.933843344449996948e-01 2.776393592357635498e-01 -2.663490176200866699e-01
1.672073155641555786e-01 -2.101405709981918335e-01 7.830520868301391602e-01 -1.534547209739685059e-01 2.131607234477996826e-01 3.161667659878730774e-02 -3.984907567501068115e-01 2.931410968303680420e-01
3.885043263435363770e-01 -3.202378749847412109e-01 2.543956339359283447e-01 -2.408884167671203613e-01 6.913101673126220703e-01 3.787412047386169434e-01 3.935371339321136475e-02 2.940179780125617981e-02
-2.086254389723762870e-04 -3.702436015009880066e-02 6.269875168800354004e-01 6.810238361358642578e-01 1.826496869325637817e-01 -3.094826266169548035e-02 -2.211392968893051147e-01 -2.418695539236068726e-01
3.832784891128540039e-01 -8.287418633699417114e-02 3.306407928466796875e-01 1.267906725406646729e-01 5.163026452064514160e-01 -1.204785332083702087e-01 -6.574588418006896973e-01 -8.657204359769821167e-02
3.089259266853332520e-01 -2.921699881553649902e-01 -2.307008765637874603e-02 5.383064150810241699e-01 3.253075480461120605e-01 5.540845394134521484e-01 -3.337461352348327637e-01 -6.836903095245361328e-02
9.360938072204589844e-01 -1.222694665193557739e-01 6.170668825507164001e-02 -6.667604297399520874e-02 -7.663529831916093826e-03 5.266252160072326660e-02 -3.121544420719146729e-01 -1.589787937700748444e-02
3.237044513225555420e-01 -4.478542506694793701e-01 4.329206049442291260e-01 -8.780124038457870483e-02 -1.065052077174186707e-01 6.512247920036315918e-01 2.174885123968124390e-01 1.295160651206970215e-01
2.876003086566925049e-01 -1.893185973167419434e-01 4.607903957366943359e-01 7.107725739479064941e-02 2.391490638256072998e-01 5.465074777603149414e-01 -2.131624817848205566e-01 -5.126050710678100586e-01
1.898398064076900482e-02 -5.189323425292968750e-01 5.169247388839721680e-01 4.654380381107330322e-01 1.489833891391754150e-01 -1.747068464756011963e-01 2.390124350786209106e-01 -3.696751892566680908e-01
4.392401874065399170e-01 -5.340192914009094238e-01 1.464879792183637619e-02 2.709453999996185303e-01 -1.047840639948844910e-01 2.152466922998428345e-01 7.178781181573867798e-02 -6.211290359497070312e-01
4.162380993366241455e-01 -4.161833524703979492e-01 2.576658725738525391e-01 -4.434276223182678223e-01 6.122092604637145996e-01 1.031167805194854736e-01 4.828162118792533875e-02 5.247105658054351807e-02
4.507941603660583496e-01 -4.268686771392822266e-01 -3.625907236710190773e-03 1.824411302804946899e-01 1.747384667396545410e-01 -7.178440690040588379e-03 4.036661684513092041e-01 -6.226864457130432129e-01
4.125059247016906738e-01 -4.189203977584838867e-01 5.761097669601440430e-01 -1.706762015819549561e-01 -6.448911875486373901e-02 -1.074000522494316101e-01 -1.666623651981353760e-01 4.998417496681213379e-01
3.275461494922637939e-01 -6.424114704132080078e-01 1.190454512834548950e-02 -1.393065899610519409e-01 6.754257678985595703e-01 -3.960207849740982056e-02 -3.355996683239936829e-02 -3.973092511296272278e-02
3.646248281002044678e-01 -4.810183644294738770e-01 -2.297597937285900116e-03 2.448397874832153320e-01 -3.061224520206451416e-01 4.454903006553649902e-01 -2.719957828521728516e-01 -4.577817618846893311e-01
2.097478806972503662e-01 -7.721257209777832031e-01 -3.284014761447906494e-02 4.140846431255340576e-01 2.400961518287658691e-01 2.894876897335052490e-01 1.936981528997421265e-01 9.118612855672836304e-02
4.918145835399627686e-01 -1.284096390008926392e-01 5.489026308059692383e-01 -9.311088919639587402e-02 2.360416799783706665e-01 -3.886243402957916260e-01 -1.038480699062347412e-01 4.627490639686584473e-01
2.442130148410797119e-01 -4.889388382434844971e-01 -5.243991687893867493e-02 3.566271066665649414e-01 4.318915307521820068e-01 2.098836898803710938e-01 -4.609759747982025146e-01 -3.581699430942535400e-01
4.660224914550781250e-01 1.296609789133071899e-01 2.269567549228668213e-01 5.479869842529296875e-01 4.773433506488800049e-01 1.535921543836593628e-01 -3.990508615970611572e-01 5.935854464769363403e-02
9.157551079988479614e-02 -7.740756273269653320e-01 -2.959000645205378532e-03 5.283896327018737793e-01 2.828567028045654297e-01 1.123380437493324280e-01 3.441962599754333496e-02 1.392976492643356323e-01
6.699752062559127808e-02 -6.433823108673095703e-01 1.855690628290176392e-01 4.423495233058929443e-01 1.704516410827636719e-01 3.663903474807739258e-01 -3.422134220600128174e-01 2.665629386901855469e-01
3.184274137020111084e-01 -4.454263746738433838e-01 3.570665419101715088e-01 -1.577197462320327759e-01 1.454151272773742676e-01 6.035495996475219727e-01 3.788934946060180664e-01 -1.372935473918914795e-01
5.857880711555480957e-01 3.511736094951629639e-01 5.064690113067626953e-01 7.307355850934982300e-02 4.225519895553588867e-01 1.754316538572311401e-01 -2.469075471162796021e-01 3.727133199572563171e-02
3.333801925182342529e-01 -6.926216483116149902e-01 -1.277215927839279175e-01 5.875932052731513977e-02 5.901381969451904297e-01 -2.482160925865173340e-02 -1.164402961730957031e-01 1.641030460596084595e-01
6.061899662017822266e-01 7.378292083740234375e-02 3.516891300678253174e-01 -2.482093721628189087e-01 5.732130408287048340e-01 -1.780882664024829865e-02 1.491096317768096924e-01 -3.011187016963958740e-01
4.687344133853912354e-01 -3.639549612998962402e-01 2.338557690382003784e-01 1.744970530271530151e-01 4.801373183727264404e-02 1.369128227233886719e-01 4.768374562263488770e-01 -5.605914592742919922e-01
4.828257262706756592e-01 -1.232459694147109985e-01 1.714251041412353516e-01 2.444543242454528809e-01 3.478119075298309326e-01 2.906275987625122070e-01 -4.766561985015869141e-01 -4.794857800006866455e-01
3.935581445693969727e-01 -1.485840603709220886e-02 2.699368596076965332e-01 2.425290048122406006e-01 4.884536564350128174e-01 2.435807734727859497e-01 -3.700611591339111328e-01 -5.275805592536926270e-01
2.654703855514526367e-01 -5.414578318595886230e-01 5.390232801437377930e-01 9.414176642894744873e-02 -1.201228648424148560e-01 -5.904503911733627319e-02 4.497556984424591064e-01 -3.416784703731536865e-01
9.182592630386352539e-01 -1.128914505243301392e-01 6.314627826213836670e-02 6.776801496744155884e-02 7.690273225307464600e-02 1.945877075195312500e-01 -5.456913635134696960e-02 2.978578209877014160e-01
2.427335083484649658e-01 -5.242766737937927246e-01 -7.051593065261840820e-02 6.852877736091613770e-01 2.499788403511047363e-01 2.394384741783142090e-01 -1.319596767425537109e-01 -2.332146465778350830e-01
-2.008764594793319702e-01 -6.795666813850402832e-01 5.226987600326538086e-01 3.149129748344421387e-01 2.746018469333648682e-01 1.345590651035308838e-01 -1.102691665291786194e-01 1.406484395265579224e-01
4.003853201866149902e-01 -1.983262784779071808e-02 4.132530391216278076e-01 4.535393714904785156e-01 4.305164515972137451e-01 2.815276682376861572e-01 -1.616259515285491943e-01 -4.148458540439605713e-01
2.509780228137969971e-01 -5.824691057205200195e-01 3.509171605110168457e-01 4.818769991397857666e-01 1.060046702623367310e-01 -7.008779048919677734e-02 6.097615510225296021e-02 -4.717248082160949707e-01
4.928649961948394775e-02 -6.959998607635498047e-01 5.788552165031433105e-01 2.984120547771453857e-01 1.030019596219062805e-01 -1.873396039009094238e-01 2.078680098056793213e-01 -1.081836502999067307e-02
3.210129737854003906e-01 -5.053929090499877930e-01 -1.010020077228546143e-02 6.610813140869140625e-01 4.923020303249359131e-02 -2.967991530895233154e-01 3.373884260654449463e-01 7.340080570429563522e-03
5.869651436805725098e-01 -4.950132071971893311e-01 2.162578254938125610e-01 -3.155084252357482910e-01 8.296162635087966919e-02 -6.109754741191864014e-02 -9.567886590957641602e-02 4.943183362483978271e-01
2.549433708190917969e-01 -2.410520911216735840e-01 4.106735289096832275e-01 6.092498302459716797e-01 -1.744561940431594849e-01 -2.101066559553146362e-01 -8.027134090662002563e-02 -5.060005187988281250e-01
4.390075802803039551e-01 -1.675438731908798218e-01 4.005448818206787109e-01 -4.191341400146484375e-01 4.876329600811004639e-01 2.606140971183776855e-01 2.481284439563751221e-01 -2.753516137599945068e-01
3.681797087192535400e-01 -5.772154927253723145e-01 3.776196837425231934e-01 1.894348710775375366e-01 -3.571270406246185303e-01 -3.104240298271179199e-01 2.614340484142303467e-01 -2.460351884365081787e-01
4.864037930965423584e-01 -3.297602832317352295e-01 4.714414477348327637e-02 1.143759787082672119e-01 6.243935823440551758e-01 3.038306832313537598e-01 3.838039636611938477e-01 9.939374774694442749e-02
1.928286701440811157e-01 -3.454482257366180420e-01 4.986183345317840576e-01 3.349856138229370117e-01 -1.995710134506225586e-01 3.048249520361423492e-03 2.813652902841567993e-02 -6.648440361022949219e-01
5.999734997749328613e-01 -8.052294701337814331e-02 1.806337386369705200e-01 3.307323157787322998e-02 2.366499155759811401e-01 1.387585699558258057e-01 -3.623189330101013184e-01 -6.271311640739440918e-01
1.401670426130294800e-01 -7.624658346176147461e-01 -2.862160652875900269e-02 2.278957813978195190e-01 5.391132235527038574e-01 8.495090529322624207e-03 -1.413340270519256592e-01 1.885548681020736694e-01
2.332176417112350464e-01 -4.521775841712951660e-01 6.902250647544860840e-01 1.359933912754058838e-01 -2.174674421548843384e-01 -1.506962180137634277e-01 2.846615016460418701e-01 -3.085556030273437500e-01
2.305545955896377563e-01 -5.517733097076416016e-01 2.707528769969940186e-01 6.064746901392936707e-02 2.006615102291107178e-01 -2.496756464242935181e-01 -6.650927662849426270e-01 -1.430185437202453613e-01
5.423779487609863281e-01 -6.243945956230163574e-01 4.271064326167106628e-02 -9.843886643648147583e-02 -2.289679199457168579e-01 -1.574343740940093994e-01 2.446830272674560547e-01 -4.090982973575592041e-01
4.750807285308837891e-01 -1.706291437149047852e-01 4.657256603240966797e-01 1.687641888856887817e-01 1.441925317049026489e-01 5.805147066712379456e-02 -5.054675042629241943e-02 -6.878122091293334961e-01
7.845357805490493774e-02 -5.058663487434387207e-01 9.395920485258102417e-02 7.545378804206848145e-01 2.927197813987731934e-01 2.434138804674148560e-01 -6.646444648504257202e-02 -1.021556481719017029e-01
5.407837629318237305e-01 -1.781382858753204346e-01 2.328628450632095337e-01 -2.705055773258209229e-01 6.107242703437805176e-01 -4.144822061061859131e-02 9.793648123741149902e-02 -4.051266908645629883e-01
6.348233222961425781e-01 -6.603989005088806152e-02 1.783455610275268555e-01 2.015453577041625977e-01 2.534100115299224854e-01 -3.026606515049934387e-02 -5.002143979072570801e-01 -4.526181519031524658e-01
6.676124781370162964e-02 -5.294697880744934082e-01 3.438528478145599365e-01 9.713753312826156616e-02 -5.524523556232452393e-03 2.916053533554077148e-01 -7.088503241539001465e-01 1.164859742857515812e-03
5.172082781791687012e-01 -1.349606513977050781e-01 2.056473344564437866e-01 1.622468531131744385e-01 4.227418005466461182e-01 -1.148999407887458801e-01 -6.500663161277770996e-01 -1.765436083078384399e-01
8.469405174255371094e-01 -3.604083880782127380e-02 3.012185096740722656e-01 -3.693233057856559753e-02 2.096089571714401245e-01 -1.016673073172569275e-01 1.039114147424697876e-01 3.524578511714935303e-01
4.152389168739318848e-01 -6.215210556983947754e-01 1.942795813083648682e-01 7.553435862064361572e-02 5.660644173622131348e-02 -1.604768037796020508e-01 5.775393843650817871e-01 -1.879613399505615234e-01
-7.026771456003189087e-02 -4.984214007854461670e-01 5.286474823951721191e-01 4.655810594558715820e-01 1.890944540500640869e-01 3.866275846958160400e-01 1.581809669733047485e-01 2.003639936447143555e-01
2.317072302103042603e-01 -5.791376829147338867e-01 2.342905402183532715e-01 -2.335231602191925049e-01 6.881925463676452637e-01 -8.382949233055114746e-02 1.699768565595149994e-02 1.433912068605422974e-01
4.244709610939025879e-01 -1.130716875195503235e-01 3.825273513793945312e-01 4.370001852512359619e-01 5.717917904257774353e-02 -5.074759721755981445e-01 4.093646109104156494e-01 -2.033765166997909546e-01
-2.403051964938640594e-02 -1.213078573346138000e-01 6.644247770309448242e-01 4.917046427726745605e-01 4.894206225872039795e-01 -4.277405887842178345e-02 -1.936325430870056152e-01 -1.503913700580596924e-01
2.771115303039550781e-01 -4.648976922035217285e-01 6.298593282699584961e-01 -1.923683434724807739e-01 -2.351366356015205383e-02 -8.788232505321502686e-02 -1.066677272319793701e-01 5.036832690238952637e-01
3.914789259433746338e-01 -2.012448906898498535e-01 2.992801368236541748e-01 7.059437036514282227e-02 4.992776215076446533e-01 -2.669807970523834229e-01 -6.023139953613281250e-01 -1.683856844902038574e-01
3.243415653705596924e-01 -3.911301195621490479e-01 3.957851827144622803e-01 4.968868494033813477e-01 -1.987053900957107544e-01 9.689474105834960938e-02 5.278737545013427734e-01 1.037027761340141296e-01
4.079313874244689941e-01 -3.431966304779052734e-01 5.922571420669555664e-01 -2.985451519489288330e-01 -1.082871705293655396e-01 6.686977297067642212e-02 1.751153171062469482e-01 -4.785888493061065674e-01
4.838863611221313477e-01 -1.180174052715301514e-01 2.848356366157531738e-01 1.279734075069427490e-01 1.135469377040863037e-01 3.797427117824554443e-01 -4.591538012027740479e-01 -5.352546572685241699e-01
1.608758121728897095e-01 -2.635361440479755402e-02 5.455255508422851562e-01 6.411208510398864746e-01 1.234890818595886230e-01 -1.891070455312728882e-01 -1.482549905776977539e-01 -4.379497766494750977e-01
7.453041076660156250e-01 -1.398047953844070435e-01 1.535543799400329590e-01 2.614075243473052979e-01 -7.825335115194320679e-02 -1.030903384089469910e-01 -4.969193935394287109e-01 2.634076178073883057e-01
5.394141077995300293e-01 -4.271566867828369141e-02 4.021660685539245605e-01 -5.148546770215034485e-02 1.783281266689300537e-01 -6.749631837010383606e-03 -4.002450406551361084e-01 -5.922644138336181641e-01
5.155375599861145020e-01 -2.735109925270080566e-01 2.235739678144454956e-01 2.074377536773681641e-01 -3.982241451740264893e-02 -1.079972684383392334e-01 -3.470423817634582520e-02 -7.429289817810058594e-01
4.105652272701263428e-01 8.195812255144119263e-02 4.068675637245178223e-01 5.055214166641235352e-01 1.278354525566101074e-01 8.416749536991119385e-02 -3.775373101234436035e-01 4.875093102455139160e-01
4.670313000679016113e-01 -6.084817647933959961e-01 1.981817930936813354e-01 -1.626150459051132202e-01 3.083133883774280548e-02 -2.090163379907608032e-01 -1.134058162569999695e-01 5.370407104492187500e-01
1.993943303823471069e-01 -3.133203387260437012e-01 5.380148291587829590e-01 1.139768734574317932e-01 4.855813384056091309e-01 4.404341876506805420e-01 2.446497678756713867e-01 -2.645684182643890381e-01
1.593794375658035278e-01 -6.222004890441894531e-01 2.019727081060409546e-01 1.252079010009765625e-01 6.765161156654357910e-01 -1.954606920480728149e-01 1.831859499216079712e-01 3.948323056101799011e-02
4.921480119228363037e-01 -3.050440251827239990e-01 3.885082006454467773e-01 -4.682355821132659912e-01 1.656302511692047119e-01 1.472384631633758545e-01 1.250667124986648560e-01 -4.793757498264312744e-01
