# Supplementary material for: Where is your field going? A machine learning approach to study the relative motion of the domains of physics
Source: PLoS One. 2020 Jun 18;15(6):e0233997. doi: 10.1371/journal.pone.0233997 (PMC7302634; doi:10.1371/journal.pone.0233997)
Supplement: S29 Data — (ZIP) [file pone.0233997.s029.zip › 28/Pacs4Run_28_VS_500_embeddings1985-1989ED8.txt]

-6.172182559967041016e-01 -4.311684891581535339e-02 -1.938909888267517090e-01 -1.153467297554016113e-01 -2.967724800109863281e-01 -4.823612868785858154e-01 -4.740194082260131836e-01 1.443721503019332886e-01
-7.605786323547363281e-01 -1.851998567581176758e-01 -5.798372030258178711e-01 -2.494856528937816620e-02 3.230396425351500511e-03 -1.394692510366439819e-01 -2.239584736526012421e-02 -1.744246929883956909e-01
-6.773489713668823242e-01 -2.085775882005691528e-01 -3.556920289993286133e-01 -1.831138730049133301e-01 2.018112838268280029e-01 -4.301453232765197754e-01 3.012443780899047852e-01 1.454148888587951660e-01
-4.784765541553497314e-01 3.343097567558288574e-01 -2.094302028417587280e-01 -3.028951287269592285e-01 -6.220056414604187012e-01 -2.988710105419158936e-01 8.536063134670257568e-02 -2.004730999469757080e-01
-5.297969579696655273e-01 5.227590799331665039e-01 1.292520575225353241e-02 -4.819433018565177917e-02 -4.868537187576293945e-01 -3.935464918613433838e-01 1.793944984674453735e-01 -1.395018845796585083e-01
-5.979797244071960449e-01 5.441267490386962891e-01 -2.834898186847567558e-03 -3.265009224414825439e-01 -1.977824568748474121e-01 -1.965925097465515137e-01 3.564654886722564697e-01 -1.868186891078948975e-01
-5.587928891181945801e-01 3.124949634075164795e-01 -1.636790335178375244e-01 -5.786299705505371094e-01 -3.375191986560821533e-01 2.933755889534950256e-02 3.371492326259613037e-01 -6.660515908151865005e-03
-3.996009528636932373e-01 1.208209320902824402e-01 -1.946584135293960571e-01 -5.129126906394958496e-01 -1.338704377412796021e-01 -7.074960507452487946e-03 -6.144948005676269531e-01 -3.594089448451995850e-01
-7.608585357666015625e-01 -2.067618370056152344e-01 -5.786332488059997559e-01 -8.368673175573348999e-02 4.307956248521804810e-02 1.429736334830522537e-02 -1.195389404892921448e-01 -1.420357078313827515e-01
-5.166602134704589844e-01 -1.911009103059768677e-01 -6.289301514625549316e-01 -3.302091062068939209e-01 -2.410255372524261475e-01 -1.118402034044265747e-01 -3.471420109272003174e-01 -2.902168780565261841e-02
-7.988611459732055664e-01 4.317075014114379883e-02 1.962427049875259399e-01 -4.604450985789299011e-02 1.900829076766967773e-01 3.583084046840667725e-01 -3.770933747291564941e-01 -1.122947260737419128e-01
-6.469827294349670410e-01 -2.995351552963256836e-01 -1.560624539852142334e-01 -5.281317830085754395e-01 1.426330804824829102e-01 1.365973800420761108e-01 2.084548771381378174e-01 -3.255102932453155518e-01
-5.343326330184936523e-01 -1.975263059139251709e-01 1.297734826803207397e-01 -2.558946311473846436e-01 -2.774880528450012207e-01 -4.515569210052490234e-01 4.423204660415649414e-01 -3.414646089076995850e-01
-6.645681858062744141e-01 1.892765611410140991e-02 8.668575435876846313e-02 -3.118605315685272217e-01 -1.576481014490127563e-01 5.096853375434875488e-01 -3.247254788875579834e-01 -2.512781620025634766e-01
-5.655158758163452148e-01 2.361716926097869873e-01 -3.992446660995483398e-01 9.354186244308948517e-03 -2.380507737398147583e-01 -6.164830327033996582e-01 1.071331202983856201e-01 1.293598860502243042e-01
-6.929937005043029785e-01 2.132747918367385864e-01 -3.702226653695106506e-02 -1.481630206108093262e-01 -1.585781723260879517e-01 -1.974851787090301514e-01 5.955021381378173828e-01 1.793889105319976807e-01
-6.400628089904785156e-01 6.156513094902038574e-01 -1.414474099874496460e-01 -2.934248149394989014e-01 -2.110353410243988037e-01 1.099835615605115891e-02 1.881065815687179565e-01 -1.585765928030014038e-01
-6.235203146934509277e-01 5.923476442694664001e-02 -1.904814243316650391e-01 -3.672408461570739746e-01 -4.940325021743774414e-01 -3.225787729024887085e-02 3.395591080188751221e-01 -2.759632766246795654e-01
-2.861213684082031250e-01 3.116838335990905762e-01 -1.021010801196098328e-02 -7.053127884864807129e-01 2.908041328191757202e-02 -3.106274902820587158e-01 -4.275575280189514160e-01 2.080309391021728516e-01
-5.703235268592834473e-01 1.814157813787460327e-01 -2.101322412490844727e-01 -2.822408676147460938e-01 -6.336961984634399414e-01 2.402045428752899170e-01 2.109947353601455688e-01 1.192313358187675476e-01
-6.638255119323730469e-01 -3.321960568428039551e-01 1.370125859975814819e-01 -4.315775334835052490e-01 1.985096335411071777e-01 4.084201753139495850e-01 -1.739350706338882446e-01 -8.650631457567214966e-02
-6.380383372306823730e-01 6.397996544837951660e-01 -2.445913255214691162e-01 -6.173313781619071960e-02 -1.866109371185302734e-01 -1.835232973098754883e-01 9.617758542299270630e-02 -2.053608298301696777e-01
-6.099704504013061523e-01 -9.838892146944999695e-03 -1.369256526231765747e-02 -4.561844468116760254e-01 1.517933905124664307e-01 -3.072223663330078125e-01 2.884151339530944824e-01 -4.679074287414550781e-01
-5.290610194206237793e-01 -5.845647305250167847e-02 -9.700451046228408813e-02 -4.455706477165222168e-01 7.458738982677459717e-02 -5.064129233360290527e-01 2.042059898376464844e-01 -4.527879059314727783e-01
-3.116857707500457764e-01 1.280859857797622681e-01 -7.935453951358795166e-02 -5.626792907714843750e-01 -4.763828814029693604e-01 2.421823441982269287e-01 -2.858125567436218262e-01 4.430114626884460449e-01
-6.030516028404235840e-01 3.965215384960174561e-01 -2.647961676120758057e-02 -3.792316019535064697e-01 -2.833114862442016602e-01 -5.437598004937171936e-02 4.334606826305389404e-01 2.519348263740539551e-01
-7.167629599571228027e-01 6.032144650816917419e-03 4.141490459442138672e-01 2.384472936391830444e-01 -3.685696423053741455e-01 2.379426658153533936e-01 -2.555784583091735840e-01 7.564451079815626144e-03
-2.355468273162841797e-01 2.310235500335693359e-01 -1.103820726275444031e-01 -7.096484899520874023e-01 -3.572092056274414062e-01 -3.292089104652404785e-01 -1.225482821464538574e-01 3.526550233364105225e-01
-6.654103994369506836e-01 2.683521509170532227e-01 -6.952854990959167480e-02 -1.890740841627120972e-01 -1.809702217578887939e-01 -7.810615748167037964e-02 5.499481558799743652e-01 3.214642107486724854e-01
-7.475396394729614258e-01 1.614162772893905640e-01 -5.222381353378295898e-01 -1.521763354539871216e-01 1.382198929786682129e-01 -2.357425391674041748e-01 1.988787651062011719e-01 7.076042145490646362e-02
-4.956707656383514404e-01 -3.952134400606155396e-02 -2.590624988079071045e-01 -3.772386610507965088e-01 -1.441555619239807129e-01 -5.741181373596191406e-01 3.837151527404785156e-01 2.137670069932937622e-01
-4.416896700859069824e-01 -3.906050324440002441e-01 6.192847490310668945e-01 -3.867421448230743408e-01 -3.420307487249374390e-02 -2.327838242053985596e-01 -2.525059580802917480e-01 -1.171767525374889374e-02
-4.300540089607238770e-01 2.126471549272537231e-01 5.631589889526367188e-01 -2.805245816707611084e-01 -3.689061701297760010e-01 -3.451834619045257568e-01 -2.017044723033905029e-01 -2.794005572795867920e-01
-7.074176669120788574e-01 -1.473659425973892212e-01 -4.855997562408447266e-01 -4.314562678337097168e-02 6.157301366329193115e-02 -6.397598236799240112e-02 -2.088012695312500000e-01 -4.343879520893096924e-01
-5.412302017211914062e-01 6.552491188049316406e-01 -2.010536640882492065e-01 -7.655398547649383545e-02 -8.669681847095489502e-02 -4.670245945453643799e-01 -8.798390626907348633e-03 -7.569553703069686890e-02
-4.488590359687805176e-01 7.989908754825592041e-02 6.101297736167907715e-01 -3.820478320121765137e-01 -1.907195150852203369e-01 -2.694518268108367920e-01 -4.009620249271392822e-01 -6.460658460855484009e-02
-4.461745023727416992e-01 -1.089660972356796265e-01 6.760042309761047363e-01 -4.005752205848693848e-01 3.422626852989196777e-02 -3.544892370700836182e-01 -1.874644756317138672e-01 -9.816011786460876465e-02
-7.810439467430114746e-01 -1.293165832757949829e-01 4.981990456581115723e-01 -4.813768342137336731e-02 5.016866698861122131e-02 8.927009999752044678e-02 -1.602373123168945312e-01 -2.942212820053100586e-01
-5.318824648857116699e-01 6.607057452201843262e-01 -6.618310511112213135e-02 -3.670371174812316895e-01 5.722311325371265411e-03 2.298236191272735596e-01 -2.959377467632293701e-01 3.227311372756958008e-02
-6.070468425750732422e-01 -4.713692888617515564e-02 -3.135047256946563721e-01 -3.402151167392730713e-01 -2.338791638612747192e-01 2.274302840232849121e-01 -2.896379828453063965e-01 -4.742644727230072021e-01
-3.849732279777526855e-01 -3.886288702487945557e-01 -3.204451203346252441e-01 -6.546355485916137695e-01 -2.034676671028137207e-01 -3.912978619337081909e-02 -3.519220650196075439e-01 -5.245033651590347290e-02
-6.885780692100524902e-01 -1.584635972976684570e-01 -3.116261959075927734e-01 -3.795948028564453125e-01 1.246905103325843811e-01 -2.048611640930175781e-01 5.126533657312393188e-02 -4.465451240539550781e-01
-4.974244534969329834e-01 4.258881509304046631e-01 -1.471874024718999863e-02 -1.849501430988311768e-01 3.366812765598297119e-01 -4.440333843231201172e-01 -4.049608707427978516e-01 2.495031058788299561e-01
-5.343722105026245117e-01 2.212728708982467651e-01 -1.086114197969436646e-01 -2.217191457748413086e-01 -6.216634511947631836e-01 -3.269531130790710449e-01 2.863946259021759033e-01 -1.707136482000350952e-01
-5.419766306877136230e-01 1.661188155412673950e-01 -1.839587092399597168e-01 -3.995329141616821289e-01 -6.366758346557617188e-01 4.225410148501396179e-02 2.792995572090148926e-01 6.972847972065210342e-03
-7.069172263145446777e-01 -6.470096856355667114e-02 -2.867603600025177002e-01 -2.364292144775390625e-01 -4.354771692305803299e-03 -3.119161427021026611e-01 4.419988095760345459e-01 2.554959952831268311e-01
-5.373784899711608887e-01 8.760977536439895630e-02 -3.926180005073547363e-01 -3.167489916086196899e-02 -3.217899501323699951e-01 -6.498786807060241699e-01 1.343016624450683594e-01 6.684931367635726929e-02
-7.853048443794250488e-01 -2.491433918476104736e-01 3.123995363712310791e-01 1.957268714904785156e-01 -1.148354783654212952e-01 1.425199490040540695e-02 -2.047694027423858643e-01 -3.605556786060333252e-01
-6.367849707603454590e-01 5.234036445617675781e-01 -2.603305280208587646e-01 -3.913700878620147705e-01 -5.345860123634338379e-02 1.385835409164428711e-01 9.682382643222808838e-02 -2.610993385314941406e-01
-6.728620529174804688e-01 -1.489417850971221924e-01 2.156952954828739166e-02 8.483513444662094116e-02 -1.124713793396949768e-01 1.183187961578369141e-01 -6.954848170280456543e-01 8.403834700584411621e-02
-5.924498438835144043e-01 5.822901725769042969e-01 -2.516474016010761261e-02 -2.110499143600463867e-01 1.437734514474868774e-01 -3.564347624778747559e-01 3.313922882080078125e-01 8.502037078142166138e-02
-7.667427659034729004e-01 9.221342951059341431e-02 4.207559823989868164e-01 2.235576808452606201e-01 -1.513610482215881348e-01 2.094721645116806030e-01 -3.233549594879150391e-01 7.239708304405212402e-02
-7.218768596649169922e-01 -2.387123405933380127e-01 5.582966804504394531e-01 1.108436360955238342e-01 1.811786442995071411e-01 -1.225968673825263977e-01 -2.049358636140823364e-01 8.985816687345504761e-02
-5.301634073257446289e-01 3.786633908748626709e-02 -1.523293256759643555e-01 -4.027518630027770996e-01 -6.757001876831054688e-01 7.619591057300567627e-02 2.311544120311737061e-01 -1.275576204061508179e-01
-5.157891511917114258e-01 4.497193917632102966e-02 4.282258152961730957e-01 -1.118275448679924011e-01 -2.987369894981384277e-02 -5.310125350952148438e-01 -3.538776934146881104e-01 -3.577153086662292480e-01
-4.472417831420898438e-01 4.249536097049713135e-01 7.424359023571014404e-02 -4.488641619682312012e-01 -4.671743512153625488e-01 -2.142209559679031372e-01 3.082439303398132324e-01 2.307406216859817505e-01
-4.799402952194213867e-01 3.528095185756683350e-01 -5.509360879659652710e-02 -5.307913422584533691e-01 -4.123781919479370117e-01 -1.367604583501815796e-01 3.346378505229949951e-01 2.442669421434402466e-01
-4.135947525501251221e-01 2.230994701385498047e-01 -3.884566575288772583e-02 -6.314835548400878906e-01 -3.286168575286865234e-01 -2.505804598331451416e-01 3.580816984176635742e-01 2.826364934444427490e-01
-4.526371061801910400e-01 3.834823071956634521e-01 8.525795303285121918e-03 -6.397176980972290039e-01 -1.202696710824966431e-01 -2.886812984943389893e-01 3.059346675872802734e-01 -2.176045924425125122e-01
-8.557693362236022949e-01 -9.021839499473571777e-02 3.754172623157501221e-01 8.867667615413665771e-02 3.140026032924652100e-01 5.422218143939971924e-02 -7.168394327163696289e-02 -6.357240676879882812e-02
-6.158567667007446289e-01 5.363948345184326172e-01 -1.730746775865554810e-01 -3.989797830581665039e-01 -8.079885691404342651e-02 -1.676282286643981934e-01 2.200016975402832031e-01 -2.466435134410858154e-01
-5.109459161758422852e-01 2.638787031173706055e-01 -4.989617168903350830e-01 -1.203713938593864441e-02 -9.461050480604171753e-02 -5.921118855476379395e-01 -2.230995297431945801e-01 -1.042774245142936707e-01
-5.102612972259521484e-01 -8.490774780511856079e-02 -5.046617388725280762e-01 -3.271967470645904541e-01 -3.720872104167938232e-01 -4.167068898677825928e-01 2.096113711595535278e-01 1.210476756095886230e-01
-5.709500908851623535e-01 1.406334191560745239e-01 4.693682789802551270e-01 2.724709920585155487e-02 -4.082785844802856445e-01 2.747426331043243408e-01 -2.389113456010818481e-01 3.659723699092864990e-01
-6.355547904968261719e-01 3.646258637309074402e-02 -2.762860953807830811e-01 -4.765784144401550293e-01 -3.959627449512481689e-01 4.158212617039680481e-02 3.201659321784973145e-01 -1.739477068185806274e-01
-3.738869726657867432e-01 3.658778965473175049e-01 9.864188730716705322e-02 -5.502176880836486816e-01 2.227584831416606903e-03 -1.227444931864738464e-01 -4.693996012210845947e-01 4.224512875080108643e-01
-4.470447003841400146e-01 4.121276438236236572e-01 -5.201566591858863831e-02 -2.769478857517242432e-01 -5.130581855773925781e-01 -3.063541650772094727e-01 2.554159760475158691e-01 3.585763871669769287e-01
-4.178468286991119385e-01 1.777358055114746094e-01 5.817198157310485840e-01 -3.384253084659576416e-01 -3.815219998359680176e-01 -2.646016478538513184e-01 -3.525984883308410645e-01 -3.139330446720123291e-02
-5.489721894264221191e-01 9.616623073816299438e-02 6.260775774717330933e-02 -5.714932084083557129e-01 -1.681026220321655273e-01 -1.862187534570693970e-01 3.667219877243041992e-01 -4.017916023731231689e-01
-7.168829441070556641e-01 1.289349645376205444e-01 4.602646827697753906e-01 -8.860605955123901367e-02 4.159528315067291260e-01 -1.168857365846633911e-01 -2.011102437973022461e-01 -1.504517197608947754e-01
-5.416763424873352051e-01 5.012077093124389648e-01 4.767991136759519577e-03 -1.520539075136184692e-01 7.702288031578063965e-02 -1.280206143856048584e-01 -4.809205234050750732e-01 4.226442277431488037e-01
-6.846386790275573730e-01 -3.079414069652557373e-01 -5.352799296379089355e-01 -2.468574941158294678e-01 -3.686479059979319572e-03 1.453506201505661011e-01 -2.292855381965637207e-01 1.235583275556564331e-01
-6.812852621078491211e-01 1.992759257555007935e-01 -4.900330603122711182e-01 2.225318104028701782e-01 -2.464579045772552490e-02 -4.303996264934539795e-01 -1.372863650321960449e-01 4.228465259075164795e-02
-6.961106657981872559e-01 2.757005691528320312e-01 -2.912617027759552002e-01 -1.194303557276725769e-01 2.564061284065246582e-01 -4.167317748069763184e-01 2.793215215206146240e-01 1.513017714023590088e-01
-3.377452790737152100e-01 -4.023330509662628174e-01 9.949242323637008667e-02 -4.608590900897979736e-01 -5.631817504763603210e-02 -2.270050644874572754e-01 -1.749344915151596069e-01 6.453379988670349121e-01
-6.282804608345031738e-01 -3.053698241710662842e-01 -1.948415040969848633e-01 -9.233511239290237427e-02 -5.742987394332885742e-01 1.207462698221206665e-01 7.048319280147552490e-02 -3.408187329769134521e-01
-4.831269383430480957e-01 -5.708496272563934326e-02 -3.463109955191612244e-02 -3.287737965583801270e-01 1.758649349212646484e-01 -1.407733261585235596e-01 -3.375262320041656494e-01 6.995489001274108887e-01
-6.001069545745849609e-01 -2.239442467689514160e-01 -4.662709832191467285e-01 -2.065210491418838501e-01 -3.962537646293640137e-01 2.979477643966674805e-01 -1.074049808084964752e-02 2.894060909748077393e-01
-7.620819807052612305e-01 -2.717095315456390381e-01 -3.215034008026123047e-01 2.317724823951721191e-01 -3.674208186566829681e-03 -1.270174086093902588e-01 2.196812033653259277e-01 3.520160019397735596e-01
-6.156044602394104004e-01 3.308817446231842041e-01 -6.408640183508396149e-03 -3.390249013900756836e-01 -4.261925816535949707e-01 1.716545373201370239e-01 4.126375317573547363e-01 1.232651323080062866e-01
-5.271723866462707520e-01 2.632773518562316895e-01 -3.674223721027374268e-01 -3.223770558834075928e-01 -5.027344822883605957e-02 -5.606532692909240723e-01 2.162021100521087646e-01 2.241546213626861572e-01
-6.610512733459472656e-01 1.894161254167556763e-01 -2.984615862369537354e-01 -1.766670048236846924e-01 2.218090891838073730e-01 -4.825385510921478271e-01 3.246861398220062256e-01 1.392067074775695801e-01
-6.497413516044616699e-01 2.196141630411148071e-01 -3.517073392868041992e-01 -1.622904464602470398e-02 -2.329505831003189087e-01 -5.295228362083435059e-01 2.663193941116333008e-01 7.603662088513374329e-03
-7.700548768043518066e-01 1.070796884596347809e-02 3.025094866752624512e-01 4.481066018342971802e-02 -8.871705830097198486e-02 2.505683004856109619e-01 -4.919806420803070068e-01 2.609002962708473206e-02
-3.904275000095367432e-01 4.298306405544281006e-01 2.285997420549392700e-01 -4.399434924125671387e-01 -9.924297221004962921e-03 -9.097202867269515991e-02 -3.865528702735900879e-01 5.091230869293212891e-01
-6.585470438003540039e-01 -1.039526090025901794e-01 -3.747712587937712669e-03 -3.237560763955116272e-02 -3.461999297142028809e-01 -2.355486601591110229e-01 2.075268179178237915e-01 -5.796915292739868164e-01
-5.020176172256469727e-01 7.103901356458663940e-02 -1.405726820230484009e-01 -7.406653761863708496e-01 -7.557710260152816772e-02 -2.037292718887329102e-01 3.553105294704437256e-01 -3.350959718227386475e-02
-6.240043044090270996e-01 -2.161334306001663208e-01 6.583450734615325928e-02 -9.092480689287185669e-02 -3.768921792507171631e-01 -3.511810302734375000e-01 4.510425925254821777e-01 -2.872075140476226807e-01
-7.961687445640563965e-01 -7.379274070262908936e-02 -4.548135697841644287e-01 7.205615192651748657e-02 2.022511810064315796e-01 8.406254649162292480e-02 -1.219732873141765594e-02 3.170200884342193604e-01
-5.853490233421325684e-01 -2.554520592093467712e-02 -1.672334969043731689e-01 -5.944095253944396973e-01 7.187195867300033569e-02 -3.158914446830749512e-01 3.567387759685516357e-01 -2.078666836023330688e-01
-5.365284085273742676e-01 -1.201173439621925354e-01 -5.731413364410400391e-01 -3.401914536952972412e-01 -2.478895187377929688e-01 1.707832068204879761e-01 -3.979377448558807373e-01 -6.721155345439910889e-02
-6.740875840187072754e-01 -1.814935654401779175e-01 -5.299567580223083496e-01 2.635680437088012695e-01 -7.227549701929092407e-02 -3.404852151870727539e-01 -2.015491425991058350e-01 2.382617071270942688e-02
-7.106779217720031738e-01 -1.462196409702301025e-01 -3.606856763362884521e-01 -2.386913001537322998e-01 1.652205362915992737e-02 -1.151124387979507446e-01 4.311198294162750244e-01 2.951288223266601562e-01
-8.060970902442932129e-01 6.050131842494010925e-02 5.033447742462158203e-01 -4.000176116824150085e-02 1.784720569849014282e-01 1.753843724727630615e-01 -1.336943209171295166e-01 -1.053792685270309448e-01
-6.289761066436767578e-01 -2.973286211490631104e-01 -6.158181652426719666e-02 -4.397249221801757812e-02 -4.716020226478576660e-01 -2.636512219905853271e-01 3.448613584041595459e-01 -3.152919709682464600e-01
-5.762343406677246094e-01 -4.868535995483398438e-01 8.391846716403961182e-02 -6.814720481634140015e-02 -2.201538532972335815e-01 -2.846910059452056885e-02 -6.081149578094482422e-01 -1.261829957365989685e-02
-3.693358302116394043e-01 2.782997488975524902e-01 3.392835259437561035e-01 -2.769454419612884521e-01 -3.418503999710083008e-01 -3.764660060405731201e-01 -5.299672484397888184e-01 -2.342533320188522339e-01
-4.095251262187957764e-01 -6.714823842048645020e-01 -1.384209245443344116e-01 -3.095299899578094482e-01 5.258379131555557251e-02 -4.591809213161468506e-01 -1.613164842128753662e-01 1.636957228183746338e-01
-5.637903809547424316e-01 4.416328370571136475e-01 -1.390610933303833008e-01 -5.022586584091186523e-01 -3.863490223884582520e-01 -4.001974593847990036e-04 1.928560584783554077e-01 -1.704111397266387939e-01
-5.975763797760009766e-01 1.499186828732490540e-02 6.065030097961425781e-01 -3.486990928649902344e-01 7.273615896701812744e-02 -1.285194307565689087e-01 -6.859011203050613403e-02 -3.559891879558563232e-01
-4.757502675056457520e-01 5.460631251335144043e-01 -7.739545404911041260e-02 -3.176129609346389771e-02 -4.786985740065574646e-02 -3.565347790718078613e-01 -5.089052319526672363e-01 2.829928100109100342e-01
-5.448492169380187988e-01 1.716378033161163330e-01 -7.451143860816955566e-02 -5.475831031799316406e-01 3.031015396118164062e-01 -3.397113680839538574e-01 3.481281995773315430e-01 -1.995316892862319946e-01
-5.611093044281005859e-01 -2.111215740442276001e-01 -6.495106220245361328e-02 -3.555625379085540771e-01 -5.457191541790962219e-02 1.289702653884887695e-01 -6.292383670806884766e-01 -3.072268962860107422e-01
-5.206168293952941895e-01 1.200660765171051025e-01 7.139852046966552734e-01 -3.849601149559020996e-01 -3.114841319620609283e-02 -9.633897989988327026e-02 -2.121648192405700684e-01 -3.616603091359138489e-02
-1.499105244874954224e-01 -4.372369125485420227e-02 -7.470720261335372925e-02 -5.812973976135253906e-01 -3.490079641342163086e-01 -4.297772347927093506e-01 -3.002313971519470215e-01 4.852559268474578857e-01
-5.854499936103820801e-01 -2.505503296852111816e-01 2.045459672808647156e-02 -2.347178161144256592e-01 -3.722370564937591553e-01 2.697011530399322510e-01 -5.660560727119445801e-01 -8.510807901620864868e-02
-7.252664566040039062e-01 1.869721412658691406e-01 -6.285671889781951904e-02 -1.776440888643264771e-01 1.702762544155120850e-01 -1.519954670220613480e-02 5.539898872375488281e-01 2.595992982387542725e-01
-7.353678941726684570e-01 -4.311380088329315186e-01 1.130317524075508118e-01 9.955580346286296844e-03 -7.692544162273406982e-02 1.893733590841293335e-01 -4.531301856040954590e-01 -1.156379207968711853e-01
-5.272705554962158203e-01 -2.984194830060005188e-02 6.481425762176513672e-01 -4.285182058811187744e-01 1.684382855892181396e-01 -2.357565611600875854e-01 -6.113798171281814575e-02 -1.723020672798156738e-01
-4.501855075359344482e-01 3.600956797599792480e-01 -1.067443564534187317e-01 -6.754807233810424805e-01 1.297874748706817627e-01 2.383182048797607422e-01 -3.263698518276214600e-01 -1.408475786447525024e-01
-7.865942120552062988e-01 3.390348330140113831e-02 -3.742287755012512207e-01 -1.491139233112335205e-01 3.125589191913604736e-01 -1.954916417598724365e-01 2.855620086193084717e-01 1.955452002584934235e-02
-5.934429168701171875e-01 3.247157931327819824e-01 4.926208853721618652e-01 -2.330366820096969604e-01 1.722676157951354980e-01 -2.521496117115020752e-01 -1.519368588924407959e-01 -3.592537045478820801e-01
-4.930850565433502197e-01 2.798134386539459229e-01 6.600956916809082031e-01 -1.556797474622726440e-01 -2.855095863342285156e-01 -7.497116178274154663e-02 -3.217470049858093262e-01 1.671869456768035889e-01
-5.124719142913818359e-01 4.429050087928771973e-01 -8.029779791831970215e-02 -6.003044247627258301e-01 2.605272531509399414e-01 2.252633571624755859e-01 -2.347789108753204346e-01 -2.559971250593662262e-02
-8.012215495109558105e-01 -1.720401793718338013e-01 3.980271816253662109e-01 7.729636877775192261e-02 -1.606811024248600006e-02 1.114014163613319397e-01 -2.568977773189544678e-01 -2.922004759311676025e-01
-7.057691216468811035e-01 -1.372513920068740845e-01 -5.959572792053222656e-01 1.279410347342491150e-02 -6.670781970024108887e-02 -1.251290887594223022e-01 2.613174170255661011e-02 3.270062208175659180e-01
-7.823421359062194824e-01 -1.560355536639690399e-02 4.720096886157989502e-01 -1.107568666338920593e-01 3.124980628490447998e-01 -1.131300535053014755e-02 -1.103051528334617615e-01 -2.066082805395126343e-01
-7.748182415962219238e-01 -1.081769391894340515e-01 4.817856550216674805e-01 -1.159645318984985352e-01 -5.732995644211769104e-02 3.465139865875244141e-01 1.360492259263992310e-01 -2.282912656664848328e-02
-3.766627311706542969e-01 -9.453184157609939575e-02 4.245587810873985291e-02 -3.942309021949768066e-01 1.130140870809555054e-01 -4.071691334247589111e-01 -3.539094924926757812e-01 6.230230331420898438e-01
-5.488337278366088867e-01 -1.565293967723846436e-01 2.369450777769088745e-01 1.213689520955085754e-02 -8.947320282459259033e-02 -9.566379338502883911e-02 -7.344756722450256348e-01 2.477465420961380005e-01
-7.729535102844238281e-01 -2.909738421440124512e-01 -2.974139750003814697e-01 8.622717112302780151e-02 1.189161743968725204e-02 -3.378477990627288818e-01 -1.046804413199424744e-01 -3.110406994819641113e-01
-7.748212218284606934e-01 1.041562259197235107e-01 -5.436007976531982422e-01 -9.051834046840667725e-02 1.805243790149688721e-01 -1.621630340814590454e-01 1.273145228624343872e-01 1.000657752156257629e-01
-6.800696849822998047e-01 -1.216298565268516541e-01 -1.116562932729721069e-01 -1.381255686283111572e-01 -7.856181263923645020e-02 -2.286305874586105347e-01 5.804023742675781250e-01 3.096041679382324219e-01
-4.197298586368560791e-01 -6.161912083625793457e-01 -2.300865650177001953e-01 -1.553967148065567017e-01 -2.968416512012481689e-01 -4.020380377769470215e-01 -2.224925607442855835e-01 2.603743672370910645e-01
-4.657135605812072754e-01 -5.919328927993774414e-01 -2.515324354171752930e-01 -4.812211096286773682e-01 -2.673458158969879150e-01 -1.436643302440643311e-01 -4.156219586730003357e-02 2.098655849695205688e-01
-5.795158147811889648e-01 9.143748879432678223e-02 5.568103194236755371e-01 -1.814649999141693115e-01 1.878135949373245239e-01 -4.564367234706878662e-01 -9.486664086580276489e-02 -2.454085648059844971e-01
-6.754525303840637207e-01 3.129360377788543701e-01 -3.217795789241790771e-01 1.458980292081832886e-01 -3.462753817439079285e-02 -5.421722531318664551e-01 1.364816129207611084e-01 -8.502797037363052368e-02
-3.935618400573730469e-01 5.025210380554199219e-01 -2.774874866008758545e-01 -4.407162964344024658e-01 2.822273410856723785e-02 -2.452155202627182007e-01 -3.150908350944519043e-01 4.014249444007873535e-01
-5.619983077049255371e-01 6.265231370925903320e-01 3.225576579570770264e-01 -1.709335297346115112e-01 2.487883269786834717e-01 -6.796974688768386841e-02 -3.010109066963195801e-01 3.523958101868629456e-02
-5.267085433006286621e-01 2.378631234169006348e-01 4.780965447425842285e-01 -2.193315923213958740e-01 -1.094584241509437561e-01 -3.570023179054260254e-01 -4.455775320529937744e-01 -2.265951931476593018e-01
-6.493869423866271973e-01 3.768080472946166992e-01 1.225813850760459900e-01 -4.265718907117843628e-02 -9.128352254629135132e-02 2.213854938745498657e-01 -5.885200500488281250e-01 -1.255646944046020508e-01
-3.848811984062194824e-01 -3.393881618976593018e-01 -2.609053850173950195e-01 -7.000419497489929199e-01 -1.948482990264892578e-01 1.497458070516586304e-01 -3.429284393787384033e-01 2.370859123766422272e-02
-3.911492824554443359e-01 -7.307316362857818604e-02 1.434790045022964478e-01 -1.795442253351211548e-01 -1.783380210399627686e-01 -2.540058791637420654e-01 -2.361340969800949097e-01 7.979707717895507812e-01
-4.422619640827178955e-01 1.101085022091865540e-01 5.248776078224182129e-01 -3.070201277732849121e-01 -1.875968724489212036e-01 -4.376713037490844727e-01 -3.718675673007965088e-01 -2.397677153348922729e-01
-4.015552103519439697e-01 3.378524482250213623e-01 -4.552296921610832214e-02 -5.822052359580993652e-01 -6.317988038063049316e-02 1.182185187935829163e-01 -5.089891552925109863e-01 3.263994753360748291e-01
-7.099531888961791992e-01 7.239579409360885620e-02 5.133790373802185059e-01 3.211734071373939514e-02 1.033282745629549026e-02 1.242461800575256348e-01 -3.303739726543426514e-01 3.185043036937713623e-01
-6.102301478385925293e-01 -1.092017367482185364e-01 -1.596273388713598251e-03 -3.825280070304870605e-01 1.721814721822738647e-01 -4.035286605358123779e-01 3.130637407302856445e-01 -4.229337573051452637e-01
-5.390503406524658203e-01 4.242586195468902588e-01 7.145673781633377075e-02 -3.682863712310791016e-01 -1.898198276758193970e-01 -2.143846154212951660e-01 4.837330281734466553e-01 2.696265280246734619e-01
-4.975676238536834717e-01 3.910538256168365479e-01 8.973845839500427246e-02 -5.629632472991943359e-01 3.035078942775726318e-01 2.097693383693695068e-01 -3.533024191856384277e-01 1.165333986282348633e-01
-5.586716532707214355e-01 4.908742308616638184e-01 -2.003405392169952393e-01 -2.723738849163055420e-01 2.483898401260375977e-01 -8.995659649372100830e-02 -5.849613249301910400e-02 5.093064904212951660e-01
-5.037407279014587402e-01 -2.544926404953002930e-01 3.714123964309692383e-01 -1.250527352094650269e-01 -2.002326995134353638e-01 -7.684078067541122437e-02 -6.397601366043090820e-01 2.694487571716308594e-01
-7.699652314186096191e-01 -2.171245776116847992e-02 -1.215939372777938843e-01 -2.697134315967559814e-01 3.897634521126747131e-02 -9.704702347517013550e-02 5.462366342544555664e-01 -9.919577091932296753e-02
-7.568624019622802734e-01 -6.673640012741088867e-02 -3.813256323337554932e-01 4.877700284123420715e-02 3.330950140953063965e-01 -1.494301557540893555e-01 5.952321738004684448e-02 3.716077208518981934e-01
-5.509386658668518066e-01 6.127807497978210449e-01 -3.243519961833953857e-01 -3.096332848072052002e-01 2.929520606994628906e-01 -1.340947896242141724e-01 -1.246996298432350159e-01 2.317183837294578552e-02
-4.235152304172515869e-01 -2.935689687728881836e-02 6.312497854232788086e-01 -3.568421006202697754e-01 -3.564313054084777832e-02 -4.233127236366271973e-01 -3.273681700229644775e-01 7.953882962465286255e-02
-5.722427368164062500e-01 5.144956707954406738e-01 -5.000962316989898682e-02 1.349562108516693115e-01 -4.896536767482757568e-01 -3.610352873802185059e-01 9.832094609737396240e-02 -8.569741994142532349e-02
-4.659661352634429932e-01 -1.981397271156311035e-01 1.361034214496612549e-01 -1.691280752420425415e-01 -4.183486476540565491e-02 -1.751241087913513184e-01 -2.070818692445755005e-01 7.881537079811096191e-01
-6.329114437103271484e-01 5.506056547164916992e-02 -2.073988765478134155e-01 -3.154666721820831299e-02 -2.456863373517990112e-01 -5.429738163948059082e-01 4.341602027416229248e-01 9.329859912395477295e-02
-4.467790424823760986e-01 5.648293495178222656e-01 -1.512958556413650513e-01 -5.102482438087463379e-01 3.695142641663551331e-02 4.223919287323951721e-02 -4.225708842277526855e-01 1.280502676963806152e-01
-5.075573325157165527e-01 1.826062500476837158e-01 -1.583041846752166748e-01 -2.016030848026275635e-01 -7.719289064407348633e-01 -1.257938593626022339e-01 1.144813001155853271e-01 -1.361325234174728394e-01
-7.275407314300537109e-01 -2.180844247341156006e-01 5.939411520957946777e-01 -9.600537270307540894e-02 7.072908431291580200e-02 1.599984318017959595e-01 1.308482587337493896e-01 1.158329397439956665e-01
-3.608678579330444336e-01 1.618208587169647217e-01 3.280791342258453369e-01 -3.165661990642547607e-01 -4.509532749652862549e-01 -3.056481480598449707e-01 -5.317243933677673340e-01 -2.371243536472320557e-01
-4.905881881713867188e-01 5.682240799069404602e-02 -6.482911705970764160e-01 -1.580627113580703735e-01 -9.250511974096298218e-02 -3.396228551864624023e-01 -4.076161682605743408e-01 1.441429406404495239e-01
-7.389896512031555176e-01 1.263474822044372559e-01 5.984210968017578125e-01 -2.780876867473125458e-02 1.035773083567619324e-01 -3.280290169641375542e-03 -2.545587420463562012e-01 -5.924723669886589050e-02
-8.064528107643127441e-01 -2.705855295062065125e-03 5.501804351806640625e-01 5.442212894558906555e-02 2.833787910640239716e-02 1.612093895673751831e-01 -1.020403578877449036e-01 8.223571628332138062e-02
-8.276758790016174316e-01 -8.875153213739395142e-02 3.163774311542510986e-01 -1.275212913751602173e-01 2.592281103134155273e-01 1.408194005489349365e-01 -2.057382762432098389e-01 -2.477134764194488525e-01
-4.832175672054290771e-01 2.685031890869140625e-01 5.042459368705749512e-01 -2.357313483953475952e-01 -1.930128186941146851e-01 -3.496187329292297363e-01 -4.276275336742401123e-01 -2.054778188467025757e-01
-6.429355144500732422e-01 -4.672042280435562134e-02 -3.821667730808258057e-01 -3.267640471458435059e-01 1.261181533336639404e-01 2.233827114105224609e-01 -4.774349927902221680e-01 -1.946152299642562866e-01
-5.868039727210998535e-01 3.253182768821716309e-01 5.337303280830383301e-01 -3.435690999031066895e-01 1.518466621637344360e-01 -1.063231974840164185e-01 -2.225727438926696777e-01 -2.510394155979156494e-01
-4.300522506237030029e-01 5.837767198681831360e-02 7.051406502723693848e-01 -4.255242049694061279e-01 1.416613757610321045e-01 -3.303264379501342773e-01 4.237920418381690979e-02 -4.871482029557228088e-02
-6.822358369827270508e-01 -1.410915851593017578e-01 6.362994760274887085e-02 -7.296011596918106079e-02 -3.421425223350524902e-01 -2.825814187526702881e-01 4.003165960311889648e-01 -3.848482966423034668e-01
-5.527486801147460938e-01 -4.084369838237762451e-01 -1.852845698595046997e-01 -1.653957217931747437e-01 -5.429431200027465820e-01 -1.894526332616806030e-01 1.482819169759750366e-01 -3.365934491157531738e-01
-8.120675683021545410e-01 -8.258852362632751465e-02 -1.473401933908462524e-01 4.386023879051208496e-01 6.968304514884948730e-02 -3.049145638942718506e-01 -3.870281856507062912e-03 -1.476502865552902222e-01
-3.900307118892669678e-01 1.013882178813219070e-02 3.605346381664276123e-02 -3.527863621711730957e-01 1.038459613919258118e-01 -3.037194907665252686e-01 -4.169009029865264893e-01 6.672176122665405273e-01
-6.396797299385070801e-01 -2.786951363086700439e-01 -1.094591543078422546e-01 -3.033788204193115234e-01 5.398954823613166809e-02 -6.257955729961395264e-02 5.254088044166564941e-01 3.552935421466827393e-01
-6.634106636047363281e-01 -3.347588777542114258e-01 2.261799946427345276e-02 5.475755897350609303e-04 -1.681271493434906006e-01 1.199713945388793945e-01 -6.359800100326538086e-01 1.342923007905483246e-02
-4.604329466819763184e-01 1.991048455238342285e-01 4.784235060214996338e-01 -2.430441081523895264e-01 -2.595055699348449707e-01 -3.441861271858215332e-01 -4.744001328945159912e-01 -2.225678414106369019e-01
-3.815347552299499512e-01 2.687818109989166260e-01 -1.061165928840637207e-01 -3.002807199954986572e-01 1.542524546384811401e-01 -4.200823307037353516e-01 -6.929944157600402832e-01 -1.593978703022003174e-02
-5.025731325149536133e-01 -1.465537101030349731e-01 -5.761719942092895508e-01 -1.848934292793273926e-01 -3.628307208418846130e-02 -4.934548437595367432e-01 -1.093152835965156555e-01 3.209650218486785889e-01
-6.393691897392272949e-01 -1.165703162550926208e-01 -1.971276849508285522e-01 -3.158636689186096191e-01 -1.477664411067962646e-01 4.589532613754272461e-01 -4.294567108154296875e-01 -1.486047804355621338e-01
-6.061438322067260742e-01 -2.119816541671752930e-01 4.230478405952453613e-01 -6.687808781862258911e-02 -2.386855483055114746e-01 -1.240818426012992859e-01 -4.483000636100769043e-01 -3.617613315582275391e-01
-4.824844598770141602e-01 4.257274568080902100e-01 -3.675759583711624146e-02 -6.658866256475448608e-02 9.606976807117462158e-02 -3.853772878646850586e-01 -5.858857035636901855e-01 2.813764512538909912e-01
-5.437337160110473633e-01 5.875386595726013184e-01 -1.984600424766540527e-01 -3.670440018177032471e-01 2.451191544532775879e-01 -6.270583719015121460e-02 -1.621367484331130981e-01 3.077996671199798584e-01
-4.676729440689086914e-01 -1.486644744873046875e-01 -3.724958896636962891e-01 -3.629331290721893311e-01 -6.910790801048278809e-01 8.740361779928207397e-02 8.542802184820175171e-03 -5.834812670946121216e-02
-7.193666696548461914e-01 1.181058958172798157e-01 -5.281298756599426270e-01 -3.023152351379394531e-01 5.997737497091293335e-02 2.834255099296569824e-01 2.086628787219524384e-02 1.178312748670578003e-01
-6.477835178375244141e-01 -8.946050703525543213e-02 -3.550002276897430420e-01 -4.014066159725189209e-01 -1.465201079845428467e-01 -2.998580038547515869e-01 4.159505367279052734e-01 2.868882380425930023e-02
-7.865279316902160645e-01 -3.882769942283630371e-01 1.440236438065767288e-02 7.458925992250442505e-02 1.394495368003845215e-01 -3.604367971420288086e-01 1.455226838588714600e-01 -2.330369204282760620e-01
-7.618988156318664551e-01 -1.340405642986297607e-01 -5.148020982742309570e-01 -2.159686386585235596e-01 -4.328164458274841309e-02 4.968608543276786804e-02 2.042122334241867065e-01 2.093680500984191895e-01
-5.746619105339050293e-01 2.770524621009826660e-01 1.293483376502990723e-01 -3.899130821228027344e-01 -1.359682977199554443e-01 -2.514744997024536133e-01 3.133093118667602539e-01 -4.943206012248992920e-01
-5.728594660758972168e-01 -1.933591663837432861e-01 -4.202281832695007324e-01 5.913311615586280823e-02 -7.622873038053512573e-02 -9.715558961033821106e-03 -3.986052870750427246e-01 5.381118059158325195e-01
-5.275913476943969727e-01 4.254279136657714844e-01 -3.603089153766632080e-01 -4.819719791412353516e-01 1.391807049512863159e-01 1.968550384044647217e-01 -2.676545977592468262e-01 2.208546847105026245e-01
-5.275770425796508789e-01 -2.972128093242645264e-01 4.201612472534179688e-01 4.314525425434112549e-02 -3.947989940643310547e-01 -3.874741867184638977e-02 -5.050527453422546387e-01 2.061170935630798340e-01
-5.022440552711486816e-01 6.666408479213714600e-02 -1.292766630649566650e-01 -4.922674596309661865e-01 2.877914905548095703e-02 -4.982213675975799561e-01 1.581406295299530029e-01 -4.584822654724121094e-01
-3.603640198707580566e-01 2.396113574504852295e-01 3.895285427570343018e-01 -3.173058032989501953e-01 -3.652369976043701172e-01 -3.581683635711669922e-01 -4.631337225437164307e-01 -2.900573611259460449e-01
-4.298194944858551025e-01 5.224450305104255676e-02 1.021693274378776550e-01 -6.096205711364746094e-01 2.121082991361618042e-01 -2.601323723793029785e-01 -5.425760746002197266e-01 -1.529783159494400024e-01
-2.524282932281494141e-01 -9.737727046012878418e-02 1.813389211893081665e-01 -8.624893426895141602e-01 -2.520128786563873291e-01 -1.198590770363807678e-01 -4.919983074069023132e-02 2.640619277954101562e-01
-6.941975951194763184e-01 -8.299420773983001709e-02 5.830870359204709530e-04 -7.386980205774307251e-02 -3.559918105602264404e-01 -2.091251872479915619e-02 1.756591796875000000e-01 -5.896785259246826172e-01
-5.541179180145263672e-01 4.519756138324737549e-01 -2.947788238525390625e-01 -3.154170513153076172e-01 1.880309730768203735e-01 -1.596778333187103271e-01 -1.484207063913345337e-01 4.684096574783325195e-01
-5.367717146873474121e-01 -1.049610972404479980e-01 -2.884831130504608154e-01 -6.195373535156250000e-01 1.368747651576995850e-01 -2.598517835140228271e-01 6.286644190549850464e-02 -3.789465427398681641e-01
-6.988536119461059570e-01 9.135484695434570312e-02 -5.594038367271423340e-01 4.930033814162015915e-03 -1.646030135452747345e-02 -4.208211302757263184e-01 9.368666261434555054e-02 6.451602280139923096e-02
-1.879957616329193115e-01 -2.678970992565155029e-01 1.263428032398223877e-01 -4.378953278064727783e-01 -2.501177489757537842e-01 -5.160886049270629883e-01 -2.782635986804962158e-01 5.280503034591674805e-01
-1.657072007656097412e-01 9.612006135284900665e-03 1.032625511288642883e-01 -6.750646233558654785e-01 -3.229982256889343262e-01 -2.661048471927642822e-01 -2.362851649522781372e-01 5.245026946067810059e-01
-7.542998194694519043e-01 1.356790512800216675e-01 4.483731985092163086e-01 2.005218565464019775e-01 -1.360797286033630371e-01 1.249159127473831177e-01 -3.118806481361389160e-01 1.999604105949401855e-01
-4.096949696540832520e-01 2.618154287338256836e-01 3.999793529510498047e-01 -2.077881544828414917e-01 -3.232650756835937500e-01 -3.058867156505584717e-01 -5.711122155189514160e-01 -1.902814805507659912e-01
-4.204242229461669922e-01 5.366658046841621399e-02 -1.710831522941589355e-01 -4.435936510562896729e-01 -7.114638686180114746e-01 -9.678482264280319214e-02 2.188016772270202637e-01 1.757737547159194946e-01
-5.310603976249694824e-01 3.971594870090484619e-01 -3.274683654308319092e-01 -4.535590484738349915e-02 -1.088640168309211731e-01 -6.567702889442443848e-01 3.831818327307701111e-02 7.924386113882064819e-02
-4.060487151145935059e-01 -1.816162019968032837e-01 2.789300978183746338e-01 -2.110161781311035156e-01 -2.517094314098358154e-01 -4.685383737087249756e-01 -5.419130921363830566e-01 -3.213324546813964844e-01
-4.061911702156066895e-01 5.339356064796447754e-01 3.352697491645812988e-01 -4.281410276889801025e-01 -1.848666928708553314e-02 -1.525038201361894608e-02 -3.771475851535797119e-01 3.337614238262176514e-01
-2.987402379512786865e-01 -3.325226604938507080e-01 -1.174511611461639404e-01 -6.565828323364257812e-01 -3.230878412723541260e-01 -2.396713942289352417e-01 2.439892888069152832e-01 3.659621775150299072e-01
-5.946503281593322754e-01 -2.371649071574211121e-02 -1.381844282150268555e-01 -5.112321376800537109e-01 3.519272059202194214e-02 4.602631032466888428e-01 -3.636716604232788086e-01 -1.415538191795349121e-01
-3.555597066879272461e-01 -2.344163358211517334e-01 -2.889589965343475342e-01 -7.148778438568115234e-01 -4.868135973811149597e-02 -1.393548026680946350e-02 -4.665167927742004395e-01 -6.226236000657081604e-02
-7.943920493125915527e-01 8.879521489143371582e-02 5.789106488227844238e-01 2.145661972463130951e-02 8.321643620729446411e-02 5.757418647408485413e-02 -6.730319559574127197e-02 -1.033888757228851318e-01
-5.589181184768676758e-01 5.461516380310058594e-01 -7.626742869615554810e-02 -1.733040362596511841e-01 -5.394631028175354004e-01 -1.955611705780029297e-01 1.368321627378463745e-01 -7.409564405679702759e-02
-3.975053727626800537e-01 4.202236607670783997e-02 -7.298419624567031860e-02 -2.541731297969818115e-01 2.015138864517211914e-01 -3.815697431564331055e-01 -5.943274497985839844e-01 4.804838299751281738e-01
-6.272958517074584961e-01 -2.280799299478530884e-01 -5.899984836578369141e-01 -2.163487076759338379e-01 -1.291278451681137085e-01 2.951877936720848083e-02 -3.728020787239074707e-01 -5.520683899521827698e-02
-6.842920780181884766e-01 -6.251879781484603882e-02 3.850193023681640625e-01 -2.746316492557525635e-01 2.770461440086364746e-01 1.054259017109870911e-02 -3.676522970199584961e-01 -3.035448789596557617e-01
-6.807443499565124512e-01 -1.402324736118316650e-01 -5.422539710998535156e-01 6.309986114501953125e-02 -2.667072713375091553e-01 -6.412190850824117661e-03 3.705812618136405945e-02 3.825625479221343994e-01
-7.681409716606140137e-01 9.718303382396697998e-02 -1.081240773200988770e-01 -1.243907287716865540e-01 4.128503203392028809e-01 6.558614969253540039e-02 3.862568736076354980e-01 2.222829759120941162e-01
-7.952052354812622070e-01 -1.039026156067848206e-01 4.057255685329437256e-01 7.860944420099258423e-02 -8.919576182961463928e-03 1.391910463571548462e-01 -4.046723246574401855e-01 5.335733667016029358e-02
-5.366185307502746582e-01 6.207342147827148438e-01 -1.960356384515762329e-01 -3.549053966999053955e-01 1.486668139696121216e-01 -2.062605917453765869e-01 -1.626805067062377930e-01 2.668927013874053955e-01
-5.552592277526855469e-01 -1.710173673927783966e-02 -2.558910548686981201e-01 -9.461314976215362549e-02 -1.699313223361968994e-01 -3.128518462181091309e-01 3.764939010143280029e-01 5.903068780899047852e-01
-2.950905561447143555e-01 3.602615296840667725e-01 7.524859905242919922e-02 -6.425049901008605957e-01 -1.818446666002273560e-01 -1.621512919664382935e-01 -4.639272093772888184e-01 3.001153767108917236e-01
-3.045973181724548340e-01 -1.737916171550750732e-01 3.253206014633178711e-01 -3.454077541828155518e-01 -3.814045786857604980e-01 -3.785473406314849854e-01 -3.544350862503051758e-01 4.873244166374206543e-01
-7.519074082374572754e-01 1.620959341526031494e-01 -2.609630227088928223e-01 -2.305290699005126953e-01 1.612461358308792114e-01 1.159929856657981873e-01 2.793136537075042725e-01 4.118784666061401367e-01
-4.635524451732635498e-01 -1.348087042570114136e-01 -3.112080097198486328e-01 -6.122367382049560547e-01 6.244406476616859436e-02 4.104450717568397522e-02 -4.352338612079620361e-01 -3.166216015815734863e-01
-8.028661608695983887e-01 -6.031935289502143860e-02 -4.181724190711975098e-01 -2.185016870498657227e-01 1.255018115043640137e-01 4.485598206520080566e-02 3.224381506443023682e-01 8.618168532848358154e-02
-7.348256111145019531e-01 1.489866226911544800e-01 -1.766408085823059082e-01 -1.728432774543762207e-01 6.333697587251663208e-02 -3.399595320224761963e-01 5.065191984176635742e-01 2.473029121756553650e-02
-6.491731405258178711e-01 -2.692755162715911865e-01 -1.610330864787101746e-02 -4.877744019031524658e-01 -2.755541503429412842e-01 2.365493625402450562e-01 -3.685175180435180664e-01 1.381644420325756073e-02
-3.169665336608886719e-01 1.704930700361728668e-02 -6.098447367548942566e-02 -7.496102452278137207e-01 -2.064496278762817383e-01 -4.334659576416015625e-01 3.071149587631225586e-01 9.366577118635177612e-02
-4.753585159778594971e-01 5.259656906127929688e-01 -2.941807731986045837e-02 -4.650671780109405518e-01 -2.198140472173690796e-01 -3.638168573379516602e-01 2.397893071174621582e-01 2.050896286964416504e-01
-5.885853767395019531e-01 1.089949980378150940e-01 5.164592862129211426e-01 1.244350522756576538e-01 -1.124691441655158997e-01 -3.016505762934684753e-02 -3.951254785060882568e-01 4.356485009193420410e-01
-5.840003490447998047e-01 4.244149327278137207e-01 5.272369980812072754e-01 -3.100139796733856201e-01 1.277766376733779907e-01 -1.167752668261528015e-01 -2.347870320081710815e-01 -1.401415765285491943e-01
-4.648161232471466064e-01 9.333028644323348999e-02 6.309144496917724609e-01 -3.887933194637298584e-01 1.631395369768142700e-01 -4.232142567634582520e-01 -1.368930041790008545e-01 -3.946738690137863159e-02
-3.662502765655517578e-01 -2.176644355058670044e-01 1.372640430927276611e-01 -6.094412803649902344e-01 -4.441494047641754150e-01 -1.026016250252723694e-01 1.028192043304443359e-01 4.580996036529541016e-01
-3.728996217250823975e-01 2.280798256397247314e-01 -3.952484205365180969e-02 -4.442022144794464111e-01 -6.324434280395507812e-01 -2.321434468030929565e-01 2.050409168004989624e-01 3.378322422504425049e-01
-5.440452098846435547e-01 7.672684639692306519e-02 3.640356063842773438e-01 -1.024530529975891113e-01 4.830184951424598694e-02 -4.677162170410156250e-01 -4.777042865753173828e-01 -3.252941668033599854e-01
-8.204528093338012695e-01 -1.577595435082912445e-02 4.604019522666931152e-01 5.607416480779647827e-02 -1.527920458465814590e-02 2.759779095649719238e-01 -1.816604137420654297e-01 -4.578682407736778259e-02
-5.218397378921508789e-01 4.469639360904693604e-01 -3.400634825229644775e-01 -1.252894848585128784e-01 3.230902850627899170e-01 -4.668894112110137939e-01 -2.564520835876464844e-01 9.178946167230606079e-02
-2.186554819345474243e-01 -1.826802492141723633e-01 1.340216398239135742e-01 -2.272138893604278564e-01 -3.417865633964538574e-01 -7.439650297164916992e-01 -1.938154697418212891e-01 3.759828805923461914e-01
-7.210871577262878418e-01 7.125727087259292603e-02 -9.758431464433670044e-02 8.061965554952621460e-02 -1.913608163595199585e-01 -1.477749086916446686e-02 5.279905200004577637e-01 3.785791695117950439e-01
-5.821799635887145996e-01 -1.450120359659194946e-01 -4.229867160320281982e-01 -3.074432611465454102e-01 -5.486469864845275879e-01 1.739443987607955933e-01 1.876105368137359619e-01 -1.145281549543142319e-02
-5.066747665405273438e-01 6.164659261703491211e-01 -1.941549181938171387e-01 -3.654844164848327637e-01 9.067207574844360352e-02 -3.897764682769775391e-01 1.514005213975906372e-01 9.437427669763565063e-02
-7.323772907257080078e-01 -3.662317693233489990e-01 4.539979994297027588e-01 2.214697599411010742e-01 1.847681105136871338e-01 -1.776544153690338135e-01 -3.783458471298217773e-02 8.487018197774887085e-02
-7.805170416831970215e-01 -2.902698814868927002e-01 9.581159055233001709e-02 -6.686130166053771973e-02 -3.653228981420397758e-03 2.740249633789062500e-01 -4.585272669792175293e-01 8.680881559848785400e-02
-3.876322209835052490e-01 2.702531404793262482e-02 3.599532842636108398e-01 -1.360016781836748123e-02 -5.530237555503845215e-01 -3.936285376548767090e-01 -4.406034052371978760e-01 -2.536718249320983887e-01
-4.687613546848297119e-01 -5.135352537035942078e-02 -2.224405556917190552e-01 -6.566643714904785156e-01 1.107252240180969238e-01 1.133835464715957642e-01 -4.696327149868011475e-01 -2.264217734336853027e-01
-8.500829339027404785e-01 7.413496822118759155e-02 -1.363673508167266846e-01 2.223175764083862305e-01 3.220250308513641357e-01 -1.792912036180496216e-01 2.592531740665435791e-01 -2.800503000617027283e-02
-6.892974376678466797e-01 -1.155421808362007141e-01 1.110403388738632202e-01 -9.784036083146929741e-04 -1.316595077514648438e-01 2.017021626234054565e-01 -6.362888216972351074e-01 1.905430555343627930e-01
-3.848440945148468018e-01 3.967367112636566162e-01 1.120874881744384766e-01 -2.985303699970245361e-01 -5.485381484031677246e-01 -7.820387184619903564e-02 2.019154280424118042e-01 4.950063824653625488e-01
-6.804081797599792480e-01 -6.791558861732482910e-02 9.213733673095703125e-02 -1.489969491958618164e-01 -2.340326011180877686e-01 -2.343328148126602173e-01 3.599528670310974121e-01 -5.123412609100341797e-01
-7.070465087890625000e-01 3.175300955772399902e-01 -3.467040359973907471e-01 -1.154202744364738464e-01 2.816862463951110840e-01 -2.426825463771820068e-01 2.769587934017181396e-01 2.253581434488296509e-01
-7.657248377799987793e-01 2.366815954446792603e-01 8.832614123821258545e-02 -4.101034104824066162e-01 -9.166499227285385132e-02 1.036621704697608948e-01 -3.266455233097076416e-01 -2.362526953220367432e-01
-6.330346465110778809e-01 -1.786503195762634277e-01 -3.388857543468475342e-01 -3.205586671829223633e-01 -2.853597104549407959e-01 1.640500426292419434e-01 3.849093019962310791e-01 3.053723871707916260e-01
-4.439151883125305176e-01 9.818846592679619789e-04 -1.348726153373718262e-01 -7.000938057899475098e-02 -5.809750035405158997e-02 -1.315037757158279419e-01 -4.829093217849731445e-01 7.252423167228698730e-01
-5.828025937080383301e-01 -3.132565915584564209e-01 -5.090076923370361328e-01 1.892008185386657715e-01 -4.153956174850463867e-01 -1.160955354571342468e-01 -1.887850314378738403e-01 2.136689275503158569e-01
-6.062421798706054688e-01 -2.495037317276000977e-01 -8.218414336442947388e-02 -1.536935847252607346e-02 -3.271695077419281006e-01 -2.115544080734252930e-01 5.409645438194274902e-01 3.446594178676605225e-01
-4.555837213993072510e-01 -1.272471100091934204e-01 4.438389465212821960e-02 -8.997196704149246216e-02 -5.716646313667297363e-01 1.492156386375427246e-01 -6.316321492195129395e-01 1.347665190696716309e-01
-8.093628883361816406e-01 -7.055356353521347046e-02 -3.687154054641723633e-01 -7.585654407739639282e-02 3.747326433658599854e-01 -3.773951157927513123e-02 1.730373799800872803e-01 1.626584678888320923e-01
-3.610042035579681396e-01 3.442995250225067139e-01 -1.607492566108703613e-01 -5.701060295104980469e-01 1.625592261552810669e-02 -1.348113417625427246e-01 -5.762229561805725098e-01 2.231620252132415771e-01
-5.218917131423950195e-01 2.462202459573745728e-01 -1.168697401881217957e-01 -2.383248805999755859e-01 -7.565049529075622559e-01 -5.142875015735626221e-04 1.554132550954818726e-01 9.700695052742958069e-03
-5.976385474205017090e-01 -8.018312603235244751e-02 4.973749816417694092e-01 2.469493597745895386e-01 -4.340659081935882568e-01 -1.040359884500503540e-01 -2.912106513977050781e-01 2.097445428371429443e-01
-4.427060782909393311e-01 -2.571364119648933411e-02 3.337523341178894043e-01 -2.462488114833831787e-01 -1.189315915107727051e-01 -5.683387517929077148e-01 -4.051199257373809814e-01 -3.606179058551788330e-01
-3.865671455860137939e-01 -3.655945360660552979e-01 1.199154332280158997e-01 -2.576261758804321289e-01 -8.988323807716369629e-02 -2.704846560955047607e-01 -3.293797075748443604e-01 6.681494116783142090e-01
-3.780920505523681641e-01 9.653180092573165894e-02 3.547409176826477051e-01 -1.872729212045669556e-01 -5.688468813896179199e-01 -2.451483607292175293e-01 -4.954972267150878906e-01 -2.400281280279159546e-01
-8.063187003135681152e-01 1.600348502397537231e-01 -5.097976699471473694e-02 -8.447859436273574829e-02 -1.241566836833953857e-01 1.696512997150421143e-01 4.949627518653869629e-01 1.591194421052932739e-01
-4.329307079315185547e-01 -2.635040581226348877e-01 -4.228749126195907593e-02 -6.580880284309387207e-01 7.313579320907592773e-02 -3.597969710826873779e-01 1.135523915290832520e-01 -4.007138907909393311e-01
-4.845806062221527100e-01 2.110539353452622890e-04 6.716083288192749023e-01 -1.826734244823455811e-01 -4.553466439247131348e-01 -6.860267370939254761e-02 -2.621175944805145264e-01 1.288136932998895645e-03
-7.262999415397644043e-01 -6.860785931348800659e-02 5.731998682022094727e-01 1.145659238100051880e-01 -8.119589090347290039e-02 8.090636879205703735e-02 -1.294036805629730225e-01 3.101838231086730957e-01
-7.961698770523071289e-01 -5.076082423329353333e-02 -4.807795584201812744e-01 -1.594831794500350952e-01 1.876470595598220825e-01 -1.510505229234695435e-01 2.064772397279739380e-01 7.932522892951965332e-02
-4.806655049324035645e-01 -4.411022663116455078e-01 1.282613575458526611e-01 -2.106641978025436401e-01 1.091312989592552185e-01 -2.292042076587677002e-01 -1.986622959375381470e-01 6.400376558303833008e-01
-4.797667562961578369e-01 3.614054620265960693e-01 1.657315343618392944e-01 -2.464063763618469238e-01 -6.821863651275634766e-01 1.563813686370849609e-01 2.371903657913208008e-01 7.024449855089187622e-02
-6.172131896018981934e-01 -3.969337344169616699e-01 -4.592100083827972412e-01 -3.946191668510437012e-01 -1.439412832260131836e-01 1.531426608562469482e-01 -1.040598079562187195e-01 -1.997324377298355103e-01
-7.013179063796997070e-01 1.065165996551513672e-01 -4.597784280776977539e-01 5.447887256741523743e-02 -6.722509860992431641e-02 -4.648095965385437012e-01 1.165817603468894958e-01 2.197378426790237427e-01
-3.909652829170227051e-01 -1.456709504127502441e-01 -1.368765085935592651e-01 -8.106430768966674805e-01 1.096844822168350220e-01 -2.807389199733734131e-01 1.623279601335525513e-01 -1.812549978494644165e-01
-4.245458841323852539e-01 4.878211617469787598e-01 -2.315204404294490814e-02 -1.237110495567321777e-01 2.928781509399414062e-02 -4.073102176189422607e-01 -5.199403762817382812e-01 3.589618802070617676e-01
-7.737416028976440430e-01 -1.272056549787521362e-01 -2.187756001949310303e-01 -1.362232714891433716e-01 2.308032810688018799e-01 1.342562143690884113e-03 4.283291995525360107e-01 2.863306105136871338e-01
-6.274440884590148926e-01 3.390793800354003906e-01 -3.578791618347167969e-01 -4.718236252665519714e-02 -1.549660265445709229e-01 -5.399245619773864746e-01 1.488414853811264038e-01 -1.528024524450302124e-01
-5.691080093383789062e-01 -4.910440146923065186e-01 -4.130185544490814209e-01 1.188148111104965210e-01 -2.393358349800109863e-01 -2.472696751356124878e-01 -2.679483592510223389e-01 2.450929433107376099e-01
-3.980654478073120117e-01 5.127111673355102539e-01 -8.302615582942962646e-02 -4.651590287685394287e-01 1.117076445370912552e-02 -2.242390066385269165e-01 -3.958407938480377197e-01 3.851070404052734375e-01
-6.222031712532043457e-01 -3.947329819202423096e-01 -1.115203201770782471e-01 -1.946241557598114014e-01 -2.633283138275146484e-01 -9.564223140478134155e-02 5.354408621788024902e-01 2.038326561450958252e-01
-2.451835721731185913e-01 3.716901242733001709e-01 -1.141640264540910721e-02 -6.486499905586242676e-01 -2.148692756891250610e-01 -2.937620580196380615e-01 -3.687930107116699219e-01 3.352330625057220459e-01
-5.678858160972595215e-01 1.511779893189668655e-02 -5.068336725234985352e-01 -1.009304150938987732e-01 -4.169433414936065674e-01 -4.553723037242889404e-01 1.609342396259307861e-01 5.571552738547325134e-02
-5.309843420982360840e-01 -6.522381305694580078e-01 -2.077731639146804810e-01 2.503069676458835602e-02 -3.064747452735900879e-01 -2.445338666439056396e-01 -2.078658193349838257e-01 2.278449088335037231e-01
-5.758621096611022949e-01 1.433750838041305542e-01 -2.398141026496887207e-01 1.042430698871612549e-01 -7.526832222938537598e-01 -2.680676802992820740e-02 1.079490184783935547e-01 2.335502952337265015e-02
-5.956692695617675781e-01 4.833234548568725586e-01 -1.617763042449951172e-01 1.653800308704376221e-01 -4.675409197807312012e-02 -5.549866557121276855e-01 1.018108129501342773e-01 1.936308443546295166e-01
-7.656992077827453613e-01 -3.909413889050483704e-02 -2.040345780551433563e-02 -2.356040328741073608e-01 2.483071535825729370e-01 -7.474000751972198486e-02 5.238084793090820312e-01 -1.209673210978507996e-01
-5.626572966575622559e-01 5.812340378761291504e-01 -1.812774389982223511e-01 -1.040861830115318298e-01 2.753157913684844971e-01 -3.112968802452087402e-01 -3.041315674781799316e-01 1.915406435728073120e-01
-3.181667923927307129e-01 -4.046835899353027344e-01 2.665702998638153076e-01 -3.130143284797668457e-01 -2.790181338787078857e-01 -2.163568139076232910e-01 -4.014999568462371826e-01 5.292444825172424316e-01
-5.935506820678710938e-01 -1.415181457996368408e-01 -3.857359588146209717e-01 -2.824503779411315918e-01 -5.308785438537597656e-01 1.573313921689987183e-01 2.712366580963134766e-01 1.376416534185409546e-01
-6.486224532127380371e-01 8.162734657526016235e-02 -2.813234329223632812e-01 -4.657057225704193115e-01 -9.241375327110290527e-02 9.551119059324264526e-02 3.721376955509185791e-01 3.470618724822998047e-01
-6.805140376091003418e-01 1.096931695938110352e-01 6.148408055305480957e-01 1.771118491888046265e-01 -8.226114511489868164e-02 -3.795584291219711304e-02 -2.605710923671722412e-01 1.984072178602218628e-01
-4.785183072090148926e-01 1.277915239334106445e-01 -7.700687646865844727e-02 -7.618530988693237305e-01 -5.071158334612846375e-02 -1.706420630216598511e-01 2.018886953592300415e-01 -3.096607327461242676e-01
-5.867074131965637207e-01 -2.773072421550750732e-01 -6.184761971235275269e-02 -6.202276796102523804e-02 -3.310867846012115479e-01 -2.312010675668716431e-01 4.825221598148345947e-01 4.186922609806060791e-01
-2.601177692413330078e-01 1.695445775985717773e-01 4.898821935057640076e-02 -4.029862880706787109e-01 -6.266452074050903320e-01 -3.042915463447570801e-01 1.804146333597600460e-03 5.035024881362915039e-01
-4.615039527416229248e-01 6.237312555313110352e-01 -2.264168262481689453e-01 -3.683874011039733887e-02 -2.327512949705123901e-01 -4.847312569618225098e-01 -1.471578329801559448e-01 1.858994662761688232e-01
-7.463351488113403320e-01 -8.751390874385833740e-02 -5.639672875404357910e-01 -3.603113000281155109e-04 1.678229272365570068e-01 -2.625043690204620361e-01 2.456015534698963165e-02 1.399633437395095825e-01
-7.286766767501831055e-01 6.108973640948534012e-03 -2.348547130823135376e-01 -7.157743722200393677e-02 1.184840276837348938e-01 -3.225000202655792236e-01 4.832720458507537842e-01 2.389905154705047607e-01
-8.552960753440856934e-01 1.194637417793273926e-01 -9.256885945796966553e-02 2.680672109127044678e-01 -6.477452814579010010e-02 -1.680962145328521729e-01 -3.617546558380126953e-01 -1.022223159670829773e-01
-6.463988423347473145e-01 -1.741283982992172241e-01 -3.348335325717926025e-01 3.815613985061645508e-01 -3.610026091337203979e-02 -5.220335721969604492e-01 -1.422263979911804199e-01 -9.731195867061614990e-03
-6.455736756324768066e-01 -2.808664441108703613e-01 4.002860486507415771e-01 1.404400914907455444e-01 -2.487668842077255249e-01 -7.748010754585266113e-02 -4.580417871475219727e-01 2.161158770322799683e-01
-8.518922924995422363e-01 -9.818337112665176392e-02 -8.068823814392089844e-02 6.073519121855497360e-03 -1.243950277566909790e-01 2.380641847848892212e-01 1.908516436815261841e-01 -3.866769671440124512e-01
-4.456818997859954834e-01 7.287649810314178467e-02 -1.263182759284973145e-01 -2.535997033119201660e-01 -6.374604701995849609e-01 -3.045553714036941528e-02 -5.396606922149658203e-01 1.314168125391006470e-01
-4.777042269706726074e-01 4.295443594455718994e-01 1.566310040652751923e-02 -6.139302253723144531e-01 2.694822549819946289e-01 1.716686189174652100e-01 -3.276970684528350830e-01 2.566020004451274872e-02
-3.539979755878448486e-01 1.805939674377441406e-01 3.463775515556335449e-01 -1.278166025876998901e-01 -3.518618643283843994e-02 -6.625024080276489258e-01 -4.047242999076843262e-01 3.190728127956390381e-01
-7.059401273727416992e-01 -5.279018282890319824e-01 -1.452789902687072754e-01 2.444538474082946777e-01 4.014029726386070251e-02 -3.284096121788024902e-01 -5.134514719247817993e-02 -1.732168048620223999e-01
-7.880547046661376953e-01 -1.192832812666893005e-01 3.926912844181060791e-01 -2.437845021486282349e-01 1.498303115367889404e-01 2.302645295858383179e-01 -1.118521615862846375e-01 -2.512411475181579590e-01
-4.190629124641418457e-01 3.648154735565185547e-01 3.244406878948211670e-01 2.083898037672042847e-01 -2.424746900796890259e-01 -5.713309645652770996e-01 -2.956834733486175537e-01 2.645116150379180908e-01
-4.180259108543395996e-01 6.755878925323486328e-01 1.676440122537314892e-03 -1.719584167003631592e-01 -8.444707095623016357e-02 -5.598571896553039551e-01 4.637073259800672531e-03 1.366380453109741211e-01
-1.657217144966125488e-01 -2.058581411838531494e-01 1.218694224953651428e-01 -5.855115652084350586e-01 -2.331394255161285400e-01 -4.518707692623138428e-01 -4.454632103443145752e-01 3.398591876029968262e-01
-6.737731099128723145e-01 -1.346967965364456177e-01 -4.028283990919589996e-03 -1.230354309082031250e-01 -7.074254006147384644e-02 1.714358478784561157e-01 -6.869142651557922363e-01 8.053881675004959106e-02
-4.468569457530975342e-01 5.919681191444396973e-01 -3.495377600193023682e-01 -2.997655272483825684e-01 -1.273296922445297241e-01 -1.588504463434219360e-01 -3.289592564105987549e-01 2.969782352447509766e-01
-5.027192831039428711e-01 -4.684980809688568115e-01 -4.533438682556152344e-01 -4.303668141365051270e-01 -1.690715849399566650e-01 -2.689814940094947815e-02 -2.637266516685485840e-01 1.954126507043838501e-01
-7.118506431579589844e-01 -2.062064781785011292e-02 -4.226489365100860596e-01 -1.614947617053985596e-01 7.056827843189239502e-02 -4.222799837589263916e-01 3.158909678459167480e-01 7.101657986640930176e-02
-5.148184895515441895e-01 -1.979128718376159668e-01 2.950565144419670105e-02 -1.110380738973617554e-01 -3.421833217144012451e-01 4.498071968555450439e-02 -7.021650671958923340e-01 2.654129564762115479e-01
-5.518443584442138672e-01 -1.846240013837814331e-01 5.460652709007263184e-02 -1.198079437017440796e-02 -5.529705882072448730e-01 -3.772272467613220215e-01 2.337879389524459839e-01 -3.943635523319244385e-01
-5.380773544311523438e-01 -3.359583020210266113e-01 3.914294019341468811e-02 -1.305770128965377808e-01 -2.174331098794937134e-01 -7.582341320812702179e-03 -6.945279240608215332e-01 2.220778763294219971e-01
-6.196911931037902832e-01 6.160585284233093262e-01 5.714552477002143860e-02 -3.489397764205932617e-01 5.636800196953117847e-04 -2.938297204673290253e-02 3.065354526042938232e-01 -1.288505047559738159e-01
-4.448086023330688477e-01 2.040581256151199341e-01 -1.435900181531906128e-01 -5.318798422813415527e-01 -4.826709330081939697e-01 -3.342075645923614502e-01 -3.186212778091430664e-01 1.039512380957603455e-01
-5.784595608711242676e-01 -2.088607251644134521e-01 3.883941844105720520e-02 -5.833138227462768555e-01 1.278881877660751343e-01 -1.555942296981811523e-01 3.539322316646575928e-01 -3.378835916519165039e-01
-6.452023983001708984e-01 2.519537210464477539e-01 -1.920301020145416260e-01 -2.264077812433242798e-01 -3.155786395072937012e-01 2.767263352870941162e-01 3.727464675903320312e-01 3.420379459857940674e-01
-5.676563382148742676e-01 2.519302666187286377e-01 -1.994437305256724358e-03 -5.903934240341186523e-01 5.323129519820213318e-02 -1.763367801904678345e-01 3.443806171417236328e-01 -3.364558517932891846e-01
-6.250647902488708496e-01 -9.427757561206817627e-02 1.536788651719689369e-03 -4.071086049079895020e-01 -2.541437149047851562e-01 1.959200501441955566e-01 -5.637759566307067871e-01 -1.176806837320327759e-01
-2.086764127016067505e-01 -2.890730798244476318e-01 1.967523545026779175e-01 -3.032355904579162598e-01 -1.869740486145019531e-01 -6.943189501762390137e-01 -2.779947817325592041e-01 3.845885992050170898e-01
-7.784301042556762695e-01 -3.924993053078651428e-02 3.634957969188690186e-01 -2.054388970136642456e-01 2.382753044366836548e-01 3.217616379261016846e-01 -1.793195754289627075e-01 -1.603450924158096313e-01
-6.483697295188903809e-01 3.614618480205535889e-01 5.155226588249206543e-01 -1.658250391483306885e-01 1.363267004489898682e-02 -8.597721159458160400e-02 -1.711684614419937134e-01 -3.447084426879882812e-01
-5.701006054878234863e-01 4.864868223667144775e-01 -2.806343734264373779e-01 -1.437623351812362671e-01 2.657472789287567139e-01 -2.171347737312316895e-01 -4.457454085350036621e-01 1.497811973094940186e-01
-4.604214429855346680e-01 1.890466660261154175e-01 -5.382022857666015625e-01 -1.367470808327198029e-02 -1.020349934697151184e-01 -3.789921998977661133e-01 -5.059760808944702148e-01 2.288376539945602417e-01
-6.035004258155822754e-01 -5.917112156748771667e-02 -1.978077590465545654e-01 -3.020310997962951660e-01 -2.435377389192581177e-01 1.248831748962402344e-01 4.175746738910675049e-01 5.026530623435974121e-01
-4.988809823989868164e-01 -6.862966716289520264e-02 4.411909282207489014e-01 1.212509348988533020e-01 -5.054087042808532715e-01 -1.333474367856979370e-01 -4.128129184246063232e-01 3.056505620479583740e-01
-6.298710703849792480e-01 4.443232715129852295e-01 3.513756096363067627e-01 2.792269885540008545e-01 -3.684417903423309326e-01 -9.201273322105407715e-02 -2.323548942804336548e-01 7.875510305166244507e-02
-3.885980546474456787e-01 -4.235132634639739990e-01 4.022988677024841309e-02 -2.150682806968688965e-01 -6.563500761985778809e-01 -1.675457507371902466e-01 -2.495846450328826904e-01 -3.171683549880981445e-01
-6.540278196334838867e-01 -3.590727970004081726e-02 -6.768095493316650391e-01 -2.047231644392013550e-01 2.910573221743106842e-02 -1.269460171461105347e-01 -1.988363265991210938e-01 1.203218474984169006e-01
-5.976846218109130859e-01 -1.871721297502517700e-01 -3.735207021236419678e-01 -2.829636633396148682e-01 -2.071223407983779907e-01 -3.498460650444030762e-01 4.419491887092590332e-01 1.659589558839797974e-01
-5.392972230911254883e-01 3.093201294541358948e-02 -5.360579490661621094e-01 -1.716382056474685669e-01 -2.176091074943542480e-01 -5.180267095565795898e-01 1.296512186527252197e-01 2.426296174526214600e-01
-4.723466336727142334e-01 5.345801115036010742e-01 -1.810743212699890137e-01 -2.562203407287597656e-01 -3.679514676332473755e-02 -3.169079124927520752e-01 -9.997647255659103394e-02 5.299965143203735352e-01
-5.540418624877929688e-01 -7.168731093406677246e-01 -8.585484325885772705e-02 8.382388949394226074e-02 -2.618643641471862793e-01 -2.648223042488098145e-01 -1.107819527387619019e-01 1.172891631722450256e-01
-3.146444559097290039e-01 1.170227229595184326e-01 -4.211421683430671692e-02 -8.905169963836669922e-01 2.392527014017105103e-01 -1.613941490650177002e-01 -9.161857515573501587e-02 2.874634042382240295e-02
-5.959447026252746582e-01 -1.221915408968925476e-01 -8.947384357452392578e-02 -5.518553256988525391e-01 -9.694511443376541138e-02 -2.023060172796249390e-01 4.985141754150390625e-01 -1.361126601696014404e-01
-5.090770721435546875e-01 5.190042257308959961e-01 -3.707062602043151855e-01 -8.131849765777587891e-02 -1.273325830698013306e-01 -2.541817724704742432e-01 -2.686454057693481445e-01 4.176686406135559082e-01
-5.115516781806945801e-01 -3.126018941402435303e-01 -2.805238664150238037e-01 -5.682552456855773926e-01 -6.318738311529159546e-02 1.686955094337463379e-01 -2.080385088920593262e-01 -4.040501713752746582e-01
-6.002103090286254883e-01 2.293796092271804810e-01 3.696086630225181580e-02 -3.911252319812774658e-01 -3.499792516231536865e-01 3.341039121150970459e-01 -4.288740158081054688e-01 1.214232966303825378e-01
-7.977390289306640625e-01 2.922059893608093262e-01 -4.659242928028106689e-01 1.277180016040802002e-01 2.998212724924087524e-02 7.253235578536987305e-02 -6.182052195072174072e-02 1.866793632507324219e-01
-4.713717401027679443e-01 4.783143103122711182e-01 -1.575020551681518555e-01 -7.690463215112686157e-02 -5.886231549084186554e-03 -2.745869755744934082e-01 -5.763140916824340820e-01 3.327645957469940186e-01
-9.163197278976440430e-01 -7.249121367931365967e-02 -2.823016047477722168e-01 1.308625787496566772e-01 2.034609913825988770e-01 -5.660840123891830444e-02 -7.154619693756103516e-02 -9.254309535026550293e-02
-7.133995294570922852e-01 -2.946876585483551025e-01 -3.410323560237884521e-01 8.729135245084762573e-02 -1.642371527850627899e-02 -5.064633861184120178e-02 1.876586079597473145e-01 4.921859204769134521e-01
-7.797617912292480469e-01 -3.208005800843238831e-02 -3.010006844997406006e-01 -8.958712220191955566e-02 3.164911270141601562e-02 -6.376396864652633667e-03 4.406049251556396484e-01 3.116728961467742920e-01
-6.503053307533264160e-01 -1.168630868196487427e-01 4.525975286960601807e-01 3.494636118412017822e-01 -2.400831133127212524e-01 -2.743245363235473633e-01 -2.069791257381439209e-01 2.464597970247268677e-01
-2.960641980171203613e-01 1.175867319107055664e-01 1.257164776325225830e-01 -4.924135208129882812e-01 2.440402060747146606e-01 -7.326163649559020996e-01 5.592096969485282898e-02 2.020749151706695557e-01
-5.943782329559326172e-01 -3.121042847633361816e-01 -2.813716232776641846e-01 -2.753114104270935059e-01 -3.355832099914550781e-01 -2.186034321784973145e-01 4.587508738040924072e-01 1.532420665025711060e-01
-4.209244847297668457e-01 3.605750799179077148e-01 -1.963370442390441895e-01 -4.527670443058013916e-01 -4.638672769069671631e-01 -3.220312297344207764e-01 2.028736770153045654e-01 2.987093329429626465e-01
-6.551170349121093750e-01 -4.822649061679840088e-01 -3.892806917428970337e-02 -4.769490042235702276e-04 -2.188079804182052612e-01 -2.375875711441040039e-01 4.717656672000885010e-01 9.919193387031555176e-02
-5.856394767761230469e-01 5.633497834205627441e-01 -2.440370023250579834e-01 -2.069282829761505127e-01 3.217433393001556396e-01 1.415862119756639004e-03 -3.353304564952850342e-01 1.460233777761459351e-01
-1.842102706432342529e-01 -2.561134099960327148e-01 5.742622539401054382e-02 -8.246898651123046875e-01 -3.484054207801818848e-01 -4.376870393753051758e-02 -9.035300463438034058e-02 2.925673425197601318e-01
-4.915902316570281982e-01 1.972969248890876770e-02 -3.050849437713623047e-01 -6.796056777238845825e-02 3.384037688374519348e-02 -1.176130771636962891e-01 -5.107486844062805176e-01 6.200098395347595215e-01
-6.399660706520080566e-01 -2.616586387157440186e-01 3.733038902282714844e-01 3.616765737533569336e-01 -2.707351148128509521e-01 -1.753427237272262573e-01 -3.346915841102600098e-01 1.890805512666702271e-01
-6.143257021903991699e-01 9.119136258959770203e-03 5.644286870956420898e-01 -2.442408949136734009e-01 1.167501658201217651e-01 -3.067840933799743652e-01 -9.618349373340606689e-02 -3.567756414413452148e-01
-4.696722328662872314e-01 3.661351501941680908e-01 -3.835967183113098145e-01 9.071938693523406982e-02 -2.617496848106384277e-01 -5.293220281600952148e-01 -3.558690249919891357e-01 -1.209931448101997375e-01
-5.323345065116882324e-01 -2.625117897987365723e-01 -3.753703832626342773e-01 5.821060016751289368e-02 -6.354967951774597168e-01 -5.241268128156661987e-02 8.251553028821945190e-02 3.000069558620452881e-01
-6.571266055107116699e-01 3.952211439609527588e-01 -4.791678190231323242e-01 9.338831156492233276e-02 7.945628464221954346e-02 -3.856243491172790527e-01 -9.063136577606201172e-02 -1.021178215742111206e-01
-4.043435454368591309e-01 6.800078749656677246e-01 5.437426269054412842e-02 -7.799695432186126709e-02 -5.300596356391906738e-01 -2.512709498405456543e-01 -7.915588468313217163e-02 1.212003529071807861e-01
-6.421782970428466797e-01 -4.886017441749572754e-01 -3.503043651580810547e-01 1.254745423793792725e-01 -1.916669011116027832e-01 -7.573314011096954346e-02 -1.208864524960517883e-01 3.915778398513793945e-01
-5.766807794570922852e-01 -1.736720092594623566e-02 -4.966504871845245361e-01 -3.742187917232513428e-01 1.611526310443878174e-01 -4.183021485805511475e-01 7.826175540685653687e-02 2.708586752414703369e-01
-6.707834601402282715e-01 -2.916689030826091766e-02 -6.027525067329406738e-01 1.707928180694580078e-01 -5.569114163517951965e-02 -2.948570251464843750e-01 -1.976208537817001343e-01 1.661985218524932861e-01
-7.652455568313598633e-01 -1.195171698927879333e-01 -1.621900647878646851e-01 -1.543619930744171143e-01 -7.971087843179702759e-02 -2.660576067864894867e-02 5.404648184776306152e-01 2.254281491041183472e-01
-5.793147087097167969e-01 -5.152005553245544434e-01 3.099501132965087891e-01 1.076723448932170868e-02 -1.340602338314056396e-01 -1.577877104282379150e-01 -5.076184868812561035e-01 -4.724619537591934204e-02
-7.368642091751098633e-01 -2.371466308832168579e-01 1.950202286243438721e-01 -1.784622967243194580e-01 -3.188894391059875488e-01 -3.622498512268066406e-01 3.128966391086578369e-01 -9.543792344629764557e-03
-4.745411872863769531e-01 5.493506789207458496e-01 -2.098764181137084961e-01 -3.514711558818817139e-01 6.071917340159416199e-02 -1.634690612554550171e-01 -2.786011397838592529e-01 4.443160891532897949e-01
-5.203160047531127930e-01 4.751524031162261963e-01 -5.460799112915992737e-02 2.568551711738109589e-02 -6.773155927658081055e-01 1.888954192399978638e-01 -6.292604655027389526e-02 3.823929652571678162e-02
-4.096395969390869141e-01 -1.369844526052474976e-01 4.764806628227233887e-01 -1.823237985372543335e-01 -3.484244346618652344e-01 -1.635922342538833618e-01 -6.096221804618835449e-01 1.826305836439132690e-01
-3.291441500186920166e-01 -3.186908066272735596e-01 2.907209396362304688e-01 -2.283974438905715942e-01 -1.910841912031173706e-01 -5.530306100845336914e-01 -4.048648476600646973e-01 3.835944533348083496e-01
-3.316389620304107666e-01 2.560795545578002930e-01 -2.398862689733505249e-01 -7.459858655929565430e-01 1.979699581861495972e-01 -1.689723581075668335e-01 -1.030569151043891907e-01 3.633647859096527100e-01
-7.611495256423950195e-01 -3.152458369731903076e-01 -3.551428020000457764e-01 1.663002818822860718e-01 -9.698073565959930420e-02 7.384064793586730957e-02 8.713022619485855103e-02 3.808410763740539551e-01
-5.093716382980346680e-01 -6.134397983551025391e-01 -1.821787059307098389e-01 -7.496858388185501099e-02 -2.073455899953842163e-01 -3.020208775997161865e-01 3.177948668599128723e-02 4.361237585544586182e-01
-5.965424776077270508e-01 -3.117053806781768799e-01 -1.278772503137588501e-01 -1.745964437723159790e-01 -3.101660907268524170e-01 -1.271766573190689087e-01 4.692664742469787598e-01 4.093316197395324707e-01
-6.643140316009521484e-01 1.595700625330209732e-03 2.215176075696945190e-01 -3.931954205036163330e-01 2.487275749444961548e-01 1.700802594423294067e-01 -2.750266790390014648e-01 -4.342572391033172607e-01
-6.099885106086730957e-01 -2.009831368923187256e-01 -4.176376163959503174e-01 -3.318586647510528564e-01 -1.452881991863250732e-01 8.896136283874511719e-02 -1.648800820112228394e-01 -4.967498481273651123e-01
-3.974246382713317871e-01 4.338174164295196533e-01 -3.026777207851409912e-01 -4.484363198280334473e-01 -3.623129054903984070e-02 -2.708355486392974854e-01 -2.146140038967132568e-01 4.903299808502197266e-01
-5.164597630500793457e-01 -9.720222093164920807e-03 -2.520473301410675049e-01 -6.203396916389465332e-01 -3.037707805633544922e-01 -4.340140521526336670e-01 4.480159655213356018e-02 4.662309959530830383e-02
-3.525896072387695312e-01 8.735188841819763184e-02 4.421137869358062744e-01 -3.105648159980773926e-01 -5.629359483718872070e-01 -2.336468100547790527e-01 -4.433411359786987305e-01 -8.997756987810134888e-02
-5.099776387214660645e-01 6.600267887115478516e-01 -1.703792959451675415e-01 -9.943894296884536743e-02 3.665019944310188293e-02 -2.396731227636337280e-01 -3.371699154376983643e-01 3.047952353954315186e-01
-4.685896933078765869e-01 -6.258860230445861816e-01 -2.005253173410892487e-02 -1.927668005228042603e-01 2.138974145054817200e-02 -2.457968890666961670e-01 -1.376915127038955688e-01 5.208613872528076172e-01
-7.884060740470886230e-01 1.543593555688858032e-01 3.899618387222290039e-01 1.365334093570709229e-01 -8.258528076112270355e-03 2.066046893596649170e-01 -3.375315368175506592e-01 1.649133563041687012e-01
-5.838401913642883301e-01 -1.287395060062408447e-01 1.475763600319623947e-02 -5.065346956253051758e-01 -9.455154836177825928e-02 4.432641863822937012e-01 -4.098542332649230957e-01 -1.111663728952407837e-01
-3.579036593437194824e-01 1.917781084775924683e-01 -5.508505180478096008e-02 -8.262949585914611816e-01 3.018390238285064697e-01 7.326921820640563965e-02 9.024600684642791748e-02 2.114447206258773804e-01
-5.419001579284667969e-01 -3.919959813356399536e-02 2.918925583362579346e-01 -2.509832084178924561e-01 3.981431722640991211e-01 -5.635927915573120117e-01 -2.388875186443328857e-01 -1.529432684183120728e-01
-2.504259943962097168e-01 3.931266367435455322e-01 1.008859425783157349e-01 -4.927303493022918701e-01 -5.486721992492675781e-01 -3.427737653255462646e-01 4.476735368371009827e-02 3.305116891860961914e-01
-6.339468359947204590e-01 -2.992329299449920654e-01 -4.765468835830688477e-01 -3.214696049690246582e-01 -3.693895637989044189e-01 1.565120220184326172e-01 -1.782114617526531219e-02 -1.298814564943313599e-01
-5.329444408416748047e-01 3.055838942527770996e-01 -2.684154808521270752e-01 -2.010601386427879333e-02 -4.649829864501953125e-01 -5.465344190597534180e-01 1.805340200662612915e-01 5.134166404604911804e-02
-6.097348332405090332e-01 1.006719917058944702e-01 6.091313958168029785e-01 -2.022201418876647949e-01 -7.513476908206939697e-02 -1.731372624635696411e-01 -2.162180989980697632e-01 -3.518275320529937744e-01
-5.317863225936889648e-01 -1.904060691595077515e-01 6.584352254867553711e-02 -2.573260366916656494e-01 -6.054350733757019043e-01 1.841381564736366272e-02 4.927933216094970703e-01 2.570453472435474396e-02
-4.689002335071563721e-01 -2.593494355678558350e-01 -4.086381494998931885e-01 -5.449855923652648926e-01 -2.199477702379226685e-01 1.190961152315139771e-01 -3.464653193950653076e-01 -2.574429810047149658e-01
-5.355573296546936035e-01 -3.589969873428344727e-01 -4.133453667163848877e-01 -3.403192460536956787e-01 -4.644715487957000732e-01 1.644488573074340820e-01 1.200048774480819702e-01 2.011204659938812256e-01
-6.560584902763366699e-01 -5.373911559581756592e-02 -5.899258255958557129e-01 6.266872864216566086e-03 -1.024833172559738159e-01 -7.499261200428009033e-02 -2.720058560371398926e-01 3.585156500339508057e-01
-2.982397377490997314e-01 3.963363170623779297e-01 2.843414247035980225e-01 -6.243525147438049316e-01 -2.152971774339675903e-01 -1.118710190057754517e-01 1.788542419672012329e-01 4.386883378028869629e-01
-2.773814499378204346e-01 -5.152367949485778809e-01 8.523782342672348022e-02 -4.451474249362945557e-01 -6.582644581794738770e-01 -1.304788142442703247e-01 -4.224238544702529907e-02 -6.903950124979019165e-03
-7.333183884620666504e-01 3.222590684890747070e-01 -2.847473025321960449e-01 2.711384594440460205e-01 2.014179527759552002e-01 -4.014133512973785400e-01 2.408632449805736542e-02 3.891125693917274475e-02
-6.129329204559326172e-01 -2.859414815902709961e-01 -4.424590170383453369e-01 -9.460967779159545898e-02 -3.927012681961059570e-01 -1.417686045169830322e-01 1.483998298645019531e-01 3.761581182479858398e-01
-5.953249931335449219e-01 -1.656397730112075806e-01 -4.654427170753479004e-01 -3.775494992733001709e-01 -3.233014047145843506e-01 6.695463508367538452e-02 1.770366132259368896e-01 3.444161713123321533e-01
-6.991961002349853516e-01 -2.819324433803558350e-01 3.663971126079559326e-01 -1.530528962612152100e-01 1.061474084854125977e-01 5.523613840341567993e-02 -4.890196919441223145e-01 -1.432076841592788696e-01
-8.002056479454040527e-01 -2.719964683055877686e-01 -1.585789024829864502e-01 1.179488971829414368e-01 3.831481635570526123e-01 -1.592772603034973145e-01 2.495696693658828735e-01 1.103308871388435364e-01
-3.076899051666259766e-01 3.533564507961273193e-01 3.440146446228027344e-01 -3.844206929206848145e-01 -2.283490002155303955e-01 -5.742715597152709961e-01 -2.439513057470321655e-01 -2.699953615665435791e-01
-4.239987432956695557e-01 -1.455367356538772583e-01 1.352998465299606323e-01 -1.421533823013305664e-01 -4.223759472370147705e-02 -2.320422232151031494e-01 -2.238361984491348267e-01 8.091973066329956055e-01
-3.201147019863128662e-01 2.394525110721588135e-01 1.287197917699813843e-01 -5.492906570434570312e-01 -3.105096817016601562e-01 -1.057430803775787354e-01 2.338481098413467407e-01 5.996809005737304688e-01
-2.126317322254180908e-01 -2.150336652994155884e-01 1.179850995540618896e-01 -6.916977167129516602e-01 -3.640735447406768799e-01 -3.815877735614776611e-01 -2.418867051601409912e-01 2.819827497005462646e-01
-2.393286973237991333e-01 -8.999454975128173828e-02 2.702519297599792480e-01 -2.077723741531372070e-01 -3.656669557094573975e-01 -6.857014298439025879e-01 -2.600207328796386719e-01 3.832855224609375000e-01
-5.693619251251220703e-01 -4.294949769973754883e-01 -5.195278301835060120e-02 -8.034376800060272217e-02 -1.779324412345886230e-01 -3.449737727642059326e-01 1.495314091444015503e-01 5.560400485992431641e-01
-5.139339566230773926e-01 -1.518997550010681152e-01 -4.399765431880950928e-01 -4.056786000728607178e-01 -4.346746206283569336e-01 1.248009279370307922e-01 -2.629221677780151367e-01 -2.846022844314575195e-01
-6.200320720672607422e-01 -3.202479481697082520e-01 -3.191690742969512939e-01 2.726385295391082764e-01 -3.030866682529449463e-01 -5.935467034578323364e-02 -3.304679095745086670e-01 3.636031448841094971e-01
-2.028245776891708374e-01 -3.398510515689849854e-01 2.384510785341262817e-01 -4.943093061447143555e-01 -3.780033588409423828e-01 -2.912498116493225098e-01 -2.978396415710449219e-01 4.751225709915161133e-01
-6.740653514862060547e-01 -3.110152482986450195e-02 -1.396002024412155151e-01 -3.640180230140686035e-01 -6.989337503910064697e-02 5.281119346618652344e-01 -8.396480232477188110e-02 -3.191143274307250977e-01
-7.995449900627136230e-01 5.692123994231224060e-02 -3.086102604866027832e-01 -8.411908894777297974e-02 -2.321527712047100067e-02 -1.775953471660614014e-01 4.582134187221527100e-01 1.145992651581764221e-01
-6.859222054481506348e-01 -5.405556559562683105e-01 -3.882546722888946533e-01 2.139595523476600647e-02 -4.604734480381011963e-02 -8.092277497053146362e-02 -1.954859197139739990e-01 1.980581879615783691e-01
-6.036029458045959473e-01 -4.964458048343658447e-01 -3.412129282951354980e-01 -2.050374299287796021e-01 -2.602397501468658447e-01 -6.640544533729553223e-02 2.540825009346008301e-01 3.066693246364593506e-01
-7.186362147331237793e-01 -4.499247670173645020e-01 -3.449661731719970703e-01 2.477482706308364868e-01 -2.672951817512512207e-01 -1.497495733201503754e-02 -1.301374435424804688e-01 1.101922616362571716e-01
-3.951896131038665771e-01 5.266850590705871582e-01 1.261425018310546875e-01 -2.537125945091247559e-01 -6.588470935821533203e-01 -4.523536190390586853e-02 7.756841927766799927e-02 2.097700387239456177e-01
-4.839195311069488525e-01 -3.782923817634582520e-01 -2.941491007804870605e-01 -1.577495485544204712e-01 -8.305024355649948120e-02 -2.028609067201614380e-01 -3.133237957954406738e-01 6.042240858078002930e-01
-7.759956717491149902e-01 -3.339511752128601074e-01 -1.442267894744873047e-01 1.595759689807891846e-01 6.442523002624511719e-02 -1.650014333426952362e-02 3.285030126571655273e-01 3.573576509952545166e-01
-3.263112306594848633e-01 5.691190958023071289e-01 3.105966150760650635e-01 -3.242366313934326172e-01 -1.776453405618667603e-01 -4.455438554286956787e-01 -3.714015781879425049e-01 -4.307605791836977005e-03
-6.150683164596557617e-01 -3.384429812431335449e-01 -4.528047740459442139e-01 2.961207740008831024e-02 -2.115870714187622070e-01 -1.572812534868717194e-02 -1.049904078245162964e-01 4.951756894588470459e-01
-6.079764962196350098e-01 -6.996332406997680664e-01 -1.966574043035507202e-01 -1.573454290628433228e-01 2.397088147699832916e-02 -1.458283066749572754e-01 -4.029027372598648071e-02 2.323413193225860596e-01
-4.057867228984832764e-01 1.516710072755813599e-01 3.995400667190551758e-01 -6.055317521095275879e-01 3.640904426574707031e-01 -1.749921143054962158e-01 -1.190595924854278564e-01 3.296554684638977051e-01
-3.799749612808227539e-01 1.406474858522415161e-01 5.100975036621093750e-01 -1.481835395097732544e-01 -6.831949204206466675e-02 -5.864742398262023926e-01 -3.832115828990936279e-01 2.412650734186172485e-01
-6.501960754394531250e-01 -5.905526876449584961e-01 -3.231638669967651367e-01 -1.509515792131423950e-01 -2.909304760396480560e-02 -1.428461074829101562e-01 2.158651649951934814e-01 1.828172057867050171e-01
-3.293064236640930176e-01 1.652971804141998291e-01 -3.621156141161918640e-02 1.635278202593326569e-02 -2.888102829456329346e-01 -8.760614395141601562e-01 -1.080386489629745483e-01 -9.387405589222908020e-03
-3.785470426082611084e-01 -2.621649205684661865e-01 -3.334054946899414062e-01 -2.635570466518402100e-01 -6.722657680511474609e-01 -6.962080369703471661e-04 -3.665474057197570801e-01 -1.450909227132797241e-01
-6.532843112945556641e-01 -1.484746634960174561e-01 -3.063494265079498291e-01 -1.761642545461654663e-01 -1.186121255159378052e-01 -1.403322815895080566e-01 1.873500347137451172e-01 5.978538990020751953e-01
-6.356710195541381836e-01 -4.223954975605010986e-01 -3.703781366348266602e-01 -2.071935981512069702e-01 3.673068806529045105e-02 -3.331178799271583557e-02 1.204187646508216858e-01 4.695060849189758301e-01
-3.465671837329864502e-01 1.800213903188705444e-01 -1.473352015018463135e-01 -7.072657942771911621e-01 -4.238338172435760498e-01 9.062930196523666382e-02 7.254875265061855316e-03 3.710113763809204102e-01
-4.792768359184265137e-01 -2.630097232758998871e-02 -3.422890603542327881e-01 -3.017018139362335205e-01 -1.536827534437179565e-01 1.355711221694946289e-01 -2.216044664382934570e-01 6.857914328575134277e-01
-4.912554323673248291e-01 -3.419002294540405273e-01 -1.589835882186889648e-01 -2.667602598667144775e-01 -3.074682950973510742e-01 7.497106492519378662e-02 -6.560578942298889160e-01 1.215164810419082642e-01
-5.490165352821350098e-01 -1.493423804640769958e-02 -1.128966733813285828e-01 -1.083209887146949768e-01 -4.570240974426269531e-01 -5.912393331527709961e-01 -2.054927796125411987e-01 2.705852091312408447e-01
-7.859315276145935059e-01 -2.769642472267150879e-01 -3.439193367958068848e-01 1.439442932605743408e-01 1.546005159616470337e-01 2.856944315135478973e-02 3.207387030124664307e-02 3.753073513507843018e-01
-5.093757510185241699e-01 1.956361979246139526e-01 -2.112548053264617920e-01 -5.806542187929153442e-02 -5.936623215675354004e-01 -5.058200359344482422e-01 1.776766628026962280e-01 -1.200192049145698547e-01
-4.494921565055847168e-01 -3.299924433231353760e-01 2.234229445457458496e-01 -1.608801335096359253e-01 -1.699130423367023468e-02 -1.471678465604782104e-01 -2.260351330041885376e-01 7.349982261657714844e-01
-5.780932903289794922e-01 3.835090398788452148e-01 4.143928736448287964e-02 -2.901382446289062500e-01 5.275818705558776855e-01 -9.174426645040512085e-02 -3.621700406074523926e-01 1.220855563879013062e-01
-6.323485374450683594e-01 -7.019639760255813599e-02 -8.281619520857930183e-04 1.399324983358383179e-01 -5.102103352546691895e-01 2.934858500957489014e-01 -4.572612941265106201e-01 1.417379379272460938e-01
-5.098775625228881836e-01 -2.767005562782287598e-01 -3.714140951633453369e-01 -3.256588280200958252e-01 -3.840905427932739258e-01 -5.161105990409851074e-01 2.036119811236858368e-02 7.175827026367187500e-02
-5.715632438659667969e-01 3.157458305358886719e-01 1.028634235262870789e-01 -3.799023330211639404e-01 1.512766778469085693e-01 -2.415353357791900635e-01 5.295163393020629883e-01 2.389598190784454346e-01
-6.232555508613586426e-01 2.885076999664306641e-01 -2.561424672603607178e-01 -3.854430094361305237e-02 1.990060210227966309e-01 2.161838859319686890e-01 -5.607572793960571289e-01 2.458323985338211060e-01
-7.906416654586791992e-01 -4.454017803072929382e-02 1.376514881849288940e-01 -1.267063617706298828e-01 2.258224189281463623e-01 3.406171202659606934e-01 -3.966379165649414062e-01 -1.164571270346641541e-01
-4.970811903476715088e-01 -2.496253997087478638e-01 2.068425565958023071e-01 -4.600260257720947266e-01 -3.076798617839813232e-01 -7.405949383974075317e-02 5.782179236412048340e-01 -4.125523939728736877e-02
-5.319406986236572266e-01 -1.541803032159805298e-01 9.239322692155838013e-02 1.443830579519271851e-01 -3.865881264209747314e-01 -1.520711779594421387e-01 -6.976206302642822266e-01 6.807478517293930054e-02
-6.087392568588256836e-01 -1.028587445616722107e-01 -5.118048787117004395e-01 -3.892260193824768066e-01 -1.735607534646987915e-01 -1.199133992195129395e-01 1.821247339248657227e-01 3.574123680591583252e-01
-3.945456445217132568e-01 -5.337007641792297363e-01 -1.188675388693809509e-01 -4.582971334457397461e-01 -5.610522031784057617e-01 -9.606911242008209229e-02 -1.006057932972908020e-01 -3.465471789240837097e-02
-5.737946033477783203e-01 -3.593553006649017334e-01 5.094433203339576721e-02 -7.221360504627227783e-02 -1.549175977706909180e-01 -2.340633273124694824e-01 -7.292474806308746338e-02 6.706044673919677734e-01
-8.019173741340637207e-01 1.598105430603027344e-01 1.608296185731887817e-01 2.078502476215362549e-01 -3.073408901691436768e-01 1.292611751705408096e-02 4.005522727966308594e-01 -8.516772836446762085e-02
-6.231904029846191406e-01 4.975513555109500885e-03 1.395426243543624878e-01 -1.104231104254722595e-01 -2.754217088222503662e-01 -2.385637015104293823e-01 4.527797698974609375e-01 4.921022057533264160e-01
-6.042969822883605957e-01 1.595373600721359253e-01 -2.326707392930984497e-01 -3.267317712306976318e-01 -2.394249141216278076e-01 -6.906676292419433594e-02 4.428828656673431396e-01 4.361698031425476074e-01
-5.454780459403991699e-01 -3.952398598194122314e-01 -2.331874370574951172e-01 -4.243310093879699707e-01 1.279429942369461060e-01 -1.632663756608963013e-01 -6.455454230308532715e-02 5.144056677818298340e-01
-3.540251255035400391e-01 2.661716639995574951e-01 4.155756235122680664e-01 -3.207292556762695312e-01 -3.254390656948089600e-01 -6.131999939680099487e-02 -5.959510207176208496e-01 2.518339455127716064e-01
-6.102565526962280273e-01 5.066483616828918457e-01 -3.363916277885437012e-01 -2.476664930582046509e-01 1.297662556171417236e-01 3.801017301157116890e-04 -3.569866716861724854e-01 -2.282924205064773560e-01
-6.759529113769531250e-01 3.129711449146270752e-01 -4.127944409847259521e-01 -1.168290674686431885e-01 -4.383159279823303223e-01 -1.132572740316390991e-01 2.223415672779083252e-01 8.188226819038391113e-02
-5.395684838294982910e-01 1.074592992663383484e-01 -1.282884925603866577e-01 -6.262327432632446289e-01 3.223118484020233154e-01 -2.751848995685577393e-01 2.747986018657684326e-01 -1.832132190465927124e-01
-4.435492753982543945e-01 -1.037353724241256714e-01 1.772368848323822021e-01 -1.977433115243911743e-01 2.718135342001914978e-02 -2.011505365371704102e-01 -4.779120683670043945e-01 6.725974082946777344e-01
-2.862860560417175293e-01 4.920972138643264771e-02 -1.876918375492095947e-01 -5.904874801635742188e-01 -3.067248463630676270e-01 -2.611834704875946045e-01 -1.079895421862602234e-01 5.981271862983703613e-01
-3.260471820831298828e-01 3.249112889170646667e-02 -6.315933167934417725e-02 -2.302700728178024292e-01 -3.043715655803680420e-01 -7.277784347534179688e-01 -4.610722362995147705e-01 2.707473188638687134e-02
-6.622279882431030273e-01 -1.925071030855178833e-01 8.665716648101806641e-02 -2.499520778656005859e-01 -3.375733196735382080e-01 -1.302982866764068604e-01 4.770435988903045654e-01 -3.096863627433776855e-01
-6.869755983352661133e-01 -9.737008810043334961e-02 -4.717197641730308533e-02 7.946424931287765503e-02 -2.716032266616821289e-01 1.772833913564682007e-01 -6.356213688850402832e-01 2.883644215762615204e-02
-6.747812032699584961e-01 -3.853581249713897705e-01 -2.227600216865539551e-01 -1.735240072011947632e-01 -1.451278775930404663e-01 -2.263752073049545288e-01 2.622381746768951416e-01 4.187600910663604736e-01
-5.583564043045043945e-01 -1.439779400825500488e-01 2.933664992451667786e-02 -1.634904295206069946e-01 -4.058883786201477051e-01 -3.843900561332702637e-01 -3.657594025135040283e-01 -4.400427639484405518e-01
-5.605099797248840332e-01 3.582134842872619629e-01 2.300417870283126831e-01 2.292359322309494019e-01 -4.648770689964294434e-01 -1.438194364309310913e-01 -2.934776842594146729e-01 3.593319058418273926e-01
-4.163561165332794189e-01 -7.758919894695281982e-02 -6.740141194313764572e-03 -8.303344249725341797e-01 7.861810177564620972e-02 4.171555116772651672e-02 1.366386711597442627e-01 -3.233197331428527832e-01
-5.786806941032409668e-01 -2.237081080675125122e-01 4.589991867542266846e-01 -7.266689091920852661e-02 4.111082479357719421e-02 -1.053276509046554565e-01 -4.905593693256378174e-01 3.816936612129211426e-01
-2.810710370540618896e-01 1.523158848285675049e-01 2.243719100952148438e-01 -5.652148127555847168e-01 -5.782581865787506104e-02 -6.984027624130249023e-01 1.877157092094421387e-01 -4.050915315747261047e-02
-3.742666840553283691e-01 3.281630277633666992e-01 -2.855316102504730225e-01 -2.870931625366210938e-01 -1.617250889539718628e-01 -6.996459364891052246e-01 -5.081890523433685303e-02 2.646525204181671143e-01
-4.776054918766021729e-01 -2.766901552677154541e-01 1.254393011331558228e-01 -2.595670521259307861e-01 2.415008842945098877e-01 -2.416578084230422974e-01 -1.318812072277069092e-01 6.914562582969665527e-01
-6.168079972267150879e-01 -1.056483760476112366e-01 -2.196150831878185272e-02 -1.230017989873886108e-01 3.824912905693054199e-01 -1.061121374368667603e-01 -1.794269084930419922e-01 6.348394751548767090e-01
-6.539086103439331055e-01 -7.863911241292953491e-02 -3.471267968416213989e-02 -1.798362582921981812e-01 1.478861868381500244e-01 -2.233070731163024902e-01 5.448846220970153809e-01 4.050154089927673340e-01
-7.411389350891113281e-01 -4.981301426887512207e-01 -1.047786921262741089e-01 -2.119459658861160278e-01 -1.137320231646299362e-02 1.481259614229202271e-01 -3.490008413791656494e-01 5.298627912998199463e-02
-5.408704876899719238e-01 2.033280134201049805e-01 1.514989766292273998e-03 -3.972229957580566406e-01 -8.577888458967208862e-02 -5.966140627861022949e-01 3.793259859085083008e-01 -3.367483243346214294e-02
-5.668794512748718262e-01 -6.498433351516723633e-01 -2.851878404617309570e-01 -2.170748561620712280e-01 -2.007609605789184570e-01 -1.068076416850090027e-01 1.767904125154018402e-02 2.754494547843933105e-01
-5.015248656272888184e-01 -3.987666368484497070e-01 -5.288375541567802429e-02 -6.041629314422607422e-01 -3.631227910518646240e-01 4.896171763539314270e-02 -2.741139233112335205e-01 1.107014641165733337e-01
-5.539990663528442383e-01 -1.715018451213836670e-01 7.826028764247894287e-02 -6.103183627128601074e-01 -2.115788012742996216e-01 3.221002817153930664e-01 6.557945162057876587e-02 3.636540472507476807e-01
-7.130770087242126465e-01 -4.108759015798568726e-02 3.778341710567474365e-01 -1.391687840223312378e-01 2.828742004930973053e-02 1.473051756620407104e-01 -4.773589372634887695e-01 2.780927717685699463e-01
-4.302307367324829102e-01 -2.396100312471389771e-01 7.297752425074577332e-03 -4.554944336414337158e-01 1.177768185734748840e-01 -3.055924773216247559e-01 -1.874236613512039185e-01 6.384152770042419434e-01
-5.805110931396484375e-01 3.801289796829223633e-01 -5.223329737782478333e-02 3.141868114471435547e-02 2.124001272022724152e-02 -3.827772140502929688e-01 -4.969083368778228760e-01 3.477155864238739014e-01
-5.557194948196411133e-01 1.298935562372207642e-01 -2.338870614767074585e-01 8.092405647039413452e-02 -4.886074364185333252e-01 -5.505049824714660645e-01 2.458723932504653931e-01 1.039491221308708191e-01
-7.015906572341918945e-01 1.704049259424209595e-01 5.272508859634399414e-01 1.705191880464553833e-01 -7.660233229398727417e-02 -1.658972948789596558e-01 -3.690333366394042969e-01 4.568192362785339355e-02
-3.734948337078094482e-01 2.574260234832763672e-01 1.014042049646377563e-01 -4.950135648250579834e-01 -5.549014806747436523e-01 -3.883069157600402832e-01 1.925880014896392822e-01 2.076636850833892822e-01
-5.522441267967224121e-01 -4.699999094009399414e-01 -4.369479119777679443e-01 -2.329776138067245483e-01 2.999913878738880157e-02 -3.947249948978424072e-01 -2.056780904531478882e-01 1.729546636343002319e-01
-5.894451737403869629e-01 -5.157712101936340332e-01 -1.748991459608078003e-01 -5.038776993751525879e-01 -3.132416605949401855e-01 4.706870764493942261e-02 -2.623409219086170197e-02 -3.206076845526695251e-02
-5.771800279617309570e-01 -4.231692850589752197e-01 -3.856103122234344482e-01 4.498430341482162476e-02 -5.638393163681030273e-01 -1.350951194763183594e-01 -2.689243666827678680e-02 -1.354115456342697144e-02
-5.127032995223999023e-01 -1.735611110925674438e-01 4.017925634980201721e-02 1.718102721497416496e-03 -3.819058835506439209e-01 -7.624670863151550293e-02 -7.431860566139221191e-01 3.746318444609642029e-02
-4.800039231777191162e-01 5.720924139022827148e-01 -3.000761568546295166e-01 -3.567119240760803223e-01 5.240784212946891785e-02 -2.150586247444152832e-01 -3.702754080295562744e-01 1.972734630107879639e-01
-6.772574186325073242e-01 -1.273106783628463745e-01 -3.934695720672607422e-01 -2.386334389448165894e-01 2.061131149530410767e-01 2.714470028877258301e-01 -2.231784760951995850e-01 3.838953077793121338e-01
-2.572694420814514160e-01 -3.643123507499694824e-01 1.452358812093734741e-01 -4.610471129417419434e-01 -2.762471139430999756e-01 -6.559804677963256836e-01 -2.403911054134368896e-01 -5.495623126626014709e-02
-6.082237958908081055e-01 -3.703846633434295654e-01 -5.337346196174621582e-01 -2.890126109123229980e-01 -2.835606634616851807e-01 1.491712313145399094e-02 -1.735832989215850830e-01 1.171222552657127380e-01
-6.401476263999938965e-01 -4.111111164093017578e-01 -9.528231620788574219e-02 4.257667809724807739e-02 -1.687585711479187012e-01 -8.725083619356155396e-02 -1.710334867238998413e-01 5.873351097106933594e-01
-3.554166555404663086e-01 3.152025938034057617e-01 -2.726387977600097656e-01 -5.856872200965881348e-01 -9.985272586345672607e-02 -5.890610814094543457e-01 -7.438411703333258629e-04 -8.560945279896259308e-04
-3.894529342651367188e-01 -1.299791038036346436e-01 -2.693181037902832031e-01 -6.316846013069152832e-01 -1.772838234901428223e-01 -2.008926719427108765e-01 -5.367174744606018066e-01 -4.619566723704338074e-03
-6.790256500244140625e-01 -2.085059285163879395e-01 -5.041740089654922485e-02 6.194991990923881531e-02 -2.467264235019683838e-01 1.624619513750076294e-01 -6.188919544219970703e-01 -1.370214521884918213e-01
-4.412012994289398193e-01 4.294942319393157959e-01 5.839874148368835449e-01 -2.468688935041427612e-01 -2.322733253240585327e-01 -2.028901427984237671e-01 -2.995138466358184814e-01 1.845716238021850586e-01
-7.487567067146301270e-01 -1.696160286664962769e-01 -4.075355827808380127e-01 7.724599540233612061e-02 1.676009893417358398e-01 -3.098978102207183838e-01 1.237744539976119995e-01 3.147933185100555420e-01
-5.264534354209899902e-01 -8.074671030044555664e-02 -3.775947690010070801e-01 -1.315459609031677246e-01 -6.925612688064575195e-01 -2.289607375860214233e-01 1.785757765173912048e-02 1.551179885864257812e-01
-4.479259252548217773e-01 -1.602965593338012695e-01 2.652269005775451660e-01 -5.195218920707702637e-01 -4.192640185356140137e-01 2.729202508926391602e-01 -3.546025454998016357e-01 2.396007329225540161e-01
-6.807854771614074707e-01 -1.248155906796455383e-01 2.615150511264801025e-01 3.119784593582153320e-01 -1.836412549018859863e-01 -1.509015113115310669e-01 -5.141047239303588867e-01 1.855601668357849121e-01
-4.605469107627868652e-01 -4.215011298656463623e-01 3.836402595043182373e-01 -1.039944738149642944e-01 3.182297945022583008e-02 -6.357700228691101074e-01 -2.471298724412918091e-02 2.154334336519241333e-01
-6.708830595016479492e-01 -6.198258996009826660e-01 -6.030130758881568909e-02 -8.069514483213424683e-02 3.631105646491050720e-02 -2.769325375556945801e-01 -1.572953164577484131e-01 2.298521101474761963e-01
-5.522121787071228027e-01 -1.413164138793945312e-01 2.326391339302062988e-01 -5.123112797737121582e-01 -2.008647620677947998e-01 -5.027458667755126953e-01 -2.308790385723114014e-01 -1.100109592080116272e-01
-7.683042287826538086e-01 -1.710361242294311523e-01 3.923263847827911377e-01 1.719109117984771729e-01 -7.717253267765045166e-02 8.729085326194763184e-02 -4.104811847209930420e-01 1.221131086349487305e-01
-6.989299058914184570e-01 -3.121190071105957031e-01 -2.595190107822418213e-01 -2.061741501092910767e-01 -2.540765404701232910e-01 1.186762303113937378e-01 -4.682183563709259033e-01 -7.970869541168212891e-02
-8.097906112670898438e-01 2.919274568557739258e-01 -2.518774867057800293e-01 -1.281593590974807739e-01 -2.958350628614425659e-02 3.868565261363983154e-01 1.435562223196029663e-01 -8.949245512485504150e-02
-5.585482120513916016e-01 -6.063069216907024384e-03 -2.571098506450653076e-01 1.210876926779747009e-01 -3.973862826824188232e-01 -3.142305910587310791e-01 -5.907523632049560547e-01 3.967839106917381287e-02
-7.242496609687805176e-01 -1.386426836252212524e-01 -7.233180850744247437e-02 -4.352688193321228027e-01 1.542649716138839722e-01 -3.139156401157379150e-01 -2.016683667898178101e-01 -3.139095008373260498e-01
-6.011404991149902344e-01 -4.926731884479522705e-01 -2.629922628402709961e-01 -3.851395249366760254e-01 -7.098838221281766891e-03 6.534215807914733887e-02 -2.586879730224609375e-01 3.273627758026123047e-01
-5.372250080108642578e-01 -2.942983210086822510e-01 -2.779020667076110840e-01 -2.660595774650573730e-01 -4.452575370669364929e-02 -4.956559240818023682e-01 -1.152207478880882263e-01 -4.645722508430480957e-01
-3.821540474891662598e-01 1.017519161105155945e-01 1.441423445940017700e-01 -3.132453560829162598e-01 -6.569102406501770020e-01 -3.819178938865661621e-01 -2.539280652999877930e-01 2.878078520298004150e-01
-6.208080053329467773e-01 -1.121266782283782959e-01 -1.596023142337799072e-02 -2.615251541137695312e-01 1.972396820783615112e-01 3.202718496322631836e-01 -5.679642558097839355e-01 2.632751464843750000e-01
-5.193029046058654785e-01 -9.184224903583526611e-02 -5.498675704002380371e-01 -3.265184164047241211e-01 -4.012739360332489014e-01 -1.906630545854568481e-01 -3.206445872783660889e-01 1.128487586975097656e-01
-6.214168667793273926e-01 -1.427943706512451172e-01 1.638066619634628296e-01 -3.251069486141204834e-01 -1.980757415294647217e-01 4.501732289791107178e-01 -4.649237096309661865e-01 5.366439372301101685e-02
