# Supplementary material for: Where is your field going? A machine learning approach to study the relative motion of the domains of physics
Source: PLoS One. 2020 Jun 18;15(6):e0233997. doi: 10.1371/journal.pone.0233997 (PMC7302634; doi:10.1371/journal.pone.0233997)
Supplement: S29 Data — (ZIP) [file pone.0233997.s029.zip › 28/Pacs4Run_28_VS_500_embeddings1986-1990ED8.txt]

-4.146925732493400574e-02 8.661361038684844971e-02 -7.789319157600402832e-01 -2.679381966590881348e-01 2.386553585529327393e-01 3.301228880882263184e-01 3.775984346866607666e-01 -6.111128628253936768e-02
-1.247453466057777405e-01 1.029275059700012207e-01 -1.521594226360321045e-01 -3.381401300430297852e-01 7.265835255384445190e-02 8.169040679931640625e-01 3.700428307056427002e-01 1.637377887964248657e-01
2.095540314912796021e-01 8.216876983642578125e-01 -1.203202009201049805e-01 -1.318169981241226196e-01 3.681754767894744873e-01 2.344631254673004150e-01 2.196814864873886108e-01 1.013786792755126953e-01
-1.304244808852672577e-02 4.775570631027221680e-01 -2.728799283504486084e-01 -1.652288585901260376e-01 -5.095799565315246582e-01 4.103221595287322998e-01 4.074317112099379301e-04 4.919035136699676514e-01
2.362551838159561157e-01 2.245780229568481445e-01 -1.336250156164169312e-01 -1.306537091732025146e-01 -3.881253004074096680e-01 7.542032599449157715e-01 3.680791556835174561e-01 -6.225725635886192322e-02
3.079119026660919189e-01 7.187137603759765625e-01 -3.820792138576507568e-01 -2.006991058588027954e-01 3.342248797416687012e-01 2.491017580032348633e-01 6.919237971305847168e-02 1.543714255094528198e-01
4.941557645797729492e-01 3.949187695980072021e-01 -5.105756968259811401e-02 1.950512975454330444e-01 -1.148937642574310303e-01 5.064628720283508301e-01 5.238098502159118652e-01 1.229447424411773682e-01
-1.644899249076843262e-01 1.649356037378311157e-01 -8.994107246398925781e-01 -2.415915578603744507e-01 5.477587878704071045e-02 5.344762280583381653e-02 3.297837451100349426e-02 2.673737108707427979e-01
2.568729519844055176e-01 7.305325269699096680e-01 -1.348263025283813477e-01 -1.921202987432479858e-01 -3.905765339732170105e-02 3.192312419414520264e-01 1.571857482194900513e-01 4.659495651721954346e-01
-2.285039126873016357e-01 2.353565692901611328e-01 -2.241490334272384644e-01 -6.689211130142211914e-01 -1.297867596149444580e-01 5.632328391075134277e-01 8.830393105745315552e-02 2.298295199871063232e-01
2.149921208620071411e-01 -5.979331582784652710e-02 -5.565820336341857910e-01 -3.141658306121826172e-01 2.010518610477447510e-01 6.253482699394226074e-01 3.261955976486206055e-01 6.191587075591087341e-02
3.450779020786285400e-01 5.161895751953125000e-01 -2.027931809425354004e-01 -5.854054689407348633e-01 -6.521505862474441528e-02 -2.959028817713260651e-02 2.270535677671432495e-01 4.170887172222137451e-01
-6.912908516824245453e-03 -1.209862232208251953e-01 -4.032454192638397217e-01 -1.172112673521041870e-01 6.663051247596740723e-02 7.640913724899291992e-01 4.205961823463439941e-01 2.092676460742950439e-01
3.141852319240570068e-01 5.905649662017822266e-01 -2.099778205156326294e-01 -3.708567023277282715e-01 -4.287905395030975342e-01 3.973824083805084229e-01 1.700266748666763306e-01 -1.456709112972021103e-02
7.612664997577667236e-02 4.479744136333465576e-01 -6.722741127014160156e-01 -1.198417507112026215e-02 3.406545817852020264e-01 1.145200207829475403e-01 1.501386761665344238e-01 -4.355749785900115967e-01
2.670733034610748291e-01 3.374655246734619141e-01 -7.548327445983886719e-01 2.731405943632125854e-02 -2.724876701831817627e-01 -2.876806557178497314e-01 2.932459115982055664e-01 3.560366109013557434e-02
3.271196484565734863e-01 6.142744421958923340e-01 -2.998932301998138428e-01 -2.046883106231689453e-01 -3.979904111474752426e-03 2.992470562458038330e-01 1.407247781753540039e-01 5.238877534866333008e-01
2.311974167823791504e-01 5.022077560424804688e-01 -3.809916675090789795e-01 -5.199154019355773926e-01 2.017153985798358917e-02 4.142954647541046143e-01 4.156618565320968628e-02 3.241807520389556885e-01
5.047582983970642090e-01 3.723073005676269531e-01 -4.274544715881347656e-01 -4.502953290939331055e-01 1.683229357004165649e-01 1.578560173511505127e-01 2.083656191825866699e-01 3.527828156948089600e-01
-3.288423418998718262e-01 6.685084700584411621e-01 -1.292360015213489532e-02 -3.720932304859161377e-01 -2.726091817021369934e-02 4.983465373516082764e-01 9.893979132175445557e-02 2.178466320037841797e-01
-2.604685425758361816e-01 5.514550805091857910e-01 8.551399409770965576e-02 -3.635401129722595215e-01 -6.486269831657409668e-02 5.183787941932678223e-01 2.160973697900772095e-01 4.110447168350219727e-01
1.745248883962631226e-01 8.452197909355163574e-01 -2.077464610338211060e-01 9.492433071136474609e-02 8.986077457666397095e-02 4.127102494239807129e-01 6.699476391077041626e-02 1.417122781276702881e-01
-5.666015148162841797e-01 2.157021760940551758e-01 -5.833017230033874512e-01 -2.584615051746368408e-01 2.734909057617187500e-01 1.211786493659019470e-01 2.289687544107437134e-01 2.889356315135955811e-01
-4.880524575710296631e-01 1.722692400217056274e-01 -5.138618350028991699e-01 -3.879184722900390625e-01 3.090024590492248535e-01 -1.188707053661346436e-01 4.440043568611145020e-01 1.041184738278388977e-01
3.245576620101928711e-01 7.726512551307678223e-01 -2.420583218336105347e-01 -3.588116168975830078e-01 -1.521567106246948242e-01 2.327715158462524414e-01 1.261910051107406616e-01 -1.306739896535873413e-01
3.935612142086029053e-01 4.576473534107208252e-01 -6.308919787406921387e-01 -2.356404215097427368e-01 -3.194442391395568848e-02 1.232870109379291534e-02 1.211061552166938782e-01 -4.077723026275634766e-01
3.550038337707519531e-01 2.151788324117660522e-01 -1.178566068410873413e-01 -2.249854430556297302e-02 -1.968832314014434814e-01 6.990494132041931152e-01 4.366528689861297607e-01 3.085045814514160156e-01
4.213445484638214111e-01 5.417249798774719238e-01 -2.051849067211151123e-01 -3.712216615676879883e-01 -3.895320892333984375e-01 3.581949472427368164e-01 2.291165590286254883e-01 -1.286979466676712036e-01
-4.140214025974273682e-01 -1.200025156140327454e-01 -4.658275842666625977e-01 -4.300911724567413330e-01 1.621664166450500488e-01 2.052572965621948242e-01 4.374240636825561523e-01 3.904406428337097168e-01
3.566787242889404297e-01 4.523585438728332520e-01 1.395983397960662842e-01 -4.209245741367340088e-01 -2.333602309226989746e-01 1.812249571084976196e-01 5.284997820854187012e-01 3.238444030284881592e-01
3.048793785274028778e-02 3.404103964567184448e-02 -8.408701419830322266e-01 -7.667819410562515259e-02 1.412830352783203125e-01 4.928913712501525879e-01 1.219489350914955139e-01 -8.482350409030914307e-02
-4.930332303047180176e-01 -4.942838102579116821e-02 -2.591832876205444336e-01 1.743463724851608276e-01 -3.250283896923065186e-01 1.598730832338333130e-01 7.094060778617858887e-01 1.498088687658309937e-01
-3.594679236412048340e-01 3.804844021797180176e-01 -2.854995429515838623e-01 -1.884179509943351150e-04 -3.675285279750823975e-01 -5.282962322235107422e-02 3.628614544868469238e-01 6.123461127281188965e-01
-5.073592066764831543e-01 3.658910393714904785e-01 -4.313406348228454590e-02 -2.560540437698364258e-01 3.715548813343048096e-01 -7.860073447227478027e-02 5.806042551994323730e-01 2.448544204235076904e-01
-3.779988884925842285e-01 1.679732799530029297e-01 -4.758367240428924561e-01 1.264762580394744873e-01 -2.552410066127777100e-01 -6.369826197624206543e-02 5.261119604110717773e-01 4.903934001922607422e-01
5.477448925375938416e-02 6.502891778945922852e-01 -6.054630875587463379e-01 2.744290828704833984e-01 8.390992134809494019e-02 3.866432234644889832e-02 7.459241151809692383e-02 3.436962664127349854e-01
-1.930419802665710449e-01 1.124827489256858826e-01 -2.435973882675170898e-01 -2.718852162361145020e-01 2.955811321735382080e-01 8.069692850112915039e-01 2.596276700496673584e-01 1.041493713855743408e-01
4.074226319789886475e-01 4.351043105125427246e-01 8.676260709762573242e-02 -3.451229259371757507e-02 1.344397813081741333e-01 5.185980796813964844e-01 5.786459445953369141e-01 1.188399493694305420e-01
1.137968674302101135e-01 5.660622715950012207e-01 -4.306682944297790527e-01 -5.559347569942474365e-02 -5.031417310237884521e-02 2.597205936908721924e-01 1.151109230704605579e-03 6.388038396835327148e-01
2.658118903636932373e-01 7.911793589591979980e-01 -3.294249996542930603e-02 2.774014770984649658e-01 1.176450252532958984e-01 2.482032328844070435e-01 3.771248161792755127e-01 8.760363608598709106e-02
7.094016671180725098e-02 5.227234959602355957e-01 -4.175733327865600586e-01 5.715748071670532227e-01 -1.832125782966613770e-01 5.407625809311866760e-02 4.287354052066802979e-01 1.889697648584842682e-02
4.833666384220123291e-01 6.983901262283325195e-01 -3.461894989013671875e-01 -1.840296685695648193e-01 -1.405683308839797974e-01 1.686807274818420410e-01 1.767973750829696655e-01 -2.131295949220657349e-01
-7.264916300773620605e-01 4.436663687229156494e-01 -2.913163900375366211e-01 -2.691903412342071533e-01 1.581996083259582520e-01 1.003086641430854797e-01 2.811736464500427246e-01 6.240017339587211609e-02
-3.926961719989776611e-01 6.356300413608551025e-02 -3.445595502853393555e-01 -3.150514513254165649e-02 -5.042706727981567383e-01 -2.324807085096836090e-02 6.128852367401123047e-01 3.026186227798461914e-01
-1.078376322984695435e-01 1.603138148784637451e-01 -7.030883431434631348e-01 -1.556294262409210205e-01 1.866789609193801880e-01 4.538763165473937988e-01 -3.967187553644180298e-02 4.490993916988372803e-01
-6.355293989181518555e-01 2.141625136137008667e-01 -3.190442919731140137e-01 -4.543968737125396729e-01 -8.203779160976409912e-02 -2.368315681815147400e-02 4.242796897888183594e-01 2.338093072175979614e-01
-4.568108022212982178e-01 5.062850713729858398e-01 -1.886163204908370972e-01 -2.087379992008209229e-01 3.400690853595733643e-01 -2.099411636590957642e-01 5.223311781883239746e-01 1.526424884796142578e-01
-2.856169641017913818e-01 2.908114790916442871e-01 -1.158637404441833496e-01 -4.808816015720367432e-01 1.589058041572570801e-01 7.146469950675964355e-01 2.071698904037475586e-01 1.014371886849403381e-01
1.225321292877197266e-01 8.858593702316284180e-01 7.090408354997634888e-02 6.440434604883193970e-02 -1.473836302757263184e-01 2.222625166177749634e-01 2.922427356243133545e-01 1.858368068933486938e-01
4.311697483062744141e-01 7.437763810157775879e-01 -3.260563611984252930e-01 -3.447471559047698975e-01 -6.313473731279373169e-02 2.624744363129138947e-02 1.703695803880691528e-01 -4.500370472669601440e-02
3.351219296455383301e-01 4.775261878967285156e-01 -2.345654666423797607e-01 -6.390230655670166016e-01 1.605173945426940918e-01 1.749607175588607788e-01 2.279920428991317749e-01 2.965351045131683350e-01
3.102693855762481689e-01 3.813354671001434326e-01 -5.152370929718017578e-01 -5.852646231651306152e-01 9.602440148591995239e-02 3.139535784721374512e-01 3.348710387945175171e-02 2.034783363342285156e-01
2.022226005792617798e-01 6.840515732765197754e-01 -1.264327913522720337e-01 -1.631780415773391724e-01 -1.164566576480865479e-01 2.416628003120422363e-01 1.312693804502487183e-01 5.994767546653747559e-01
2.935630679130554199e-01 7.217814326286315918e-01 -1.421329826116561890e-01 -3.278032541275024414e-01 2.823022603988647461e-01 3.611529171466827393e-01 1.865502595901489258e-01 1.423673331737518311e-01
-7.637084275484085083e-02 5.737718939781188965e-01 -3.401617109775543213e-01 -2.581661939620971680e-01 -3.070573806762695312e-01 6.203280091285705566e-01 -5.057115480303764343e-02 -3.074152953922748566e-02
3.562758564949035645e-01 7.395554780960083008e-01 -1.776621937751770020e-01 -4.863743185997009277e-01 2.353000221773982048e-03 -1.406605076044797897e-02 2.366320937871932983e-01 -4.246637225151062012e-02
-3.362833857536315918e-01 2.269902266561985016e-02 -4.672515690326690674e-01 5.485863238573074341e-02 4.197534620761871338e-01 1.848687231540679932e-01 6.427118778228759766e-01 2.040021419525146484e-01
-4.992227852344512939e-01 4.549221098423004150e-01 -4.451805949211120605e-01 3.016524948179721832e-02 -5.129960775375366211e-01 -2.791183628141880035e-02 1.779484301805496216e-01 2.216238677501678467e-01
3.206858336925506592e-01 4.874802529811859131e-01 -1.929351389408111572e-01 3.199519217014312744e-01 2.060995995998382568e-01 5.856941938400268555e-01 3.665877580642700195e-01 -5.389992613345384598e-03
-1.575857866555452347e-03 5.414361357688903809e-01 -2.776227295398712158e-01 -2.758825421333312988e-01 -4.202197790145874023e-01 6.077494025230407715e-01 2.010748162865638733e-02 8.550258725881576538e-02
1.155697926878929138e-01 4.761939346790313721e-01 -2.773314416408538818e-01 -4.682812988758087158e-01 3.433199366554617882e-03 3.719585537910461426e-01 5.265722051262855530e-02 5.679306387901306152e-01
3.085238933563232422e-01 5.969369411468505859e-01 8.548068255186080933e-02 -8.620090037584304810e-02 8.683069795370101929e-02 5.877400636672973633e-01 4.172610938549041748e-01 8.159033209085464478e-02
-2.045881450176239014e-01 5.638415217399597168e-01 -3.067307174205780029e-01 -8.674403280019760132e-02 -1.610240638256072998e-01 6.321205496788024902e-01 -4.077546298503875732e-02 3.338416814804077148e-01
4.560472369194030762e-01 5.688248276710510254e-01 -2.146510928869247437e-01 -5.373859405517578125e-01 -1.460066884756088257e-01 -1.231250017881393433e-01 2.965177297592163086e-01 9.591570496559143066e-02
-3.049442470073699951e-01 2.134651839733123779e-01 -3.496775627136230469e-01 1.670489162206649780e-01 -1.876130104064941406e-01 -6.522846221923828125e-02 5.352228879928588867e-01 6.207615733146667480e-01
3.932680487632751465e-01 2.670337557792663574e-01 -1.444869395345449448e-02 -4.096518456935882568e-01 -3.919844627380371094e-01 4.422110319137573242e-01 4.690049886703491211e-01 1.919424086809158325e-01
3.304526582360267639e-02 -1.704686582088470459e-01 -5.360820889472961426e-01 -1.844610571861267090e-01 3.103761933743953705e-02 6.564075946807861328e-01 3.813908994197845459e-01 2.667305171489715576e-01
9.860894829034805298e-02 4.090041816234588623e-01 -4.941612482070922852e-01 5.478914976119995117e-01 1.633156836032867432e-01 6.950104236602783203e-02 4.923193156719207764e-01 -6.877986341714859009e-02
4.385417997837066650e-01 1.196250915527343750e-01 -3.345280140638351440e-02 -4.161452054977416992e-01 -3.720681369304656982e-02 3.877886235713958740e-01 5.993037819862365723e-01 3.288552165031433105e-01
1.067421063780784607e-01 8.229277133941650391e-01 -4.286316037178039551e-02 -4.033501148223876953e-01 -6.627406924962997437e-02 4.634279757738113403e-02 1.558036208152770996e-01 3.406653702259063721e-01
2.812408804893493652e-01 3.910138010978698730e-01 -7.057366371154785156e-01 1.655738055706024170e-01 8.533386141061782837e-02 -2.558227181434631348e-01 3.825791776180267334e-01 1.530977040529251099e-01
-1.453333068639039993e-02 3.899918198585510254e-01 -5.830976366996765137e-01 -1.519714891910552979e-01 6.633867323398590088e-02 6.751039028167724609e-01 -1.387867033481597900e-01 -7.189618051052093506e-02
1.775177717208862305e-01 2.999798357486724854e-01 -3.160792216658592224e-02 2.243233174085617065e-01 2.443268336355686188e-02 7.364850640296936035e-01 5.326325297355651855e-01 -2.179191261529922485e-02
-7.351427525281906128e-02 6.027055978775024414e-01 -5.445446074008941650e-02 -4.347144663333892822e-01 -1.895032972097396851e-01 3.156932294368743896e-01 1.118052303791046143e-01 5.397458076477050781e-01
3.097192943096160889e-01 5.334947705268859863e-01 1.134740263223648071e-01 -6.427650153636932373e-02 -3.125303089618682861e-01 5.254110693931579590e-01 4.727540314197540283e-01 7.225774973630905151e-02
2.422356279566884041e-03 1.144592836499214172e-01 2.236537635326385498e-01 -3.660760521888732910e-01 -2.457097917795181274e-01 4.170680940151214600e-01 6.737564206123352051e-01 -3.385167419910430908e-01
4.145441651344299316e-01 -7.969810813665390015e-02 -4.905962646007537842e-01 1.375232040882110596e-01 -3.039206191897392273e-02 -5.732997506856918335e-02 7.451230883598327637e-01 5.277500301599502563e-02
2.681409716606140137e-01 3.592415452003479004e-01 1.509033590555191040e-01 -4.807882383465766907e-02 -3.113231360912322998e-01 4.521800875663757324e-01 5.104445815086364746e-01 4.604561328887939453e-01
-6.392251253128051758e-01 2.561230659484863281e-01 -2.590589523315429688e-01 -5.034542456269264221e-02 -2.709282003343105316e-02 -3.001614846289157867e-02 6.167090535163879395e-01 -2.723619341850280762e-01
9.631641209125518799e-02 -1.507110297679901123e-01 -7.158214449882507324e-01 -2.317513525485992432e-01 2.514803111553192139e-01 5.091848373413085938e-01 2.658300697803497314e-01 9.339834004640579224e-02
1.580725908279418945e-01 1.194026321172714233e-01 -3.000573217868804932e-01 1.390130817890167236e-01 2.336037755012512207e-01 1.134285032749176025e-01 7.771255373954772949e-01 -4.243066608905792236e-01
-4.123389720916748047e-01 3.025792837142944336e-01 -5.395669937133789062e-01 -3.203518688678741455e-01 -2.367829829454421997e-01 -3.334223926067352295e-01 4.145011305809020996e-01 -7.494466006755828857e-02
-5.067921876907348633e-01 2.742817103862762451e-01 -3.218692839145660400e-01 -5.123048424720764160e-01 1.305630989372730255e-02 -1.493994295597076416e-01 5.022943615913391113e-01 -1.645742654800415039e-01
4.207406342029571533e-01 5.349753499031066895e-01 -4.725551605224609375e-01 -4.584318399429321289e-01 -2.131546586751937866e-01 1.642321795225143433e-01 5.095382034778594971e-02 1.682470887899398804e-01
4.311406612396240234e-01 5.675702691078186035e-01 1.560535132884979248e-01 -9.080570191144943237e-02 -1.478481739759445190e-01 8.719979971647262573e-02 6.412838101387023926e-01 1.366589069366455078e-01
3.279602229595184326e-01 -9.984059631824493408e-02 -5.669731497764587402e-01 -3.176088631153106689e-01 1.787717342376708984e-01 5.097905397415161133e-01 3.704528808593750000e-01 1.762362718582153320e-01
-1.612983793020248413e-01 3.034669756889343262e-01 -1.432879716157913208e-01 -1.622587293386459351e-01 2.710006833076477051e-01 -2.811239957809448242e-01 7.690866589546203613e-01 3.017697930335998535e-01
1.847443580627441406e-01 -8.519695699214935303e-02 -1.811338067054748535e-01 9.805660694837570190e-02 -3.989474773406982422e-01 6.106426119804382324e-01 6.145317554473876953e-01 8.058160543441772461e-02
2.004294991493225098e-01 5.958663821220397949e-01 4.733472689986228943e-02 -6.376545429229736328e-01 -1.216975674033164978e-01 7.084859162569046021e-02 3.333154916763305664e-01 2.549477815628051758e-01
-1.373443007469177246e-02 5.975748896598815918e-01 7.907649502158164978e-03 -4.686735868453979492e-01 -2.370061576366424561e-01 5.655357837677001953e-01 2.025854885578155518e-01 7.716691493988037109e-02
2.360655739903450012e-02 -1.147152855992317200e-01 -4.325973689556121826e-01 8.477473258972167969e-02 -3.725084364414215088e-01 5.302630662918090820e-01 4.982598423957824707e-01 -3.517830669879913330e-01
2.566269636154174805e-01 4.494024515151977539e-01 -5.525419116020202637e-01 2.492441236972808838e-01 2.184895873069763184e-01 -2.803270220756530762e-01 4.593228399753570557e-01 1.656997501850128174e-01
-3.619647324085235596e-01 3.859754800796508789e-01 -2.862559854984283447e-01 3.321295082569122314e-01 -2.538088858127593994e-01 -7.458547502756118774e-02 6.012932062149047852e-01 3.101881742477416992e-01
4.128183126449584961e-01 9.090562909841537476e-02 -1.898334771394729614e-01 -3.383624851703643799e-01 -4.544015228748321533e-01 4.491665661334991455e-01 4.484487771987915039e-01 2.478984147310256958e-01
-4.816195741295814514e-02 1.524548083543777466e-01 -1.362326592206954956e-01 1.100828498601913452e-01 1.014889180660247803e-01 7.825606465339660645e-01 4.904765188694000244e-01 -2.837111055850982666e-01
3.601285815238952637e-01 2.041103839874267578e-01 -6.510688662528991699e-01 -2.841149270534515381e-01 4.932817816734313965e-02 -2.202409058809280396e-01 3.976756930351257324e-01 -3.390416800975799561e-01
-5.633052587509155273e-01 2.598614692687988281e-01 -3.385773301124572754e-01 -4.068872332572937012e-01 1.659823022782802582e-02 -1.765315234661102295e-01 5.502208471298217773e-01 -2.802657522261142731e-02
-3.425137400627136230e-01 4.103781655430793762e-02 -3.352446556091308594e-01 -1.517435908317565918e-01 -3.154912889003753662e-01 -2.046287953853607178e-01 7.024704813957214355e-01 3.327352702617645264e-01
-2.378976345062255859e-01 5.505635738372802734e-01 -3.619098663330078125e-01 -2.850627899169921875e-01 4.391229152679443359e-02 5.784452557563781738e-01 -8.632633090019226074e-02 2.899399399757385254e-01
-1.079801172018051147e-01 6.843301057815551758e-01 -2.279106229543685913e-01 4.890872836112976074e-01 -4.204785823822021484e-02 1.577387005090713501e-02 3.886501789093017578e-01 -2.753491401672363281e-01
-3.118427991867065430e-01 3.504480421543121338e-02 -4.677561819553375244e-01 -3.069604337215423584e-01 4.378082752227783203e-01 1.031439453363418579e-01 4.184873104095458984e-01 4.594117105007171631e-01
-4.750445187091827393e-01 1.347345113754272461e-01 -3.907909989356994629e-01 -3.924444615840911865e-01 -4.374739229679107666e-01 -2.205656282603740692e-02 3.890115618705749512e-01 3.259588479995727539e-01
3.519653677940368652e-01 5.152876377105712891e-01 -5.545950531959533691e-01 -3.258662819862365723e-01 2.080111205577850342e-01 3.538490831851959229e-01 4.513309150934219360e-02 1.622336059808731079e-01
2.449176758527755737e-01 -6.843438744544982910e-02 -1.220637336373329163e-01 -2.689881324768066406e-01 -1.199320890009403229e-02 6.140761375427246094e-01 6.805110573768615723e-01 -8.803064376115798950e-02
-4.549415316432714462e-03 1.730350591242313385e-02 -3.504163324832916260e-01 -2.111762762069702148e-02 5.610873103141784668e-01 8.526504784822463989e-02 6.159187555313110352e-01 4.183267652988433838e-01
1.942578405141830444e-01 4.473842084407806396e-01 4.681343957781791687e-02 -3.005775511264801025e-01 -6.379370093345642090e-01 3.183384537696838379e-01 3.552525341510772705e-01 1.872581094503402710e-01
-1.480562835931777954e-01 6.409856081008911133e-01 2.278956919908523560e-01 -4.204198718070983887e-01 -3.512783944606781006e-01 2.402711808681488037e-01 2.998653352260589600e-01 2.597721815109252930e-01
1.840450465679168701e-01 1.174847260117530823e-01 -5.048613995313644409e-02 -8.922781795263290405e-02 -2.167226821184158325e-01 7.277505397796630859e-01 4.988505244255065918e-01 3.411347270011901855e-01
3.497855663299560547e-01 5.099154710769653320e-01 -4.336122572422027588e-01 -3.598152101039886475e-01 1.697422936558723450e-02 2.319133840501308441e-02 1.264134496450424194e-01 5.323001146316528320e-01
-2.874607443809509277e-01 2.233296930789947510e-01 -3.498426675796508789e-01 1.592296361923217773e-01 -1.947894394397735596e-01 8.095095157623291016e-01 1.587554067373275757e-01 3.597422689199447632e-02
1.952862925827503204e-02 2.500263750553131104e-01 -7.872444391250610352e-01 2.150141894817352295e-01 -5.419280380010604858e-03 9.693899005651473999e-02 6.558451056480407715e-02 5.073388218879699707e-01
-3.132563829421997070e-01 3.980931937694549561e-01 -4.349166154861450195e-01 -2.909486889839172363e-01 -4.706788361072540283e-01 -3.296338617801666260e-01 3.683508038520812988e-01 6.090458109974861145e-02
-1.484778225421905518e-01 -1.631820201873779297e-01 -4.018749296665191650e-01 -3.629936277866363525e-01 -2.510193288326263428e-01 3.681715726852416992e-01 4.802480340003967285e-01 -4.783922433853149414e-01
1.408952027559280396e-01 2.735979259014129639e-01 -7.497245669364929199e-01 2.515136897563934326e-01 2.549018152058124542e-02 5.210149288177490234e-02 1.255984157323837280e-01 5.106930732727050781e-01
1.070678830146789551e-01 3.302056193351745605e-01 2.800357341766357422e-02 -1.986241042613983154e-01 -5.020790100097656250e-01 6.466671824455261230e-01 3.864726722240447998e-01 1.401500403881072998e-01
-6.394879519939422607e-02 3.967326134443283081e-02 -5.253805518150329590e-01 -3.431875407695770264e-01 -6.035881862044334412e-02 4.994651377201080322e-01 2.913407087326049805e-01 -5.123923420906066895e-01
-2.615022659301757812e-01 2.444356679916381836e-01 -4.765660762786865234e-01 8.441665023565292358e-02 5.802718400955200195e-01 2.442773431539535522e-01 3.522771298885345459e-01 3.422577679157257080e-01
-4.128468334674835205e-01 9.709619730710983276e-02 -2.926751971244812012e-01 -2.740260064601898193e-01 -5.509042739868164062e-01 -6.011610105633735657e-02 5.256951451301574707e-01 2.755285203456878662e-01
-9.612525254487991333e-02 2.926469221711158752e-02 -6.776079535484313965e-01 -3.055475354194641113e-01 4.083267152309417725e-01 6.972061097621917725e-02 2.809608280658721924e-01 4.322744011878967285e-01
1.826119273900985718e-01 6.407430768013000488e-01 1.331996321678161621e-01 1.704261898994445801e-01 1.308416426181793213e-01 5.398461222648620605e-01 4.480188190937042236e-01 -6.306102033704519272e-03
3.989961445331573486e-01 5.907711386680603027e-01 8.681738399900496006e-04 -1.617420464754104614e-01 -2.540304660797119141e-01 5.336773395538330078e-01 3.403219878673553467e-01 -2.163887396454811096e-02
-8.503395318984985352e-02 5.438249111175537109e-01 -4.399920105934143066e-01 6.299528479576110840e-02 -5.921864882111549377e-02 -3.993476033210754395e-01 3.812026083469390869e-01 4.372203350067138672e-01
3.024597764015197754e-01 1.148330494761466980e-01 -3.959785997867584229e-01 1.818295270204544067e-01 -3.701082766056060791e-01 -9.974505752325057983e-02 6.821166276931762695e-01 -3.053817749023437500e-01
-2.822107970714569092e-01 -9.672608971595764160e-02 -3.260277807712554932e-01 1.388686448335647583e-01 2.870208621025085449e-01 1.330607533454895020e-01 7.985844016075134277e-01 2.181727439165115356e-01
3.349281847476959229e-01 3.966665863990783691e-01 -4.809946715831756592e-01 3.394684493541717529e-01 -2.100116759538650513e-01 3.351743221282958984e-01 2.103153169155120850e-01 4.280241727828979492e-01
-3.982538878917694092e-01 3.453688025474548340e-01 -3.788643181324005127e-01 -2.293897867202758789e-01 -6.103436350822448730e-01 -1.601874530315399170e-01 3.262978792190551758e-01 1.459677815437316895e-01
-2.757477760314941406e-01 6.071204543113708496e-01 1.489820480346679688e-01 -3.074575066566467285e-01 -2.444846034049987793e-01 4.976168274879455566e-01 2.432023882865905762e-01 2.685138285160064697e-01
-4.372719824314117432e-01 2.410993427038192749e-01 -1.495076268911361694e-01 -2.285336256027221680e-01 5.299302935600280762e-01 1.818175017833709717e-01 5.738178491592407227e-01 1.814764440059661865e-01
-2.559830546379089355e-01 2.128567844629287720e-01 -5.718645080924034119e-02 -5.999124422669410706e-02 -7.958020269870758057e-02 -1.713655292987823486e-01 7.525769472122192383e-01 5.293623805046081543e-01
2.454379498958587646e-01 5.574684143066406250e-01 -6.285072565078735352e-01 2.753991782665252686e-01 -2.845388352870941162e-01 6.311199814081192017e-02 1.483466625213623047e-01 -2.262098342180252075e-01
4.000549316406250000e-01 3.013592660427093506e-01 -1.694973856210708618e-01 -4.317824840545654297e-01 -5.537315607070922852e-01 3.491104245185852051e-01 3.244234025478363037e-01 1.503391657024621964e-02
-9.141717851161956787e-02 6.739640831947326660e-01 -1.059574037790298462e-01 -2.397810220718383789e-01 -1.235484108328819275e-01 3.213927745819091797e-01 5.274022743105888367e-02 5.893678069114685059e-01
3.113595545291900635e-01 -2.959629148244857788e-02 -4.505785405635833740e-01 -2.973222173750400543e-03 -3.445536643266677856e-02 -1.851473897695541382e-01 8.039610385894775391e-01 -1.316404640674591064e-01
-5.535379648208618164e-01 2.787364423274993896e-01 -3.875642120838165283e-01 -4.567988216876983643e-01 -1.422688961029052734e-01 -2.001508176326751709e-01 4.388521313667297363e-01 6.433250010013580322e-02
-2.662401273846626282e-02 3.702820241451263428e-01 -5.898522138595581055e-01 -2.586274147033691406e-01 -1.417617350816726685e-01 6.402953863143920898e-01 -1.121195405721664429e-01 6.872426718473434448e-02
-3.674481511116027832e-01 3.951363563537597656e-01 -3.352768123149871826e-01 5.738648772239685059e-02 -3.969736993312835693e-01 -2.291568368673324585e-01 5.578088164329528809e-01 2.681302428245544434e-01
-5.575514435768127441e-01 2.464873939752578735e-01 -1.037401407957077026e-01 -5.133572220802307129e-01 5.346067622303962708e-02 8.135496079921722412e-02 5.782992243766784668e-01 1.008765846490859985e-01
-2.991217374801635742e-01 5.460567474365234375e-01 -5.081675052642822266e-01 -1.656383872032165527e-01 3.829929232597351074e-01 -3.209884166717529297e-01 2.156535983085632324e-01 1.745115518569946289e-01
3.763163983821868896e-01 9.447558969259262085e-02 -4.587513804435729980e-01 1.595423221588134766e-01 2.067407220602035522e-01 6.057993173599243164e-01 4.341873526573181152e-01 1.236952468752861023e-01
2.545563578605651855e-01 5.202170610427856445e-01 -4.432103931903839111e-01 3.105530142784118652e-01 -4.192535877227783203e-01 2.433326989412307739e-01 2.205930501222610474e-01 -2.967337071895599365e-01
3.889744579792022705e-01 5.914908647537231445e-01 -1.250764429569244385e-01 3.256985219195485115e-03 4.307826161384582520e-01 2.358615696430206299e-01 4.285048842430114746e-01 2.415824085474014282e-01
1.885921657085418701e-01 2.939175665378570557e-01 -6.822818517684936523e-01 9.372298419475555420e-02 1.238279491662979126e-01 -2.570124268531799316e-01 2.988432645797729492e-01 4.827594757080078125e-01
1.837292015552520752e-01 -4.086405783891677856e-02 -1.850899457931518555e-01 2.861375547945499420e-02 -3.974194526672363281e-01 6.466314792633056641e-01 5.925418138504028320e-01 4.813329875469207764e-02
2.942403256893157959e-01 8.027055859565734863e-01 -1.278734058141708374e-01 -3.010367453098297119e-01 -2.925239801406860352e-01 1.425537168979644775e-01 1.833525747060775757e-01 -1.503387689590454102e-01
1.422845423221588135e-01 3.791327178478240967e-01 -8.040668368339538574e-01 2.698788046836853027e-01 1.331871598958969116e-01 -1.117389425635337830e-01 2.858221828937530518e-01 6.882372498512268066e-02
-2.647618390619754791e-02 -7.654713839292526245e-02 -8.832494616508483887e-01 -7.113602757453918457e-02 3.536950424313545227e-02 4.312438070774078369e-01 1.416938751935958862e-01 -3.082464449107646942e-02
1.790597289800643921e-01 4.340544641017913818e-01 -7.105630636215209961e-01 3.711674511432647705e-01 -3.894850611686706543e-02 5.724769551306962967e-03 2.235850244760513306e-01 2.921118736267089844e-01
-4.262007474899291992e-01 3.600957691669464111e-01 -3.989400267601013184e-01 1.085897013545036316e-01 -4.573679864406585693e-01 -6.599023938179016113e-02 3.841723799705505371e-01 3.957403004169464111e-01
-1.775510460138320923e-01 6.366485953330993652e-01 1.378120332956314087e-01 -4.383430778980255127e-01 1.539206355810165405e-01 4.980806410312652588e-01 2.655412256717681885e-01 9.863658249378204346e-02
-3.581183254718780518e-01 3.866254389286041260e-01 -3.353309035301208496e-01 3.590635657310485840e-01 -1.880586296319961548e-01 -1.901723630726337433e-02 5.415745973587036133e-01 3.897022902965545654e-01
2.407077252864837646e-01 -1.557134687900543213e-01 -3.828256428241729736e-01 6.997352838516235352e-02 -1.241966709494590759e-01 -1.211848333477973938e-01 8.562802076339721680e-01 5.508992075920104980e-02
3.123885393142700195e-02 4.594215154647827148e-01 -1.265731602907180786e-01 -4.141912460327148438e-01 -4.451452493667602539e-01 5.274416804313659668e-01 1.197481527924537659e-01 3.311982452869415283e-01
-3.649299442768096924e-01 6.318113207817077637e-02 -2.858919799327850342e-01 2.537422776222229004e-01 1.805435270071029663e-01 1.089905109256505966e-02 8.000111579895019531e-01 2.097198218107223511e-01
-5.434981584548950195e-01 2.569802701473236084e-01 -3.315690755844116211e-01 -1.915010809898376465e-01 -1.112563535571098328e-01 -2.469591051340103149e-01 6.454987525939941406e-01 -4.387150332331657410e-02
-4.043046236038208008e-01 3.663305342197418213e-01 -2.534029781818389893e-01 -1.240679845213890076e-01 2.647773027420043945e-01 -2.727633714675903320e-01 6.804431080818176270e-01 -1.233868449926376343e-01
1.989705674350261688e-02 -7.854241132736206055e-02 -6.562144756317138672e-01 3.895505098626017570e-03 -4.899189807474613190e-03 5.652227997779846191e-01 1.333217471837997437e-01 4.748971760272979736e-01
-3.011590242385864258e-01 4.066593199968338013e-02 -2.992230951786041260e-01 1.044190153479576111e-01 -4.247917830944061279e-01 -6.611007452011108398e-02 6.926258206367492676e-01 3.777073025703430176e-01
3.907123506069183350e-01 -1.259653717279434204e-01 -8.092070370912551880e-02 -1.304743438959121704e-01 1.084561794996261597e-01 4.296093881130218506e-01 7.737043499946594238e-01 1.138392314314842224e-01
-5.380648970603942871e-01 3.098796904087066650e-01 -1.279682517051696777e-01 -3.954867422580718994e-01 1.988454461097717285e-01 -4.739513620734214783e-02 6.319159865379333496e-01 -2.390404418110847473e-02
1.807920932769775391e-01 1.356042921543121338e-01 -1.693830080330371857e-02 -6.340496540069580078e-01 -4.441548585891723633e-01 3.907107412815093994e-01 4.121077060699462891e-01 -1.638859808444976807e-01
4.291382730007171631e-01 5.982048511505126953e-01 -4.698862731456756592e-01 -4.378428757190704346e-01 -8.705418556928634644e-02 8.259209245443344116e-02 1.064284518361091614e-01 -1.405873894691467285e-01
-1.899555474519729614e-01 4.058438241481781006e-01 -5.717100501060485840e-01 4.694856703281402588e-01 -2.715363800525665283e-01 6.755339354276657104e-02 3.949584066867828369e-01 -1.328567415475845337e-01
-3.963373303413391113e-01 3.279463052749633789e-01 -2.737034261226654053e-01 1.135819479823112488e-01 -3.635706901550292969e-01 -1.614713221788406372e-01 6.382812261581420898e-01 2.861710786819458008e-01
3.440445661544799805e-01 1.177666708827018738e-01 -4.903944730758666992e-01 2.867139279842376709e-01 -1.554656922817230225e-01 -1.152188032865524292e-01 7.032728791236877441e-01 -1.141706854104995728e-01
-3.763238191604614258e-01 6.120410934090614319e-02 -2.463805228471755981e-01 -1.853932589292526245e-01 -4.417835175991058350e-01 -4.816523566842079163e-02 6.129393577575683594e-01 4.317096173763275146e-01
-6.395651102066040039e-01 2.457705885171890259e-01 -9.901139140129089355e-02 -3.547053337097167969e-01 3.117884323000907898e-02 1.334270983934402466e-01 5.877317786216735840e-01 -1.753016412258148193e-01
-2.832876145839691162e-01 2.363633513450622559e-01 -5.551297068595886230e-01 -3.176852762699127197e-01 -3.471933305263519287e-01 -3.035837709903717041e-01 3.401310741901397705e-01 3.555166721343994141e-01
2.980372905731201172e-01 -4.091392830014228821e-02 -2.726085782051086426e-01 -5.116252303123474121e-01 -1.595499217510223389e-01 5.613883733749389648e-01 4.634818732738494873e-01 1.341472417116165161e-01
3.340915143489837646e-01 3.548387885093688965e-01 6.910697091370820999e-03 -5.555838346481323242e-01 -1.786865592002868652e-01 4.280540943145751953e-01 4.210950136184692383e-01 2.475297898054122925e-01
3.897794783115386963e-01 3.682672083377838135e-01 -2.868391275405883789e-01 -6.178604960441589355e-01 -5.488329008221626282e-02 1.174984350800514221e-01 3.897413611412048340e-01 -2.823232412338256836e-01
-4.876525402069091797e-01 2.396909445524215698e-01 -4.324685931205749512e-01 -6.194003224372863770e-01 6.293173134326934814e-02 -9.804255515336990356e-02 3.224717378616333008e-01 1.284387409687042236e-01
-1.350938826799392700e-01 6.222373247146606445e-01 -4.601263403892517090e-01 4.031982719898223877e-01 -2.689642608165740967e-01 -6.528866291046142578e-02 2.893115878105163574e-01 -2.449077963829040527e-01
-4.233631193637847900e-01 3.459985554218292236e-01 -3.206195235252380371e-01 1.143236532807350159e-01 -3.680467605590820312e-01 -1.552153080701828003e-01 5.862024426460266113e-01 2.863537669181823730e-01
-1.973180845379829407e-02 5.900430679321289062e-01 -2.428615242242813110e-01 -2.674190700054168701e-01 -3.634653091430664062e-01 5.659556984901428223e-01 2.521495893597602844e-02 2.606076896190643311e-01
-2.816074788570404053e-01 4.217195510864257812e-01 2.166280895471572876e-02 2.299898862838745117e-01 -3.077054917812347412e-01 6.644052267074584961e-01 3.270003199577331543e-01 -2.154975980520248413e-01
-5.893790721893310547e-01 2.251556664705276489e-01 -5.203211903572082520e-01 4.240536689758300781e-02 -5.191343277692794800e-02 -1.760422997176647186e-02 4.190155863761901855e-01 3.883630335330963135e-01
2.009713947772979736e-01 -3.184357285499572754e-01 -5.456935167312622070e-01 1.176872998476028442e-01 -1.879540234804153442e-01 3.073460757732391357e-01 6.202858686447143555e-01 1.789823323488235474e-01
1.949151791632175446e-02 4.994529485702514648e-01 -5.625434517860412598e-01 -3.008925616741180420e-01 1.253603547811508179e-01 3.746466711163520813e-02 1.417871862649917603e-01 -5.531303882598876953e-01
1.548475772142410278e-01 4.486542940139770508e-01 -7.625780105590820312e-01 2.738480269908905029e-01 -1.772348880767822266e-01 2.927967905998229980e-01 -1.795757934451103210e-02 -2.736822701990604401e-02
2.929907739162445068e-01 2.604022622108459473e-02 -4.831258654594421387e-01 -2.550305724143981934e-01 -3.111727833747863770e-01 6.345161795616149902e-01 3.314138054847717285e-01 7.584664970636367798e-02
-5.689877271652221680e-01 2.651925981044769287e-01 -1.901451051235198975e-01 -4.361149966716766357e-01 -9.245277941226959229e-02 -1.011064276099205017e-01 5.962625741958618164e-01 7.263056933879852295e-02
4.294626712799072266e-01 2.696649432182312012e-01 -6.129851341247558594e-01 -1.388434767723083496e-01 8.449515700340270996e-02 -2.039986848831176758e-01 4.779531061649322510e-01 -2.657448053359985352e-01
-2.699646949768066406e-01 1.302989572286605835e-01 -6.132792830467224121e-01 -2.003121227025985718e-01 5.582237839698791504e-01 3.627884387969970703e-01 2.006961852312088013e-01 1.019648835062980652e-01
9.483405202627182007e-02 3.524594902992248535e-01 -5.856389999389648438e-01 1.718735992908477783e-01 -2.482462301850318909e-02 -3.882930278778076172e-01 4.386351704597473145e-01 3.879131674766540527e-01
2.131409198045730591e-01 6.289524435997009277e-01 -4.366573989391326904e-01 3.135607540607452393e-01 -4.646834135055541992e-01 1.642087250947952271e-01 1.638988852500915527e-01 -1.554309669882059097e-02
2.674858868122100830e-01 4.540793001651763916e-01 -5.393092036247253418e-01 2.369377017021179199e-01 -4.633155465126037598e-01 2.507123947143554688e-01 1.352736055850982666e-01 -2.818734347820281982e-01
-3.342109620571136475e-01 3.240699470043182373e-01 -1.788081973791122437e-01 1.046834886074066162e-01 -4.499532282352447510e-01 6.986142396926879883e-01 1.924155801534652710e-01 -1.131684109568595886e-01
-6.180494427680969238e-01 3.123448491096496582e-01 -4.544887244701385498e-01 2.045136690139770508e-01 -3.512504398822784424e-01 1.839704811573028564e-01 2.478725463151931763e-01 2.310996502637863159e-01
2.769447863101959229e-01 8.113252371549606323e-02 -3.854065239429473877e-01 -2.503763735294342041e-01 6.056806072592735291e-02 -2.270033210515975952e-01 7.250503301620483398e-01 -3.529814183712005615e-01
-3.798327147960662842e-01 3.820603191852569580e-01 -3.390000462532043457e-01 2.774713337421417236e-01 -2.154771238565444946e-01 -1.288451105356216431e-01 5.601783990859985352e-01 3.755187392234802246e-01
7.226432114839553833e-02 9.974308311939239502e-02 -8.823144435882568359e-01 -1.397173292934894562e-02 2.948024868965148926e-02 4.413609802722930908e-01 1.608361117541790009e-02 -1.011330559849739075e-01
4.358980357646942139e-01 3.817039728164672852e-01 -2.998987436294555664e-01 -6.453953981399536133e-01 2.295696884393692017e-01 1.158963143825531006e-01 2.678712904453277588e-01 1.411785930395126343e-01
-3.720688819885253906e-01 3.641347289085388184e-01 -3.188814520835876465e-01 2.857634723186492920e-01 -3.209791481494903564e-01 -8.938723057508468628e-02 5.489124655723571777e-01 3.651055097579956055e-01
-2.628229558467864990e-01 3.853846788406372070e-01 2.451260760426521301e-02 -5.766426324844360352e-01 2.029390633106231689e-01 5.711553096771240234e-01 2.436903864145278931e-01 1.499909311532974243e-01
-4.457440972328186035e-01 2.543308436870574951e-01 -5.013927444815635681e-02 2.165896296501159668e-01 3.230591118335723877e-01 1.532303839921951294e-01 6.989922523498535156e-01 2.660192847251892090e-01
-4.502774775028228760e-02 -1.340197324752807617e-01 -5.982902646064758301e-01 -1.733911931514739990e-01 2.229574173688888550e-01 6.626610159873962402e-01 3.054318130016326904e-01 9.938420355319976807e-02
3.108627200126647949e-01 1.061095595359802246e-01 5.299083422869443893e-03 -4.208317026495933533e-02 -1.964148133993148804e-03 6.788594722747802734e-01 6.320866942405700684e-01 1.729699671268463135e-01
-3.594843149185180664e-01 2.257408797740936279e-01 -8.205794692039489746e-01 7.930281013250350952e-02 -2.873958349227905273e-01 -9.832881391048431396e-03 2.382044196128845215e-01 -2.716684713959693909e-02
2.852858304977416992e-01 -8.095239847898483276e-02 -2.620979249477386475e-01 -3.573886752128601074e-01 4.606523737311363220e-02 5.545527935028076172e-01 6.333717703819274902e-01 -6.947029381990432739e-02
2.698818445205688477e-01 1.898039579391479492e-01 -3.796961605548858643e-01 -1.939489692449569702e-01 -5.565099120140075684e-01 5.452517271041870117e-01 2.461623102426528931e-01 -2.043386250734329224e-01
-4.035814478993415833e-02 1.819836199283599854e-01 -4.176667034626007080e-01 -1.052270680665969849e-01 7.026971578598022461e-01 9.939932823181152344e-02 4.837546348571777344e-01 2.050680071115493774e-01
-1.866152435541152954e-01 1.136799603700637817e-01 -3.636744022369384766e-01 -7.562174648046493530e-02 -6.156967878341674805e-01 -1.754628419876098633e-01 5.237357616424560547e-01 3.607009351253509521e-01
4.230864048004150391e-01 3.457277417182922363e-01 -3.649979829788208008e-02 -3.664403855800628662e-01 -3.411056399345397949e-01 3.727811276912689209e-01 4.613946974277496338e-01 -3.124988377094268799e-01
-5.425107479095458984e-01 3.375300765037536621e-01 -1.776371002197265625e-01 -2.455900758504867554e-01 3.125729560852050781e-01 -4.906753823161125183e-02 6.115358471870422363e-01 1.606257855892181396e-01
2.636577188968658447e-01 2.117041647434234619e-01 -5.213095545768737793e-01 -5.775231122970581055e-01 2.889188528060913086e-01 4.184296727180480957e-01 9.512072801589965820e-02 1.129778251051902771e-01
-2.722369730472564697e-01 8.259858191013336182e-02 -8.803448677062988281e-01 -1.222454234957695007e-01 1.662703305482864380e-01 1.715638041496276855e-01 7.492402195930480957e-02 2.577207088470458984e-01
2.156464159488677979e-01 6.473693996667861938e-02 -5.858101844787597656e-01 3.563935160636901855e-01 -2.498806715011596680e-01 -5.634044110774993896e-02 6.404449343681335449e-01 -5.772003903985023499e-02
-2.298224531114101410e-02 -9.487424790859222412e-02 -8.631876111030578613e-01 6.572734564542770386e-03 -5.986792966723442078e-02 4.156365990638732910e-01 7.672504335641860962e-02 2.512169778347015381e-01
1.315820366144180298e-01 3.201649487018585205e-01 -1.892519649118185043e-03 -2.830185741186141968e-02 -6.888405084609985352e-01 4.563635885715484619e-01 3.952455222606658936e-01 2.009682506322860718e-01
1.658115535974502563e-01 4.472869634628295898e-01 -7.723838686943054199e-01 5.605560541152954102e-02 9.857690334320068359e-02 -2.696293890476226807e-01 2.822167575359344482e-01 -1.032381504774093628e-01
1.357143670320510864e-01 5.742914080619812012e-01 1.070301011204719543e-01 -1.787405610084533691e-01 -4.436602294445037842e-01 5.121612548828125000e-01 3.020066916942596436e-01 2.408647388219833374e-01
-9.268432110548019409e-02 3.185846805572509766e-01 -5.794009566307067871e-02 1.565186977386474609e-01 -5.077998042106628418e-01 6.864370703697204590e-01 3.531314432621002197e-01 9.110418707132339478e-02
-1.860467791557312012e-01 2.386507019400596619e-02 1.331965625286102295e-02 -6.813928019255399704e-03 6.463037803769111633e-03 -1.350954622030258179e-01 9.683420658111572266e-01 9.281377494335174561e-02
1.579259708523750305e-02 5.747025012969970703e-01 -5.001226067543029785e-01 -8.008769899606704712e-02 -1.369282156229019165e-01 6.192614436149597168e-01 -9.839171171188354492e-02 3.187279030680656433e-02
2.884172797203063965e-01 7.156707644462585449e-01 -4.246150255203247070e-01 2.175079584121704102e-01 -3.460255563259124756e-01 1.571035981178283691e-01 1.782630980014801025e-01 -2.881115488708019257e-02
4.519980549812316895e-01 6.781911253929138184e-01 -1.763857156038284302e-01 -1.705735176801681519e-01 1.275906264781951904e-01 -1.773256063461303711e-02 4.749953150749206543e-01 -1.825728118419647217e-01
-4.277195036411285400e-01 3.195120096206665039e-01 2.135092765092849731e-02 -1.989091634750366211e-01 2.934144735336303711e-01 -1.213786844164133072e-02 7.369979023933410645e-01 2.134061008691787720e-01
-2.176236063241958618e-01 2.227369099855422974e-01 -3.957277238368988037e-01 -2.450213283300399780e-01 -3.361962437629699707e-01 -4.085665643215179443e-01 6.013464927673339844e-01 2.117079049348831177e-01
-6.394771337509155273e-01 2.482242137193679810e-01 -7.424059510231018066e-02 -2.370694577693939209e-01 -7.559467107057571411e-02 1.387735456228256226e-01 5.887853503227233887e-01 -3.099994063377380371e-01
2.472750842571258545e-01 1.105689480900764465e-01 -1.237238422036170959e-01 -2.974709868431091309e-01 -3.944956362247467041e-01 5.967227816581726074e-01 4.007903337478637695e-01 3.879370689392089844e-01
1.387880742549896240e-01 5.967644453048706055e-01 8.585471659898757935e-02 -6.409822106361389160e-01 -1.172279641032218933e-01 -1.091598197817802429e-01 3.586842715740203857e-01 2.281845360994338989e-01
5.136563256382942200e-02 3.716300427913665771e-01 -4.522995650768280029e-01 -2.374435216188430786e-01 1.571935862302780151e-01 -2.495958805084228516e-01 5.196774005889892578e-01 -4.911475181579589844e-01
-1.466203033924102783e-01 1.732351481914520264e-01 -5.824571847915649414e-01 -4.561220705509185791e-01 4.487298727035522461e-01 1.919833272695541382e-01 2.401216477155685425e-01 -3.245208859443664551e-01
-4.456820338964462280e-02 5.179095864295959473e-01 -3.405174612998962402e-01 -2.027497440576553345e-01 -2.261496633291244507e-01 5.899637341499328613e-01 -3.582161292433738708e-02 4.150177538394927979e-01
2.913073301315307617e-01 7.434219717979431152e-01 1.023049056529998779e-01 2.483570389449596405e-02 -1.726205646991729736e-01 3.444718569517135620e-02 4.357352256774902344e-01 3.612908124923706055e-01
4.262855648994445801e-01 1.548546105623245239e-01 -4.923004209995269775e-01 -5.291668772697448730e-01 1.652585268020629883e-01 2.845905125141143799e-01 2.397692501544952393e-01 3.257786929607391357e-01
2.026088237762451172e-01 4.632963538169860840e-01 -2.621900737285614014e-01 5.527805089950561523e-01 -1.449691951274871826e-01 2.540640830993652344e-01 4.949295818805694580e-01 1.986862272024154663e-01
1.659231185913085938e-01 -7.048948854207992554e-02 -2.893826663494110107e-01 -3.112098947167396545e-02 1.618707776069641113e-01 6.305102109909057617e-01 6.230816841125488281e-01 -2.661086916923522949e-01
8.832775801420211792e-02 3.290143907070159912e-01 -3.075373470783233643e-01 -5.090926289558410645e-01 3.187443912029266357e-01 1.001323610544204712e-01 3.958244323730468750e-01 -5.117534995079040527e-01
1.568286120891571045e-01 2.992308437824249268e-01 -2.287248224020004272e-01 -3.421662449836730957e-01 -2.597538754343986511e-02 -4.039629697799682617e-01 7.082296609878540039e-01 -2.258823215961456299e-01
3.358825147151947021e-01 7.679894566535949707e-01 -2.606701552867889404e-01 -1.445318311452865601e-01 2.133452445268630981e-01 3.426864147186279297e-01 1.637383848428726196e-01 1.370268762111663818e-01
-5.441058874130249023e-01 2.005874812602996826e-01 -5.675296187400817871e-01 -4.007407724857330322e-01 -2.030316442251205444e-01 -1.691280752420425415e-01 3.312859237194061279e-01 3.812963142991065979e-02
-1.497293561697006226e-01 -5.701943114399909973e-02 -6.045404672622680664e-01 -3.877679109573364258e-01 8.449221402406692505e-02 6.638376116752624512e-01 1.013420298695564270e-01 2.018405497074127197e-02
2.995366752147674561e-01 1.120698675513267517e-01 -1.416576206684112549e-01 -7.399959564208984375e-01 -1.794100403785705566e-01 4.130917489528656006e-01 3.563711941242218018e-01 -1.496618892997503281e-02
6.705410778522491455e-02 3.434611856937408447e-01 -6.469900012016296387e-01 -1.359143108129501343e-01 3.677892982959747314e-01 1.270198523998260498e-01 3.359174728393554688e-01 4.197924435138702393e-01
-5.171319246292114258e-01 3.235559463500976562e-01 -3.447947651147842407e-02 -2.039132714271545410e-01 1.933008134365081787e-01 -2.164906077086925507e-02 7.300962209701538086e-01 -1.193403154611587524e-01
4.213309288024902344e-01 3.961718082427978516e-01 8.193497196771204472e-04 -2.573807239532470703e-01 1.607010066509246826e-01 5.711567401885986328e-01 4.963064789772033691e-01 -3.029429726302623749e-02
2.131890803575515747e-01 -3.042882541194558144e-03 -5.478312373161315918e-01 3.757947981357574463e-01 1.121690496802330017e-02 1.110354661941528320e-01 7.056068181991577148e-01 -5.352173373103141785e-02
-1.031981483101844788e-01 3.892871737480163574e-01 -3.879798948764801025e-01 5.638818815350532532e-02 7.192264199256896973e-01 6.612405925989151001e-02 3.971013724803924561e-01 -6.891364604234695435e-02
-2.621290385723114014e-01 3.929098248481750488e-01 -3.207592964172363281e-01 8.126587606966495514e-03 6.125907897949218750e-01 1.157557219266891479e-02 5.018033385276794434e-01 -2.162167578935623169e-01
-4.847133457660675049e-01 4.618888497352600098e-01 -4.777550101280212402e-01 1.294670552015304565e-01 -4.080827534198760986e-01 -1.262481808662414551e-01 3.251841068267822266e-01 1.359610259532928467e-01
3.903032243251800537e-01 7.243592143058776855e-01 -3.171693384647369385e-01 -2.543622553348541260e-01 1.410021260380744934e-02 6.817544996738433838e-02 1.904070824384689331e-01 -3.414224088191986084e-01
3.680827319622039795e-01 2.483649551868438721e-01 -1.029876023530960083e-01 4.794370383024215698e-02 -3.891503512859344482e-01 4.823738932609558105e-01 4.503269493579864502e-01 4.505639076232910156e-01
1.044305562973022461e-01 -1.329795718193054199e-01 -5.033062100410461426e-01 -1.235398743301630020e-02 -1.122790127992630005e-01 -1.059970185160636902e-01 8.034027814865112305e-01 -2.205514907836914062e-01
1.781939864158630371e-01 -1.878442019224166870e-01 -1.635425537824630737e-01 -1.750435680150985718e-01 -4.209246933460235596e-01 4.697960019111633301e-01 6.015757322311401367e-01 3.402879238128662109e-01
4.756803512573242188e-01 3.048110604286193848e-01 2.284267172217369080e-02 -3.050553500652313232e-01 -1.174652129411697388e-01 4.564763605594635010e-01 5.603179931640625000e-01 2.260818779468536377e-01
-5.229659676551818848e-01 4.451553821563720703e-01 -2.055656909942626953e-01 3.768834173679351807e-01 -2.698494680225849152e-02 1.111284494400024414e-01 4.146604835987091064e-01 3.987781107425689697e-01
-4.461820125579833984e-01 3.993708491325378418e-01 -4.259419441223144531e-01 9.700617939233779907e-02 -5.994949340820312500e-01 3.414969891309738159e-02 2.419280707836151123e-01 1.774770021438598633e-01
-4.675598442554473877e-01 4.245923459529876709e-01 -1.521894782781600952e-01 3.623863458633422852e-01 -1.322136521339416504e-01 4.432073235511779785e-02 5.284063220024108887e-01 3.846633732318878174e-01
-5.495976209640502930e-01 2.608949244022369385e-01 -3.075425624847412109e-01 -3.907342255115509033e-01 6.239121407270431519e-02 -1.794416010379791260e-01 5.884613394737243652e-01 1.556004397571086884e-02
2.852554321289062500e-01 2.696253657341003418e-01 -9.684339165687561035e-02 -4.766475856304168701e-01 -6.073884963989257812e-01 3.445956408977508545e-01 3.332598209381103516e-01 -1.031062975525856018e-01
-3.155343830585479736e-01 3.733211159706115723e-01 -1.097934842109680176e-01 -7.029424905776977539e-01 -3.615279868245124817e-02 4.652082026004791260e-01 1.162492632865905762e-01 -1.537763923406600952e-01
-1.268002390861511230e-01 -1.886556111276149750e-02 -8.600674867630004883e-01 1.361081302165985107e-01 1.622186787426471710e-02 3.739965558052062988e-01 1.014407053589820862e-01 2.736738622188568115e-01
-1.811995953321456909e-01 -1.011472120881080627e-01 -4.281808435916900635e-01 -9.740318171679973602e-03 -1.436958014965057373e-01 4.933084845542907715e-01 5.299901366233825684e-01 -4.781328737735748291e-01
-2.509560994803905487e-02 -1.071990355849266052e-01 -3.687867820262908936e-01 1.487893331795930862e-02 -5.420347303152084351e-02 5.922150015830993652e-01 5.925415158271789551e-01 -3.832642138004302979e-01
-4.395869076251983643e-01 3.777520656585693359e-01 5.542282760143280029e-02 1.619028151035308838e-01 2.507624626159667969e-01 -3.293913602828979492e-02 7.534713149070739746e-01 5.564887821674346924e-02
-2.889519929885864258e-01 1.889069676399230957e-01 -3.208297789096832275e-01 -3.041585385799407959e-01 5.862308740615844727e-01 1.126093715429306030e-01 4.990063905715942383e-01 2.828814685344696045e-01
5.094828009605407715e-01 1.937126964330673218e-01 -2.094362676143646240e-01 -3.942136466503143311e-01 -4.775571227073669434e-01 3.527940809726715088e-01 3.783583939075469971e-01 8.919203281402587891e-02
-4.187128543853759766e-01 3.818346261978149414e-01 -2.981747090816497803e-01 3.631581962108612061e-01 -1.129672676324844360e-01 5.640222430229187012e-01 2.096916437149047852e-01 -2.885072827339172363e-01
-2.225801162421703339e-02 1.834801584482192993e-01 -7.244737744331359863e-01 -1.817316114902496338e-01 5.233623459935188293e-02 -2.007287591695785522e-01 3.997983932495117188e-01 -4.528588950634002686e-01
-4.936381280422210693e-01 2.067163586616516113e-01 -2.389231137931346893e-02 1.433678716421127319e-01 3.178243637084960938e-01 2.123325765132904053e-01 6.986308097839355469e-01 2.414166629314422607e-01
8.868171274662017822e-02 3.826758861541748047e-01 -5.105323195457458496e-01 5.383250117301940918e-01 -2.854517102241516113e-01 3.836977779865264893e-01 2.430885583162307739e-01 8.636546134948730469e-02
1.884477436542510986e-01 -2.888396382331848145e-01 -6.685657501220703125e-01 -2.560969293117523193e-01 -3.030739426612854004e-01 3.974326848983764648e-01 3.415590226650238037e-01 4.499238356947898865e-02
3.761142790317535400e-01 3.159509003162384033e-01 -6.015368178486824036e-02 -1.224844530224800110e-01 -1.387274563312530518e-01 6.277971863746643066e-01 5.422047376632690430e-01 -1.809191703796386719e-01
1.052947267889976501e-01 3.887603282928466797e-01 -7.947062253952026367e-01 3.105950653553009033e-01 -1.925880908966064453e-01 -1.251838952302932739e-01 2.363387942314147949e-01 3.367223590612411499e-02
2.756446599960327148e-01 2.343187034130096436e-01 1.787773333489894867e-02 -2.832484245300292969e-01 -3.765237331390380859e-01 6.492424011230468750e-01 4.657163918018341064e-01 9.158558398485183716e-02
-4.056595265865325928e-02 4.046371579170227051e-01 -3.399365022778511047e-02 -3.942429125308990479e-01 -5.509493350982666016e-01 4.679495394229888916e-01 1.794175654649734497e-01 3.511799871921539307e-01
4.569365382194519043e-01 4.080258011817932129e-01 -3.373459279537200928e-01 -2.991494238376617432e-01 3.818475902080535889e-01 4.099278450012207031e-01 3.102405369281768799e-01 1.064596548676490784e-01
3.292026221752166748e-01 5.404764413833618164e-01 -6.754978001117706299e-02 8.858909457921981812e-02 3.230673372745513916e-01 4.893327355384826660e-01 4.050253629684448242e-01 2.814874947071075439e-01
2.621029913425445557e-01 7.924039363861083984e-01 -1.850935369729995728e-01 3.776862025260925293e-01 7.969587296247482300e-02 2.472971677780151367e-01 2.382998913526535034e-01 4.687562212347984314e-02
-2.269834876060485840e-01 5.574610233306884766e-01 -1.401238441467285156e-01 -6.844398975372314453e-01 -4.646973311901092529e-02 3.502531647682189941e-01 1.527246087789535522e-01 -3.823164477944374084e-02
3.086319565773010254e-01 5.669403076171875000e-01 -5.272555351257324219e-01 -5.395456552505493164e-01 6.723506748676300049e-02 1.336016133427619934e-02 3.872515261173248291e-02 8.954513072967529297e-02
4.539942741394042969e-01 2.923645079135894775e-01 -4.254807233810424805e-01 -2.776405513286590576e-01 -5.146899819374084473e-01 3.886983990669250488e-01 1.482630670070648193e-01 1.109951511025428772e-01
3.577527701854705811e-01 4.548381567001342773e-01 -4.788624644279479980e-01 -5.149185657501220703e-01 2.429148852825164795e-01 3.059996366500854492e-01 1.172661185264587402e-01 6.549961864948272705e-02
7.367666065692901611e-02 -1.361369490623474121e-01 -3.016079664230346680e-01 1.548624783754348755e-01 -7.638817280530929565e-02 7.968297600746154785e-02 8.958361148834228516e-01 -2.153646498918533325e-01
3.014224171638488770e-01 4.393943846225738525e-01 -7.330012917518615723e-01 9.769369661808013916e-02 -3.007339686155319214e-02 -2.483936250209808350e-01 3.226322233676910400e-01 -5.046751350164413452e-02
-6.177031993865966797e-02 3.800634741783142090e-01 -4.117978736758232117e-02 1.898971050977706909e-01 -5.356718972325325012e-02 7.121766805648803711e-01 4.265090525150299072e-01 -3.492916822433471680e-01
2.572433054447174072e-01 1.406126767396926880e-01 -2.038277089595794678e-01 -1.804138273000717163e-01 -4.224158823490142822e-01 6.343945264816284180e-01 4.616704881191253662e-01 2.143080085515975952e-01
2.051957249641418457e-01 5.869400501251220703e-01 -5.123978853225708008e-01 -1.985702365636825562e-01 2.253581583499908447e-01 5.452244728803634644e-02 1.169613152742385864e-01 -4.939390420913696289e-01
3.633667230606079102e-01 2.913500368595123291e-01 -9.202864766120910645e-02 -3.853774368762969971e-01 -3.788908421993255615e-01 2.692286968231201172e-01 4.525557756423950195e-01 -4.530403017997741699e-01
-1.357198357582092285e-01 3.439674377441406250e-01 -2.583330273628234863e-01 -5.619084462523460388e-02 -3.047094643115997314e-01 -3.867659270763397217e-01 6.645790338516235352e-01 -3.305633068084716797e-01
4.632291197776794434e-01 2.186216562986373901e-01 -1.419592201709747314e-01 -1.500186175107955933e-01 2.633525757119059563e-03 6.511197090148925781e-01 5.030124783515930176e-01 1.340898871421813965e-01
5.699235200881958008e-02 -5.636794120073318481e-02 -4.602280855178833008e-01 -5.774641409516334534e-02 2.920788228511810303e-01 -1.220544204115867615e-01 7.974572181701660156e-01 -2.056325376033782959e-01
-2.151117324829101562e-01 3.608961105346679688e-01 -4.449637830257415771e-01 -1.379140317440032959e-01 -1.373512595891952515e-01 6.211629509925842285e-01 2.146121300756931305e-02 4.486632347106933594e-01
6.705377716571092606e-03 6.013287305831909180e-01 -4.234306812286376953e-01 3.975573182106018066e-01 -2.161716371774673462e-01 -7.424648106098175049e-02 3.644270896911621094e-01 -3.405344188213348389e-01
2.496697306632995605e-01 6.154425740242004395e-01 -6.296115517616271973e-01 -2.107903212308883667e-01 2.879661321640014648e-02 -1.272575557231903076e-01 1.908539086580276489e-01 -2.541715502738952637e-01
3.119359314441680908e-01 1.681215316057205200e-01 -3.194208443164825439e-01 -7.571673393249511719e-01 2.689566276967525482e-02 3.129457235336303711e-01 2.337338924407958984e-01 2.140306830406188965e-01
5.864465981721878052e-02 3.142028748989105225e-01 -7.759692668914794922e-01 3.417307436466217041e-01 -1.211945489048957825e-01 1.105483472347259521e-01 1.446450799703598022e-01 3.620744943618774414e-01
1.660618335008621216e-01 1.685858070850372314e-01 -1.783019304275512695e-01 -6.250355839729309082e-01 -5.614342689514160156e-01 3.999363780021667480e-01 2.068612128496170044e-01 5.993480607867240906e-02
-7.691713422536849976e-02 6.231333613395690918e-01 -8.093716204166412354e-02 -5.149053335189819336e-01 -3.188826143741607666e-01 4.645568728446960449e-01 7.049637287855148315e-02 1.078942790627479553e-01
1.734851002693176270e-01 8.945064991712570190e-02 -9.509230032563209534e-03 -1.488979607820510864e-01 -1.144348457455635071e-01 7.515146732330322266e-01 5.984934568405151367e-01 5.980203300714492798e-02
4.082764685153961182e-02 5.188134312629699707e-01 -5.964124798774719238e-01 -6.457649916410446167e-02 5.482558012008666992e-01 -4.484688118100166321e-02 2.551374733448028564e-01 -3.996251896023750305e-02
-3.037386238574981689e-01 3.231965303421020508e-01 -6.658065319061279297e-01 -1.351161003112792969e-01 -5.517659243196249008e-03 5.320703983306884766e-01 -1.691116243600845337e-01 -1.732170581817626953e-01
-1.166173815727233887e-01 7.161116600036621094e-01 9.723619371652603149e-02 2.867833077907562256e-01 -1.258318219333887100e-02 -1.379847675561904907e-01 6.021504998207092285e-01 1.008080877363681793e-02
3.921245038509368896e-01 4.012402892112731934e-02 -3.106527328491210938e-01 -1.029510721564292908e-01 -5.439220070838928223e-01 5.291267633438110352e-01 3.835715949535369873e-01 1.207098290324211121e-01
-4.441935718059539795e-01 2.129255533218383789e-01 -7.834124565124511719e-02 -9.323928505182266235e-02 -3.543082857504487038e-03 -1.901614665985107422e-01 8.333552479743957520e-01 1.089442819356918335e-01
2.755622565746307373e-01 1.681356281042098999e-01 -7.969261705875396729e-02 -6.922649741172790527e-01 -1.397811323404312134e-01 3.957311213016510010e-01 4.600773453712463379e-01 -1.496696919202804565e-01
-1.683269441127777100e-01 7.842240929603576660e-01 -2.803839743137359619e-01 -4.324987828731536865e-01 1.314932759851217270e-02 2.990212142467498779e-01 9.139971807599067688e-03 3.630822151899337769e-02
9.941996634006500244e-02 8.126834630966186523e-01 -2.257154732942581177e-01 -6.209412962198257446e-02 -1.589702218770980835e-01 1.923960596323013306e-01 3.481940552592277527e-02 4.597368240356445312e-01
-5.100247263908386230e-01 2.945083379745483398e-01 -6.471231579780578613e-02 1.122647374868392944e-01 -4.544870555400848389e-02 8.134243637323379517e-02 5.858320593833923340e-01 5.333546996116638184e-01
3.962100148200988770e-01 6.392812728881835938e-01 -3.650256097316741943e-01 2.731229066848754883e-01 -3.019375205039978027e-01 1.770032346248626709e-01 2.292609661817550659e-01 -2.268045246601104736e-01
3.543602228164672852e-01 7.464590668678283691e-01 -3.909201174974441528e-02 2.263704538345336914e-01 8.625738322734832764e-02 -6.334389746189117432e-02 4.780135452747344971e-01 1.565444171428680420e-01
2.448491454124450684e-01 5.711129307746887207e-01 -6.192177534103393555e-01 2.681921422481536865e-01 -1.034593209624290466e-01 -1.596563458442687988e-01 3.376032710075378418e-01 -9.138522297143936157e-02
-2.883270084857940674e-01 3.136180713772773743e-02 -6.016135215759277344e-01 -2.762255966663360596e-01 1.501297950744628906e-01 6.745730638504028320e-01 7.492375094443559647e-03 8.025905699469149113e-04
1.707688868045806885e-01 6.026811599731445312e-01 -4.732175171375274658e-01 4.757943749427795410e-01 -1.467197388410568237e-02 3.788470625877380371e-01 8.844918757677078247e-02 -7.572713494300842285e-02
-5.016986131668090820e-01 1.254269033670425415e-01 -1.468530446290969849e-01 1.717793643474578857e-01 -3.104476928710937500e-01 6.622198224067687988e-01 3.297731876373291016e-01 -1.944984346628189087e-01
3.234142661094665527e-01 3.896945118904113770e-01 -1.686787456274032593e-01 -6.007696986198425293e-01 -1.809905171394348145e-01 4.495880901813507080e-01 3.391858935356140137e-01 6.504344195127487183e-02
2.929816544055938721e-01 2.265738248825073242e-01 5.282856896519660950e-02 -1.896632909774780273e-01 -2.190232127904891968e-01 6.176024079322814941e-01 5.910168886184692383e-01 2.129746675491333008e-01
4.346782267093658447e-01 4.353755414485931396e-01 -2.205673307180404663e-01 -5.934647321701049805e-01 -2.773498184978961945e-02 3.610692322254180908e-01 2.805716097354888916e-01 -1.038843169808387756e-01
2.400339245796203613e-01 2.749804556369781494e-01 -2.218024134635925293e-01 -1.420227438211441040e-02 -3.331733644008636475e-01 6.282662153244018555e-01 4.616102278232574463e-01 -3.139499425888061523e-01
5.427201837301254272e-02 2.477636486291885376e-01 -5.372228622436523438e-01 -4.753959178924560547e-01 -4.486864432692527771e-02 4.207554087042808533e-02 1.852217912673950195e-01 -6.188437342643737793e-01
-4.192369580268859863e-01 4.063225388526916504e-01 -4.107970297336578369e-01 -1.846390366554260254e-01 -2.427583485841751099e-01 -3.180623650550842285e-01 4.056284725666046143e-01 3.628591597080230713e-01
3.510584235191345215e-01 3.155850768089294434e-01 -1.675192117691040039e-01 -3.151933848857879639e-01 -2.431698739528656006e-01 6.514899730682373047e-01 3.706389367580413818e-01 1.697366684675216675e-01
-2.861445546150207520e-01 2.922108769416809082e-01 1.669560745358467102e-02 2.999368011951446533e-01 2.509105503559112549e-01 6.990391761064529419e-02 7.910897135734558105e-01 2.209696024656295776e-01
-2.764192819595336914e-01 4.434736073017120361e-01 -1.574874967336654663e-01 -6.912830471992492676e-01 2.672356367111206055e-02 4.696287512779235840e-01 4.528513178229331970e-02 -3.054289706051349640e-02
1.278573423624038696e-01 3.585305511951446533e-01 -4.570386707782745361e-01 4.323180019855499268e-01 1.504920572042465210e-01 4.727544188499450684e-01 3.532103300094604492e-01 -2.973603010177612305e-01
-3.563081845641136169e-02 5.914350748062133789e-01 -4.175318777561187744e-01 5.179665684700012207e-01 -1.489497125148773193e-01 4.520727321505546570e-02 3.584240972995758057e-01 -2.315494418144226074e-01
5.302919074892997742e-02 5.136985778808593750e-01 -4.538680613040924072e-01 5.931205749511718750e-01 -6.485577672719955444e-02 2.210660576820373535e-01 3.440543115139007568e-01 -6.374805420637130737e-02
4.202675223350524902e-01 6.049758195877075195e-01 -3.488019704818725586e-01 3.465183973312377930e-01 1.195100694894790649e-01 2.444655299186706543e-01 3.459489643573760986e-01 -1.480364352464675903e-01
7.663176208734512329e-02 3.367919325828552246e-01 -4.732828438282012939e-01 -8.382239937782287598e-02 6.027593016624450684e-01 -5.528181791305541992e-02 3.241259157657623291e-01 4.221888184547424316e-01
-3.184127807617187500e-01 6.892626881599426270e-01 -4.319610297679901123e-01 -2.517355084419250488e-01 -3.514816164970397949e-01 7.828773558139801025e-02 1.274026557803153992e-02 -2.091378867626190186e-01
-2.008372098207473755e-01 1.901569962501525879e-01 -3.155201375484466553e-01 2.766385674476623535e-01 5.682107210159301758e-01 2.764964103698730469e-01 5.758836269378662109e-01 1.283246129751205444e-01
-2.062584459781646729e-01 1.195986494421958923e-01 -5.245510935783386230e-01 -1.599368304014205933e-01 5.954548120498657227e-01 1.234314069151878357e-01 4.723360538482666016e-01 2.225234806537628174e-01
8.432188630104064941e-02 -3.136186674237251282e-02 -1.384611874818801880e-01 -4.375104606151580811e-01 -3.665323257446289062e-01 5.027346611022949219e-01 5.014134645462036133e-01 -3.779096007347106934e-01
1.459602117538452148e-01 4.947928488254547119e-01 -6.756157279014587402e-01 2.550697326660156250e-01 -2.262640446424484253e-01 1.814684122800827026e-01 1.069027259945869446e-01 -3.417660593986511230e-01
1.019033789634704590e-01 2.378439456224441528e-01 -2.205632179975509644e-01 -2.541387975215911865e-01 -7.215943932533264160e-02 -3.757166266441345215e-01 7.071530818939208984e-01 -4.163841903209686279e-01
-2.127420306205749512e-01 2.514683008193969727e-01 -8.103123307228088379e-01 -1.126585528254508972e-01 3.843767046928405762e-01 1.130102947354316711e-01 1.975992023944854736e-01 -1.504803001880645752e-01
-5.185095667839050293e-01 3.323344886302947998e-01 -2.958004474639892578e-01 -1.930796802043914795e-01 -5.569508075714111328e-01 -6.969145685434341431e-02 3.812948465347290039e-01 1.883805543184280396e-01
4.795150756835937500e-01 6.344884037971496582e-01 -2.367271929979324341e-01 1.868186146020889282e-02 3.426795601844787598e-01 -1.289645135402679443e-01 3.857983350753784180e-01 1.679268032312393188e-01
-6.008327603340148926e-01 1.300558447837829590e-01 -5.515580177307128906e-01 -3.895833492279052734e-01 2.317450568079948425e-02 -4.702707007527351379e-02 3.988832831382751465e-01 -6.509826332330703735e-02
-4.078634083271026611e-02 -1.036002859473228455e-01 -9.361504763364791870e-02 -3.846319913864135742e-01 -3.342806696891784668e-01 5.348187088966369629e-01 5.948951840400695801e-01 -2.814657390117645264e-01
2.274765819311141968e-01 -8.247724175453186035e-02 -2.146116197109222412e-01 -2.110146135091781616e-01 1.237546280026435852e-01 6.761214137077331543e-01 6.065983176231384277e-01 1.022244021296501160e-01
-5.951969027519226074e-01 2.142365872859954834e-01 -4.066990017890930176e-01 -5.195355415344238281e-01 -5.658800899982452393e-02 -1.721873134374618530e-02 4.012722671031951904e-01 1.993283163756132126e-03
-4.871273785829544067e-02 -1.484923362731933594e-01 -3.408077359199523926e-01 -2.848680019378662109e-01 -2.177385240793228149e-01 5.043578147888183594e-01 5.339990258216857910e-01 -4.374193251132965088e-01
-2.234580814838409424e-01 3.152803331613540649e-02 -4.703187048435211182e-01 2.275156527757644653e-01 4.690513014793395996e-01 2.300242185592651367e-01 6.131088137626647949e-01 1.651881337165832520e-01
-8.639623969793319702e-02 6.788927316665649414e-01 -3.994270786643028259e-02 -5.209454298019409180e-01 -6.928743422031402588e-02 3.040614426136016846e-01 1.051532551646232605e-01 3.877491652965545654e-01
8.479417115449905396e-02 -7.906522369012236595e-04 -5.729140639305114746e-01 -5.243809223175048828e-01 -1.438625305891036987e-01 5.931461453437805176e-01 1.065650060772895813e-01 -7.568809390068054199e-02
5.154365897178649902e-01 6.473145484924316406e-01 -5.285450816154479980e-02 -1.476470530033111572e-01 1.863207519054412842e-01 -1.278387457132339478e-01 4.805984199047088623e-01 9.318038076162338257e-02
4.174579381942749023e-01 3.468617498874664307e-01 -4.405519068241119385e-01 -2.170779258012771606e-01 5.089911222457885742e-01 8.939223736524581909e-02 2.715941071510314941e-01 3.512562811374664307e-01
2.682315707206726074e-01 1.793542504310607910e-01 -4.355684220790863037e-01 -2.172573059797286987e-01 -5.606889128684997559e-01 5.649752616882324219e-01 1.539006829261779785e-01 4.133830592036247253e-02
2.963142991065979004e-01 1.925723552703857422e-01 -1.469334512948989868e-01 -4.480071365833282471e-01 -5.500135421752929688e-01 3.532950580120086670e-01 2.686131596565246582e-01 3.915719091892242432e-01
-4.552455618977546692e-02 -3.599266335368156433e-02 -2.712448835372924805e-01 -1.693495959043502808e-01 -2.476454526185989380e-01 4.830756187438964844e-01 5.562431216239929199e-01 -5.387783050537109375e-01
-3.635833859443664551e-01 7.478757500648498535e-01 -7.805746793746948242e-02 -5.267912149429321289e-02 2.823031246662139893e-01 -1.724765300750732422e-01 3.711611032485961914e-01 2.289480268955230713e-01
4.338541328907012939e-01 1.160046979784965515e-01 -1.402063220739364624e-01 -3.286784291267395020e-01 -5.156340003013610840e-01 3.828257322311401367e-01 4.416592717170715332e-01 2.512558400630950928e-01
3.736516833305358887e-01 -4.197353497147560120e-02 -3.237187266349792480e-01 -6.098309159278869629e-01 3.488435968756675720e-02 3.479197621345520020e-01 4.977667629718780518e-01 1.090786531567573547e-01
2.121452242136001587e-01 -1.439838409423828125e-01 -5.801637768745422363e-01 3.395899534225463867e-01 -2.212170958518981934e-01 1.221110299229621887e-01 6.453092098236083984e-01 4.560318216681480408e-02
4.556542038917541504e-01 2.481124103069305420e-01 -2.612112164497375488e-01 -5.132141709327697754e-01 -3.337423801422119141e-01 3.547168970108032227e-01 3.349486887454986572e-01 -2.231611907482147217e-01
-1.023810878396034241e-01 2.661123573780059814e-01 -3.693499863147735596e-01 -2.923929691314697266e-01 4.790448769927024841e-02 -4.479832351207733154e-01 6.228382587432861328e-01 -3.253885209560394287e-01
-1.560666561126708984e-01 1.595738381147384644e-01 -3.711245357990264893e-01 3.590013682842254639e-01 -2.898792922496795654e-01 7.405869364738464355e-01 1.995840370655059814e-01 1.059772372245788574e-01
8.676558732986450195e-02 5.865308046340942383e-01 -4.119530916213989258e-01 4.491303563117980957e-01 2.704481780529022217e-02 4.159100949764251709e-01 2.312787473201751709e-01 -2.232203632593154907e-01
-1.595175713300704956e-01 4.939781427383422852e-01 -1.954224109649658203e-01 -4.103066027164459229e-01 -3.911079168319702148e-01 3.464879691600799561e-01 1.833242774009704590e-01 -4.662308692932128906e-01
-3.317267596721649170e-01 2.095321267843246460e-01 -2.192500978708267212e-01 3.147478997707366943e-01 7.936636358499526978e-02 -9.479269385337829590e-02 7.260463833808898926e-01 3.955868482589721680e-01
-4.210979938507080078e-01 3.451931774616241455e-01 -2.892302274703979492e-01 2.308428287506103516e-01 -1.398303955793380737e-01 5.649027600884437561e-02 4.531344771385192871e-01 5.818085670471191406e-01
-4.947873353958129883e-01 3.167074918746948242e-01 8.023345470428466797e-02 1.896209269762039185e-01 3.093546926975250244e-01 1.809239983558654785e-01 6.953024864196777344e-01 2.467676252126693726e-02
-3.360067605972290039e-01 8.400321751832962036e-02 -3.170080780982971191e-01 -5.660432204604148865e-02 -6.126815825700759888e-02 5.206894278526306152e-01 4.132474958896636963e-01 -5.750651955604553223e-01
3.175059333443641663e-02 7.189143896102905273e-01 2.075033262372016907e-02 -2.322748862206935883e-02 -2.873201966285705566e-01 -1.569158285856246948e-01 5.794733166694641113e-01 -1.954969763755798340e-01
-1.224148198962211609e-01 -4.885604232549667358e-02 -7.392234206199645996e-01 -2.603265047073364258e-01 2.354922331869602203e-02 6.020047664642333984e-01 6.428588181734085083e-02 -3.618605434894561768e-02
-1.055982932448387146e-01 3.114052712917327881e-01 -2.015613168478012085e-01 -3.852974176406860352e-01 -5.543581843376159668e-01 5.504697561264038086e-01 1.401023566722869873e-01 -2.698816955089569092e-01
-5.080001354217529297e-01 3.280325233936309814e-01 6.432544440031051636e-02 8.957064896821975708e-02 1.897148601710796356e-02 1.987115666270256042e-02 7.854193449020385742e-01 -6.731556355953216553e-02
-6.565184593200683594e-01 7.195876538753509521e-02 -4.163314700126647949e-01 2.023276537656784058e-01 7.740108668804168701e-02 1.873004436492919922e-01 5.553927421569824219e-01 1.920258393511176109e-03
2.666283547878265381e-01 7.089895009994506836e-01 -1.517242193222045898e-01 3.574465215206146240e-01 1.750222146511077881e-01 3.752772808074951172e-01 3.223414719104766846e-01 9.224888868629932404e-03
4.274089932441711426e-01 6.477078795433044434e-01 -3.345104157924652100e-01 -2.105315923690795898e-01 2.564574778079986572e-01 -1.144796907901763916e-01 3.153178989887237549e-01 -2.515431642532348633e-01
2.280077338218688965e-01 5.706141591072082520e-01 -5.494095087051391602e-01 7.180747389793395996e-02 -4.111438393592834473e-01 4.747211933135986328e-02 1.091439053416252136e-01 -3.635926544666290283e-01
-1.807528138160705566e-01 4.141674935817718506e-01 -5.426636338233947754e-01 -3.200523555278778076e-01 2.778500504791736603e-02 3.393853902816772461e-01 -1.302761137485504150e-01 -5.157036185264587402e-01
5.043415427207946777e-01 8.512195944786071777e-02 -1.701662093400955200e-01 -8.264129608869552612e-02 -2.246951460838317871e-01 4.870212078094482422e-01 6.275836229324340820e-01 1.451511383056640625e-01
2.310822606086730957e-01 1.185620203614234924e-01 -2.477743625640869141e-01 1.703620888292789459e-02 2.183208912611007690e-01 7.544505596160888672e-01 4.865141808986663818e-01 -1.315526366233825684e-01
-5.048288106918334961e-01 1.519938111305236816e-01 -6.664399504661560059e-01 -3.793703317642211914e-01 -4.457268118858337402e-02 2.323099225759506226e-02 8.504048734903335571e-02 3.524533808231353760e-01
2.668349444866180420e-01 7.875096797943115234e-01 -3.389755189418792725e-01 -1.984941810369491577e-01 -2.234831005334854126e-01 -1.947503834962844849e-01 1.890285760164260864e-01 -1.752683222293853760e-01
1.221929909661412239e-03 -5.526529252529144287e-02 -3.612160384654998779e-01 -2.591887675225734711e-02 -1.904588043689727783e-01 2.754261791706085205e-01 6.569237709045410156e-01 -5.675495862960815430e-01
1.950764060020446777e-01 5.589877963066101074e-01 -2.812504470348358154e-01 -3.629454076290130615e-01 3.922493457794189453e-01 2.545533180236816406e-01 3.603027462959289551e-01 -3.002856671810150146e-01
6.364528834819793701e-02 4.256219863891601562e-01 -5.214436650276184082e-01 5.851821899414062500e-01 -1.916146464645862579e-02 3.901150226593017578e-01 2.117509245872497559e-01 -5.530225113034248352e-02
-5.739167798310518265e-03 8.301773071289062500e-01 -3.050957620143890381e-01 -2.405989319086074829e-01 -3.338438868522644043e-01 4.862832650542259216e-02 5.101247131824493408e-02 -2.082854658365249634e-01
3.427892327308654785e-01 -6.835231930017471313e-02 -3.949360251426696777e-01 -5.868090987205505371e-01 4.007432982325553894e-02 4.674413502216339111e-01 3.433519303798675537e-01 1.987615078687667847e-01
2.727451026439666748e-01 2.613103985786437988e-01 -4.132855832576751709e-01 -7.174066901206970215e-01 -1.213615983724594116e-01 2.320553809404373169e-01 7.535478472709655762e-02 3.123987019062042236e-01
-4.410847648978233337e-02 3.527373969554901123e-01 -4.989716112613677979e-01 1.954252719879150391e-01 -2.032904475927352905e-01 -3.101520836353302002e-01 4.860426783561706543e-01 4.612030982971191406e-01
3.552148044109344482e-01 6.148119568824768066e-01 -2.515582144260406494e-01 -3.973965048789978027e-01 -1.595819890499114990e-01 -1.422688663005828857e-01 3.147767186164855957e-01 -3.603218793869018555e-01
3.496898114681243896e-01 2.392114140093326569e-02 -5.748674273490905762e-01 -3.791646063327789307e-01 -1.787197440862655640e-01 5.493025779724121094e-01 2.630127668380737305e-01 -7.523297332227230072e-03
2.272537909448146820e-03 1.958668082952499390e-01 -4.783059358596801758e-01 -1.579461842775344849e-01 8.998983353376388550e-02 -1.703697741031646729e-01 5.779924988746643066e-01 -5.802655816078186035e-01
1.446077376604080200e-01 3.030420839786529541e-02 -4.353668093681335449e-01 1.512137800455093384e-01 -3.007834255695343018e-01 6.259268522262573242e-01 5.043687820434570312e-01 -1.706380546092987061e-01
-2.816133797168731689e-01 1.134527176618576050e-01 -3.941153883934020996e-01 -3.369086384773254395e-01 2.520769536495208740e-01 7.469142675399780273e-01 8.312556892633438110e-02 1.032217293977737427e-01
-9.039185196161270142e-02 1.684614866971969604e-01 5.474110692739486694e-02 -2.702953815460205078e-01 -4.580789506435394287e-01 6.935769319534301758e-01 4.245638251304626465e-01 -1.274920254945755005e-01
-2.479401379823684692e-01 5.135080218315124512e-01 -2.060726433992385864e-01 6.130402162671089172e-02 -5.303973555564880371e-01 -1.069921404123306274e-01 3.004336357116699219e-01 4.955626726150512695e-01
3.262605667114257812e-01 -5.029052868485450745e-02 -3.920120000839233398e-01 9.103776514530181885e-02 -2.218722850084304810e-01 -1.231862306594848633e-01 8.081028461456298828e-01 -1.078480035066604614e-01
2.583929570391774178e-03 3.582827746868133545e-01 -3.819503486156463623e-01 -4.061516821384429932e-01 3.613346442580223083e-02 1.195160299539566040e-01 3.005447685718536377e-01 -6.744365096092224121e-01
-2.240719199180603027e-01 -1.290642619132995605e-01 -4.881181120872497559e-01 2.093091905117034912e-01 -3.521616458892822266e-01 5.625233054161071777e-01 4.305431246757507324e-01 -1.588925123214721680e-01
-3.741495609283447266e-01 3.258102238178253174e-01 -2.833530306816101074e-01 -9.910364449024200439e-02 -7.192444205284118652e-01 -2.998730167746543884e-02 3.814663589000701904e-01 4.589641001075506210e-03
3.158541917800903320e-01 9.701570123434066772e-02 -3.580765128135681152e-01 -1.553892046213150024e-01 -3.497585356235504150e-01 3.346826136112213135e-01 4.643586575984954834e-01 -5.371099114418029785e-01
4.937528371810913086e-01 4.385750368237495422e-02 -6.166799068450927734e-01 -1.347992867231369019e-01 -1.148881316184997559e-01 9.240381419658660889e-02 4.899561405181884766e-01 -3.066350221633911133e-01
-5.472214519977569580e-02 6.970757991075515747e-02 -6.176618337631225586e-01 -6.719962954521179199e-01 -1.362958457320928574e-02 3.976431488990783691e-01 1.007338147610425949e-02 -2.557091787457466125e-02
4.153853952884674072e-01 -2.941587008535861969e-02 -3.345761895179748535e-01 -4.424010813236236572e-01 5.162404477596282959e-02 5.259644389152526855e-01 4.889771938323974609e-01 2.296878769993782043e-02
2.686909139156341553e-01 5.147148370742797852e-01 -5.987010598182678223e-01 2.364756464958190918e-01 -2.017850875854492188e-01 2.492048591375350952e-01 1.206376552581787109e-01 -3.621277213096618652e-01
9.176409989595413208e-02 4.468244612216949463e-01 -1.794280856847763062e-01 -2.172876298427581787e-01 -1.234105080366134644e-01 -4.317658245563507080e-01 6.465132832527160645e-01 -3.047746121883392334e-01
-5.417361855506896973e-01 1.507304161787033081e-01 -3.288940787315368652e-01 -1.793131977319717407e-01 -3.760610818862915039e-01 2.693672291934490204e-02 4.375777840614318848e-01 4.581004381179809570e-01
-3.529677391052246094e-01 1.288646161556243896e-01 -6.615517139434814453e-01 -1.666152328252792358e-01 4.806697666645050049e-01 1.282702088356018066e-01 3.118947148323059082e-01 2.205026894807815552e-01
-9.375281631946563721e-02 2.954716384410858154e-01 -6.514309048652648926e-01 -1.566079556941986084e-01 2.285805344581604004e-01 5.454542040824890137e-01 -7.556027173995971680e-02 -3.154996931552886963e-01
-1.373292952775955200e-01 -3.053953312337398529e-02 -4.522934556007385254e-01 1.325798630714416504e-01 -6.816296279430389404e-02 6.092595458030700684e-01 4.709542095661163330e-01 -4.005245268344879150e-01
2.397243678569793701e-01 4.626694023609161377e-01 -4.618749916553497314e-01 -5.478134155273437500e-01 -1.684389822185039520e-02 -1.307937949895858765e-01 2.285729795694351196e-01 -3.813199400901794434e-01
1.451162099838256836e-01 -2.664965689182281494e-01 -1.911063790321350098e-01 -1.090079918503761292e-01 2.888995409011840820e-02 5.202125310897827148e-01 7.642962336540222168e-01 -6.254702806472778320e-02
3.108195066452026367e-01 6.398956179618835449e-01 -6.165171861648559570e-01 -2.685294449329376221e-01 1.554422974586486816e-01 8.339548110961914062e-02 -8.318958804011344910e-03 -1.026495099067687988e-01
-2.298213392496109009e-01 -1.397446990013122559e-01 -4.172417521476745605e-01 -4.374281689524650574e-02 -4.609251767396926880e-02 6.453528404235839844e-01 4.652575254440307617e-01 -3.414379954338073730e-01
3.510490655899047852e-01 3.658238649368286133e-01 5.453602410852909088e-03 3.052777647972106934e-01 2.188553214073181152e-01 1.457720100879669189e-01 7.616814970970153809e-01 -2.018559351563453674e-02
5.311873927712440491e-02 -7.607693225145339966e-02 -2.433846890926361084e-01 -3.278757035732269287e-01 -3.085387349128723145e-01 6.970215439796447754e-01 4.460645318031311035e-01 -2.112897932529449463e-01
4.194456040859222412e-01 2.717920839786529541e-01 6.865772604942321777e-02 -4.183379411697387695e-01 -2.873890846967697144e-02 5.109787583351135254e-01 5.430283546447753906e-01 1.169148981571197510e-01
-5.362637639045715332e-01 1.488583683967590332e-01 -6.116820573806762695e-01 -1.719373911619186401e-01 2.956820726394653320e-01 -3.069865517318248749e-02 4.108048975467681885e-01 1.715050339698791504e-01
4.794169962406158447e-01 4.831014871597290039e-01 8.097613602876663208e-02 -1.861529499292373657e-01 -9.762749075889587402e-02 3.778384625911712646e-01 5.585621595382690430e-01 -1.768540889024734497e-01
-2.257224470376968384e-01 -1.267810463905334473e-01 -4.464443624019622803e-01 1.085696294903755188e-01 -1.764911711215972900e-01 6.236851811408996582e-01 5.054489970207214355e-01 -2.150934487581253052e-01
-2.197369486093521118e-01 3.398727476596832275e-01 -2.866760790348052979e-01 -1.168182045221328735e-01 -4.454895257949829102e-01 -3.885067403316497803e-01 6.147933006286621094e-01 -1.140323728322982788e-01
6.604412943124771118e-02 -6.874577701091766357e-02 -3.268676996231079102e-01 1.336351782083511353e-01 -1.831835657358169556e-01 3.220780193805694580e-01 7.549446225166320801e-01 -3.987227082252502441e-01
4.006500840187072754e-01 3.212182782590389252e-03 -3.812744021415710449e-01 -4.358355700969696045e-01 -1.204303130507469177e-01 4.158921539783477783e-01 5.360800623893737793e-01 1.711571961641311646e-01
-1.716651208698749542e-02 -1.206762939691543579e-01 -3.143406808376312256e-01 2.321725487709045410e-01 -5.402180552482604980e-02 3.717501759529113770e-01 7.776408195495605469e-01 -2.942557334899902344e-01
2.270099818706512451e-01 -1.035182178020477295e-01 -4.262816607952117920e-01 -2.834665477275848389e-01 -1.842830777168273926e-01 5.454998612403869629e-01 4.758650064468383789e-01 -3.430792391300201416e-01
-2.603045701980590820e-01 -1.005312148481607437e-02 -7.529956102371215820e-01 4.231097549200057983e-02 3.343443274497985840e-01 3.479457795619964600e-01 2.864063680171966553e-01 -2.201516628265380859e-01
1.534920036792755127e-01 -5.473989993333816528e-02 -1.446914970874786377e-01 -2.480899244546890259e-01 -4.575242102146148682e-01 5.929366350173950195e-01 5.524383783340454102e-01 -1.576990187168121338e-01
3.679222762584686279e-01 7.185682654380798340e-01 -2.631779015064239502e-01 -1.994022727012634277e-01 -3.953612409532070160e-03 4.637975096702575684e-01 1.537723988294601440e-01 2.234382182359695435e-02
3.093782663345336914e-01 7.544235885143280029e-02 -3.717562854290008545e-01 -4.544234871864318848e-01 1.300708204507827759e-01 6.570287346839904785e-01 3.199747502803802490e-01 5.386487394571304321e-02
-2.766311764717102051e-01 4.614080190658569336e-01 -1.763903200626373291e-01 -1.991098076105117798e-01 6.072231531143188477e-01 1.617030948400497437e-01 3.541803061962127686e-01 -3.456992805004119873e-01
-1.848858892917633057e-01 2.734791040420532227e-01 -6.385342478752136230e-01 2.828737199306488037e-01 5.060221552848815918e-01 2.306298911571502686e-01 2.878127098083496094e-01 1.058211401104927063e-01
3.263887763023376465e-01 -2.430440932512283325e-01 -3.199552297592163086e-01 -2.691757082939147949e-01 -7.821645587682723999e-02 1.504811048507690430e-01 7.942332029342651367e-01 2.107732463628053665e-03
-3.125545084476470947e-01 3.125948309898376465e-01 -5.776224136352539062e-01 4.726666510105133057e-01 -2.487756460905075073e-01 2.828827202320098877e-01 2.897813022136688232e-01 1.471311599016189575e-01
3.361041843891143799e-01 1.751827001571655273e-01 -3.741291165351867676e-01 2.110982686281204224e-01 5.092809721827507019e-02 -1.450489014387130737e-01 8.007871508598327637e-01 8.316776156425476074e-02
-2.282314598560333252e-01 5.581152439117431641e-01 -5.273339152336120605e-01 2.830701470375061035e-01 3.090713918209075928e-01 4.244875609874725342e-01 1.412783563137054443e-02 -4.789357632398605347e-02
3.562441170215606689e-01 6.840416193008422852e-01 -2.364176511764526367e-01 -2.831245064735412598e-01 -4.369262158870697021e-01 2.301200628280639648e-01 1.583601534366607666e-01 -1.366565749049186707e-02
2.209626734256744385e-01 -4.782180488109588623e-02 -5.017988085746765137e-01 2.384455800056457520e-01 1.073411256074905396e-01 -6.030011177062988281e-02 7.872641086578369141e-01 7.271438837051391602e-02
-4.039222598075866699e-01 2.318157255649566650e-01 -2.509485781192779541e-01 -4.954118728637695312e-01 3.088171184062957764e-01 5.504154562950134277e-01 1.382455974817276001e-01 2.392970174551010132e-01
2.468721717596054077e-01 2.380382269620895386e-01 -1.211690306663513184e-01 -7.383561134338378906e-01 -2.278896868228912354e-01 1.148559674620628357e-01 4.706190824508666992e-01 1.895588636398315430e-01
-6.643626093864440918e-01 7.439987361431121826e-02 -5.214719176292419434e-01 -1.587510257959365845e-01 2.001458257436752319e-01 3.085149228572845459e-01 3.471226990222930908e-01 1.477381866425275803e-02
-7.833842188119888306e-02 2.226061746478080750e-02 2.350104227662086487e-02 -1.969231814146041870e-01 -4.361893236637115479e-01 6.389350295066833496e-01 5.877992510795593262e-01 1.001475676894187927e-01
-3.658762574195861816e-01 8.015098571777343750e-01 -9.209670126438140869e-02 -3.237330913543701172e-01 1.580942869186401367e-01 2.281770110130310059e-01 -1.147919893264770508e-02 -1.823220103979110718e-01
6.129720807075500488e-02 4.239839501678943634e-03 -8.963240683078765869e-02 -5.020515918731689453e-01 -2.224775850772857666e-01 5.448099970817565918e-01 6.090014576911926270e-01 -1.376155465841293335e-01
4.529530107975006104e-01 5.342648029327392578e-01 5.352179706096649170e-02 9.043732658028602600e-03 2.318982034921646118e-01 -3.397620841860771179e-02 6.719489693641662598e-01 1.435821643099188805e-03
-1.733468919992446899e-01 -1.605948247015476227e-02 -2.943440973758697510e-01 3.870287835597991943e-01 -3.371014297008514404e-01 3.383188247680664062e-01 6.565121412277221680e-01 -2.723199129104614258e-01
-1.281529068946838379e-01 5.703292489051818848e-01 -1.559987813234329224e-01 -4.078703820705413818e-01 -4.410806894302368164e-01 5.167478322982788086e-01 6.233381107449531555e-02 4.627691954374313354e-02
3.046905100345611572e-01 5.156792402267456055e-01 -4.727503657341003418e-01 -3.006046116352081299e-01 2.485031029209494591e-03 4.370396211743354797e-02 2.328876852989196777e-01 -5.207970738410949707e-01
2.309144847095012665e-02 -2.739106863737106323e-02 -3.314797878265380859e-01 1.571473330259323120e-01 -2.018742412328720093e-01 -2.493211627006530762e-02 8.389878273010253906e-01 -3.447708785533905029e-01
8.832872658967971802e-02 5.118062496185302734e-01 -4.111485779285430908e-01 -3.052708506584167480e-01 -3.958420455455780029e-01 5.360809564590454102e-01 -3.007404506206512451e-02 1.517921686172485352e-01
1.206047311425209045e-01 -9.027268737554550171e-02 -3.931489288806915283e-01 9.022291749715805054e-02 -1.250353008508682251e-01 6.115165948867797852e-01 5.987682938575744629e-01 -2.578549981117248535e-01
-2.219684422016143799e-01 3.692566454410552979e-01 -3.197421431541442871e-01 -1.084917932748794556e-01 7.165298461914062500e-01 1.460535228252410889e-01 4.022788405418395996e-01 6.163518503308296204e-02
1.739456653594970703e-01 2.814934253692626953e-01 -1.998986005783081055e-01 -3.831058740615844727e-01 -2.768424451351165771e-01 5.304582118988037109e-01 4.056139588356018066e-01 -4.257046282291412354e-01
3.271751105785369873e-01 2.437975257635116577e-02 3.002294711768627167e-02 -4.463040530681610107e-01 8.518993854522705078e-02 4.834553897380828857e-01 6.695386767387390137e-01 -5.481711775064468384e-02
-3.088985383510589600e-01 3.378898799419403076e-01 -3.439611196517944336e-01 9.366282820701599121e-02 5.446423292160034180e-01 5.287173390388488770e-02 6.021887660026550293e-01 -3.561387583613395691e-02
-3.637167215347290039e-01 1.236069723963737488e-01 -2.369079887866973877e-01 1.625105291604995728e-01 2.152054160833358765e-01 8.906705304980278015e-03 7.919481396675109863e-01 3.103575408458709717e-01
4.266205132007598877e-01 2.474159002304077148e-01 -5.249498486518859863e-01 -2.677417397499084473e-01 -1.079803034663200378e-01 4.042953550815582275e-01 3.164444565773010254e-01 -3.664296269416809082e-01
1.229177266359329224e-01 -1.015107855200767517e-01 -6.736312508583068848e-01 -4.790497720241546631e-01 -2.713865637779235840e-01 2.130360305309295654e-01 3.262945711612701416e-01 -2.565456330776214600e-01
1.207687146961688995e-02 7.152379155158996582e-01 -8.216476440429687500e-02 1.719919890165328979e-01 3.692016601562500000e-01 -1.586531698703765869e-01 5.389517545700073242e-01 2.598114777356386185e-03
2.933676540851593018e-01 -1.735383272171020508e-01 -4.374246299266815186e-01 1.922824047505855560e-02 -8.907728642225265503e-02 -2.080653421580791473e-02 8.186027407646179199e-01 -1.167543083429336548e-01
-2.294950038194656372e-01 6.218695044517517090e-01 2.642772495746612549e-01 -2.482049912214279175e-01 -1.639782786369323730e-01 3.357213735580444336e-01 3.108122348785400391e-01 4.392724335193634033e-01
2.474199980497360229e-01 3.642525374889373779e-01 -1.400769948959350586e-01 1.587831974029541016e-01 4.886190891265869141e-01 -2.540580742061138153e-02 7.186801433563232422e-01 -7.331174612045288086e-02
-7.642534375190734863e-02 5.949938893318176270e-01 -1.467570755630731583e-02 -7.172321081161499023e-01 -2.232367843389511108e-01 1.963144987821578979e-01 1.787116527557373047e-01 7.205816358327865601e-02
-6.954888999462127686e-02 1.172989085316658020e-01 -5.092005133628845215e-01 9.303406625986099243e-02 1.006485372781753540e-01 -3.754613101482391357e-01 7.043040394783020020e-01 2.575225532054901123e-01
2.306967973709106445e-01 2.883795499801635742e-01 -3.121695518493652344e-01 5.647407770156860352e-01 2.801938541233539581e-02 2.710710167884826660e-01 5.971747636795043945e-01 1.278751045465469360e-01
1.578376740217208862e-01 3.340036794543266296e-02 1.553293019533157349e-01 -4.275695085525512695e-01 -9.959461539983749390e-02 2.473713457584381104e-01 8.299292922019958496e-01 8.446463942527770996e-02
5.689658224582672119e-02 6.881117820739746094e-01 -5.734023451805114746e-01 -1.188034340739250183e-01 2.738030254840850830e-01 -1.083403527736663818e-01 7.353834062814712524e-02 -2.970632612705230713e-01
5.134746432304382324e-01 3.712060749530792236e-01 -2.230005562305450439e-01 -4.429285228252410889e-01 -4.056296646595001221e-01 1.557407081127166748e-01 3.987356126308441162e-01 -6.967200338840484619e-02
-2.016766667366027832e-01 1.054251268506050110e-01 -5.180636644363403320e-01 -3.607531487941741943e-01 6.054716184735298157e-03 6.650227904319763184e-01 7.883834838867187500e-02 -3.180752992630004883e-01
2.728777229785919189e-01 6.909187436103820801e-01 -3.985479772090911865e-01 -4.443399310111999512e-01 2.429973706603050232e-02 -1.313548628240823746e-02 3.014398813247680664e-01 1.617071032524108887e-02
4.613302275538444519e-02 6.633118391036987305e-01 -5.871812105178833008e-01 2.454307675361633301e-01 -2.417664527893066406e-01 1.798107624053955078e-01 4.165738821029663086e-02 2.456683367490768433e-01
2.768841981887817383e-01 -2.599727213382720947e-01 -5.813682675361633301e-01 9.263575077056884766e-02 -2.259893715381622314e-01 1.452406346797943115e-01 6.415996551513671875e-01 1.592567712068557739e-01
-7.243563234806060791e-02 4.643886685371398926e-01 -4.076839983463287354e-01 -1.187270730733871460e-01 1.968583315610885620e-01 3.485512733459472656e-01 2.863903343677520752e-01 -5.971040725708007812e-01
-5.346598625183105469e-01 2.367603331804275513e-01 -1.821506917476654053e-01 1.374249905347824097e-01 1.194923743605613708e-01 6.628205999732017517e-03 7.644754052162170410e-01 -8.528640866279602051e-02
1.901845037937164307e-01 -9.083381295204162598e-02 -5.268446803092956543e-01 1.526406258344650269e-01 -2.781127989292144775e-01 2.004463374614715576e-01 6.795940399169921875e-01 -2.744835615158081055e-01
4.806124567985534668e-01 3.869644999504089355e-01 -1.597068756818771362e-01 1.851775199174880981e-01 1.695178300142288208e-01 2.700574696063995361e-02 6.870498657226562500e-01 2.407694905996322632e-01
1.539095938205718994e-01 4.447964206337928772e-02 -4.354111254215240479e-01 3.743500411510467529e-01 -4.920668900012969971e-02 7.098125219345092773e-01 3.659578263759613037e-01 6.657852977514266968e-02
1.315431296825408936e-01 -1.469494104385375977e-01 -7.749878168106079102e-01 -4.202201366424560547e-01 -1.127619296312332153e-01 3.572830855846405029e-01 2.082162201404571533e-01 -1.381424628198146820e-02
7.427117787301540375e-03 2.156004309654235840e-01 -2.808842360973358154e-01 -6.401424109935760498e-02 6.408454179763793945e-01 4.661336839199066162e-01 4.920871257781982422e-01 1.882151328027248383e-02
1.196685209870338440e-01 1.168830841779708862e-01 -8.314698934555053711e-01 -2.167865261435508728e-02 2.177232503890991211e-01 1.483122557401657104e-01 4.364921748638153076e-01 1.424088031053543091e-01
2.097649499773979187e-03 5.669127404689788818e-02 -4.642200469970703125e-01 3.001084737479686737e-02 -6.177571043372154236e-02 -9.939521551132202148e-02 8.755313158035278320e-01 -1.139961369335651398e-02
2.870444655418395996e-01 3.980294466018676758e-01 -3.999219834804534912e-01 -6.504889130592346191e-01 1.209073811769485474e-01 2.884945273399353027e-01 2.622127830982208252e-01 9.747566282749176025e-02
-2.146055847406387329e-01 1.051864549517631531e-01 -6.431668996810913086e-01 -3.482591807842254639e-01 2.906304895877838135e-01 3.263892233371734619e-01 2.981122434139251709e-01 -3.578622043132781982e-01
-2.234404385089874268e-01 1.588128954172134399e-01 -6.113265752792358398e-01 4.654214531183242798e-02 6.018971800804138184e-01 1.838201731443405151e-01 3.910131156444549561e-01 -2.320061670616269112e-03
-5.823568440973758698e-03 4.102316498756408691e-01 -2.995835840702056885e-01 -4.458683133125305176e-01 2.480409890413284302e-01 -3.391954302787780762e-01 5.731789469718933105e-01 -1.949747502803802490e-01
2.027865201234817505e-01 3.812584653496742249e-02 -5.545974373817443848e-01 -9.858839213848114014e-02 2.784800231456756592e-01 6.978719234466552734e-01 2.748181223869323730e-01 -4.989889916032552719e-03
4.141338467597961426e-01 6.445055007934570312e-01 -3.440811038017272949e-01 -3.761577308177947998e-01 -7.660467922687530518e-02 1.174845471978187561e-01 2.717259526252746582e-01 -2.443631589412689209e-01
-2.626141905784606934e-01 7.159156352281570435e-02 -4.563909173011779785e-01 -3.057710528373718262e-01 5.494630336761474609e-01 5.640964955091476440e-02 4.536193609237670898e-01 3.365375995635986328e-01
3.539636433124542236e-01 6.095633506774902344e-01 -2.840924263000488281e-02 -3.853646516799926758e-01 -3.433390287682414055e-03 4.211443066596984863e-01 4.194087088108062744e-01 2.348234504461288452e-02
-1.755213439464569092e-01 1.191087514162063599e-01 -5.733980536460876465e-01 3.295993199571967125e-03 2.921249158680438995e-02 6.195826530456542969e-01 2.269847691059112549e-01 -4.358336627483367920e-01
-1.908040493726730347e-01 4.325349926948547363e-01 -1.868944615125656128e-01 -2.270979285240173340e-01 -3.897838294506072998e-01 4.069334268569946289e-01 5.962333679199218750e-01 1.303220093250274658e-01
1.471219360828399658e-01 1.854048520326614380e-01 -1.594524532556533813e-01 -2.736865878105163574e-01 -6.294681876897811890e-02 7.891942262649536133e-01 3.948242962360382080e-01 -2.469306290149688721e-01
-2.793585062026977539e-01 3.229294717311859131e-01 -1.894399970769882202e-01 -9.917040914297103882e-02 -1.163184195756912231e-01 -3.808892965316772461e-01 6.899976134300231934e-01 3.704725503921508789e-01
4.409067928791046143e-01 1.720802038908004761e-01 -1.386492103338241577e-01 -2.640005648136138916e-01 5.437921881675720215e-01 2.768676578998565674e-01 5.335562229156494141e-01 1.732677966356277466e-01
-8.356387168169021606e-02 1.776330769062042236e-01 -5.491116046905517578e-01 -2.606260776519775391e-01 -9.159597754478454590e-02 2.084589600563049316e-01 5.559982657432556152e-01 -4.806614518165588379e-01
-3.199929296970367432e-01 4.391201138496398926e-01 -1.894199699163436890e-01 -2.008184194564819336e-01 4.259534776210784912e-01 -1.533249914646148682e-01 6.266481876373291016e-01 1.758894473314285278e-01
-3.784080743789672852e-01 1.122777536511421204e-01 -5.607993602752685547e-01 -1.151713654398918152e-01 -2.291501313447952271e-01 4.183792769908905029e-01 2.105524241924285889e-01 -4.945274591445922852e-01
-7.005297392606735229e-02 7.417659759521484375e-01 8.238079398870468140e-02 -3.646949231624603271e-01 -3.537836074829101562e-01 7.076674699783325195e-02 4.180967509746551514e-01 -1.055537536740303040e-02
1.316693127155303955e-01 3.085463047027587891e-01 -2.301304340362548828e-01 4.142071679234504700e-02 4.950627684593200684e-01 3.002755045890808105e-01 6.301338672637939453e-01 3.169630765914916992e-01
2.909372933208942413e-02 5.484254956245422363e-01 1.318371146917343140e-01 2.200873345136642456e-01 -1.289470344781875610e-01 5.057671070098876953e-01 3.891137838363647461e-01 4.568658173084259033e-01
-3.624257147312164307e-01 3.270644247531890869e-01 -2.292115986347198486e-01 -1.450134664773941040e-01 3.870781660079956055e-01 -1.618337184190750122e-01 6.938965916633605957e-01 1.749214380979537964e-01
1.229063197970390320e-01 2.843480706214904785e-01 -1.597021073102951050e-01 -2.177793383598327637e-01 -2.659482359886169434e-01 1.075210198760032654e-01 6.987397670745849609e-01 -5.104714632034301758e-01
-7.088889926671981812e-02 2.201874554157257080e-01 -6.715625524520874023e-01 3.606193959712982178e-01 -3.052532672882080078e-01 2.879813015460968018e-01 1.900997161865234375e-01 3.914064168930053711e-01
-7.895130664110183716e-02 4.164270758628845215e-01 -7.040863633155822754e-01 -4.384484589099884033e-01 -1.461439579725265503e-01 3.219592571258544922e-01 -7.167464494705200195e-02 -4.719736799597740173e-02
-3.216414526104927063e-02 5.357827544212341309e-01 -2.735365927219390869e-01 -1.178692728281021118e-01 2.933385372161865234e-01 1.841305494308471680e-01 4.579398930072784424e-01 -5.417805910110473633e-01
1.564367115497589111e-01 3.682719767093658447e-01 -4.669362902641296387e-01 -2.589728534221649170e-01 -1.457986980676651001e-01 6.764159798622131348e-01 2.735112309455871582e-01 3.467927128076553345e-02
1.749837100505828857e-01 1.646015048027038574e-01 -2.479924410581588745e-01 3.249647319316864014e-01 4.294964671134948730e-01 2.951311767101287842e-01 7.055990695953369141e-01 7.579603046178817749e-02
6.996273249387741089e-02 5.366963893175125122e-02 -7.838409543037414551e-01 -1.573724001646041870e-01 -4.189214482903480530e-02 3.673383295536041260e-01 4.538194537162780762e-01 1.020167097449302673e-01
7.588759530335664749e-03 2.104848027229309082e-01 -4.545489251613616943e-01 2.958556115627288818e-01 -9.216503053903579712e-02 -1.504240632057189941e-01 5.667793154716491699e-01 5.559970140457153320e-01
5.494505167007446289e-01 4.487700164318084717e-01 -1.627024710178375244e-01 8.931955322623252869e-03 7.395008951425552368e-02 1.753904968500137329e-01 6.439545154571533203e-01 1.387443095445632935e-01
2.059747129678726196e-01 9.409433603286743164e-02 1.468032598495483398e-01 -3.455297350883483887e-01 -1.191242113709449768e-01 2.441992461681365967e-01 8.005379438400268555e-01 3.051131963729858398e-01
1.823023855686187744e-01 1.622264534235000610e-01 -8.367736935615539551e-01 -1.983753889799118042e-01 -8.289843052625656128e-02 -9.623497724533081055e-02 4.079917371273040771e-01 -1.353333145380020142e-01
-3.842590749263763428e-01 9.731914848089218140e-02 -3.756887316703796387e-01 1.239926889538764954e-01 4.645727276802062988e-01 2.551345825195312500e-01 6.336681246757507324e-01 6.245774030685424805e-02
-3.328593075275421143e-01 3.023086190223693848e-01 -5.278170704841613770e-01 -2.860117554664611816e-01 5.794497728347778320e-01 1.016565188765525818e-01 2.766222953796386719e-01 1.216751337051391602e-01
7.164122164249420166e-02 -5.619279667735099792e-02 -3.850293755531311035e-01 -3.081224560737609863e-01 1.447760760784149170e-01 -1.993250697851181030e-01 8.082792758941650391e-01 -1.857867240905761719e-01
