# Supplementary material for: Where is your field going? A machine learning approach to study the relative motion of the domains of physics
Source: PLoS One. 2020 Jun 18;15(6):e0233997. doi: 10.1371/journal.pone.0233997 (PMC7302634; doi:10.1371/journal.pone.0233997)
Supplement: S29 Data — (ZIP) [file pone.0233997.s029.zip › 28/Pacs4Run_28_VS_500_embeddings1987-1991ED8.txt]

-1.147436723113059998e-01 -2.153532356023788452e-01 -9.377985447645187378e-02 -7.509881854057312012e-01 2.955903410911560059e-01 1.278546601533889771e-01 4.927829504013061523e-01 1.453387141227722168e-01
-2.327610254287719727e-01 1.488599330186843872e-01 3.061299920082092285e-01 -4.410730600357055664e-01 5.549901723861694336e-01 -8.815577626228332520e-02 -2.923615574836730957e-01 4.838812947273254395e-01
-3.356135189533233643e-01 1.934603899717330933e-01 2.050389796495437622e-01 -5.127428174018859863e-01 5.752123892307281494e-03 -5.686350464820861816e-01 -1.741910576820373535e-01 4.373431503772735596e-01
2.974353432655334473e-01 2.231222093105316162e-01 7.065568864345550537e-02 -6.112719774246215820e-01 -1.908856034278869629e-01 -1.726856380701065063e-01 4.528411030769348145e-01 4.601959884166717529e-01
1.114195361733436584e-01 -1.716374307870864868e-01 4.611043035984039307e-01 -4.056560099124908447e-01 3.635731637477874756e-01 -1.856451183557510376e-01 4.323433041572570801e-01 4.768459498882293701e-01
-3.192741572856903076e-01 2.548802793025970459e-01 4.378806054592132568e-01 -5.387678742408752441e-01 4.349755048751831055e-01 1.056301742792129517e-01 -2.799746952950954437e-02 3.872268199920654297e-01
1.551575660705566406e-01 -1.762121766805648804e-01 4.657134413719177246e-01 -5.397071242332458496e-01 -5.812438204884529114e-02 -4.606839120388031006e-01 3.321137428283691406e-01 3.328588604927062988e-01
1.354091316461563110e-01 4.276543259620666504e-01 2.431064546108245850e-01 -7.654843926429748535e-01 -3.297063410282135010e-01 -1.608619987964630127e-01 -7.201731204986572266e-02 -1.180661991238594055e-01
-3.630611598491668701e-01 5.499491095542907715e-01 9.924280457198619843e-04 -5.180371999740600586e-01 4.022591114044189453e-01 -1.113604903221130371e-01 2.316836267709732056e-01 -2.636058926582336426e-01
-1.097906306385993958e-01 1.427441984415054321e-01 2.246880829334259033e-01 -7.147324085235595703e-01 -8.283738791942596436e-02 2.332696616649627686e-01 5.560517311096191406e-01 1.891368180513381958e-01
-3.919124007225036621e-01 1.553214062005281448e-02 2.304654419422149658e-01 -5.871244668960571289e-01 3.972050845623016357e-01 4.177348911762237549e-01 2.104583382606506348e-01 -2.678934931755065918e-01
1.915475428104400635e-01 1.939299404621124268e-01 5.718057155609130859e-01 -5.395919084548950195e-01 3.928657472133636475e-01 -1.925352960824966431e-01 -2.404706776142120361e-01 2.415369302034378052e-01
7.777273654937744141e-02 1.515533658675849438e-04 5.708143115043640137e-01 -6.566916108131408691e-01 2.294421792030334473e-01 1.678468137979507446e-01 -3.702430427074432373e-01 1.377755850553512573e-01
1.732446253299713135e-01 2.731045484542846680e-01 1.366745829582214355e-01 -6.446166038513183594e-01 -1.546992957592010498e-01 -1.533435881137847900e-01 5.584828853607177734e-01 3.191244006156921387e-01
-1.171364709734916687e-01 -2.575286924839019775e-01 5.310592055320739746e-01 -5.550343394279479980e-01 6.271729618310928345e-02 -3.546188771724700928e-01 -8.088012784719467163e-02 4.400472640991210938e-01
-8.965705521404743195e-03 2.627186477184295654e-01 3.988891243934631348e-01 -5.579702258110046387e-01 6.102614477276802063e-02 -6.682683825492858887e-01 -4.818856343626976013e-02 8.846557885408401489e-02
-2.500375919044017792e-02 3.589493334293365479e-01 4.805229902267456055e-01 -7.226862311363220215e-01 -3.437324613332748413e-02 6.193038448691368103e-02 -1.955402940511703491e-01 2.722125053405761719e-01
1.119347289204597473e-01 3.188979625701904297e-01 5.980002284049987793e-01 -5.498717427253723145e-01 3.301627635955810547e-01 -1.937592327594757080e-01 -1.272037029266357422e-01 2.511585950851440430e-01
2.136323750019073486e-01 3.365304470062255859e-01 2.758815586566925049e-01 -6.080303788185119629e-01 -2.361659333109855652e-02 -5.955724120140075684e-01 -1.534019559621810913e-01 1.284537762403488159e-01
-2.982082068920135498e-01 -1.354041695594787598e-01 1.049972474575042725e-01 -4.191903769969940186e-01 6.518781185150146484e-01 -3.545442521572113037e-01 6.193513050675392151e-02 -3.892425894737243652e-01
-1.347793638706207275e-01 1.571045815944671631e-01 4.703384935855865479e-01 -6.975439786911010742e-01 1.705047041177749634e-01 3.891971707344055176e-01 -1.365830600261688232e-01 2.239764183759689331e-01
1.677420586347579956e-01 2.731753289699554443e-01 3.839179277420043945e-01 -4.246187806129455566e-01 5.567622780799865723e-01 -4.135207086801528931e-02 -6.471253186464309692e-02 5.036484599113464355e-01
-1.964456737041473389e-01 1.335588470101356506e-02 6.585535407066345215e-01 -6.126857399940490723e-01 2.292397767305374146e-01 -2.227313667535781860e-01 -1.660313904285430908e-01 1.497585177421569824e-01
-5.772491693496704102e-01 -8.114524930715560913e-02 4.399089813232421875e-01 -5.422198772430419922e-01 3.515821993350982666e-01 -8.209976553916931152e-02 6.558769941329956055e-02 -1.949986368417739868e-01
-7.075463980436325073e-02 -2.829406857490539551e-01 6.477503180503845215e-01 -5.960081219673156738e-01 5.395125970244407654e-02 -1.467283517122268677e-01 -8.428756147623062134e-02 3.295266330242156982e-01
4.042416214942932129e-01 -1.265805214643478394e-01 4.612837135791778564e-01 -5.172406435012817383e-01 1.587099730968475342e-01 -1.304638087749481201e-01 2.884362339973449707e-01 4.635088741779327393e-01
2.875388264656066895e-01 -3.226416110992431641e-01 4.690786898136138916e-01 -5.452718734741210938e-01 1.755499094724655151e-01 6.041136104613542557e-03 -3.487329781055450439e-01 3.786799013614654541e-01
-2.289825230836868286e-01 2.626647949218750000e-01 1.939084678888320923e-01 -7.240118980407714844e-01 -1.185395121574401855e-01 -4.950324073433876038e-02 3.034055531024932861e-01 -4.563149213790893555e-01
-3.795146644115447998e-01 -8.772423118352890015e-02 6.200245618820190430e-01 -5.591708421707153320e-01 3.421018719673156738e-01 -3.269134089350700378e-03 5.911523476243019104e-02 1.750195175409317017e-01
2.227344550192356110e-02 -1.065498366951942444e-01 -3.899881541728973389e-01 -5.917522907257080078e-01 4.723370373249053955e-01 -4.207994639873504639e-01 -1.271745413541793823e-01 -2.637076079845428467e-01
-1.206703260540962219e-01 1.242472752928733826e-01 -3.453981876373291016e-02 -6.833034753799438477e-01 -2.645972669124603271e-01 -1.053364425897598267e-01 -2.491013258695602417e-01 5.989538431167602539e-01
2.367744594812393188e-01 4.995818436145782471e-01 4.716892540454864502e-01 -5.023671984672546387e-01 4.161235392093658447e-01 -1.522898674011230469e-01 -1.184704899787902832e-01 9.542506188154220581e-02
1.438664197921752930e-01 5.272890329360961914e-01 -3.637245893478393555e-01 -6.322345137596130371e-01 3.081834912300109863e-01 1.373955905437469482e-01 3.137141838669776917e-02 2.332683354616165161e-01
2.438003271818161011e-01 5.953977108001708984e-01 -2.377055734395980835e-01 -6.080456972122192383e-01 3.259764313697814941e-01 1.459742784500122070e-01 1.740966141223907471e-01 4.427901282906532288e-02
-6.212899461388587952e-02 -2.122522145509719849e-01 3.706372082233428955e-01 -3.951734006404876709e-01 3.431978225708007812e-01 -2.298029661178588867e-01 2.543477118015289307e-01 6.498216986656188965e-01
-1.540840268135070801e-01 8.698386698961257935e-02 -4.931301474571228027e-01 -6.429525017738342285e-01 1.251969393342733383e-02 -5.494700074195861816e-01 -8.009378612041473389e-02 -6.031267344951629639e-02
4.305452406406402588e-01 2.043842375278472900e-01 2.811652719974517822e-01 -4.578419029712677002e-01 6.112043857574462891e-01 6.490409374237060547e-02 -4.273309931159019470e-02 -3.233814537525177002e-01
1.328419595956802368e-01 5.710361525416374207e-02 -3.547950983047485352e-01 -6.157934665679931641e-01 3.751409351825714111e-01 -4.154297113418579102e-01 -3.373956680297851562e-01 -2.164779007434844971e-01
1.156851053237915039e-01 5.692288875579833984e-01 -3.253026902675628662e-01 -7.427377700805664062e-01 1.080254907719790936e-03 2.075911313295364380e-02 -1.906248927116394043e-02 6.571697443723678589e-02
9.120900928974151611e-02 4.252438247203826904e-01 1.031654924154281616e-01 -5.761975646018981934e-01 -1.587475091218948364e-02 -2.140234857797622681e-01 5.701634883880615234e-01 3.115404546260833740e-01
-2.887782156467437744e-01 -6.784508377313613892e-02 1.717646867036819458e-01 -6.865164637565612793e-01 -2.695211172103881836e-01 -2.709547579288482666e-01 -2.547315657138824463e-01 4.474929869174957275e-01
-8.377924561500549316e-03 7.059550881385803223e-01 1.798449307680130005e-01 -6.307365298271179199e-01 3.500028699636459351e-02 -1.383993327617645264e-01 2.151893675327301025e-01 -6.854602694511413574e-02
3.513138890266418457e-01 -4.868546873331069946e-02 3.278829753398895264e-01 -3.812788724899291992e-01 4.636246263980865479e-01 -2.685118317604064941e-01 -4.211785793304443359e-01 3.960928916931152344e-01
1.603215187788009644e-01 -3.709062635898590088e-01 4.624545574188232422e-02 -3.555576503276824951e-01 7.809230089187622070e-01 -1.804297864437103271e-01 2.149413973093032837e-01 -1.398931294679641724e-01
2.401757091283798218e-01 2.723609805107116699e-01 5.416089892387390137e-01 -5.114951133728027344e-01 3.766734600067138672e-01 -2.365976125001907349e-01 -2.401054501533508301e-01 2.401154190301895142e-01
-6.359477527439594269e-03 -1.949912682175636292e-02 -4.712359309196472168e-01 -5.433273911476135254e-01 2.719468474388122559e-01 -6.322940587997436523e-01 -5.177297070622444153e-02 7.668207585811614990e-02
1.329972296953201294e-01 -7.025916129350662231e-02 3.922321498394012451e-01 -3.171611726284027100e-01 7.629532814025878906e-01 -1.077406629920005798e-01 1.456763315945863724e-02 3.591938018798828125e-01
-1.709533035755157471e-01 4.526424705982208252e-01 1.147165223956108093e-01 -6.342513561248779297e-01 -1.492423657327890396e-02 -3.256037533283233643e-01 -3.808233886957168579e-02 4.927109777927398682e-01
2.645829916000366211e-01 3.739854991436004639e-01 2.629418373107910156e-01 -7.128804326057434082e-01 -1.908600479364395142e-01 -4.162466228008270264e-01 3.132387623190879822e-02 4.608462378382682800e-02
-3.308153450489044189e-01 -3.362043946981430054e-02 6.120504736900329590e-01 -5.877854228019714355e-01 3.658942282199859619e-01 -4.526713863015174866e-02 -1.790867745876312256e-01 3.651769459247589111e-02
-2.011988759040832520e-01 2.598879933357238770e-01 4.625387787818908691e-01 -7.161595821380615234e-01 1.946730725467205048e-02 2.662729620933532715e-01 -1.457335650920867920e-01 2.695035338401794434e-01
4.187425971031188965e-02 -1.055448129773139954e-02 3.286047279834747314e-01 -4.297241866588592529e-01 3.833971321582794189e-01 -9.002948552370071411e-02 1.106678843498229980e-01 7.335837483406066895e-01
-5.056789517402648926e-02 2.992177568376064301e-02 2.882646322250366211e-01 -3.018797934055328369e-01 5.212496519088745117e-01 -2.269032001495361328e-01 5.567998886108398438e-01 4.348646104335784912e-01
-2.352505736052989960e-02 2.704788744449615479e-02 -5.119638442993164062e-01 -6.141659021377563477e-01 4.429403245449066162e-01 3.143696188926696777e-01 8.928891271352767944e-03 2.535823881626129150e-01
-3.874086588621139526e-02 6.248425319790840149e-02 4.984102845191955566e-01 -6.697062253952026367e-01 1.573349088430404663e-01 2.572802305221557617e-01 -3.011434376239776611e-01 3.406472802162170410e-01
-1.885100305080413818e-01 -1.695657074451446533e-01 5.536916255950927734e-01 -5.889507532119750977e-01 3.557484149932861328e-01 1.036790907382965088e-01 -3.342328369617462158e-01 1.823628097772598267e-01
-8.551044389605522156e-03 1.901009865105152130e-02 -5.916185379028320312e-01 -5.911043882369995117e-01 3.287523686885833740e-01 8.586498908698558807e-03 3.910125494003295898e-01 1.977521926164627075e-01
3.506419807672500610e-02 5.896229147911071777e-01 6.756465882062911987e-02 -5.969342589378356934e-01 2.074709720909595490e-02 -2.383899092674255371e-01 -1.881313621997833252e-01 4.444841742515563965e-01
4.220447689294815063e-02 4.334074556827545166e-01 5.250836014747619629e-01 -6.935744881629943848e-01 3.675667941570281982e-02 -1.126099452376365662e-01 -1.300068646669387817e-01 1.506141275167465210e-01
-7.661549001932144165e-02 2.706462331116199493e-02 -5.152469277381896973e-01 -5.991932153701782227e-01 4.611606895923614502e-01 2.669663131237030029e-01 -1.154110655188560486e-01 2.676298916339874268e-01
-2.053760737180709839e-01 2.924424409866333008e-01 1.057349070906639099e-01 -7.012031674385070801e-01 -2.120540142059326172e-01 1.010481864213943481e-01 1.147375404834747314e-01 5.487166643142700195e-01
4.895257949829101562e-02 2.331479489803314209e-01 -5.381338596343994141e-01 -5.466449856758117676e-01 4.175390899181365967e-01 -2.175401896238327026e-01 1.813069880008697510e-01 3.167050480842590332e-01
-2.874364554882049561e-01 1.687621027231216431e-01 3.349111080169677734e-01 -5.143954157829284668e-01 3.850237131118774414e-01 -1.746543683111667633e-02 -1.979131400585174561e-01 5.695732235908508301e-01
1.160093992948532104e-01 -2.241816371679306030e-01 -4.541158080101013184e-01 -5.298218727111816406e-01 4.185754656791687012e-01 -3.951469361782073975e-01 3.158214092254638672e-01 -1.351381093263626099e-01
-6.451088935136795044e-02 -4.704448580741882324e-02 -3.514473140239715576e-01 -6.046086549758911133e-01 4.627240300178527832e-01 -3.641741871833801270e-01 -2.703604102134704590e-01 -2.910792827606201172e-01
3.924411535263061523e-02 3.561447858810424805e-01 4.451366364955902100e-01 -6.620926856994628906e-01 4.689558595418930054e-02 -3.808080852031707764e-01 -2.854486405849456787e-01 8.007685840129852295e-02
-1.189792826771736145e-01 2.461979985237121582e-01 1.456424742937088013e-01 -6.749972105026245117e-01 -1.169190742075443268e-02 1.946077048778533936e-01 6.339595317840576172e-01 9.210968762636184692e-02
3.065329492092132568e-01 1.454892456531524658e-01 1.872407197952270508e-01 -7.243058085441589355e-01 -7.815331220626831055e-02 1.070737093687057495e-01 5.429391264915466309e-01 -1.132995337247848511e-01
1.556954812258481979e-02 1.123503148555755615e-01 5.461110472679138184e-01 -5.556986927986145020e-01 2.710162997245788574e-01 -2.483005225658416748e-01 -4.841328561305999756e-01 1.030001565814018250e-01
1.597172021865844727e-01 -2.939895093441009521e-01 3.847489356994628906e-01 -4.106911122798919678e-01 2.353522628545761108e-01 -4.714255332946777344e-01 3.326149284839630127e-02 5.409460663795471191e-01
7.514983415603637695e-02 -1.426216661930084229e-01 2.905139923095703125e-01 -3.827231228351593018e-01 3.118470907211303711e-01 -2.888662517070770264e-01 5.846730470657348633e-01 4.696821868419647217e-01
2.114228606224060059e-01 -2.562769949436187744e-01 4.707415997982025146e-01 -6.433931589126586914e-01 -2.328171208500862122e-02 2.296701967716217041e-01 5.909458175301551819e-02 4.441706836223602295e-01
2.059718221426010132e-01 -3.908143341541290283e-01 2.593660354614257812e-01 -6.471642255783081055e-01 6.585683673620223999e-02 4.057693853974342346e-02 -3.951365128159523010e-02 -5.578552484512329102e-01
-1.272648721933364868e-01 -1.076803058385848999e-01 2.030701041221618652e-01 -5.642144083976745605e-01 5.605836510658264160e-01 -2.797797881066799164e-02 -1.036763936281204224e-01 -5.355815887451171875e-01
2.146008163690567017e-01 -3.105612695217132568e-01 1.030667126178741455e-01 -4.866269528865814209e-01 6.949081420898437500e-01 2.302786707878112793e-01 1.412903964519500732e-01 -2.327683418989181519e-01
-2.935046255588531494e-01 2.779332399368286133e-01 3.904032111167907715e-01 -6.470582485198974609e-01 2.144779562950134277e-01 2.619476020336151123e-01 -2.086153253912925720e-02 3.878875374794006348e-01
1.486147791147232056e-01 3.167001307010650635e-01 -2.943913340568542480e-01 -8.075690865516662598e-01 -1.644355058670043945e-01 2.607518434524536133e-01 -1.902389675378799438e-01 -8.694348484277725220e-02
-2.338687144219875336e-02 -3.218888938426971436e-01 6.205816864967346191e-01 -6.050117015838623047e-01 2.004384845495223999e-01 7.491260021924972534e-02 -3.140039741992950439e-01 1.714698225259780884e-02
2.545065432786941528e-02 -5.812245011329650879e-01 2.565269470214843750e-01 -5.269923210144042969e-01 -1.539399772882461548e-01 -3.281423151493072510e-01 3.597409427165985107e-01 2.391961216926574707e-01
2.497933954000473022e-01 -5.352015495300292969e-01 3.597358465194702148e-01 -4.184136092662811279e-01 3.393169641494750977e-01 6.179416179656982422e-02 -2.809887230396270752e-01 3.857116401195526123e-01
-1.487153023481369019e-01 -5.051745176315307617e-01 9.598817676305770874e-02 -6.825224757194519043e-01 -1.531355679035186768e-01 -6.445885449647903442e-02 1.831609383225440979e-02 -4.687121212482452393e-01
5.435283184051513672e-01 -1.878353655338287354e-01 4.035099446773529053e-01 -3.978890478610992432e-01 2.904461324214935303e-01 -3.227999508380889893e-01 6.404712051153182983e-02 3.943323493003845215e-01
-2.394849956035614014e-01 -3.653620481491088867e-01 -2.283490002155303955e-01 -6.675497293472290039e-01 -3.580182790756225586e-01 -7.744898647069931030e-02 3.605691790580749512e-01 2.172699570655822754e-01
5.045038461685180664e-01 -2.661761343479156494e-01 2.890532314777374268e-01 -5.666151046752929688e-01 -3.521272167563438416e-02 -2.215053439140319824e-01 4.682226479053497314e-01 2.202166616916656494e-02
-1.289137750864028931e-01 1.177952587604522705e-01 6.640692949295043945e-01 -7.031157612800598145e-01 4.086307063698768616e-02 1.227388158440589905e-02 -1.408035755157470703e-01 1.118020489811897278e-01
2.234067022800445557e-01 -2.617957256734371185e-02 2.601924240589141846e-01 -6.819425225257873535e-01 -1.909375339746475220e-01 -3.693144619464874268e-01 -3.152323961257934570e-01 3.800480365753173828e-01
1.271663308143615723e-01 3.968414664268493652e-02 3.524002432823181152e-01 -7.594465017318725586e-01 -1.898718923330307007e-01 3.847831785678863525e-01 3.116037845611572266e-01 -1.013659033924341202e-02
5.659427866339683533e-02 -1.288436353206634521e-01 4.790407419204711914e-02 -4.641995131969451904e-01 5.316600948572158813e-02 -2.981145679950714111e-01 7.521440982818603516e-01 3.240381479263305664e-01
2.153991162776947021e-01 1.054516732692718506e-01 -4.585587680339813232e-01 -5.161678791046142578e-01 5.425640940666198730e-01 -3.003386259078979492e-01 2.386451661586761475e-01 1.557147800922393799e-01
-5.915963053703308105e-01 -2.180630862712860107e-01 2.157066315412521362e-01 -6.075887084007263184e-01 1.962878555059432983e-01 -6.370541453361511230e-02 -1.519411653280258179e-01 -3.479877710342407227e-01
2.113564610481262207e-01 -2.637023925781250000e-01 5.186002254486083984e-01 -6.683629751205444336e-01 -1.748960316181182861e-01 -3.998213261365890503e-02 1.699743866920471191e-01 3.302359879016876221e-01
3.244785591959953308e-02 -1.933251470327377319e-01 1.933193206787109375e-01 -5.571860671043395996e-01 6.001268625259399414e-01 1.034481674432754517e-01 -2.404678761959075928e-01 -4.301919043064117432e-01
2.004216760396957397e-01 -3.611681759357452393e-01 5.623626112937927246e-01 -5.974438190460205078e-01 -5.002856627106666565e-02 -1.676822155714035034e-01 2.555282553657889366e-03 3.543597459793090820e-01
2.862228453159332275e-01 -1.281611770391464233e-01 -3.179962337017059326e-01 -7.159850001335144043e-01 1.465678215026855469e-01 -2.891746163368225098e-01 -2.074852585792541504e-01 -3.738193809986114502e-01
1.680656969547271729e-01 -1.033407896757125854e-01 5.526461601257324219e-01 -6.343986392021179199e-01 4.313272982835769653e-02 -6.605970859527587891e-02 -4.929580986499786377e-01 6.295352429151535034e-02
3.061868436634540558e-02 -5.502039194107055664e-02 -6.463103294372558594e-01 -6.578760743141174316e-01 1.453033685684204102e-01 -6.428467482328414917e-02 -4.019286110997200012e-02 3.444651961326599121e-01
4.910338297486305237e-02 4.479048848152160645e-01 3.106652796268463135e-01 -5.239186882972717285e-01 3.011827766895294189e-01 -4.359327852725982666e-01 -3.039706945419311523e-01 2.298257797956466675e-01
2.507680952548980713e-01 -1.743299663066864014e-01 -4.494537413120269775e-01 -6.089449524879455566e-01 4.209442734718322754e-01 3.481335043907165527e-01 -1.409001648426055908e-01 1.251321882009506226e-01
1.433469951152801514e-01 -3.638947904109954834e-01 3.675432205200195312e-01 -5.701257586479187012e-01 -3.206008300185203552e-02 -3.153583034873008728e-02 5.851572751998901367e-01 2.060812413692474365e-01
3.507992029190063477e-01 2.574906051158905029e-01 -3.897899091243743896e-01 -5.871189236640930176e-01 2.445361614227294922e-01 -4.818723201751708984e-01 -4.244135227054357529e-03 1.482452601194381714e-01
2.939706444740295410e-01 1.041014194488525391e-01 -5.016629695892333984e-01 -6.139307618141174316e-01 1.555004268884658813e-01 -1.938131824135780334e-02 1.065253093838691711e-01 4.881227612495422363e-01
-3.239462897181510925e-02 -2.305981069803237915e-01 5.226867794990539551e-01 -5.042542219161987305e-01 1.458241045475006104e-01 -2.918447852134704590e-01 9.680773317813873291e-02 5.499922633171081543e-01
8.782701939344406128e-02 1.723050475120544434e-01 -4.220965206623077393e-01 -5.187256336212158203e-01 5.285082459449768066e-01 -4.519223868846893311e-01 -1.758567690849304199e-01 2.958248928189277649e-02
-2.398474365472793579e-01 -3.635818660259246826e-01 -1.478645205497741699e-01 -6.150942444801330566e-01 -1.280266344547271729e-01 -1.069607660174369812e-01 6.175149083137512207e-01 -3.034164942800998688e-02
5.503671765327453613e-01 -7.743375748395919800e-02 2.578580379486083984e-01 -5.739871263504028320e-01 -2.823771350085735321e-02 -1.280370652675628662e-01 3.140896856784820557e-01 4.234437644481658936e-01
2.803406715393066406e-01 -3.029215633869171143e-01 5.603112578392028809e-01 -5.213736891746520996e-01 5.305995792150497437e-02 -4.608285725116729736e-01 -1.193491443991661072e-01 1.201901510357856750e-01
1.214623600244522095e-01 -2.612291276454925537e-01 -1.707070879638195038e-02 -3.714135587215423584e-01 8.167312741279602051e-01 2.147735953330993652e-01 2.558069527149200439e-01 1.232489757239818573e-02
-3.567450046539306641e-01 2.484123259782791138e-01 1.287158876657485962e-01 -6.875736713409423828e-01 -2.633012831211090088e-01 -1.319248676300048828e-01 4.867878928780555725e-02 4.822836816310882568e-01
4.183745682239532471e-01 1.048853993415832520e-01 5.277689695358276367e-01 -4.088344573974609375e-01 5.460328459739685059e-01 -2.059329599142074585e-01 1.660939902067184448e-01 1.134261768311262131e-02
4.217447042465209961e-01 -3.468040085863322020e-04 3.207854032516479492e-01 -5.533277392387390137e-01 7.069531362503767014e-03 -4.541411697864532471e-01 -4.117110669612884521e-01 1.930190920829772949e-01
-5.182138085365295410e-01 -1.791886836290359497e-01 6.838942319154739380e-02 -6.526056528091430664e-01 -2.240603864192962646e-01 -1.428156495094299316e-01 4.342732131481170654e-01 9.788753837347030640e-02
5.765464156866073608e-03 3.507542014122009277e-01 -3.510287106037139893e-01 -8.086676597595214844e-01 -7.726254407316446304e-04 2.911280393600463867e-01 1.204247996211051941e-01 2.270184829831123352e-02
1.989768594503402710e-01 2.418272346258163452e-01 -5.122790336608886719e-01 -5.682746767997741699e-01 4.381823837757110596e-01 -8.365105837583541870e-02 -1.802694983780384064e-02 3.423968553543090820e-01
3.497196137905120850e-01 3.265039622783660889e-01 2.044621556997299194e-01 -5.485693216323852539e-01 4.562467932701110840e-01 -2.578161191195249557e-03 1.877514868974685669e-01 -4.300464689731597900e-01
5.441681146621704102e-01 3.388017043471336365e-02 -3.320047855377197266e-01 -5.297057628631591797e-01 3.417902588844299316e-01 -3.627814054489135742e-01 2.479033619165420532e-01 -4.506489634513854980e-02
2.282164096832275391e-01 1.219218131154775620e-02 2.002245932817459106e-01 -3.389608263969421387e-01 4.537596404552459717e-01 -2.491781562566757202e-01 2.181623131036758423e-01 6.907979846000671387e-01
4.910886585712432861e-01 -1.557112038135528564e-01 2.515490353107452393e-01 -5.153077840805053711e-01 -2.315792627632617950e-02 -5.708884596824645996e-01 1.134600192308425903e-01 2.577668726444244385e-01
-1.019282788038253784e-01 3.173580765724182129e-01 2.295537739992141724e-01 -5.326188206672668457e-01 2.698087505996227264e-02 -6.031910777091979980e-01 4.317941665649414062e-01 3.877001255750656128e-02
8.521039038896560669e-02 1.662735939025878906e-01 2.635465860366821289e-01 -5.661494135856628418e-01 1.716784201562404633e-02 -7.259236574172973633e-01 -1.428279876708984375e-01 1.656819880008697510e-01
3.260558843612670898e-01 3.702057003974914551e-01 2.305835932493209839e-01 -5.046083927154541016e-01 5.674126148223876953e-01 -9.639535844326019287e-02 5.889954045414924622e-02 -3.378142118453979492e-01
-4.475935697555541992e-01 -5.974856391549110413e-02 5.846756696701049805e-01 -6.112519502639770508e-01 2.133722305297851562e-01 -2.390321576967835426e-03 -1.515201330184936523e-01 1.101087182760238647e-01
9.324153512716293335e-02 2.405636310577392578e-01 4.200007319450378418e-01 -5.508039593696594238e-01 1.100619956851005554e-01 -6.514186859130859375e-01 -9.152837097644805908e-02 9.387403726577758789e-02
8.349584043025970459e-02 1.104844361543655396e-01 -4.032591283321380615e-01 -4.908136725425720215e-01 3.733249902725219727e-01 -6.278942823410034180e-01 -9.414409101009368896e-02 1.866005212068557739e-01
1.436499655246734619e-01 2.764065265655517578e-01 5.926162600517272949e-01 -5.755181312561035156e-01 3.920103311538696289e-01 4.360806569457054138e-02 -2.368889898061752319e-01 9.412040561437606812e-02
2.214218378067016602e-01 -1.123931482434272766e-01 2.575825452804565430e-01 -4.577689170837402344e-01 3.584575355052947998e-01 2.780916392803192139e-01 6.456745862960815430e-01 1.992902457714080811e-01
-5.255841836333274841e-02 -7.030683159828186035e-01 9.650846943259239197e-03 -5.883257389068603516e-01 2.201765626668930054e-01 2.345859557390213013e-01 -5.272962525486946106e-02 -2.245519012212753296e-01
-1.129748523235321045e-01 1.757269054651260376e-01 -2.447493076324462891e-01 -8.242565393447875977e-01 -1.869820654392242432e-01 4.116229712963104248e-01 -2.986736595630645752e-02 -1.084791794419288635e-01
2.805871963500976562e-01 -1.112465262413024902e-01 -4.260917007923126221e-01 -5.080913305282592773e-01 4.045723080635070801e-01 -5.156626105308532715e-01 1.889003366231918335e-01 6.256171315908432007e-02
-1.763552874326705933e-01 -1.692200899124145508e-01 3.491910696029663086e-01 -3.693947494029998779e-01 6.824486851692199707e-01 -1.412673294544219971e-01 3.795403838157653809e-01 -2.283269017934799194e-01
2.779673552140593529e-03 -6.281136870384216309e-01 1.285831779241561890e-01 -5.515382289886474609e-01 2.023300230503082275e-01 -1.827753037214279175e-01 -1.041743438690900803e-02 -4.585680961608886719e-01
9.978334605693817139e-02 -2.980307908728718758e-03 -3.844299018383026123e-01 -5.772670507431030273e-01 4.349035918712615967e-01 -2.712775170803070068e-01 -4.960889816284179688e-01 -1.318498793989419937e-02
1.571673154830932617e-01 1.353587210178375244e-01 -3.136107623577117920e-01 -8.003898859024047852e-01 -1.612820774316787720e-01 1.866782307624816895e-01 -3.453175127506256104e-01 -1.946693062782287598e-01
-2.824582755565643311e-01 3.449140191078186035e-01 -2.874930799007415771e-01 -4.804246127605438232e-01 6.805109977722167969e-01 6.521581858396530151e-02 -1.128488704562187195e-01 -8.779849857091903687e-02
4.166087806224822998e-01 -1.597586721181869507e-01 -3.885706663131713867e-01 -6.399689316749572754e-01 2.506453096866607666e-01 -3.641184866428375244e-01 -6.700926274061203003e-02 -2.011750489473342896e-01
3.950418233871459961e-01 1.684779226779937744e-01 -8.050896227359771729e-02 -4.040744602680206299e-01 7.989372611045837402e-01 -5.135417357087135315e-02 -4.394091665744781494e-02 -5.413483083248138428e-02
1.316431462764739990e-01 6.815989315509796143e-02 2.527359127998352051e-01 -4.619806706905364990e-01 7.295677065849304199e-01 -3.554184222593903542e-03 1.200996041297912598e-01 -3.924502432346343994e-01
-1.245807576924562454e-02 -3.828369677066802979e-01 5.618221759796142578e-01 -6.108373999595642090e-01 -1.223185285925865173e-01 -2.521650493144989014e-01 -6.510507315397262573e-02 2.858786284923553467e-01
-2.294475138187408447e-01 5.413984060287475586e-01 -1.260798126459121704e-01 -7.330271005630493164e-01 9.488400071859359741e-02 1.230218708515167236e-01 4.640034958720207214e-02 -2.733611762523651123e-01
4.427423179149627686e-01 -2.976669073104858398e-01 3.923891782760620117e-01 -5.254325270652770996e-01 -5.158281419426202774e-03 -3.360787630081176758e-01 4.150006771087646484e-01 -1.112690940499305725e-02
-3.957127407193183899e-02 1.583103835582733154e-01 2.305702716112136841e-01 -3.787818849086761475e-01 6.830587983131408691e-01 5.862111598253250122e-02 -2.962115779519081116e-02 5.530375838279724121e-01
3.543168306350708008e-03 -3.074424862861633301e-01 5.077717304229736328e-01 -3.435782492160797119e-01 5.665112733840942383e-01 -2.220391482114791870e-01 3.539060354232788086e-01 -1.846685111522674561e-01
1.081460863351821899e-01 2.048657983541488647e-01 -2.446947693824768066e-01 -7.702346444129943848e-01 1.877974867820739746e-01 4.573250412940979004e-01 1.639519929885864258e-01 -1.479967981576919556e-01
-2.799165435135364532e-03 2.320934385061264038e-01 9.886856377124786377e-02 -4.735082089900970459e-01 7.815485000610351562e-01 -6.587664037942886353e-02 -7.216188311576843262e-02 -3.029432594776153564e-01
-1.071465536952018738e-01 -2.199036926031112671e-01 6.501972675323486328e-01 -5.505272746086120605e-01 2.608840167522430420e-01 -2.576459050178527832e-01 -2.766199111938476562e-01 5.800628662109375000e-02
-1.047937422990798950e-01 6.132571771740913391e-02 8.741037547588348389e-02 -5.735988020896911621e-01 6.471695899963378906e-01 9.107496589422225952e-02 8.789466321468353271e-02 -4.623338878154754639e-01
1.299623697996139526e-01 -1.184315383434295654e-01 -2.849004268646240234e-01 -7.231925725936889648e-01 1.319176405668258667e-01 -3.271314799785614014e-01 -2.166643142700195312e-01 -4.399400949478149414e-01
1.203477382659912109e-01 7.602100074291229248e-02 4.557474255561828613e-01 -6.862461566925048828e-01 -2.397562861442565918e-01 -3.408335447311401367e-01 -1.732020527124404907e-01 3.121669888496398926e-01
1.987753957509994507e-01 4.260517060756683350e-01 1.221405342221260071e-01 -6.160300374031066895e-01 1.322409808635711670e-01 -1.827042549848556519e-02 5.901419520378112793e-01 -1.358972191810607910e-01
2.340894341468811035e-01 1.644347608089447021e-01 -5.418299436569213867e-01 -5.774930715560913086e-01 4.241333007812500000e-01 -2.008462399244308472e-01 4.449648410081863403e-02 2.624447941780090332e-01
8.470203727483749390e-02 -1.772323101758956909e-01 -4.457032382488250732e-01 -5.868843793869018555e-01 3.852614462375640869e-01 -4.780543148517608643e-01 3.529392555356025696e-02 -2.003039866685867310e-01
-3.466873466968536377e-01 1.523887515068054199e-01 2.597206830978393555e-02 -6.832430362701416016e-01 -4.870994761586189270e-02 5.660388246178627014e-02 5.506495237350463867e-01 -2.833696305751800537e-01
2.726921141147613525e-01 -2.129532843828201294e-01 6.480801105499267578e-02 -5.738562345504760742e-01 -7.629321515560150146e-02 5.244896933436393738e-02 5.330335497856140137e-01 5.040658712387084961e-01
-3.580362796783447266e-01 1.098744347691535950e-01 4.557450115680694580e-02 -5.760720968246459961e-01 -7.999550551176071167e-03 -1.395530104637145996e-01 -2.440852373838424683e-01 6.683447360992431641e-01
1.133198756724596024e-02 -3.363281488418579102e-02 -3.700693249702453613e-01 -5.905104279518127441e-01 2.897289693355560303e-01 -6.172709465026855469e-01 -1.437510401010513306e-01 -1.656984090805053711e-01
1.921534389257431030e-01 -5.592325925827026367e-01 7.968307286500930786e-02 -6.821994185447692871e-01 6.636332254856824875e-03 1.549342125654220581e-01 -1.556167900562286377e-01 -3.610061407089233398e-01
2.929008007049560547e-01 -3.485613465309143066e-01 5.040780305862426758e-01 -5.869199037551879883e-01 -1.354013290256261826e-02 -1.755904406309127808e-01 3.817671909928321838e-02 4.020841717720031738e-01
-2.739301621913909912e-01 -3.496370613574981689e-01 5.544179677963256836e-01 -6.876114606857299805e-01 -7.554230093955993652e-02 1.180356219410896301e-01 3.043429367244243622e-02 -4.429567977786064148e-02
2.243550419807434082e-01 4.036036878824234009e-02 -6.146800518035888672e-01 -6.329465508460998535e-01 2.628653645515441895e-01 -1.802986562252044678e-01 4.224104061722755432e-02 2.572795152664184570e-01
-3.976581990718841553e-02 -3.241528570652008057e-01 4.684866070747375488e-01 -6.595742106437683105e-01 -2.978595793247222900e-01 -3.333534896373748779e-01 1.028329879045486450e-01 1.685415804386138916e-01
1.226694434881210327e-01 -5.733667612075805664e-01 1.249259561300277710e-01 -5.602504014968872070e-01 2.623697221279144287e-01 -9.210108220577239990e-02 -1.624096930027008057e-02 -4.991307258605957031e-01
-9.608276933431625366e-02 -4.790436848998069763e-02 -9.074445813894271851e-02 -3.805805146694183350e-01 7.081423997879028320e-01 -1.643561720848083496e-01 5.398882627487182617e-01 -1.242553964257240295e-01
2.689324319362640381e-01 -8.091320097446441650e-02 -4.818690419197082520e-01 -7.764914035797119141e-01 -2.787606231868267059e-02 1.686948537826538086e-01 -1.301313042640686035e-01 -1.995559930801391602e-01
8.992576599121093750e-02 -3.010629117488861084e-01 4.902947247028350830e-01 -6.153798103332519531e-01 -2.543587610125541687e-02 -6.660621147602796555e-03 -9.408088773488998413e-02 5.221596956253051758e-01
5.589342489838600159e-02 2.409022450447082520e-01 -4.171501398086547852e-01 -5.574579238891601562e-01 4.001547992229461670e-01 -7.889465987682342529e-02 -1.712372303009033203e-01 5.083287358283996582e-01
2.004082500934600830e-01 -1.182632297277450562e-01 5.830317139625549316e-01 -6.550997495651245117e-01 -1.303339451551437378e-01 -2.369110286235809326e-02 3.874076604843139648e-01 9.558170288801193237e-02
3.175215721130371094e-01 1.480118334293365479e-01 -4.879489243030548096e-01 -7.229130864143371582e-01 8.281707018613815308e-02 -1.701480299234390259e-01 1.832955926656723022e-01 -2.171841412782669067e-01
-1.311852782964706421e-01 3.659905865788459778e-02 -4.177503287792205811e-01 -4.509547054767608643e-01 4.867356121540069580e-01 -5.800253152847290039e-01 -1.182548105716705322e-01 1.274775266647338867e-01
1.397424042224884033e-01 6.324683129787445068e-02 6.220337152481079102e-01 -5.722352266311645508e-01 4.108086600899696350e-02 -2.131844013929367065e-01 4.600722789764404297e-01 -5.736922472715377808e-02
-5.852487683296203613e-01 -3.324273228645324707e-01 7.752148807048797607e-02 -5.017374157905578613e-01 4.147728681564331055e-01 -7.151324301958084106e-02 9.786146879196166992e-02 -3.201537728309631348e-01
3.716985881328582764e-01 -1.627920866012573242e-01 -3.814826607704162598e-01 -6.710289120674133301e-01 1.516891121864318848e-01 -3.664225339889526367e-01 -1.345005035400390625e-01 -2.533073723316192627e-01
4.737745523452758789e-01 2.558297514915466309e-01 -2.734685838222503662e-01 -5.303616523742675781e-01 4.703355133533477783e-01 -3.456211686134338379e-01 7.958371192216873169e-02 -8.376931399106979370e-02
3.657727539539337158e-01 -1.396036446094512939e-01 -3.572837412357330322e-01 -6.735168099403381348e-01 1.907027214765548706e-01 -4.055230319499969482e-01 -1.572487056255340576e-01 -1.997527182102203369e-01
1.862349659204483032e-01 2.903525233268737793e-01 -3.457783758640289307e-01 -7.113914489746093750e-01 2.300922870635986328e-01 3.946131765842437744e-01 -1.331663876771926880e-01 1.702240407466888428e-01
4.200041294097900391e-01 -2.882902622222900391e-01 1.249777078628540039e-01 -6.345568895339965820e-01 2.804557560011744499e-03 1.839523464441299438e-01 4.730746746063232422e-01 -2.540815770626068115e-01
-7.084991931915283203e-01 -2.793952077627182007e-02 2.292865663766860962e-01 -5.498075485229492188e-01 2.984009981155395508e-01 -2.158695459365844727e-02 1.678566038608551025e-01 -1.571707576513290405e-01
-5.044520273804664612e-02 9.348057210445404053e-02 4.320615530014038086e-01 -4.559136331081390381e-01 5.459645986557006836e-01 -1.021128594875335693e-01 4.661684036254882812e-01 -2.614667415618896484e-01
-7.252868264913558960e-02 -7.949730381369590759e-03 -3.629546239972114563e-02 -4.599682092666625977e-01 7.527530193328857422e-01 -1.535321325063705444e-01 -2.801819145679473877e-01 -3.362697660923004150e-01
2.714448273181915283e-01 -1.519904285669326782e-01 4.584639668464660645e-01 -4.018606245517730713e-01 6.098478436470031738e-01 -2.433291375637054443e-01 2.379697859287261963e-01 -2.092425525188446045e-01
-6.743669509887695312e-02 6.256950646638870239e-02 -4.659871757030487061e-01 -5.898453593254089355e-01 4.861894249916076660e-01 1.974755078554153442e-01 -2.977903783321380615e-01 2.498399168252944946e-01
-1.713198721408843994e-01 2.578002810478210449e-01 2.121104001998901367e-01 -6.893059015274047852e-01 -1.024942919611930847e-01 -3.299264907836914062e-01 -2.182129025459289551e-01 4.659202694892883301e-01
2.244611382484436035e-01 -1.348875313997268677e-01 -3.650988340377807617e-01 -7.203600406646728516e-01 1.844994127750396729e-01 -2.625313103199005127e-01 -2.082316875457763672e-01 -3.645321726799011230e-01
2.709162607789039612e-02 1.218463405966758728e-01 -4.556387364864349365e-01 -5.496590733528137207e-01 3.823410272598266602e-01 1.053673774003982544e-02 -2.100743651390075684e-01 5.331611037254333496e-01
2.145822346210479736e-02 -2.941358387470245361e-01 2.826056908816099167e-03 -3.661028444766998291e-01 7.730377912521362305e-01 -1.599262803792953491e-01 3.561993241310119629e-01 -1.701255291700363159e-01
1.307491362094879150e-01 3.402066528797149658e-01 4.046747386455535889e-01 -6.459932327270507812e-01 -1.068258285522460938e-01 -4.962312281131744385e-01 7.391516119241714478e-02 -1.515735983848571777e-01
3.831505477428436279e-01 -8.386156708002090454e-02 -2.637256681919097900e-01 -6.707441806793212891e-01 1.907591074705123901e-01 -3.895458877086639404e-01 -1.732580363750457764e-01 -3.294853270053863525e-01
-1.049133166670799255e-01 -2.672849595546722412e-01 4.879332184791564941e-01 -3.680673241615295410e-01 5.314558744430541992e-01 -3.144047260284423828e-01 3.714766800403594971e-01 -1.571907252073287964e-01
-9.836869686841964722e-02 -1.964711844921112061e-01 -5.140839815139770508e-01 -6.158290505409240723e-01 1.927460432052612305e-01 -4.129457771778106689e-01 2.493184357881546021e-01 -1.958571821451187134e-01
5.626221373677253723e-02 3.252155184745788574e-01 1.494698524475097656e-01 -6.657221913337707520e-01 -8.512338995933532715e-02 3.533061966300010681e-02 6.455044746398925781e-01 1.928182132542133331e-02
9.313929080963134766e-02 1.030781194567680359e-01 -5.675139427185058594e-01 -5.382841229438781738e-01 4.043463468551635742e-01 -1.958490312099456787e-01 3.878056630492210388e-02 4.068432152271270752e-01
-1.533069759607315063e-01 -4.030485078692436218e-02 4.421944618225097656e-01 -6.480983495712280273e-01 1.667324453592300415e-01 4.337531626224517822e-01 -2.082796692848205566e-01 3.162008523941040039e-01
-1.526715699583292007e-02 -1.595563441514968872e-01 5.974236130714416504e-01 -5.696876645088195801e-01 -2.378885261714458466e-02 -2.511660754680633545e-01 4.684615135192871094e-01 -9.870728850364685059e-02
-1.402558982372283936e-01 3.746924400329589844e-01 2.983939945697784424e-01 -6.554739475250244141e-01 -9.172403812408447266e-02 -4.805234819650650024e-02 5.488772392272949219e-01 -9.622976183891296387e-02
-1.531361490488052368e-01 1.020799502730369568e-01 -5.348026752471923828e-01 -5.426511168479919434e-01 2.745684385299682617e-01 -1.410806775093078613e-01 -1.296656131744384766e-01 5.230107903480529785e-01
-1.683000475168228149e-02 -7.823213934898376465e-02 2.013753727078437805e-02 -3.577268719673156738e-01 7.037568837404251099e-02 -7.572380900382995605e-01 4.341757893562316895e-01 3.136105835437774658e-01
3.130060732364654541e-01 -4.308255016803741455e-02 -2.634056806564331055e-01 -4.652011990547180176e-01 4.777353405952453613e-01 -6.170178055763244629e-01 -3.269239515066146851e-02 -6.607147306203842163e-02
-1.984118968248367310e-01 3.323234617710113525e-01 2.110118418931961060e-01 -5.844595432281494141e-01 2.028751373291015625e-01 -1.963192410767078400e-02 5.964874029159545898e-01 -2.583290934562683105e-01
4.917162358760833740e-01 1.247147694230079651e-01 -2.543296515941619873e-01 -5.186768770217895508e-01 4.823859930038452148e-01 -4.158105254173278809e-01 2.809148281812667847e-02 -5.067897215485572815e-02
-6.018819808959960938e-01 -2.543429136276245117e-01 2.652758359909057617e-01 -6.723126173019409180e-01 -2.393878251314163208e-02 2.211340218782424927e-01 3.385604172945022583e-02 7.276352960616350174e-03
-1.384885311126708984e-01 4.929814636707305908e-01 1.264754980802536011e-01 -6.224733591079711914e-01 -4.730725660920143127e-03 -3.327749967575073242e-01 -5.414891988039016724e-02 4.697097241878509521e-01
4.377804994583129883e-01 -1.356295049190521240e-01 4.400263726711273193e-01 -4.756325781345367432e-01 1.613320708274841309e-01 -1.914159059524536133e-01 3.725202977657318115e-01 4.106870591640472412e-01
-3.856331110000610352e-01 -6.792328953742980957e-01 -1.389382630586624146e-01 -5.303498506546020508e-01 2.155635803937911987e-01 3.175080940127372742e-02 7.698861509561538696e-02 -1.896101087331771851e-01
4.941183030605316162e-01 -2.566521763801574707e-01 4.779491126537322998e-01 -4.678409099578857422e-01 9.466212987899780273e-02 -4.822904765605926514e-01 -1.619372144341468811e-02 2.896752581000328064e-02
-6.835010647773742676e-02 -2.925006747245788574e-01 6.254182662814855576e-04 -5.683752298355102539e-01 -1.065362095832824707e-01 5.546767637133598328e-02 6.643359065055847168e-01 3.618728518486022949e-01
2.084193229675292969e-01 -1.035284996032714844e-01 3.250074386596679688e-01 -4.631038904190063477e-01 -7.300344761461019516e-03 -7.281247377395629883e-01 2.593740820884704590e-01 1.680901348590850830e-01
6.482016295194625854e-02 6.183333992958068848e-01 -1.635566353797912598e-02 -6.636500358581542969e-01 1.511591374874114990e-01 2.830609083175659180e-01 2.468409389257431030e-01 -9.412822872400283813e-02
-1.329950690269470215e-01 2.053619623184204102e-01 3.615863621234893799e-01 -6.999783515930175781e-01 -8.775442838668823242e-02 4.996120631694793701e-01 6.597496569156646729e-02 2.403306812047958374e-01
-9.508381597697734833e-03 -5.192111134529113770e-01 5.274016857147216797e-01 -5.229162573814392090e-01 -1.308043021708726883e-02 -1.347040981054306030e-01 2.855031490325927734e-01 2.809039354324340820e-01
2.669408619403839111e-01 -1.429752409458160400e-01 3.473363518714904785e-01 -5.190802812576293945e-01 7.802746444940567017e-02 -4.331101477146148682e-01 -1.987786591053009033e-01 5.338804125785827637e-01
-6.366453133523464203e-03 1.269984841346740723e-01 1.653202027082443237e-01 -4.571447074413299561e-01 2.420541644096374512e-02 -8.161424398422241211e-01 2.824523448944091797e-01 3.263515979051589966e-02
1.586433500051498413e-01 -1.256389766931533813e-01 4.980823993682861328e-01 -4.017000794410705566e-01 6.788052320480346680e-01 -2.041703313589096069e-01 1.655501127243041992e-01 -1.404602080583572388e-01
-9.484715759754180908e-02 4.990182816982269287e-01 4.395099729299545288e-02 -6.115911602973937988e-01 1.654884219169616699e-01 -1.429754048585891724e-01 5.122647881507873535e-01 -2.361477762460708618e-01
4.757021069526672363e-01 -1.936501115560531616e-01 -3.160710632801055908e-01 -6.677218079566955566e-01 3.376667946577072144e-02 1.757971048355102539e-01 -3.968054354190826416e-01 3.089121729135513306e-02
-2.984991371631622314e-01 -1.982994936406612396e-02 6.513336300849914551e-02 -5.118517875671386719e-01 6.835070252418518066e-01 -4.244614392518997192e-02 -1.171503402292728424e-02 -4.185089468955993652e-01
1.355744898319244385e-01 3.628551661968231201e-01 -4.583839178085327148e-01 -5.881600975990295410e-01 4.294647872447967529e-01 -1.516997218132019043e-01 1.190781034529209137e-02 2.937909364700317383e-01
2.330327332019805908e-01 -5.414528846740722656e-01 7.928080856800079346e-02 -5.437984466552734375e-01 3.984219133853912354e-01 1.070425733923912048e-01 9.287820756435394287e-02 -4.143643975257873535e-01
5.004947185516357422e-01 -1.166307926177978516e-01 4.700741767883300781e-01 -6.291793584823608398e-01 -8.078967779874801636e-02 -7.614640891551971436e-02 2.143031209707260132e-01 2.466066181659698486e-01
-2.661020457744598389e-01 3.120634555816650391e-01 -1.831095963716506958e-01 -4.056162238121032715e-01 5.528160333633422852e-01 -3.775645494461059570e-01 3.856630921363830566e-01 -1.919786781072616577e-01
-5.570282936096191406e-01 -5.595039129257202148e-01 -1.605193316936492920e-01 -4.259289801120758057e-01 3.507618606090545654e-01 -5.787299200892448425e-02 -1.735152602195739746e-01 1.140278801321983337e-01
3.982445001602172852e-01 -2.081221789121627808e-01 2.559036910533905029e-01 -3.009315431118011475e-01 6.383677721023559570e-01 -9.018087387084960938e-02 -3.547106683254241943e-01 3.171346187591552734e-01
-3.068049252033233643e-02 -1.886229068040847778e-01 -5.280003547668457031e-01 -7.702094316482543945e-01 6.429015100002288818e-02 2.884750962257385254e-01 -5.772743001580238342e-02 -2.809685841202735901e-02
-9.599381685256958008e-02 1.589271426200866699e-01 4.966766536235809326e-01 -7.428162693977355957e-01 -6.103837117552757263e-02 3.711976110935211182e-01 9.885743260383605957e-03 1.595381647348403931e-01
6.499496102333068848e-02 -3.148200511932373047e-01 4.524807035923004150e-01 -4.889748394489288330e-01 2.689689099788665771e-01 1.132053732872009277e-01 2.708401381969451904e-01 5.425079464912414551e-01
-2.155591249465942383e-01 5.631693005561828613e-01 1.574982143938541412e-02 -6.169372200965881348e-01 2.080008983612060547e-01 -4.968538880348205566e-02 3.461138606071472168e-01 -2.999787330627441406e-01
2.593060135841369629e-01 -2.814360558986663818e-01 2.999499142169952393e-01 -6.575148105621337891e-01 -1.423735469579696655e-01 5.643863230943679810e-02 5.070477724075317383e-01 2.251787036657333374e-01
-1.336160153150558472e-01 -2.960872948169708252e-01 5.312872529029846191e-01 -4.652545750141143799e-01 5.994272232055664062e-01 -7.487303763628005981e-02 -1.445671617984771729e-01 9.966161847114562988e-02
-6.179496049880981445e-01 -4.078104197978973389e-01 -1.334276795387268066e-01 -5.068705081939697266e-01 3.875891268253326416e-01 8.431696891784667969e-02 -1.368494927883148193e-01 3.234150633215904236e-02
2.851871252059936523e-01 -4.998488351702690125e-02 2.106831371784210205e-01 -3.567861616611480713e-01 7.325580716133117676e-01 -1.815659403800964355e-01 3.943622410297393799e-01 -1.391300112009048462e-01
9.465008229017257690e-02 -2.680623829364776611e-01 4.787846803665161133e-01 -5.715033411979675293e-01 1.620394736528396606e-01 -2.767980098724365234e-02 -5.798448920249938965e-01 9.483251720666885376e-03
5.366304516792297363e-01 -1.792658567428588867e-01 1.830824315547943115e-01 -2.893453538417816162e-01 6.559428572654724121e-01 -2.149251103401184082e-02 3.145897090435028076e-01 1.815546452999114990e-01
-5.194112658500671387e-01 -1.016767024993896484e-01 5.496182441711425781e-01 -5.457727313041687012e-01 3.235703408718109131e-01 -1.053677201271057129e-01 -4.261831194162368774e-02 4.805380478501319885e-02
-5.801386833190917969e-01 1.230823099613189697e-01 -3.704507369548082352e-03 -7.288630008697509766e-01 2.961961179971694946e-02 2.454954534769058228e-01 1.864775717258453369e-01 -1.453123986721038818e-01
-2.400401420891284943e-02 4.980984926223754883e-01 3.013024479150772095e-02 -7.431362271308898926e-01 2.552755177021026611e-01 -7.264115661382675171e-02 -3.204926848411560059e-01 1.581288725137710571e-01
-1.845767796039581299e-01 7.452066522091627121e-03 -1.671270877122879028e-01 -6.601779460906982422e-01 1.950190663337707520e-01 6.737362146377563477e-01 -9.069510549306869507e-02 -4.394771903753280640e-02
-5.465579777956008911e-02 -2.063721716403961182e-01 5.114675760269165039e-01 -7.174481153488159180e-01 -3.404196500778198242e-01 -1.970999408513307571e-03 6.411645561456680298e-02 2.410231977701187134e-01
6.100590825080871582e-01 -1.454790085554122925e-01 2.667951881885528564e-01 -6.332598328590393066e-01 -1.612991243600845337e-01 -1.284997463226318359e-01 2.966992855072021484e-01 6.249726563692092896e-02
-1.287884265184402466e-01 1.765328198671340942e-01 -2.697942554950714111e-01 -7.948974370956420898e-01 8.560412377119064331e-02 4.845020174980163574e-01 -1.066611055284738541e-02 -7.358449697494506836e-02
3.190244734287261963e-01 -4.934504628181457520e-01 1.033718064427375793e-01 -6.206553578376770020e-01 2.036240398883819580e-01 2.511511445045471191e-01 9.535504877567291260e-02 -3.810497224330902100e-01
-6.044523790478706360e-02 -1.461106687784194946e-01 -5.986346006393432617e-01 -5.931880474090576172e-01 1.999569870531558990e-02 -1.354359090328216553e-01 8.156628906726837158e-02 4.892512559890747070e-01
-6.587716750800609589e-03 6.965251266956329346e-02 -4.774676859378814697e-01 -6.210341453552246094e-01 3.852984309196472168e-01 1.715143173933029175e-01 -3.260331153869628906e-01 3.118919134140014648e-01
1.032139807939529419e-01 9.135790169239044189e-02 3.382030129432678223e-01 -3.567025065422058105e-01 5.679578781127929688e-01 -1.867897808551788330e-01 2.604376971721649170e-01 5.604360103607177734e-01
-7.420820742845535278e-02 -3.728840649127960205e-01 -5.102353096008300781e-01 -6.658744812011718750e-01 2.571623325347900391e-01 -1.827282607555389404e-01 -5.504866689443588257e-02 -2.217413187026977539e-01
-2.407003380358219147e-02 -5.484877824783325195e-01 2.073374949395656586e-02 -7.002999186515808105e-01 -3.714502602815628052e-02 1.521412730216979980e-01 -2.378414571285247803e-02 -4.273633360862731934e-01
1.212694048881530762e-01 -1.193532645702362061e-01 -4.382166266441345215e-01 -7.594981193542480469e-01 1.660354062914848328e-02 -2.372012436389923096e-01 -2.173517346382141113e-01 -3.136803805828094482e-01
-3.480224311351776123e-01 1.524859368801116943e-01 -2.283375114202499390e-01 -7.092161178588867188e-01 2.074729204177856445e-01 4.726209938526153564e-01 -1.739728003740310669e-01 6.181145086884498596e-02
1.439137756824493408e-01 -2.705316245555877686e-01 -3.950241804122924805e-01 -5.541800260543823242e-01 2.110507041215896606e-01 -5.520887374877929688e-01 2.543918490409851074e-01 -1.699477583169937134e-01
-2.485370784997940063e-01 -6.334526091814041138e-02 1.357151269912719727e-01 -7.400183081626892090e-01 -2.569900751113891602e-01 6.870080530643463135e-02 5.399791598320007324e-01 -7.635390013456344604e-02
6.255950033664703369e-02 1.422670334577560425e-01 -5.022526383399963379e-01 -6.828060150146484375e-01 3.406092524528503418e-01 2.010254710912704468e-01 -1.367900371551513672e-01 2.867527902126312256e-01
-2.858416438102722168e-01 -3.434803783893585205e-01 -1.926781833171844482e-01 -6.388211250305175781e-01 -2.646104097366333008e-01 -9.688971191644668579e-02 5.125183463096618652e-01 1.140919551253318787e-01
-3.648179024457931519e-02 -3.882767260074615479e-01 -2.105698436498641968e-01 -5.777724981307983398e-01 -1.551705300807952881e-01 -5.265841633081436157e-02 6.244338154792785645e-01 2.301759570837020874e-01
1.060649678111076355e-01 1.623921841382980347e-01 -5.372638702392578125e-01 -5.418930053710937500e-01 5.162505507469177246e-01 -2.076075822114944458e-01 2.397072017192840576e-01 1.140333339571952820e-01
-1.765580773353576660e-01 -1.741864532232284546e-01 6.205499544739723206e-02 -3.628926277160644531e-01 1.129932031035423279e-01 -4.688327908515930176e-01 6.428544521331787109e-01 3.963722288608551025e-01
-5.370285362005233765e-02 -1.171041745692491531e-02 -4.968306124210357666e-01 -6.160504817962646484e-01 2.545013427734375000e-01 9.553610533475875854e-02 -2.987435460090637207e-01 4.554933905601501465e-01
5.931521654129028320e-01 -2.060149610042572021e-01 4.941323399543762207e-01 -4.490677416324615479e-01 2.651443183422088623e-01 -1.654175966978073120e-01 1.457773745059967041e-01 2.024458795785903931e-01
-6.035297513008117676e-01 -1.695307195186614990e-01 -9.579002857208251953e-02 -5.457318425178527832e-01 3.835828006267547607e-01 -8.019973337650299072e-02 1.032822430133819580e-01 -3.684798181056976318e-01
1.248521953821182251e-01 1.873621903359889984e-02 2.076251208782196045e-01 -6.941486597061157227e-01 -2.616123259067535400e-01 -2.095069587230682373e-01 -5.241789817810058594e-01 2.683515250682830811e-01
-6.868658661842346191e-01 -1.092313006520271301e-01 3.005359172821044922e-01 -4.823745489120483398e-01 4.104900658130645752e-01 1.004120036959648132e-01 1.212093308568000793e-01 6.886424962431192398e-04
-5.994620919227600098e-02 1.604556888341903687e-01 4.639093577861785889e-01 -4.966837465763092041e-01 5.422813892364501953e-01 -4.318967089056968689e-02 -1.729223430156707764e-01 4.276883900165557861e-01
2.107366621494293213e-01 9.798122569918632507e-03 3.314466476440429688e-01 -2.902154922485351562e-01 7.978035211563110352e-01 -9.923773258924484253e-02 -1.195659190416336060e-01 3.174547851085662842e-01
-5.085575580596923828e-01 1.482024341821670532e-01 1.089072972536087036e-01 -5.358129739761352539e-01 5.541869401931762695e-01 -7.206711918115615845e-02 -3.002961874008178711e-01 -1.339932233095169067e-01
-1.247914358973503113e-01 -5.621219277381896973e-01 3.012316524982452393e-01 -5.399851799011230469e-01 -2.308591753244400024e-01 -2.210392802953720093e-01 1.285641686990857124e-03 4.289120137691497803e-01
-6.904698610305786133e-01 2.215868532657623291e-01 4.114355891942977905e-02 -6.000962257385253906e-01 -1.517480462789535522e-01 -1.627046316862106323e-01 1.394217610359191895e-01 2.083355635404586792e-01
2.024911642074584961e-01 -1.877041906118392944e-01 2.920369803905487061e-01 -5.378158688545227051e-01 5.467741936445236206e-02 1.098352968692779541e-01 3.257804811000823975e-01 6.542528271675109863e-01
-2.477203756570816040e-01 3.701625391840934753e-02 3.726847469806671143e-01 -5.717480182647705078e-01 1.984134167432785034e-01 3.280889093875885010e-01 2.688047662377357483e-02 5.689833760261535645e-01
-7.200856506824493408e-02 1.588144749402999878e-01 3.517851829528808594e-01 -6.191374063491821289e-01 -1.993237584829330444e-01 -5.830541253089904785e-01 -1.660498231649398804e-01 -2.350623607635498047e-01
-2.166845649480819702e-02 9.221976995468139648e-02 8.030390739440917969e-02 -4.518311619758605957e-01 2.609257996082305908e-01 -6.617474555969238281e-01 4.936572909355163574e-01 -1.753180474042892456e-01
2.729493975639343262e-01 -8.424404263496398926e-02 5.057050585746765137e-01 -6.421887874603271484e-01 -1.532241404056549072e-01 -4.182809591293334961e-01 -6.395632773637771606e-02 2.184728384017944336e-01
2.252396196126937866e-01 2.712844014167785645e-01 2.757228016853332520e-01 -4.412765800952911377e-01 6.472237110137939453e-01 -1.134498566389083862e-01 2.752662301063537598e-01 -3.120624721050262451e-01
-8.367170393466949463e-02 -4.469568729400634766e-01 3.771473765373229980e-01 -4.605427682399749756e-01 1.290759444236755371e-01 -1.803060322999954224e-01 4.282204210758209229e-01 4.542522132396697998e-01
-3.499952331185340881e-02 -3.202890455722808838e-01 5.275049209594726562e-01 -6.457056999206542969e-01 -2.278605997562408447e-01 -1.315375417470932007e-01 -4.813219979405403137e-02 3.597963452339172363e-01
6.384895741939544678e-02 -3.041657209396362305e-01 -5.114410519599914551e-01 -6.925144195556640625e-01 6.390142440795898438e-02 2.477771937847137451e-01 -2.352347522974014282e-01 2.035827040672302246e-01
2.341251969337463379e-01 -1.719838827848434448e-01 -4.290472865104675293e-01 -5.862892866134643555e-01 3.637440800666809082e-01 -3.495838642120361328e-01 2.619342803955078125e-01 -2.542869448661804199e-01
-2.286679297685623169e-01 -4.051273465156555176e-01 -3.386461734771728516e-01 -4.536913633346557617e-01 6.118710041046142578e-01 -2.582606077194213867e-01 -1.475195735692977905e-01 -1.479941606521606445e-02
-2.699395418167114258e-01 -5.701438188552856445e-01 3.263149559497833252e-01 -5.496284961700439453e-01 -1.607785373926162720e-01 -8.947973698377609253e-02 1.102463230490684509e-01 3.840377330780029297e-01
-6.460050344467163086e-01 -2.585294544696807861e-01 2.546414732933044434e-01 -5.815038681030273438e-01 -1.989590749144554138e-02 -1.469428241252899170e-01 1.581019610166549683e-01 -2.566453516483306885e-01
1.198240835219621658e-02 4.893587231636047363e-01 2.444273419678211212e-02 -6.152601838111877441e-01 1.989010125398635864e-01 -5.472384393215179443e-02 4.258052706718444824e-01 -3.967057466506958008e-01
-3.037520051002502441e-01 -9.206720441579818726e-02 1.203276813030242920e-01 -4.430132210254669189e-01 7.385570406913757324e-01 -1.804336458444595337e-01 -1.552954614162445068e-01 -2.939035296440124512e-01
-8.851444721221923828e-02 6.312014460563659668e-01 2.986206412315368652e-01 -6.258722543716430664e-01 7.398134469985961914e-02 -3.191717267036437988e-01 6.097197532653808594e-02 -4.240492731332778931e-02
-9.658434242010116577e-02 -2.052686512470245361e-01 2.539234459400177002e-01 -4.686836302280426025e-01 7.470803260803222656e-01 -2.631467953324317932e-02 6.623255461454391479e-02 -3.180985152721405029e-01
-1.408701092004776001e-01 -3.434850275516510010e-01 5.341130495071411133e-01 -6.827450990676879883e-01 -2.311624288558959961e-01 -2.282690443098545074e-02 6.566924601793289185e-02 2.290990650653839111e-01
-1.608324050903320312e-01 -2.031675279140472412e-01 6.579513549804687500e-01 -5.952534675598144531e-01 -9.528166614472866058e-03 -3.138413131237030029e-01 8.906204998493194580e-02 1.977621316909790039e-01
-1.757715083658695221e-02 6.003631651401519775e-02 3.669990003108978271e-01 -3.531183302402496338e-01 7.834147810935974121e-01 -4.518231749534606934e-02 3.358157575130462646e-01 -9.029621630907058716e-02
1.560192257165908813e-01 -1.112030521035194397e-01 5.058767795562744141e-01 -6.456935405731201172e-01 -1.021442413330078125e-01 -1.979867070913314819e-01 4.613857567310333252e-01 1.671866923570632935e-01
1.532272696495056152e-01 -1.460245549678802490e-01 3.890745341777801514e-01 -5.729130506515502930e-01 -1.009808257222175598e-01 -4.209229052066802979e-01 3.411851525306701660e-01 4.144991338253021240e-01
1.120326742529869080e-01 -2.491684556007385254e-01 5.434732437133789062e-01 -5.778548717498779297e-01 1.262065605260431767e-03 -2.452194988727569580e-01 4.074253141880035400e-01 2.644896209239959717e-01
-2.294379472732543945e-01 -3.307459354400634766e-01 -2.544571757316589355e-01 -7.563301920890808105e-01 1.076500490307807922e-02 2.630219161510467529e-01 -2.871005795896053314e-02 -3.620230853557586670e-01
1.172534823417663574e-01 -1.141773313283920288e-01 6.660776138305664062e-01 -6.934670805931091309e-01 -9.221206605434417725e-02 -1.092810928821563721e-01 3.874553367495536804e-02 1.634397655725479126e-01
-4.096858575940132141e-02 2.500119805335998535e-01 3.904086351394653320e-01 -6.740032434463500977e-01 -6.383419036865234375e-02 1.751767471432685852e-02 5.663179755210876465e-01 6.339139491319656372e-02
8.566442877054214478e-02 -4.418529272079467773e-01 2.340254839509725571e-03 -7.393140196800231934e-01 -1.714380830526351929e-01 -4.033756628632545471e-02 4.649109393358230591e-02 -4.665376842021942139e-01
1.447992175817489624e-01 9.089996665716171265e-02 4.064210355281829834e-01 -6.686417460441589355e-01 -1.820427775382995605e-01 -5.208452939987182617e-01 -2.081030160188674927e-01 -1.038480922579765320e-01
-1.756388396024703979e-01 4.966694116592407227e-01 2.575699985027313232e-01 -6.244678497314453125e-01 -4.066887870430946350e-02 -8.225790411233901978e-02 4.347630143165588379e-01 -2.621618509292602539e-01
-3.591639101505279541e-01 9.867319464683532715e-02 4.815122187137603760e-01 -6.681481003761291504e-01 2.018103152513504028e-01 1.641180068254470825e-01 -2.787804305553436279e-01 1.939286738634109497e-01
1.992054730653762817e-01 -3.408833742141723633e-01 4.249491989612579346e-01 -4.578087031841278076e-01 2.308555841445922852e-01 -1.233274117112159729e-01 5.854628682136535645e-01 2.065773904323577881e-01
-3.272316977381706238e-02 -2.288584262132644653e-01 -5.289504528045654297e-01 -6.780083775520324707e-01 2.510517239570617676e-01 -2.123742550611495972e-01 -3.014667332172393799e-01 -8.976088464260101318e-02
-5.511114373803138733e-02 -1.460300385951995850e-01 -5.318095684051513672e-01 -7.795330286026000977e-01 -3.103125467896461487e-02 2.661128640174865723e-01 -9.312213957309722900e-02 6.851486116647720337e-02
3.027328550815582275e-01 1.043106317520141602e-01 -5.347595810890197754e-01 -6.013463735580444336e-01 3.412770032882690430e-01 7.718311622738838196e-03 3.062944300472736359e-02 3.638943433761596680e-01
-5.397904664278030396e-02 -2.608759328722953796e-03 4.645252227783203125e-01 -7.202587723731994629e-01 -2.298251837491989136e-01 3.989950418472290039e-01 -3.002787195146083832e-02 2.227213829755783081e-01
-1.192387491464614868e-01 -3.266266882419586182e-01 2.807641029357910156e-01 -6.441365480422973633e-01 -3.866587877273559570e-01 -2.575374245643615723e-01 -1.489209383726119995e-01 3.838604092597961426e-01
4.109314680099487305e-01 -1.890712045133113861e-02 3.398298323154449463e-01 -5.415549278259277344e-01 4.960356652736663818e-02 -2.138065546751022339e-01 4.270130693912506104e-01 4.376046657562255859e-01
-2.091257870197296143e-01 -1.720503419637680054e-01 -3.105938062071800232e-02 -3.138298094272613525e-01 8.017681837081909180e-01 -2.032359838485717773e-01 3.637557327747344971e-01 -1.037104502320289612e-01
1.373997628688812256e-01 -3.217752873897552490e-01 5.328950881958007812e-01 -4.114411175251007080e-01 5.958346128463745117e-01 1.134755015373229980e-01 2.228008508682250977e-01 -8.237400650978088379e-02
7.299739122390747070e-02 -2.996944487094879150e-01 -4.286651015281677246e-01 -7.401437759399414062e-01 4.237602651119232178e-02 3.023630082607269287e-01 -2.817518711090087891e-01 -2.616536058485507965e-02
1.088632047176361084e-01 -5.211907029151916504e-01 -1.566148251295089722e-01 -3.732301592826843262e-01 6.302790641784667969e-01 9.137870371341705322e-02 -3.225443065166473389e-01 2.074693292379379272e-01
1.309666335582733154e-01 -2.199321687221527100e-01 2.032918035984039307e-01 -2.667613625526428223e-01 7.770261764526367188e-01 -8.367861807346343994e-02 -3.636141419410705566e-01 2.810719907283782959e-01
-3.608749508857727051e-01 1.090188398957252502e-01 3.654943704605102539e-01 -6.830779314041137695e-01 9.083963930606842041e-02 2.891172170639038086e-01 -2.531115412712097168e-01 3.190559148788452148e-01
-4.959232509136199951e-01 1.376647055149078369e-01 -2.934032818302512169e-03 -6.121318340301513672e-01 4.694258570671081543e-01 3.011348545551300049e-01 -1.659719049930572510e-01 -1.476654261350631714e-01
4.269776642322540283e-01 1.201486214995384216e-01 -4.702539741992950439e-01 -6.076026558876037598e-01 4.007018804550170898e-01 -2.225134521722793579e-01 -3.389381244778633118e-02 -4.137093201279640198e-02
-1.062322128564119339e-02 -2.439570426940917969e-01 1.635323464870452881e-01 -3.786178827285766602e-01 5.291025042533874512e-01 3.069571256637573242e-01 6.076195836067199707e-01 1.640246808528900146e-01
1.515594869852066040e-01 3.306550681591033936e-01 5.113405585289001465e-01 -5.181130170822143555e-01 4.175834655761718750e-01 -2.268220037221908569e-01 -3.308518826961517334e-01 4.999349266290664673e-02
2.300490140914916992e-01 -2.191670387983322144e-01 4.185037910938262939e-01 -4.860377609729766846e-01 1.069816946983337402e-01 -2.484859973192214966e-01 3.738135397434234619e-01 5.241550207138061523e-01
-1.088977754116058350e-01 -9.146068990230560303e-02 6.816965341567993164e-01 -6.733186841011047363e-01 -6.218934059143066406e-02 -1.461084745824337006e-02 8.359865099191665649e-02 2.250296026468276978e-01
-3.144432008266448975e-01 -9.513090550899505615e-02 2.623840868473052979e-01 -3.928869664669036865e-01 5.960845351219177246e-01 -1.167551279067993164e-01 5.003551244735717773e-01 -2.226348519325256348e-01
1.298461854457855225e-01 -1.642349734902381897e-02 -2.506410479545593262e-01 -8.048352599143981934e-01 5.909867957234382629e-02 4.517236649990081787e-01 -2.048918791115283966e-02 -2.536194622516632080e-01
-2.836922928690910339e-02 -1.210639774799346924e-01 4.078932702541351318e-01 -3.527644872665405273e-01 7.707792520523071289e-01 1.723423153162002563e-01 1.667170971632003784e-01 2.052367627620697021e-01
-4.294809997081756592e-01 -5.750483870506286621e-01 -1.487089097499847412e-01 -5.302082300186157227e-01 1.899716854095458984e-01 -7.932540774345397949e-02 -3.723725080490112305e-01 2.423344925045967102e-02
5.276952404528856277e-03 4.131143540143966675e-02 6.535895913839340210e-02 -4.884482622146606445e-01 -3.246654942631721497e-02 -7.370984554290771484e-01 4.470847547054290771e-01 -1.056368425488471985e-01
-1.319596264511346817e-02 2.952678203582763672e-01 3.407649695873260498e-01 -6.858432888984680176e-01 -2.343347817659378052e-01 -5.073571801185607910e-01 -5.381129682064056396e-02 -1.045041084289550781e-01
-1.599018424749374390e-01 -1.034357398748397827e-02 3.370484411716461182e-01 -4.273802936077117920e-01 6.471315026283264160e-01 3.109917044639587402e-01 -2.306660115718841553e-01 3.307067751884460449e-01
2.033377289772033691e-01 1.956867054104804993e-02 2.454386800527572632e-01 -6.561455726623535156e-01 3.216403424739837646e-01 -4.925345778465270996e-01 -7.980955392122268677e-02 -3.392513096332550049e-01
-2.236621081829071045e-01 2.676311731338500977e-01 2.653062939643859863e-01 -5.997244119644165039e-01 3.149103820323944092e-01 5.046998858451843262e-01 -8.441399037837982178e-02 2.954251170158386230e-01
1.646835654973983765e-01 -6.192530691623687744e-02 3.965144157409667969e-01 -6.708291172981262207e-01 -1.389897316694259644e-01 -4.697597771883010864e-02 9.807172417640686035e-02 5.750357508659362793e-01
4.132866114377975464e-02 -2.866039276123046875e-01 3.145949244499206543e-01 -6.886705160140991211e-01 -3.526650071144104004e-01 1.353295445442199707e-01 -1.966792792081832886e-01 4.019248187541961670e-01
3.484102189540863037e-01 -4.639466404914855957e-01 2.380695194005966187e-01 -5.970119237899780273e-01 -2.380958050489425659e-01 -2.462997287511825562e-01 3.595222830772399902e-01 6.044796481728553772e-02
1.409306377172470093e-01 -7.798567414283752441e-02 -6.234275698661804199e-01 -6.198956370353698730e-01 3.230549097061157227e-01 3.110077232122421265e-02 -2.009251862764358521e-01 2.354183942079544067e-01
-7.159569114446640015e-02 -1.901375204324722290e-01 4.550375640392303467e-01 -4.143109917640686035e-01 6.009271740913391113e-01 1.593983024358749390e-01 -2.599550485610961914e-01 3.548394739627838135e-01
-2.021932005882263184e-01 -5.195880532264709473e-01 1.620991341769695282e-02 -5.783685445785522461e-01 -2.025127559900283813e-01 -3.082982599735260010e-01 4.672287106513977051e-01 -3.390635829418897629e-03
-8.398570865392684937e-02 3.238224089145660400e-01 4.349450767040252686e-01 -6.134733557701110840e-01 5.345127359032630920e-02 -5.444016456604003906e-01 -1.213103383779525757e-01 -9.280310571193695068e-02
1.052853465080261230e-01 -3.013037741184234619e-01 -4.106536507606506348e-01 -6.873683929443359375e-01 2.612507343292236328e-01 -1.559987664222717285e-01 -2.337599694728851318e-01 -3.313429951667785645e-01
-1.381295025348663330e-01 -2.781544327735900879e-01 -1.201495900750160217e-02 -3.030647039413452148e-01 8.782913684844970703e-01 -2.941696345806121826e-02 1.958107799291610718e-01 -3.090336173772811890e-02
-6.685034185647964478e-02 3.716591000556945801e-01 -2.137498855590820312e-01 -7.381281852722167969e-01 2.124436050653457642e-01 4.692871570587158203e-01 -2.737107872962951660e-02 -2.768456190824508667e-02
9.437967091798782349e-02 -5.188553929328918457e-01 -2.790383063256740570e-02 -5.907624959945678711e-01 -2.627284824848175049e-01 -1.863342672586441040e-01 5.161940455436706543e-01 4.358400404453277588e-02
-5.310934409499168396e-02 -1.356378048658370972e-01 5.718864202499389648e-01 -7.053940296173095703e-01 -2.414885312318801880e-01 -2.444935441017150879e-01 1.311976760625839233e-01 1.372610032558441162e-01
1.485156714916229248e-01 2.723851799964904785e-01 -2.691267430782318115e-01 -7.086318731307983398e-01 2.354761809110641479e-01 4.921535551548004150e-01 1.915817707777023315e-02 1.764366924762725830e-01
9.420865774154663086e-02 3.715861439704895020e-01 4.468414485454559326e-01 -6.022101640701293945e-01 1.502623707056045532e-01 -3.929654061794281006e-01 -3.274728655815124512e-01 8.052869141101837158e-02
4.615084230899810791e-01 -4.469093680381774902e-01 1.169324964284896851e-01 -5.634050369262695312e-01 2.070088535547256470e-01 1.134662553668022156e-01 1.404847353696823120e-01 -4.251120984554290771e-01
-1.217050254344940186e-01 -4.622829556465148926e-01 1.909717470407485962e-01 -4.169872999191284180e-01 3.899674713611602783e-01 -4.488988220691680908e-01 -4.372854232788085938e-01 -1.277910470962524414e-01
-9.206447750329971313e-02 7.264263182878494263e-02 8.626281470060348511e-02 -4.535974562168121338e-01 7.679782509803771973e-01 -3.965041413903236389e-02 1.023590564727783203e-01 -4.137814342975616455e-01
-4.577965438365936279e-01 2.926249504089355469e-01 -1.101047471165657043e-01 -6.408082246780395508e-01 3.628081977367401123e-01 2.781973779201507568e-01 1.862550824880599976e-01 -1.957556903362274170e-01
2.402002364397048950e-02 -4.995569586753845215e-01 2.836270332336425781e-01 -6.019777059555053711e-01 -2.738969326019287109e-01 -2.586103975772857666e-01 4.059600234031677246e-01 1.848939806222915649e-02
-4.615270793437957764e-01 -3.482547700405120850e-01 -3.173317313194274902e-01 -5.400818586349487305e-01 4.776060283184051514e-01 1.250350177288055420e-01 -1.709969490766525269e-01 -1.850096508860588074e-02
2.648101188242435455e-02 -2.125561684370040894e-01 3.781844675540924072e-01 -7.418263554573059082e-01 -2.393324226140975952e-01 2.453906387090682983e-01 1.173510029911994934e-01 3.598903417587280273e-01
2.955300807952880859e-01 3.107050359249114990e-01 1.910221725702285767e-01 -5.002656579017639160e-01 1.433014422655105591e-01 -4.794233143329620361e-01 5.130712389945983887e-01 -1.254793554544448853e-01
-2.444549947977066040e-01 4.234021902084350586e-01 2.278351187705993652e-01 -6.815222501754760742e-01 -1.602919697761535645e-01 -1.138835120946168900e-02 3.858583569526672363e-01 -2.643502652645111084e-01
1.915068924427032471e-01 2.415991127490997314e-01 -5.043377280235290527e-01 -5.522708892822265625e-01 4.414713382720947266e-01 -1.254171133041381836e-01 3.184280097484588623e-01 1.832278072834014893e-01
-8.242357522249221802e-02 3.828497529029846191e-01 1.089790910482406616e-01 -6.261928081512451172e-01 3.809548020362854004e-01 3.050425946712493896e-01 -4.482943713665008545e-01 -5.910187587141990662e-02
-1.699865050613880157e-02 -3.157412260770797729e-02 2.866026163101196289e-01 -3.657635450363159180e-01 6.525682806968688965e-01 2.293376810848712921e-02 5.950945019721984863e-01 4.776432737708091736e-02
4.002563655376434326e-01 -6.636889278888702393e-02 2.892551422119140625e-01 -5.635315179824829102e-01 6.491250544786453247e-02 7.222617417573928833e-02 6.033299565315246582e-01 2.464070916175842285e-01
4.938630461692810059e-01 -1.084289252758026123e-01 -3.834207057952880859e-01 -5.039194226264953613e-01 3.691241741180419922e-01 -3.958149552345275879e-01 2.197552174329757690e-01 -4.670818895101547241e-02
-6.693920493125915527e-01 -1.144121587276458740e-01 -2.049226500093936920e-02 -6.211664676666259766e-01 -2.526402175426483154e-01 4.529668763279914856e-02 -1.188527271151542664e-01 2.693544030189514160e-01
-2.493480592966079712e-01 -3.216774463653564453e-01 2.768976092338562012e-01 -4.771286845207214355e-01 4.105607792735099792e-02 3.920997958630323410e-03 1.957386583089828491e-01 7.000074982643127441e-01
1.416022479534149170e-01 -3.226443529129028320e-01 5.618591904640197754e-01 -6.074686646461486816e-01 -1.102846339344978333e-01 -1.553710401058197021e-01 1.325931102037429810e-01 3.704885542392730713e-01
-7.630413025617599487e-02 -2.325892895460128784e-01 -4.056327641010284424e-01 -6.661844849586486816e-01 2.947864532470703125e-01 -3.257457315921783447e-01 -2.647655010223388672e-01 -2.619733810424804688e-01
-1.703632324934005737e-01 -2.098295092582702637e-01 -2.229564040899276733e-01 -6.031136512756347656e-01 -2.652715146541595459e-01 -4.711806476116180420e-01 4.693867564201354980e-01 2.807707153260707855e-02
-4.107371270656585693e-01 -1.319133341312408447e-01 1.890928298234939575e-01 -6.352276802062988281e-01 -5.341529846191406250e-02 -5.237445235252380371e-01 3.082880377769470215e-01 4.919937625527381897e-02
-3.347053229808807373e-01 -5.527847409248352051e-01 4.904308617115020752e-01 -5.124142169952392578e-01 2.536288797855377197e-01 1.119759678840637207e-01 -4.595053195953369141e-02 -1.825024746358394623e-02
-7.251293212175369263e-02 1.225106418132781982e-01 -3.005758523941040039e-01 -5.379847288131713867e-01 6.059505343437194824e-01 -1.312026083469390869e-01 -4.243703484535217285e-01 1.883591860532760620e-01
-8.583841472864151001e-02 -2.616245150566101074e-01 1.240248382091522217e-01 -6.481451392173767090e-01 -3.387229144573211670e-01 -6.504313647747039795e-02 4.001538455486297607e-01 4.578462243080139160e-01
-2.121765166521072388e-01 -3.338688313961029053e-01 1.412092298269271851e-01 -5.917975902557373047e-01 -3.907351791858673096e-01 -3.956934511661529541e-01 6.363482214510440826e-03 4.050436317920684814e-01
-4.102395176887512207e-01 -2.421442121267318726e-01 4.234591424465179443e-01 -5.202237963676452637e-01 4.911560714244842529e-01 2.711228728294372559e-01 -7.682058960199356079e-02 4.975734278559684753e-02
5.512863025069236755e-02 9.478884190320968628e-02 -2.918163537979125977e-01 -8.340992331504821777e-01 -6.257039494812488556e-04 3.458454012870788574e-01 4.479339718818664551e-02 -2.923724055290222168e-01
-2.630469389259815216e-02 1.030400581657886505e-02 -5.714626312255859375e-01 -7.649281620979309082e-01 -1.116130277514457703e-01 -1.920314505696296692e-02 2.232902497053146362e-01 -1.575839072465896606e-01
1.861828193068504333e-02 -1.486959457397460938e-01 3.043954670429229736e-01 -6.738731861114501953e-01 -2.735046148300170898e-01 1.301579475402832031e-01 2.977252006530761719e-01 5.003947615623474121e-01
1.828203797340393066e-01 2.765086889266967773e-01 -4.812814891338348389e-01 -5.960211753845214844e-01 3.418026864528656006e-01 -1.636515855789184570e-01 1.035734340548515320e-01 3.858864605426788330e-01
4.847754836082458496e-01 -3.647296726703643799e-01 3.793039321899414062e-01 -4.783340096473693848e-01 2.052676975727081299e-01 -2.032715976238250732e-01 3.813525438308715820e-01 1.743733733892440796e-01
-2.370201647281646729e-01 -6.939300149679183960e-02 3.462499976158142090e-01 -7.329513430595397949e-01 -3.125633895397186279e-01 1.307114809751510620e-01 1.458396315574645996e-01 3.819017708301544189e-01
-4.887256622314453125e-01 -4.180617928504943848e-01 -3.053327277302742004e-02 -6.650559306144714355e-01 9.389680624008178711e-02 2.191034406423568726e-01 -1.448024809360504150e-01 -2.556347548961639404e-01
2.738814949989318848e-01 6.246562600135803223e-01 -2.326815128326416016e-01 -5.526947379112243652e-01 3.083083927631378174e-01 -2.663177847862243652e-01 8.654125779867172241e-02 4.138601943850517273e-02
1.439026445150375366e-01 -1.081504970788955688e-01 5.726485848426818848e-01 -6.256431937217712402e-01 2.892393767833709717e-01 -9.579014778137207031e-02 -8.076945692300796509e-02 -3.858506977558135986e-01
-6.985298991203308105e-01 -4.057426750659942627e-01 -2.353027462959289551e-03 -4.793011844158172607e-01 2.070172727108001709e-01 -6.699379533529281616e-02 2.341193556785583496e-01 1.246488913893699646e-01
1.139446869492530823e-01 -3.477742373943328857e-01 5.757934451103210449e-01 -4.810974001884460449e-01 4.621738493442535400e-01 -1.279676565900444984e-03 1.335235238075256348e-01 -2.676602900028228760e-01
-9.418606758117675781e-02 4.290908202528953552e-02 2.003957033157348633e-01 -3.085919022560119629e-01 7.455962300300598145e-01 1.070659700781106949e-02 2.738562226295471191e-01 4.720961451530456543e-01
7.492700964212417603e-02 -2.505123913288116455e-01 2.770478129386901855e-01 -5.599905252456665039e-01 -2.606755793094635010e-01 -6.005244255065917969e-01 2.786092460155487061e-01 1.872974783182144165e-01
-2.337935268878936768e-01 -2.323072254657745361e-01 6.200401186943054199e-01 -6.334011554718017578e-01 -1.453242748975753784e-01 -2.186540812253952026e-01 1.406306475400924683e-01 1.304668039083480835e-01
2.078456282615661621e-01 -3.227761387825012207e-01 2.470758259296417236e-01 -6.051913499832153320e-01 2.508184127509593964e-02 -2.879986166954040527e-01 5.600012540817260742e-01 -1.677471101284027100e-01
1.073642224073410034e-01 -3.241862654685974121e-01 -1.482723802328109741e-01 -6.494152545928955078e-01 -1.064294800162315369e-01 -2.207631170749664307e-01 5.925276875495910645e-01 -1.688153296709060669e-01
9.662876278162002563e-02 -6.349278092384338379e-01 6.265588849782943726e-02 -6.449943184852600098e-01 -1.781340241432189941e-01 -1.827088445425033569e-01 2.969834804534912109e-01 -1.194696724414825439e-01
-2.465958446264266968e-01 -3.304267525672912598e-01 4.778313338756561279e-01 -5.542599558830261230e-01 2.061752527952194214e-01 1.788503825664520264e-01 4.010977447032928467e-01 -2.431186586618423462e-01
-2.878960371017456055e-01 -4.057818055152893066e-01 4.921229556202888489e-02 -6.492456197738647461e-01 -3.310286104679107666e-01 -3.294422626495361328e-01 2.531842887401580811e-01 -2.151763588190078735e-01
6.297973543405532837e-02 3.744417056441307068e-02 1.028841212391853333e-01 -3.301995694637298584e-01 7.750928401947021484e-01 -1.200020387768745422e-01 5.057052969932556152e-01 -6.408840417861938477e-02
-2.778718471527099609e-01 -4.214140772819519043e-01 1.061924025416374207e-01 -2.801866829395294189e-01 6.050874590873718262e-01 -2.568838298320770264e-01 3.939643129706382751e-02 4.708968698978424072e-01
-3.949444368481636047e-02 -2.009569853544235229e-01 -4.804770350456237793e-01 -7.377202510833740234e-01 1.236389391124248505e-03 3.721143305301666260e-01 -1.666208356618881226e-01 1.293611377477645874e-01
-3.853027820587158203e-01 -5.067272186279296875e-01 -1.790511757135391235e-01 -4.930854439735412598e-01 4.643219113349914551e-01 6.527876853942871094e-02 -2.927359938621520996e-01 1.184323728084564209e-01
3.886374235153198242e-01 1.538209766149520874e-01 -4.157765209674835205e-01 -6.639204621315002441e-01 1.519499570131301880e-01 -4.112512171268463135e-01 4.906237870454788208e-02 -1.304459273815155029e-01
-3.079185783863067627e-01 -3.533995449542999268e-01 4.851386547088623047e-01 -4.826536774635314941e-01 5.002769827842712402e-01 -3.464917093515396118e-02 -1.876376718282699585e-01 -1.590452641248703003e-01
-2.511166632175445557e-01 -2.038791328668594360e-01 -2.250391393899917603e-01 -7.064655423164367676e-01 -4.136951863765716553e-01 -1.664090901613235474e-01 3.794782757759094238e-01 5.289740860462188721e-02
7.596112042665481567e-02 -6.536841392517089844e-01 6.041899695992469788e-02 -6.590756773948669434e-01 4.781340062618255615e-02 1.296919137239456177e-01 -1.686467677354812622e-01 -2.852153778076171875e-01
-5.359058380126953125e-01 -2.832788974046707153e-02 3.567868769168853760e-01 -5.365155935287475586e-01 3.926618993282318115e-01 1.347218900918960571e-01 -2.122845947742462158e-01 2.818834185600280762e-01
-1.172358915209770203e-01 -3.156358599662780762e-01 8.738575875759124756e-02 -3.033674359321594238e-01 5.488994121551513672e-01 -1.386470794677734375e-01 -3.155971169471740723e-01 6.056786179542541504e-01
-5.145051479339599609e-01 1.313786506652832031e-01 -5.185210332274436951e-02 -6.746497750282287598e-01 -1.889444440603256226e-01 2.543174624443054199e-01 3.539104163646697998e-01 1.858854889869689941e-01
-2.185832262039184570e-01 -2.436374723911285400e-01 3.898755908012390137e-01 -6.975435018539428711e-01 1.704417914152145386e-01 1.113594546914100647e-01 -4.492290318012237549e-01 1.050447225570678711e-01
-3.804117441177368164e-01 4.529956877231597900e-01 1.906655281782150269e-01 -6.489261388778686523e-01 -4.355290532112121582e-02 4.299127310514450073e-02 4.328915774822235107e-01 -3.851390630006790161e-02
-1.113628968596458435e-01 -1.271713376045227051e-01 -2.245440334081649780e-01 -5.558525919914245605e-01 5.222012400627136230e-01 -3.196024596691131592e-01 -2.989802956581115723e-01 -3.844534456729888916e-01
1.446641795337200165e-02 -1.530451420694589615e-02 2.695170342922210693e-01 -4.765633642673492432e-01 2.033847421407699585e-01 -7.572926580905914307e-02 7.540057897567749023e-01 2.901369333267211914e-01
5.071120858192443848e-01 -1.948457956314086914e-01 -2.525262832641601562e-01 -5.539252161979675293e-01 1.988819390535354614e-01 -4.972079396247863770e-01 1.609824299812316895e-01 -1.469174772500991821e-01
-4.845275878906250000e-01 -4.330624639987945557e-01 1.076122522354125977e-01 -5.147992968559265137e-01 -1.590836495161056519e-01 -2.953374087810516357e-01 3.033864796161651611e-01 3.106703162193298340e-01
-1.641681417822837830e-02 1.531989406794309616e-02 -2.027095705270767212e-01 -6.759753823280334473e-01 -3.511022925376892090e-01 -2.275803685188293457e-01 5.662467479705810547e-01 7.590018957853317261e-02
2.710703015327453613e-01 -2.193034440279006958e-01 5.405366537161171436e-04 -3.871921002864837646e-01 4.884982705116271973e-01 -6.159861087799072266e-01 -3.243960142135620117e-01 -7.215680181980133057e-02
-1.821639835834503174e-01 7.735393941402435303e-02 3.526465892791748047e-01 -7.340075373649597168e-01 -2.512203752994537354e-01 2.029048800468444824e-01 -3.848387300968170166e-01 2.128920108079910278e-01
-1.222546622157096863e-01 -2.775322496891021729e-01 -3.921552002429962158e-01 -3.976785540580749512e-01 6.634043455123901367e-01 -3.044629395008087158e-01 -1.668191105127334595e-01 1.883195787668228149e-01
8.436183631420135498e-02 -4.214783310890197754e-01 -5.288826227188110352e-01 -5.892457365989685059e-01 1.527928858995437622e-01 1.388711482286453247e-01 -1.885012835264205933e-01 3.318859040737152100e-01
-3.756042122840881348e-01 -2.427202612161636353e-01 3.884400427341461182e-01 -4.240670502185821533e-01 6.101002693176269531e-01 6.535673141479492188e-02 2.497417479753494263e-01 -1.744282245635986328e-01
-1.297061890363693237e-02 -3.411178588867187500e-01 1.264723837375640869e-01 -6.141365766525268555e-01 -3.795775175094604492e-01 -2.290858179330825806e-01 4.023197591304779053e-01 3.631675243377685547e-01
-1.635507121682167053e-02 -5.111820697784423828e-01 1.784013770520687103e-02 -6.512795090675354004e-01 -1.460691541433334351e-01 -1.933998465538024902e-01 4.515904188156127930e-01 -2.264250814914703369e-01
-3.534791767597198486e-01 1.195435598492622375e-02 1.120787486433982849e-01 -6.543765664100646973e-01 -6.154018267989158630e-02 9.565461426973342896e-02 6.482946872711181641e-01 -3.026978485286235809e-02
3.055706061422824860e-02 3.348569944500923157e-02 4.435840547084808350e-01 -7.416901588439941406e-01 -3.008392453193664551e-01 2.833696305751800537e-01 1.147976443171501160e-01 2.590229809284210205e-01
1.609141230583190918e-01 -4.035789072513580322e-01 -1.804101765155792236e-01 -6.521748900413513184e-01 -1.766884475946426392e-01 -6.791206449270248413e-02 5.484885573387145996e-01 -1.291514188051223755e-01
-1.330005228519439697e-01 -2.163615077733993530e-01 1.659434884786605835e-01 -6.295394301414489746e-01 -1.382608264684677124e-01 1.607777178287506104e-01 4.611211717128753662e-01 5.040268301963806152e-01
-3.613546192646026611e-01 -3.117215037345886230e-01 4.761780798435211182e-01 -6.094923615455627441e-01 1.632091552019119263e-01 2.999497652053833008e-01 1.664730608463287354e-01 -1.723532527685165405e-01
-3.457655906677246094e-01 8.595556020736694336e-02 2.667244374752044678e-01 -5.858035087585449219e-01 4.432087019085884094e-02 -4.190214574337005615e-01 -4.993823766708374023e-01 -1.783923208713531494e-01
-1.501040160655975342e-01 5.133349895477294922e-01 -1.561636477708816528e-01 -6.681219339370727539e-01 3.138798475265502930e-01 3.650934398174285889e-01 1.063072532415390015e-01 8.168406784534454346e-03
4.935010373592376709e-01 -2.989349365234375000e-01 1.072322577238082886e-01 -6.332962512969970703e-01 -2.165216654539108276e-01 -1.185426861047744751e-01 4.169981181621551514e-01 -1.403945237398147583e-01
-3.040582537651062012e-01 -5.110188573598861694e-02 4.461294412612915039e-01 -4.820956587791442871e-01 4.251313507556915283e-01 -1.370293051004409790e-01 -1.888980567455291748e-01 4.881528913974761963e-01
1.732780784368515015e-01 6.679812073707580566e-01 1.429045498371124268e-01 -6.303926110267639160e-01 1.732091978192329407e-02 -1.049276143312454224e-01 2.980665862560272217e-01 -7.619620114564895630e-02
2.634280025959014893e-01 -3.196360766887664795e-01 4.951618909835815430e-01 -5.303410887718200684e-01 9.863991290330886841e-02 1.117948559112846851e-03 1.630646884441375732e-01 5.154321789741516113e-01
2.166637927293777466e-01 -2.928894460201263428e-01 3.923681080341339111e-01 -7.854850292205810547e-01 -2.653799057006835938e-01 1.066928505897521973e-01 1.196672543883323669e-01 1.424469891935586929e-02
-1.510589420795440674e-01 2.893193066120147705e-01 -5.335182547569274902e-01 -7.177277803421020508e-01 2.152025997638702393e-01 1.128225177526473999e-01 1.752386242151260376e-01 -6.285785883665084839e-02
-4.715690910816192627e-01 -1.296252012252807617e-02 2.940168380737304688e-01 -6.416468024253845215e-01 2.570668458938598633e-01 -6.488580722361803055e-03 -4.547152221202850342e-01 8.004048466682434082e-02
1.506455391645431519e-01 -4.088411331176757812e-01 4.298428595066070557e-01 -5.954000353813171387e-01 -1.129174381494522095e-01 -2.285329252481460571e-01 4.202507436275482178e-01 1.711736321449279785e-01
-3.563736081123352051e-01 1.349288821220397949e-01 1.850072890520095825e-01 -6.366463303565979004e-01 -2.100066095590591431e-01 -3.321429491043090820e-01 -6.124287843704223633e-02 5.070241689682006836e-01
2.937806844711303711e-01 -7.141699641942977905e-02 4.478833675384521484e-01 -4.139527678489685059e-01 6.859765648841857910e-01 2.510573714971542358e-02 1.935785859823226929e-01 -1.672405451536178589e-01
-1.701310575008392334e-01 -2.390070557594299316e-01 -2.243047803640365601e-01 -5.877588391304016113e-01 2.191027551889419556e-01 6.322091221809387207e-01 9.446731954813003540e-02 2.480720877647399902e-01
1.069904938340187073e-01 5.301931500434875488e-01 1.827231049537658691e-01 -6.993287205696105957e-01 -1.927521079778671265e-01 -2.053678967058658600e-03 3.661296069622039795e-01 1.174368560314178467e-01
-5.730955004692077637e-01 -2.852057218551635742e-01 -1.288753449916839600e-01 -5.716504454612731934e-01 2.010106295347213745e-01 -8.151566982269287109e-02 -4.343269765377044678e-01 1.055275127291679382e-01
3.096627816557884216e-02 4.383848905563354492e-01 1.011669784784317017e-01 -4.871896803379058838e-01 7.036150097846984863e-01 -1.722538769245147705e-01 1.734404265880584717e-01 -6.666376441717147827e-02
2.778391540050506592e-01 -2.653569281101226807e-01 3.833932876586914062e-01 -6.238752603530883789e-01 -2.591466009616851807e-01 -4.003483355045318604e-01 2.880226373672485352e-01 7.607548683881759644e-02
-1.991096884012222290e-01 -3.251869082450866699e-01 2.156863957643508911e-01 -6.177183389663696289e-01 -2.241183519363403320e-01 -4.475932568311691284e-02 5.963295698165893555e-01 1.366420388221740723e-01
-2.404369860887527466e-01 -2.517731189727783203e-01 -2.259404398500919342e-02 -6.438564658164978027e-01 -2.348385155200958252e-01 -1.525169312953948975e-01 6.106179952621459961e-01 1.116860955953598022e-01
1.494722440838813782e-02 -3.054994158446788788e-02 3.524676263332366943e-01 -4.146374464035034180e-01 7.613493800163269043e-01 2.584308199584484100e-02 3.141133189201354980e-01 -1.539409160614013672e-01
-1.526231020689010620e-01 1.403777152299880981e-01 -2.606210112571716309e-01 -7.555497288703918457e-01 2.636581659317016602e-02 3.567473292350769043e-01 3.813631534576416016e-01 -2.117066383361816406e-01
-3.870043754577636719e-01 -2.161346077919006348e-01 1.179950311779975891e-01 -7.646958827972412109e-01 -3.918793797492980957e-01 2.229579538106918335e-01 -3.220186755061149597e-02 2.267714589834213257e-02
-3.727257624268531799e-02 -1.001996025443077087e-01 7.392391562461853027e-01 -5.971274971961975098e-01 2.163308113813400269e-01 -1.604268997907638550e-01 -6.268962472677230835e-02 9.523251652717590332e-02
9.714704751968383789e-02 3.240155279636383057e-01 1.242811679840087891e-01 -4.891341626644134521e-01 6.234299540519714355e-01 3.460027873516082764e-01 3.154117166996002197e-01 -1.516932249069213867e-01
-6.690402030944824219e-01 -2.627744078636169434e-01 3.543855622410774231e-02 -4.504459202289581299e-01 4.723164439201354980e-01 1.021075993776321411e-01 -1.902756690979003906e-01 9.728243201971054077e-02
4.977312684059143066e-02 -3.256597220897674561e-01 5.831485986709594727e-01 -6.675289273262023926e-01 -1.260669082403182983e-01 -1.355684846639633179e-01 -2.627336680889129639e-01 -5.010277405381202698e-02
1.075130626559257507e-01 -2.381868064403533936e-01 3.692983686923980713e-01 -4.091846942901611328e-01 4.388619363307952881e-01 2.023167908191680908e-01 7.106494158506393433e-02 6.239491701126098633e-01
-1.847602427005767822e-01 2.878020331263542175e-02 -1.318176835775375366e-01 -6.434341669082641602e-01 2.932011783123016357e-01 6.655270457267761230e-01 4.576693847775459290e-02 5.161711946129798889e-02
-1.666169017553329468e-01 -3.756569027900695801e-01 3.389500081539154053e-01 -7.156308889389038086e-01 -3.070061504840850830e-01 -1.300636827945709229e-01 1.693083792924880981e-01 2.535184621810913086e-01
3.501339554786682129e-01 -4.682770743966102600e-02 2.264135330915451050e-01 -6.630100011825561523e-01 1.634586453437805176e-01 3.013740293681621552e-02 -3.564833700656890869e-01 -4.792292118072509766e-01
4.345835745334625244e-01 -2.815795242786407471e-01 1.517881900072097778e-01 -6.918981671333312988e-01 -1.044320017099380493e-01 2.083677351474761963e-01 1.936707645654678345e-01 -3.718278408050537109e-01
1.051181927323341370e-02 -2.497077733278274536e-01 -4.310910403728485107e-01 -7.928193211555480957e-01 -5.998760461807250977e-02 3.407052159309387207e-01 -5.732593312859535217e-02 1.299186423420906067e-02
2.541033178567886353e-02 -1.837054044008255005e-01 -6.708875894546508789e-01 -5.657757520675659180e-01 3.029757142066955566e-01 -1.395513564348220825e-01 2.647956907749176025e-01 1.184429004788398743e-01
2.727771401405334473e-01 1.315397024154663086e-01 -1.894029229879379272e-01 -7.284325957298278809e-01 -7.648847252130508423e-02 5.853457842022180557e-03 -5.296001434326171875e-01 -2.354602813720703125e-01
-6.341209411621093750e-01 -5.729117244482040405e-02 4.076063930988311768e-01 -4.860308468341827393e-01 3.739860951900482178e-01 -7.529534399509429932e-02 1.733067333698272705e-01 1.291084140539169312e-01
-4.820021614432334900e-02 2.692149281501770020e-01 3.524584174156188965e-01 -7.263694405555725098e-01 -2.530122101306915283e-01 6.448425352573394775e-02 3.870017826557159424e-01 -2.354074865579605103e-01
1.182451099157333374e-01 -2.514226138591766357e-01 2.178836762905120850e-01 -8.311027288436889648e-01 -2.661534547805786133e-01 3.008701503276824951e-01 1.524161696434020996e-01 -2.926107961684465408e-03
-1.713822335004806519e-01 4.917145520448684692e-02 3.968627452850341797e-01 -7.333829402923583984e-01 -2.995662391185760498e-01 -1.737946420907974243e-01 -3.908309042453765869e-01 1.290226820856332779e-02
-3.722378909587860107e-01 -2.127432972192764282e-01 6.558653712272644043e-02 -7.884155511856079102e-01 -3.512748181819915771e-01 1.361422147601842880e-02 2.223797738552093506e-01 -1.313254237174987793e-01
1.928506046533584595e-01 -3.178110346198081970e-02 8.711865544319152832e-02 -3.988845944404602051e-01 6.832134723663330078e-01 1.192406788468360901e-01 5.558698773384094238e-01 7.148271054029464722e-02
4.855316579341888428e-01 -1.667291671037673950e-01 3.496997952461242676e-01 -6.858460307121276855e-01 -2.756332159042358398e-01 8.563351631164550781e-02 1.843690425157546997e-01 1.627484261989593506e-01
-7.587285339832305908e-02 -6.758153438568115234e-01 -7.606233656406402588e-02 -6.778032779693603516e-01 -7.526192814111709595e-02 1.399981230497360229e-01 -5.665759742259979248e-02 -2.093802988529205322e-01
3.571490347385406494e-01 4.957146570086479187e-02 3.415392637252807617e-01 -5.577549934387207031e-01 1.229068730026483536e-02 -5.556824803352355957e-01 -3.640913367271423340e-01 -2.740541473031044006e-02
4.989772439002990723e-01 -1.758537888526916504e-01 2.918581664562225342e-01 -5.020674467086791992e-01 4.630213379859924316e-01 3.093403577804565430e-01 2.529386579990386963e-01 -9.373396635055541992e-02
1.902658939361572266e-01 -1.260115504264831543e-01 -4.309756681323051453e-02 -4.904107153415679932e-01 1.390835046768188477e-01 -6.291888952255249023e-01 5.199177265167236328e-01 -1.415012776851654053e-01
5.405349284410476685e-02 -5.641158223152160645e-01 -4.914744198322296143e-02 -7.060401439666748047e-01 -8.468303084373474121e-02 -6.935122609138488770e-02 -6.803776323795318604e-02 -4.016633331775665283e-01
1.387034654617309570e-01 -1.819140911102294922e-01 -9.910594671964645386e-03 -6.286531090736389160e-01 -2.583818733692169189e-01 -5.202742815017700195e-01 3.839793428778648376e-02 4.620006382465362549e-01
1.840516626834869385e-01 3.732210099697113037e-01 -4.776600599288940430e-01 -7.444875240325927734e-01 5.193498358130455017e-02 3.159921243786811829e-02 1.992096751928329468e-01 3.209246322512626648e-02
-1.505345106124877930e-01 -2.281371206045150757e-01 6.024585962295532227e-01 -5.226590633392333984e-01 2.957429587841033936e-01 -1.783511638641357422e-01 -6.812274921685457230e-03 4.121218025684356689e-01
5.456742644309997559e-02 2.033366113901138306e-01 4.433279037475585938e-01 -5.362760424613952637e-01 5.929706096649169922e-01 -1.820808649063110352e-02 2.572652399539947510e-01 -2.311148643493652344e-01
-2.400569617748260498e-02 -3.640213608741760254e-01 8.347124606370925903e-02 -7.600666880607604980e-01 -8.753728866577148438e-02 9.979717433452606201e-02 -1.737868189811706543e-01 -4.841687381267547607e-01
-4.301396310329437256e-01 8.866137266159057617e-02 8.818287402391433716e-02 -4.222208261489868164e-01 4.769886136054992676e-01 4.171285331249237061e-01 8.086752146482467651e-02 4.615392386913299561e-01
1.095063462853431702e-01 -1.942572295665740967e-01 3.851553499698638916e-01 -6.816041469573974609e-01 -1.964529901742935181e-01 -6.243860349059104919e-02 -2.688591480255126953e-01 4.717690944671630859e-01
-4.112943410873413086e-01 -4.055303037166595459e-01 -2.212792187929153442e-01 -7.343867421150207520e-01 -1.475059986114501953e-01 -2.122801691293716431e-01 -9.460545331239700317e-02 -4.819470271468162537e-02
1.543180495500564575e-01 3.168357014656066895e-01 4.152714610099792480e-01 -3.690494596958160400e-01 5.698841810226440430e-01 -3.141586184501647949e-01 -1.175222247838973999e-01 3.603858351707458496e-01
-3.144725263118743896e-01 -2.262506633996963501e-01 -3.482155203819274902e-01 -6.230558156967163086e-01 4.443167448043823242e-01 2.956082299351692200e-02 -3.302512466907501221e-01 -1.819557398557662964e-01
-2.186711132526397705e-01 -2.147355526685714722e-01 -2.501273751258850098e-01 -7.577364444732666016e-01 -3.519278466701507568e-01 3.440122678875923157e-02 3.325628936290740967e-01 1.835994124412536621e-01
-1.844164282083511353e-01 -2.108716219663619995e-01 3.108845353126525879e-01 -6.148056387901306152e-01 2.301054298877716064e-01 6.002829223871231079e-02 4.772387146949768066e-01 4.032120704650878906e-01
-1.574551910161972046e-01 -3.195437788963317871e-02 1.740011014044284821e-02 -6.572204828262329102e-01 5.024029612541198730e-01 5.056291222572326660e-01 -1.826007366180419922e-01 -2.308258414268493652e-02
2.695701122283935547e-01 -1.997963786125183105e-01 2.761965692043304443e-01 -8.011217713356018066e-01 -5.812443047761917114e-02 3.935195207595825195e-01 -9.342823177576065063e-02 -4.865950345993041992e-02
-1.778535693883895874e-01 1.164183318614959717e-01 1.521959453821182251e-01 -9.022753238677978516e-01 -1.840474605560302734e-01 2.591670453548431396e-01 -2.664232254028320312e-02 -1.256974041461944580e-01
-3.192795217037200928e-01 -2.415240705013275146e-01 7.118829339742660522e-02 -6.968494057655334473e-01 1.182500272989273071e-01 5.379840135574340820e-01 -1.612578779458999634e-01 1.401642709970474243e-01
3.008176386356353760e-01 3.557440340518951416e-01 1.350881755352020264e-01 -6.766389012336730957e-01 1.822485476732254028e-01 -1.967560350894927979e-01 4.646850526332855225e-01 1.378635615110397339e-01
-3.902290463447570801e-01 1.973178833723068237e-01 -1.463075429201126099e-01 -7.729355692863464355e-01 2.700332999229431152e-01 -3.097034096717834473e-01 1.453072279691696167e-01 1.824238570407032967e-03
1.843559443950653076e-01 2.976455092430114746e-01 -1.222482398152351379e-01 -7.664730548858642578e-01 1.190466806292533875e-01 4.677131175994873047e-01 -8.111193776130676270e-03 -2.049418389797210693e-01
4.515724629163742065e-02 -5.139458775520324707e-01 2.262128889560699463e-01 -5.288261771202087402e-01 5.525402426719665527e-01 -2.280699908733367920e-01 1.977278143167495728e-01 -8.110528439283370972e-02
6.398174166679382324e-02 -2.200829237699508667e-01 -2.314997691428288817e-04 -7.721937298774719238e-01 -2.600720226764678955e-01 -4.310511052608489990e-02 4.954411983489990234e-01 -1.903398334980010986e-01
4.709137678146362305e-01 -9.037732332944869995e-02 2.929916679859161377e-01 -6.922319531440734863e-01 -7.603032886981964111e-02 2.109394818544387817e-01 3.345877826213836670e-01 2.069246619939804077e-01
-5.632926151156425476e-02 -1.828217804431915283e-01 -4.311066493391990662e-02 -8.376124501228332520e-01 -1.260120272636413574e-01 7.592029869556427002e-03 -9.501540660858154297e-02 4.847531020641326904e-01
-5.834441259503364563e-02 -1.925830543041229248e-01 3.602892756462097168e-01 -4.584666192531585693e-01 3.522371500730514526e-02 -5.102694630622863770e-01 4.836847484111785889e-01 3.520527780055999756e-01
3.004291653633117676e-01 1.135652698576450348e-02 -4.568894505500793457e-01 -5.543542504310607910e-01 5.961189866065979004e-01 -8.444515615701675415e-02 -1.752777397632598877e-01 1.859012618660926819e-02
1.832680255174636841e-01 -3.091495931148529053e-01 -4.948258772492408752e-02 -5.462827086448669434e-01 -2.056669145822525024e-01 -4.092745780944824219e-01 5.013509392738342285e-01 3.298617899417877197e-01
-5.222689509391784668e-01 1.568184494972229004e-01 -8.241434395313262939e-02 -7.003276944160461426e-01 -2.886206507682800293e-01 -1.751958280801773071e-01 2.928714752197265625e-01 7.498668134212493896e-02
-8.644860982894897461e-02 -4.036018848419189453e-01 -6.626348197460174561e-02 -7.096322178840637207e-01 -9.041760116815567017e-02 2.481466978788375854e-01 3.874424397945404053e-01 3.190604150295257568e-01
1.434660851955413818e-01 2.178978621959686279e-01 4.317820370197296143e-01 -6.934222579002380371e-01 6.572118401527404785e-02 -2.877606153488159180e-01 3.022336065769195557e-01 -2.935935556888580322e-01
-3.141189515590667725e-01 2.290835231542587280e-01 3.451985418796539307e-01 -7.491599917411804199e-01 -1.393675804138183594e-01 -2.826798260211944580e-01 -2.214780449867248535e-01 1.416463404893875122e-01
-2.704188823699951172e-01 -1.688210666179656982e-01 1.338300257921218872e-01 -7.696669101715087891e-01 -2.626708745956420898e-01 2.293297089636325836e-02 3.623932003974914551e-01 -2.953383922576904297e-01
-3.855885565280914307e-01 -1.842832267284393311e-01 -1.577140688896179199e-01 -6.489761471748352051e-01 4.220835566520690918e-01 -1.531254053115844727e-01 1.185791417956352234e-01 -3.945306539535522461e-01
-7.127796411514282227e-01 -1.564933508634567261e-01 -2.241686917841434479e-02 -5.854471921920776367e-01 1.653493791818618774e-01 -2.874520719051361084e-01 1.153270304203033447e-01 3.057102486491203308e-02
-3.940659761428833008e-01 3.951743990182876587e-02 -1.173470765352249146e-01 -8.049610257148742676e-01 -1.224875003099441528e-01 3.239316344261169434e-01 -2.123140543699264526e-02 -2.470468133687973022e-01
1.888713240623474121e-01 -5.009460076689720154e-02 -5.610147118568420410e-01 -7.341286540031433105e-01 2.885555922985076904e-01 1.160317286849021912e-01 -1.062928438186645508e-01 -1.049584150314331055e-02
-1.538696140050888062e-02 8.277341723442077637e-02 4.599986374378204346e-01 -4.696084558963775635e-01 6.043383479118347168e-01 5.685025826096534729e-02 -1.382962465286254883e-01 4.161708950996398926e-01
1.694640517234802246e-01 1.315983086824417114e-01 9.485550969839096069e-02 -7.175289392471313477e-01 1.630114465951919556e-01 -1.386001706123352051e-01 2.908252179622650146e-01 -5.475001931190490723e-01
-6.456751823425292969e-01 1.114830821752548218e-01 2.354966849088668823e-01 -6.442099809646606445e-01 2.959979772567749023e-01 -7.886250317096710205e-02 2.012217417359352112e-02 -7.727207988500595093e-02
2.205768823623657227e-01 -5.444199442863464355e-01 1.224351525306701660e-01 -6.302027106285095215e-01 2.936068177223205566e-01 1.222951263189315796e-01 1.952744573354721069e-01 -3.217355608940124512e-01
-3.208121657371520996e-01 -4.661127328872680664e-01 -2.152487076818943024e-02 -6.979282498359680176e-01 1.572428643703460693e-01 -5.043921992182731628e-02 3.588297665119171143e-01 -1.903238147497177124e-01
-2.535924315452575684e-01 1.692550778388977051e-01 2.362511008977890015e-01 -8.777741789817810059e-01 -2.054214924573898315e-01 2.742200857028365135e-03 -1.886112838983535767e-01 5.442332848906517029e-02
-9.641669690608978271e-02 5.438047647476196289e-02 -2.488609254360198975e-01 -6.311974525451660156e-01 3.725358843803405762e-01 -3.201856315135955811e-01 -3.550845980644226074e-01 -4.000220000743865967e-01
4.001744389533996582e-01 -1.961829364299774170e-01 1.703611612319946289e-01 -7.959200739860534668e-01 -1.906187534332275391e-01 9.275436401367187500e-02 2.533681988716125488e-01 1.724145710468292236e-01
-2.693301737308502197e-01 -3.436969593167304993e-02 1.330052316188812256e-01 -8.097578287124633789e-01 2.049493640661239624e-01 -9.764156490564346313e-02 2.647405564785003662e-01 -3.622929155826568604e-01
-1.648343354463577271e-01 9.889795631170272827e-02 1.740406155586242676e-01 -8.669703602790832520e-01 4.496141523122787476e-02 2.784227728843688965e-01 6.007607281208038330e-02 3.130035400390625000e-01
2.512600421905517578e-01 1.037125661969184875e-01 -3.136382400989532471e-01 -7.167179584503173828e-01 1.686031967401504517e-01 2.050317674875259399e-01 3.357271254062652588e-01 -3.617745041847229004e-01
-2.544835396111011505e-02 -1.685078740119934082e-01 -1.903740614652633667e-01 -7.691730260848999023e-01 3.015154972672462463e-03 4.570281803607940674e-01 3.071950376033782959e-01 -1.995875835418701172e-01
