# Supplementary material for: Where is your field going? A machine learning approach to study the relative motion of the domains of physics
Source: PLoS One. 2020 Jun 18;15(6):e0233997. doi: 10.1371/journal.pone.0233997 (PMC7302634; doi:10.1371/journal.pone.0233997)
Supplement: S29 Data — (ZIP) [file pone.0233997.s029.zip › 28/Pacs4Run_28_VS_500_embeddings1988-1992ED8.txt]

4.171505570411682129e-03 -4.548560678958892822e-01 3.577801287174224854e-01 -6.654503345489501953e-01 1.917001605033874512e-01 -3.022751808166503906e-01 -2.021414190530776978e-01 2.308189868927001953e-01
1.828777939081192017e-01 -1.748286932706832886e-01 -4.642457515001296997e-02 1.438429504632949829e-01 2.589611411094665527e-01 -1.995843201875686646e-01 -8.634220361709594727e-01 2.464796751737594604e-01
-8.950664103031158447e-02 3.052400611340999603e-02 -8.056900650262832642e-02 1.384408399462699890e-02 3.373873233795166016e-01 3.772943615913391113e-01 -7.782441377639770508e-01 3.500406146049499512e-01
3.561770915985107422e-01 -8.710390329360961914e-02 3.681908547878265381e-01 -4.641492068767547607e-01 1.923351734876632690e-01 4.795576035976409912e-01 -2.237860113382339478e-01 4.444136023521423340e-01
4.077065587043762207e-01 2.868404686450958252e-01 1.279224753379821777e-01 -4.334470033645629883e-01 -1.138416454195976257e-01 2.234307676553726196e-01 -4.320715963840484619e-01 5.456100106239318848e-01
3.946067094802856445e-01 -1.924967318773269653e-01 3.588460981845855713e-01 -3.294431567192077637e-01 5.536779165267944336e-01 -1.632732301950454712e-01 -4.835852980613708496e-01 -5.343202129006385803e-02
3.385871648788452148e-01 1.447479426860809326e-02 3.365405499935150146e-01 2.857088744640350342e-01 3.190511465072631836e-02 -2.270455807447433472e-01 -6.910656690597534180e-01 4.001506567001342773e-01
-4.784501343965530396e-02 -4.705120921134948730e-01 -5.289192311465740204e-03 1.406697332859039307e-01 3.368149697780609131e-01 -2.498947083950042725e-01 1.730619370937347412e-01 7.420721650123596191e-01
2.756696008145809174e-02 -1.426864862442016602e-01 3.511771857738494873e-01 -4.620818495750427246e-01 6.316606998443603516e-01 4.050291776657104492e-01 -1.704385876655578613e-01 2.234783023595809937e-01
5.557444691658020020e-01 -4.939006865024566650e-01 2.720926702022552490e-01 -3.436836600303649902e-01 -4.598977416753768921e-02 1.946673691272735596e-01 -2.294176965951919556e-01 4.030067622661590576e-01
2.703997492790222168e-01 -4.775686562061309814e-01 -1.780520975589752197e-01 -2.556765079498291016e-01 -3.580548167228698730e-01 -1.840866506099700928e-01 -2.998668551445007324e-01 5.913779735565185547e-01
2.886959314346313477e-01 1.125111058354377747e-01 -2.147528380155563354e-01 -8.101100474596023560e-02 5.237702727317810059e-01 -1.017665117979049683e-01 -5.467287898063659668e-01 5.174071788787841797e-01
3.699411153793334961e-01 -2.095620334148406982e-01 3.548625111579895020e-01 -5.898097753524780273e-01 7.369277626276016235e-02 4.014618396759033203e-01 -2.517496347427368164e-01 3.397709429264068604e-01
6.573469191789627075e-02 3.881709873676300049e-01 2.171794623136520386e-01 5.918361619114875793e-02 2.577579021453857422e-01 2.293374538421630859e-01 -4.532983005046844482e-01 6.854330897331237793e-01
4.506471157073974609e-01 6.028624624013900757e-02 9.315433353185653687e-02 1.692991703748703003e-01 4.308298230171203613e-01 -2.914509773254394531e-01 -3.571069240570068359e-01 5.982134938240051270e-01
1.882928460836410522e-01 -2.277798801660537720e-01 -6.286041438579559326e-02 2.910656854510307312e-02 7.053327560424804688e-01 1.145017221570014954e-01 -5.218365788459777832e-01 3.534757792949676514e-01
2.313595265150070190e-03 3.950987458229064941e-01 1.756742894649505615e-01 6.288077682256698608e-02 3.647246062755584717e-01 2.281388640403747559e-01 -4.802780449390411377e-01 6.271666288375854492e-01
4.200879111886024475e-02 -5.309227108955383301e-01 -1.012003794312477112e-01 -1.531327366828918457e-01 2.035577036440372467e-02 -6.756113171577453613e-01 -3.153939843177795410e-01 3.554248213768005371e-01
4.795667231082916260e-01 3.694422170519828796e-02 3.852572292089462280e-02 -1.100797485560178757e-02 1.390907168388366699e-01 9.477764368057250977e-02 -5.972657799720764160e-01 6.180533766746520996e-01
5.726827979087829590e-01 -2.435524612665176392e-01 8.052292466163635254e-02 7.870288193225860596e-02 8.214035630226135254e-02 -1.013122573494911194e-01 -5.609194636344909668e-01 5.180701613426208496e-01
3.993148803710937500e-01 3.741112351417541504e-02 -2.175644189119338989e-01 -1.476642191410064697e-01 3.919393122196197510e-01 -9.990837424993515015e-02 -5.955337285995483398e-01 5.017475485801696777e-01
1.692509055137634277e-01 -1.912412494421005249e-01 3.637339547276496887e-02 2.742379009723663330e-01 5.525116920471191406e-01 -3.786927834153175354e-02 -5.611319541931152344e-01 4.864967465400695801e-01
9.509617835283279419e-02 -5.470300316810607910e-01 1.866722553968429565e-01 2.736963629722595215e-01 4.330674111843109131e-01 -4.092711806297302246e-01 -2.808786332607269287e-01 3.847278654575347900e-01
4.534958899021148682e-01 1.679062843322753906e-01 1.202279031276702881e-01 -2.480621188879013062e-01 1.230641156435012817e-01 -2.170703262090682983e-01 -7.824618220329284668e-01 1.250946372747421265e-01
2.273016273975372314e-01 -2.387502789497375488e-01 3.906937241554260254e-01 3.285361826419830322e-01 4.873156547546386719e-01 -2.091745734214782715e-01 -5.222790241241455078e-01 2.770356833934783936e-01
4.254164695739746094e-01 -5.456594228744506836e-01 1.319410502910614014e-01 -2.178186327219009399e-01 -1.939756572246551514e-01 -7.901047915220260620e-02 -5.064862780272960663e-03 6.422837972640991211e-01
5.952488631010055542e-02 -1.928524523973464966e-01 3.206331729888916016e-01 4.347293823957443237e-02 2.055434435606002808e-01 4.810732901096343994e-01 -6.501402258872985840e-01 3.977529704570770264e-01
2.486188709735870361e-01 -3.030675053596496582e-01 -1.543582044541835785e-02 1.341300178319215775e-02 7.184728384017944336e-01 6.769879162311553955e-02 -4.335148930549621582e-01 3.704043924808502197e-01
4.368989169597625732e-01 -9.931953251361846924e-02 1.298933029174804688e-01 -5.416004657745361328e-01 5.685702562332153320e-01 9.855300933122634888e-02 -3.622953295707702637e-01 1.575083881616592407e-01
4.144722521305084229e-01 1.556132882833480835e-01 1.970654129981994629e-01 -9.309691190719604492e-02 6.999823451042175293e-01 -1.696242988109588623e-01 -3.420490622520446777e-01 3.474914133548736572e-01
3.485913574695587158e-01 9.227858483791351318e-02 -3.810404837131500244e-01 -2.682314515113830566e-01 3.266614079475402832e-01 -3.542723134160041809e-02 -3.778853118419647217e-01 6.340888142585754395e-01
2.952410578727722168e-01 -1.791304945945739746e-01 4.002826213836669922e-01 -1.890353411436080933e-01 4.836843609809875488e-01 -6.540890783071517944e-02 -6.640629768371582031e-01 -7.467238605022430420e-02
-2.625884115695953369e-01 -1.899671256542205811e-01 2.217964967712759972e-03 -2.788969278335571289e-01 -4.319463968276977539e-01 7.339665200561285019e-03 -5.465613603591918945e-01 5.760298967361450195e-01
1.377762854099273682e-01 -1.033410876989364624e-01 -4.789831340312957764e-01 -3.437803983688354492e-01 3.205175995826721191e-01 -4.089865982532501221e-01 -1.805291622877120972e-01 5.658057332038879395e-01
-1.939521133899688721e-01 -2.363197952508926392e-01 -2.771888300776481628e-02 -3.167370334267616272e-02 3.557737171649932861e-01 4.295555353164672852e-01 -6.665146946907043457e-01 3.865606486797332764e-01
-5.007799863815307617e-01 2.283536791801452637e-01 5.594395846128463745e-02 -3.281279504299163818e-01 2.913293838500976562e-01 -2.455327212810516357e-01 -7.955227047204971313e-02 6.593850255012512207e-01
5.229723080992698669e-02 -2.713249437510967255e-02 -1.511805206537246704e-01 -2.340021170675754547e-02 1.393562257289886475e-01 3.518664240837097168e-01 -6.024501919746398926e-01 6.833369731903076172e-01
-3.877823650836944580e-01 4.203383997082710266e-02 1.273382455110549927e-01 -5.823953151702880859e-01 1.042100638151168823e-01 -2.800906300544738770e-01 2.173204906284809113e-02 6.345674991607666016e-01
-2.022183835506439209e-01 -1.954005062580108643e-01 -9.845505468547344208e-03 -2.439773231744766235e-01 -3.913879394531250000e-01 6.446357071399688721e-02 -3.171860277652740479e-01 7.767608165740966797e-01
6.396882981061935425e-02 -1.474579721689224243e-01 -1.412691920995712280e-01 -5.748293921351432800e-02 1.918054521083831787e-01 4.066517949104309082e-01 -6.147770285606384277e-01 6.089311242103576660e-01
3.808989822864532471e-01 -1.954089403152465820e-01 -2.230734080076217651e-01 -2.614602446556091309e-01 -2.171582281589508057e-01 1.702579855918884277e-01 -3.516499102115631104e-01 7.062612771987915039e-01
3.943960666656494141e-01 1.749814599752426147e-01 -2.367915958166122437e-01 -2.985154390335083008e-01 4.278398752212524414e-01 -9.261871874332427979e-02 -5.342717170715332031e-01 4.376987516880035400e-01
-2.828283468261361122e-03 -2.523830533027648926e-01 -8.213150314986705780e-03 -5.209043622016906738e-01 -4.442544281482696533e-01 2.310170531272888184e-01 -3.988088667392730713e-01 5.050805211067199707e-01
-2.835302352905273438e-01 -5.914832279086112976e-02 3.409925997257232666e-01 -8.217539191246032715e-01 -3.524304926395416260e-02 -2.103740870952606201e-01 -1.107706278562545776e-01 2.584326863288879395e-01
5.021337866783142090e-01 -1.948024034500122070e-01 4.770973324775695801e-02 1.521189063787460327e-01 1.030438113957643509e-02 -4.607974260579794645e-04 -5.457746982574462891e-01 6.217080950736999512e-01
9.756856411695480347e-02 2.165539711713790894e-01 -1.697933822870254517e-01 -1.993988454341888428e-01 5.958221554756164551e-01 -1.774470806121826172e-01 -6.608338356018066406e-01 2.276007384061813354e-01
1.767138093709945679e-01 -1.359673440456390381e-01 3.016266822814941406e-01 -3.645674884319305420e-01 1.276884824037551880e-01 5.506491065025329590e-01 -1.266805827617645264e-01 6.251641511917114258e-01
1.985312998294830322e-01 1.652930229902267456e-01 2.843921184539794922e-01 -1.495558470487594604e-01 1.831277906894683838e-01 4.369053244590759277e-01 -2.932235002517700195e-01 7.208436131477355957e-01
3.506259024143218994e-01 3.638494014739990234e-02 3.910496830940246582e-01 -2.122300416231155396e-01 3.753808140754699707e-01 -9.545602649450302124e-02 -7.262279391288757324e-01 -1.861316710710525513e-02
1.406971961259841919e-01 -2.171064615249633789e-01 -5.807531252503395081e-02 -4.887484610080718994e-01 2.142726331949234009e-01 -7.218811511993408203e-01 -3.343942463397979736e-01 1.094382852315902710e-01
1.772186607122421265e-01 -2.643235325813293457e-01 2.376396581530570984e-02 3.153290450572967529e-01 4.424796402454376221e-01 -3.297374844551086426e-01 -5.279979109764099121e-01 4.641471803188323975e-01
3.160001337528228760e-01 1.836329400539398193e-01 1.277700066566467285e-01 -2.354754805564880371e-01 3.480277657508850098e-01 -5.302552580833435059e-01 -6.258771419525146484e-01 2.515579760074615479e-02
-6.480724811553955078e-01 -1.827225387096405029e-01 5.330467596650123596e-02 -1.092643290758132935e-01 -2.221551723778247833e-02 -3.447630628943443298e-02 -6.166425347328186035e-01 3.871747851371765137e-01
-3.478021621704101562e-01 1.838376522064208984e-01 5.170843005180358887e-01 -5.953066349029541016e-01 -5.344243347644805908e-02 -2.414577454328536987e-01 -1.682649552822113037e-01 3.660602569580078125e-01
-4.978524446487426758e-01 -3.230042159557342529e-01 2.857109904289245605e-01 -2.623360157012939453e-01 -2.350355684757232666e-01 -7.497781515121459961e-02 -6.091636419296264648e-01 2.557669878005981445e-01
4.417184591293334961e-01 -2.291750311851501465e-01 1.085065305233001709e-01 1.477373689413070679e-01 2.324700588360428810e-03 -4.848549142479896545e-02 -7.267807722091674805e-01 4.338169693946838379e-01
2.600122094154357910e-01 -1.818967014551162720e-01 8.082734793424606323e-02 3.278411924839019775e-01 5.098460316658020020e-01 -3.001105487346649170e-01 -4.520184099674224854e-01 4.805876016616821289e-01
-4.939836561679840088e-01 6.476140022277832031e-02 2.543154358863830566e-01 -2.974768280982971191e-01 -2.120840251445770264e-01 2.400196939706802368e-01 -4.357418119907379150e-01 5.533149838447570801e-01
4.098096191883087158e-01 1.211889553815126419e-02 -1.811297088861465454e-01 -5.835324898362159729e-02 1.986808627843856812e-01 8.412624895572662354e-02 -5.145299434661865234e-01 6.959912180900573730e-01
4.375412464141845703e-01 -1.881066262722015381e-01 3.869755864143371582e-01 -4.228208065032958984e-01 3.368055224418640137e-01 -1.991594433784484863e-01 -5.304187536239624023e-01 -1.009936705231666565e-01
5.362102389335632324e-01 -6.776138395071029663e-02 1.499931514263153076e-01 1.692626923322677612e-01 2.359499633312225342e-01 -1.351987570524215698e-01 -5.286568403244018555e-01 5.507358908653259277e-01
2.201767265796661377e-01 -5.667096972465515137e-01 -5.281223729252815247e-02 -1.453474164009094238e-01 3.195087611675262451e-02 3.823333084583282471e-01 -5.730925798416137695e-01 3.616802096366882324e-01
5.192176103591918945e-01 -4.459921717643737793e-01 1.847479939460754395e-01 -4.476753473281860352e-01 -1.608259677886962891e-01 1.191556602716445923e-01 -1.166201084852218628e-01 4.932503402233123779e-01
-3.290948569774627686e-01 -5.322458148002624512e-01 6.644935160875320435e-02 -6.081953048706054688e-01 -1.316008120775222778e-01 1.531750112771987915e-01 -2.737767696380615234e-01 3.440333306789398193e-01
-3.236460983753204346e-01 6.112740561366081238e-02 4.055449962615966797e-01 -2.797138988971710205e-01 -3.868040442466735840e-01 -8.224190771579742432e-02 -3.926820456981658936e-01 5.815751552581787109e-01
1.217851787805557251e-01 9.639968723058700562e-02 3.768015205860137939e-01 -2.811861038208007812e-01 7.034635543823242188e-01 7.770969718694686890e-02 -5.027179718017578125e-01 3.471991047263145447e-02
3.467994928359985352e-01 -1.160255596041679382e-01 3.226258158683776855e-01 -2.460843324661254883e-01 9.419368952512741089e-02 -7.256022691726684570e-01 1.804911717772483826e-02 4.073407649993896484e-01
2.446549385786056519e-01 3.501593172550201416e-01 -2.884610183537006378e-02 -8.062143623828887939e-02 3.003459274768829346e-01 6.653399765491485596e-02 -5.606467127799987793e-01 6.334362030029296875e-01
2.424438446760177612e-01 -6.536562740802764893e-02 5.666844844818115234e-01 -5.346701145172119141e-01 4.488859474658966064e-01 1.953548006713390350e-02 -3.550940454006195068e-01 -4.441794380545616150e-02
2.055950611829757690e-01 1.971052438020706177e-01 -1.223914623260498047e-01 1.472155451774597168e-01 4.648889303207397461e-01 -1.738187074661254883e-01 -4.262515008449554443e-01 6.739459633827209473e-01
4.347826242446899414e-01 -3.001609444618225098e-01 1.972438693046569824e-01 -5.402442216873168945e-01 -5.582516640424728394e-02 1.746497303247451782e-01 1.150912139564752579e-02 5.969483256340026855e-01
-2.878089249134063721e-01 3.667385280132293701e-01 8.786718547344207764e-02 -6.213316321372985840e-01 2.830691821873188019e-02 -1.707694828510284424e-01 -3.101904094219207764e-01 5.125557780265808105e-01
5.918266773223876953e-01 -1.226658932864665985e-02 3.554055094718933105e-01 -2.029861807823181152e-01 4.999756813049316406e-01 -4.940459877252578735e-02 -2.885821163654327393e-01 3.825939893722534180e-01
8.269358426332473755e-02 -2.827100753784179688e-01 -1.388026177883148193e-01 -1.389800757169723511e-01 1.196837574243545532e-01 -7.433953881263732910e-01 -1.780886054039001465e-01 5.253369212150573730e-01
6.152610853314399719e-02 -1.427315324544906616e-01 6.214132308959960938e-01 -2.683076635003089905e-02 2.100998908281326294e-01 -4.487452507019042969e-01 2.018762081861495972e-01 5.501814484596252441e-01
1.541053503751754761e-01 -6.825432926416397095e-02 7.448594570159912109e-01 -1.083037536591291428e-02 5.446195602416992188e-01 9.023568779230117798e-02 3.008326701819896698e-02 3.331695497035980225e-01
2.151092141866683960e-01 -1.908056735992431641e-01 8.531646728515625000e-01 -1.790712475776672363e-01 -1.217298284173011780e-01 1.900531537830829620e-02 -1.469314992427825928e-01 3.472703397274017334e-01
5.177522823214530945e-02 2.218995541334152222e-01 -2.959049940109252930e-01 -4.533476382493972778e-02 3.509876728057861328e-01 2.349945344030857086e-02 -5.719612240791320801e-01 6.384204626083374023e-01
2.882471382617950439e-01 -1.390519738197326660e-01 1.028983294963836670e-01 2.490530610084533691e-01 6.183021664619445801e-01 -3.017119169235229492e-01 -2.479571700096130371e-01 5.386578440666198730e-01
-4.617094695568084717e-01 6.948948837816715240e-03 5.887172371149063110e-02 -5.590986609458923340e-01 3.147665560245513916e-01 -2.570513784885406494e-01 -3.032072912901639938e-03 5.527714490890502930e-01
1.032039523124694824e-01 -1.612241119146347046e-01 6.491801738739013672e-01 -5.922960042953491211e-01 2.946937382221221924e-01 2.352186739444732666e-01 -2.098316401243209839e-01 7.003349810838699341e-02
7.066575437784194946e-02 -2.008999735116958618e-01 -6.164692714810371399e-02 -4.101308286190032959e-01 3.544945120811462402e-01 -7.426837682723999023e-01 -8.040583133697509766e-02 3.145270943641662598e-01
3.492973148822784424e-01 8.494633436203002930e-02 1.910714656114578247e-01 -1.623661071062088013e-01 7.016512751579284668e-01 -4.008919894695281982e-01 -3.658145368099212646e-01 1.451036483049392700e-01
2.643563747406005859e-01 2.084302017465233803e-03 2.427821308374404907e-01 1.908142417669296265e-01 1.706734001636505127e-01 -1.979611963033676147e-01 -8.409220576286315918e-01 2.434958219528198242e-01
3.846457004547119141e-01 3.695903718471527100e-02 2.972718179225921631e-01 -5.522764921188354492e-01 5.677395462989807129e-01 -3.208404034376144409e-02 5.289670452475547791e-02 3.621412813663482666e-01
1.952781826257705688e-01 3.373016417026519775e-02 4.743723943829536438e-02 -5.015389323234558105e-01 7.506756782531738281e-01 6.207368522882461548e-02 -3.525204658508300781e-01 1.236904934048652649e-01
3.667651116847991943e-01 1.838760524988174438e-01 3.435340225696563721e-01 -7.250358164310455322e-02 4.634369611740112305e-01 2.339037209749221802e-01 -4.429168999195098877e-01 4.926867783069610596e-01
-2.010446786880493164e-01 2.270512655377388000e-02 3.420452820137143135e-03 -5.640503764152526855e-01 -3.071301579475402832e-01 -8.553617447614669800e-02 -6.856594681739807129e-01 2.629196345806121826e-01
7.000688314437866211e-01 -2.408643513917922974e-01 2.005165517330169678e-01 -3.571284413337707520e-01 -5.764481797814369202e-02 -5.426732450723648071e-02 -9.440115839242935181e-02 5.186145901679992676e-01
3.109717667102813721e-01 -2.391368746757507324e-01 2.507779896259307861e-01 -2.619586586952209473e-01 6.962602734565734863e-01 2.659299671649932861e-01 -2.786999642848968506e-01 2.853546142578125000e-01
4.116853773593902588e-01 -1.742534041404724121e-01 -2.961136400699615479e-01 -5.099250078201293945e-01 4.736815989017486572e-01 -2.814382016658782959e-01 -3.032697439193725586e-01 2.385158836841583252e-01
1.128087043762207031e-01 -4.996059238910675049e-01 2.725842893123626709e-01 2.143489718437194824e-01 5.913186445832252502e-02 -5.846654772758483887e-01 -1.982708126306533813e-01 4.824715852737426758e-01
-2.258139252662658691e-01 3.388984501361846924e-01 2.281044572591781616e-01 -2.602813243865966797e-01 -2.492961734533309937e-01 -1.740403473377227783e-01 -3.543614149093627930e-01 7.045333981513977051e-01
3.886880278587341309e-01 -2.534982860088348389e-01 -1.673415303230285645e-01 8.512605726718902588e-02 4.189118444919586182e-01 3.349386155605316162e-02 -4.452461898326873779e-01 6.120109558105468750e-01
2.228737026453018188e-01 -3.874249756336212158e-01 1.665199846029281616e-01 3.675076961517333984e-01 3.997356891632080078e-01 -1.500198543071746826e-01 -5.040938258171081543e-01 4.483672976493835449e-01
-7.589230686426162720e-02 -1.572463959455490112e-01 -1.227551996707916260e-01 -1.391377151012420654e-01 2.171880751848220825e-01 -7.520020604133605957e-01 -1.013866811990737915e-01 5.586848258972167969e-01
2.966567277908325195e-01 -3.488066792488098145e-01 5.975916981697082520e-01 -2.684017717838287354e-01 5.132439732551574707e-01 9.036097675561904907e-02 5.780025385320186615e-03 2.992581129074096680e-01
3.577451109886169434e-01 2.745893001556396484e-01 1.569562852382659912e-01 1.089052036404609680e-01 4.961773157119750977e-01 -1.969359368085861206e-01 -2.279390096664428711e-01 6.505320072174072266e-01
3.467117249965667725e-02 -5.439975261688232422e-01 6.846488714218139648e-01 -3.549010455608367920e-01 1.033939644694328308e-01 -6.921551376581192017e-02 7.216828316450119019e-02 2.957640588283538818e-01
2.033581584692001343e-01 -3.665066659450531006e-01 1.461763978004455566e-01 -1.277266442775726318e-01 5.445266608148813248e-03 4.395970106124877930e-01 -7.076753377914428711e-01 3.042325079441070557e-01
-1.659696698188781738e-01 -3.204450383782386780e-02 1.568056493997573853e-01 -2.100859135389328003e-01 -4.304488003253936768e-01 -2.197783142328262329e-01 -6.854872703552246094e-01 4.463424682617187500e-01
-4.118611216545104980e-01 4.268319904804229736e-02 -1.238347515463829041e-01 -6.560349464416503906e-01 2.897890210151672363e-01 -1.873479634523391724e-01 -1.908247619867324829e-01 4.768024086952209473e-01
1.946319788694381714e-01 4.057354331016540527e-01 4.626814723014831543e-01 6.627134233713150024e-02 2.071493566036224365e-01 1.502951532602310181e-01 -5.247535109519958496e-01 4.880219101905822754e-01
3.560614883899688721e-01 -8.809317648410797119e-02 2.086363136768341064e-01 -5.502819418907165527e-01 5.847528576850891113e-01 2.472258061170578003e-01 -2.743098437786102295e-01 2.020347416400909424e-01
-3.351838886737823486e-01 1.054685637354850769e-01 3.384981155395507812e-01 -4.230918288230895996e-01 -1.979000568389892578e-01 -3.454103767871856689e-01 -1.406097114086151123e-01 6.361578702926635742e-01
5.910645723342895508e-01 -4.011832177639007568e-01 2.364827543497085571e-01 -5.600504875183105469e-01 1.905993074178695679e-01 -1.081117689609527588e-01 -2.431329041719436646e-01 1.139480173587799072e-01
1.907390505075454712e-01 -7.062453031539916992e-02 2.835199534893035889e-01 -1.198994442820549011e-01 6.781454086303710938e-01 9.887464344501495361e-02 -6.231055259704589844e-01 7.715734094381332397e-02
-6.154953837394714355e-01 -3.617715239524841309e-01 2.267572730779647827e-01 -2.746184468269348145e-01 -4.304907098412513733e-02 -3.380392789840698242e-01 -4.495686888694763184e-01 2.126424312591552734e-01
2.336241155862808228e-01 -4.426316022872924805e-01 7.204987406730651855e-01 4.836036637425422668e-02 1.120482459664344788e-01 6.098433956503868103e-02 -1.260819286108016968e-01 4.425715804100036621e-01
2.247836887836456299e-01 8.083569258451461792e-02 2.884687781333923340e-01 -4.347256124019622803e-01 3.412172198295593262e-01 -1.245666146278381348e-01 -7.204783558845520020e-01 -1.403647214174270630e-01
3.438049554824829102e-01 2.810597606003284454e-02 1.531641185283660889e-01 -2.730030119419097900e-01 7.797344326972961426e-01 2.760680019855499268e-02 -3.019886016845703125e-01 2.882243692874908447e-01
-4.512703120708465576e-01 5.917676165699958801e-02 3.429306149482727051e-01 -4.699157774448394775e-01 -8.413533121347427368e-02 -4.892908334732055664e-01 -2.732538878917694092e-01 3.650739490985870361e-01
1.374102979898452759e-01 2.880499698221683502e-02 2.065393887460231781e-02 -1.097522675991058350e-01 8.293080925941467285e-01 1.226399168372154236e-01 -3.047438263893127441e-01 4.149159789085388184e-01
-3.657109439373016357e-01 -5.990301966667175293e-01 1.208273842930793762e-01 -6.190670132637023926e-01 -5.117353424429893494e-02 -9.609895944595336914e-02 -1.370387524366378784e-01 2.809657752513885498e-01
-3.291808068752288818e-01 -1.838456466794013977e-02 1.089509576559066772e-01 -2.668639719486236572e-01 -3.611644506454467773e-01 -2.686344981193542480e-01 -6.042811274528503418e-01 4.903623163700103760e-01
1.846544444561004639e-01 -2.531728744506835938e-01 -4.543434977531433105e-01 -4.414381980895996094e-01 1.259154975414276123e-01 -2.161874920129776001e-01 -4.437428340315818787e-02 6.602648496627807617e-01
-4.453641772270202637e-01 -6.051326990127563477e-01 3.387912213802337646e-01 -2.021588236093521118e-01 1.547905057668685913e-02 1.881040781736373901e-01 -1.261277347803115845e-01 4.777933955192565918e-01
1.108930781483650208e-01 -1.599284112453460693e-01 5.171790719032287598e-01 -9.532453119754791260e-02 -2.844582013494800776e-05 -7.379329204559326172e-01 -1.113990619778633118e-01 3.586223423480987549e-01
2.130994200706481934e-01 1.543243974447250366e-01 3.887861073017120361e-01 -5.203177332878112793e-01 1.678167730569839478e-01 3.506941199302673340e-01 -9.328084439039230347e-02 5.907937288284301758e-01
-3.263370692729949951e-01 -4.491135776042938232e-01 1.471088975667953491e-01 -3.424900472164154053e-01 -2.065669745206832886e-01 2.897486090660095215e-01 -3.083743453025817871e-01 5.754492282867431641e-01
-4.427922889590263367e-02 -2.354133278131484985e-01 5.661788210272789001e-02 -4.833530783653259277e-01 2.825312018394470215e-01 -7.340260744094848633e-01 -2.939721941947937012e-01 2.731607481837272644e-02
-7.252801209688186646e-02 4.657487273216247559e-01 1.464306116104125977e-01 -2.158241569995880127e-01 4.013056159019470215e-01 2.614460289478302002e-01 -4.584181606769561768e-01 5.198543071746826172e-01
2.361864149570465088e-01 2.158452570438385010e-01 2.847040593624114990e-01 -4.946423172950744629e-01 6.138966083526611328e-01 1.985155940055847168e-01 -1.692309677600860596e-01 3.563466966152191162e-01
-6.164215970784425735e-03 -6.556501984596252441e-01 -1.430890560150146484e-01 -2.838219702243804932e-01 3.917824923992156982e-01 -4.805561006069183350e-01 -2.310922741889953613e-01 1.767033487558364868e-01
-9.943480603396892548e-03 -2.394145578145980835e-01 1.142540425062179565e-01 -2.084079012274742126e-02 2.011384963989257812e-01 3.781246840953826904e-01 -8.306526541709899902e-01 2.359548062086105347e-01
-2.624566555023193359e-01 -2.685239315032958984e-01 -2.559270262718200684e-01 -5.286917462944984436e-02 -2.670335173606872559e-01 -2.548015415668487549e-01 -4.736782610416412354e-01 6.558321714401245117e-01
2.340242862701416016e-01 4.588125646114349365e-01 1.707384288311004639e-01 -1.825842112302780151e-01 5.292260646820068359e-01 3.051296621561050415e-02 -4.110817611217498779e-01 4.714187979698181152e-01
-4.575810134410858154e-01 -4.911144971847534180e-01 9.624318778514862061e-02 -2.522100210189819336e-01 1.045052632689476013e-01 3.237033188343048096e-01 -7.560716569423675537e-02 5.959295034408569336e-01
-7.933203130960464478e-02 3.205421864986419678e-01 7.877293974161148071e-02 -3.986400663852691650e-01 -1.774731278419494629e-01 -4.737491905689239502e-01 -3.316883742809295654e-01 5.999064445495605469e-01
2.548196613788604736e-01 -1.722896099090576172e-01 -4.334216117858886719e-01 -4.348483681678771973e-01 1.198672354221343994e-01 -3.218660950660705566e-01 -1.719952970743179321e-01 6.171607971191406250e-01
-1.843337118625640869e-01 3.756471276283264160e-01 2.000998705625534058e-01 -4.822984039783477783e-01 -1.329478025436401367e-01 -3.843932151794433594e-01 -3.111375272274017334e-01 5.385340452194213867e-01
-6.230295300483703613e-01 -5.958826839923858643e-02 2.243924587965011597e-01 -4.373330771923065186e-01 1.187685355544090271e-01 -4.266153275966644287e-01 -2.486512511968612671e-01 3.297533392906188965e-01
-7.566154748201370239e-02 -6.197181344032287598e-01 -1.194957867264747620e-01 -1.773061901330947876e-01 -1.812528520822525024e-01 1.839854568243026733e-01 -3.153702616691589355e-01 6.311469674110412598e-01
9.937743097543716431e-02 -3.182890117168426514e-01 -3.155150413513183594e-01 -3.623355627059936523e-01 3.113261163234710693e-01 -5.088768005371093750e-01 -1.977481320500373840e-02 5.492801666259765625e-01
-3.399085998535156250e-02 -3.674080073833465576e-01 -3.893319070339202881e-01 -2.850892245769500732e-01 4.178119450807571411e-02 -4.827364087104797363e-01 -2.653568685054779053e-01 5.707947015762329102e-01
4.155381917953491211e-01 3.369454294443130493e-02 -2.304168641567230225e-01 6.252525001764297485e-02 3.391352891921997070e-01 -2.275682538747787476e-01 -4.569894373416900635e-01 6.273371577262878418e-01
2.531971931457519531e-01 -3.509706258773803711e-02 3.142020404338836670e-01 -5.381088852882385254e-01 6.623307466506958008e-01 -7.715052459388971329e-03 8.536366373300552368e-02 3.167756199836730957e-01
-3.357600569725036621e-01 1.690071076154708862e-01 4.530383348464965820e-01 -4.821827113628387451e-01 -1.241972073912620544e-01 -4.622093439102172852e-01 -2.213568389415740967e-01 3.780165612697601318e-01
-2.751139923930168152e-02 -6.561105698347091675e-02 -3.820836842060089111e-01 -4.532490670680999756e-01 -1.417339146137237549e-01 -4.806557297706604004e-01 -4.908629655838012695e-01 3.891668617725372314e-01
3.698387369513511658e-02 -2.113438397645950317e-01 4.815910756587982178e-01 -2.917051017284393311e-01 1.657414287328720093e-01 -7.203881144523620605e-01 3.292075544595718384e-02 2.990503311157226562e-01
-4.012139737606048584e-01 1.979485601186752319e-01 3.021560050547122955e-02 -5.826518535614013672e-01 1.070479005575180054e-01 -3.164584040641784668e-01 -3.045761883258819580e-01 5.050503015518188477e-01
9.113805741071701050e-02 -5.538548231124877930e-01 -1.318864375352859497e-01 -3.042085170745849609e-01 6.446767449378967285e-01 -3.362731933593750000e-01 -1.831719577312469482e-01 1.129689067602157593e-01
1.273733079433441162e-01 -2.586600780487060547e-01 1.707451939582824707e-01 4.278221353888511658e-02 7.791128754615783691e-01 2.271281331777572632e-01 -2.809899151325225830e-01 3.851328194141387939e-01
-3.477218151092529297e-01 6.617707759141921997e-02 2.123761922121047974e-01 -2.724516987800598145e-01 -3.561553061008453369e-01 -2.602421343326568604e-01 -4.710866212844848633e-01 5.821353793144226074e-01
2.886458039283752441e-01 -1.415197253227233887e-01 1.798854619264602661e-01 -1.570104062557220459e-01 7.969576120376586914e-01 1.348850280046463013e-01 -2.990134060382843018e-01 3.112881481647491455e-01
-4.055497348308563232e-01 -1.033590827137231827e-02 -1.444789320230484009e-01 -6.553897857666015625e-01 3.056594431400299072e-01 -1.115439832210540771e-01 -6.889314949512481689e-02 5.238289833068847656e-01
4.518354833126068115e-01 -2.958397865295410156e-01 -2.432804368436336517e-02 -5.640060305595397949e-01 -7.434055209159851074e-02 1.954734176397323608e-01 -1.111459508538246155e-01 5.775283575057983398e-01
3.150961399078369141e-01 -1.560612469911575317e-01 7.883109897375106812e-02 -1.448234468698501587e-01 1.408498883247375488e-01 -2.724258005619049072e-01 -8.684739470481872559e-01 -2.949154563248157501e-02
-2.383633702993392944e-01 1.381824463605880737e-01 1.381442248821258545e-01 -4.511344432830810547e-01 -3.240149021148681641e-01 -3.200503587722778320e-01 -6.010455489158630371e-01 3.644299209117889404e-01
-9.379701688885688782e-03 -4.049292802810668945e-01 -2.140369117259979248e-01 -1.383994370698928833e-01 1.529517173767089844e-01 -5.671671628952026367e-01 -2.707635425031185150e-02 6.520523428916931152e-01
3.719761967658996582e-01 -5.163968205451965332e-01 2.011163383722305298e-01 -2.628068923950195312e-01 -1.755326986312866211e-01 -1.196026802062988281e-01 2.277975529432296753e-02 6.631872653961181641e-01
4.292486011981964111e-01 -3.734230697154998779e-01 -3.126195399090647697e-03 -4.799911677837371826e-01 4.994871616363525391e-01 1.337267905473709106e-01 -4.371812567114830017e-02 4.202596247196197510e-01
-5.648249983787536621e-01 -3.735523521900177002e-01 2.207818627357482910e-01 -5.622673630714416504e-01 -1.339392922818660736e-02 -1.519837081432342529e-01 -1.763895303010940552e-01 3.495004475116729736e-01
5.239541083574295044e-02 -4.228856042027473450e-02 -1.875634193420410156e-01 1.204583868384361267e-01 7.056699991226196289e-01 -7.179144769906997681e-02 -4.382413625717163086e-01 5.005961060523986816e-01
2.697237730026245117e-01 -5.135422945022583008e-01 3.242438137531280518e-01 -6.124008893966674805e-01 3.101638257503509521e-01 1.611974835395812988e-01 -2.469003200531005859e-01 -1.444041356444358826e-02
2.769986093044281006e-01 7.873286306858062744e-02 4.961895197629928589e-02 -1.318308264017105103e-01 5.756729245185852051e-01 3.024860322475433350e-01 -4.541586339473724365e-01 5.177589058876037598e-01
1.542841047048568726e-01 -1.057768464088439941e-01 5.390755534172058105e-01 1.027301847934722900e-01 5.781455039978027344e-01 3.099311888217926025e-01 -1.232068017125129700e-01 4.672922790050506592e-01
-2.593491971492767334e-01 -2.039209902286529541e-01 3.895257711410522461e-01 -1.818589121103286743e-01 -4.042086601257324219e-01 -1.280857920646667480e-01 -6.110437512397766113e-01 3.913900554180145264e-01
-1.149194911122322083e-01 -6.090580224990844727e-01 2.691154181957244873e-01 1.356290578842163086e-01 1.637216955423355103e-01 -5.487244129180908203e-01 -1.378687918186187744e-01 4.220338463783264160e-01
1.607249230146408081e-01 -9.722651541233062744e-02 5.104358792304992676e-01 -2.332832366228103638e-01 -1.075780019164085388e-01 -6.849972605705261230e-01 -3.418277949094772339e-02 4.096167385578155518e-01
3.313833773136138916e-01 -7.417272031307220459e-02 4.015628695487976074e-01 -3.910251334309577942e-02 6.507506370544433594e-01 1.666896790266036987e-01 -4.290227890014648438e-01 2.942438721656799316e-01
1.174627766013145447e-01 -3.815422058105468750e-01 -8.545979857444763184e-02 -7.064397931098937988e-01 -9.414372593164443970e-02 -4.717195630073547363e-01 -2.569197416305541992e-01 1.920344382524490356e-01
2.184792757034301758e-01 -5.918995141983032227e-01 1.355788260698318481e-01 -3.255228996276855469e-01 1.675187945365905762e-01 3.811824023723602295e-01 2.454193495213985443e-02 5.510084033012390137e-01
2.503568530082702637e-01 3.830294013023376465e-01 4.674381017684936523e-01 -1.114225313067436218e-01 1.096634343266487122e-01 2.453192919492721558e-01 -3.342105746269226074e-01 6.130189895629882812e-01
-4.496436417102813721e-01 1.147043555974960327e-01 2.838268578052520752e-01 -5.092342495918273926e-01 -1.412862092256546021e-01 6.548139452934265137e-02 -9.494015574455261230e-02 6.415006518363952637e-01
-3.394216597080230713e-01 -1.662643998861312866e-01 1.709247678518295288e-01 -2.522079944610595703e-01 -3.436878323554992676e-01 -1.516468971967697144e-01 -6.933524012565612793e-01 3.774509131908416748e-01
-3.388136029243469238e-01 3.018037080764770508e-01 9.924218803644180298e-02 -6.656670570373535156e-01 1.640287935733795166e-01 -2.226824015378952026e-01 -1.703054755926132202e-01 4.854499399662017822e-01
-4.235871136188507080e-01 1.745835095643997192e-01 4.484327137470245361e-01 -4.278364181518554688e-01 -3.382936492562294006e-02 -4.588429629802703857e-01 -2.198551595211029053e-01 3.820223808288574219e-01
9.189740568399429321e-02 -1.646249592304229736e-01 2.979119718074798584e-01 -2.470669150352478027e-01 1.022678017616271973e-01 -7.950143218040466309e-01 3.544067591428756714e-02 4.133973717689514160e-01
5.180230140686035156e-01 -1.972482204437255859e-01 2.630872726440429688e-01 -5.332283377647399902e-01 8.019441366195678711e-02 -3.187684416770935059e-01 1.356464028358459473e-01 4.612521827220916748e-01
4.089100956916809082e-01 -2.249331474304199219e-01 3.098189234733581543e-01 -3.166514635086059570e-01 6.014232635498046875e-01 1.954592615365982056e-01 -9.182094782590866089e-02 4.214217066764831543e-01
-3.681121170520782471e-01 6.524240132421255112e-03 3.353850543498992920e-01 -7.116367220878601074e-01 6.994720548391342163e-02 -3.851308524608612061e-01 -1.056870743632316589e-01 2.848732173442840576e-01
-4.212213754653930664e-01 1.544047296047210693e-01 -2.378697134554386139e-02 -6.659451127052307129e-01 1.924661099910736084e-01 -2.700349390506744385e-01 -2.438644468784332275e-01 4.304077625274658203e-01
-2.555022537708282471e-01 5.562540143728256226e-02 7.563479244709014893e-02 -8.376658558845520020e-01 -3.229851648211479187e-02 -5.658884067088365555e-03 -1.594860404729843140e-01 4.446444213390350342e-01
-3.719758689403533936e-01 1.857112199068069458e-01 -1.783650368452072144e-02 -6.539548635482788086e-01 1.679871231317520142e-01 -3.177703022956848145e-01 -2.745345830917358398e-01 4.411388039588928223e-01
-1.792488694190979004e-01 -3.283985853195190430e-01 -2.446623891592025757e-01 -2.878788709640502930e-01 6.335355341434478760e-02 -6.430159211158752441e-01 -2.634046375751495361e-01 4.800259768962860107e-01
2.857220768928527832e-01 -3.474522531032562256e-01 3.930892050266265869e-01 2.228257954120635986e-01 4.813516438007354736e-01 -1.294906288385391235e-01 -1.954634487628936768e-02 5.870434045791625977e-01
1.629768460988998413e-01 -5.641207098960876465e-01 -3.340563178062438965e-01 -3.237619102001190186e-01 4.788031280040740967e-01 -1.756722480058670044e-01 -7.145170122385025024e-02 4.166204929351806641e-01
-4.566298425197601318e-01 -4.229730665683746338e-01 8.324038982391357422e-02 -3.042873740196228027e-01 -2.142311483621597290e-01 1.358486711978912354e-01 -5.466699004173278809e-01 3.871245384216308594e-01
-3.813790082931518555e-01 5.622553825378417969e-02 3.606640398502349854e-01 -3.392329514026641846e-01 -3.038552403450012207e-01 -2.936608493328094482e-01 -5.269929766654968262e-01 3.872272372245788574e-01
1.975331604480743408e-01 -3.457965850830078125e-01 -2.298433929681777954e-01 -5.289265513420104980e-01 5.717950463294982910e-01 -3.372996151447296143e-01 -2.007935494184494019e-01 1.666600704193115234e-01
3.050675056874752045e-02 -3.113360702991485596e-01 -9.434121847152709961e-02 -5.022101402282714844e-01 2.210045307874679565e-01 -6.885430216789245605e-01 -3.156342506408691406e-01 1.358847320079803467e-01
2.815478742122650146e-01 -4.092350602149963379e-01 3.130173981189727783e-01 -4.347355663776397705e-01 -8.776696398854255676e-03 2.891989350318908691e-01 1.034518629312515259e-01 6.098091006278991699e-01
-3.131314367055892944e-02 -6.174378395080566406e-01 -2.459575235843658447e-01 -2.987295985221862793e-01 5.576387047767639160e-01 -2.345853149890899658e-01 -3.017143905162811279e-01 1.050374582409858704e-01
-5.479288697242736816e-01 -2.177198678255081177e-01 3.048419579863548279e-02 -3.308525681495666504e-01 -1.238954514265060425e-01 -2.184236496686935425e-01 -6.239038705825805664e-01 2.994398474693298340e-01
-3.238979876041412354e-01 1.592782735824584961e-01 -4.977188631892204285e-02 -6.368958950042724609e-01 2.285152971744537354e-01 -2.731401026248931885e-01 -1.112125143408775330e-01 5.678151845932006836e-01
1.715942025184631348e-01 -5.296227335929870605e-01 1.177712157368659973e-01 -2.445643842220306396e-01 6.168148517608642578e-01 2.105123251676559448e-01 9.138425439596176147e-02 4.280729591846466064e-01
3.941668570041656494e-01 -1.483255028724670410e-01 7.004186511039733887e-01 -4.840244352817535400e-01 1.546609699726104736e-01 6.927780061960220337e-02 -1.177021637558937073e-01 2.349315285682678223e-01
-4.499671757221221924e-01 1.026207581162452698e-01 -1.101556345820426941e-01 -6.546665430068969727e-01 2.596351802349090576e-01 -1.688266545534133911e-01 -1.742791384458541870e-01 4.690309166908264160e-01
2.170919924974441528e-01 -2.112154364585876465e-01 5.920142531394958496e-01 4.578865692019462585e-02 6.466869115829467773e-01 1.359848678112030029e-01 -1.393572390079498291e-01 3.155398666858673096e-01
4.611831158399581909e-02 3.934400677680969238e-01 6.300212740898132324e-01 -3.846277296543121338e-01 3.897707462310791016e-01 1.175057962536811829e-01 -8.361977338790893555e-02 3.542478680610656738e-01
3.087365925312042236e-01 -5.731448531150817871e-01 -1.321208775043487549e-01 -3.683968484401702881e-01 -1.362386643886566162e-01 -1.649194397032260895e-02 -4.869517683982849121e-02 6.338852047920227051e-01
4.239674210548400879e-01 -2.618959248065948486e-01 4.583797156810760498e-01 -2.300772666931152344e-01 4.263508319854736328e-01 -3.719330951571464539e-02 -5.504587888717651367e-01 -4.951165616512298584e-02
-1.146844998002052307e-01 4.155732989311218262e-01 3.143394887447357178e-01 -5.317522287368774414e-01 4.827049374580383301e-02 -5.129746198654174805e-01 -2.107955515384674072e-01 3.502408564090728760e-01
-2.825154364109039307e-01 2.400996536016464233e-01 1.461197435855865479e-01 -2.419964671134948730e-01 -1.153314411640167236e-01 -4.424778521060943604e-01 -1.112628355622291565e-01 7.491038441658020020e-01
-4.365938603878021240e-01 -7.550629973411560059e-02 1.764242649078369141e-01 -9.829986840486526489e-02 -2.973973751068115234e-01 -1.325898021459579468e-01 -3.903597891330718994e-01 7.102748155593872070e-01
2.883928716182708740e-01 -2.063159346580505371e-01 -1.589890569448471069e-01 -6.836519837379455566e-01 3.962056040763854980e-01 -4.012494385242462158e-01 -1.316901743412017822e-01 2.151355445384979248e-01
4.792203903198242188e-01 -3.393874466419219971e-01 -1.213604304939508438e-02 -3.911565840244293213e-01 -2.988901436328887939e-01 -1.135269924998283386e-01 -1.277991682291030884e-01 6.192387938499450684e-01
-1.638959646224975586e-01 -5.278645157814025879e-01 -1.667555123567581177e-01 -9.246082603931427002e-02 1.628357470035552979e-01 -6.049538850784301758e-01 -1.808905601501464844e-01 4.826331436634063721e-01
-4.638570249080657959e-01 -3.682439625263214111e-01 1.677376329898834229e-01 -4.953740239143371582e-01 -5.924960225820541382e-02 -4.088319242000579834e-01 -4.402997195720672607e-01 1.057535707950592041e-01
-1.721608638763427734e-01 -2.864346606656908989e-03 2.021846622228622437e-01 -3.705810308456420898e-01 -3.643180131912231445e-01 -7.983936369419097900e-02 -7.488758563995361328e-01 3.036881089210510254e-01
-3.029808215796947479e-02 -4.686798155307769775e-01 2.453807741403579712e-02 -2.877253890037536621e-01 -2.046885043382644653e-01 2.755858600139617920e-01 -9.473904222249984741e-02 7.544619441032409668e-01
-1.996136158704757690e-01 2.579493820667266846e-01 1.378702223300933838e-01 -3.717793524265289307e-01 -1.229378655552864075e-01 -4.721729159355163574e-01 -1.517649590969085693e-01 6.894162297248840332e-01
2.613325715065002441e-01 -2.895935773849487305e-01 -1.816815435886383057e-01 -3.958936333656311035e-01 -2.719116508960723877e-01 -7.971824705600738525e-02 -5.212279558181762695e-01 5.532914996147155762e-01
1.165572106838226318e-01 1.520409733057022095e-01 -1.451265439391136169e-02 -4.258770346641540527e-01 7.573179602622985840e-01 1.264258623123168945e-01 -5.058838427066802979e-02 4.354800879955291748e-01
4.931350350379943848e-01 -2.303497493267059326e-01 2.909438610076904297e-01 2.782242000102996826e-01 2.577160894870758057e-01 -1.575856804847717285e-01 -4.866538047790527344e-01 4.621874392032623291e-01
2.987971156835556030e-02 -1.045698076486587524e-01 -1.672136634588241577e-01 -1.468745619058609009e-01 2.381269186735153198e-01 4.200947582721710205e-01 -6.529192328453063965e-01 5.283487439155578613e-01
3.519960045814514160e-01 -2.563409693539142609e-02 2.869765460491180420e-01 -5.548316240310668945e-01 6.160892248153686523e-01 1.025530695915222168e-01 -2.779206633567810059e-01 1.338849514722824097e-01
-2.229052037000656128e-01 -2.637036740779876709e-01 6.290978193283081055e-01 3.435890376567840576e-02 9.796427935361862183e-02 -6.182491183280944824e-01 -6.638036668300628662e-02 2.959627509117126465e-01
2.712036371231079102e-01 -8.352816849946975708e-02 2.302141189575195312e-01 -3.387087285518646240e-01 1.415765583515167236e-01 -7.688699364662170410e-01 -3.202465176582336426e-02 3.735226988792419434e-01
1.281244456768035889e-01 -1.040483117103576660e-01 -2.087536454200744629e-01 -1.926140189170837402e-01 3.586711585521697998e-01 3.367792367935180664e-01 -6.677584648132324219e-01 4.517889618873596191e-01
1.307263672351837158e-01 2.299879193305969238e-01 2.482485920190811157e-01 -3.662014305591583252e-01 6.725333929061889648e-01 2.028820216655731201e-01 -3.972666803747415543e-03 4.907211661338806152e-01
4.640567600727081299e-01 5.205319728702306747e-03 1.207391023635864258e-01 -4.654413163661956787e-01 5.991346240043640137e-01 9.500838816165924072e-02 -1.723288595676422119e-01 3.946195840835571289e-01
-2.295687049627304077e-01 9.188576042652130127e-02 3.331058323383331299e-01 -4.382732510566711426e-01 -3.072029352188110352e-01 -1.793354190886020660e-02 -7.101628780364990234e-01 1.917957961559295654e-01
-1.429687291383743286e-01 -5.573164224624633789e-01 1.525065302848815918e-01 3.640576004981994629e-01 3.010563850402832031e-01 -2.794745266437530518e-01 -2.723436653614044189e-01 5.198559761047363281e-01
2.815804481506347656e-01 4.386121928691864014e-01 3.571185767650604248e-01 -4.608507156372070312e-01 1.567655652761459351e-01 1.545714437961578369e-01 -1.540296226739883423e-01 5.623360872268676758e-01
6.173781752586364746e-01 -1.808174550533294678e-01 3.449946045875549316e-01 8.323504030704498291e-02 -9.754037111997604370e-02 3.173012658953666687e-02 -4.307563900947570801e-01 5.139338970184326172e-01
1.560771614313125610e-01 -2.508202195167541504e-01 -1.088005378842353821e-01 -5.354848504066467285e-01 -2.348460555076599121e-01 -3.790687918663024902e-01 -1.487511396408081055e-01 6.270365715026855469e-01
1.008293479681015015e-01 1.797109693288803101e-01 5.779141932725906372e-02 -2.963403463363647461e-01 7.109553217887878418e-01 1.437757462263107300e-01 -5.247660279273986816e-01 2.546991407871246338e-01
2.044136822223663330e-01 -5.879476666450500488e-01 -1.942293047904968262e-01 -2.808261215686798096e-01 -2.467025518417358398e-01 -5.351536907255649567e-03 -2.322095334529876709e-01 6.173591017723083496e-01
3.212777674198150635e-01 -1.582202762365341187e-01 5.569958686828613281e-01 2.020962536334991455e-01 4.531041681766510010e-01 1.994909644126892090e-01 -2.047097533941268921e-01 4.833773374557495117e-01
5.514224767684936523e-01 -1.491443812847137451e-01 4.644193351268768311e-01 -3.665605187416076660e-01 3.745362162590026855e-01 2.971488283947110176e-03 -9.152086451649665833e-03 4.280973672866821289e-01
-4.543271660804748535e-01 -7.390308976173400879e-01 2.223099023103713989e-01 -9.800277650356292725e-02 1.705605387687683105e-01 -1.275920495390892029e-02 -3.333045840263366699e-01 2.191996425390243530e-01
2.717552185058593750e-01 1.573726236820220947e-01 9.453079849481582642e-02 1.373668760061264038e-01 5.792782306671142578e-01 -3.322537243366241455e-01 -1.641788780689239502e-01 6.329823732376098633e-01
3.117530941963195801e-01 -1.728056967258453369e-01 1.063400506973266602e-01 1.059963628649711609e-01 4.235862195491790771e-01 -5.620127916336059570e-01 -4.893395900726318359e-01 3.400996029376983643e-01
3.753512203693389893e-01 -2.741766534745693207e-02 1.358531266450881958e-01 -6.522600650787353516e-01 3.907610774040222168e-01 1.741873770952224731e-01 7.157269865274429321e-02 4.757126569747924805e-01
-6.014054417610168457e-01 -4.166586697101593018e-01 9.152033179998397827e-02 -4.891558885574340820e-01 1.326378732919692993e-01 1.250302493572235107e-01 -3.751159608364105225e-01 2.076545059680938721e-01
-1.396766155958175659e-01 -3.183845579624176025e-01 4.422034919261932373e-01 4.543771743774414062e-01 2.291244268417358398e-01 -6.057320535182952881e-02 -2.014947086572647095e-01 6.167268157005310059e-01
4.024870395660400391e-01 -2.966589629650115967e-01 2.335982024669647217e-01 -3.390580117702484131e-01 3.534839451313018799e-01 -1.743106693029403687e-01 -6.404300928115844727e-01 -1.224075406789779663e-01
9.181164950132369995e-02 -1.148136556148529053e-01 5.890636444091796875e-01 -2.099476903676986694e-01 1.333831716328859329e-02 -6.694342494010925293e-01 6.144605204463005066e-02 3.677210807800292969e-01
1.022059917449951172e-01 3.282487988471984863e-01 -5.301069468259811401e-02 -2.368243634700775146e-01 6.108228564262390137e-01 -4.680412411689758301e-01 -4.445206522941589355e-01 1.820572316646575928e-01
9.833102673292160034e-02 -4.247480928897857666e-01 1.514828801155090332e-01 3.955941498279571533e-01 4.351751804351806641e-01 -2.171612381935119629e-01 -4.630625844001770020e-01 4.236919879913330078e-01
-3.980584442615509033e-01 -4.667333140969276428e-02 -1.214404702186584473e-01 -7.667053937911987305e-01 3.091640770435333252e-01 -1.084347590804100037e-01 -1.773115992546081543e-01 3.130595684051513672e-01
3.409994840621948242e-01 -3.710120171308517456e-02 3.582144379615783691e-01 -4.324755370616912842e-01 1.658430546522140503e-01 -6.538451313972473145e-01 8.707007765769958496e-02 3.230970203876495361e-01
-1.145761087536811829e-01 -3.928925395011901855e-01 3.734458684921264648e-01 2.295003533363342285e-01 -1.061436608433723450e-01 1.235662922263145447e-01 -6.970124691724777222e-02 7.803731560707092285e-01
-7.397796958684921265e-02 -1.131833996623754501e-02 8.139246702194213867e-01 -3.607062697410583496e-01 3.794620633125305176e-01 1.668533980846405029e-01 -1.246012747287750244e-01 1.202491223812103271e-01
3.268800377845764160e-01 -3.693242371082305908e-01 -2.540098726749420166e-01 -3.599603772163391113e-01 5.889751911163330078e-01 -2.349194288253784180e-01 -2.767373919486999512e-01 2.898170650005340576e-01
2.032712846994400024e-01 -1.768433004617691040e-01 8.036605715751647949e-01 -4.294619858264923096e-01 1.397969424724578857e-01 -1.010285597294569016e-02 4.946033284068107605e-02 2.738753557205200195e-01
-2.264112085103988647e-01 -8.241461962461471558e-02 5.193110108375549316e-01 1.746497005224227905e-01 9.224595874547958374e-02 -6.259717941284179688e-01 -4.616850614547729492e-01 1.680956482887268066e-01
3.773506879806518555e-01 -6.385803818702697754e-01 3.673465549945831299e-01 -2.738417685031890869e-01 1.591823250055313110e-01 8.505495637655258179e-02 5.787611752748489380e-02 4.516256153583526611e-01
3.556964099407196045e-01 -2.860434949398040771e-01 -1.364480704069137573e-04 -6.463626027107238770e-01 2.708339989185333252e-01 -4.065009355545043945e-01 -3.625425994396209717e-01 -6.199455633759498596e-02
1.384498178958892822e-01 -5.378025174140930176e-01 7.108331471681594849e-02 -1.466225087642669678e-01 -1.967086195945739746e-01 3.274407386779785156e-01 -6.964039802551269531e-01 1.848215311765670776e-01
6.312030553817749023e-01 -1.273145675659179688e-01 1.950184255838394165e-01 1.306424010545015335e-02 -5.984714254736900330e-03 -1.015967875719070435e-01 -4.367150962352752686e-01 5.882967114448547363e-01
-1.486580073833465576e-01 -5.934441685676574707e-01 2.650953531265258789e-01 8.256171643733978271e-02 1.630507037043571472e-02 -5.900228023529052734e-01 -1.821057498455047607e-01 4.087514281272888184e-01
4.240869581699371338e-01 -2.759523987770080566e-01 4.272632896900177002e-01 -4.484390914440155029e-01 3.647182285785675049e-01 1.268089562654495239e-01 -4.596182703971862793e-01 5.732787540182471275e-04
1.611804664134979248e-01 -3.575668036937713623e-01 8.111283779144287109e-01 -1.732205897569656372e-01 -1.290032267570495605e-02 4.825555253773927689e-03 1.462271902710199356e-03 3.975428044795989990e-01
-3.162848576903343201e-02 4.746643081307411194e-02 3.476262092590332031e-02 -3.614318668842315674e-01 -4.272007048130035400e-01 -3.927496969699859619e-01 -3.242245018482208252e-01 6.504083871841430664e-01
3.277106881141662598e-01 -4.504184126853942871e-01 4.059821963310241699e-01 2.145653218030929565e-01 2.489708513021469116e-01 -2.701008021831512451e-01 -1.514562871307134628e-02 5.862582921981811523e-01
-5.060526728630065918e-01 -6.286842226982116699e-01 7.166006416082382202e-02 -1.152685657143592834e-01 1.034992486238479614e-01 2.219636887311935425e-01 -2.788962721824645996e-01 4.387272894382476807e-01
-1.527280658483505249e-01 -5.962221622467041016e-01 -1.218782588839530945e-01 1.316311061382293701e-01 1.862217187881469727e-01 -2.849322259426116943e-01 -5.602166056632995605e-01 3.991297185420989990e-01
-1.832587718963623047e-01 4.023544788360595703e-01 1.895821392536163330e-01 -7.133737802505493164e-01 4.933051392436027527e-02 -1.954348087310791016e-01 -2.438998818397521973e-01 3.994597792625427246e-01
-4.513491690158843994e-01 -2.732858955860137939e-01 1.009630709886550903e-01 -4.170165061950683594e-01 -1.996306031942367554e-01 4.509885236620903015e-02 -6.363270878791809082e-01 3.011711239814758301e-01
-3.557723164558410645e-01 -1.504048407077789307e-01 1.780931800603866577e-01 -3.740163445472717285e-01 -2.172319144010543823e-01 -1.209876686334609985e-01 -7.711296677589416504e-01 1.507660001516342163e-01
-5.662791728973388672e-01 5.182837322354316711e-02 -6.132540758699178696e-03 -5.918991565704345703e-01 3.843375742435455322e-01 3.759344667196273804e-02 -2.268893569707870483e-01 3.544741272926330566e-01
-5.154410004615783691e-01 -3.438001573085784912e-01 5.747431889176368713e-02 -2.710483074188232422e-01 -1.390976756811141968e-01 -2.872441709041595459e-01 -6.169245243072509766e-01 2.385338991880416870e-01
4.268223047256469727e-01 2.172577828168869019e-01 1.176347360014915466e-01 -1.659405380487442017e-01 4.222695231437683105e-01 1.857235133647918701e-01 -4.982500374317169189e-01 5.178703665733337402e-01
1.836757659912109375e-01 -4.538750275969505310e-02 -9.944458305835723877e-02 -3.122573494911193848e-01 5.212875604629516602e-01 -3.667902946472167969e-01 -6.711482405662536621e-01 9.666026569902896881e-03
-3.134151399135589600e-01 -1.471052020788192749e-01 4.228655993938446045e-01 3.188456892967224121e-01 1.441613733768463135e-01 -5.545862913131713867e-01 -1.987466514110565186e-01 4.814607203006744385e-01
8.777905255556106567e-02 -3.250379264354705811e-01 -4.705693721771240234e-01 -4.295777380466461182e-01 3.084191083908081055e-01 -2.670121490955352783e-01 -1.105026155710220337e-01 5.495854020118713379e-01
8.628630638122558594e-02 -3.943746387958526611e-01 -3.072510361671447754e-01 -2.963413298130035400e-01 5.466147065162658691e-01 -3.996936976909637451e-01 -4.229898154735565186e-01 1.316775530576705933e-01
3.415880203247070312e-01 -5.916624665260314941e-01 2.136816829442977905e-01 -2.394549697637557983e-01 2.877258658409118652e-01 3.132835626602172852e-01 -3.908989951014518738e-02 4.977889955043792725e-01
2.184278815984725952e-01 -3.224237561225891113e-01 4.870618879795074463e-02 -6.403678655624389648e-02 7.237246036529541016e-01 2.657862007617950439e-01 -3.006062507629394531e-01 3.963274657726287842e-01
-4.828024506568908691e-01 -5.932592749595642090e-01 -2.345180362462997437e-01 -7.576453685760498047e-02 1.516628861427307129e-01 5.603957176208496094e-02 -4.770641326904296875e-01 3.169763684272766113e-01
-6.103802323341369629e-01 -2.190628200769424438e-01 1.628432571887969971e-01 -4.169681668281555176e-01 1.553949266672134399e-01 -6.653528660535812378e-02 -5.912097692489624023e-01 3.104234673082828522e-02
2.515887916088104248e-01 -3.775262236595153809e-01 3.900767490267753601e-02 -3.817636966705322266e-01 6.640328168869018555e-01 2.616222798824310303e-01 -2.821143567562103271e-01 2.407019883394241333e-01
-5.485812425613403320e-01 -3.963540792465209961e-01 6.927129626274108887e-02 -5.054934024810791016e-01 1.281519234180450439e-01 2.308419346809387207e-01 -4.282723367214202881e-01 1.688549965620040894e-01
1.800861358642578125e-01 3.438100218772888184e-01 5.271547436714172363e-01 1.380227059125900269e-01 5.537833645939826965e-02 1.795523166656494141e-01 -2.664178609848022461e-01 6.679348945617675781e-01
4.519454240798950195e-01 -2.890766263008117676e-01 2.483198195695877075e-01 8.163336664438247681e-02 2.287761420011520386e-01 -6.367906928062438965e-02 -7.398504018783569336e-01 2.002025395631790161e-01
4.338283538818359375e-01 -3.564869463443756104e-01 3.729931414127349854e-01 -4.131571948528289795e-01 5.585063099861145020e-01 -1.774677038192749023e-01 -1.580058336257934570e-01 8.060612529516220093e-02
-5.234497189521789551e-01 -5.869075655937194824e-01 1.148120611906051636e-01 -3.497723937034606934e-01 2.634981274604797363e-01 2.495722025632858276e-01 -1.706391423940658569e-01 2.918596565723419189e-01
1.252747029066085815e-01 -2.101183235645294189e-01 4.219163656234741211e-01 -8.698392659425735474e-03 7.459392547607421875e-01 2.669365704059600830e-01 -1.960105001926422119e-01 3.097848594188690186e-01
2.602325677871704102e-01 -2.789693772792816162e-01 4.283161461353302002e-01 -4.308538511395454407e-02 5.372172594070434570e-01 1.251487880945205688e-01 -5.999895334243774414e-01 6.994341313838958740e-02
-2.473006546497344971e-01 1.656417101621627808e-01 2.740945219993591309e-01 -8.277921378612518311e-02 9.343127906322479248e-02 -7.705469131469726562e-01 -3.823401331901550293e-01 2.841989994049072266e-01
3.001160919666290283e-01 -1.187917664647102356e-01 5.477060675621032715e-01 2.578202784061431885e-01 4.643080830574035645e-01 1.381806135177612305e-01 -2.389113306999206543e-01 4.874536693096160889e-01
2.517477571964263916e-01 -7.052019238471984863e-02 -5.656397715210914612e-02 -5.250922441482543945e-01 7.473999261856079102e-01 3.248716518282890320e-02 -2.463362663984298706e-01 1.799591630697250366e-01
4.311868548393249512e-01 -1.787810623645782471e-01 4.220891892910003662e-01 -3.527845442295074463e-01 3.926233053207397461e-01 3.130030632019042969e-01 -1.505139470100402832e-01 4.524604678153991699e-01
1.825572252273559570e-01 -2.588301301002502441e-01 6.596649289131164551e-01 -1.193175241351127625e-01 5.929889082908630371e-01 -5.297929514199495316e-03 -3.136249184608459473e-01 1.614682376384735107e-02
4.133473336696624756e-01 -5.100858211517333984e-02 3.394875228404998779e-01 -6.316089034080505371e-01 4.664010405540466309e-01 1.075410023331642151e-01 -2.321234345436096191e-01 1.714178174734115601e-01
3.037256598472595215e-01 8.884063363075256348e-02 -2.738141338340938091e-04 -2.315715402364730835e-01 6.817951202392578125e-01 2.472445815801620483e-01 -3.411281108856201172e-01 4.515414834022521973e-01
-2.677902877330780029e-01 6.471317261457443237e-02 4.873037636280059814e-01 -6.791802644729614258e-01 -2.067871540784835815e-01 3.150515630841255188e-02 -3.208142220973968506e-01 2.804897725582122803e-01
3.023035824298858643e-01 -4.487133324146270752e-01 -3.012137711048126221e-01 -4.433717429637908936e-01 -6.458628922700881958e-02 -2.489462122321128845e-02 -9.818059951066970825e-02 6.368123888969421387e-01
7.266307622194290161e-02 1.414402872323989868e-01 2.262647598981857300e-01 -4.358310401439666748e-01 4.669007956981658936e-01 -1.787184923887252808e-01 2.662683427333831787e-01 6.424443125724792480e-01
2.563870847225189209e-01 -5.431269407272338867e-01 6.410074234008789062e-02 -7.070794701576232910e-02 4.578786343336105347e-02 2.362028360366821289e-01 5.458433553576469421e-02 7.545213103294372559e-01
-3.561643958091735840e-01 -4.889376834034919739e-02 1.733265072107315063e-01 -2.093519419431686401e-01 -3.672922253608703613e-01 -2.170232087373733521e-01 -5.815591812133789062e-01 5.259965658187866211e-01
3.543534576892852783e-01 -1.127055883407592773e-01 1.730053722858428955e-01 8.871081471443176270e-02 2.152078747749328613e-01 -2.373293936252593994e-01 -8.267784118652343750e-01 1.942379325628280640e-01
-3.009362220764160156e-01 -3.905863761901855469e-01 5.938287377357482910e-01 -1.611304283142089844e-01 -7.335168868303298950e-02 -4.609560668468475342e-01 6.268841028213500977e-02 3.955922424793243408e-01
1.762741059064865112e-01 -5.097982883453369141e-01 -3.768713027238845825e-02 -1.149950698018074036e-01 6.646097302436828613e-01 2.213104665279388428e-01 -2.886078059673309326e-01 3.470013141632080078e-01
4.546642005443572998e-01 -1.510147452354431152e-01 2.176545858383178711e-01 7.800260931253433228e-02 5.469996929168701172e-01 2.306371368467807770e-02 -3.484744131565093994e-01 5.439137816429138184e-01
3.767916187644004822e-02 -5.198291540145874023e-01 2.665549814701080322e-01 4.450591802597045898e-01 2.744519114494323730e-01 -2.507083415985107422e-01 -2.654696106910705566e-01 5.005757212638854980e-01
1.462595611810684204e-01 -6.187461018562316895e-01 5.106336474418640137e-01 2.781668305397033691e-01 2.141833603382110596e-01 -2.672412693500518799e-01 -1.100542470812797546e-01 3.580971956253051758e-01
-1.316780894994735718e-01 -4.380989670753479004e-01 -1.460715681314468384e-01 -7.328002154827117920e-02 2.985222339630126953e-01 -6.915751695632934570e-01 -2.894044518470764160e-01 3.359709680080413818e-01
-6.413286924362182617e-01 -1.601965576410293579e-01 1.736944913864135742e-01 -3.008785843849182129e-01 -9.851047396659851074e-02 -2.789669632911682129e-01 -5.163686871528625488e-01 2.969402372837066650e-01
2.596800774335861206e-02 -2.483540773391723633e-01 1.252831369638442993e-01 -4.431459009647369385e-01 6.543477773666381836e-01 4.244804680347442627e-01 -2.129826843738555908e-01 2.680590748786926270e-01
2.518076598644256592e-01 -6.468573808670043945e-01 1.580806672573089600e-01 -5.229871869087219238e-01 2.545604109764099121e-01 -3.188346326351165771e-01 -2.106166183948516846e-01 -9.406149387359619141e-02
1.225710436701774597e-01 -3.924978673458099365e-01 3.976817429065704346e-01 5.419335514307022095e-02 6.412672996520996094e-01 2.460642158985137939e-01 -2.911188900470733643e-01 3.366190493106842041e-01
-2.670861184597015381e-01 -5.297635197639465332e-01 -1.400067657232284546e-01 1.602923870086669922e-01 1.676380485296249390e-01 -2.718824446201324463e-01 -4.290404617786407471e-01 5.626914501190185547e-01
2.654380202293395996e-01 -2.958847284317016602e-01 1.272742301225662231e-01 -1.552443355321884155e-01 4.558881521224975586e-01 -6.396901011466979980e-01 -4.276174306869506836e-01 4.244137927889823914e-02
3.027798235416412354e-01 -1.044128537178039551e-01 4.503630101680755615e-01 -3.094554245471954346e-01 5.610329508781433105e-01 2.681590318679809570e-01 -4.417800009250640869e-01 1.303692013025283813e-01
-1.892618387937545776e-01 -3.964362740516662598e-01 -1.230637654662132263e-01 -1.611592322587966919e-01 2.927099168300628662e-01 -7.100247144699096680e-01 -3.170129358768463135e-01 2.749360501766204834e-01
3.451836705207824707e-01 3.434011638164520264e-01 2.989352941513061523e-01 -7.052628695964813232e-02 2.632252871990203857e-01 8.023593574762344360e-02 -3.123721480369567871e-01 7.037654519081115723e-01
2.735976278781890869e-01 -2.218533903360366821e-01 4.568266868591308594e-01 2.782512307167053223e-01 4.183700978755950928e-01 1.306975334882736206e-01 -3.507618606090545654e-01 5.240817666053771973e-01
-6.496695280075073242e-01 -7.539920508861541748e-02 -6.015559658408164978e-03 -5.475332140922546387e-01 3.498529791831970215e-01 -1.257325410842895508e-01 -2.438525706529617310e-01 2.733968198299407959e-01
-8.884946256875991821e-02 -3.153081536293029785e-01 6.316370368003845215e-01 -2.887323200702667236e-01 -6.395384669303894043e-02 -5.087932348251342773e-01 7.951715588569641113e-02 3.755946457386016846e-01
1.869246214628219604e-01 1.261206418275833130e-01 -3.141905367374420166e-01 7.364482432603836060e-02 3.126260638236999512e-01 -1.528814285993576050e-01 -5.748278498649597168e-01 6.272788047790527344e-01
3.229617774486541748e-01 -1.143039613962173462e-01 2.286036312580108643e-01 1.728753447532653809e-01 4.940032064914703369e-01 -5.064364075660705566e-01 -5.011122822761535645e-01 2.210304737091064453e-01
2.979988157749176025e-01 -4.299796223640441895e-01 6.063328981399536133e-01 -1.053841337561607361e-01 3.702092468738555908e-01 3.153094947338104248e-01 -1.851049512624740601e-01 2.771824300289154053e-01
3.761582970619201660e-01 -1.259111016988754272e-01 -2.203219830989837646e-01 -1.865815967321395874e-01 -8.396029472351074219e-02 2.101077884435653687e-01 -4.212090969085693359e-01 7.284814119338989258e-01
1.517964899539947510e-01 -4.755115211009979248e-01 -5.683689191937446594e-02 -1.875928491353988647e-01 6.618858575820922852e-01 -4.204016923904418945e-01 -2.864452302455902100e-01 1.246752142906188965e-01
5.157650113105773926e-01 -2.472883462905883789e-01 2.443538904190063477e-01 7.275854796171188354e-02 -1.950320750474929810e-01 -1.887278407812118530e-01 -6.382539272308349609e-01 3.561017811298370361e-01
-6.057412028312683105e-01 -4.129868149757385254e-01 7.610360532999038696e-02 -3.705900311470031738e-01 3.263876438140869141e-01 -1.285176724195480347e-02 -4.597382247447967529e-01 3.657080605626106262e-02
6.384742856025695801e-01 -1.725072562694549561e-01 3.077348470687866211e-01 5.959306284785270691e-02 8.264687657356262207e-02 1.006358787417411804e-01 -3.716773986816406250e-01 5.560914874076843262e-01
-2.155972421169281006e-01 -2.198841124773025513e-01 6.604526042938232422e-01 1.235781833529472351e-01 -1.041514649987220764e-01 -5.250027775764465332e-01 -2.102679312229156494e-01 3.507300913333892822e-01
3.862347900867462158e-01 -2.425203323364257812e-01 2.845860831439495087e-02 -4.576352238655090332e-02 1.231168434023857117e-01 -4.890324771404266357e-01 -7.197380661964416504e-01 1.294955462217330933e-01
1.623696088790893555e-01 -1.289975047111511230e-01 3.348894715309143066e-01 -3.315167129039764404e-02 6.619849205017089844e-01 3.752740621566772461e-01 -3.454452753067016602e-01 3.812593221664428711e-01
3.364962637424468994e-01 5.483858659863471985e-02 5.641322135925292969e-01 -2.906784415245056152e-01 4.368158578872680664e-01 3.462933748960494995e-02 1.829207539558410645e-01 5.055261850357055664e-01
-7.706460077315568924e-03 -4.362195134162902832e-01 -4.256438463926315308e-02 -5.615980029106140137e-01 1.641048192977905273e-01 -6.370483636856079102e-01 -2.303657382726669312e-01 8.136370033025741577e-02
-2.534970343112945557e-01 2.218340039253234863e-01 -4.987897723913192749e-02 -6.910775899887084961e-01 5.849760957062244415e-03 -3.426943421363830566e-01 -3.183506131172180176e-01 4.331651329994201660e-01
-4.380360245704650879e-02 -7.736096978187561035e-01 -3.108393587172031403e-02 -2.098062336444854736e-01 3.728072047233581543e-01 -3.779244422912597656e-01 -7.035259157419204712e-02 2.605050802230834961e-01
-1.293239742517471313e-01 -7.885058224201202393e-02 -2.303626835346221924e-01 -3.104124367237091064e-01 4.621286690235137939e-01 -2.953777611255645752e-01 -2.571766674518585205e-01 6.787372231483459473e-01
-5.609967112541198730e-01 -2.795413434505462646e-01 1.495379656553268433e-01 -5.575507879257202148e-01 2.330411970615386963e-01 -3.149433434009552002e-01 -9.573156386613845825e-02 3.335457444190979004e-01
2.620034217834472656e-01 1.073754802346229553e-01 5.573902279138565063e-02 -2.307628244161605835e-01 2.544215619564056396e-01 -6.804025769233703613e-01 -5.792586803436279297e-01 1.574181392788887024e-02
4.721693992614746094e-01 -1.202013567090034485e-01 1.190186440944671631e-01 -1.797187179327011108e-01 5.923900008201599121e-01 1.725919395685195923e-01 -3.742161989212036133e-01 4.420313239097595215e-01
1.653929823078215122e-03 -3.061656057834625244e-01 7.778827548027038574e-01 -2.911734879016876221e-01 2.569579482078552246e-01 2.122425846755504608e-02 1.744866073131561279e-01 3.456197977066040039e-01
2.633518874645233154e-01 2.028498947620391846e-01 4.442294538021087646e-01 1.680671721696853638e-01 5.059320479631423950e-02 2.482138127088546753e-01 -2.946928739547729492e-01 7.161687016487121582e-01
-3.890107572078704834e-01 1.500659286975860596e-01 7.516444474458694458e-02 -4.034646451473236084e-01 -1.396735161542892456e-01 -3.522640168666839600e-01 -2.749951481819152832e-01 6.621906161308288574e-01
7.232464104890823364e-02 -1.856500506401062012e-01 7.494711875915527344e-01 -2.855117917060852051e-01 3.124878704547882080e-01 2.256215084344148636e-03 2.324934750795364380e-01 4.066598117351531982e-01
4.236970543861389160e-01 -2.615700066089630127e-01 5.746045708656311035e-01 -1.683343797922134399e-01 2.014134079217910767e-01 3.412506580352783203e-01 -3.904735147953033447e-01 2.899414598941802979e-01
3.942946791648864746e-01 3.882874920964241028e-02 2.763002514839172363e-01 -4.345578253269195557e-01 2.393674105405807495e-01 -6.495120525360107422e-01 1.632289588451385498e-02 3.137076795101165771e-01
-4.031397402286529541e-01 -5.184761881828308105e-01 1.502002924680709839e-01 -2.171140313148498535e-01 -1.413157135248184204e-01 2.638902664184570312e-01 -4.185168445110321045e-01 4.839398562908172607e-01
2.437562495470046997e-01 -1.624274104833602905e-01 -2.074241871014237404e-03 2.823093533515930176e-01 2.747675776481628418e-01 -2.137597054243087769e-01 -7.056261897087097168e-01 4.641107618808746338e-01
-1.944088041782379150e-01 4.105954989790916443e-02 2.553674876689910889e-01 -2.767478227615356445e-01 -4.544171094894409180e-01 -2.772765457630157471e-01 -5.249474048614501953e-01 5.096769332885742188e-01
-1.392821073532104492e-01 -5.145637989044189453e-01 -3.641161918640136719e-01 -1.952496473677456379e-03 5.806243792176246643e-02 -5.257382988929748535e-02 -6.326953172683715820e-01 4.204777479171752930e-01
3.501164317131042480e-01 -2.236224561929702759e-01 8.767168968915939331e-02 -2.775740921497344971e-01 6.215785741806030273e-01 3.219049572944641113e-01 -2.924287915229797363e-01 4.088770151138305664e-01
1.078398246318101883e-02 3.324816823005676270e-01 5.361644029617309570e-01 -2.946262657642364502e-01 2.711544930934906006e-01 8.859901875257492065e-02 2.546954751014709473e-01 6.073042750358581543e-01
3.529528900980949402e-02 -4.769436717033386230e-01 4.587366282939910889e-01 4.027881622314453125e-01 -1.503902301192283630e-02 1.170808970928192139e-01 -4.391222894191741943e-01 4.379941225051879883e-01
-2.271840125322341919e-01 -1.240509450435638428e-01 5.253684520721435547e-01 2.047627270221710205e-01 5.652719177305698395e-03 -6.190758943557739258e-01 -1.518059372901916504e-01 4.568667709827423096e-01
6.983731687068939209e-02 -2.679254412651062012e-01 3.500946164131164551e-01 3.534820079803466797e-01 5.743650197982788086e-01 -3.796155154705047607e-01 -1.914116442203521729e-01 4.064249694347381592e-01
-2.822246849536895752e-01 1.505656242370605469e-01 3.449442088603973389e-01 -5.914646387100219727e-01 -2.926518023014068604e-01 4.558415710926055908e-02 -3.725717067718505859e-01 4.498106241226196289e-01
-4.692685604095458984e-01 -5.271704792976379395e-01 2.306904196739196777e-01 -3.031549453735351562e-01 1.625117845833301544e-02 2.187178730964660645e-01 -1.013580858707427979e-01 5.462436676025390625e-01
2.591680586338043213e-01 -6.294556260108947754e-01 -4.685054346919059753e-02 -5.598044991493225098e-01 2.631654739379882812e-01 -1.846683919429779053e-01 -3.393305838108062744e-01 -5.037883296608924866e-02
2.746640741825103760e-01 -6.247382164001464844e-01 1.436243951320648193e-01 -2.509996294975280762e-01 6.833118945360183716e-02 3.657686412334442139e-01 -7.794988155364990234e-02 5.532640218734741211e-01
1.532481238245964050e-02 -3.051615953445434570e-01 2.260869294404983521e-01 3.553148806095123291e-01 4.262040257453918457e-01 -5.375668406486511230e-01 -3.788880109786987305e-01 3.392542898654937744e-01
-2.576861381530761719e-01 1.750062853097915649e-01 2.746266126632690430e-01 1.287658065557479858e-01 5.030036568641662598e-01 -6.362764239311218262e-01 -2.301893085241317749e-01 3.164221346378326416e-01
2.353701554238796234e-02 -3.689529299736022949e-01 7.590370625257492065e-02 -4.738880693912506104e-01 1.200248748064041138e-01 -7.153203487396240234e-01 -3.210946321487426758e-01 6.162374839186668396e-02
-3.159762620925903320e-01 1.248930813744664192e-03 -1.444637496024370193e-02 -3.737256228923797607e-01 3.014557063579559326e-01 -6.718437075614929199e-01 -4.659550189971923828e-01 3.023605421185493469e-02
2.470646947622299194e-01 -1.228036954998970032e-01 2.923132181167602539e-01 -1.905155926942825317e-01 6.669066548347473145e-01 1.809631139039993286e-01 -5.350908637046813965e-01 1.957057267427444458e-01
-5.637494325637817383e-01 4.753078892827033997e-02 8.483872748911380768e-03 -5.436879396438598633e-01 4.173589944839477539e-01 -1.237340718507766724e-01 -1.138421595096588135e-01 4.263803958892822266e-01
-2.966612279415130615e-01 -1.547138392925262451e-01 4.189519286155700684e-01 -4.029567571706138551e-05 -1.404864639043807983e-01 -6.562044620513916016e-01 -2.858516871929168701e-01 4.248327910900115967e-01
-3.124854266643524170e-01 -7.092100381851196289e-01 4.000841453671455383e-02 -6.459198147058486938e-02 6.258212029933929443e-02 -8.679845184087753296e-02 -5.324123799800872803e-02 6.158863902091979980e-01
-3.383357226848602295e-01 1.630318537354469299e-02 5.502195954322814941e-01 2.249200642108917236e-01 1.408518254756927490e-01 -5.785103440284729004e-01 -2.988930344581604004e-01 2.967859208583831787e-01
-2.108290642499923706e-01 2.348925769329071045e-01 1.684417128562927246e-01 -3.412329256534576416e-01 -1.142212748527526855e-01 -3.599193096160888672e-01 1.692790188826620579e-03 7.829258441925048828e-01
3.471770286560058594e-01 3.121475875377655029e-01 2.095488309860229492e-01 8.435598015785217285e-02 1.617913991212844849e-01 2.434562891721725464e-02 -5.323156118392944336e-01 6.487499475479125977e-01
3.679342567920684814e-01 -5.073806643486022949e-01 3.817074596881866455e-01 -6.452345103025436401e-02 2.054750174283981323e-01 3.804636597633361816e-01 -3.837323784828186035e-01 3.508592844009399414e-01
2.847432196140289307e-01 2.797172218561172485e-02 6.838458776473999023e-01 -4.954809248447418213e-01 -4.299209266901016235e-02 -3.668873012065887451e-01 -7.300792634487152100e-02 2.514114081859588623e-01
1.259173005819320679e-01 -1.304319053888320923e-01 -2.012750878930091858e-02 -4.026711583137512207e-01 -5.456725358963012695e-01 -1.351434141397476196e-01 -3.133225142955780029e-01 6.248118877410888672e-01
-2.616342306137084961e-01 -1.141946483403444290e-02 -1.664919406175613403e-01 -3.090155720710754395e-01 -4.492042586207389832e-03 -4.231344163417816162e-01 -7.814075946807861328e-01 1.361843943595886230e-01
1.779687851667404175e-01 3.465632200241088867e-01 3.404966592788696289e-01 1.666317433118820190e-01 2.273727655410766602e-01 2.865072898566722870e-02 -1.806077957153320312e-01 7.870060801506042480e-01
6.210556626319885254e-01 -2.884933650493621826e-01 3.932484090328216553e-01 -2.375631183385848999e-01 1.966435015201568604e-01 1.434898078441619873e-01 -3.186708390712738037e-01 3.989634811878204346e-01
-2.831294834613800049e-01 -6.035327911376953125e-01 2.219994366168975830e-01 -1.429523229598999023e-01 -2.129759341478347778e-01 2.194627374410629272e-01 -3.538362383842468262e-01 5.168598890304565430e-01
4.742745757102966309e-01 -8.484775573015213013e-02 2.206033915281295776e-01 2.049628943204879761e-01 -1.490478366613388062e-01 -2.085029035806655884e-01 -5.542519092559814453e-01 5.516382455825805664e-01
-1.037059575319290161e-01 1.657664179801940918e-01 7.722499221563339233e-02 -6.595237255096435547e-01 -1.891186833381652832e-01 -5.057342648506164551e-01 -3.386754095554351807e-01 3.385219573974609375e-01
2.510253787040710449e-01 -1.824184656143188477e-01 4.959129989147186279e-01 -4.907150566577911377e-01 3.494995534420013428e-01 -1.228776797652244568e-01 2.833897173404693604e-01 4.465648829936981201e-01
2.766332030296325684e-01 -3.671474754810333252e-01 1.517639756202697754e-01 -2.044705599546432495e-01 7.167633771896362305e-01 2.377568036317825317e-01 -2.612852156162261963e-01 2.920417785644531250e-01
-6.828945130109786987e-02 -1.853576898574829102e-01 4.835290908813476562e-01 -8.990802615880966187e-02 4.511542618274688721e-01 -4.450723826885223389e-01 -5.164479017257690430e-01 -2.252714931964874268e-01
4.179083406925201416e-01 3.840569406747817993e-02 9.026460349559783936e-02 -6.416632533073425293e-01 2.068714648485183716e-01 1.573885530233383179e-01 -7.393634319305419922e-02 5.752951502799987793e-01
3.573389351367950439e-01 -6.522815823554992676e-01 4.079099893569946289e-01 -8.775715529918670654e-02 1.580927968025207520e-01 1.528195887804031372e-01 -5.050913617014884949e-02 4.710066020488739014e-01
3.433744609355926514e-01 -1.829076111316680908e-01 2.577544450759887695e-01 1.445151120424270630e-01 5.350042581558227539e-01 7.686412334442138672e-02 -4.287904202938079834e-01 5.341517329216003418e-01
-9.555323421955108643e-02 -5.396065711975097656e-01 4.916500449180603027e-01 2.684077322483062744e-01 2.289669066667556763e-01 -3.332522809505462646e-01 -2.894667685031890869e-01 3.723680675029754639e-01
-3.291650414466857910e-01 -3.837730363011360168e-02 5.231834650039672852e-01 1.203773021697998047e-01 6.218447908759117126e-02 -6.414420008659362793e-01 -3.744592368602752686e-01 2.154798358678817749e-01
1.584190577268600464e-01 -1.710755079984664917e-01 6.211972236633300781e-01 8.105554431676864624e-02 3.881713151931762695e-01 3.783136308193206787e-01 -2.558426260948181152e-01 4.403716623783111572e-01
2.138146162033081055e-01 -2.702281773090362549e-01 -9.886777400970458984e-02 -1.361709833145141602e-01 7.068900465965270996e-01 -4.629219770431518555e-01 5.024259444326162338e-03 3.727291226387023926e-01
3.968589007854461670e-01 -3.792182505130767822e-01 3.025172948837280273e-01 -5.674770474433898926e-01 3.918948769569396973e-01 1.919414699077606201e-01 -8.643005788326263428e-02 2.953916490077972412e-01
2.091637104749679565e-01 -4.101576805114746094e-01 3.856243491172790527e-01 1.973954439163208008e-01 -1.627970039844512939e-01 -2.704486250877380371e-01 -2.339953631162643433e-01 6.677955985069274902e-01
3.301529958844184875e-02 -6.964448094367980957e-02 4.883876740932464600e-01 -2.484509795904159546e-01 6.379040479660034180e-01 3.115959167480468750e-01 1.029846519231796265e-01 4.233084321022033691e-01
-4.371579363942146301e-02 -6.453436017036437988e-01 -2.094780057668685913e-01 -1.878795772790908813e-01 4.939790070056915283e-01 -3.798646330833435059e-01 -1.950035989284515381e-01 2.758654654026031494e-01
3.231114447116851807e-01 -3.320492506027221680e-01 1.739135980606079102e-01 -4.956699013710021973e-01 6.830270886421203613e-01 1.880903355777263641e-02 -1.620816737413406372e-01 1.275045424699783325e-01
-5.587567389011383057e-02 -1.327529400587081909e-01 7.819271087646484375e-01 -3.453346788883209229e-01 2.578635141253471375e-02 5.398770794272422791e-02 1.669296324253082275e-01 4.659865200519561768e-01
1.109837070107460022e-01 4.833409190177917480e-02 2.946387231349945068e-01 -1.223258376121520996e-01 3.766510188579559326e-01 -3.772598803043365479e-01 -7.675596475601196289e-01 -1.011530458927154541e-01
-1.592604964971542358e-01 -1.728068590164184570e-01 5.768365263938903809e-01 2.647203803062438965e-01 1.234660744667053223e-01 -5.021426677703857422e-01 -3.101125732064247131e-02 5.230714082717895508e-01
5.491543188691139221e-02 -2.574664950370788574e-01 6.849407553672790527e-01 -2.107635438442230225e-01 5.115444064140319824e-01 1.820118725299835205e-01 1.166072338819503784e-01 3.297375142574310303e-01
1.298166364431381226e-01 -1.070234179496765137e-01 3.897371292114257812e-01 2.207563025876879692e-03 5.129944086074829102e-01 2.328873425722122192e-02 -1.995177753269672394e-02 7.454462051391601562e-01
8.520730584859848022e-02 -4.886123836040496826e-01 -3.256033062934875488e-01 -3.860716521739959717e-01 5.127470493316650391e-01 -2.894520461559295654e-01 -3.383272588253021240e-01 1.943484842777252197e-01
2.825661897659301758e-01 -7.265809774398803711e-01 2.837704718112945557e-01 -7.197187840938568115e-02 -1.889670491218566895e-01 1.901323497295379639e-01 -2.993401288986206055e-01 3.808770775794982910e-01
-2.724767029285430908e-01 -9.300135076045989990e-02 3.583096861839294434e-01 -7.406240105628967285e-01 -1.929689943790435791e-01 1.279345452785491943e-01 -1.330808550119400024e-01 4.109534919261932373e-01
2.743537127971649170e-01 -3.910681009292602539e-01 1.950407773256301880e-01 -3.206143677234649658e-01 3.099025189876556396e-01 -2.351198494434356689e-01 -6.605786681175231934e-01 -2.080299705266952515e-01
1.925728619098663330e-01 -1.152202710509300232e-01 -8.150018751621246338e-02 -1.350308768451213837e-02 5.461859107017517090e-01 -1.357243210077285767e-01 1.689262539148330688e-01 7.730066180229187012e-01
-4.725584983825683594e-01 -7.544517517089843750e-02 1.538401842117309570e-02 -3.274326026439666748e-01 4.458290338516235352e-01 -4.508903920650482178e-01 2.249487489461898804e-02 5.108580589294433594e-01
1.796399652957916260e-01 -5.949634909629821777e-01 2.354158461093902588e-01 -9.632502682507038116e-03 4.337009191513061523e-01 -3.078925013542175293e-01 1.925695538520812988e-01 4.881161153316497803e-01
-5.499368533492088318e-02 -3.881140649318695068e-01 7.562077045440673828e-01 -1.046842038631439209e-01 1.410839855670928955e-01 -2.271784096956253052e-02 1.806832998991012573e-01 4.587669968605041504e-01
3.315864801406860352e-01 -1.666387766599655151e-01 5.894705057144165039e-01 -6.072416305541992188e-01 1.089929603040218353e-02 -2.778250873088836670e-01 -4.423667211085557938e-03 2.621812224388122559e-01
-5.032460689544677734e-01 -5.189073085784912109e-01 1.515159606933593750e-01 -4.137383103370666504e-01 2.120310664176940918e-01 1.385918557643890381e-01 -4.680640399456024170e-01 -9.651104919612407684e-03
-3.181819915771484375e-01 2.120186239480972290e-01 1.846326440572738647e-01 -5.318263769149780273e-01 -1.685200631618499756e-01 -3.009701371192932129e-01 -2.945551276206970215e-01 5.754432678222656250e-01
-3.331634402275085449e-01 2.191087007522583008e-01 1.542770266532897949e-01 -4.580155611038208008e-01 3.865462914109230042e-02 -8.637610822916030884e-02 1.272437535226345062e-02 7.734967470169067383e-01
2.772380709648132324e-01 -3.156998157501220703e-01 6.088694930076599121e-01 1.557415723800659180e-01 3.106108605861663818e-01 -1.360511314123868942e-02 -5.231569334864616394e-02 5.736672282218933105e-01
4.676407277584075928e-01 -3.593444228172302246e-01 6.424053907394409180e-01 -1.725048720836639404e-01 8.705333620309829712e-02 1.062406674027442932e-01 -3.817236721515655518e-01 2.125152498483657837e-01
1.030603721737861633e-01 -3.081853687763214111e-01 -1.079138591885566711e-01 2.410065531730651855e-01 2.576526999473571777e-01 -1.295544356107711792e-01 -7.960749864578247070e-01 3.282775580883026123e-01
2.296787500381469727e-01 -3.054571449756622314e-01 9.134263545274734497e-02 7.339569181203842163e-02 5.736520886421203613e-01 -2.370998114347457886e-01 -5.033261179924011230e-01 4.489801228046417236e-01
1.249770894646644592e-01 -1.956501454114913940e-01 6.703767776489257812e-01 -4.823636710643768311e-01 1.328639835119247437e-01 -1.313015222549438477e-01 2.412588000297546387e-01 4.134286344051361084e-01
4.864180386066436768e-01 -1.996559500694274902e-01 5.020633339881896973e-01 -3.986519575119018555e-01 4.374651983380317688e-02 -4.349168539047241211e-01 5.437249690294265747e-02 3.442689776420593262e-01
5.773872137069702148e-01 -9.170837700366973877e-02 4.396582543849945068e-01 -3.042395114898681641e-01 2.819972932338714600e-01 -1.106227710843086243e-01 -7.124871015548706055e-02 5.248963832855224609e-01
-1.035897061228752136e-01 -2.017778456211090088e-01 -6.937499344348907471e-02 1.566468775272369385e-01 6.901067495346069336e-01 -4.442171752452850342e-01 -2.429188638925552368e-01 4.319930970668792725e-01
-5.676440149545669556e-02 -2.081026136875152588e-01 4.483218491077423096e-01 2.124140737578272820e-03 -2.875823341310024261e-02 -6.503088474273681641e-01 -6.541119515895843506e-02 5.696199536323547363e-01
2.040594965219497681e-01 -4.341663420200347900e-02 5.927604436874389648e-01 -2.409347146749496460e-01 2.444748952984809875e-02 -6.907731294631958008e-01 -7.737216353416442871e-02 2.516120672225952148e-01
1.980248540639877319e-01 -4.107212126255035400e-01 5.038267970085144043e-01 -3.703660964965820312e-01 5.009492039680480957e-01 2.790041863918304443e-01 -3.201888129115104675e-02 2.669515907764434814e-01
2.232185900211334229e-01 -2.809241414070129395e-01 8.217328786849975586e-01 -1.660147160291671753e-01 -1.826660037040710449e-01 -7.449400424957275391e-02 -6.255952268838882446e-02 3.544282913208007812e-01
6.591026484966278076e-02 5.461288988590240479e-02 6.866116821765899658e-02 4.143835008144378662e-01 8.520772098563611507e-05 -3.691155314445495605e-01 -4.764550328254699707e-01 6.730451583862304688e-01
2.766030132770538330e-01 -2.377643249928951263e-02 4.869810938835144043e-01 -1.663311868906021118e-01 6.281771659851074219e-01 1.744064539670944214e-01 -1.595386490225791931e-02 4.825248718261718750e-01
-2.096508443355560303e-01 -2.928893454372882843e-02 2.814739346504211426e-01 -2.282766997814178467e-01 -4.590312242507934570e-01 -1.927521824836730957e-01 -4.633996784687042236e-01 6.010395288467407227e-01
-3.161471188068389893e-01 -9.051770716905593872e-02 4.067747592926025391e-01 3.310981094837188721e-01 1.064269244670867920e-01 -5.376356840133666992e-01 -2.949133217334747314e-01 4.789711534976959229e-01
1.577866971492767334e-01 -2.148365825414657593e-01 7.020814418792724609e-01 -4.172576665878295898e-01 -7.871089130640029907e-02 1.852953284978866577e-01 5.040797963738441467e-02 4.678200483322143555e-01
5.092387199401855469e-01 -1.369753330945968628e-01 8.880049735307693481e-02 4.794615786522626877e-03 7.857064157724380493e-02 3.843742609024047852e-02 -6.544298529624938965e-01 5.273289680480957031e-01
-2.394791841506958008e-01 1.532134562730789185e-01 2.542855143547058105e-01 -1.186934933066368103e-01 -9.813413023948669434e-02 -6.962783336639404297e-01 -5.351899266242980957e-01 2.440574169158935547e-01
3.423908948898315430e-01 -1.117890626192092896e-01 4.215335845947265625e-01 -4.279168248176574707e-01 -3.574470058083534241e-02 -6.298373341560363770e-01 3.403653576970100403e-02 3.321704566478729248e-01
2.801403105258941650e-01 6.341341882944107056e-02 1.609452217817306519e-01 -2.542923390865325928e-01 6.968783736228942871e-01 2.277077883481979370e-01 -3.814602196216583252e-01 3.793812990188598633e-01
-3.191567063331604004e-01 -6.489751487970352173e-02 -9.847816824913024902e-02 -1.950862705707550049e-01 -2.730779051780700684e-01 1.989614665508270264e-01 -4.919027686119079590e-01 7.000322937965393066e-01
3.166749328374862671e-02 -6.215172410011291504e-01 1.068361625075340271e-01 3.186950981616973877e-01 2.381091415882110596e-01 -2.371459305286407471e-01 -1.448947638273239136e-01 6.048176288604736328e-01
5.008788108825683594e-01 -2.725644037127494812e-03 3.461104631423950195e-01 -5.687448382377624512e-01 2.613850533962249756e-01 -1.329251080751419067e-01 1.198351830244064331e-01 4.533191025257110596e-01
6.282830238342285156e-02 -8.819403499364852905e-02 -3.966032862663269043e-01 -2.457836270332336426e-01 1.861765421926975250e-02 1.392714213579893112e-02 -8.191790580749511719e-01 3.146042227745056152e-01
-2.592197656631469727e-01 4.667171239852905273e-01 4.351266101002693176e-02 -3.450193703174591064e-01 2.699582874774932861e-01 -5.193511247634887695e-01 -3.277486860752105713e-01 3.795080184936523438e-01
4.628927111625671387e-01 -5.924350023269653320e-01 1.268386542797088623e-01 -4.063638299703598022e-02 -1.830160617828369141e-01 1.358858942985534668e-01 -1.877994239330291748e-01 5.742675662040710449e-01
1.278620660305023193e-01 -1.955294907093048096e-01 -5.501595139503479004e-02 1.393950879573822021e-01 3.037133216857910156e-01 -1.921719312667846680e-01 -8.774631619453430176e-01 1.544288396835327148e-01
2.787315547466278076e-01 1.123049259185791016e-01 2.991342842578887939e-01 8.289319276809692383e-02 5.925430655479431152e-01 5.283123254776000977e-02 -2.565421760082244873e-01 6.274006962776184082e-01
2.383366078138351440e-01 -3.806685507297515869e-01 5.598157644271850586e-01 -2.413060814142227173e-01 2.795218229293823242e-01 -2.865955233573913574e-02 1.683614701032638550e-01 5.651243329048156738e-01
-3.600617125630378723e-02 -7.174741625785827637e-01 3.146444261074066162e-01 -4.703047871589660645e-01 -1.269373893737792969e-01 -1.231102570891380310e-01 5.033920332789421082e-02 3.604766428470611572e-01
-1.234623417258262634e-01 1.416694670915603638e-01 4.412702023983001709e-01 4.915700256824493408e-01 7.288313657045364380e-02 -4.959466308355331421e-02 -3.746690154075622559e-01 6.165857911109924316e-01
2.261866629123687744e-01 -7.220192551612854004e-01 2.144532352685928345e-01 -4.760383665561676025e-01 1.735015511512756348e-01 -2.783977687358856201e-01 -2.165000289678573608e-01 -2.109158970415592194e-02
-4.181389212608337402e-01 -1.345267891883850098e-01 1.244084015488624573e-01 -5.150535702705383301e-01 -5.693582817912101746e-02 -1.822598427534103394e-01 -6.998870968818664551e-01 -1.597311929799616337e-03
4.692677035927772522e-02 -2.633489072322845459e-01 6.685733795166015625e-01 -4.417631030082702637e-01 4.834329783916473389e-01 1.095268279314041138e-01 5.751739814877510071e-02 1.931017637252807617e-01
4.329015016555786133e-01 -3.470141291618347168e-01 6.856462359428405762e-01 -3.370561897754669189e-01 -7.949636131525039673e-02 -7.342694699764251709e-02 -1.092712804675102234e-01 2.912192344665527344e-01
1.626005321741104126e-01 -2.508911788463592529e-01 5.294599533081054688e-01 -1.902607977390289307e-01 6.980202794075012207e-01 4.254630208015441895e-02 -4.581064730882644653e-02 3.208527266979217529e-01
4.131635427474975586e-01 -1.308835297822952271e-01 4.447664320468902588e-01 -5.324028730392456055e-01 1.052405685186386108e-01 -3.719349503517150879e-01 1.746010035276412964e-01 3.885855376720428467e-01
1.233197282999753952e-02 -7.509793341159820557e-02 -3.914119899272918701e-01 -3.589154481887817383e-01 2.833552062511444092e-01 -1.716145426034927368e-01 -1.635331809520721436e-01 7.587487697601318359e-01
3.896048069000244141e-01 -4.908378720283508301e-01 4.514587521553039551e-01 2.387156011536717415e-03 -2.961917519569396973e-01 -1.069657057523727417e-01 -1.947944760322570801e-01 5.160906314849853516e-01
2.113339304924011230e-01 -1.056181341409683228e-01 -2.289487719535827637e-01 -5.248330160975456238e-02 7.159845829010009766e-01 -2.333887815475463867e-01 -4.525764286518096924e-01 3.421711921691894531e-01
-1.446599662303924561e-01 2.892114520072937012e-01 -1.236205571331083775e-03 -6.674550175666809082e-01 1.405606418848037720e-02 -3.748515248298645020e-01 -2.300375550985336304e-01 5.062649250030517578e-01
2.471493184566497803e-01 -2.936938405036926270e-02 3.275950551033020020e-01 -3.108925223350524902e-01 6.584110260009765625e-01 2.528823912143707275e-01 -6.480454467236995697e-03 4.864004254341125488e-01
5.229225754737854004e-01 -7.076757401227951050e-02 -2.637895047664642334e-01 -3.936569988727569580e-01 4.441148415207862854e-02 -1.001360416412353516e-01 -1.316712647676467896e-01 6.838541626930236816e-01
1.260041743516921997e-01 -2.662559151649475098e-01 -4.198905080556869507e-03 -3.227497935295104980e-01 2.343914359807968140e-01 4.637366235256195068e-01 -6.927621960639953613e-01 2.431775629520416260e-01
5.168969035148620605e-01 -4.492539167404174805e-01 1.821099221706390381e-01 -5.585427284240722656e-01 7.054093759506940842e-03 -3.654393851757049561e-01 -2.043246924877166748e-01 1.025188192725181580e-01
-1.988703608512878418e-01 -4.642242789268493652e-01 3.103848993778228760e-01 1.359797269105911255e-01 -1.149013936519622803e-01 -5.543891191482543945e-01 -4.383111894130706787e-01 3.427110612392425537e-01
7.440704852342605591e-02 -5.032287240028381348e-01 2.391424328088760376e-01 2.552264332771301270e-01 3.837012350559234619e-01 -2.543107271194458008e-01 4.551797732710838318e-02 6.363350152969360352e-01
-2.049481570720672607e-01 -5.272535085678100586e-01 1.919939517974853516e-01 1.832091361284255981e-01 4.211769998073577881e-01 -4.667876958847045898e-01 -7.012317329645156860e-02 4.575746059417724609e-01
3.168319761753082275e-01 -5.414462089538574219e-01 2.217301428318023682e-01 -1.818443387746810913e-01 1.629126667976379395e-01 2.391895651817321777e-01 1.270488649606704712e-01 6.514049172401428223e-01
4.363074302673339844e-01 -9.591644257307052612e-02 4.868767559528350830e-01 -9.920018166303634644e-02 3.463386297225952148e-01 -3.008558154106140137e-01 -5.845854282379150391e-01 -3.662645444273948669e-02
-4.276098906993865967e-01 -6.460306048393249512e-01 2.872921228408813477e-01 -4.133490845561027527e-02 7.070725411176681519e-02 1.855330338003113866e-04 -5.353246927261352539e-01 1.548442989587783813e-01
-1.781724691390991211e-01 -5.235495567321777344e-01 6.168302521109580994e-02 -3.550915122032165527e-01 -1.950776427984237671e-01 3.342815637588500977e-01 -4.201727509498596191e-01 4.877614080905914307e-01
-4.005039036273956299e-01 -5.428999066352844238e-01 3.233470320701599121e-01 -5.065868496894836426e-01 1.391897350549697876e-01 1.288085430860519409e-02 -4.042305648326873779e-01 2.703006565570831299e-02
5.848664641380310059e-01 -6.596080213785171509e-02 4.784514904022216797e-01 -2.981376349925994873e-01 4.118686020374298096e-01 5.919463559985160828e-02 -1.923397332429885864e-01 3.544634282588958740e-01
5.022776126861572266e-01 -2.143866270780563354e-01 3.714101314544677734e-01 2.739815972745418549e-02 3.351627290248870850e-01 2.666892111301422119e-01 -3.958702087402343750e-01 4.721114039421081543e-01
4.356410801410675049e-01 -2.296022512018680573e-02 1.928548067808151245e-01 -2.442374080419540405e-01 4.689874649047851562e-01 2.927502989768981934e-01 -4.129719138145446777e-01 4.864639639854431152e-01
1.119254976511001587e-01 -7.976877689361572266e-02 6.984899193048477173e-02 -5.561611652374267578e-01 6.653060913085937500e-01 2.649263441562652588e-01 -1.939034163951873779e-01 3.413189053535461426e-01
-4.227966964244842529e-01 -1.321448236703872681e-01 -7.653828710317611694e-02 -1.536705251783132553e-02 2.714951634407043457e-01 -5.625542402267456055e-01 -3.846766054630279541e-01 5.094441771507263184e-01
-3.235800564289093018e-01 6.286388635635375977e-02 3.908448343281634152e-05 -6.227504014968872070e-01 -1.561706066131591797e-01 -1.837726235389709473e-01 -6.265159845352172852e-01 2.298740148544311523e-01
-2.306634783744812012e-01 -7.896249294281005859e-01 1.148938573896884918e-02 -3.172114193439483643e-01 1.061885654926300049e-01 -2.760545313358306885e-01 -2.438447922468185425e-01 2.749350368976593018e-01
6.158037111163139343e-02 -6.675226241350173950e-02 5.663133263587951660e-01 -3.291285932064056396e-01 -5.583560466766357422e-02 -6.106123924255371094e-01 5.198336392641067505e-02 4.290084540843963623e-01
2.295796573162078857e-01 -2.395551800727844238e-01 1.735001355409622192e-01 1.853951513767242432e-01 7.067878842353820801e-01 -1.088879629969596863e-01 -4.474920630455017090e-01 3.373101055622100830e-01
-4.595908522605895996e-01 -6.379710435867309570e-01 3.236953616142272949e-01 -3.511767461895942688e-02 1.620279401540756226e-01 -8.579495549201965332e-02 -4.902571141719818115e-01 4.232643172144889832e-02
3.810060322284698486e-01 -2.671751081943511963e-01 -1.454460024833679199e-01 1.354892700910568237e-01 1.510191708803176880e-01 -3.056311607360839844e-01 -6.778239607810974121e-01 4.102163612842559814e-01
-3.845019340515136719e-01 -3.525915443897247314e-01 -2.351524829864501953e-01 -5.597712993621826172e-01 1.139596030116081238e-01 1.816916838288307190e-02 -3.118437230587005615e-01 4.986317753791809082e-01
-2.015862911939620972e-01 -2.260649800300598145e-01 4.775845110416412354e-01 -1.709873825311660767e-01 -1.533686071634292603e-01 -6.364639401435852051e-01 -1.350017637014389038e-01 4.517745971679687500e-01
4.983059465885162354e-01 -1.279650777578353882e-01 4.879122972488403320e-01 -5.456792116165161133e-01 -1.558353304862976074e-01 1.510507762432098389e-01 -2.440567761659622192e-01 3.046754896640777588e-01
-4.214447736740112305e-02 5.378485918045043945e-01 1.122127100825309753e-01 -8.380901813507080078e-02 5.334798097610473633e-01 -5.121959373354911804e-02 -4.233599603176116943e-01 4.720903933048248291e-01
1.444148123264312744e-01 -2.041698694229125977e-01 4.142085015773773193e-01 2.808379828929901123e-01 7.299069315195083618e-02 -2.523757517337799072e-01 -7.571195960044860840e-01 2.115874290466308594e-01
-7.705619186162948608e-02 9.087391942739486694e-02 4.508088231086730957e-01 -3.921633660793304443e-01 4.173172116279602051e-01 -1.204890161752700806e-01 3.174496889114379883e-01 5.825272202491760254e-01
1.709672361612319946e-01 -4.070487320423126221e-01 2.469942569732666016e-01 2.637978196144104004e-01 4.448980987071990967e-01 -2.727641463279724121e-01 -5.465729236602783203e-01 3.215736150741577148e-01
2.864992478862404823e-03 -2.356405407190322876e-01 7.628841400146484375e-01 -1.568201780319213867e-01 4.045393466949462891e-01 2.003120034933090210e-01 2.481286600232124329e-02 3.653602302074432373e-01
4.132683277130126953e-01 -1.686952710151672363e-01 5.345203876495361328e-01 1.704692095518112183e-01 9.424637258052825928e-02 -1.068097874522209167e-01 -1.292752027511596680e-01 6.700571179389953613e-01
2.253831624984741211e-01 -5.174578428268432617e-01 3.568520843982696533e-01 -3.430301323533058167e-02 -1.601120680570602417e-01 -5.213323831558227539e-01 -4.009887278079986572e-01 3.077410459518432617e-01
-8.760837465524673462e-02 -6.620080471038818359e-01 -9.720509499311447144e-02 5.939329043030738831e-02 5.051108002662658691e-01 -9.236550331115722656e-02 -3.393355607986450195e-01 4.028360843658447266e-01
3.167704641819000244e-01 1.809168905019760132e-01 -1.974363476037979126e-01 -3.903709352016448975e-01 7.229639589786529541e-02 -3.971990048885345459e-01 -4.217940568923950195e-02 7.146902680397033691e-01
2.790512144565582275e-01 -4.915747642517089844e-01 1.931914687156677246e-01 -3.087449967861175537e-01 -1.665757298469543457e-01 -1.267606467008590698e-01 5.786098912358283997e-02 7.075834870338439941e-01
-1.923672854900360107e-02 -5.799167752265930176e-01 2.569782733917236328e-01 -4.398238062858581543e-01 -1.549599170684814453e-01 -1.276819705963134766e-01 1.608334332704544067e-01 5.810859203338623047e-01
1.822707056999206543e-01 -2.047352641820907593e-01 8.505223393440246582e-01 5.071700364351272583e-02 -1.422479748725891113e-01 -4.758841916918754578e-02 -1.437302976846694946e-01 3.946426212787628174e-01
2.259043604135513306e-01 -5.487489104270935059e-01 4.337215721607208252e-01 -5.287178158760070801e-01 7.849623798392713070e-04 4.489810764789581299e-02 2.525594271719455719e-02 4.213438332080841064e-01
-2.972644865512847900e-01 -2.651683092117309570e-01 2.758478820323944092e-01 -2.071005254983901978e-01 -3.826640546321868896e-01 1.275209933519363403e-01 -2.699955999851226807e-01 6.976717114448547363e-01
1.693881601095199585e-01 1.939699947834014893e-01 3.373078405857086182e-01 1.564381718635559082e-01 -1.550623681396245956e-03 2.639118582010269165e-02 -7.231582999229431152e-01 5.213224291801452637e-01
3.479018509387969971e-01 -3.979321718215942383e-01 3.379232883453369141e-01 -5.190179347991943359e-01 -5.382164195179939270e-02 -1.491016056388616562e-02 8.880564570426940918e-02 5.709964632987976074e-01
-1.909094452857971191e-01 -4.159314930438995361e-01 4.558359682559967041e-01 -3.920777142047882080e-02 3.927500247955322266e-01 -1.583750396966934204e-01 7.739566266536712646e-02 6.292104721069335938e-01
-2.302267551422119141e-01 -2.428813651204109192e-02 5.190831422805786133e-01 -2.207494080066680908e-01 -1.408420205116271973e-01 -6.245080232620239258e-01 -2.543515563011169434e-01 3.920289874076843262e-01
2.571826577186584473e-01 -3.422881960868835449e-01 3.749260306358337402e-01 -3.198150098323822021e-01 6.676050424575805664e-01 9.833243489265441895e-02 -2.048285678029060364e-02 3.435974717140197754e-01
-4.866738915443420410e-01 -2.949506342411041260e-01 -2.009574919939041138e-01 -2.289021313190460205e-01 2.003226131200790405e-01 -2.583720088005065918e-01 -6.487113833427429199e-01 2.359253764152526855e-01
3.846094012260437012e-01 -1.946315914392471313e-01 3.012998998165130615e-01 -5.120641365647315979e-02 -2.361428737640380859e-01 -4.231801927089691162e-01 -4.124682024121284485e-02 6.958765387535095215e-01
-1.827322989702224731e-01 -4.096698164939880371e-01 3.165475428104400635e-01 5.812122952193021774e-03 1.233052462339401245e-01 -8.860199898481369019e-02 1.383069604635238647e-01 8.101605176925659180e-01
-4.980512261390686035e-01 7.357131689786911011e-02 9.981956332921981812e-02 -4.516071379184722900e-01 5.015233755111694336e-01 -1.241052597761154175e-01 1.035483367741107941e-02 5.153487920761108398e-01
1.483452171087265015e-01 4.284907132387161255e-02 6.633952260017395020e-01 -4.778935611248016357e-01 2.844687402248382568e-01 -4.235081672668457031e-01 -2.120149135589599609e-01 4.950087517499923706e-02
3.305022716522216797e-01 -2.909027040004730225e-01 4.376257061958312988e-01 -6.113288402557373047e-01 -3.777015209197998047e-02 -2.329929769039154053e-01 1.441224813461303711e-01 4.054886698722839355e-01
3.001259565353393555e-01 -5.676295161247253418e-01 4.303348064422607422e-01 -4.404256641864776611e-01 -4.751206934452056885e-02 -4.897836223244667053e-02 -3.230849206447601318e-01 3.154652416706085205e-01
-1.648116260766983032e-01 -7.045406103134155273e-01 2.013513445854187012e-01 -2.610515058040618896e-01 -2.176418751478195190e-01 1.162441074848175049e-01 -5.035058856010437012e-01 2.310207337141036987e-01
7.995060831308364868e-02 -5.175233483314514160e-01 -2.411083690822124481e-02 -6.975389122962951660e-01 8.088429272174835205e-02 -3.310323953628540039e-01 -1.790467202663421631e-01 3.007544577121734619e-01
-2.289737947285175323e-02 -4.395104944705963135e-01 4.131852388381958008e-01 -2.960167229175567627e-01 2.518647611141204834e-01 3.356349468231201172e-01 -1.465129107236862183e-01 5.919507145881652832e-01
-1.659294515848159790e-01 -5.616393089294433594e-01 3.072738088667392731e-02 -4.713038206100463867e-01 -2.620462775230407715e-01 2.464418858289718628e-01 -3.253763318061828613e-01 4.457416832447052002e-01
-3.194013535976409912e-01 -3.201065957546234131e-01 -2.551753818988800049e-01 -3.754993379116058350e-01 3.999931514263153076e-01 2.324545532464981079e-01 -5.264776349067687988e-01 3.133562505245208740e-01
-4.644911885261535645e-01 3.829653607681393623e-03 -1.096780821681022644e-01 -4.507835805416107178e-01 5.445028468966484070e-02 -4.686966836452484131e-01 -4.563805162906646729e-01 3.715827167034149170e-01
-3.030309081077575684e-01 1.462045609951019287e-01 2.848427295684814453e-01 -3.304738700389862061e-01 -3.442673385143280029e-01 -2.344167828559875488e-01 -3.483510017395019531e-01 6.337417364120483398e-01
-1.614185869693756104e-01 -5.450247526168823242e-01 3.504703640937805176e-01 1.178345531225204468e-01 -1.804665029048919678e-01 -4.070594310760498047e-01 -5.251342654228210449e-01 2.571890354156494141e-01
-2.355880439281463623e-01 -4.064407646656036377e-01 5.032934546470642090e-01 -1.377385258674621582e-01 4.141380786895751953e-01 2.095500230789184570e-01 1.636109873652458191e-02 5.397580862045288086e-01
2.210639864206314087e-01 -5.154011249542236328e-01 -2.038178592920303345e-02 -1.710478961467742920e-01 3.851152658462524414e-01 -2.344267815351486206e-01 -2.861676216125488281e-01 6.088170409202575684e-01
-4.784639179706573486e-02 -6.127366423606872559e-01 1.932952105998992920e-01 -4.189595878124237061e-01 2.225702255964279175e-01 1.671726405620574951e-01 -1.824618130922317505e-01 5.464409589767456055e-01
2.955497503280639648e-01 -2.962062954902648926e-01 4.621563106775283813e-02 -9.517315775156021118e-02 2.668794691562652588e-01 5.080352723598480225e-02 -8.046848177909851074e-01 3.039658069610595703e-01
3.716993927955627441e-01 -3.944128155708312988e-01 7.349182665348052979e-02 -3.765418827533721924e-01 9.394817054271697998e-03 2.356782704591751099e-01 -4.373865127563476562e-01 5.587072372436523438e-01
