# Supplementary material for: Where is your field going? A machine learning approach to study the relative motion of the domains of physics
Source: PLoS One. 2020 Jun 18;15(6):e0233997. doi: 10.1371/journal.pone.0233997 (PMC7302634; doi:10.1371/journal.pone.0233997)
Supplement: S29 Data — (ZIP) [file pone.0233997.s029.zip › 28/Pacs4Run_28_VS_500_embeddings1989-1993ED8.txt]

-1.452924013137817383e-01 -4.484891295433044434e-01 -2.626641988754272461e-01 -3.708139657974243164e-01 -2.648048698902130127e-01 4.072933793067932129e-01 1.808353960514068604e-01 -5.500374436378479004e-01
-1.302891820669174194e-01 -4.135571718215942383e-01 5.332448482513427734e-01 -2.617137730121612549e-01 -5.826200246810913086e-01 -1.007316261529922485e-01 2.609365880489349365e-01 -2.036427557468414307e-01
-7.225368637591600418e-03 -4.206717014312744141e-01 -2.986335456371307373e-01 -5.638481378555297852e-01 -4.997920393943786621e-01 1.840776056051254272e-01 3.072689175605773926e-01 1.943848729133605957e-01
7.965691387653350830e-02 -3.492555320262908936e-01 2.163630425930023193e-01 -6.564686298370361328e-01 -3.366179466247558594e-01 -4.342764019966125488e-01 -4.856798052787780762e-02 -2.994078397750854492e-01
7.584878057241439819e-02 -1.467353701591491699e-01 1.748789548873901367e-01 -6.423938274383544922e-01 -3.685314655303955078e-01 -1.586663126945495605e-01 5.681128501892089844e-01 2.138236165046691895e-01
1.839418709278106689e-01 -8.672056794166564941e-01 3.550500869750976562e-01 -1.342503875494003296e-01 -1.855799853801727295e-01 -1.194990938529372215e-03 1.850603073835372925e-01 3.670539706945419312e-02
-5.607095360755920410e-01 -1.255525350570678711e-01 -1.745441704988479614e-01 -6.397552788257598877e-02 -4.127683937549591064e-01 4.681802093982696533e-01 1.774383485317230225e-01 -4.628476500511169434e-01
6.148788705468177795e-02 -6.777349710464477539e-01 -6.240734457969665527e-02 -6.266987919807434082e-01 -1.954728960990905762e-01 2.324130237102508545e-01 -8.980780094861984253e-02 1.998943090438842773e-01
9.078756719827651978e-02 -5.971402525901794434e-01 -3.019743263721466064e-01 -2.202863572165369987e-03 -4.700578749179840088e-01 8.817720413208007812e-02 5.609634518623352051e-01 -2.404458262026309967e-02
-9.934142976999282837e-02 -5.243096351623535156e-01 2.014996409416198730e-01 -1.180748194456100464e-01 -6.982594132423400879e-01 -1.260739266872406006e-01 2.790587842464447021e-01 -2.816955745220184326e-01
-1.649024486541748047e-01 5.924997106194496155e-02 -5.653111264109611511e-02 -1.242239102721214294e-01 -4.192801117897033691e-01 1.117076426744461060e-01 8.191365003585815430e-01 -3.023414313793182373e-01
9.912848472595214844e-02 -4.707282781600952148e-01 -3.411553204059600830e-01 -4.950901269912719727e-01 -3.899827301502227783e-01 1.259334683418273926e-01 4.478909969329833984e-01 1.963036209344863892e-01
-2.424381226301193237e-01 -4.371212720870971680e-01 5.016786232590675354e-02 -6.866855621337890625e-01 -2.241046428680419922e-01 -4.381429255008697510e-01 1.610577702522277832e-01 8.923698216676712036e-02
-2.457082569599151611e-01 -3.664806783199310303e-01 3.513013944029808044e-02 -7.075666189193725586e-01 -1.578590273857116699e-01 -4.935464560985565186e-01 1.761991828680038452e-01 6.229881942272186279e-02
-6.018108725547790527e-01 -3.647486567497253418e-01 2.950022816658020020e-01 -4.637402296066284180e-01 -4.228567481040954590e-01 -8.845590054988861084e-02 1.207802072167396545e-01 3.848019242286682129e-02
-2.742569744586944580e-01 -1.640574932098388672e-01 4.576660096645355225e-01 8.397199213504791260e-02 -8.850299566984176636e-02 1.984308212995529175e-01 5.989392399787902832e-01 -5.248076915740966797e-01
-2.846743762493133545e-01 -4.926662147045135498e-01 1.928628385066986084e-01 -5.071687102317810059e-01 -5.170637369155883789e-01 1.846847534179687500e-01 -2.226356267929077148e-01 -1.754833012819290161e-01
-5.605409145355224609e-01 -5.471459031105041504e-01 9.527640789747238159e-02 -1.753382086753845215e-01 -4.166061878204345703e-01 -3.125903606414794922e-01 6.592236459255218506e-02 -2.664298415184020996e-01
-2.292726784944534302e-01 -3.882529139518737793e-01 8.553843945264816284e-02 -4.929921627044677734e-01 -6.518346667289733887e-01 -2.681481540203094482e-01 1.989942342042922974e-01 -9.972608834505081177e-02
-2.383679449558258057e-01 -4.969815611839294434e-01 9.895031899213790894e-02 -3.899677470326423645e-02 -4.912834763526916504e-01 -4.395077526569366455e-01 2.741285264492034912e-01 -4.185751378536224365e-01
-2.772734463214874268e-01 -4.076506197452545166e-01 1.921987086534500122e-01 1.133299842476844788e-01 -4.733857810497283936e-01 4.337930679321289062e-01 1.978725790977478027e-01 -5.056998729705810547e-01
-4.365693926811218262e-01 -3.708310723304748535e-01 2.803333401679992676e-01 -3.961362242698669434e-01 -5.767379999160766602e-01 -1.379101276397705078e-01 2.909959256649017334e-01 7.489451672881841660e-03
-1.421309560537338257e-01 -2.668064236640930176e-01 -4.951756894588470459e-01 4.330960800871253014e-04 -4.642283618450164795e-01 8.623759448528289795e-02 6.242919564247131348e-01 -2.252304106950759888e-01
-4.398503601551055908e-01 -3.847618401050567627e-01 2.961314320564270020e-01 -3.465414047241210938e-01 -6.003437042236328125e-01 1.043313890695571899e-01 -3.883081674575805664e-02 -2.791051864624023438e-01
3.196714520454406738e-01 -2.699086964130401611e-01 1.875827312469482422e-01 -6.493546366691589355e-01 -5.547810792922973633e-01 5.615103617310523987e-02 3.518851846456527710e-02 -2.365114539861679077e-01
-1.542967110872268677e-01 -4.947494864463806152e-01 5.505861043930053711e-01 -3.064423203468322754e-01 -4.344126284122467041e-01 2.933111786842346191e-02 3.679321110248565674e-01 9.702943265438079834e-02
-3.469058871269226074e-01 -4.774241745471954346e-01 1.936575770378112793e-01 -4.564426541328430176e-01 -5.375142693519592285e-01 1.941442042589187622e-01 -2.169933766126632690e-01 -1.793864071369171143e-01
-6.222102046012878418e-01 -1.446714997291564941e-01 1.062929630279541016e-01 -4.916025400161743164e-01 -4.423366487026214600e-01 -5.911223962903022766e-02 3.601910471916198730e-01 1.002989858388900757e-01
1.532240360975265503e-01 -8.235855698585510254e-01 4.295750558376312256e-01 -1.726109236478805542e-01 -2.329058498144149780e-01 6.968432664871215820e-02 1.515094339847564697e-01 4.293753951787948608e-02
-2.904139459133148193e-01 -7.306298613548278809e-01 2.971554920077323914e-02 -3.874895870685577393e-01 -2.394990772008895874e-01 1.885101199150085449e-01 1.657024174928665161e-01 3.323484957218170166e-01
-2.805886864662170410e-01 -6.355423927307128906e-01 3.453398048877716064e-01 -7.409022003412246704e-02 -4.923384785652160645e-01 1.027384549379348755e-01 -5.023131147027015686e-02 -3.703124523162841797e-01
-7.847851514816284180e-02 -3.779472410678863525e-02 5.038392916321754456e-02 -7.682044506072998047e-01 -5.874662995338439941e-01 -5.495662987232208252e-02 8.129151910543441772e-02 -2.121104747056961060e-01
-6.948004364967346191e-01 -4.511725157499313354e-02 2.518309056758880615e-01 -3.402039706707000732e-01 -2.044298350811004639e-01 2.199171334505081177e-01 4.956688582897186279e-01 -1.471443846821784973e-02
1.240460872650146484e-01 7.060576975345611572e-02 6.679544597864151001e-02 -5.341429114341735840e-01 4.749332740902900696e-02 -7.703869789838790894e-02 7.089239358901977539e-01 -4.231940507888793945e-01
-2.152974754571914673e-01 -3.504576385021209717e-01 3.124012425541877747e-02 -2.249557524919509888e-01 -6.962072849273681641e-01 -3.127948343753814697e-01 2.972237169742584229e-01 -3.291782438755035400e-01
-4.469005167484283447e-01 -4.674594476819038391e-02 4.666538909077644348e-02 -7.131878137588500977e-01 3.136779069900512695e-01 2.465719133615493774e-01 3.470850288867950439e-01 -8.729746192693710327e-02
-1.799032837152481079e-01 1.028371900320053101e-01 -1.337570846080780029e-01 -4.389657378196716309e-01 -6.019362211227416992e-01 6.703809648752212524e-02 6.139516830444335938e-01 -5.214814841747283936e-02
-5.122251510620117188e-01 -1.303051710128784180e-01 -8.552627265453338623e-02 -4.875592887401580811e-01 4.121644794940948486e-01 -2.233158051967620850e-02 4.498718082904815674e-01 -3.207088410854339600e-01
2.398592978715896606e-02 1.093153506517410278e-01 -2.050174623727798462e-01 -4.541266560554504395e-01 -2.061655968427658081e-01 -1.028850972652435303e-01 7.472391128540039062e-01 -3.574296236038208008e-01
3.770631253719329834e-01 -1.969275623559951782e-01 -4.344939440488815308e-02 -5.113400816917419434e-01 2.415921241044998169e-01 2.105394154787063599e-01 6.181702017784118652e-01 -2.661921381950378418e-01
-5.618786811828613281e-01 -3.109709620475769043e-01 2.970002591609954834e-01 -5.155905485153198242e-01 -3.968702852725982666e-01 -1.600521653890609741e-01 2.202627062797546387e-01 4.368495568633079529e-02
1.179035454988479614e-01 -6.999751329421997070e-01 4.654975533485412598e-01 -2.159323543310165405e-01 -4.106355309486389160e-01 1.585061848163604736e-01 1.960700750350952148e-01 2.508936077356338501e-02
2.331016026437282562e-02 -3.623942732810974121e-01 -1.594511121511459351e-01 -7.658365964889526367e-01 -2.530017495155334473e-01 -3.007101714611053467e-01 2.915993332862854004e-01 1.293449699878692627e-01
-4.133751392364501953e-01 -8.138909935951232910e-01 1.277563720941543579e-01 -2.499629408121109009e-01 -1.283374726772308350e-01 -2.511751055717468262e-01 -9.106191992759704590e-02 6.896333768963813782e-03
-6.912340223789215088e-02 -8.466868847608566284e-02 2.860089018940925598e-02 -7.077128887176513672e-01 -6.127530932426452637e-01 -1.722802072763442993e-01 2.092428952455520630e-01 -1.935154497623443604e-01
-5.819778144359588623e-02 -5.082491040229797363e-01 1.981548368930816650e-01 -1.575082391500473022e-01 -5.716308951377868652e-01 -3.784412741661071777e-01 2.983270287513732910e-01 -3.394746780395507812e-01
2.559992969036102295e-01 -3.661026805639266968e-02 2.279063463211059570e-01 -5.135453343391418457e-01 1.835028231143951416e-01 3.450109064579010010e-01 3.603720963001251221e-01 -5.786883234977722168e-01
7.060232758522033691e-02 5.759642645716667175e-02 -2.452118992805480957e-01 -4.983193874359130859e-01 -2.475190907716751099e-01 -2.597182393074035645e-01 6.418573856353759766e-01 -3.775537908077239990e-01
5.590029060840606689e-02 -3.306130170822143555e-01 6.246137619018554688e-02 -7.053642272949218750e-01 -3.518077731132507324e-01 -2.743299901485443115e-01 -1.936249881982803345e-01 -3.867994546890258789e-01
-4.964678585529327393e-01 -5.074992775917053223e-01 3.065766692161560059e-01 -1.194035634398460388e-01 -4.888617098331451416e-01 -5.031299311667680740e-03 -3.798765689134597778e-02 -3.837495446205139160e-01
-4.269866347312927246e-01 -4.008505046367645264e-01 6.085061430931091309e-01 -4.844318628311157227e-01 -1.982019245624542236e-01 6.549467146396636963e-02 8.845059573650360107e-02 2.549916878342628479e-02
1.216373071074485779e-01 -3.025074303150177002e-01 -3.947212994098663330e-01 -6.519051790237426758e-01 -3.601003289222717285e-01 -2.858275547623634338e-03 3.901460766792297363e-01 1.761074960231781006e-01
-3.528311550617218018e-01 -3.873362243175506592e-01 4.645112156867980957e-01 -1.229374110698699951e-01 -4.856212437152862549e-01 5.940108373761177063e-02 -4.483604803681373596e-03 -5.051929354667663574e-01
-2.470594346523284912e-01 -4.755465090274810791e-01 4.675379395484924316e-01 2.628850564360618591e-02 8.402673900127410889e-02 2.859088182449340820e-01 6.328465938568115234e-01 -6.507860124111175537e-02
-3.053427301347255707e-02 5.232630670070648193e-02 -3.642762303352355957e-01 -6.801111102104187012e-01 -2.410931512713432312e-02 1.449135988950729370e-01 2.277199327945709229e-01 -5.724015831947326660e-01
1.650725603103637695e-01 -1.478616334497928619e-02 4.104874096810817719e-03 -7.400672435760498047e-01 1.512530595064163208e-01 -5.503030866384506226e-02 2.151208221912384033e-01 -5.938293933868408203e-01
-2.566284835338592529e-01 -6.290336847305297852e-01 5.533149838447570801e-01 -6.858266144990921021e-02 -2.582052052021026611e-01 1.209038123488426208e-01 3.735802471637725830e-01 8.214306086301803589e-02
-4.176954329013824463e-01 -2.890780270099639893e-01 5.226233974099159241e-02 -5.052136182785034180e-01 -5.747441053390502930e-01 -3.069479167461395264e-01 1.979873478412628174e-01 -1.422869414091110229e-01
-3.612487614154815674e-01 -3.185406625270843506e-01 -4.291292428970336914e-01 -4.392409026622772217e-01 4.365153312683105469e-01 -1.195816621184349060e-01 3.337643444538116455e-01 -2.733181118965148926e-01
1.308144181966781616e-01 -5.991747379302978516e-01 4.733197987079620361e-01 -1.667719334363937378e-01 -2.944228649139404297e-01 1.948694288730621338e-01 4.538311958312988281e-01 2.034974247217178345e-01
-2.197561562061309814e-01 -2.851697802543640137e-01 -1.823526322841644287e-01 -6.490914225578308105e-01 4.908959865570068359e-01 -1.646348088979721069e-01 3.430041372776031494e-01 -1.734299808740615845e-01
3.914658427238464355e-01 -1.876661479473114014e-01 1.887030303478240967e-01 -5.047808885574340820e-01 -6.210948228836059570e-01 -3.271216154098510742e-02 1.889437586069107056e-01 -3.139978945255279541e-01
-6.384827662259340286e-03 -4.356422126293182373e-01 -4.838849902153015137e-01 -1.664886176586151123e-01 -4.298556745052337646e-01 9.870101511478424072e-02 5.946730375289916992e-01 -1.258184295147657394e-02
-6.702685356140136719e-02 -6.727607250213623047e-01 4.189124405384063721e-01 -4.779739081859588623e-01 -2.010644227266311646e-01 2.530917227268218994e-01 -7.902986556291580200e-02 1.680049449205398560e-01
-3.017559647560119629e-01 -5.569738149642944336e-01 4.003404825925827026e-02 -1.806951910257339478e-01 -5.840579271316528320e-01 -3.309058547019958496e-01 1.206003129482269287e-01 -3.151240646839141846e-01
2.410914152860641479e-01 -1.215569004416465759e-01 6.740681082010269165e-02 -5.705926418304443359e-01 2.275237590074539185e-01 -6.723860651254653931e-02 6.921274662017822266e-01 -2.482957690954208374e-01
2.644118964672088623e-01 -6.981227993965148926e-01 2.837699353694915771e-01 -3.001493811607360840e-01 -1.766880601644515991e-01 3.910917639732360840e-01 2.384328991174697876e-01 1.762787103652954102e-01
-4.602202177047729492e-01 -6.614401936531066895e-01 -2.657096982002258301e-01 2.101789563894271851e-01 9.442312270402908325e-02 -1.163149904459714890e-02 3.499773144721984863e-01 -3.230824768543243408e-01
2.369077317416667938e-02 -1.528305858373641968e-01 3.355888426303863525e-01 -7.619183063507080078e-01 -2.849615812301635742e-01 -2.366665005683898926e-01 -1.483224928379058838e-01 -3.517509996891021729e-01
-4.554313421249389648e-01 -1.219086125493049622e-01 2.546417415142059326e-01 -6.308999061584472656e-01 -3.045713305473327637e-01 -3.939465284347534180e-01 2.060103416442871094e-01 -1.563513576984405518e-01
-5.895727276802062988e-01 -3.296784460544586182e-01 2.192888110876083374e-01 -4.466724097728729248e-01 -3.766508102416992188e-01 -3.497457504272460938e-01 8.534957468509674072e-02 -1.569706797599792480e-01
-3.477708101272583008e-01 -2.699377536773681641e-01 1.939788758754730225e-01 -6.758556962013244629e-01 -2.522569298744201660e-01 -4.612669646739959717e-01 1.823001354932785034e-01 -4.632698744535446167e-02
4.447108209133148193e-01 -7.040983438491821289e-01 -2.117869555950164795e-01 4.553032107651233673e-03 -3.175517916679382324e-02 2.773332893848419189e-01 3.427439630031585693e-01 -2.573086917400360107e-01
-1.371635794639587402e-01 -4.191848933696746826e-01 -5.513789653778076172e-01 -2.605335712432861328e-01 -2.849426269531250000e-01 2.353580892086029053e-01 5.300179123878479004e-01 1.267639994621276855e-01
2.986080944538116455e-01 -6.324313879013061523e-01 1.123577821999788284e-03 -3.174830377101898193e-01 -2.120954245328903198e-01 5.159596204757690430e-01 2.969192862510681152e-01 1.034753173589706421e-01
1.251804977655410767e-01 -5.461772680282592773e-01 -1.680341511964797974e-01 -4.567888975143432617e-01 -2.928238213062286377e-01 5.832446217536926270e-01 -1.471520811319351196e-01 -3.943266347050666809e-02
-3.743826150894165039e-01 -5.741159319877624512e-01 -4.558833241462707520e-01 4.008427634835243225e-02 8.510944247245788574e-02 2.271758317947387695e-01 2.231549471616744995e-03 -5.117955207824707031e-01
-1.260776668787002563e-01 -3.457440435886383057e-01 -2.901620045304298401e-02 -4.737696647644042969e-01 5.005009174346923828e-01 2.661487758159637451e-01 5.634320974349975586e-01 -2.176690101623535156e-02
-1.533227264881134033e-01 -8.730552196502685547e-01 -1.496120393276214600e-01 -2.170641422271728516e-01 -2.301690727472305298e-01 -2.944911718368530273e-01 6.855536997318267822e-02 1.906420476734638214e-02
-2.702858448028564453e-01 -6.006109714508056641e-01 -2.376645356416702271e-01 -4.666192829608917236e-01 -4.147226363420486450e-02 3.942305445671081543e-01 1.453936398029327393e-01 3.372196555137634277e-01
1.908097267150878906e-01 -3.601956367492675781e-01 -1.582715362310409546e-01 -2.637326121330261230e-01 3.910760283470153809e-01 -2.521685883402824402e-02 5.331274271011352539e-01 -5.490399003028869629e-01
-5.601398348808288574e-01 -3.771452307701110840e-01 3.082333207130432129e-01 -2.901535928249359131e-01 -2.450166046619415283e-01 2.520245313644409180e-01 3.802329003810882568e-01 3.109360635280609131e-01
-5.496927499771118164e-01 -5.717291235923767090e-01 2.003401666879653931e-01 -1.106037646532058716e-01 -2.883745133876800537e-01 -1.622181087732315063e-01 -1.354086250066757202e-01 -4.367886185646057129e-01
-6.305249333381652832e-01 -2.105252593755722046e-01 1.889232099056243896e-01 2.938545495271682739e-02 -4.461404681205749512e-02 1.613957434892654419e-01 4.928681254386901855e-01 -5.006034970283508301e-01
-5.268719792366027832e-01 -4.255787432193756104e-01 2.499320656061172485e-01 2.869721688330173492e-02 1.338099241256713867e-01 3.191325366497039795e-01 5.745490789413452148e-01 -1.677549034357070923e-01
-2.573031485080718994e-01 -4.428991675376892090e-01 2.887217104434967041e-01 -1.025977432727813721e-01 -6.474071741104125977e-01 8.399832248687744141e-02 3.341679275035858154e-02 -4.652317166328430176e-01
-5.622014999389648438e-01 -1.121988967061042786e-01 -8.784425258636474609e-02 -5.708892941474914551e-01 3.372235894203186035e-01 1.722714900970458984e-01 3.276146650314331055e-01 -2.949253618717193604e-01
-8.062802255153656006e-02 -5.669834613800048828e-01 2.019599080085754395e-01 -4.678740203380584717e-01 -1.724387556314468384e-01 -5.038219094276428223e-01 3.273488879203796387e-01 1.469901949167251587e-01
-1.460378617048263550e-01 -5.352209210395812988e-01 -4.318966269493103027e-01 -3.477937728166580200e-02 -4.340206086635589600e-01 -1.237542554736137390e-01 5.484241247177124023e-01 -3.057103371247649193e-03
-1.113563701510429382e-01 -4.090951085090637207e-01 1.916447579860687256e-01 -7.598630785942077637e-01 -4.443045556545257568e-01 -4.042563214898109436e-02 -1.100071519613265991e-02 8.342375606298446655e-02
-3.199830949306488037e-01 -8.300205469131469727e-01 3.989791572093963623e-01 -1.745078563690185547e-01 -8.848965167999267578e-02 -7.498959451913833618e-02 -8.338367566466331482e-03 -7.426946610212326050e-02
2.652569711208343506e-01 -1.200336664915084839e-01 1.671605110168457031e-01 -5.815607309341430664e-01 1.254899352788925171e-01 -2.909477353096008301e-01 5.448433756828308105e-01 -3.896441459655761719e-01
-3.487787395715713501e-02 -7.702484130859375000e-01 -1.154363900423049927e-01 -5.109480023384094238e-01 -3.184816241264343262e-01 -3.940725233405828476e-03 -1.709340214729309082e-01 2.104652486741542816e-02
-4.489190876483917236e-01 -3.670774400234222412e-01 8.579149842262268066e-02 -3.386017084121704102e-01 -6.819775104522705078e-01 -3.490202873945236206e-02 7.379948347806930542e-02 -2.644932568073272705e-01
1.069013699889183044e-01 -5.186273455619812012e-01 -4.041118919849395752e-01 -8.590168505907058716e-02 -4.615747630596160889e-01 3.592846095561981201e-01 1.178980544209480286e-01 -4.391761720180511475e-01
-7.604272663593292236e-02 -7.460876703262329102e-01 -1.267571896314620972e-01 -5.921823903918266296e-02 -3.059821128845214844e-01 1.491616666316986084e-01 5.112032294273376465e-01 2.019736915826797485e-01
1.176905855536460876e-01 -7.369285821914672852e-01 -3.083658516407012939e-01 -3.748483657836914062e-01 -1.457999944686889648e-01 4.258438646793365479e-01 4.965968057513237000e-02 4.917112737894058228e-02
-2.802410423755645752e-01 -4.238680303096771240e-01 1.499156355857849121e-01 2.279449105262756348e-01 -2.732218801975250244e-01 1.640743166208267212e-01 2.756260037422180176e-01 -6.998765468597412109e-01
3.610984981060028076e-01 -2.640661895275115967e-01 1.867939159274101257e-02 -5.730745792388916016e-01 -5.836860537528991699e-01 -1.246683672070503235e-01 1.219256371259689331e-01 -3.162533342838287354e-01
3.060131520032882690e-02 -3.162493184208869934e-02 -3.747141361236572266e-01 -4.991015195846557617e-01 -1.647257208824157715e-01 5.382496714591979980e-01 1.863607317209243774e-01 -5.069248676300048828e-01
6.121493503451347351e-02 -6.107375025749206543e-01 5.662566423416137695e-01 -2.637649476528167725e-01 -2.681692242622375488e-01 3.153479695320129395e-01 2.074352204799652100e-01 1.365485489368438721e-01
-6.938695907592773438e-01 -1.982984095811843872e-01 2.410463094711303711e-01 -7.303371094167232513e-03 4.836715757846832275e-02 8.784554898738861084e-02 3.168762624263763428e-01 -5.573143362998962402e-01
-8.680983632802963257e-02 -8.030021786689758301e-01 -1.544340699911117554e-01 -4.656506478786468506e-01 -9.886477887630462646e-02 5.560171231627464294e-02 6.049099937081336975e-02 3.007426261901855469e-01
-1.480386704206466675e-01 -1.943363167811185122e-04 -3.927033841609954834e-01 -6.141886115074157715e-01 7.163031399250030518e-02 1.561335027217864990e-01 2.204560488462448120e-01 -6.070679426193237305e-01
-4.571247398853302002e-01 -4.544788897037506104e-01 1.289306432008743286e-01 -6.378333568572998047e-01 -2.345867753028869629e-01 2.035008072853088379e-01 -2.407851964235305786e-01 8.130437880754470825e-02
7.915746420621871948e-02 -1.067154929041862488e-01 -5.046243667602539062e-01 -4.313443601131439209e-01 -2.160512059926986694e-01 1.733346879482269287e-01 2.737390697002410889e-01 -6.244887709617614746e-01
-5.710943341255187988e-01 -5.199401974678039551e-01 9.762821346521377563e-02 -3.622879385948181152e-01 -1.471420824527740479e-01 -4.715908169746398926e-01 -8.269572630524635315e-03 -1.364277899265289307e-01
-1.262603048235177994e-02 -2.541403472423553467e-01 1.342831104993820190e-01 -2.634600698947906494e-01 3.058412671089172363e-01 -1.009030193090438843e-01 8.426864743232727051e-01 -1.843071579933166504e-01
1.611458212137222290e-01 -8.571514487266540527e-02 2.120868414640426636e-01 -4.315299689769744873e-01 2.511402964591979980e-01 -1.309933960437774658e-01 6.420420408248901367e-01 -4.929881989955902100e-01
-5.769691243767738342e-02 -1.225086580961942673e-02 1.708007156848907471e-01 -5.783606767654418945e-01 2.801104485988616943e-01 1.413281075656414032e-02 1.661697477102279663e-01 -7.256536483764648438e-01
-1.696247607469558716e-01 -1.074761077761650085e-01 3.159743547439575195e-02 -6.652557253837585449e-01 3.048900067806243896e-01 -1.928206682205200195e-01 6.141778826713562012e-01 -9.359839558601379395e-02
-6.067515164613723755e-02 -7.964770197868347168e-01 3.172383606433868408e-01 -3.801263868808746338e-01 -3.285839259624481201e-01 -1.070603169500827789e-02 -9.068646281957626343e-02 2.237598411738872528e-02
-4.073967933654785156e-01 -1.790380179882049561e-01 7.489702850580215454e-02 -5.091512799263000488e-01 4.276729822158813477e-01 3.478122651576995850e-01 3.789404928684234619e-01 -2.994248569011688232e-01
-7.508495450019836426e-02 -6.201246380805969238e-01 4.596469998359680176e-01 -1.699344515800476074e-01 -5.272814631462097168e-01 -1.376960277557373047e-01 1.972232758998870850e-01 -1.837708950042724609e-01
-3.105840981006622314e-01 -8.165277838706970215e-01 4.800987429916858673e-03 -4.271255433559417725e-01 -1.306140869855880737e-01 -8.802100270986557007e-02 -1.497641205787658691e-01 8.440160006284713745e-02
-3.236327767372131348e-01 -6.967884898185729980e-01 1.819962412118911743e-01 -5.266432762145996094e-01 -9.866043180227279663e-02 9.961805492639541626e-02 -3.542650490999221802e-02 2.799270451068878174e-01
-1.281604468822479248e-01 -3.874894082546234131e-01 1.404277831315994263e-01 -7.881657481193542480e-01 -3.474371740594506264e-03 -4.061388373374938965e-01 1.133122295141220093e-01 1.212485060095787048e-01
-8.793958276510238647e-02 2.090991884469985962e-01 2.550812363624572754e-01 -3.455350399017333984e-01 -1.138486862182617188e-01 1.642080694437026978e-01 7.025247216224670410e-01 -4.802252948284149170e-01
-3.503478765487670898e-01 -6.136215925216674805e-01 4.293989241123199463e-01 -7.491329312324523926e-02 -4.270936548709869385e-01 1.463156342506408691e-01 -2.766939625144004822e-02 -3.258018493652343750e-01
-5.927801728248596191e-01 -6.426955573260784149e-03 3.779321163892745972e-02 -2.584325671195983887e-01 -2.427746057510375977e-01 1.467938125133514404e-01 7.062726020812988281e-01 3.233784437179565430e-02
-2.197999656200408936e-01 -2.324458956718444824e-01 6.911324709653854370e-02 -5.943521857261657715e-01 4.777716994285583496e-01 -2.256798297166824341e-01 4.399204254150390625e-01 -2.586472928524017334e-01
-2.452989071607589722e-01 -6.258394122123718262e-01 -3.986313566565513611e-02 2.632513046264648438e-01 1.264200806617736816e-01 -6.415694952011108398e-02 2.523675858974456787e-01 -6.272764205932617188e-01
2.578888535499572754e-01 -1.765564680099487305e-01 -9.188594669103622437e-02 -7.855169773101806641e-01 -2.784051597118377686e-01 2.391851395368576050e-01 3.593477308750152588e-01 1.139796227216720581e-01
-1.888470202684402466e-01 -5.011095404624938965e-01 9.019778668880462646e-02 -7.216293215751647949e-01 -1.232979595661163330e-01 2.924991846084594727e-01 -1.837330870330333710e-02 2.885234057903289795e-01
-2.350927293300628662e-01 -5.115897655487060547e-01 4.454733133316040039e-01 3.532110154628753662e-02 2.274798601865768433e-01 3.520273566246032715e-01 5.544455647468566895e-01 -1.526001375168561935e-02
3.435501083731651306e-02 -7.306517660617828369e-02 2.497314661741256714e-01 -7.453086972236633301e-01 -3.020273447036743164e-01 -1.103309392929077148e-01 -1.904034614562988281e-01 -4.857813715934753418e-01
-2.167568206787109375e-01 -2.434339970350265503e-01 5.187861919403076172e-01 -3.977474570274353027e-02 -1.666194796562194824e-01 6.076106429100036621e-01 4.178122580051422119e-01 -2.269700318574905396e-01
1.195701062679290771e-01 7.379139214754104614e-02 -3.182969093322753906e-01 -6.392618417739868164e-01 -1.738571971654891968e-01 2.147700339555740356e-01 4.139438271522521973e-01 -4.717913866043090820e-01
1.588722765445709229e-01 -6.403052806854248047e-01 -5.460609793663024902e-01 -1.050938814878463745e-01 -7.970502227544784546e-02 3.571254909038543701e-01 1.853127330541610718e-01 -2.954809367656707764e-01
-2.154797166585922241e-01 -6.051666736602783203e-01 -1.127539202570915222e-01 -5.332068204879760742e-01 2.891123481094837189e-02 4.064176082611083984e-01 1.615750044584274292e-01 3.133709430694580078e-01
1.583569049835205078e-01 -1.749898046255111694e-01 1.699730008840560913e-01 -4.587407708168029785e-01 3.098762333393096924e-01 -1.694438308477401733e-01 6.719798445701599121e-01 -3.587146997451782227e-01
-6.634315252304077148e-01 -1.923407912254333496e-01 2.383647263050079346e-01 -1.140368208289146423e-01 -5.879298225045204163e-02 3.278672099113464355e-01 5.698664784431457520e-01 -1.316817998886108398e-01
-3.029429316520690918e-01 -2.160892784595489502e-01 -4.525097012519836426e-01 -3.490327596664428711e-01 -3.830600380897521973e-01 4.311495646834373474e-02 6.095730066299438477e-01 1.215273290872573853e-01
-5.782074332237243652e-01 -2.502443455159664154e-02 2.790406048297882080e-01 -7.576121389865875244e-02 -6.743596494197845459e-02 -1.242552474141120911e-01 6.085238456726074219e-01 -4.372164011001586914e-01
-3.792001008987426758e-01 -1.921656168997287750e-02 1.651183962821960449e-01 -6.674120426177978516e-01 3.849858343601226807e-01 8.138416707515716553e-02 2.205541431903839111e-01 -4.238555431365966797e-01
-3.905134499073028564e-01 -5.740608572959899902e-01 2.061832398176193237e-01 -5.758390426635742188e-01 -7.832977175712585449e-02 -3.495187461376190186e-01 2.474473416805267334e-02 1.222294121980667114e-01
-6.482414603233337402e-01 -5.354020977392792702e-04 1.867039501667022705e-01 -2.952857911586761475e-01 -2.457518726587295532e-01 8.266372233629226685e-02 6.235795617103576660e-01 -4.064331948757171631e-02
-5.902991164475679398e-03 1.785653084516525269e-01 -2.211222797632217407e-01 -5.248297452926635742e-01 -4.025493860244750977e-01 1.910806298255920410e-01 5.764155387878417969e-01 -3.360442221164703369e-01
-1.647589057683944702e-01 -3.488794565200805664e-01 7.788842171430587769e-02 -4.579317271709442139e-01 5.487909317016601562e-01 3.356616571545600891e-02 5.712871551513671875e-01 -8.186873793601989746e-02
2.454857081174850464e-01 -3.732426464557647705e-01 1.598045229911804199e-01 -5.732746720314025879e-01 -5.605317354202270508e-01 -1.391590833663940430e-01 2.171023748815059662e-03 -3.356776833534240723e-01
-8.014860749244689941e-02 -2.914637923240661621e-01 2.492605447769165039e-01 -4.479418992996215820e-01 4.562782645225524902e-01 2.840389125049114227e-02 6.609246730804443359e-01 -4.933242686092853546e-03
-2.475871741771697998e-01 -6.000196337699890137e-01 -4.251703619956970215e-02 -4.227588474750518799e-01 -3.723878860473632812e-01 9.677027910947799683e-02 -4.023925960063934326e-01 -2.969636917114257812e-01
-3.574771434068679810e-02 -2.507919967174530029e-01 -4.548301994800567627e-01 -3.625726103782653809e-01 -5.737426280975341797e-01 3.410134613513946533e-01 3.896664679050445557e-01 1.360992528498172760e-02
1.404530256986618042e-01 -3.348505496978759766e-01 7.828642427921295166e-02 -3.132931292057037354e-01 4.748578965663909912e-01 -1.921375691890716553e-01 5.601621270179748535e-01 -4.332184195518493652e-01
-4.603753387928009033e-01 -3.001598417758941650e-01 5.173474550247192383e-01 -1.939849555492401123e-01 -1.527215093374252319e-01 5.826515555381774902e-01 1.708277165889739990e-01 -2.629039622843265533e-02
-3.243566751480102539e-01 -3.833365812897682190e-02 3.432384133338928223e-01 -1.737839728593826294e-01 1.512416154146194458e-01 -7.253218442201614380e-02 7.506853938102722168e-01 -3.919775784015655518e-01
-2.237506210803985596e-01 -2.822850048542022705e-01 -3.888176009058952332e-02 -6.506008505821228027e-01 4.349133074283599854e-01 -2.603762745857238770e-01 4.232541918754577637e-01 -9.678923338651657104e-02
-1.763815432786941528e-01 -3.137303590774536133e-01 -5.052058100700378418e-01 4.391870275139808655e-02 -3.835285305976867676e-01 1.284963786602020264e-01 5.961903333663940430e-01 -3.070061206817626953e-01
-4.643940627574920654e-01 -1.833836734294891357e-01 1.327052363194525242e-03 -4.738921821117401123e-01 4.312797486782073975e-01 3.983320295810699463e-01 3.198206126689910889e-01 -2.813844680786132812e-01
-2.057552933692932129e-01 -4.372798800468444824e-01 -2.036721855401992798e-01 -3.943706452846527100e-01 -4.072862565517425537e-01 4.627963602542877197e-01 3.583624958992004395e-01 2.468890845775604248e-01
-2.306950688362121582e-01 -2.267469614744186401e-01 1.355758905410766602e-01 -5.736795663833618164e-01 5.396656990051269531e-01 2.336852997541427612e-01 3.936771154403686523e-01 -2.169033288955688477e-01
-1.208661794662475586e-01 -4.768910706043243408e-01 9.547869861125946045e-02 2.152859866619110107e-01 -2.320327460765838623e-01 4.599105417728424072e-01 2.626569569110870361e-01 -6.067590713500976562e-01
-1.926871538162231445e-01 -1.849350631237030029e-01 -3.861817121505737305e-01 -3.748866617679595947e-01 3.316195011138916016e-01 2.359611541032791138e-01 2.355587780475616455e-01 -6.464187502861022949e-01
2.477884441614151001e-01 -1.812207549810409546e-01 1.935796588659286499e-01 -2.829343676567077637e-01 1.328050047159194946e-01 -2.216013371944427490e-01 5.773600935935974121e-01 -6.230137944221496582e-01
-3.677184581756591797e-01 -7.169209718704223633e-01 -3.560830652713775635e-02 2.005778104066848755e-01 2.109630405902862549e-01 2.106562405824661255e-01 2.148715555667877197e-01 -4.174408316612243652e-01
-6.315473318099975586e-01 -3.630857765674591064e-01 1.725664883852005005e-01 -2.311382144689559937e-01 -4.675868153572082520e-01 -2.290880233049392700e-01 3.228159844875335693e-01 -1.038435995578765869e-01
-6.826052442193031311e-03 -4.997770488262176514e-01 -7.192490994930267334e-02 -5.382501482963562012e-01 -2.395187467336654663e-01 -4.315270483493804932e-01 4.066102504730224609e-01 2.153440117835998535e-01
-5.077278241515159607e-02 -8.364952206611633301e-01 8.905617147684097290e-02 -3.406016528606414795e-01 -3.461545109748840332e-01 -1.750483810901641846e-01 -1.323549449443817139e-01 -7.599253207445144653e-02
-5.390464663505554199e-01 -1.073378548026084900e-01 7.313649356365203857e-02 1.824852515710517764e-04 -1.076151058077812195e-01 3.117859661579132080e-01 6.646535396575927734e-01 -3.768321871757507324e-01
-6.233706325292587280e-02 -6.098127961158752441e-01 -2.035258412361145020e-01 -5.983759164810180664e-01 -4.057116508483886719e-01 1.063252612948417664e-01 -2.166045606136322021e-01 -4.406254366040229797e-02
1.286346167325973511e-01 -9.342693090438842773e-01 -2.717436850070953369e-01 -1.396433264017105103e-01 6.280151009559631348e-02 2.955663762986660004e-02 8.683201670646667480e-02 6.994130462408065796e-02
1.686557084321975708e-01 3.162353241350501776e-04 -1.382293254137039185e-01 -5.443946719169616699e-01 2.055054903030395508e-02 8.043503761291503906e-02 3.016992807388305664e-01 -7.471061944961547852e-01
1.656060069799423218e-01 -5.497348904609680176e-01 5.901355147361755371e-01 -1.217704415321350098e-01 -4.230408668518066406e-01 -3.738111630082130432e-02 3.420403003692626953e-01 -9.962835162878036499e-02
-4.058454632759094238e-01 -7.852802872657775879e-01 3.056723177433013916e-01 -2.702855169773101807e-01 -1.677714586257934570e-01 -1.357463449239730835e-01 -6.202912330627441406e-02 -4.138093441724777222e-02
2.893006205558776855e-01 -2.732076942920684814e-01 1.410282254219055176e-01 -2.371212542057037354e-01 9.866285324096679688e-02 -2.763414978981018066e-01 5.663233399391174316e-01 -5.989376306533813477e-01
6.400077836588025093e-05 -6.187637448310852051e-01 -2.055460959672927856e-01 -5.447682738304138184e-01 -2.932671308517456055e-01 3.512326478958129883e-01 1.152932569384574890e-01 2.354727089405059814e-01
-2.391769737005233765e-01 -4.704229831695556641e-01 3.601572662591934204e-02 -7.195006608963012695e-01 -4.052304327487945557e-01 -9.885481745004653931e-02 -1.688599735498428345e-01 4.551044199615716934e-03
-2.020837515592575073e-01 -3.181023001670837402e-01 -3.998608589172363281e-01 -3.706986308097839355e-01 4.178731143474578857e-01 2.484308481216430664e-01 5.398049950599670410e-01 -1.814987659454345703e-01
-3.832393586635589600e-01 -5.866060256958007812e-01 -2.881224751472473145e-01 1.608332693576812744e-01 1.492632329463958740e-01 -1.977000087499618530e-01 2.652185559272766113e-01 -5.181057453155517578e-01
-1.607689559459686279e-01 -3.499989211559295654e-01 2.883574366569519043e-01 1.230058167129755020e-02 9.336790442466735840e-02 2.461586892604827881e-01 8.360853791236877441e-01 -1.534616923891007900e-03
-1.424364149570465088e-01 -9.079407900571823120e-02 -2.784477174282073975e-01 -5.744476914405822754e-01 3.177545666694641113e-01 8.562799543142318726e-02 6.393326520919799805e-01 -2.165604531764984131e-01
-6.088154911994934082e-01 -3.234632909297943115e-01 3.389845192432403564e-01 -4.194741845130920410e-01 -3.484515845775604248e-01 1.842990070581436157e-01 -1.722940206527709961e-01 -2.208538204431533813e-01
-3.932174444198608398e-01 -5.882272124290466309e-01 -2.747232466936111450e-02 2.029991596937179565e-01 2.035690248012542725e-01 -6.451700627803802490e-02 3.480137884616851807e-01 -5.391556620597839355e-01
-1.263664960861206055e-01 -7.037511467933654785e-01 -4.102327823638916016e-01 3.020641207695007324e-02 8.554946631193161011e-03 5.751270800828933716e-02 5.619001984596252441e-01 2.120874822139739990e-02
-5.829513072967529297e-01 -2.681324258446693420e-02 3.273005485534667969e-01 -1.220174804329872131e-01 5.725298449397087097e-02 5.513397231698036194e-02 4.624995291233062744e-01 -5.632151961326599121e-01
-2.258113473653793335e-01 -2.822556793689727783e-01 2.052671648561954498e-02 -5.772381424903869629e-01 4.935807883739471436e-01 -3.356911540031433105e-01 3.622875213623046875e-01 -2.194383144378662109e-01
9.057665616273880005e-02 -9.048790335655212402e-01 2.901672124862670898e-01 -3.073230013251304626e-02 -2.558846771717071533e-01 5.949259921908378601e-02 1.366199553012847900e-01 1.293403469026088715e-02
8.427408337593078613e-02 -3.892694711685180664e-01 -4.164526760578155518e-01 -4.783473014831542969e-01 3.971994221210479736e-01 -1.308247148990631104e-01 4.373801350593566895e-01 -2.700636684894561768e-01
-3.574644625186920166e-01 -2.583901286125183105e-01 -8.105498552322387695e-02 -5.294513106346130371e-01 4.856421053409576416e-01 1.733426451683044434e-01 4.721886515617370605e-01 -1.723569184541702271e-01
1.569222360849380493e-01 -2.055731862783432007e-01 9.831039607524871826e-02 -6.069971323013305664e-01 3.682312965393066406e-01 -2.174788117408752441e-01 5.004873275756835938e-01 -3.487485349178314209e-01
3.613335192203521729e-01 -7.694120407104492188e-01 -2.593103647232055664e-01 -1.832083463668823242e-01 -7.298438996076583862e-02 2.407600432634353638e-01 3.365812301635742188e-01 7.548243273049592972e-03
-5.547279715538024902e-01 -3.174629807472229004e-01 4.353411793708801270e-01 -2.732313275337219238e-01 -8.522191643714904785e-02 4.304328858852386475e-01 3.416322469711303711e-01 1.344218403100967407e-01
-3.138712644577026367e-01 -5.041851997375488281e-01 -1.219787523150444031e-01 8.089900016784667969e-02 -4.511966109275817871e-01 3.066732287406921387e-01 7.396012544631958008e-02 -5.681211352348327637e-01
-3.122427761554718018e-01 -2.674321532249450684e-01 1.407636236399412155e-02 -5.010758042335510254e-01 5.255235433578491211e-01 3.024835288524627686e-01 4.024311006069183350e-01 -2.238018810749053955e-01
-4.611357450485229492e-01 -2.422535121440887451e-01 1.001779213547706604e-01 -5.144085288047790527e-01 4.642121195793151855e-01 2.351932078599929810e-01 4.092524349689483643e-01 -1.253755688667297363e-01
-4.882917106151580811e-01 -4.765819013118743896e-01 2.492390573024749756e-01 -1.076017692685127258e-01 -3.478321805596351624e-02 2.929650545120239258e-01 5.534325242042541504e-01 2.596474587917327881e-01
-4.956718161702156067e-02 -3.167632222175598145e-01 -5.194437503814697266e-01 -2.625393867492675781e-01 -3.825619220733642578e-01 2.800961136817932129e-01 5.774932503700256348e-01 -1.223896443843841553e-02
-7.914119958877563477e-02 -7.759429812431335449e-01 -6.779877096414566040e-02 -4.219048321247100830e-01 -2.058967947959899902e-01 2.119600772857666016e-01 1.594046056270599365e-01 3.103518187999725342e-01
-4.312342405319213867e-01 -1.568409800529479980e-01 3.116366863250732422e-01 -2.212970405817031860e-01 -3.427508175373077393e-01 5.634016990661621094e-01 4.558188021183013916e-01 2.603659965097904205e-02
-6.254243105649948120e-02 -4.928433150053024292e-02 -1.870797127485275269e-01 -4.078639745712280273e-01 -2.868849635124206543e-01 -1.292635407298803329e-02 7.673082947731018066e-01 -3.479593694210052490e-01
-3.120068907737731934e-01 -8.139421343803405762e-01 3.819335997104644775e-02 -4.233214259147644043e-01 -1.523797363042831421e-01 1.603133417665958405e-02 -1.858712285757064819e-01 3.828333690762519836e-02
-3.494427800178527832e-01 -1.067213714122772217e-01 -4.189297258853912354e-01 -1.475589424371719360e-01 -3.863135278224945068e-01 1.863964833319187164e-03 7.074360251426696777e-01 -1.397039592266082764e-01
-1.336425691843032837e-01 -3.255489766597747803e-01 5.037001967430114746e-01 -5.439521744847297668e-02 2.270078808069229126e-01 4.205069541931152344e-01 5.821124315261840820e-01 -2.286288887262344360e-01
3.129628300666809082e-02 -1.135160252451896667e-01 1.808307319879531860e-01 -3.889096379280090332e-01 3.079526424407958984e-01 3.703653439879417419e-02 3.680323064327239990e-01 -7.553341388702392578e-01
-4.355367720127105713e-01 -2.996888160705566406e-01 -2.593098878860473633e-01 -5.528274774551391602e-01 4.495492279529571533e-01 -4.837001487612724304e-02 3.057382702827453613e-01 -2.229899317026138306e-01
-2.094036936759948730e-01 -1.559470742940902710e-01 -3.397018611431121826e-01 -8.936503529548645020e-02 -4.016872644424438477e-01 3.144742846488952637e-01 7.212834954261779785e-01 -1.671838760375976562e-01
-4.360134005546569824e-01 -4.611252546310424805e-01 -2.476033009588718414e-02 -6.653968095779418945e-01 -2.269243635237216949e-02 2.777332961559295654e-01 -1.334333717823028564e-01 2.417326420545578003e-01
-4.291975498199462891e-01 -1.460560858249664307e-01 3.134292364120483398e-01 1.526120398193597794e-02 -7.884797640144824982e-03 4.257201254367828369e-01 4.997783601284027100e-01 -5.146923065185546875e-01
-1.534581631422042847e-01 -4.093112647533416748e-01 -1.959183514118194580e-01 -3.206451535224914551e-01 -4.915812015533447266e-01 6.485489010810852051e-01 7.043080031871795654e-02 -2.212063781917095184e-02
-2.471715211868286133e-02 -7.240696549415588379e-01 -6.441843509674072266e-02 -4.061872959136962891e-01 -3.960992991924285889e-01 3.567124903202056885e-01 -1.437643617391586304e-01 -3.417143970727920532e-02
-3.938685357570648193e-01 -1.752703189849853516e-01 6.277140229940414429e-02 -5.073494911193847656e-01 4.745066761970520020e-01 3.499383628368377686e-01 3.373881876468658447e-01 -3.022582530975341797e-01
-3.701196908950805664e-01 -3.085049092769622803e-01 5.349126458168029785e-01 -1.829772889614105225e-01 -2.133030742406845093e-01 5.845839381217956543e-01 2.230305820703506470e-01 -1.060401499271392822e-01
1.896879822015762329e-01 -1.847495138645172119e-01 2.730827331542968750e-01 -6.253357529640197754e-01 -2.205913513898849487e-01 5.374265909194946289e-01 2.758382856845855713e-01 2.251505106687545776e-01
3.854989409446716309e-01 -3.980605602264404297e-01 -1.194828376173973083e-01 -4.405056238174438477e-01 3.306945562362670898e-01 -5.827988311648368835e-02 3.621273636817932129e-01 -4.906376302242279053e-01
1.619168221950531006e-01 -1.634608954191207886e-02 1.585781425237655640e-01 -5.853773355484008789e-01 1.455941498279571533e-01 -7.350536435842514038e-02 6.983602643013000488e-01 -3.023146688938140869e-01
-2.245561480522155762e-01 -6.093624830245971680e-01 1.138917729258537292e-01 -1.131778815761208534e-03 -5.345894098281860352e-01 -2.833659052848815918e-01 1.066193208098411560e-01 -4.333930611610412598e-01
2.229561842978000641e-02 -5.670852661132812500e-01 -6.468476653099060059e-01 -1.232877895236015320e-01 -3.584286570549011230e-01 3.893971070647239685e-02 1.146113350987434387e-01 -3.180914819240570068e-01
-3.505592644214630127e-01 -3.023510575294494629e-01 1.115109771490097046e-01 -5.226725339889526367e-01 5.414768457412719727e-01 2.196911275386810303e-01 3.551874756813049316e-01 -1.801422834396362305e-01
-4.454214274883270264e-01 -4.440846741199493408e-01 7.382417470216751099e-02 -4.220186173915863037e-01 4.851067364215850830e-01 -1.503861844539642334e-01 4.020406305789947510e-01 3.546411544084548950e-02
-3.417372107505798340e-01 -6.974605321884155273e-01 -2.489587962627410889e-01 -4.616733491420745850e-01 -1.831725090742111206e-01 5.453832447528839111e-02 1.251249462366104126e-01 2.635503411293029785e-01
-1.595749706029891968e-01 -2.549795806407928467e-01 -3.525651618838310242e-02 -3.112469911575317383e-01 3.560956120491027832e-01 2.092836424708366394e-02 6.217351183295249939e-02 -8.248005509376525879e-01
-3.367704153060913086e-01 -5.734732151031494141e-01 -2.308071404695510864e-01 -1.036330759525299072e-01 -4.945753812789916992e-01 1.674652248620986938e-01 -6.095581874251365662e-02 -4.661945998668670654e-01
-8.519624918699264526e-02 -1.864515990018844604e-02 -5.004075765609741211e-01 -4.125260710716247559e-01 -5.110256075859069824e-01 9.565325826406478882e-02 4.742791056632995605e-01 -2.767150104045867920e-01
3.034742176532745361e-02 -1.255554705858230591e-01 2.395894378423690796e-02 -7.614342570304870605e-01 -5.780187845230102539e-01 -9.410604834556579590e-02 9.427426010370254517e-02 -2.260740250349044800e-01
-1.005149856209754944e-01 -5.646160840988159180e-01 -4.551437124609947205e-02 1.340329349040985107e-01 1.565120816230773926e-01 2.410778999328613281e-01 1.386244595050811768e-01 -7.411057353019714355e-01
-2.811181247234344482e-01 -1.847725659608840942e-01 2.547846436500549316e-01 -4.340623021125793457e-01 4.267717599868774414e-01 -9.887237846851348877e-02 6.482331156730651855e-01 -1.462545245885848999e-01
-2.249877005815505981e-01 6.337387859821319580e-02 -1.122991889715194702e-01 -4.063699245452880859e-01 -2.454462051391601562e-01 2.752107381820678711e-01 -1.186641305685043335e-02 -7.946643829345703125e-01
2.142727375030517578e-02 -5.484963059425354004e-01 -2.103710025548934937e-01 -8.695586025714874268e-02 -5.736958980560302734e-01 -3.692537546157836914e-01 3.923248350620269775e-01 -1.657750904560089111e-01
-8.700628578662872314e-02 -4.452503621578216553e-01 6.080677267163991928e-03 -8.426055312156677246e-01 -1.025608330965042114e-01 1.559918075799942017e-01 -1.554059386253356934e-01 1.586126238107681274e-01
3.645047843456268311e-01 -5.183917880058288574e-01 6.745254993438720703e-02 -3.822346031665802002e-01 -1.541777849197387695e-01 6.471511125564575195e-01 7.184450328350067139e-02 4.025779664516448975e-03
-1.049403380602598190e-02 -3.674871623516082764e-01 1.221200749278068542e-01 1.694921702146530151e-01 -9.104027599096298218e-02 4.709793329238891602e-01 4.082564413547515869e-01 -6.514744162559509277e-01
1.686955839395523071e-01 -2.365116775035858154e-01 -2.942223846912384033e-01 -4.476323127746582031e-01 1.867751330137252808e-01 4.422301054000854492e-01 -9.764437563717365265e-03 -6.309633851051330566e-01
-1.917853951454162598e-02 -1.226080209016799927e-01 -4.140835702419281006e-01 -4.641770720481872559e-01 -1.299595236778259277e-01 3.853230774402618408e-01 -4.615111649036407471e-02 -6.558815836906433105e-01
1.174200028181076050e-01 -3.224307671189308167e-02 -2.962929904460906982e-01 -5.156104564666748047e-01 -2.443048954010009766e-01 3.511355817317962646e-01 6.743536889553070068e-02 -6.663336753845214844e-01
-2.999253869056701660e-01 -6.012496352195739746e-01 3.254125416278839111e-01 -5.776376128196716309e-01 -1.430833637714385986e-01 1.346132904291152954e-01 -4.411512613296508789e-02 2.616209685802459717e-01
-3.724687695503234863e-01 -6.268387436866760254e-01 4.360218942165374756e-01 2.939757704734802246e-02 -3.504129350185394287e-01 1.420379132032394409e-01 8.684751391410827637e-02 -3.561666011810302734e-01
-4.074990283697843552e-03 1.174816209822893143e-02 3.984692692756652832e-02 -3.763045966625213623e-01 1.190653443336486816e-01 -3.257906064391136169e-02 8.828363418579101562e-01 -2.490270286798477173e-01
-2.223258316516876221e-01 7.356026768684387207e-02 -1.530205458402633667e-01 -2.493957877159118652e-01 -5.396075248718261719e-01 3.154476284980773926e-01 6.601210236549377441e-01 -1.819431334733963013e-01
-3.516490757465362549e-01 -1.156539544463157654e-01 3.113407790660858154e-01 -2.080709040164947510e-01 -5.090806484222412109e-01 3.230281472206115723e-01 1.748193502426147461e-01 -5.732960700988769531e-01
-2.375334799289703369e-01 -8.418704867362976074e-01 -9.076852351427078247e-02 -4.009722769260406494e-01 -1.692848205566406250e-01 -6.657058745622634888e-02 -1.801580637693405151e-01 1.637543737888336182e-02
-1.802603900432586670e-01 -4.674857854843139648e-01 -3.459101617336273193e-01 -6.173778176307678223e-01 -1.669876724481582642e-01 2.545650303363800049e-01 2.123420387506484985e-01 3.322296738624572754e-01
-5.592795014381408691e-01 -4.422552585601806641e-01 7.841395586729049683e-02 -2.388884723186492920e-01 -4.614571109414100647e-02 -4.808824360370635986e-01 -1.473684757947921753e-01 -4.162997007369995117e-01
1.137031242251396179e-01 -7.110903263092041016e-01 4.794655740261077881e-01 -1.348975151777267456e-01 -3.385890126228332520e-01 1.255843937397003174e-01 3.146765828132629395e-01 6.246803328394889832e-02
2.384098023176193237e-01 -1.447815597057342529e-01 3.634225130081176758e-01 -6.356120705604553223e-01 -4.099167883396148682e-01 -2.050460502505302429e-02 -1.071428209543228149e-01 -4.540798366069793701e-01
-3.862064480781555176e-01 -6.484650373458862305e-01 -8.038676530122756958e-02 1.959474384784698486e-01 1.951766461133956909e-01 3.507920075207948685e-03 5.011808276176452637e-01 -3.101483881473541260e-01
3.907341957092285156e-01 -3.276140689849853516e-01 5.025905091315507889e-03 -3.170330822467803955e-01 2.782427966594696045e-01 -1.193100884556770325e-01 4.839908778667449951e-01 -5.599638819694519043e-01
-6.600070744752883911e-02 -8.234025239944458008e-01 -2.643850743770599365e-01 -2.398297786712646484e-01 -2.111742943525314331e-01 8.369626849889755249e-02 3.362173438072204590e-01 1.599766314029693604e-01
-2.750865221023559570e-01 -3.981214165687561035e-01 2.945839464664459229e-01 -1.131488904356956482e-01 -6.073469519615173340e-01 2.696054279804229736e-01 4.499169532209634781e-03 -4.739904701709747314e-01
-3.460869938135147095e-02 -4.968889802694320679e-02 -3.224294185638427734e-01 -2.822702825069427490e-01 -4.327012300491333008e-01 2.250225841999053955e-01 2.336245179176330566e-01 -7.212837338447570801e-01
3.583760559558868408e-01 -2.649791836738586426e-01 -2.022010684013366699e-01 -2.276787757873535156e-01 -5.108945965766906738e-01 -1.966916322708129883e-01 1.123205348849296570e-01 -6.295340061187744141e-01
3.548460006713867188e-01 -6.422318220138549805e-01 -3.270889818668365479e-01 -3.674405068159103394e-02 -6.333384662866592407e-02 3.670782148838043213e-01 3.659443855285644531e-01 -2.839229702949523926e-01
-1.114093214273452759e-01 -2.159119695425033569e-01 1.917743384838104248e-01 -7.180808186531066895e-01 -4.736313521862030029e-01 -2.874699532985687256e-01 -1.710968837141990662e-02 -2.851210534572601318e-01
-3.700836598873138428e-01 -7.345319986343383789e-01 -2.034111171960830688e-01 2.092097252607345581e-01 2.247948050498962402e-01 -6.493155844509601593e-03 3.716621100902557373e-01 -2.228194028139114380e-01
-3.056818842887878418e-01 -6.502591967582702637e-01 -3.066748380661010742e-01 1.635937243700027466e-01 1.600199043750762939e-01 -3.583054989576339722e-02 2.353396564722061157e-01 -5.297492146492004395e-01
-1.943725645542144775e-01 -5.957943201065063477e-01 3.568439483642578125e-01 9.564699605107307434e-03 -1.543211378157138824e-02 1.207021921873092651e-01 6.358082294464111328e-01 2.464955896139144897e-01
-3.728678822517395020e-01 -3.059098124504089355e-01 -8.665818721055984497e-02 -4.396212697029113770e-01 5.313445925712585449e-01 3.430167138576507568e-01 2.080262005329132080e-01 -3.512120842933654785e-01
-1.804560422897338867e-01 -6.393705010414123535e-01 5.371965169906616211e-01 -2.058356851339340210e-01 -4.239614009857177734e-01 -7.888018339872360229e-02 1.363047212362289429e-01 -1.521455943584442139e-01
1.909031271934509277e-01 -6.987154483795166016e-01 -2.466842085123062134e-01 -9.771291166543960571e-02 1.247987244278192520e-02 5.745562911033630371e-01 2.647295296192169189e-01 -6.781876832246780396e-02
8.016400784254074097e-02 -3.880237340927124023e-01 -2.394579350948333740e-01 -2.451927959918975830e-01 -5.953803658485412598e-01 4.432338178157806396e-01 4.178725779056549072e-01 -4.985702689737081528e-04
1.183830425143241882e-01 -9.408172965049743652e-01 -6.090844795107841492e-02 -1.971793472766876221e-01 -1.511905342340469360e-01 8.929628133773803711e-02 1.069419831037521362e-01 1.264506429433822632e-01
-2.441228628158569336e-01 -4.076981246471405029e-01 1.727478355169296265e-01 -6.674085855484008789e-01 -2.735330164432525635e-01 -4.283455014228820801e-01 -1.217802986502647400e-01 -1.605603843927383423e-01
-2.533932030200958252e-01 -5.553500652313232422e-01 -3.083772361278533936e-01 -4.681421220302581787e-01 -3.763786554336547852e-01 -1.540886150905862451e-04 -3.450303971767425537e-01 -2.289492189884185791e-01
1.787814646959304810e-01 -7.956752181053161621e-01 2.042785286903381348e-01 -2.633978724479675293e-01 -4.450390338897705078e-01 1.051372215151786804e-01 -7.871803641319274902e-02 -9.230308234691619873e-02
-2.035041451454162598e-01 -1.356927454471588135e-01 -9.891404956579208374e-02 -6.619667261838912964e-02 -2.648340724408626556e-02 2.443868368864059448e-01 9.165919423103332520e-01 -1.595014035701751709e-01
-2.062324881553649902e-01 -2.304757088422775269e-01 1.341541409492492676e-01 -9.307403117418289185e-02 -4.412420690059661865e-01 5.202112793922424316e-01 5.241893976926803589e-02 -6.400212049484252930e-01
-2.538774013519287109e-01 -5.896346569061279297e-01 -1.895596534013748169e-01 -4.455583095550537109e-01 -4.730972647666931152e-01 3.406976461410522461e-01 -1.146158576011657715e-01 1.973730139434337616e-02
2.519574165344238281e-01 -2.677621543407440186e-01 2.328102849423885345e-02 -4.221266508102416992e-01 3.086396753787994385e-01 -4.320235177874565125e-02 2.434689849615097046e-01 -7.277952432632446289e-01
-5.285907387733459473e-01 -5.494337081909179688e-01 5.370770096778869629e-01 -3.458418548107147217e-01 9.366771578788757324e-02 -4.335957393050193787e-02 -1.509643858298659325e-03 -3.445957263465970755e-04
1.527443528175354004e-01 -3.640097379684448242e-01 -2.106188237667083740e-01 -4.039973318576812744e-01 4.605146646499633789e-01 -3.995905630290508270e-03 5.925588011741638184e-01 -2.708804905414581299e-01
1.347138136625289917e-01 -1.143616065382957458e-01 2.625214159488677979e-01 -7.342877984046936035e-01 -2.213244289159774780e-01 3.591086864471435547e-01 3.504780232906341553e-01 2.447431236505508423e-01
2.976263463497161865e-01 -7.556828260421752930e-01 -2.845396697521209717e-01 -2.480409443378448486e-01 -3.685137331485748291e-01 1.623814851045608521e-01 -7.242422550916671753e-02 -1.745269745588302612e-01
-3.103149235248565674e-01 -4.683593213558197021e-01 6.537443995475769043e-01 -2.531210184097290039e-01 -2.171222567558288574e-01 2.510811984539031982e-01 2.599562108516693115e-01 1.230084449052810669e-01
-5.276860296726226807e-02 -6.775275468826293945e-01 -2.278236746788024902e-01 -4.322721362113952637e-01 -5.233316421508789062e-01 8.379801362752914429e-02 -1.128525137901306152e-01 -7.599584013223648071e-02
-2.806658744812011719e-01 -2.671926319599151611e-01 -1.332351863384246826e-01 -5.787228345870971680e-01 4.706333577632904053e-01 4.820026755332946777e-01 1.339937150478363037e-01 -1.593312621116638184e-01
-1.752708554267883301e-01 -6.371437907218933105e-01 2.416295856237411499e-01 -6.472939252853393555e-01 -2.111712545156478882e-01 -8.534327894449234009e-02 -1.420306712388992310e-01 1.179160922765731812e-01
-2.135570049285888672e-01 -1.117600128054618835e-01 2.395654320716857910e-01 -5.046313405036926270e-01 3.138330876827239990e-01 8.158535696566104889e-03 7.288397550582885742e-01 -9.668308310210704803e-03
-6.173464059829711914e-01 -8.552970737218856812e-02 2.015445977449417114e-01 -2.473524510860443115e-01 -1.217722222208976746e-01 2.483154088258743286e-01 6.581087112426757812e-01 1.298208534717559814e-02
-5.126558542251586914e-01 -4.053966403007507324e-01 3.923298716545104980e-01 -6.263830512762069702e-02 -2.175143212080001831e-01 2.914554774761199951e-01 5.299345850944519043e-01 4.361014813184738159e-02
-3.254232108592987061e-01 -2.507185637950897217e-01 6.357545852661132812e-01 -1.795275807380676270e-01 -2.184463441371917725e-01 4.523941874504089355e-01 3.773340582847595215e-01 8.105395361781120300e-03
2.990603148937225342e-01 -1.318663656711578369e-01 2.993037402629852295e-01 -6.080600619316101074e-01 -4.221851229667663574e-01 -9.709807485342025757e-02 -7.578345481306314468e-03 -4.961136877536773682e-01
7.162319868803024292e-02 -4.890398681163787842e-01 -5.185407027602195740e-02 1.233948692679405212e-01 1.784606128931045532e-01 8.959568291902542114e-02 2.583641111850738525e-01 -7.944605350494384766e-01
1.007728725671768188e-01 -7.068110257387161255e-02 3.136099874973297119e-01 -7.665496468544006348e-01 -2.642631828784942627e-01 -5.753514543175697327e-02 -1.676556468009948730e-01 -4.445737898349761963e-01
9.604173898696899414e-02 -5.493576452136039734e-02 2.251152694225311279e-01 -4.659580886363983154e-01 2.285087406635284424e-01 7.742291688919067383e-02 3.051174879074096680e-01 -7.540934681892395020e-01
-2.460657954216003418e-01 -4.201685190200805664e-01 -5.197742953896522522e-03 1.166049912571907043e-01 1.912658847868442535e-02 -7.645394653081893921e-03 2.112491056323051453e-02 -8.651102185249328613e-01
1.309894770383834839e-01 -9.692867845296859741e-02 1.818080246448516846e-01 -5.170961618423461914e-01 2.387901544570922852e-01 -1.797939240932464600e-01 6.097419857978820801e-01 -4.602955579757690430e-01
-3.140418529510498047e-01 -2.026692628860473633e-01 -1.493429690599441528e-01 -2.180352210998535156e-01 -5.421961545944213867e-01 3.069596886634826660e-01 -1.176069676876068115e-01 -6.232395768165588379e-01
2.857240438461303711e-01 -1.744080036878585815e-01 6.847624480724334717e-02 -4.638193249702453613e-01 2.306368798017501831e-01 -2.363715171813964844e-01 6.608548164367675781e-01 -3.497600555419921875e-01
-2.633318603038787842e-01 -4.873120486736297607e-01 1.230275034904479980e-01 -1.640815138816833496e-01 -5.574533939361572266e-01 -3.854368329048156738e-01 3.366224467754364014e-01 -2.801684439182281494e-01
-2.699460387229919434e-01 -4.210362434387207031e-01 -1.162860617041587830e-01 -4.790416955947875977e-01 5.314583182334899902e-01 1.772415041923522949e-01 4.352783560752868652e-01 5.936740338802337646e-02
1.837708204984664917e-01 -6.548757851123809814e-02 -3.029981814324855804e-02 -5.924707651138305664e-01 1.647720187902450562e-01 3.041091747581958771e-02 3.228558897972106934e-01 -6.911508440971374512e-01
1.746458262205123901e-01 -5.715548992156982422e-01 -5.761784911155700684e-01 -1.130667552351951599e-01 -1.106974482536315918e-01 3.549022078514099121e-01 2.900502383708953857e-01 -2.751719355583190918e-01
1.038792878389358521e-01 -4.749711453914642334e-01 -2.615614794194698334e-03 1.296076327562332153e-01 -3.488933742046356201e-01 3.849062025547027588e-01 5.140224099159240723e-02 -6.886835694313049316e-01
-3.014017939567565918e-01 -5.403800606727600098e-01 1.517838984727859497e-02 -6.735529899597167969e-01 -3.410943746566772461e-01 7.584140449762344360e-02 -1.333593279123306274e-01 1.528408527374267578e-01
-1.317784339189529419e-01 -4.153934717178344727e-01 -4.886855557560920715e-02 7.513667643070220947e-02 -5.256617069244384766e-01 -3.419431149959564209e-01 4.444741010665893555e-01 -4.596156179904937744e-01
4.887359589338302612e-02 -2.374238818883895874e-01 -2.954502403736114502e-01 -3.965825140476226807e-01 1.846456527709960938e-01 3.779772520065307617e-01 9.951841831207275391e-02 -7.140084505081176758e-01
-1.145420446991920471e-01 -7.444614768028259277e-01 1.154640242457389832e-01 -1.444680392742156982e-01 -1.719213128089904785e-01 5.513988733291625977e-01 1.754837781190872192e-01 1.845595985651016235e-01
9.051644057035446167e-02 -2.036864012479782104e-01 -1.496208272874355316e-02 -5.751277804374694824e-01 4.055864810943603516e-01 2.760328650474548340e-01 -8.851374499499797821e-03 -6.152640581130981445e-01
-3.551600575447082520e-01 -2.318236082792282104e-01 5.306058526039123535e-01 -7.881421595811843872e-02 7.605757564306259155e-02 4.616995453834533691e-01 4.106397628784179688e-01 -3.805109858512878418e-01
1.129122916609048843e-02 -5.784737467765808105e-01 3.089042007923126221e-01 1.489940583705902100e-01 1.572261005640029907e-01 1.341182440519332886e-01 1.086334362626075745e-01 -7.022184729576110840e-01
-7.238043844699859619e-02 -4.605016484856605530e-02 -2.126936912536621094e-01 -2.592181563377380371e-01 -6.378610730171203613e-01 4.399594962596893311e-01 5.003982186317443848e-01 -1.714008748531341553e-01
-7.869242876768112183e-02 -4.523822665214538574e-01 4.364108294248580933e-02 -5.370277762413024902e-01 -1.698757410049438477e-01 -5.714533925056457520e-01 3.690097332000732422e-01 8.526038378477096558e-02
-2.758138179779052734e-01 -9.145776182413101196e-02 2.040395885705947876e-01 -4.863532185554504395e-01 3.050438761711120605e-01 -3.724955022335052490e-02 7.266675829887390137e-01 -1.220890060067176819e-01
1.481115520000457764e-01 -7.255388498306274414e-01 1.303368359804153442e-01 -5.162181258201599121e-01 -3.640663921833038330e-01 4.263956099748611450e-02 5.581243336200714111e-02 1.752421557903289795e-01
-1.061863452196121216e-01 -5.890558958053588867e-01 -2.512355744838714600e-01 -5.197927951812744141e-01 -4.255589246749877930e-01 1.730036884546279907e-01 2.174373865127563477e-01 2.238839417695999146e-01
-3.361361622810363770e-01 -6.678478121757507324e-01 4.221581220626831055e-01 5.581571534276008606e-02 -3.627282083034515381e-01 -3.988882154226303101e-02 7.957955449819564819e-02 -3.466455638408660889e-01
-1.182821914553642273e-01 1.103698685765266418e-01 -7.468841224908828735e-02 -4.224872589111328125e-01 -1.787967383861541748e-01 2.825061082839965820e-01 1.195648759603500366e-01 -8.146657943725585938e-01
-4.365041553974151611e-01 -5.350543260574340820e-01 4.264419078826904297e-01 -4.517012834548950195e-01 -2.698922455310821533e-01 1.379516273736953735e-01 8.918092399835586548e-02 1.935680359601974487e-01
1.406272351741790771e-01 -7.665394544601440430e-01 -1.537864059209823608e-01 -2.626682221889495850e-01 -2.782963514328002930e-01 1.746530979871749878e-01 -3.118638396263122559e-01 -3.078712821006774902e-01
-3.238744139671325684e-01 -3.393601998686790466e-02 -4.225876927375793457e-01 -1.969329714775085449e-01 -3.972146809101104736e-01 2.064567208290100098e-01 6.658885478973388672e-01 -1.810509115457534790e-01
1.048954799771308899e-01 -1.832027882337570190e-01 7.807222008705139160e-02 -4.621429145336151123e-01 4.149400591850280762e-01 1.577827334403991699e-01 2.990928888320922852e-01 -6.702499985694885254e-01
-2.741329669952392578e-01 -5.255523324012756348e-01 -2.931368770077824593e-03 -3.583501279354095459e-01 -6.551327705383300781e-01 1.361192464828491211e-01 -4.413761571049690247e-02 -2.656068801879882812e-01
2.384500950574874878e-01 -7.862916588783264160e-01 -2.719097435474395752e-01 -3.419081270694732666e-01 -3.372167050838470459e-01 -8.147928863763809204e-02 1.134335473179817200e-01 -2.880891412496566772e-02
-2.197148799896240234e-01 -4.783430695533752441e-01 2.978506684303283691e-01 -6.636380404233932495e-02 4.772192239761352539e-01 6.589594762772321701e-03 4.373254179954528809e-01 -4.590850770473480225e-01
-7.103426381945610046e-03 -1.227543279528617859e-01 2.181207239627838135e-01 -5.158664584159851074e-01 -7.523697614669799805e-02 6.894604563713073730e-01 4.327600896358489990e-01 5.374331399798393250e-02
2.197335362434387207e-01 -6.599103808403015137e-01 -4.340088665485382080e-01 -1.679840534925460815e-01 3.935176506638526917e-02 4.726902544498443604e-01 1.787358894944190979e-02 -2.726703584194183350e-01
-1.474966704845428467e-01 -6.192941665649414062e-01 5.556073784828186035e-01 8.331356942653656006e-02 -6.868210434913635254e-02 -1.667605638504028320e-01 4.819440245628356934e-01 -1.195093095302581787e-01
3.024323843419551849e-02 -7.366734147071838379e-01 -1.853008270263671875e-01 -4.650125503540039062e-01 -2.184005379676818848e-01 2.005568593740463257e-01 1.804120093584060669e-01 2.921544611454010010e-01
1.001439392566680908e-01 -5.982610583305358887e-01 3.114657998085021973e-01 -1.445447951555252075e-01 -6.007279157638549805e-01 -1.728647202253341675e-01 1.603285819292068481e-01 -3.125528395175933838e-01
-2.685841321945190430e-01 -5.603045821189880371e-01 3.007120490074157715e-01 -3.453066106885671616e-03 -2.876744270324707031e-01 2.915232181549072266e-01 -2.025365829467773438e-01 -5.609974861145019531e-01
1.400185376405715942e-01 -7.444137334823608398e-01 1.487815082073211670e-01 -2.341814637184143066e-01 -2.984178662300109863e-01 5.094360709190368652e-01 -2.013118565082550049e-02 1.680508442223072052e-02
7.714132219552993774e-02 -5.767937898635864258e-01 5.566058754920959473e-01 -1.236364766955375671e-01 -4.869233667850494385e-01 -4.744688794016838074e-02 2.194630205631256104e-01 -2.208005189895629883e-01
-2.332274466753005981e-01 -4.514916539192199707e-01 -2.300009578466415405e-01 -3.797823190689086914e-01 -4.566145241260528564e-01 3.252890408039093018e-01 -3.401102423667907715e-01 -3.385860621929168701e-01
2.677243947982788086e-02 -6.910783648490905762e-01 -2.996425926685333252e-01 -6.098093390464782715e-01 -1.242339536547660828e-01 7.697810232639312744e-02 -1.032875999808311462e-01 1.673698425292968750e-01
-3.204112052917480469e-01 -4.342669844627380371e-01 1.010653749108314514e-01 7.019952405244112015e-03 4.799421131610870361e-02 2.930690646171569824e-01 -3.070146776735782623e-02 -7.806087136268615723e-01
-1.331375837326049805e-01 -6.360722780227661133e-01 -1.770151853561401367e-01 -4.001271128654479980e-01 -5.656642913818359375e-01 5.544031411409378052e-02 -1.495080292224884033e-01 -2.021098136901855469e-01
-1.786075234413146973e-01 5.150051787495613098e-02 -4.538471251726150513e-02 -4.560882747173309326e-01 -7.372150421142578125e-01 1.636396944522857666e-01 3.798888325691223145e-01 -2.019680887460708618e-01
3.693528100848197937e-02 -6.990525126457214355e-01 -1.817094683647155762e-01 -3.857500255107879639e-01 -3.684942126274108887e-01 1.584508270025253296e-01 -3.223911523818969727e-01 -2.516128718852996826e-01
-3.923500478267669678e-01 -3.389674425125122070e-02 1.395137459039688110e-01 -1.533798724412918091e-01 -3.269124925136566162e-01 2.891753911972045898e-01 2.671474516391754150e-01 -7.348884940147399902e-01
-1.198309212923049927e-01 -5.853731632232666016e-01 -3.595569431781768799e-01 -1.507059484720230103e-02 3.004258573055267334e-01 2.086306065320968628e-01 1.619376055896282196e-02 -6.159755587577819824e-01
-4.504614770412445068e-01 -2.551810741424560547e-01 4.961630105972290039e-01 3.223413974046707153e-02 1.099957432597875595e-02 3.028160929679870605e-01 3.094830513000488281e-01 -5.451164841651916504e-01
-2.284115403890609741e-01 -3.406613767147064209e-01 -4.819464385509490967e-01 -1.239847950637340546e-02 1.821697652339935303e-01 2.013089656829833984e-01 2.136182785034179688e-01 -6.928260922431945801e-01
-3.716838955879211426e-01 -1.587499678134918213e-01 -1.592025309801101685e-01 -1.838272511959075928e-01 -5.541066527366638184e-01 5.537172406911849976e-02 1.190232262015342712e-01 -6.732346415519714355e-01
-3.865725994110107422e-01 -2.135611325502395630e-01 -2.767193317413330078e-01 -4.575099945068359375e-01 3.900447785854339600e-01 2.831775546073913574e-01 1.183643937110900879e-01 -5.222352147102355957e-01
-3.270798325538635254e-01 -5.303183197975158691e-01 -8.308225870132446289e-02 -4.642849266529083252e-01 -6.196400523185729980e-01 1.822731085121631622e-02 7.982022128999233246e-03 -7.048818469047546387e-02
-2.279156744480133057e-01 -1.469124257564544678e-01 3.131245076656341553e-01 -7.730998098850250244e-02 -2.239393591880798340e-01 7.070770263671875000e-01 4.472774565219879150e-01 -2.688558399677276611e-01
6.413122900994494557e-05 -1.448536366224288940e-01 2.356788329780101776e-02 -5.573837757110595703e-01 2.042641937732696533e-01 4.958697259426116943e-01 -2.331319749355316162e-01 -5.708100795745849609e-01
-9.774732403457164764e-03 -7.061859965324401855e-01 -2.015346288681030273e-01 -4.733021557331085205e-01 -2.942067682743072510e-01 -2.803066670894622803e-01 -2.357078641653060913e-01 -1.260434538125991821e-01
-1.274616867303848267e-01 -6.954619884490966797e-01 1.808244585990905762e-01 1.589684039354324341e-01 -1.713316142559051514e-01 3.425961434841156006e-01 5.377301573753356934e-01 7.897704094648361206e-02
-1.804329156875610352e-01 -6.733733415603637695e-01 4.903919100761413574e-01 1.376664787530899048e-01 -2.100972086191177368e-01 1.864771395921707153e-01 4.160580039024353027e-01 -5.056882649660110474e-02
-1.353404819965362549e-01 -7.143502831459045410e-01 -4.404905140399932861e-01 -2.906533479690551758e-01 -8.941283077001571655e-02 3.997142016887664795e-01 1.098410263657569885e-01 1.142102777957916260e-01
-4.676611125469207764e-01 -2.203142493963241577e-01 -3.287186473608016968e-02 -5.232489109039306641e-01 4.633047878742218018e-01 3.336898684501647949e-01 1.093367934226989746e-01 -3.463091254234313965e-01
7.617572695016860962e-02 -6.725084185600280762e-01 -4.322074353694915771e-01 -1.667766422033309937e-01 4.448809474706649780e-02 5.412736535072326660e-01 1.571695208549499512e-01 -8.748421818017959595e-02
3.389093326404690742e-04 -4.437872171401977539e-01 9.898616932332515717e-03 1.308998167514801025e-01 2.384697049856185913e-01 -4.421064257621765137e-02 4.608957171440124512e-01 -7.173371911048889160e-01
1.422827094793319702e-01 -3.015967784449458122e-03 -2.762936651706695557e-01 -6.210786700248718262e-01 -1.352180242538452148e-01 1.241931319236755371e-01 2.639693915843963623e-01 -6.436475515365600586e-01
-3.977121114730834961e-01 -5.672568082809448242e-01 -2.128997258841991425e-02 -3.702229559421539307e-01 -6.121641397476196289e-01 5.205306410789489746e-02 3.564383834600448608e-02 -6.165540963411331177e-02
-5.632828474044799805e-01 -2.703671157360076904e-01 3.180148899555206299e-01 -4.029792845249176025e-01 -5.412887930870056152e-01 3.541067987680435181e-02 2.129368484020233154e-01 -8.061418682336807251e-02
-5.363262295722961426e-01 -4.344402849674224854e-01 4.861020743846893311e-01 -1.100134178996086121e-01 -1.477764993906021118e-01 4.682549238204956055e-01 1.539541631937026978e-01 -1.020553261041641235e-01
-2.857020683586597443e-02 1.192386448383331299e-01 -7.043246179819107056e-02 -4.131694734096527100e-01 -7.884202152490615845e-02 -9.532230347394943237e-02 8.319428563117980957e-01 -3.191626965999603271e-01
8.999603986740112305e-02 -4.479436576366424561e-01 -5.396761000156402588e-02 -4.634361565113067627e-01 -3.367775380611419678e-01 -4.857132434844970703e-01 4.677372872829437256e-01 7.380282133817672729e-02
-5.173357203602790833e-02 -4.978800714015960693e-01 -8.244521170854568481e-02 1.287363618612289429e-01 2.062144875526428223e-01 -1.078238058835268021e-02 2.901788353919982910e-01 -7.740958333015441895e-01
-1.578732877969741821e-01 -2.772984802722930908e-01 1.125196516513824463e-01 -1.246079429984092712e-02 -5.767086148262023926e-01 4.985482096672058105e-01 1.124809384346008301e-01 -5.399728417396545410e-01
-3.265315890312194824e-01 8.769092708826065063e-02 2.316046655178070068e-01 -7.250979542732238770e-01 -4.095507264137268066e-01 -1.829710006713867188e-01 2.786458432674407959e-01 -1.656080931425094604e-01
-4.111015498638153076e-01 -4.045112431049346924e-01 3.051744103431701660e-01 -6.157994270324707031e-01 -2.169420942664146423e-02 -2.659658901393413544e-02 4.101553559303283691e-01 -1.600635796785354614e-01
-4.659664928913116455e-01 -1.533626019954681396e-01 -7.614731788635253906e-02 -6.236339807510375977e-01 4.253025054931640625e-01 3.349270820617675781e-01 1.743682622909545898e-01 -2.029157876968383789e-01
-1.436346173286437988e-01 -3.554266393184661865e-01 4.172953069210052490e-01 1.568377017974853516e-02 5.163461714982986450e-02 4.363638758659362793e-01 6.860944032669067383e-01 -1.218789443373680115e-01
-4.037358760833740234e-01 -6.993002295494079590e-01 -1.419498473405838013e-01 2.099920064210891724e-01 1.875302344560623169e-01 -1.377082318067550659e-01 4.485577344894409180e-01 -1.685080081224441528e-01
-9.248511493206024170e-02 -5.838602781295776367e-01 -2.237225919961929321e-01 -1.141403689980506897e-01 -6.009847521781921387e-01 -3.425545990467071533e-01 2.028372138738632202e-01 -2.603931427001953125e-01
1.423295289278030396e-01 -6.272513866424560547e-01 -1.546229273080825806e-01 -5.901804566383361816e-01 -3.057708740234375000e-01 8.444300293922424316e-02 -3.179250359535217285e-01 -1.112393885850906372e-01
9.487416595220565796e-02 -8.321886658668518066e-01 -1.714261770248413086e-01 1.760479249060153961e-02 2.624199092388153076e-01 2.277330607175827026e-01 3.412206172943115234e-01 -1.777812391519546509e-01
-2.568515241146087646e-01 -4.427756071090698242e-01 -4.084748774766921997e-02 -5.734788775444030762e-01 -3.275938630104064941e-01 -3.980889320373535156e-01 3.629713654518127441e-01 9.944762289524078369e-02
1.034291386604309082e-01 -3.229387700557708740e-01 -5.996424332261085510e-02 -1.387628614902496338e-01 -6.393646001815795898e-01 1.235312074422836304e-01 -3.194616734981536865e-02 -6.611313819885253906e-01
-2.149468511343002319e-01 -1.067738607525825500e-01 1.788528114557266235e-01 -5.617417693138122559e-01 4.392893910408020020e-01 1.734095625579357147e-02 5.781520605087280273e-01 -2.594598829746246338e-01
-1.895165890455245972e-01 -4.072498679161071777e-01 3.115718364715576172e-01 -4.063943773508071899e-02 -2.585143446922302246e-01 5.506174564361572266e-01 5.617021918296813965e-01 1.182531192898750305e-01
-2.446640729904174805e-01 1.569994091987609863e-01 3.284159898757934570e-01 -2.672793567180633545e-01 -4.172616302967071533e-01 -1.394456773996353149e-01 3.037976920604705811e-01 -6.710811853408813477e-01
-1.310537010431289673e-01 -5.368142724037170410e-01 4.818012416362762451e-01 9.702551364898681641e-02 -3.129558563232421875e-01 -2.800692319869995117e-01 3.740092813968658447e-01 -3.699271082878112793e-01
-5.956782028079032898e-02 -7.503326535224914551e-01 -7.985333912074565887e-03 -5.119062066078186035e-01 -4.031268060207366943e-01 2.129116281867027283e-02 -7.720434665679931641e-02 4.915107041597366333e-02
1.756315529346466064e-01 -1.952201277017593384e-01 -3.130361735820770264e-01 -2.724172174930572510e-01 -6.112691760063171387e-01 2.613704800605773926e-01 5.506221652030944824e-01 -1.170075163245201111e-01
3.093809187412261963e-01 -6.204246282577514648e-01 -4.451878666877746582e-01 -1.035027652978897095e-01 -4.193913936614990234e-01 1.006096322089433670e-02 2.111850529909133911e-01 -2.997702360153198242e-01
2.366926372051239014e-01 -1.327269226312637329e-01 1.253433674573898315e-01 -6.844241619110107422e-01 2.058304380625486374e-03 4.725481867790222168e-01 4.114549160003662109e-01 2.227362990379333496e-01
-3.946114778518676758e-01 -8.282334804534912109e-01 -5.124135315418243408e-02 -3.316803276538848877e-01 -3.075966984033584595e-02 3.688442334532737732e-02 -6.409639865159988403e-02 1.981384754180908203e-01
-4.438078403472900391e-02 -2.250105887651443481e-02 -5.004510879516601562e-01 -5.407887101173400879e-01 -1.478054076433181763e-01 1.891890913248062134e-01 2.269326299428939819e-01 -5.877779126167297363e-01
-2.704257071018218994e-01 6.356897950172424316e-02 -2.508394122123718262e-01 -2.058307230472564697e-01 -3.658192455768585205e-01 3.311510384082794189e-01 3.560967147350311279e-01 -6.687694787979125977e-01
2.612870931625366211e-01 -6.453564763069152832e-01 6.446661949157714844e-01 -3.468454629182815552e-02 1.333883777260780334e-02 1.443758159875869751e-01 5.130364000797271729e-02 -2.734817266464233398e-01
-3.395693302154541016e-01 -4.943787455558776855e-01 5.236017107963562012e-01 -1.697718203067779541e-01 1.497738808393478394e-01 2.510390877723693848e-01 -1.491273492574691772e-01 -4.791758358478546143e-01
-2.219414860010147095e-01 -3.536238074302673340e-01 3.464632034301757812e-01 -2.618351578712463379e-01 -5.430967211723327637e-01 -2.606960833072662354e-01 3.898648917675018311e-02 -5.221699476242065430e-01
-1.636894345283508301e-01 -4.391710162162780762e-01 4.325490891933441162e-01 1.466421037912368774e-01 1.658589392900466919e-01 1.929429173469543457e-01 6.654941439628601074e-01 -2.532061040401458740e-01
-2.307904064655303955e-01 -7.039277553558349609e-01 -9.639044851064682007e-02 -4.210790991783142090e-01 -4.407973289489746094e-01 2.305375188589096069e-01 5.253840982913970947e-02 1.200537756085395813e-01
-2.093524634838104248e-01 -1.884693503379821777e-01 -7.978118024766445160e-03 -5.034141540527343750e-01 4.659772813320159912e-01 -2.007369650527834892e-03 6.193922162055969238e-01 -2.576355934143066406e-01
-2.308808118104934692e-01 -2.709537148475646973e-01 3.708323240280151367e-01 -3.560903966426849365e-01 3.069592118263244629e-01 1.197365298867225647e-01 1.855074316263198853e-01 -6.826326847076416016e-01
-3.331921994686126709e-01 -4.589991271495819092e-01 6.815846264362335205e-02 -5.983597040176391602e-01 -1.979276984930038452e-01 -4.251460134983062744e-01 2.689998745918273926e-01 1.527659893035888672e-01
-4.231846332550048828e-01 -6.841565370559692383e-01 1.482834070920944214e-01 -4.379082620143890381e-01 -2.291981279850006104e-01 -2.436868846416473389e-01 6.819986552000045776e-02 1.500895470380783081e-01
-1.562876999378204346e-01 -2.371069490909576416e-01 4.336991533637046814e-02 -4.210651665925979614e-02 -5.906460285186767578e-01 5.556766986846923828e-01 1.856387853622436523e-01 -4.728630781173706055e-01
2.997031062841415405e-02 1.421340554952621460e-01 -1.842330396175384521e-01 -6.570374965667724609e-01 -2.154748439788818359e-01 2.443622797727584839e-01 3.052531480789184570e-01 -5.603013634681701660e-01
1.156780868768692017e-01 -5.839166641235351562e-01 -2.840489447116851807e-01 -1.872825175523757935e-01 -6.457407474517822266e-01 1.446776241064071655e-01 -1.355253625661134720e-02 -3.029930591583251953e-01
2.353392988443374634e-01 -6.332010030746459961e-01 5.869343280792236328e-01 -2.112116068601608276e-01 -2.181233018636703491e-01 -1.412035375833511353e-01 7.864014804363250732e-02 -2.843746244907379150e-01
-5.634874701499938965e-01 -3.290974795818328857e-01 1.644573509693145752e-01 1.633972860872745514e-02 -2.217448055744171143e-01 -2.152794785797595978e-02 1.229106709361076355e-01 -6.943503618240356445e-01
-2.271316796541213989e-01 -2.937829792499542236e-01 1.176519915461540222e-01 -3.558487296104431152e-01 5.366477370262145996e-01 2.869231104850769043e-01 5.528297424316406250e-01 -2.137658894062042236e-01
-5.644770860671997070e-01 -2.219604849815368652e-01 4.224462211132049561e-01 -2.663991451263427734e-01 -3.503507673740386963e-01 4.331539869308471680e-01 2.648293972015380859e-01 -4.655373468995094299e-02
-3.942528069019317627e-01 -4.953230917453765869e-01 2.844518423080444336e-01 7.098001241683959961e-02 -4.575811922550201416e-01 2.606955468654632568e-01 1.198074687272310257e-02 -4.855742752552032471e-01
-3.064189851284027100e-01 -4.453927576541900635e-01 1.354888528585433960e-01 -4.233155846595764160e-01 -3.372003138065338135e-01 -5.143819451332092285e-01 3.563446402549743652e-01 7.003703713417053223e-02
-2.310206592082977295e-01 -4.186569750308990479e-01 9.138058871030807495e-03 7.889154553413391113e-02 -5.586541891098022461e-01 -3.366543054580688477e-01 4.495594203472137451e-01 -3.708288669586181641e-01
-1.261563301086425781e-01 -7.844330072402954102e-01 -2.167088836431503296e-01 -3.053436875343322754e-01 -3.058674037456512451e-01 1.234708279371261597e-01 -2.978081405162811279e-01 -1.762451827526092529e-01
-3.176183626055717468e-02 -2.085243314504623413e-01 1.276623830199241638e-02 -6.785405874252319336e-01 -3.312533795833587646e-01 4.435578286647796631e-01 3.613081574440002441e-01 2.406503260135650635e-01
3.109886646270751953e-01 -6.302175521850585938e-01 -1.665276437997817993e-01 -4.472501575946807861e-01 -3.109741508960723877e-01 8.615175634622573853e-02 -2.702740728855133057e-01 -3.180763125419616699e-01
9.619106352329254150e-02 -5.411272048950195312e-01 1.851820945739746094e-01 -1.027036737650632858e-02 -3.214891254901885986e-01 4.330601394176483154e-01 5.913575645536184311e-03 -6.104093790054321289e-01
6.667691469192504883e-02 -7.365911602973937988e-01 -4.758221507072448730e-01 -5.559930950403213501e-02 4.749736189842224121e-02 2.970891296863555908e-01 -5.573278293013572693e-02 -3.603687882423400879e-01
-3.863320052623748779e-01 -2.053381502628326416e-01 4.414223432540893555e-01 -1.098896116018295288e-01 -2.125894427299499512e-01 6.271874904632568359e-01 3.599683940410614014e-01 -1.830812394618988037e-01
-2.633118331432342529e-01 -7.268214821815490723e-01 -8.233783394098281860e-02 -3.327846527099609375e-01 -2.039835155010223389e-01 2.900574505329132080e-01 2.831986844539642334e-01 2.809417843818664551e-01
8.145701140165328979e-02 -7.241704463958740234e-01 -4.929143190383911133e-01 -3.025234639644622803e-01 -2.883009612560272217e-01 -1.460134685039520264e-01 1.429590489715337753e-02 -1.726707071065902710e-01
-2.489731907844543457e-01 -4.779719710350036621e-01 -1.045022830367088318e-01 1.631914079189300537e-01 -2.328370232135057449e-03 1.752717345952987671e-01 7.637788355350494385e-02 -7.971473932266235352e-01
1.222880333662033081e-01 -7.067108154296875000e-01 -3.469569385051727295e-01 -4.156335070729255676e-02 2.002923041582107544e-01 3.855968415737152100e-01 4.145581424236297607e-01 -5.327781289815902710e-02
7.865151390433311462e-03 -9.632291644811630249e-02 -1.974967122077941895e-01 -5.911637544631958008e-01 3.723713755607604980e-02 4.562573432922363281e-01 -2.080352753400802612e-01 -5.910537838935852051e-01
-6.390101909637451172e-01 -3.415617048740386963e-01 4.196185767650604248e-01 -2.360237687826156616e-01 -5.416904762387275696e-02 4.614675939083099365e-01 4.308809712529182434e-02 -1.595970988273620605e-01
2.542186528444290161e-02 -3.917165100574493408e-01 -1.018363758921623230e-01 5.458161234855651855e-02 3.074448108673095703e-01 -8.025347441434860229e-02 4.359225928783416748e-01 -7.359148263931274414e-01
-5.887356400489807129e-01 -5.645945295691490173e-02 1.546528190374374390e-01 -4.168537557125091553e-01 2.708598375320434570e-01 3.020318448543548584e-01 2.269676178693771362e-01 -4.862258732318878174e-01
3.916880488395690918e-02 -6.103460788726806641e-01 -2.565540671348571777e-01 -1.891136169433593750e-01 1.650606393814086914e-01 5.772426724433898926e-01 3.972503244876861572e-01 7.808800041675567627e-02
-6.041424870491027832e-01 -2.970403432846069336e-01 4.573922157287597656e-01 -2.154954373836517334e-01 -1.911548078060150146e-01 2.591848075389862061e-01 -7.051564753055572510e-02 -4.271343052387237549e-01
-5.061046034097671509e-02 -4.845459461212158203e-01 -3.328014910221099854e-01 -3.464882671833038330e-01 -4.379524588584899902e-01 2.851878106594085693e-01 -4.322613775730133057e-02 -5.067937970161437988e-01
2.213442027568817139e-01 -5.452018976211547852e-01 -2.264388501644134521e-01 -6.875860095024108887e-01 -6.487394869327545166e-02 3.172436654567718506e-01 -1.324997991323471069e-01 8.546462655067443848e-02
-3.227400183677673340e-01 -5.700722932815551758e-01 4.369974732398986816e-01 -7.589299231767654419e-02 4.571167826652526855e-01 1.412466019392013550e-01 1.738298833370208740e-01 -3.391261696815490723e-01
-8.326049447059631348e-01 -3.926934301853179932e-01 -5.777397658675909042e-03 -1.802884489297866821e-01 -1.916081458330154419e-01 -7.677985820919275284e-03 1.921301782131195068e-01 -2.152601927518844604e-01
2.171716094017028809e-01 -6.252095699310302734e-01 4.182973131537437439e-02 -2.930014394223690033e-02 1.054592579603195190e-01 5.118949413299560547e-01 5.335354208946228027e-01 -3.902745619416236877e-02
1.812589727342128754e-02 -5.314977169036865234e-01 1.828141659498214722e-01 5.145975202322006226e-02 3.161063790321350098e-01 9.430931531824171543e-04 1.202356591820716858e-01 -7.528159022331237793e-01
-1.136728152632713318e-01 -7.946172952651977539e-01 -4.864631891250610352e-01 -8.531491458415985107e-02 -1.716222316026687622e-01 -1.190834715962409973e-01 2.540746629238128662e-01 -5.956278368830680847e-02
1.303353160619735718e-01 -5.554233193397521973e-01 6.054574251174926758e-01 -7.898263633251190186e-02 -3.391027748584747314e-01 1.737313121557235718e-01 3.937509059906005859e-01 -3.856956586241722107e-02
5.402134731411933899e-02 -5.754822492599487305e-01 -2.342399507761001587e-01 -1.686221063137054443e-01 -4.336458146572113037e-01 4.596091508865356445e-01 -1.781892590224742889e-02 -4.277773201465606689e-01
2.070513218641281128e-01 -6.284132003784179688e-01 -4.166074395179748535e-01 5.681205540895462036e-02 1.196733582764863968e-02 3.099059760570526123e-01 4.101458489894866943e-01 -3.478977084159851074e-01
-1.017011851072311401e-01 -4.175439774990081787e-01 2.382423132658004761e-01 5.426979064941406250e-02 7.899323105812072754e-02 3.215375840663909912e-01 -3.831396251916885376e-02 -8.028169870376586914e-01
-3.756934702396392822e-01 -5.055918693542480469e-01 5.927567556500434875e-02 -4.213881492614746094e-01 -6.287868618965148926e-01 5.626508593559265137e-02 6.643485743552446365e-03 -1.535155922174453735e-01
-3.155606985092163086e-01 -3.744012489914894104e-02 2.362136840820312500e-01 -3.020676672458648682e-01 -6.289092898368835449e-01 1.637768298387527466e-01 1.405373066663742065e-01 -5.566666722297668457e-01
1.462977379560470581e-01 -4.314464330673217773e-01 -3.970014750957489014e-01 -3.282249271869659424e-01 -3.563348902389407158e-03 6.772151589393615723e-01 2.512006163597106934e-01 -7.330992072820663452e-02
1.819192320108413696e-01 -6.837946176528930664e-01 -3.171538710594177246e-01 -3.906893134117126465e-01 2.071986964438110590e-04 4.936645328998565674e-01 -3.393300622701644897e-02 -3.534757718443870544e-02
1.863402128219604492e-01 -6.590852737426757812e-01 -4.289525151252746582e-01 -6.611532531678676605e-03 5.162887275218963623e-02 4.168936908245086670e-01 3.551247119903564453e-01 -2.103819549083709717e-01
-3.847411870956420898e-01 -4.855981171131134033e-01 -7.175445556640625000e-02 6.715460121631622314e-02 -3.150640726089477539e-01 6.015639305114746094e-01 1.382031738758087158e-01 -3.553387820720672607e-01
2.086863666772842407e-01 -2.722905278205871582e-01 4.098330065608024597e-02 -3.276125788688659668e-01 1.787605285644531250e-01 -3.105341196060180664e-01 7.094644308090209961e-01 -3.762601613998413086e-01
2.781080305576324463e-01 -7.662610411643981934e-01 -2.491584718227386475e-01 -1.947034001350402832e-01 -2.939396798610687256e-01 2.877964377403259277e-01 2.570981979370117188e-01 -1.356067415326833725e-02
-1.512475609779357910e-01 -4.045501649379730225e-01 2.038583755493164062e-01 -8.848991245031356812e-02 -7.441419959068298340e-01 4.432127252221107483e-02 1.581357717514038086e-01 -4.282008409500122070e-01
-1.116753444075584412e-01 -8.698136806488037109e-01 -2.864754796028137207e-01 1.853820979595184326e-01 1.158539205789566040e-02 1.764172911643981934e-01 2.380084693431854248e-01 -1.631341427564620972e-01
-1.247126981616020203e-01 -5.451278090476989746e-01 2.472773343324661255e-01 -1.468244241550564766e-03 2.815346717834472656e-01 1.786753535270690918e-01 -5.093879997730255127e-02 -7.157882452011108398e-01
9.632682055234909058e-02 -5.469467639923095703e-01 -4.064169526100158691e-01 -5.385490655899047852e-01 -3.054074645042419434e-01 3.166301250457763672e-01 1.417822688817977905e-01 1.507646292448043823e-01
-7.371982187032699585e-02 -2.251534014940261841e-01 -6.405721306800842285e-01 -4.388522505760192871e-01 2.074355930089950562e-01 5.447931587696075439e-02 3.908806443214416504e-01 -3.770439326763153076e-01
-9.847227483987808228e-02 -3.058499693870544434e-01 2.609799206256866455e-01 -3.907915651798248291e-01 4.233717620372772217e-01 1.903681755065917969e-01 6.721809506416320801e-01 9.284092485904693604e-02
3.629389405250549316e-01 -4.254980981349945068e-01 -3.489527106285095215e-01 -2.568345069885253906e-01 -2.172930389642715454e-01 4.988172352313995361e-01 4.425788521766662598e-01 -8.708550781011581421e-02
-2.882514297962188721e-01 -1.710854768753051758e-01 -3.304620981216430664e-01 -1.838863343000411987e-01 -5.005917549133300781e-01 1.894586831331253052e-01 6.764766573905944824e-01 2.267228998243808746e-02
3.074835240840911865e-01 -2.740390896797180176e-01 -2.590751647949218750e-01 -7.248709350824356079e-02 -5.911175608634948730e-01 2.987010180950164795e-01 4.222876131534576416e-01 -3.755170106887817383e-01
1.134085208177566528e-01 -6.200236082077026367e-01 -5.308178663253784180e-01 -1.544080525636672974e-01 1.190580502152442932e-01 4.593667387962341309e-01 1.230137571692466736e-01 -2.382745146751403809e-01
5.460189655423164368e-02 -1.214823722839355469e-01 -1.395110785961151123e-01 -4.339167475700378418e-01 1.141168922185897827e-01 3.630752861499786377e-01 7.710475474596023560e-02 -7.897608876228332520e-01
-4.321531951427459717e-01 -5.181561410427093506e-02 1.508920267224311829e-02 -5.541201233863830566e-01 2.958313822746276855e-01 5.888357758522033691e-02 6.191294789314270020e-01 -1.702267825603485107e-01
-1.493661701679229736e-01 -4.581058919429779053e-01 3.678565025329589844e-01 -2.007037103176116943e-01 -1.009557545185089111e-01 -3.604636490345001221e-01 -2.510224282741546631e-02 -6.719167828559875488e-01
8.347158879041671753e-02 -1.950740963220596313e-01 -3.941732347011566162e-01 -4.982015490531921387e-01 1.703682690858840942e-01 3.965613842010498047e-01 1.030892655253410339e-01 -5.953886508941650391e-01
1.914895027875900269e-01 -2.587829902768135071e-02 -1.663703098893165588e-02 -7.946687340736389160e-01 -3.016381263732910156e-01 4.058062136173248291e-01 2.574438154697418213e-01 9.457980096340179443e-02
-9.918930381536483765e-02 -5.763226747512817383e-01 4.478140175342559814e-01 -1.237300857901573181e-01 -5.631157755851745605e-01 -1.195026934146881104e-02 8.602125942707061768e-02 -3.428197205066680908e-01
8.850614726543426514e-02 -6.204413771629333496e-01 -1.160422638058662415e-01 -6.040194630622863770e-01 -2.659148275852203369e-01 3.685064613819122314e-01 -1.492978185415267944e-01 -1.078069396317005157e-02
-7.605782151222229004e-02 -2.105690687894821167e-01 -6.874069571495056152e-01 -2.402655631303787231e-01 -2.429376393556594849e-01 2.125122547149658203e-01 1.528023630380630493e-01 -5.404545664787292480e-01
-3.303976655006408691e-01 -2.825497090816497803e-01 2.540107369422912598e-01 -5.253776311874389648e-01 5.456220507621765137e-01 -5.135664343833923340e-02 2.498600929975509644e-01 -3.281597793102264404e-01
-5.846292711794376373e-03 -5.211280584335327148e-01 -6.789913773536682129e-02 -2.907209396362304688e-01 -6.010972261428833008e-01 -3.884867429733276367e-01 1.923271715641021729e-01 -3.000549077987670898e-01
-3.821014761924743652e-01 -5.866727828979492188e-01 -4.284951090812683105e-01 -1.839821338653564453e-01 8.866365998983383179e-02 2.868646681308746338e-01 3.853875994682312012e-01 2.316891551017761230e-01
-6.109002977609634399e-02 -5.265538096427917480e-01 5.386459082365036011e-02 1.155182942748069763e-01 -2.491242885589599609e-01 2.937702536582946777e-01 7.297676205635070801e-01 1.477791666984558105e-01
-1.476761549711227417e-01 -6.243984773755073547e-02 1.590938866138458252e-01 -6.411727666854858398e-01 -4.180342853069305420e-01 -4.180198609828948975e-01 2.987542748451232910e-01 -3.148526251316070557e-01
-1.338326334953308105e-01 -2.911739349365234375e-01 2.875102162361145020e-01 -4.917459487915039062e-01 -4.064635932445526123e-01 -4.367587566375732422e-01 3.275561034679412842e-01 -3.310081958770751953e-01
-1.833875477313995361e-01 -7.251742482185363770e-01 -1.605788618326187134e-01 2.331458330154418945e-01 1.686498075723648071e-01 1.740065217018127441e-02 2.483686655759811401e-01 -5.195345282554626465e-01
-1.174902990460395813e-01 -4.278396964073181152e-01 3.008340001106262207e-01 -1.843541860580444336e-01 4.753212332725524902e-01 -1.053120568394660950e-02 4.677087962627410889e-01 -4.835999608039855957e-01
-9.329861402511596680e-02 -8.211074471473693848e-01 -3.484113812446594238e-01 -1.958206295967102051e-01 -3.676991462707519531e-01 4.740154743194580078e-02 1.245329678058624268e-01 6.620875746011734009e-02
-7.638391107320785522e-02 -4.802417159080505371e-01 -8.017296344041824341e-02 7.201686501502990723e-02 2.605117857456207275e-01 4.570774361491203308e-02 2.238260507583618164e-01 -7.948996424674987793e-01
2.641597986221313477e-01 -6.862120628356933594e-01 -4.084106981754302979e-01 -2.758770883083343506e-01 -1.765180379152297974e-01 1.272945255041122437e-01 3.906443417072296143e-01 1.282943934202194214e-01
-2.030402421951293945e-01 -7.169564962387084961e-01 -1.051286831498146057e-01 3.106602430343627930e-01 1.108404174447059631e-01 -8.726757764816284180e-02 4.119286239147186279e-01 -3.841870725154876709e-01
1.300476342439651489e-01 -6.331708431243896484e-01 -2.726786434650421143e-01 -3.445720076560974121e-01 -2.164850085973739624e-01 5.751566290855407715e-01 -7.932552695274353027e-02 -7.166141271591186523e-02
-4.170553982257843018e-01 -3.212239146232604980e-01 4.739495459944009781e-03 -6.705260276794433594e-01 -4.532468318939208984e-01 1.422934085130691528e-01 -1.776310801506042480e-01 -1.265677213668823242e-01
1.614526361227035522e-01 -7.011598944664001465e-01 -3.479102551937103271e-01 -1.925103068351745605e-01 -2.492501586675643921e-01 4.779441356658935547e-01 6.364160776138305664e-02 -1.720455139875411987e-01
-2.357691675424575806e-01 -5.867670774459838867e-01 8.789031207561492920e-02 -5.876494646072387695e-01 -4.416299462318420410e-01 1.549694240093231201e-01 -2.152775041759014130e-02 1.659658253192901611e-01
-2.280333191156387329e-01 -5.448083281517028809e-01 -3.521721959114074707e-01 -6.840277910232543945e-01 -9.068347513675689697e-02 2.067952752113342285e-01 -7.770069688558578491e-02 4.732943326234817505e-02
1.193740516901016235e-01 -7.741248607635498047e-01 -2.344556748867034912e-01 -4.217695891857147217e-01 -2.645877301692962646e-01 1.763014197349548340e-01 2.065333127975463867e-01 9.938041865825653076e-02
1.109795048832893372e-01 1.344056725502014160e-01 -9.128253906965255737e-03 -5.549319386482238770e-01 -1.591032445430755615e-01 1.194670051336288452e-02 7.413198351860046387e-01 -2.942352592945098877e-01
-9.015521407127380371e-02 -2.364287823438644409e-01 -7.274533063173294067e-02 -1.198100000619888306e-01 -3.915828168392181396e-01 1.217101588845252991e-01 1.843772083520889282e-02 -8.647755980491638184e-01
1.108250692486763000e-01 -1.415370404720306396e-01 -2.894148230552673340e-01 -2.792071700096130371e-01 -5.001136064529418945e-01 5.498718619346618652e-01 4.937255084514617920e-01 -9.864076226949691772e-02
2.647500038146972656e-01 -7.474607229232788086e-01 -4.521073102951049805e-01 -4.618848860263824463e-02 -8.614690601825714111e-02 6.859563291072845459e-02 3.068048059940338135e-01 -2.417013943195343018e-01
-4.704851806163787842e-01 -2.125603258609771729e-01 4.594117701053619385e-01 -5.753368139266967773e-01 -3.449479341506958008e-01 1.694061607122421265e-01 -1.335643529891967773e-01 -1.608201861381530762e-01
-4.315685629844665527e-01 -2.022874504327774048e-01 4.538330808281898499e-02 -3.931634426116943359e-01 4.702547788619995117e-01 1.725044697523117065e-01 4.781553149223327637e-01 -3.696773946285247803e-01
-9.196163713932037354e-02 -7.049599289894104004e-01 1.327231675386428833e-01 1.524028182029724121e-01 -1.524944007396697998e-01 3.204929232597351074e-01 5.700299143791198730e-01 5.318105593323707581e-02
1.275464892387390137e-01 -6.505433917045593262e-01 -2.087131142616271973e-01 -3.281364142894744873e-01 -3.885066509246826172e-02 6.381483674049377441e-01 -2.283829078078269958e-02 -5.109253339469432831e-03
-1.037826463580131531e-01 -2.141794264316558838e-01 2.488284260034561157e-01 2.992829307913780212e-02 -1.353265345096588135e-01 2.573990821838378906e-01 3.177219927310943604e-01 -8.336847424507141113e-01
-1.136369705200195312e-01 -5.209164023399353027e-01 6.514889746904373169e-02 1.268103253096342087e-02 -4.459606409072875977e-01 4.948924481868743896e-01 1.399604529142379761e-01 -4.979347586631774902e-01
-4.427473247051239014e-02 -6.600601673126220703e-01 -5.875818133354187012e-01 -1.506250500679016113e-01 -1.388735622167587280e-01 3.350113630294799805e-01 1.401220709085464478e-01 -2.080080807209014893e-01
-1.036039367318153381e-02 -8.624302148818969727e-01 2.995046377182006836e-01 6.637194752693176270e-02 -2.569714486598968506e-01 -1.082017496228218079e-01 2.879167199134826660e-01 3.688688203692436218e-02
-2.505358159542083740e-01 -7.127076387405395508e-01 -4.181762933731079102e-01 5.366608500480651855e-02 1.379397511482238770e-01 2.549306154251098633e-01 4.006250202655792236e-01 -8.373031765222549438e-02
1.588041484355926514e-01 2.449498698115348816e-02 -3.040712177753448486e-01 -4.311803877353668213e-01 -3.290805518627166748e-01 1.331452578306198120e-01 5.649164319038391113e-01 -5.006527304649353027e-01
1.307726800441741943e-01 -2.725543677806854248e-01 -8.440268039703369141e-02 -6.783912777900695801e-01 -5.603171586990356445e-01 -1.523559391498565674e-01 -9.382674843072891235e-02 -3.087115287780761719e-01
5.059986189007759094e-02 -4.514504373073577881e-01 -6.727396976202726364e-03 -8.703076839447021484e-01 -1.296248584985733032e-01 3.288209810853004456e-02 -4.924321547150611877e-02 1.258678436279296875e-01
-4.173784330487251282e-02 -6.444738507270812988e-01 -5.344857573509216309e-01 -5.816344171762466431e-02 -2.056697458028793335e-01 3.780903518199920654e-01 2.771717309951782227e-01 -1.782609075307846069e-01
-1.082762405276298523e-01 -4.750936031341552734e-01 -4.656264781951904297e-01 6.459657847881317139e-02 -4.924395382404327393e-01 9.560945630073547363e-02 1.608773320913314819e-01 -5.138699412345886230e-01
-3.269586479291319847e-03 -7.495987415313720703e-01 -3.729193806648254395e-01 -4.939620494842529297e-01 -2.204607576131820679e-01 6.267349421977996826e-02 -4.925456270575523376e-02 -8.173424750566482544e-03
1.693617403507232666e-01 -3.449698090553283691e-01 7.128466665744781494e-02 -4.331745803356170654e-01 1.467838734388351440e-01 3.636642396450042725e-01 6.902689337730407715e-01 1.712374687194824219e-01
-4.293740689754486084e-01 -3.931037485599517822e-01 2.481558769941329956e-01 -5.377302169799804688e-01 -5.002097487449645996e-01 -8.665722608566284180e-02 -1.071209684014320374e-01 -2.029238939285278320e-01
1.248497441411018372e-01 -3.374639451503753662e-01 -3.259990215301513672e-01 -2.052978277206420898e-01 -5.320625901222229004e-01 5.254879593849182129e-01 3.540611565113067627e-01 -1.937022507190704346e-01
-2.171409875154495239e-02 -4.785571396350860596e-01 7.415375858545303345e-02 -6.421404480934143066e-01 -1.309811025857925415e-01 5.290431380271911621e-01 6.887833774089813232e-02 2.255695015192031860e-01
-2.115571349859237671e-01 -3.111835122108459473e-01 4.155476689338684082e-01 -7.901688665151596069e-02 -5.283672809600830078e-01 -2.658535838127136230e-01 5.139114260673522949e-01 -2.559877038002014160e-01
-1.618521362543106079e-01 -4.551816880702972412e-01 -3.467784225940704346e-01 -3.917857706546783447e-01 -4.293237328529357910e-01 -4.883118867874145508e-01 7.341974228620529175e-02 -2.543705105781555176e-01
-6.005058065056800842e-03 -6.218992918729782104e-02 -1.517979204654693604e-01 -5.415636301040649414e-01 3.737339749932289124e-02 5.806556344032287598e-01 6.091281026601791382e-02 -5.809428691864013672e-01
-3.297259211540222168e-01 -2.365858554840087891e-01 -2.771994769573211670e-01 -4.959019720554351807e-01 4.645455479621887207e-01 2.948701083660125732e-01 4.199300706386566162e-01 -1.829145848751068115e-01
-8.300254493951797485e-02 -1.015158221125602722e-01 1.387210190296173096e-02 -5.723299980163574219e-01 2.762589156627655029e-01 -3.618817776441574097e-02 7.598822712898254395e-01 1.196341356262564659e-03
-5.136232376098632812e-01 -2.098544090986251831e-01 -3.147440254688262939e-01 -4.520019590854644775e-01 3.956006765365600586e-01 1.228011548519134521e-01 4.216250181198120117e-01 -1.985824257135391235e-01
-5.596032738685607910e-01 -1.160901784896850586e-01 -3.193000257015228271e-01 -2.071494311094284058e-01 -4.151291549205780029e-01 1.726207137107849121e-01 1.694353669881820679e-01 -5.455873012542724609e-01
-6.813591718673706055e-02 -5.775871276855468750e-01 -3.703301306813955307e-03 -5.600110292434692383e-01 -5.149919986724853516e-01 -2.549418210983276367e-01 2.852100692689418793e-02 -1.307631134986877441e-01
-9.685492515563964844e-02 5.080699175596237183e-02 1.114709973335266113e-01 -4.400748610496520996e-01 -2.064808458089828491e-01 -3.532081469893455505e-02 3.370195627212524414e-02 -8.584452867507934570e-01
2.078806757926940918e-01 -7.093152999877929688e-01 -4.753324668854475021e-03 -2.181334048509597778e-02 -3.725676536560058594e-01 2.640530765056610107e-01 2.625470459461212158e-01 -4.191627204418182373e-01
5.823627486824989319e-02 -5.765282735228538513e-02 6.016124505549669266e-03 -3.383614122867584229e-01 -1.907046139240264893e-01 7.212470471858978271e-02 2.589647471904754639e-01 -8.775689005851745605e-01
5.612200126051902771e-02 -4.066570103168487549e-01 -3.089700043201446533e-01 -2.515866234898567200e-02 -3.215256035327911377e-01 3.490267992019653320e-01 6.698758006095886230e-01 -2.478972375392913818e-01
-4.487421512603759766e-01 -4.564808607101440430e-01 2.077102512121200562e-01 -4.794982969760894775e-01 -5.409805178642272949e-01 -2.412751689553260803e-02 -8.037576824426651001e-02 -1.322539597749710083e-01
-5.793299078941345215e-01 -2.689658850431442261e-02 2.328124642372131348e-01 -3.504261672496795654e-01 -1.930543184280395508e-01 3.247103691101074219e-01 3.387024104595184326e-01 -4.787768721580505371e-01
9.081199765205383301e-02 -2.033975273370742798e-01 3.993555437773466110e-03 -5.565633177757263184e-01 4.322896897792816162e-01 2.167929708957672119e-01 5.746038556098937988e-01 -2.766961753368377686e-01
-1.877515912055969238e-01 -2.104214727878570557e-01 -4.170373082160949707e-01 -1.923266798257827759e-01 -4.790125191211700439e-01 1.580693125724792480e-01 6.736549735069274902e-01 3.622957319021224976e-02
-5.017981529235839844e-01 -2.454481571912765503e-01 1.727954447269439697e-01 -5.669472217559814453e-01 4.715690910816192627e-01 1.857413910329341888e-02 7.409354299306869507e-02 -3.293240368366241455e-01
-5.380654335021972656e-01 -2.422093302011489868e-01 -6.805872172117233276e-02 -4.701596796512603760e-01 -1.814332455396652222e-01 4.012353122234344482e-01 4.418321847915649414e-01 -1.923921704292297363e-01
3.543471097946166992e-01 -5.354119539260864258e-01 -1.620409488677978516e-01 -2.884423732757568359e-02 -7.935830950736999512e-02 4.859485030174255371e-01 5.427991151809692383e-01 -1.536498367786407471e-01
8.263776451349258423e-02 -4.762996435165405273e-01 -4.876316785812377930e-01 -1.121598109602928162e-01 -1.750783324241638184e-01 4.005533456802368164e-01 5.440061092376708984e-01 -1.700209975242614746e-01
-3.443003892898559570e-01 -5.847361087799072266e-01 -3.557018339633941650e-01 -3.240778446197509766e-01 -5.399910807609558105e-01 -5.490497872233390808e-02 1.044772192835807800e-01 -4.970119893550872803e-02
-6.761269271373748779e-02 -4.826599955558776855e-01 -4.025300145149230957e-01 -3.085052967071533203e-01 -4.906228184700012207e-01 9.289301931858062744e-02 -1.890606433153152466e-01 -4.692315757274627686e-01
-3.920260071754455566e-01 -2.526720166206359863e-01 2.836630344390869141e-01 -7.243310809135437012e-01 1.891092509031295776e-01 -3.530240654945373535e-01 1.245143637061119080e-01 3.821101784706115723e-02
-1.023518070578575134e-01 -7.837577462196350098e-01 -1.553540974855422974e-01 1.631717681884765625e-01 3.453571349382400513e-02 1.408720314502716064e-01 4.152757525444030762e-01 -3.619342744350433350e-01
1.671155244112014771e-01 -5.412964820861816406e-01 -1.934798359870910645e-01 -4.178487360477447510e-01 -2.229239046573638916e-01 6.312398910522460938e-01 1.081320419907569885e-01 -8.477754145860671997e-02
