# Supplementary material for: Where is your field going? A machine learning approach to study the relative motion of the domains of physics
Source: PLoS One. 2020 Jun 18;15(6):e0233997. doi: 10.1371/journal.pone.0233997 (PMC7302634; doi:10.1371/journal.pone.0233997)
Supplement: S29 Data — (ZIP) [file pone.0233997.s029.zip › 28/Pacs4Run_28_VS_500_embeddings1990-1994ED8.txt]

3.922953456640243530e-02 3.456911072134971619e-02 -5.196613073348999023e-01 1.510242968797683716e-01 1.152335777878761292e-01 6.109669208526611328e-01 -1.209930032491683960e-01 -5.506458878517150879e-01
-1.267844140529632568e-01 -1.313009411096572876e-01 -3.226288259029388428e-01 4.689528048038482666e-01 3.074573278427124023e-01 7.223345637321472168e-01 -1.033625528216362000e-01 1.252938061952590942e-01
1.336490064859390259e-01 4.876064658164978027e-01 -2.480964213609695435e-01 2.757847905158996582e-01 6.191812455654144287e-02 6.318901181221008301e-01 4.494737088680267334e-01 -4.028997197747230530e-02
-1.857739686965942383e-01 -4.194050729274749756e-01 -1.687173694372177124e-01 3.462112247943878174e-01 2.479057461023330688e-01 3.152017295360565186e-01 -3.445319235324859619e-01 -6.014550328254699707e-01
2.253497242927551270e-01 -2.678954303264617920e-01 -3.711054027080535889e-01 -5.162247642874717712e-02 1.504785865545272827e-01 7.575033903121948242e-01 3.622626066207885742e-01 -9.683001041412353516e-02
-2.257387936115264893e-01 5.002442002296447754e-01 -6.098034232854843140e-02 5.812432765960693359e-01 4.013286530971527100e-01 2.045018225908279419e-01 3.928698301315307617e-01 1.742297201417386532e-03
2.701853513717651367e-01 -2.177148610353469849e-01 -2.446051985025405884e-01 3.672618269920349121e-01 5.663640499114990234e-01 2.029436081647872925e-01 5.682715177536010742e-01 -6.378407124429941177e-04
-3.323687911033630371e-01 1.218429505825042725e-01 8.691903948783874512e-02 6.434026360511779785e-01 3.300803899765014648e-02 4.754229485988616943e-01 -1.305010169744491577e-01 -4.571829438209533691e-01
-8.796412497758865356e-03 4.239049255847930908e-01 -5.647136569023132324e-01 3.106481134891510010e-01 -2.696476690471172333e-02 5.994774699211120605e-01 3.603660315275192261e-02 -2.083856612443923950e-01
2.318637818098068237e-02 -3.351619839668273926e-01 -4.898654520511627197e-01 6.040985584259033203e-01 3.055348396301269531e-01 3.984481394290924072e-01 9.918817132711410522e-02 -1.423895061016082764e-01
-2.617701888084411621e-02 3.087624907493591309e-01 -9.179373830556869507e-02 -7.070150226354598999e-02 3.165109753608703613e-01 6.516616940498352051e-01 6.024517416954040527e-01 5.258902907371520996e-02
7.397408783435821533e-02 -3.148279339075088501e-02 6.546595692634582520e-02 4.793415069580078125e-01 4.189109504222869873e-01 5.040037631988525391e-01 5.500568747520446777e-01 1.655714511871337891e-01
-7.314466685056686401e-02 -9.399019926786422729e-02 4.870060458779335022e-02 4.101044535636901855e-01 4.031190872192382812e-01 4.824741780757904053e-01 6.413408517837524414e-01 9.302607923746109009e-02
3.734790682792663574e-01 5.280535221099853516e-01 -3.023708760738372803e-01 2.781164944171905518e-01 -1.397531200200319290e-02 5.406069159507751465e-01 3.117267787456512451e-01 -1.525486856698989868e-01
-3.611233830451965332e-01 6.425289809703826904e-02 2.525345981121063232e-01 2.977809682488441467e-02 2.764068245887756348e-01 6.720393300056457520e-01 -4.011976420879364014e-01 -3.343709409236907959e-01
2.863947674632072449e-02 5.842964164912700653e-03 -1.018326878547668457e-01 4.163828790187835693e-01 6.066637039184570312e-01 5.626065135002136230e-01 5.283518508076667786e-02 3.578302562236785889e-01
-1.540338695049285889e-01 1.201332584023475647e-01 -4.717921316623687744e-01 5.742731690406799316e-01 4.872393235564231873e-02 3.317560255527496338e-01 -1.226296871900558472e-01 -5.310273170471191406e-01
-1.983667612075805664e-01 -1.992510817945003510e-02 -4.411760270595550537e-01 3.598333150148391724e-02 7.056311964988708496e-01 4.397282302379608154e-01 2.254536598920822144e-01 1.490534842014312744e-01
3.116518855094909668e-01 3.313088417053222656e-01 -5.612730383872985840e-01 3.729541003704071045e-01 4.756154119968414307e-01 2.961939945816993713e-02 3.109294772148132324e-01 -1.233733519911766052e-01
-1.005125790834426880e-01 -1.901186816394329071e-02 -3.589183986186981201e-01 4.506039917469024658e-01 6.786425709724426270e-01 3.775081634521484375e-01 -1.169558316469192505e-01 2.022932171821594238e-01
-5.082071423530578613e-01 -1.510097682476043701e-01 -2.335921823978424072e-01 2.087693959474563599e-01 3.272661864757537842e-01 6.025626063346862793e-01 -3.110767602920532227e-01 -2.319870740175247192e-01
-2.023777924478054047e-02 1.317690461874008179e-01 -5.032906532287597656e-01 6.019449830055236816e-01 4.976685643196105957e-01 2.967449724674224854e-01 1.684761792421340942e-01 4.972433671355247498e-02
1.727270185947418213e-01 8.912141434848308563e-03 -1.262796223163604736e-01 4.342046380043029785e-01 4.977874457836151123e-01 6.464766263961791992e-01 2.225443907082080841e-02 3.152557313442230225e-01
6.268543004989624023e-02 -1.943929791450500488e-01 -5.286219716072082520e-01 5.370251536369323730e-01 5.132023692131042480e-01 2.843902707099914551e-01 -2.086059153079986572e-01 -5.170916020870208740e-02
-3.187644183635711670e-01 -2.091047465801239014e-01 -2.494427412748336792e-01 2.858207821846008301e-01 5.619941353797912598e-01 5.626441240310668945e-01 2.550340294837951660e-01 1.153307035565376282e-01
3.564042150974273682e-01 -2.496964931488037109e-01 -9.015262871980667114e-02 3.520027995109558105e-01 3.739424943923950195e-01 6.813066601753234863e-01 2.070319652557373047e-02 2.723122835159301758e-01
2.550852596759796143e-01 -1.349100321531295776e-01 -4.237016141414642334e-01 -4.952594637870788574e-02 2.192861437797546387e-01 7.953963279724121094e-01 2.245509773492813110e-01 5.991586670279502869e-02
1.352414786815643311e-01 1.116696968674659729e-01 5.455421656370162964e-02 6.458104252815246582e-01 4.161934554576873779e-01 5.351704955101013184e-01 3.177987039089202881e-02 2.975869476795196533e-01
4.564846456050872803e-01 1.529123783111572266e-01 -2.028873711824417114e-01 5.958504080772399902e-01 4.867583811283111572e-01 1.288480162620544434e-01 3.406113684177398682e-01 4.987099021673202515e-02
-1.822115778923034668e-01 8.662393665872514248e-04 -4.998544752597808838e-01 7.966703176498413086e-02 7.115870118141174316e-01 3.994835317134857178e-01 1.583148241043090820e-01 1.399649232625961304e-01
2.354139238595962524e-01 3.676269948482513428e-01 4.449317157268524170e-01 4.126789569854736328e-01 1.513437777757644653e-01 3.826470077037811279e-01 8.661787956953048706e-02 -5.141363739967346191e-01
1.863820999860763550e-01 3.501577973365783691e-01 -3.022236526012420654e-01 -5.358202010393142700e-02 3.862873911857604980e-01 7.044554352760314941e-01 1.902408003807067871e-01 2.584070265293121338e-01
1.033147238194942474e-02 8.893579244613647461e-02 4.398566782474517822e-01 4.517075419425964355e-01 3.889450728893280029e-01 1.741334795951843262e-01 3.954167068004608154e-01 -5.064730048179626465e-01
2.764624357223510742e-01 -1.791038960218429565e-01 -1.700247675180435181e-01 3.533583879470825195e-01 7.462547421455383301e-01 9.457509033381938934e-03 4.250515401363372803e-01 -8.092666044831275940e-03
2.695492804050445557e-01 1.407440453767776489e-01 1.728691905736923218e-01 3.953652679920196533e-01 3.564867079257965088e-01 5.595030784606933594e-01 -4.998178780078887939e-01 1.771792024374008179e-01
2.832529246807098389e-01 -2.186733186244964600e-01 1.945474743843078613e-01 2.476338855922222137e-02 7.232092618942260742e-01 1.011893674731254578e-01 -1.552189737558364868e-01 -5.254752039909362793e-01
-7.996108382940292358e-03 -6.463766098022460938e-02 -4.781310260295867920e-01 7.029892802238464355e-01 4.124243855476379395e-01 3.188643753528594971e-01 2.323124557733535767e-02 -2.543208003044128418e-02
2.340939044952392578e-01 1.799835115671157837e-01 1.803373694419860840e-01 -1.616068929433822632e-01 7.745577692985534668e-01 1.330316513776779175e-01 -1.398693025112152100e-01 -4.657973349094390869e-01
1.325151473283767700e-01 3.071858584880828857e-01 2.534728050231933594e-01 7.195285558700561523e-01 9.104206413030624390e-02 2.725604772567749023e-01 1.342905312776565552e-01 -4.533154666423797607e-01
5.258457735180854797e-02 2.278434187173843384e-01 -1.061542853713035583e-01 8.884115219116210938e-01 1.751703768968582153e-01 2.984082400798797607e-01 1.138658002018928528e-01 -1.099130436778068542e-01
2.625196278095245361e-01 5.458853840827941895e-01 1.198896691203117371e-01 6.812569499015808105e-01 1.351457685232162476e-01 1.973627209663391113e-01 3.386575728654861450e-02 -3.102331459522247314e-01
4.610941410064697266e-01 -8.011682331562042236e-02 -5.312235355377197266e-01 1.022110655903816223e-01 2.643583118915557861e-01 6.405853629112243652e-01 3.649132093414664268e-03 8.988717198371887207e-02
5.978662148118019104e-02 -3.219450712203979492e-01 -4.727215468883514404e-01 6.064609885215759277e-01 3.427429199218750000e-01 4.207343161106109619e-01 1.619983837008476257e-02 -8.224447071552276611e-02
3.989249095320701599e-02 9.022235870361328125e-02 -9.444443136453628540e-02 4.092001616954803467e-01 5.428459048271179199e-01 6.205878853797912598e-01 -1.136650703847408295e-02 3.660109937191009521e-01
6.501744985580444336e-01 3.550591468811035156e-01 5.720590427517890930e-02 3.552023172378540039e-01 1.602871529757976532e-02 3.249138891696929932e-01 -1.015046387910842896e-01 -4.534709453582763672e-01
1.734526455402374268e-01 1.315093040466308594e-01 -1.136991288512945175e-02 5.075521469116210938e-01 2.954664230346679688e-01 3.991883695125579834e-01 6.694601178169250488e-01 7.241353392601013184e-03
-1.826202571392059326e-01 -3.215950429439544678e-01 -3.656441867351531982e-01 1.877021938562393188e-01 6.799102425575256348e-01 4.508802592754364014e-01 -1.606843471527099609e-01 5.392838642001152039e-02
2.803511023521423340e-01 -2.175212092697620392e-02 5.871747732162475586e-01 1.477749049663543701e-01 1.150111034512519836e-01 5.957528948783874512e-01 1.391436904668807983e-01 -4.084219336509704590e-01
-2.125344574451446533e-01 -5.313642024993896484e-01 -2.989703714847564697e-01 2.150912284851074219e-01 4.824056923389434814e-01 5.133834481239318848e-01 1.658568680286407471e-01 -1.142256483435630798e-01
-3.864493072032928467e-01 -3.573601245880126953e-01 -1.999218165874481201e-01 3.708704113960266113e-01 4.630444645881652832e-01 5.746747255325317383e-01 2.151918597519397736e-02 -1.768173463642597198e-02
3.148049414157867432e-01 -1.060464680194854736e-01 -2.050346881151199341e-02 1.759538799524307251e-01 5.905234813690185547e-01 5.921729207038879395e-01 4.564068745821714401e-03 3.985778391361236572e-01
1.698926240205764771e-01 -3.191361576318740845e-02 -2.423718571662902832e-01 6.712815761566162109e-01 4.801499545574188232e-01 4.319269061088562012e-01 1.253797858953475952e-01 1.671234667301177979e-01
2.369130104780197144e-01 4.130084514617919922e-01 -1.113199293613433838e-01 4.200070798397064209e-01 -1.190483272075653076e-01 6.193659305572509766e-01 4.200817942619323730e-01 -1.012064293026924133e-01
6.170014739036560059e-01 8.731131255626678467e-02 -5.209266543388366699e-01 4.972919821739196777e-01 2.425586432218551636e-01 9.808782488107681274e-02 -5.651958659291267395e-02 -1.461899578571319580e-01
4.262532293796539307e-01 -2.851651906967163086e-01 -2.441258728504180908e-01 8.426517993211746216e-02 3.262987136840820312e-01 6.834129691123962402e-01 -2.747986912727355957e-01 1.457828283309936523e-01
4.967533051967620850e-01 -1.855421066284179688e-01 -2.060314714908599854e-01 3.534407317638397217e-01 6.787799000740051270e-01 5.405788868665695190e-02 2.935225963592529297e-01 -4.026134312152862549e-02
2.472097426652908325e-01 -1.261048167943954468e-01 -4.249002318829298019e-03 -4.483686387538909912e-02 2.731939554214477539e-01 7.394009232521057129e-01 -5.272651314735412598e-01 -1.469669342041015625e-01
6.122165918350219727e-01 2.364716529846191406e-01 4.442168772220611572e-01 3.317679464817047119e-01 2.889594435691833496e-01 3.323400616645812988e-01 1.217689439654350281e-01 -2.304307222366333008e-01
6.356257200241088867e-02 4.058157801628112793e-01 -4.726610481739044189e-01 4.263390600681304932e-01 -1.454516053199768066e-01 4.901518821716308594e-01 2.388655766844749451e-02 -4.051226675510406494e-01
2.149063348770141602e-01 -1.529377251863479614e-01 -2.730100750923156738e-01 1.016379073262214661e-01 -6.932879984378814697e-02 9.138965606689453125e-01 5.940828472375869751e-02 -4.491974785923957825e-02
5.027728080749511719e-01 2.837193310260772705e-01 -2.155818603932857513e-02 -2.629664540290832520e-02 6.523708105087280273e-01 -5.599470436573028564e-02 2.654179185628890991e-02 -4.859411120414733887e-01
-2.121228128671646118e-01 -5.247960090637207031e-01 -2.810415327548980713e-01 1.604023128747940063e-01 5.091540217399597168e-01 5.356994271278381348e-01 1.558349132537841797e-01 -6.621168553829193115e-02
4.196313619613647461e-01 4.911189526319503784e-02 -1.578947305679321289e-01 7.038958668708801270e-01 3.686115741729736328e-01 2.891434431076049805e-01 2.751188278198242188e-01 7.699884474277496338e-02
4.271425306797027588e-01 7.160987704992294312e-02 1.989871561527252197e-01 -9.116452187299728394e-02 6.279036402702331543e-01 6.734222173690795898e-02 3.277575075626373291e-01 -5.082238912582397461e-01
7.633181661367416382e-02 7.502279430627822876e-02 -2.699798345565795898e-01 -1.574780941009521484e-01 4.280862212181091309e-01 7.425012588500976562e-01 3.367985486984252930e-01 2.070202529430389404e-01
2.221088409423828125e-01 -1.498798280954360962e-01 7.472271472215652466e-02 6.505604982376098633e-01 4.676482379436492920e-01 4.627937674522399902e-01 1.345529705286026001e-01 2.200313657522201538e-01
4.655304849147796631e-01 -7.390767335891723633e-02 -3.625904023647308350e-01 3.094277381896972656e-01 5.337859392166137695e-01 2.452850043773651123e-01 4.532144665718078613e-01 -1.031128037720918655e-02
-4.227827787399291992e-01 -2.962675392627716064e-01 -3.582247197628021240e-01 3.097114562988281250e-01 5.017175674438476562e-01 5.001958012580871582e-01 -3.112150542438030243e-02 -7.968302816152572632e-02
1.083564758300781250e-01 4.383508861064910889e-02 -4.063096642494201660e-01 -8.701915503479540348e-04 7.758846282958984375e-01 3.955696523189544678e-01 1.207659579813480377e-02 2.502617239952087402e-01
-1.634978652000427246e-01 -9.468214586377143860e-03 -5.433341860771179199e-01 4.596125483512878418e-01 5.252704024314880371e-01 4.221077561378479004e-01 -2.731836214661598206e-02 1.090543568134307861e-01
-1.389465387910604477e-02 1.231012418866157532e-01 -5.484947562217712402e-01 -1.720274984836578369e-01 -5.764595791697502136e-02 5.412406921386718750e-01 6.933208554983139038e-02 -5.942572355270385742e-01
-1.084385998547077179e-02 4.037381112575531006e-01 -3.074037134647369385e-01 -6.333894282579421997e-02 4.096999466419219971e-01 4.825086891651153564e-01 -5.418709516525268555e-01 -2.099433690309524536e-01
-1.505999118089675903e-01 -2.538115680217742920e-01 4.783140961080789566e-03 4.470039606094360352e-01 6.930674314498901367e-01 4.201956987380981445e-01 1.033040061593055725e-01 2.132730334997177124e-01
1.618653535842895508e-01 1.537972092628479004e-01 4.598424434661865234e-01 4.572952687740325928e-01 5.354302525520324707e-01 1.111623123288154602e-01 1.232616021297872066e-03 -4.801332354545593262e-01
-1.515330076217651367e-01 3.341880440711975098e-01 -3.819312155246734619e-01 -1.340102851390838623e-01 4.115681648254394531e-01 3.271549046039581299e-01 -4.309777915477752686e-01 -4.892500042915344238e-01
8.668540418148040771e-02 1.348088532686233521e-01 -2.454843223094940186e-01 -1.800962537527084351e-01 -1.053711995482444763e-01 8.305069208145141602e-01 3.158802986145019531e-01 -2.845869064331054688e-01
1.204110905528068542e-01 -1.942155137658119202e-02 -2.828089296817779541e-01 -1.427054107189178467e-01 -2.289893850684165955e-02 8.555700778961181641e-01 3.628238141536712646e-01 -1.435711681842803955e-01
3.087620716542005539e-03 -1.711950898170471191e-01 1.090561971068382263e-01 8.077575266361236572e-02 5.334005951881408691e-01 -2.469394914805889130e-02 1.695481985807418823e-01 -7.989943623542785645e-01
-1.498146057128906250e-01 -2.395434528589248657e-01 -1.206242069602012634e-01 3.514249324798583984e-01 2.791433036327362061e-01 5.260760188102722168e-01 6.525263786315917969e-01 -4.070618003606796265e-02
2.196808345615863800e-02 -4.532616958022117615e-02 1.370791438966989517e-02 5.941093564033508301e-01 6.093189716339111328e-01 3.290667235851287842e-01 3.548478484153747559e-01 1.970731616020202637e-01
6.055408343672752380e-02 5.283923745155334473e-01 5.014165043830871582e-01 2.498240917921066284e-01 3.959673941135406494e-01 3.878712356090545654e-01 1.732255667448043823e-01 -2.570264041423797607e-01
-2.774548828601837158e-01 2.019865065813064575e-01 -2.476104646921157837e-01 -2.994104325771331787e-01 2.166278660297393799e-01 6.808181405067443848e-01 4.342315793037414551e-01 -1.796236038208007812e-01
8.453641086816787720e-02 1.070021688938140869e-01 1.720155924558639526e-01 1.817965209484100342e-01 2.809935510158538818e-01 8.706673979759216309e-01 -7.175641506910324097e-02 2.767613530158996582e-01
1.349259316921234131e-01 3.605438172817230225e-01 3.894462287425994873e-01 2.822379767894744873e-01 3.743081092834472656e-01 1.923880726099014282e-01 3.709987699985504150e-01 -5.529166460037231445e-01
9.149211645126342773e-02 6.801490187644958496e-01 -3.387557566165924072e-01 3.443648517131805420e-01 -2.736755087971687317e-02 4.751441180706024170e-01 1.974670961499214172e-02 -2.622653543949127197e-01
-8.455500751733779907e-02 6.708808541297912598e-01 -7.794180512428283691e-02 -1.380010992288589478e-01 3.138729333877563477e-01 6.281840801239013672e-01 1.464851945638656616e-01 5.532471835613250732e-02
1.517745852470397949e-01 3.235560953617095947e-01 -4.711512923240661621e-01 1.223788484930992126e-01 -1.114231869578361511e-01 7.682530283927917480e-01 1.757030747830867767e-02 -1.799424439668655396e-01
2.462479621171951294e-01 -9.459225833415985107e-02 3.681875392794609070e-02 2.955817878246307373e-01 -1.877882182598114014e-01 4.582462906837463379e-01 1.972485631704330444e-01 -7.466785907745361328e-01
9.265287220478057861e-02 3.537154793739318848e-01 -2.791098952293395996e-01 2.694924473762512207e-01 6.095464229583740234e-01 3.145326972007751465e-01 4.588378965854644775e-01 1.864473074674606323e-01
-1.657871603965759277e-01 9.952674061059951782e-02 1.475763171911239624e-01 1.453190743923187256e-01 5.044026970863342285e-01 5.159941911697387695e-01 -6.218979954719543457e-01 -1.108305081725120544e-01
-2.210342139005661011e-01 -8.258814923465251923e-03 -6.492824554443359375e-01 9.502948820590972900e-02 2.287434190511703491e-01 2.499430924654006958e-01 6.469269841909408569e-02 -6.336381435394287109e-01
2.187425643205642700e-01 -1.166031602770090103e-02 1.307733207941055298e-01 -1.177643761038780212e-01 7.984521389007568359e-01 1.002077907323837280e-01 -2.783241271972656250e-01 -4.427344202995300293e-01
-1.186130195856094360e-01 2.283733338117599487e-01 -5.528141856193542480e-01 -9.970811009407043457e-02 4.918374419212341309e-01 4.130700826644897461e-01 4.499776065349578857e-01 -5.675081163644790649e-02
-1.981697976589202881e-01 3.655459284782409668e-01 -3.115197420120239258e-01 -1.570592522621154785e-01 1.741487085819244385e-01 6.607609987258911133e-01 4.423106014728546143e-01 -2.069328278303146362e-01
1.426041573286056519e-01 2.146481871604919434e-01 -6.402482986450195312e-01 -2.421236224472522736e-02 5.361321568489074707e-01 4.711373448371887207e-01 4.373268038034439087e-02 1.084690764546394348e-01
-1.488133668899536133e-01 -1.004438847303390503e-01 -3.936678767204284668e-01 4.323267936706542969e-01 7.072727680206298828e-01 3.306809365749359131e-01 1.341781206429004669e-02 1.269647032022476196e-01
1.215331554412841797e-01 -4.621934145689010620e-02 7.919327914714813232e-02 4.654238000512123108e-02 3.990952968597412109e-01 6.390868425369262695e-01 -6.201780438423156738e-01 -1.494184434413909912e-01
2.341303825378417969e-01 -1.481506079435348511e-01 -2.739689648151397705e-01 -2.695923447608947754e-01 6.822654604911804199e-01 5.080989599227905273e-01 -1.794528365135192871e-01 1.401475965976715088e-01
-2.646508514881134033e-01 -1.469422727823257446e-01 -2.478482872247695923e-01 8.364870399236679077e-02 8.134328722953796387e-01 3.669036030769348145e-01 -1.716824322938919067e-01 1.190629899501800537e-01
1.382274329662322998e-01 4.692414402961730957e-01 -6.537941694259643555e-01 4.300582110881805420e-01 1.109425723552703857e-01 3.012184500694274902e-01 -2.964991144835948944e-02 -2.106871753931045532e-01
4.485463500022888184e-01 1.254067420959472656e-01 -5.024747252464294434e-01 4.485723078250885010e-01 3.972693681716918945e-01 8.106810599565505981e-02 3.616722524166107178e-01 -1.848771870136260986e-01
1.247656047344207764e-01 4.539583250880241394e-02 -4.505296051502227783e-01 -8.071624487638473511e-02 6.960620284080505371e-01 4.678036570549011230e-01 -6.575115770101547241e-02 2.553722560405731201e-01
8.836181461811065674e-02 3.318672478199005127e-01 5.807550549507141113e-01 1.822035163640975952e-01 3.390410542488098145e-01 4.258807003498077393e-01 6.532216072082519531e-02 -4.593383669853210449e-01
4.059658944606781006e-01 -6.273599714040756226e-02 -2.978240549564361572e-01 5.427682027220726013e-02 2.357217967510223389e-01 8.075308203697204590e-01 -1.723089255392551422e-02 1.778854131698608398e-01
-5.055491924285888672e-01 9.522727876901626587e-02 -2.146874666213989258e-01 1.638310849666595459e-01 4.099073112010955811e-01 4.527082741260528564e-01 -4.592271149158477783e-01 -2.802892327308654785e-01
5.665968060493469238e-01 2.637865543365478516e-01 -3.834384307265281677e-02 3.352850079536437988e-01 1.080351648852229118e-03 2.724440395832061768e-01 -1.446307450532913208e-01 -6.327348351478576660e-01
6.684024631977081299e-02 -2.933120727539062500e-02 7.314503937959671021e-02 2.150558978319168091e-01 5.525510907173156738e-01 4.509800970554351807e-01 -6.482897400856018066e-01 -1.187337189912796021e-01
2.640700936317443848e-01 -1.732296049594879150e-01 4.343129321932792664e-02 6.164559125900268555e-01 -1.233131438493728638e-02 2.159827649593353271e-01 2.246998846530914307e-01 -6.488942503929138184e-01
6.136215925216674805e-01 2.039733529090881348e-01 4.366446435451507568e-01 -2.469219826161861420e-02 2.446672320365905762e-01 4.732300341129302979e-01 -2.512949891388416290e-02 -3.258143067359924316e-01
-1.524977982044219971e-01 1.710305511951446533e-01 -1.389692276716232300e-01 -1.799725294113159180e-01 6.637770533561706543e-01 5.354642271995544434e-01 3.123607039451599121e-01 2.662695348262786865e-01
1.864864826202392578e-01 3.096066415309906006e-01 2.285109758377075195e-01 -1.668308824300765991e-01 4.006370902061462402e-01 2.194570451974868774e-01 2.324669808149337769e-01 -7.256749868392944336e-01
-2.625625431537628174e-01 2.800080776214599609e-01 3.372220098972320557e-01 4.047908261418342590e-02 4.326991736888885498e-01 1.744847595691680908e-01 3.170625567436218262e-01 -6.473770141601562500e-01
1.143405120819807053e-02 -1.449933201074600220e-01 -4.480499923229217529e-01 -4.422707483172416687e-02 4.230111837387084961e-01 6.627845764160156250e-01 3.854935169219970703e-01 9.651038795709609985e-02
2.900142073631286621e-01 4.145745337009429932e-01 -3.201754093170166016e-01 -1.401055157184600830e-01 3.881697952747344971e-01 5.229340791702270508e-01 4.325474798679351807e-01 1.031738892197608948e-01
4.746928438544273376e-02 5.712531805038452148e-01 -1.547847688198089600e-01 5.461714267730712891e-01 -5.261908471584320068e-02 5.467209815979003906e-01 5.900140851736068726e-02 -2.097644358873367310e-01
1.241052597761154175e-01 4.609105587005615234e-01 -5.615227669477462769e-02 -7.265371829271316528e-02 5.226129889488220215e-01 4.592222869396209717e-01 4.964343905448913574e-01 1.824041157960891724e-01
-9.733455628156661987e-02 -1.297001633793115616e-02 -1.349918097257614136e-01 2.277831286191940308e-01 8.870154023170471191e-01 2.584179043769836426e-01 6.947325915098190308e-02 2.486908137798309326e-01
1.436821669340133667e-01 -9.741742908954620361e-02 1.187178120017051697e-01 3.300726413726806641e-01 4.745378494262695312e-01 4.496167600154876709e-01 6.353118419647216797e-01 1.259388923645019531e-01
-2.034636773169040680e-02 1.248857304453849792e-01 5.185955762863159180e-01 5.545728802680969238e-01 2.676326930522918701e-01 4.215666949748992920e-01 -1.837536692619323730e-01 -3.526840507984161377e-01
-1.016417071223258972e-01 4.726245105266571045e-01 1.227963715791702271e-03 -1.791878938674926758e-01 2.541053891181945801e-01 7.492533326148986816e-01 3.181435763835906982e-01 8.378472924232482910e-02
-8.385035395622253418e-02 2.126375734806060791e-01 -4.158522486686706543e-01 -1.100438013672828674e-01 5.240488052368164062e-01 2.709603905677795410e-01 -5.247835516929626465e-01 -3.731851577758789062e-01
2.405671924352645874e-01 9.750112891197204590e-02 1.001678779721260071e-01 -6.755439937114715576e-02 5.908426046371459961e-01 1.651498228311538696e-01 -3.276499807834625244e-01 -6.590144038200378418e-01
2.966914474964141846e-01 1.523844599723815918e-01 4.478683471679687500e-01 -1.776983886957168579e-01 6.414168477058410645e-01 2.586005926132202148e-01 1.878693848848342896e-01 -3.781611919403076172e-01
1.341986935585737228e-02 3.743670582771301270e-01 5.369297862052917480e-01 1.276965588331222534e-01 4.461561143398284912e-01 3.097308576107025146e-01 1.918089687824249268e-01 -4.725357592105865479e-01
-1.412754207849502563e-01 -3.464080393314361572e-01 2.430095374584197998e-01 1.804808676242828369e-01 1.344455927610397339e-01 8.053448200225830078e-01 -2.347044050693511963e-01 -2.160409092903137207e-01
7.034897059202194214e-02 1.420060843229293823e-01 -3.955627083778381348e-01 -1.921541243791580200e-01 6.271026134490966797e-01 5.238581299781799316e-01 2.866224944591522217e-01 1.779181659221649170e-01
3.930047154426574707e-01 -9.586232155561447144e-02 7.823145389556884766e-02 -1.403418034315109253e-01 2.541135549545288086e-01 7.407452464103698730e-01 -4.284560084342956543e-01 -1.170050576329231262e-01
3.102444708347320557e-01 5.406088382005691528e-02 -2.547197341918945312e-01 2.540981769561767578e-01 6.577862054109573364e-02 4.822707474231719971e-01 6.571313738822937012e-01 -3.203815817832946777e-01
-5.669764056801795959e-02 3.292591571807861328e-01 5.045281052589416504e-01 2.226065695285797119e-01 6.174167990684509277e-01 1.727654486894607544e-01 -7.571693859063088894e-04 -4.161964654922485352e-01
-5.302478093653917313e-03 1.953141093254089355e-01 -3.666238784790039062e-01 -1.699484586715698242e-01 5.805222392082214355e-01 5.976844429969787598e-01 2.789836227893829346e-01 1.626782268285751343e-01
5.911331623792648315e-02 3.146486282348632812e-01 2.455556690692901611e-01 5.630090832710266113e-01 2.741923332214355469e-01 5.149362087249755859e-01 -4.220447540283203125e-01 4.198002070188522339e-02
9.187202155590057373e-02 -3.467620909214019775e-02 2.324590831995010376e-01 3.503323495388031006e-01 3.037721812725067139e-01 6.647416353225708008e-01 -5.284518599510192871e-01 1.291230227798223495e-02
-1.466105580329895020e-01 2.225047647953033447e-01 -3.403837978839874268e-01 4.450230002403259277e-01 -2.233029454946517944e-01 5.972336530685424805e-01 2.630604207515716553e-01 -3.732792139053344727e-01
-8.751808106899261475e-02 1.861869245767593384e-01 4.446298182010650635e-01 2.821635305881500244e-01 4.943497180938720703e-01 5.127561092376708984e-01 -4.156539142131805420e-01 1.716420985758304596e-02
3.433889150619506836e-01 4.785070717334747314e-01 8.685220032930374146e-02 2.736080884933471680e-01 5.679471492767333984e-01 -9.510739147663116455e-02 2.191958576440811157e-01 -4.370974004268646240e-01
-1.229744181036949158e-01 4.628503918647766113e-01 -3.577505052089691162e-01 5.362163782119750977e-01 8.306249976158142090e-02 1.992673128843307495e-01 -2.139670103788375854e-01 -5.125861167907714844e-01
-1.236960366368293762e-01 -8.095455914735794067e-02 3.204500079154968262e-01 -1.249731332063674927e-01 4.344991147518157959e-01 2.703989148139953613e-01 2.192529141902923584e-01 -7.415270209312438965e-01
1.591136157512664795e-01 2.958820462226867676e-01 2.138987034559249878e-01 4.956016242504119873e-01 3.141795992851257324e-01 5.246756076812744141e-01 -4.580053091049194336e-01 1.095481216907501221e-01
-5.486899614334106445e-01 2.366429567337036133e-02 -1.122586652636528015e-01 -3.320240601897239685e-02 3.846235275268554688e-01 4.582867324352264404e-01 -3.215962946414947510e-01 -4.725343883037567139e-01
-1.876116394996643066e-01 2.323754318058490753e-02 -1.406557112932205200e-01 4.025182127952575684e-01 1.997428685426712036e-01 5.322374701499938965e-01 6.747894287109375000e-01 -6.278875470161437988e-02
5.055148005485534668e-01 3.071703948080539703e-02 3.477982878684997559e-01 -1.281197518110275269e-01 5.092519521713256836e-01 3.200906515121459961e-01 -2.007036060094833374e-01 -4.517247378826141357e-01
-1.382554620504379272e-01 1.538209617137908936e-01 -1.018278747797012329e-01 1.582428812980651855e-01 6.913498044013977051e-01 4.331241548061370850e-01 4.122916162014007568e-01 2.937166392803192139e-01
2.512884512543678284e-02 4.501023888587951660e-01 5.117391347885131836e-01 2.365292757749557495e-01 3.397750258445739746e-01 4.259860813617706299e-01 -3.834900632500648499e-02 -4.249370098114013672e-01
-2.918904423713684082e-01 6.570414453744888306e-02 -4.636235833168029785e-01 -1.272346377372741699e-01 6.937656998634338379e-01 2.637356519699096680e-01 3.576380014419555664e-01 -2.397773042321205139e-02
3.439354524016380310e-02 1.451488733291625977e-01 1.289448291063308716e-01 7.696561217308044434e-01 -1.177198216319084167e-01 3.991467058658599854e-01 2.353569492697715759e-02 -4.416126906871795654e-01
1.016856357455253601e-02 -9.368953853845596313e-02 2.099617719650268555e-01 -1.221805885434150696e-01 5.274660587310791016e-01 1.614871323108673096e-01 2.709780931472778320e-01 -7.445663809776306152e-01
3.381976485252380371e-01 2.079600542783737183e-01 4.533847868442535400e-01 7.411785423755645752e-02 4.646610021591186523e-01 5.452082157135009766e-01 -3.348617255687713623e-01 -7.765070348978042603e-02
5.578942894935607910e-01 1.269288659095764160e-01 1.074780896306037903e-02 1.284840255975723267e-01 1.723029762506484985e-01 2.294255346059799194e-01 -2.051173597574234009e-01 -7.291240096092224121e-01
1.970546692609786987e-01 8.158179931342601776e-03 1.481878310441970825e-01 -1.523261070251464844e-01 4.809161126613616943e-01 2.134103327989578247e-01 -8.406016975641250610e-02 -7.950155735015869141e-01
5.087516903877258301e-01 1.336639672517776489e-01 3.986765444278717041e-01 3.651191592216491699e-01 9.399974346160888672e-02 4.528884887695312500e-01 7.217609137296676636e-02 -4.603232145309448242e-01
-3.692118227481842041e-01 3.156583607196807861e-01 -1.612498760223388672e-01 1.541472822427749634e-01 6.604508310556411743e-02 8.227337002754211426e-01 1.814522892236709595e-01 1.009447406977415085e-02
2.059829235076904297e-01 2.817803025245666504e-01 1.175331398844718933e-01 1.504817157983779907e-01 4.759435951709747314e-01 -3.278324007987976074e-02 1.600510030984878540e-01 -7.671366930007934570e-01
2.431988716125488281e-01 1.830776333808898926e-01 1.892879903316497803e-01 5.197756886482238770e-01 -1.144848018884658813e-01 4.251847565174102783e-01 2.091005742549896240e-01 -6.030989289283752441e-01
2.689695730805397034e-02 -2.669233083724975586e-01 -4.651889204978942871e-01 4.252561330795288086e-01 3.336507081985473633e-01 6.360176205635070801e-01 1.126950159668922424e-01 4.736639186739921570e-02
-5.122635960578918457e-01 -5.814705789089202881e-02 -4.727170169353485107e-01 7.764733582735061646e-02 4.225511848926544189e-01 4.621511995792388916e-01 -1.430214941501617432e-01 -3.035224676132202148e-01
-2.110185921192169189e-01 4.337238371372222900e-01 -3.404504656791687012e-01 -1.703588068485260010e-01 6.273654848337173462e-02 4.220776259899139404e-01 9.311018139123916626e-02 -6.570168137550354004e-01
-1.914118602871894836e-02 5.005671381950378418e-01 4.721097648143768311e-01 2.341870218515396118e-01 3.349366188049316406e-01 4.026719629764556885e-01 3.760148957371711731e-02 -4.422599375247955322e-01
1.227007061243057251e-01 2.704928815364837646e-01 -1.729732453823089600e-01 -1.287694126367568970e-01 5.072216987609863281e-01 6.524690985679626465e-01 2.894007861614227295e-01 3.139017224311828613e-01
2.892679572105407715e-01 2.596482932567596436e-01 2.583947777748107910e-01 -1.944298893213272095e-01 5.547520518302917480e-01 1.570505499839782715e-01 3.564995825290679932e-01 -5.336941480636596680e-01
1.871327608823776245e-01 1.513637006282806396e-01 -4.092615097761154175e-02 2.358403503894805908e-01 5.831501483917236328e-01 -1.824125647544860840e-01 2.785998396575450897e-03 -7.151423692703247070e-01
-4.326919093728065491e-02 6.618807557970285416e-03 -5.643344521522521973e-01 -6.772539019584655762e-02 5.571632981300354004e-01 4.473772048950195312e-01 4.033780992031097412e-01 4.162283614277839661e-02
1.791436821222305298e-01 1.171321496367454529e-01 4.433526098728179932e-02 -1.273442953824996948e-01 5.999653339385986328e-01 1.698804348707199097e-01 -3.422463536262512207e-01 -6.557858586311340332e-01
-1.070246174931526184e-01 2.656024098396301270e-01 -2.832104265689849854e-01 -2.900501489639282227e-01 4.205763339996337891e-01 4.901411235332489014e-01 -4.844357371330261230e-01 -3.191600441932678223e-01
-5.723181739449501038e-02 4.865945875644683838e-02 1.469165831804275513e-01 4.223202466964721680e-01 2.832422256469726562e-01 5.392130017280578613e-01 -6.096198558807373047e-01 -2.276061624288558960e-01
5.436983704566955566e-01 -8.339444547891616821e-02 -4.424023032188415527e-01 2.714794576168060303e-01 6.125880479812622070e-01 5.317861214280128479e-02 1.975731849670410156e-01 -1.043511629104614258e-01
-4.046595990657806396e-01 1.587428450584411621e-01 -1.846445500850677490e-01 -2.998385112732648849e-03 4.640317261219024658e-01 4.932453334331512451e-01 5.636736750602722168e-01 2.458242885768413544e-02
4.959939718246459961e-01 -8.507053554058074951e-02 -5.126239657402038574e-01 3.742743432521820068e-01 3.893064558506011963e-01 2.702183425426483154e-01 3.412166535854339600e-01 -5.368466675281524658e-02
-1.579026579856872559e-01 -3.094040155410766602e-01 3.214333355426788330e-01 -2.561018429696559906e-02 3.393142223358154297e-01 8.105341196060180664e-01 -3.326546400785446167e-02 -4.641719534993171692e-02
-8.410780131816864014e-02 -5.628676339983940125e-02 -2.388871908187866211e-01 5.174828171730041504e-01 5.523093342781066895e-01 5.446234941482543945e-01 -9.003461152315139771e-02 2.348092645406723022e-01
7.989795506000518799e-02 2.688418328762054443e-01 -9.681518375873565674e-02 -1.223996514454483986e-03 5.506624579429626465e-01 6.283179521560668945e-01 3.068307638168334961e-01 3.461331427097320557e-01
2.739513218402862549e-01 2.254544198513031006e-01 -4.395257234573364258e-01 -3.199664410203695297e-03 3.694463968276977539e-01 2.667721211910247803e-01 -5.753434896469116211e-01 -3.771600723266601562e-01
3.939537107944488525e-01 3.509859144687652588e-01 -5.218224525451660156e-01 -1.779849827289581299e-01 3.829129412770271301e-02 5.435650348663330078e-01 2.494319379329681396e-01 -2.418401688337326050e-01
-2.808620035648345947e-01 3.859120607376098633e-01 -2.018978744745254517e-01 -3.796293213963508606e-02 2.042091339826583862e-01 6.964158415794372559e-01 4.489014744758605957e-01 -4.213896393775939941e-02
2.447394877672195435e-01 5.744788050651550293e-02 1.986426711082458496e-01 -4.573729261755943298e-02 1.458962559700012207e-01 7.800469398498535156e-01 -4.394976794719696045e-01 -2.689505815505981445e-01
3.321601077914237976e-02 -1.571729481220245361e-01 -5.086151361465454102e-01 -4.579183086752891541e-02 2.607170939445495605e-01 7.925067543983459473e-01 1.289107054471969604e-01 2.736355550587177277e-02
3.750354051589965820e-01 -2.673265039920806885e-01 -4.137171506881713867e-01 3.863907754421234131e-01 1.913687139749526978e-01 6.467667222023010254e-01 -9.582081437110900879e-02 5.757270753383636475e-02
-1.610290631651878357e-02 -3.555658757686614990e-01 -4.186633527278900146e-01 3.984013795852661133e-01 3.988893330097198486e-01 6.076993942260742188e-01 9.336453676223754883e-02 4.672181233763694763e-02
-1.087564677000045776e-01 1.162092834711074829e-01 4.483647644519805908e-01 6.921029835939407349e-02 5.828639268875122070e-01 4.442144036293029785e-01 -4.560788571834564209e-01 -1.542134284973144531e-01
2.775048017501831055e-01 2.854369580745697021e-01 2.868016660213470459e-01 5.902814865112304688e-01 3.505834043025970459e-01 4.753738343715667725e-01 -1.955943256616592407e-01 -1.538935005664825439e-01
-1.614835858345031738e-01 3.892476856708526611e-01 -2.181228101253509521e-01 2.226864695549011230e-01 6.584745049476623535e-01 2.554923892021179199e-01 4.303731620311737061e-01 2.028703689575195312e-01
2.394467741250991821e-01 3.262654840946197510e-01 5.271841287612915039e-01 1.739601045846939087e-01 4.882640838623046875e-01 2.777623236179351807e-01 2.181905955076217651e-01 -4.060419499874114990e-01
2.832541167736053467e-01 3.822817802429199219e-01 -4.746603667736053467e-01 -8.998727053403854370e-02 -4.262115806341171265e-02 5.518159270286560059e-01 2.943558692932128906e-01 -3.837508261203765869e-01
1.354185305535793304e-02 4.325073957443237305e-01 -2.931996285915374756e-01 -1.612890977412462234e-03 2.502117156982421875e-01 7.462615370750427246e-01 3.086706995964050293e-01 1.095243692398071289e-01
4.181535243988037109e-01 1.084588617086410522e-01 5.506678223609924316e-01 3.110235035419464111e-01 1.820984333753585815e-01 5.102217793464660645e-01 1.143330410122871399e-01 -3.268875181674957275e-01
2.482053935527801514e-01 6.649004667997360229e-02 -2.633030759170651436e-03 7.623128890991210938e-01 5.253525972366333008e-01 2.277776896953582764e-01 7.898478209972381592e-02 1.368531584739685059e-01
-2.165656723082065582e-02 3.137050867080688477e-01 -1.775837093591690063e-01 -8.184356987476348877e-02 4.218111336231231689e-01 4.817173182964324951e-01 -6.140456795692443848e-01 -2.754222452640533447e-01
3.274717926979064941e-01 -1.290953904390335083e-01 -4.674592614173889160e-01 4.036003649234771729e-01 5.933071374893188477e-01 -5.471496656537055969e-02 2.617188096046447754e-01 -2.667986154556274414e-01
1.572130620479583740e-01 -1.065423116087913513e-01 1.564298421144485474e-01 7.661815732717514038e-02 7.268602848052978516e-01 -8.934191428124904633e-03 3.003228455781936646e-02 -6.358337402343750000e-01
1.593512147665023804e-01 1.004465147852897644e-01 4.683395475149154663e-02 -2.275335490703582764e-01 6.546682119369506836e-01 1.567682027816772461e-01 -1.761608123779296875e-01 -6.529575586318969727e-01
3.720976114273071289e-01 5.588844791054725647e-02 -2.299511581659317017e-01 2.421525567770004272e-01 7.959083318710327148e-01 -3.566121682524681091e-02 3.342325687408447266e-01 -2.124025858938694000e-02
5.716266036033630371e-01 -1.964745670557022095e-01 -1.021835505962371826e-01 2.970513701438903809e-01 -6.959877908229827881e-02 3.392649292945861816e-01 9.632449597120285034e-02 -6.377590298652648926e-01
-8.116699010133743286e-02 4.443394541740417480e-01 -4.083295762538909912e-01 -9.764294326305389404e-02 -4.150852095335721970e-03 4.284128844738006592e-01 2.122178673744201660e-02 -6.600772738456726074e-01
1.719392389059066772e-01 6.612397432327270508e-01 -3.691137433052062988e-01 -3.727975487709045410e-02 1.146094575524330139e-01 4.995746016502380371e-01 -2.654637098312377930e-01 -2.497662007808685303e-01
3.304605484008789062e-01 1.688902378082275391e-01 1.068795472383499146e-01 -5.425108224153518677e-02 1.972706615924835205e-01 8.313605189323425293e-01 -3.419917225837707520e-01 2.951785549521446228e-02
6.289128214120864868e-02 -2.530947141349315643e-02 -2.385995537042617798e-02 1.067671328783035278e-01 4.930293560028076172e-01 7.762864828109741211e-01 1.256307121366262436e-02 3.709166347980499268e-01
8.452884107828140259e-02 4.053357839584350586e-01 -2.542045116424560547e-01 6.434456110000610352e-01 -9.042996913194656372e-02 4.856211543083190918e-01 -1.589076966047286987e-01 -2.840040028095245361e-01
3.283392265439033508e-02 4.344245195388793945e-01 4.800800383090972900e-01 2.469679862260818481e-01 3.178610503673553467e-01 3.059560656547546387e-01 3.068717122077941895e-01 -4.794916212558746338e-01
1.527361869812011719e-01 3.020634315907955170e-02 4.055148661136627197e-01 -1.254081726074218750e-01 8.274028301239013672e-01 1.378010064363479614e-01 1.153259500861167908e-01 -2.805441915988922119e-01
2.614833414554595947e-01 5.790054425597190857e-02 6.068584322929382324e-01 2.657795548439025879e-01 3.343046605587005615e-01 4.621381461620330811e-01 -1.020832136273384094e-01 -3.919257819652557373e-01
2.217937028035521507e-03 2.960335016250610352e-01 3.184824585914611816e-01 3.358044028282165527e-01 6.614314317703247070e-01 -3.652927652001380920e-02 1.839080601930618286e-01 -4.748846590518951416e-01
-6.996971368789672852e-02 -2.387157082557678223e-01 3.636578023433685303e-01 3.551805317401885986e-01 1.551838815212249756e-01 7.712639570236206055e-01 -1.989663243293762207e-01 -1.456065922975540161e-01
-2.102833837270736694e-01 -1.291363984346389771e-01 -1.277160942554473877e-01 1.782682389020919800e-01 7.095667719841003418e-01 5.567126870155334473e-01 7.088506221771240234e-02 2.693975865840911865e-01
2.033244073390960693e-01 2.367915660142898560e-01 4.841808676719665527e-01 3.880622088909149170e-01 6.205745339393615723e-01 1.305008083581924438e-01 1.770728528499603271e-01 -2.899443209171295166e-01
5.208787322044372559e-01 -2.189292386174201965e-02 6.399451941251754761e-02 -2.450851202011108398e-01 4.953988790512084961e-01 1.609602719545364380e-01 1.825804710388183594e-01 -5.994833111763000488e-01
4.264000952243804932e-01 -1.869110167026519775e-01 9.524175524711608887e-02 4.744442105293273926e-01 -1.359393596649169922e-01 5.083942413330078125e-01 7.224581390619277954e-02 -5.166387557983398438e-01
-2.304596751928329468e-01 3.818093538284301758e-01 -6.727131009101867676e-01 1.713626831769943237e-01 2.554800212383270264e-01 1.165662705898284912e-01 1.441287845373153687e-01 -4.685840606689453125e-01
-2.188666313886642456e-01 -1.201314404606819153e-01 1.882977634668350220e-01 2.039759010076522827e-01 3.547062277793884277e-01 5.364825725555419922e-01 -5.452607870101928711e-01 -3.868643641471862793e-01
2.302376776933670044e-01 3.376853093504905701e-02 5.995719134807586670e-02 -1.541102081537246704e-01 4.544357955455780029e-01 1.795396953821182251e-01 -1.194275766611099243e-01 -8.157795667648315430e-01
-3.495143353939056396e-01 8.499585837125778198e-02 -3.717883825302124023e-01 -2.085969150066375732e-01 3.428931534290313721e-01 5.754000544548034668e-01 4.785676300525665283e-01 -1.057749390602111816e-01
-1.375315636396408081e-01 2.123396396636962891e-01 -1.844085603952407837e-01 6.362671256065368652e-01 7.646992802619934082e-03 4.182121455669403076e-01 -1.377691924571990967e-01 -5.506487488746643066e-01
6.601726263761520386e-02 -1.127154752612113953e-02 3.041194081306457520e-01 -1.825105994939804077e-01 3.525363206863403320e-01 7.276310920715332031e-01 -3.961597084999084473e-01 -2.429909259080886841e-01
-1.201969608664512634e-01 4.900687336921691895e-01 -2.833938300609588623e-01 4.924843013286590576e-01 -9.114930778741836548e-02 4.821069240570068359e-01 1.440628319978713989e-01 -4.013018906116485596e-01
-6.028359755873680115e-02 -3.515970706939697266e-02 3.287357389926910400e-01 -6.982064992189407349e-02 3.282113373279571533e-01 8.612462282180786133e-01 -1.252753883600234985e-01 1.304839402437210083e-01
2.189671695232391357e-01 1.367576569318771362e-01 1.369398832321166992e-01 -9.895753115415573120e-02 6.068408489227294922e-01 1.568576693534851074e-01 -3.166807591915130615e-01 -6.416064500808715820e-01
5.337072014808654785e-01 -3.236418366432189941e-01 2.154781222343444824e-01 1.617071330547332764e-01 3.108580783009529114e-02 4.484881162643432617e-01 1.658701747655868530e-01 -5.551682114601135254e-01
5.720306038856506348e-01 2.346114814281463623e-01 1.964534223079681396e-01 3.109110333025455475e-02 1.925628483295440674e-01 3.854415118694305420e-01 -3.257620930671691895e-01 -5.351740717887878418e-01
2.756753265857696533e-01 -2.154085934162139893e-01 -5.824272036552429199e-01 4.260261654853820801e-01 2.762090265750885010e-01 -3.498122841119766235e-02 1.667619198560714722e-01 -5.015555024147033691e-01
-5.076775327324867249e-02 5.004155635833740234e-01 7.801932096481323242e-02 -1.724695265293121338e-01 6.030453443527221680e-01 4.631093144416809082e-01 2.147358208894729614e-01 2.948371171951293945e-01
-7.670945674180984497e-02 2.604064904153347015e-02 -2.137221246957778931e-01 -2.346116751432418823e-01 -1.830928213894367218e-02 7.890198826789855957e-01 4.425114095211029053e-01 -2.720544040203094482e-01
-1.809624210000038147e-02 -1.431366801261901855e-01 -5.684621930122375488e-01 -4.258874803781509399e-02 2.619645893573760986e-01 6.473966836929321289e-01 4.035621285438537598e-01 -6.009218841791152954e-02
-4.654639959335327148e-01 3.082509040832519531e-01 -2.137320190668106079e-01 8.284395933151245117e-02 1.136523708701133728e-01 7.226148843765258789e-01 2.960773408412933350e-01 -1.141463890671730042e-01
-1.668332815170288086e-01 -3.005115985870361328e-01 2.513476610183715820e-01 3.810616210103034973e-02 2.602431178092956543e-01 8.484407067298889160e-01 -1.666005700826644897e-01 -4.356580600142478943e-02
-2.975477576255798340e-01 3.494598269462585449e-01 -2.880468964576721191e-01 2.916300296783447266e-02 6.062452793121337891e-01 1.535021364688873291e-01 -4.022691845893859863e-01 -3.906466960906982422e-01
1.684473901987075806e-01 2.029737383127212524e-01 -1.140768378973007202e-01 7.138545513153076172e-01 -1.297198981046676636e-01 3.679294884204864502e-01 2.902916073799133301e-02 -5.047606825828552246e-01
-3.839326277375221252e-02 3.942608460783958435e-02 -6.633195281028747559e-01 5.938792824745178223e-01 1.689838767051696777e-01 3.346320092678070068e-01 1.350072622299194336e-01 -2.133658230304718018e-01
-4.122541248798370361e-01 -3.102995157241821289e-01 -7.143771648406982422e-02 2.584195435047149658e-01 2.996987998485565186e-01 6.685814261436462402e-01 -1.781550496816635132e-01 -3.054782748222351074e-01
-3.820929676294326782e-02 2.316328138113021851e-01 5.074273347854614258e-01 2.352594435214996338e-01 4.219239950180053711e-01 2.526406049728393555e-01 6.811211258172988892e-02 -6.209431290626525879e-01
8.500974625349044800e-02 5.588421821594238281e-01 -2.136579453945159912e-01 2.580597810447216034e-02 4.386129677295684814e-01 6.004088521003723145e-01 1.331167966127395630e-01 2.521128654479980469e-01
5.153499245643615723e-01 3.541662171483039856e-02 -1.680659800767898560e-01 4.717770218849182129e-01 5.145545005798339844e-01 1.910723447799682617e-01 4.235775768756866455e-01 4.058856144547462463e-02
-3.615119308233261108e-02 2.921119630336761475e-01 5.018536448478698730e-01 2.563098669052124023e-01 2.440942972898483276e-01 3.666362762451171875e-01 3.250698149204254150e-01 -5.441851615905761719e-01
3.997922837734222412e-01 3.379006683826446533e-02 -4.072136431932449341e-02 -1.031035110354423523e-01 7.765166461467742920e-02 5.544672608375549316e-01 6.923118829727172852e-01 -1.843267381191253662e-01
-1.374997794628143311e-01 -1.696466803550720215e-01 -6.303727030754089355e-01 4.159058332443237305e-01 4.758106470108032227e-01 3.762231469154357910e-01 -8.634135127067565918e-02 -8.106811344623565674e-02
-3.547096252441406250e-01 5.760032534599304199e-01 -1.205137446522712708e-01 2.190424948930740356e-01 5.552868247032165527e-01 6.717128306627273560e-02 -2.602449357509613037e-01 -3.151431083679199219e-01
2.345125675201416016e-01 -2.913678064942359924e-02 -1.497310493141412735e-02 9.587630629539489746e-03 4.430567622184753418e-01 4.681405425071716309e-01 7.258481979370117188e-01 3.909422084689140320e-02
-5.363940447568893433e-02 4.856126010417938232e-02 3.236715197563171387e-01 -2.884586155414581299e-01 4.766019284725189209e-01 3.423606753349304199e-01 1.393085867166519165e-01 -6.656019687652587891e-01
1.988426446914672852e-01 -2.274739928543567657e-02 1.480932235717773438e-01 -1.236964762210845947e-01 5.692856311798095703e-01 1.815735846757888794e-01 -1.004772037267684937e-01 -7.453595995903015137e-01
8.436596393585205078e-02 -2.283417284488677979e-01 -2.525038421154022217e-01 1.450510174036026001e-01 3.063191100955009460e-02 9.199331998825073242e-01 9.293194860219955444e-02 9.625019505620002747e-03
-2.474905699491500854e-01 1.081253737211227417e-01 -3.608360886573791504e-01 2.125619947910308838e-01 -1.788671016693115234e-01 6.958420872688293457e-01 3.338212072849273682e-01 -3.522015213966369629e-01
2.486498355865478516e-01 -3.476307690143585205e-01 2.847611904144287109e-02 1.829482764005661011e-01 -1.289407163858413696e-01 4.843786954879760742e-01 -4.735997319221496582e-02 -7.277044057846069336e-01
-3.052924871444702148e-01 2.418560236692428589e-01 -1.764137893915176392e-01 3.374526798725128174e-01 6.052828431129455566e-01 2.389179170131683350e-02 -4.317616224288940430e-01 -3.872334957122802734e-01
-5.178548097610473633e-01 1.260591298341751099e-01 -3.709329664707183838e-02 2.790334522724151611e-01 3.748908638954162598e-01 3.569242358207702637e-01 -3.927005231380462646e-01 -4.631933271884918213e-01
-1.726806610822677612e-01 -2.801001965999603271e-01 -3.285527527332305908e-01 4.599846899509429932e-02 3.823636770248413086e-01 7.657016515731811523e-01 -2.192102521657943726e-01 3.329328820109367371e-02
1.635637283325195312e-01 7.490465044975280762e-01 -1.441280990839004517e-01 1.021048724651336670e-01 2.329351902008056641e-01 4.759541749954223633e-01 3.136749267578125000e-01 4.236640036106109619e-02
2.637314144521951675e-03 4.587776660919189453e-01 -3.963092863559722900e-01 2.097602933645248413e-03 4.504799842834472656e-01 2.318508177995681763e-01 -5.044611096382141113e-01 -3.482567071914672852e-01
-2.692309319972991943e-01 -1.646083407104015350e-02 -1.010555848479270935e-01 5.953078269958496094e-01 6.045097485184669495e-02 2.645413279533386230e-01 2.138909548521041870e-01 -6.657734513282775879e-01
2.549892663955688477e-01 -1.570528596639633179e-01 6.081360206007957458e-02 -5.236641764640808105e-01 5.050704479217529297e-01 3.571901023387908936e-01 1.975280493497848511e-01 -4.590144455432891846e-01
-2.527537941932678223e-01 -1.178423240780830383e-01 -2.006843872368335724e-02 1.079710498452186584e-01 9.025043845176696777e-01 2.480692267417907715e-01 2.889637276530265808e-02 1.824296563863754272e-01
4.256249964237213135e-02 2.866506874561309814e-01 5.618773698806762695e-01 4.837131798267364502e-01 5.075619816780090332e-01 2.017081379890441895e-01 4.942193999886512756e-02 -2.561003267765045166e-01
1.027882937341928482e-02 4.826280474662780762e-01 -4.615869224071502686e-01 -1.226194947957992554e-01 2.607009410858154297e-01 6.551197767257690430e-01 1.827890276908874512e-01 -9.114651381969451904e-02
-1.295981407165527344e-01 8.464032411575317383e-02 4.783902317285537720e-02 7.191498875617980957e-01 -1.364275626838207245e-02 5.113641619682312012e-01 -2.224799245595932007e-01 -3.813115954399108887e-01
2.386328279972076416e-01 3.909263312816619873e-01 -2.230859845876693726e-01 -4.740127362310886383e-03 3.469325900077819824e-01 4.637279212474822998e-01 -6.197574734687805176e-01 -1.446934044361114502e-01
-4.135154783725738525e-01 2.899076640605926514e-01 -2.957638800144195557e-01 1.398376077413558960e-01 4.960246682167053223e-01 5.427863001823425293e-01 2.843839526176452637e-01 1.280476152896881104e-01
-1.450490057468414307e-01 2.099193334579467773e-01 -6.367085576057434082e-01 -8.320515602827072144e-02 2.674053013324737549e-01 4.060588479042053223e-01 4.728030264377593994e-01 -2.502836585044860840e-01
4.102003872394561768e-01 2.664407901465892792e-02 -1.587983220815658569e-01 -9.110740502364933491e-04 9.382531791925430298e-02 8.146078586578369141e-01 -3.639412224292755127e-01 3.107505664229393005e-02
-6.646590679883956909e-02 5.287894606590270996e-02 2.781957387924194336e-01 -2.565338909626007080e-01 4.467069804668426514e-01 3.182282447814941406e-01 1.396254599094390869e-01 -7.275106906890869141e-01
4.685078561305999756e-01 -1.262430101633071899e-01 -1.545557379722595215e-01 1.361937820911407471e-01 3.763422369956970215e-01 6.817677021026611328e-01 -2.324650436639785767e-01 2.482865005731582642e-01
-4.512184560298919678e-01 -3.840121924877166748e-01 -1.772462278604507446e-01 3.565388321876525879e-01 4.102991521358489990e-01 5.581244826316833496e-01 3.471931442618370056e-02 -9.667754918336868286e-02
5.446307361125946045e-03 2.721774280071258545e-01 -5.172963738441467285e-01 -1.208596155047416687e-01 -2.241292223334312439e-02 4.400682747364044189e-01 3.088726289570331573e-02 -6.697543859481811523e-01
2.769033014774322510e-01 2.390646934509277344e-01 -6.329388022422790527e-01 -1.123875975608825684e-01 2.242549806833267212e-01 5.926749706268310547e-01 2.178433686494827271e-01 -6.261438131332397461e-02
1.129615977406501770e-01 5.615816712379455566e-01 -2.544172704219818115e-01 -3.095409460365772247e-02 4.113578796386718750e-01 3.888062238693237305e-01 -5.296974182128906250e-01 -7.221075147390365601e-02
3.727902173995971680e-01 3.959613293409347534e-02 -1.451094895601272583e-01 4.673904478549957275e-01 6.832587122917175293e-01 1.967909038066864014e-01 2.824004888534545898e-01 1.860912293195724487e-01
3.704873919486999512e-01 2.692647576332092285e-01 -7.892803102731704712e-02 -1.584955900907516479e-01 5.451604127883911133e-01 6.912231445312500000e-02 -2.089948505163192749e-01 -6.428285837173461914e-01
5.348036885261535645e-01 7.582832127809524536e-02 -2.800659090280532837e-02 5.327226519584655762e-01 -1.728543639183044434e-01 4.536175131797790527e-01 9.330415725708007812e-02 -4.234432280063629150e-01
3.281647861003875732e-01 2.076102197170257568e-01 -1.636554449796676636e-01 2.889775037765502930e-01 7.432972788810729980e-01 1.912316530942916870e-01 3.077172935009002686e-01 2.348711490631103516e-01
1.461322009563446045e-01 3.773798942565917969e-01 4.928490817546844482e-01 9.264296293258666992e-02 3.116503953933715820e-01 4.039510786533355713e-01 1.589683741331100464e-01 -5.469674468040466309e-01
3.343535065650939941e-01 1.391366720199584961e-01 5.691333413124084473e-01 3.461951017379760742e-01 4.739726483821868896e-01 3.274032175540924072e-01 2.518030256032943726e-02 -3.043153285980224609e-01
-4.940274357795715332e-01 9.017095714807510376e-02 -2.742095291614532471e-01 5.133005380630493164e-01 4.917569458484649658e-01 1.829154491424560547e-01 -6.002655997872352600e-02 -3.609037399291992188e-01
-6.191221475601196289e-01 -3.357268124818801880e-02 -2.330669313669204712e-01 -4.322683066129684448e-02 2.571569085121154785e-01 4.382115304470062256e-01 -3.102296404540538788e-02 -5.479511618614196777e-01
-2.291815876960754395e-01 2.025251835584640503e-01 -5.892118811607360840e-01 -1.928576454520225525e-02 6.651171445846557617e-01 2.214370220899581909e-01 2.596959173679351807e-01 -7.731753401458263397e-03
8.461207151412963867e-02 1.017991229891777039e-01 3.609916269779205322e-01 3.868412077426910400e-01 1.997644156217575073e-01 7.285816669464111328e-01 -3.467171490192413330e-01 1.075487807393074036e-01
7.906394451856613159e-02 4.094678759574890137e-01 -4.078005552291870117e-01 -3.426694869995117188e-01 4.663439840078353882e-02 5.479426383972167969e-01 7.950660586357116699e-02 -4.833467006683349609e-01
-9.515529125928878784e-02 -2.918034978210926056e-02 3.603743854910135269e-03 4.138780832290649414e-01 1.986610442399978638e-01 3.118294775485992432e-01 -2.912688255310058594e-01 -7.728159427642822266e-01
-1.867525726556777954e-01 1.529625803232192993e-01 -1.992983072996139526e-01 5.849610567092895508e-01 2.118319272994995117e-02 4.737419486045837402e-01 -2.629503309726715088e-01 -5.155617594718933105e-01
-1.615932285785675049e-01 -6.236704066395759583e-02 2.962886691093444824e-01 -1.416397690773010254e-01 3.557843267917633057e-01 6.789540648460388184e-01 -4.336490333080291748e-01 -2.941711544990539551e-01
-2.593989968299865723e-01 2.814577817916870117e-01 -4.484806954860687256e-01 1.335017941892147064e-02 4.505633413791656494e-01 4.961450994014739990e-01 4.495888948440551758e-01 2.971667610108852386e-02
-4.867396950721740723e-01 -2.699423730373382568e-01 -2.837562561035156250e-01 -1.235264837741851807e-01 5.365974307060241699e-01 5.455985069274902344e-01 -8.538564667105674744e-03 -9.355176985263824463e-02
3.402464091777801514e-01 2.195576131343841553e-01 5.187720656394958496e-01 9.880758821964263916e-02 1.822245717048645020e-01 5.459725856781005859e-01 -1.002475544810295105e-01 -4.645408689975738525e-01
9.577171504497528076e-02 -1.205127239227294922e-01 -6.615840792655944824e-01 5.657047033309936523e-01 2.337719202041625977e-01 2.741807997226715088e-01 -1.824806034564971924e-01 -2.355117648839950562e-01
1.954596675932407379e-02 1.772883981466293335e-01 -4.153632819652557373e-01 1.449662744998931885e-01 5.202037096023559570e-01 6.492531299591064453e-01 1.954006552696228027e-01 2.105276584625244141e-01
1.052618250250816345e-01 -3.748690783977508545e-01 2.500998079776763916e-01 3.086407482624053955e-01 1.779436022043228149e-01 7.842746376991271973e-01 -2.053312659263610840e-01 4.089875519275665283e-02
4.211927652359008789e-01 -1.635019481182098389e-01 1.333863288164138794e-01 -8.192303776741027832e-02 6.528707146644592285e-01 5.062687397003173828e-01 -5.361527204513549805e-02 2.931511998176574707e-01
-4.748193025588989258e-01 -5.099856853485107422e-02 -4.980484843254089355e-01 8.077751845121383667e-02 5.128409862518310547e-01 3.436955213546752930e-01 1.254615373909473419e-02 -3.688883185386657715e-01
1.649717539548873901e-01 -2.277933657169342041e-01 -2.761804126203060150e-02 -1.096309944987297058e-01 5.142928361892700195e-01 1.942202821373939514e-02 2.858661711215972900e-01 -7.493456602096557617e-01
7.585421800613403320e-01 4.797555971890687943e-03 3.104336261749267578e-01 9.264941513538360596e-02 2.847339510917663574e-01 3.124330639839172363e-01 8.088092505931854248e-02 -3.666173517704010010e-01
3.802850246429443359e-01 -1.205975264310836792e-01 -1.782941818237304688e-01 8.112011849880218506e-02 5.981324911117553711e-01 -6.550141423940658569e-02 -2.167542576789855957e-01 -6.272439360618591309e-01
-1.144582256674766541e-01 -2.443843707442283630e-02 -4.191885888576507568e-01 6.624311208724975586e-01 3.880421221256256104e-01 4.629535079002380371e-01 -7.890739291906356812e-02 2.528032660484313965e-02
4.166538827121257782e-03 4.483910202980041504e-01 4.897511005401611328e-01 2.103539556264877319e-01 4.877644479274749756e-01 2.394206821918487549e-01 2.205294668674468994e-01 -4.134651422500610352e-01
-2.792471647262573242e-01 5.409011840820312500e-01 -1.454564332962036133e-01 3.129243850708007812e-01 5.022036433219909668e-01 3.168692067265510559e-02 -3.528945446014404297e-01 -3.641712963581085205e-01
-1.186423674225807190e-01 -3.142478466033935547e-01 -5.064169168472290039e-01 1.019943356513977051e-01 5.624210834503173828e-01 5.153536796569824219e-01 -1.959505975246429443e-01 -2.793759573251008987e-03
4.212174415588378906e-01 8.484181016683578491e-02 3.107028603553771973e-01 4.398176074028015137e-01 -1.580096222460269928e-02 5.039654374122619629e-01 1.263178288936614990e-01 -5.051879286766052246e-01
9.351859800517559052e-03 -8.676084876060485840e-02 5.234114080667495728e-02 1.373183727264404297e-01 2.822557985782623291e-01 8.878191113471984863e-01 -2.988578379154205322e-01 1.165432184934616089e-01
-6.922494620084762573e-02 2.622275054454803467e-01 -2.621979713439941406e-01 -4.598768055438995361e-02 6.523343920707702637e-01 5.000472664833068848e-01 3.235462903976440430e-01 2.744307816028594971e-01
3.354804217815399170e-01 1.534867137670516968e-01 5.065134763717651367e-01 5.489965155720710754e-02 2.269777506589889526e-01 4.669242203235626221e-01 1.615870371460914612e-02 -5.783827304840087891e-01
3.032595664262771606e-02 1.971402019262313843e-01 -5.796147584915161133e-01 4.396371170878410339e-02 1.808241158723831177e-01 5.675851702690124512e-01 4.823650419712066650e-01 -1.865576058626174927e-01
-1.918208748102188110e-01 1.300944238901138306e-01 -3.927754759788513184e-01 -2.497153431177139282e-01 1.080206185579299927e-01 8.299039602279663086e-01 8.256850391626358032e-02 -1.497439742088317871e-01
1.390511393547058105e-01 2.022774070501327515e-01 -3.877833187580108643e-01 9.084113687276840210e-02 2.669369280338287354e-01 6.872483491897583008e-01 4.702885746955871582e-01 1.279985308647155762e-01
-2.176355719566345215e-01 5.019012689590454102e-01 -5.364307016134262085e-02 3.459170162677764893e-01 4.372221231460571289e-01 7.480502873659133911e-02 -4.014754593372344971e-01 -4.693101942539215088e-01
-4.253549575805664062e-01 2.174478769302368164e-01 -4.067563712596893311e-01 1.208062320947647095e-01 4.729557931423187256e-01 4.450779557228088379e-01 4.115957021713256836e-01 2.349844574928283691e-02
4.359241127967834473e-01 1.495831608772277832e-01 5.488356351852416992e-01 3.636483252048492432e-01 4.235033392906188965e-01 3.414750099182128906e-01 9.017945826053619385e-02 -2.237003743648529053e-01
1.787496358156204224e-01 -3.485643863677978516e-01 -4.305842518806457520e-01 4.128385782241821289e-01 3.003419935703277588e-01 6.238866448402404785e-01 -1.015666574239730835e-01 3.094321675598621368e-02
2.649167478084564209e-01 5.661995336413383484e-02 -9.383162856101989746e-02 4.135163500905036926e-02 6.696886420249938965e-01 4.812131524085998535e-01 3.784667253494262695e-01 3.046517074108123779e-01
2.812612652778625488e-01 1.874302029609680176e-01 7.740865647792816162e-02 5.360628962516784668e-01 -6.754558533430099487e-02 2.960691750049591064e-01 3.473255634307861328e-01 -6.160778999328613281e-01
3.276892006397247314e-01 1.104199513792991638e-01 -1.812653243541717529e-01 2.628563046455383301e-01 2.670876085758209229e-01 4.174976050853729248e-01 7.147393226623535156e-01 -1.482715308666229248e-01
4.608398675918579102e-01 -5.648547038435935974e-02 -8.211742341518402100e-02 -1.843045204877853394e-01 5.803012251853942871e-01 1.115022823214530945e-01 -1.941934973001480103e-01 -5.973535180091857910e-01
4.418030381202697754e-01 -5.335203185677528381e-02 2.425292879343032837e-01 4.206712543964385986e-01 -8.218213170766830444e-02 4.298639297485351562e-01 3.043309748172760010e-01 -5.310599207878112793e-01
-3.612368404865264893e-01 1.590614207088947296e-02 -1.223568841814994812e-01 6.237933039665222168e-01 -9.697117656469345093e-02 4.148064851760864258e-01 1.294039338827133179e-01 -5.166743993759155273e-01
-3.934992253780364990e-01 2.330202311277389526e-01 -5.440427660942077637e-01 -6.951846182346343994e-02 6.373551487922668457e-01 9.566102921962738037e-02 2.283225804567337036e-01 -1.501351743936538696e-01
1.027691271156072617e-02 7.195972651243209839e-02 -3.429918587207794189e-01 -1.221524477005004883e-01 -5.742264166474342346e-02 8.228907585144042969e-01 -2.936136722564697266e-01 -3.090241253376007080e-01
-2.338670194149017334e-01 2.583639025688171387e-01 -3.913500607013702393e-01 -3.572491705417633057e-01 1.895426511764526367e-01 4.166627526283264160e-01 2.495579868555068970e-01 -5.709280371665954590e-01
-3.244270384311676025e-01 6.645326316356658936e-02 -2.310115396976470947e-01 3.956860899925231934e-01 3.321612775325775146e-01 3.698908090591430664e-01 6.500020623207092285e-01 -1.036541014909744263e-01
2.484476417303085327e-01 4.484875798225402832e-01 -2.299811542034149170e-01 -1.841422170400619507e-01 1.858447939157485962e-01 3.374075889587402344e-01 -3.971366286277770996e-01 -5.867139697074890137e-01
4.070803225040435791e-01 1.632719337940216064e-01 4.856454730033874512e-01 5.084491968154907227e-01 2.422818392515182495e-01 3.832904994487762451e-01 4.857913404703140259e-02 -3.244745433330535889e-01
1.107190102338790894e-01 5.449991822242736816e-01 -2.206749469041824341e-01 1.213854365050792694e-02 1.533377021551132202e-01 6.744936108589172363e-01 4.031310975551605225e-01 3.005959838628768921e-02
-1.188236325979232788e-01 -5.775841698050498962e-02 -5.572838783264160156e-01 -3.021181821823120117e-01 3.946771025657653809e-01 3.992068767547607422e-01 4.495863318443298340e-01 -2.518731951713562012e-01
-2.839382588863372803e-01 -1.006389260292053223e-01 9.305355697870254517e-02 4.676092863082885742e-01 3.486293554306030273e-01 4.195812344551086426e-01 6.195423603057861328e-01 -2.257981523871421814e-02
-1.610434353351593018e-01 6.418536305427551270e-01 -3.116414248943328857e-01 -3.079917132854461670e-01 3.451306819915771484e-01 4.382394254207611084e-01 1.969621926546096802e-01 -1.419383138418197632e-01
-7.410246878862380981e-02 5.417073518037796021e-02 2.845002114772796631e-01 -2.093492746353149414e-01 3.718506991863250732e-01 3.316586613655090332e-01 1.870324313640594482e-01 -7.639079689979553223e-01
-2.666092813014984131e-01 -2.760524749755859375e-01 2.681507468223571777e-01 1.185233741998672485e-01 1.517115831375122070e-01 7.292690873146057129e-01 -2.126014232635498047e-01 -4.083047509193420410e-01
1.819149032235145569e-02 -1.697774976491928101e-01 -1.096020713448524475e-01 8.223493695259094238e-01 2.622771859169006348e-01 4.027579724788665771e-01 1.881303191184997559e-01 -1.271902173757553101e-01
-3.863328397274017334e-01 2.064424380660057068e-02 -2.064328789710998535e-01 3.513092994689941406e-01 5.376789569854736328e-01 5.933955311775207520e-01 1.975557208061218262e-01 6.358341872692108154e-02
3.853954672813415527e-01 -2.690193951129913330e-01 -2.184064090251922607e-01 1.310874968767166138e-01 3.378630578517913818e-01 6.357694864273071289e-01 -4.366305768489837646e-01 7.220125943422317505e-02
1.304120868444442749e-01 1.607195436954498291e-01 -5.418200492858886719e-01 -7.007896900177001953e-02 6.279519796371459961e-01 1.637969613075256348e-01 4.861998558044433594e-01 -3.374393284320831299e-02
3.995931148529052734e-01 -9.735222160816192627e-02 -4.433877766132354736e-04 -6.882598996162414551e-02 1.183582395315170288e-01 7.495980262756347656e-01 3.348131477832794189e-01 -3.716247379779815674e-01
-5.957982540130615234e-01 -2.583598494529724121e-01 -7.615011930465698242e-02 2.686787843704223633e-01 3.574563264846801758e-01 3.777442574501037598e-01 -5.597953870892524719e-02 -4.761175215244293213e-01
-4.063426703214645386e-02 5.674698352813720703e-01 -3.460905253887176514e-01 1.330292671918869019e-01 1.643805056810379028e-01 5.243495702743530273e-01 4.621106684207916260e-01 -1.527803093194961548e-01
6.019514799118041992e-01 2.314195036888122559e-02 -1.006051450967788696e-01 4.908324182033538818e-01 3.455753624439239502e-02 2.021557539701461792e-01 7.874967157840728760e-02 -5.812214612960815430e-01
-2.001723349094390869e-01 -2.599619626998901367e-01 8.646603673696517944e-02 -5.373947322368621826e-02 3.285686373710632324e-01 8.571167588233947754e-01 -1.854278594255447388e-01 7.068672776222229004e-02
-5.332236289978027344e-01 -3.061973154544830322e-01 -3.131777942180633545e-01 2.533619105815887451e-01 2.005059421062469482e-01 4.002807438373565674e-01 3.202319145202636719e-02 -5.081245899200439453e-01
1.997150331735610962e-01 -2.543226480484008789e-01 -5.955500006675720215e-01 4.061815440654754639e-01 3.495127856731414795e-01 5.024454593658447266e-01 3.211317956447601318e-02 -1.135684829205274582e-02
-5.615800023078918457e-01 -1.858651190996170044e-01 -7.646285742521286011e-02 4.697174727916717529e-01 4.070792496204376221e-01 2.002187818288803101e-01 1.348965167999267578e-01 -4.467694163322448730e-01
-4.384363591670989990e-01 3.111087949946522713e-03 2.209758013486862183e-02 2.444472163915634155e-01 6.787372231483459473e-01 2.464441210031509399e-01 -4.267571866512298584e-01 -2.097151577472686768e-01
4.627331495285034180e-01 -1.264180522412061691e-02 2.680122619494795799e-03 -1.359047442674636841e-01 5.867951512336730957e-01 1.737268418073654175e-01 -3.275871574878692627e-01 -5.342452526092529297e-01
2.187844220316037536e-04 6.028373166918754578e-02 3.562524318695068359e-01 4.870714247226715088e-02 6.077933311462402344e-01 7.045166492462158203e-01 6.439455319195985794e-03 -3.577344492077827454e-02
-2.289463728666305542e-01 -3.705766797065734863e-01 8.909102762117981911e-04 3.485870063304901123e-01 3.414830863475799561e-01 4.114749133586883545e-01 -1.741383373737335205e-01 -6.103248596191406250e-01
4.655944406986236572e-01 -8.237613737583160400e-02 2.971322834491729736e-02 -5.555127933621406555e-02 3.411892354488372803e-01 2.695144712924957275e-01 -2.438841015100479126e-01 -7.238369584083557129e-01
-4.310791566967964172e-02 6.992415338754653931e-02 -4.093961417675018311e-01 -1.843315362930297852e-01 1.019763126969337463e-01 8.328362107276916504e-01 2.778646349906921387e-01 -1.021996065974235535e-01
1.857968866825103760e-01 -3.344694972038269043e-01 -3.480639159679412842e-01 7.761818915605545044e-02 1.761314272880554199e-01 7.709547877311706543e-01 -3.160945475101470947e-01 -3.357741609215736389e-02
-1.310620158910751343e-01 5.492588877677917480e-01 3.375806286931037903e-02 3.237322270870208740e-01 5.118319988250732422e-01 1.595799997448921204e-02 -3.292026817798614502e-01 -4.523208439350128174e-01
3.267963230609893799e-01 3.905704319477081299e-01 -2.510243058204650879e-01 2.083838582038879395e-01 2.291430234909057617e-01 1.433789283037185669e-01 -5.109664201736450195e-01 -5.477874875068664551e-01
2.598109841346740723e-01 -9.646035730838775635e-02 7.790575921535491943e-02 5.602492690086364746e-01 -1.012977883219718933e-01 3.577189743518829346e-01 2.073564976453781128e-01 -6.496339440345764160e-01
-1.307481676340103149e-01 -7.035039830952882767e-03 -5.391578078269958496e-01 -1.968781650066375732e-01 5.650663375854492188e-01 3.135596811771392822e-01 4.569413959980010986e-01 -1.642810702323913574e-01
-1.543069034814834595e-01 5.329771041870117188e-01 -3.320199251174926758e-01 -2.963865399360656738e-01 1.791769564151763916e-01 4.887676537036895752e-01 2.019658684730529785e-01 -4.269122481346130371e-01
-7.587341219186782837e-02 8.956167846918106079e-02 2.268582433462142944e-01 3.602118417620658875e-02 7.582060694694519043e-01 2.087170332670211792e-01 -4.028595089912414551e-01 -3.907999098300933838e-01
2.171322107315063477e-01 1.634690910577774048e-01 3.330210149288177490e-01 1.528144534677267075e-02 4.969274103641510010e-01 2.074622511863708496e-01 3.179576992988586426e-02 -7.238829731941223145e-01
1.500461250543594360e-01 3.910730034112930298e-02 -4.854244887828826904e-01 -4.498582482337951660e-01 1.736801415681838989e-01 5.142486691474914551e-01 -8.412823081016540527e-02 -4.860591888427734375e-01
8.219537883996963501e-02 -1.886063516139984131e-01 -1.249454095959663391e-01 5.106354355812072754e-01 4.928525984287261963e-01 6.080652475357055664e-01 1.092572361230850220e-01 2.381753921508789062e-01
-2.148266732692718506e-01 -1.255753934383392334e-01 -5.334267616271972656e-01 4.445751309394836426e-01 4.311462044715881348e-01 -8.936703950166702271e-02 -6.095888093113899231e-02 -5.082319378852844238e-01
-4.850922524929046631e-02 2.957370281219482422e-01 -4.439045786857604980e-01 -7.511732634156942368e-03 -6.827885657548904419e-02 4.623573720455169678e-01 -1.200843676924705505e-01 -6.929807066917419434e-01
1.795839071273803711e-01 5.260134935379028320e-01 -1.849940717220306396e-01 -1.051145419478416443e-01 4.196544587612152100e-01 4.697308540344238281e-01 -4.986723363399505615e-01 -1.887717097997665405e-02
1.114820241928100586e-01 -9.216758608818054199e-02 -4.098516106605529785e-01 4.149726331233978271e-01 -3.015247583389282227e-01 5.382481217384338379e-01 1.546430736780166626e-01 -4.841008484363555908e-01
-2.483112215995788574e-01 2.923681437969207764e-01 -6.672188639640808105e-01 1.516578346490859985e-01 1.529220491647720337e-01 2.676887214183807373e-01 2.761589586734771729e-01 -4.619253575801849365e-01
5.690794587135314941e-01 -1.757491230964660645e-01 3.361487090587615967e-01 2.107560336589813232e-01 8.231043070554733276e-02 4.726766943931579590e-01 1.606863178312778473e-02 -5.073363780975341797e-01
3.432825803756713867e-01 2.436897605657577515e-01 5.544409751892089844e-01 4.081199169158935547e-01 3.487264513969421387e-01 3.568052947521209717e-01 1.533691734075546265e-01 -2.763398289680480957e-01
1.984179466962814331e-01 5.105829238891601562e-01 -2.669402062892913818e-01 -1.105968952178955078e-01 3.830009400844573975e-01 4.196536839008331299e-01 5.397932529449462891e-01 4.765501245856285095e-02
3.075310215353965759e-02 1.931452900171279907e-01 -5.384574532508850098e-01 1.183999585919082165e-03 4.437634348869323730e-01 5.638451576232910156e-01 3.853268623352050781e-01 9.212587773799896240e-02
2.264605015516281128e-01 -2.978484928607940674e-01 1.397708430886268616e-02 6.651182174682617188e-01 1.419769972562789917e-01 4.338473975658416748e-01 -3.200484514236450195e-01 -3.265157341957092285e-01
1.084740161895751953e-01 -5.076014399528503418e-01 -1.490525752305984497e-01 -4.987695813179016113e-02 1.319414526224136353e-01 7.929747700691223145e-01 2.190246880054473877e-01 -1.080768778920173645e-01
-2.668444514274597168e-01 1.874048709869384766e-01 -2.750122919678688049e-02 4.399024248123168945e-01 4.493199288845062256e-01 3.568235337734222412e-01 6.079638004302978516e-01 2.390976622700691223e-02
2.823781669139862061e-01 -3.349059075117111206e-02 1.219271272420883179e-01 7.839655154384672642e-05 1.045153066515922546e-01 8.026872277259826660e-01 -4.382194280624389648e-01 -2.387642264366149902e-01
-2.306650429964065552e-01 -1.332426816225051880e-01 2.000145763158798218e-01 -1.317696738988161087e-02 4.378080666065216064e-01 6.007311344146728516e-01 -5.047780275344848633e-01 -2.854922115802764893e-01
1.720397472381591797e-01 4.132539629936218262e-01 4.067589938640594482e-01 4.580627381801605225e-01 3.367926776409149170e-01 2.401994168758392334e-01 1.889757215976715088e-01 -4.663821756839752197e-01
3.837223649024963379e-01 1.531132012605667114e-01 -4.578301683068275452e-02 -9.511885046958923340e-02 1.817087531089782715e-01 3.537514805793762207e-01 7.221842408180236816e-01 -3.721046149730682373e-01
3.629051148891448975e-03 2.175601124763488770e-01 3.703606128692626953e-01 6.348430514335632324e-01 1.434417665004730225e-01 3.122031986713409424e-01 -1.616309955716133118e-02 -5.423597097396850586e-01
1.796730980277061462e-02 -1.156684234738349915e-01 6.161862239241600037e-02 1.426125783473253250e-02 -6.242324784398078918e-02 9.519514441490173340e-01 -1.735760718584060669e-01 -2.050872296094894409e-01
-1.486632321029901505e-02 2.157139480113983154e-01 -5.673192143440246582e-01 -2.318170964717864990e-01 4.183180257678031921e-02 5.475361943244934082e-01 1.631000824272632599e-02 -5.252090096473693848e-01
7.537955045700073242e-01 -2.500757575035095215e-01 1.874376535415649414e-01 4.180722683668136597e-02 1.336036622524261475e-01 4.592152237892150879e-01 -1.910488680005073547e-02 -3.213722407817840576e-01
5.705723166465759277e-01 -1.048160418868064880e-01 -2.238979190587997437e-01 2.692429721355438232e-01 -9.828285872936248779e-02 3.329266011714935303e-01 9.978437423706054688e-02 -6.406108736991882324e-01
1.889818459749221802e-01 2.828755974769592285e-01 2.288797050714492798e-01 -1.536227315664291382e-01 4.954130947589874268e-01 1.595306545495986938e-01 8.592172712087631226e-02 -7.280209064483642578e-01
2.416121810674667358e-01 -1.385589037090539932e-02 9.904460608959197998e-02 -1.124201342463493347e-01 1.459319442510604858e-01 7.533039450645446777e-01 -5.161384940147399902e-01 -2.526293992996215820e-01
-3.028790056705474854e-01 -3.830323219299316406e-01 -3.932994902133941650e-01 1.484940499067306519e-01 4.194037616252899170e-01 5.566266179084777832e-01 -2.402404546737670898e-01 -2.033900767564773560e-01
-2.848654389381408691e-01 1.302667111158370972e-01 -6.012192964553833008e-01 4.780180752277374268e-01 3.491567075252532959e-01 3.287174999713897705e-01 2.659790217876434326e-01 -1.058569774031639099e-01
-5.071093440055847168e-01 9.220207482576370239e-02 -3.350405693054199219e-01 9.988956898450851440e-02 4.732928574085235596e-01 4.032007753849029541e-01 4.737899005413055420e-01 -3.247890248894691467e-02
-4.554694890975952148e-01 3.834477066993713379e-01 -1.416003108024597168e-01 1.257950663566589355e-01 6.363820433616638184e-01 1.170363500714302063e-01 -2.847790420055389404e-01 -3.314541578292846680e-01
-4.086583554744720459e-01 1.383890360593795776e-01 -2.209085673093795776e-01 1.641669422388076782e-01 5.750081539154052734e-01 5.156893730163574219e-01 3.615572154521942139e-01 1.039319187402725220e-01
2.107521891593933105e-02 2.398779690265655518e-01 -4.977599978446960449e-01 -2.781441807746887207e-01 6.231063008308410645e-01 2.625076770782470703e-01 3.982860147953033447e-01 -3.288819268345832825e-02
-3.361205160617828369e-01 3.592610955238342285e-01 -3.760408461093902588e-01 1.001683995127677917e-01 2.384144663810729980e-01 6.471188664436340332e-01 3.601192831993103027e-01 -3.498317301273345947e-02
-7.427605986595153809e-02 -1.643097102642059326e-01 1.844377815723419189e-02 5.594144463539123535e-01 6.431011855602264404e-02 2.978363633155822754e-01 -1.737124919891357422e-01 -7.288226485252380371e-01
5.365275740623474121e-01 -3.765396475791931152e-01 3.796204924583435059e-02 3.781545534729957581e-02 5.431526899337768555e-01 3.206040561199188232e-01 -2.445573955774307251e-01 -3.314738273620605469e-01
-1.664338111877441406e-01 1.575884968042373657e-01 -7.627676129341125488e-01 1.056558042764663696e-01 3.334058821201324463e-01 3.142756819725036621e-01 3.079439103603363037e-01 -2.230018079280853271e-01
4.005714952945709229e-01 -2.262881994247436523e-01 1.402695626020431519e-01 4.527392685413360596e-01 3.420022875070571899e-02 4.298940896987915039e-01 -2.746111154556274414e-01 -5.498162508010864258e-01
-1.609850823879241943e-01 -1.140868291258811951e-01 1.916054934263229370e-01 9.552315622568130493e-02 4.245392978191375732e-01 8.132390379905700684e-01 -2.062387019395828247e-01 1.763660907745361328e-01
-5.217576622962951660e-01 1.067344322800636292e-01 -2.028885781764984131e-01 2.364811301231384277e-01 6.718359589576721191e-01 6.052750721573829651e-02 -1.966555565595626831e-01 -3.543851077556610107e-01
-2.765308916568756104e-01 -6.067242845892906189e-02 -3.863742109388113022e-03 -2.056268602609634399e-01 7.834524512290954590e-01 3.539232313632965088e-01 -3.446201980113983154e-01 -1.404623836278915405e-01
4.759238064289093018e-01 -7.446862012147903442e-02 2.647201418876647949e-01 2.543416023254394531e-01 -3.018125519156455994e-02 5.152110457420349121e-01 2.766435965895652771e-02 -6.050338745117187500e-01
-5.801777839660644531e-01 -3.070494830608367920e-01 -1.739576905965805054e-01 2.549464702606201172e-01 1.966777592897415161e-01 4.903235733509063721e-01 3.323613107204437256e-02 -4.400585293769836426e-01
6.487832665443420410e-01 -2.343232929706573486e-01 -4.125600159168243408e-01 1.238145604729652405e-01 4.115977287292480469e-01 4.055705666542053223e-01 -6.058764457702636719e-02 3.265207260847091675e-02
-4.784719944000244141e-01 1.048536449670791626e-01 -2.450667768716812134e-01 9.732062369585037231e-02 5.521748661994934082e-01 4.780707061290740967e-01 3.910140991210937500e-01 6.481291353702545166e-02
2.123682647943496704e-01 -3.694589436054229736e-01 -4.849252700805664062e-01 3.739860057830810547e-01 3.355677723884582520e-01 4.796811342239379883e-01 -3.069015443325042725e-01 -8.058228343725204468e-02
-6.914418190717697144e-02 3.773249685764312744e-01 -3.025340735912322998e-01 -2.431717365980148315e-01 4.100568965077400208e-02 5.665120482444763184e-01 -1.341318935155868530e-01 -6.013125777244567871e-01
-1.611402183771133423e-01 6.254004687070846558e-02 -5.723100900650024414e-01 5.678092241287231445e-01 3.793001770973205566e-01 3.173970282077789307e-01 -2.683152258396148682e-01 -5.978243425488471985e-02
-1.862671971321105957e-02 1.782934926450252533e-02 -5.960353016853332520e-01 -2.023482918739318848e-01 4.651592075824737549e-01 2.130170315504074097e-01 4.770395159721374512e-01 -3.373666405677795410e-01
-5.546005964279174805e-01 -1.229666769504547119e-01 -3.527297675609588623e-01 -6.648010015487670898e-02 3.818906247615814209e-01 5.048612356185913086e-01 -8.523881435394287109e-02 -3.747915029525756836e-01
-4.028915166854858398e-01 -2.673295140266418457e-01 -4.071581363677978516e-01 3.789378702640533447e-01 3.476190268993377686e-01 5.618924498558044434e-01 -1.050252467393875122e-02 -1.420187354087829590e-01
3.104505129158496857e-02 3.958157896995544434e-01 -5.615687966346740723e-01 -2.574237287044525146e-01 1.648371517658233643e-01 5.153037905693054199e-01 -2.138311713933944702e-01 -3.497234880924224854e-01
-1.221938431262969971e-01 -3.612591624259948730e-01 -2.872470915317535400e-01 3.964608013629913330e-01 6.883627772331237793e-01 3.632642328739166260e-01 4.406669735908508301e-02 8.439427614212036133e-02
-6.406608223915100098e-02 -4.567001760005950928e-01 2.358663976192474365e-01 2.320623844861984253e-01 2.482761591672897339e-01 7.082532048225402832e-01 -2.927426099777221680e-01 -1.699196845293045044e-01
6.224005818367004395e-01 -6.226375326514244080e-02 8.676292002201080322e-02 1.694483011960983276e-01 2.259657531976699829e-02 4.018528759479522705e-01 1.591101884841918945e-01 -6.206349730491638184e-01
-1.775990575551986694e-01 1.865001618862152100e-01 -6.074718832969665527e-01 -1.904485970735549927e-01 5.690199136734008789e-01 3.572880923748016357e-01 2.704472541809082031e-01 -6.167244911193847656e-02
3.228021860122680664e-01 -2.969881594181060791e-01 -4.661605358123779297e-01 1.695720851421356201e-01 1.028882414102554321e-01 7.293029427528381348e-01 -1.346425563097000122e-01 -3.064400143921375275e-02
-2.473487854003906250e-01 -1.306449472904205322e-01 7.023882865905761719e-02 4.463187754154205322e-01 4.156429767608642578e-01 5.444335341453552246e-01 4.852739870548248291e-01 1.138364598155021667e-01
1.628001183271408081e-01 3.043850064277648926e-01 -5.982683300971984863e-01 -1.917597800493240356e-01 1.720056831836700439e-01 4.936423301696777344e-01 3.347421884536743164e-01 -3.175344467163085938e-01
-2.534480690956115723e-01 4.818289279937744141e-01 -4.199550151824951172e-01 -3.048018217086791992e-01 2.858588695526123047e-01 4.705588519573211670e-01 2.134161293506622314e-01 -2.926620543003082275e-01
6.468577384948730469e-01 -2.660846412181854248e-01 -1.185074970126152039e-01 1.302271187305450439e-01 -9.119306690990924835e-03 4.160384237766265869e-01 3.041034191846847534e-02 -5.528789162635803223e-01
-2.656224370002746582e-01 -1.762043535709381104e-01 -5.178107619285583496e-01 9.985879063606262207e-02 4.341467320919036865e-01 6.503819227218627930e-01 -9.170286357402801514e-02 2.018670365214347839e-02
-4.009484872221946716e-02 -2.313101887702941895e-01 -6.056072711944580078e-01 -2.488532811403274536e-01 3.093133270740509033e-01 3.685912489891052246e-01 1.590716838836669922e-01 -5.092754364013671875e-01
7.064107060432434082e-02 3.896356523036956787e-01 -4.359461367130279541e-01 -2.831327021121978760e-01 4.507552087306976318e-02 4.963723421096801758e-01 5.865489132702350616e-03 -5.696744918823242188e-01
2.777861431241035461e-02 3.507382571697235107e-01 -4.131184816360473633e-01 -2.807021141052246094e-01 8.613855391740798950e-02 4.421045482158660889e-01 -2.085191197693347931e-02 -6.507222652435302734e-01
-3.123761713504791260e-01 -1.897173076868057251e-01 9.417577087879180908e-02 3.607212305068969727e-01 1.310534030199050903e-01 5.875921845436096191e-01 -3.515504300594329834e-01 -4.913374483585357666e-01
-1.159549355506896973e-01 -2.590793967247009277e-01 8.653122931718826294e-02 4.974253177642822266e-01 3.530534803867340088e-01 5.961526632308959961e-01 4.141179621219635010e-01 1.139058694243431091e-01
1.102915704250335693e-01 3.503858149051666260e-01 -5.923306941986083984e-01 -7.850116491317749023e-02 3.352543711662292480e-01 3.291443884372711182e-01 4.657736718654632568e-01 -2.652747631072998047e-01
3.075480163097381592e-01 1.293298900127410889e-01 1.739033758640289307e-01 5.056614875793457031e-01 -1.218886375427246094e-01 4.707211256027221680e-01 -3.141399100422859192e-02 -6.044253110885620117e-01
3.321357369422912598e-01 2.695645093917846680e-01 1.493333489634096622e-03 2.050162479281425476e-02 1.600256115198135376e-01 5.153881311416625977e-01 6.910595297813415527e-01 -2.186364382505416870e-01
-1.819185912609100342e-01 1.980025321245193481e-01 -3.866239190101623535e-01 2.600174844264984131e-01 5.494194626808166504e-01 6.069014966487884521e-02 -4.718435108661651611e-01 -4.271207451820373535e-01
-2.121166884899139404e-02 2.516179680824279785e-01 -6.086483597755432129e-01 4.550105035305023193e-01 4.440079629421234131e-02 1.359138637781143188e-01 -1.450405567884445190e-01 -5.632675886154174805e-01
-1.855227723717689514e-02 5.897136330604553223e-01 -2.480285018682479858e-01 -3.361383974552154541e-01 1.171621829271316528e-01 5.419329404830932617e-01 7.177864015102386475e-02 -4.059755504131317139e-01
-3.614447265863418579e-02 -8.855254389345645905e-03 2.132666260004043579e-01 2.215755172073841095e-02 5.904505252838134766e-01 9.595246613025665283e-02 -1.340145617723464966e-01 -7.595016360282897949e-01
-2.776122391223907471e-01 1.286003291606903076e-01 -1.360431611537933350e-01 -2.577916681766510010e-01 1.536744534969329834e-01 7.265658378601074219e-01 4.763276875019073486e-01 -2.074301391839981079e-01
-2.009660005569458008e-01 5.108426809310913086e-01 2.648606277944054455e-05 2.358927279710769653e-01 5.931782126426696777e-01 1.318926215171813965e-01 -4.084917306900024414e-01 -3.269334137439727783e-01
1.949290744960308075e-02 4.512214362621307373e-01 -2.210448533296585083e-01 -8.826719969511032104e-02 2.734969854354858398e-01 7.594429850578308105e-01 2.769382894039154053e-01 1.054417863488197327e-01
-3.868835046887397766e-02 4.041905105113983154e-01 -6.745714545249938965e-01 -9.841334819793701172e-02 2.846468985080718994e-01 4.846884608268737793e-01 -9.794446639716625214e-03 -2.331497222185134888e-01
-6.074120998382568359e-01 3.248937055468559265e-02 1.583312749862670898e-01 4.634755253791809082e-01 4.970614016056060791e-01 3.330950140953063965e-01 1.716219186782836914e-01 -5.138259381055831909e-02
2.460539638996124268e-01 2.530346065759658813e-02 -3.036062717437744141e-01 2.828899025917053223e-01 1.539907157421112061e-01 2.500652074813842773e-01 6.719928979873657227e-01 -4.783235490322113037e-01
-2.184713333845138550e-01 1.585057228803634644e-01 1.792511492967605591e-01 1.741804629564285278e-01 7.781397700309753418e-01 3.849801719188690186e-01 -2.891533970832824707e-01 1.653955280780792236e-01
1.312833875417709351e-01 3.458445370197296143e-01 -2.163939177989959717e-01 -3.321584761142730713e-01 8.365026675164699554e-03 7.655484080314636230e-01 -7.596855610609054565e-02 -3.377797901630401611e-01
-2.647027969360351562e-01 -3.178415298461914062e-01 4.315374493598937988e-01 1.621453911066055298e-01 6.083640456199645996e-01 4.935594499111175537e-01 -5.020343512296676636e-02 1.285856496542692184e-02
-2.575807273387908936e-01 3.321546614170074463e-01 -2.457103282213211060e-01 -2.457976639270782471e-01 2.217443436384201050e-01 5.959968566894531250e-01 4.589825272560119629e-01 -2.957828044891357422e-01
-1.667639762163162231e-01 4.545632302761077881e-01 -2.633384764194488525e-01 1.388420909643173218e-01 -5.838025361299514771e-03 6.812539100646972656e-01 4.306687414646148682e-01 -1.652912646532058716e-01
-9.734840691089630127e-02 4.613574445247650146e-01 8.580096997320652008e-03 -1.832356154918670654e-01 2.796444892883300781e-01 5.408053994178771973e-01 6.046999692916870117e-01 -8.769285678863525391e-02
-4.251801073551177979e-01 1.698646545410156250e-01 -9.713786840438842773e-02 2.283335030078887939e-01 6.986911892890930176e-01 5.318090319633483887e-02 -3.799922466278076172e-01 -3.056213557720184326e-01
1.250571459531784058e-01 -9.403503686189651489e-02 1.819174885749816895e-01 -9.861429780721664429e-02 7.209942936897277832e-01 2.605156302452087402e-01 -4.417427778244018555e-01 -3.871196210384368896e-01
-2.929835021495819092e-01 3.655396997928619385e-01 -1.609445512294769287e-01 6.569601297378540039e-01 -6.915601342916488647e-02 4.549383819103240967e-01 7.461361587047576904e-02 -3.251509964466094971e-01
-3.311603069305419922e-01 -2.696342170238494873e-01 -1.181489601731300354e-01 4.670368507504463196e-02 5.728027224540710449e-01 6.112108230590820312e-01 -3.103288412094116211e-01 -5.919668450951576233e-02
1.219055205583572388e-01 1.868959218263626099e-01 -5.198076963424682617e-01 -2.303818166255950928e-01 -4.197704402031376958e-05 4.487791955471038818e-01 1.260504685342311859e-02 -6.522051095962524414e-01
-1.161328628659248352e-01 5.671573281288146973e-01 -6.512959301471710205e-02 2.804731726646423340e-01 5.353984832763671875e-01 7.690068334341049194e-02 -4.108551442623138428e-01 -3.472340703010559082e-01
2.137474715709686279e-01 1.297014504671096802e-01 1.662073582410812378e-01 -1.635292023420333862e-01 5.692365169525146484e-01 1.713051050901412964e-01 -1.434116959571838379e-01 -7.135687470436096191e-01
-2.367442995309829712e-01 1.022558510303497314e-01 -5.959298014640808105e-01 -6.167043000459671021e-02 4.212353825569152832e-01 2.940140068531036377e-01 8.086086250841617584e-03 -5.573251247406005859e-01
-4.692370593547821045e-01 -3.326767310500144958e-02 -2.551620900630950928e-01 -4.967772215604782104e-02 3.670386672019958496e-01 5.838993191719055176e-01 -3.211990296840667725e-01 -3.637439310550689697e-01
-1.434381604194641113e-01 2.072580754756927490e-01 -2.014310210943222046e-01 -2.656011283397674561e-01 3.632275462150573730e-01 4.823667109012603760e-01 6.408482193946838379e-01 -2.237248271703720093e-01
2.254165858030319214e-01 1.364425122737884521e-01 -4.422181546688079834e-01 4.472387731075286865e-01 -6.564992666244506836e-02 1.598017811775207520e-01 -1.271187514066696167e-01 -6.992751359939575195e-01
3.633564710617065430e-01 8.695288002490997314e-02 2.833021581172943115e-01 -3.158898651599884033e-02 7.603653669357299805e-01 1.882420629262924194e-01 -1.957435905933380127e-01 -3.567172586917877197e-01
2.967421412467956543e-01 2.058275602757930756e-02 -5.887785181403160095e-02 8.658213168382644653e-02 5.638241767883300781e-01 -9.847264736890792847e-02 5.996068567037582397e-02 -7.545644640922546387e-01
-4.357908666133880615e-02 2.602296471595764160e-01 -4.587866365909576416e-01 -2.190849930047988892e-01 4.513834714889526367e-01 4.370474815368652344e-01 -4.474147558212280273e-01 -2.774177789688110352e-01
-2.619945630431175232e-02 3.817738294601440430e-01 -4.484436511993408203e-01 9.861845523118972778e-02 -2.902361797168850899e-03 3.495604693889617920e-01 3.256998360157012939e-01 -6.437807679176330566e-01
-1.858298480510711670e-01 3.200073540210723877e-01 -2.416077554225921631e-01 -2.082901298999786377e-01 6.973584741353988647e-02 3.841741681098937988e-01 2.928189337253570557e-01 -7.232618331909179688e-01
-4.402032494544982910e-01 -1.161519438028335571e-01 -1.022285148501396179e-01 1.255079507827758789e-01 4.923175871372222900e-01 6.288804411888122559e-01 3.544119298458099365e-01 5.524276569485664368e-02
-5.046150684356689453e-01 -6.440016627311706543e-02 -1.161782443523406982e-01 5.731240510940551758e-01 4.131799638271331787e-01 2.194992452859878540e-01 3.959071040153503418e-01 -1.536475270986557007e-01
3.679976165294647217e-01 4.485651254653930664e-01 -5.930716544389724731e-02 4.442545473575592041e-01 2.990121245384216309e-01 -9.274616837501525879e-02 1.487811356782913208e-01 -5.850996971130371094e-01
9.605225175619125366e-03 -2.300489544868469238e-01 1.153697744011878967e-01 5.299164056777954102e-01 5.657083392143249512e-01 2.962326109409332275e-01 4.946714937686920166e-01 -1.959651708602905273e-02
6.110683549195528030e-03 5.658099055290222168e-01 3.924123048782348633e-01 2.335894703865051270e-01 4.027407169342041016e-01 2.653139829635620117e-01 8.733477443456649780e-02 -4.806779026985168457e-01
4.209502935409545898e-01 -7.645135372877120972e-02 3.345922380685806274e-02 2.674231231212615967e-01 2.978212237358093262e-01 3.869563937187194824e-01 6.829216480255126953e-01 -1.987631022930145264e-01
1.320782005786895752e-01 2.419467121362686157e-01 -2.266706526279449463e-01 8.390849828720092773e-02 -2.253722995519638062e-01 8.068925738334655762e-01 -2.958401441574096680e-01 -2.760567367076873779e-01
2.387971878051757812e-01 5.486382246017456055e-01 -4.676633775234222412e-01 7.530559599399566650e-02 -6.659769266843795776e-02 5.080314278602600098e-01 2.014010995626449585e-01 -3.383758962154388428e-01
2.315519452095031738e-01 -4.302539303898811340e-02 1.166106462478637695e-01 -3.168340027332305908e-02 5.650057792663574219e-01 1.229765862226486206e-01 -7.598887383937835693e-02 -7.679852843284606934e-01
1.434086114168167114e-01 -9.011688828468322754e-02 -7.064354419708251953e-01 7.178764790296554565e-02 1.845173984766006470e-01 6.523492932319641113e-01 5.378330498933792114e-02 -6.789351254701614380e-02
-8.673011511564254761e-02 6.876239087432622910e-03 -1.354362219572067261e-01 1.599466502666473389e-01 3.477621078491210938e-01 2.844690680503845215e-01 8.448181152343750000e-01 -1.814555227756500244e-01
5.362235754728317261e-02 1.512992531061172485e-01 -4.773883223533630371e-01 -3.620852828025817871e-01 1.895814090967178345e-01 5.274135470390319824e-01 4.315899312496185303e-01 -3.388980329036712646e-01
2.019744068384170532e-01 -1.305831670761108398e-01 -4.787366688251495361e-01 2.821298241615295410e-01 8.914178609848022461e-02 3.854460120201110840e-01 -3.972275257110595703e-01 -5.648573040962219238e-01
-2.777062356472015381e-01 8.381392061710357666e-02 -2.221460193395614624e-01 5.233322381973266602e-01 -2.021981030702590942e-01 5.277634263038635254e-01 1.948884725570678711e-01 -4.850041568279266357e-01
3.792588412761688232e-01 -1.325250118970870972e-01 -7.981415838003158569e-02 -2.508701086044311523e-01 5.890588760375976562e-01 4.033570885658264160e-01 -4.500418007373809814e-01 -2.388909608125686646e-01
5.479978024959564209e-02 4.154520630836486816e-01 -5.902391672134399414e-01 7.858020067214965820e-02 2.667655944824218750e-01 5.572311282157897949e-01 2.967935800552368164e-01 -9.092024527490139008e-03
4.505501389503479004e-01 1.457542181015014648e-01 -4.849325716495513916e-01 2.930249571800231934e-01 4.740687608718872070e-01 3.225154802203178406e-02 4.554744362831115723e-01 -1.466246247291564941e-01
-7.283613830804824829e-02 -2.998968362808227539e-01 -4.532244801521301270e-01 4.688945710659027100e-01 2.281041443347930908e-01 6.528276205062866211e-01 -3.494456782937049866e-02 -6.753458175808191299e-03
2.089980989694595337e-01 2.188026718795299530e-02 1.668247133493423462e-01 7.822585701942443848e-01 2.779647409915924072e-01 1.693967282772064209e-01 2.134591042995452881e-01 -4.056569337844848633e-01
-1.309230625629425049e-01 4.835805669426918030e-02 -7.021416425704956055e-01 4.288914203643798828e-01 3.833906352519989014e-01 3.682071268558502197e-01 -4.105514660477638245e-02 -1.389945149421691895e-01
5.091868713498115540e-02 3.640758693218231201e-01 -6.922925114631652832e-01 -3.760428866371512413e-03 1.195646747946739197e-01 3.509951829910278320e-01 9.603343904018402100e-02 -4.887302815914154053e-01
-3.969023525714874268e-01 -2.782661700621247292e-03 -2.207918465137481689e-01 2.030715793371200562e-01 4.915031492710113525e-01 5.832298994064331055e-01 3.987979292869567871e-01 1.081736311316490173e-01
-3.893917426466941833e-02 1.743614673614501953e-01 -1.888759732246398926e-01 8.800467103719711304e-02 4.390487670898437500e-01 6.703349351882934570e-01 4.705599248409271240e-01 2.472317963838577271e-01
5.911137461662292480e-01 5.485112071037292480e-01 -1.548936218023300171e-01 -1.951785385608673096e-01 2.017615437507629395e-01 3.274643123149871826e-01 4.777692630887031555e-02 -3.706890642642974854e-01
-3.274371922016143799e-01 -6.222302559763193130e-03 -2.238842993974685669e-01 4.774765074253082275e-01 5.540091991424560547e-01 5.148077756166458130e-02 -3.131064772605895996e-01 -4.550010561943054199e-01
6.755588054656982422e-01 -2.632844448089599609e-01 1.573933660984039307e-01 1.421646177768707275e-01 1.619880199432373047e-01 4.556494057178497314e-01 -1.123547777533531189e-01 -4.275955855846405029e-01
-1.239144280552864075e-01 1.212092675268650055e-02 1.228980422019958496e-01 1.054188162088394165e-01 6.478181481361389160e-01 5.508518815040588379e-01 4.234142005443572998e-01 2.364221662282943726e-01
-4.217962920665740967e-02 5.577006936073303223e-01 -3.092505633831024170e-01 -1.020098254084587097e-01 2.202121913433074951e-01 5.218681693077087402e-01 4.364507496356964111e-01 -2.642344832420349121e-01
4.905044734477996826e-01 -1.038878634572029114e-01 3.275248408317565918e-01 3.082222938537597656e-01 2.865723147988319397e-02 5.143310427665710449e-01 1.330223977565765381e-01 -5.131144523620605469e-01
2.119683101773262024e-02 6.240406632423400879e-01 -5.383728742599487305e-01 -4.653424769639968872e-02 2.646679580211639404e-01 3.354380130767822266e-01 -2.303418964147567749e-01 -2.872071862220764160e-01
4.346647113561630249e-02 -1.543514579534530640e-01 -3.236376643180847168e-01 3.640532493591308594e-01 6.959507465362548828e-01 4.946589469909667969e-01 8.295634388923645020e-02 3.306770697236061096e-02
2.320831120014190674e-01 2.665092945098876953e-01 -3.809574246406555176e-01 3.749552667140960693e-01 -1.047609597444534302e-01 3.239766359329223633e-01 -1.402658224105834961e-01 -6.736318469047546387e-01
1.699672490358352661e-01 -2.528275251388549805e-01 -2.225856930017471313e-01 -4.260082170367240906e-02 8.414324522018432617e-01 3.446180522441864014e-01 -8.568182587623596191e-02 1.473728567361831665e-01
-2.670837044715881348e-01 2.497171610593795776e-01 -6.249574422836303711e-01 -7.146643102169036865e-02 5.902421474456787109e-01 1.052194535732269287e-01 1.246997490525245667e-01 -3.092268705368041992e-01
1.674774885177612305e-01 -6.178376078605651855e-02 1.330219358205795288e-01 6.282144039869308472e-02 6.174878478050231934e-01 9.537602961063385010e-02 -1.860760003328323364e-01 -7.221361398696899414e-01
-4.856881797313690186e-01 3.333807289600372314e-01 -1.403395384550094604e-01 2.274877130985260010e-01 7.000446915626525879e-01 1.880135200917720795e-02 -2.001614421606063843e-01 -2.259153723716735840e-01
-3.518532812595367432e-01 2.670746147632598877e-01 -1.962416917085647583e-01 -1.479852795600891113e-01 1.371870040893554688e-01 6.816462278366088867e-01 3.493190407752990723e-01 -3.727923333644866943e-01
2.303891479969024658e-01 6.365404278039932251e-02 -1.613198369741439819e-01 -5.611788481473922729e-02 7.807764410972595215e-01 -1.258522272109985352e-01 -1.906948722898960114e-02 -5.365459322929382324e-01
2.095445618033409119e-02 5.097066760063171387e-01 -3.826537430286407471e-01 -2.679498493671417236e-01 1.523625999689102173e-01 4.683792889118194580e-01 4.209156930446624756e-01 -3.190228641033172607e-01
1.218423172831535339e-01 -3.764261007308959961e-01 -2.913358509540557861e-01 4.783737063407897949e-01 2.475621551275253296e-01 2.593763768672943115e-01 -1.535474956035614014e-01 -6.144915223121643066e-01
7.616515457630157471e-02 3.120642602443695068e-01 -5.507277846336364746e-01 -2.453850656747817993e-01 2.688593566417694092e-01 4.275031089782714844e-01 1.248966380953788757e-01 -5.125004053115844727e-01
-8.197284489870071411e-02 1.759120076894760132e-01 -6.362259984016418457e-01 3.704217821359634399e-02 -2.084108442068099976e-02 4.665259420871734619e-01 6.023269891738891602e-02 -5.783346295356750488e-01
-3.429595232009887695e-01 -1.011240109801292419e-01 -2.083408087491989136e-01 6.622644662857055664e-01 3.586763441562652588e-01 5.035923123359680176e-01 -8.813054114580154419e-02 -1.146999653428792953e-02
-1.345938295125961304e-01 2.329586893320083618e-01 -4.338932037353515625e-01 1.165285930037498474e-01 -6.217071041464805603e-02 3.494872748851776123e-01 9.272644668817520142e-02 -7.688744068145751953e-01
3.184844255447387695e-01 2.485835403203964233e-01 6.170706078410148621e-02 4.468618631362915039e-01 5.969024822115898132e-02 2.586900293827056885e-01 1.370050609111785889e-01 -7.375817298889160156e-01
2.658586204051971436e-01 7.293227314949035645e-01 -8.208298683166503906e-02 1.187437679618597031e-02 2.288886606693267822e-01 5.775787830352783203e-01 -6.737588346004486084e-02 -1.463184948079288006e-03
2.094832509756088257e-01 2.567718923091888428e-01 -4.044430553913116455e-01 -3.109075725078582764e-01 6.817356497049331665e-02 4.974015057086944580e-01 -5.730271805077791214e-04 -6.147285103797912598e-01
-3.461287915706634521e-01 3.629088699817657471e-01 -3.143392801284790039e-01 -9.876388311386108398e-02 1.956698596477508545e-01 4.022715985774993896e-01 2.527461852878332138e-03 -6.631840467453002930e-01
-4.765845835208892822e-02 3.136920556426048279e-02 -6.699171662330627441e-01 3.984063863754272461e-01 3.331531584262847900e-01 -1.441768649965524673e-02 -1.488911658525466919e-01 -5.058265328407287598e-01
-1.405240297317504883e-01 4.898840188980102539e-01 -4.001990854740142822e-01 -6.725771725177764893e-02 3.876242637634277344e-01 3.970242738723754883e-01 4.906425178050994873e-01 -1.642339527606964111e-01
1.474242359399795532e-01 4.252664446830749512e-01 2.460124045610427856e-01 -2.917057573795318604e-01 5.642840862274169922e-01 2.245928049087524414e-01 8.171734213829040527e-02 -5.256082415580749512e-01
1.557177156209945679e-01 2.754435837268829346e-01 -3.125980198383331299e-01 -1.179860532283782959e-01 -3.262143209576606750e-02 7.909470200538635254e-01 -3.120351135730743408e-01 -2.534114122390747070e-01
2.120202779769897461e-01 4.979763925075531006e-01 -8.976662904024124146e-02 -2.541794478893280029e-01 5.422594547271728516e-01 4.322426915168762207e-01 3.879063129425048828e-01 5.523759499192237854e-02
-3.911269903182983398e-01 -1.175293549895286560e-01 -2.196507751941680908e-01 2.295747250318527222e-01 5.282769799232482910e-01 5.056899785995483398e-01 4.441206455230712891e-01 -1.461495552211999893e-02
-4.630926549434661865e-01 -2.395167201757431030e-01 -3.519477248191833496e-01 -9.853184968233108521e-02 4.296992123126983643e-01 4.536411166191101074e-01 -7.364445924758911133e-02 -4.458096027374267578e-01
-1.493730694055557251e-01 8.626689761877059937e-02 -2.763855159282684326e-01 2.678406424820423126e-02 -1.881239414215087891e-01 7.275233268737792969e-01 -6.741960346698760986e-02 -5.691338181495666504e-01
