# Supplementary material for: Where is your field going? A machine learning approach to study the relative motion of the domains of physics
Source: PLoS One. 2020 Jun 18;15(6):e0233997. doi: 10.1371/journal.pone.0233997 (PMC7302634; doi:10.1371/journal.pone.0233997)
Supplement: S29 Data — (ZIP) [file pone.0233997.s029.zip › 28/Pacs4Run_28_VS_500_embeddings1991-1995ED8.txt]

3.462105393409729004e-01 -4.624707996845245361e-01 -1.387357562780380249e-01 -4.497690498828887939e-01 3.346048891544342041e-01 -4.378611445426940918e-01 -3.634166717529296875e-01 -9.468293190002441406e-02
4.052683338522911072e-02 -4.104788005352020264e-01 3.421345651149749756e-01 -6.266728639602661133e-01 -1.763380467891693115e-01 -3.673595786094665527e-01 9.635976701974868774e-02 -3.804684877395629883e-01
-3.193527758121490479e-01 -6.081634759902954102e-01 -1.988018155097961426e-01 -8.991791307926177979e-02 2.517466843128204346e-01 -4.173160493373870850e-01 -3.366177082061767578e-01 -3.601430058479309082e-01
3.080154359340667725e-01 -2.154815942049026489e-02 -3.010288625955581665e-02 -8.649159073829650879e-01 -6.122617796063423157e-02 2.661978825926780701e-02 -3.270419239997863770e-01 -2.103872895240783691e-01
4.114098846912384033e-01 -3.586942851543426514e-01 -2.677018046379089355e-01 -1.753032356500625610e-01 -7.106091827154159546e-02 -4.656345546245574951e-01 -2.279028445482254028e-01 -5.708590149879455566e-01
-2.787012457847595215e-01 -4.050346314907073975e-01 -2.042089849710464478e-01 -2.863605022430419922e-01 4.259541630744934082e-01 -1.892812103033065796e-01 -1.360183358192443848e-01 -6.315089464187622070e-01
-4.226607382297515869e-01 -2.240316420793533325e-01 2.915621399879455566e-01 -7.458087205886840820e-01 1.626477390527725220e-01 4.989064484834671021e-02 -3.091977238655090332e-01 -7.336170971393585205e-02
-2.463780790567398071e-01 -6.438441276550292969e-01 1.846129298210144043e-01 -3.178855180740356445e-01 -5.740052834153175354e-02 -2.598641216754913330e-01 -5.545964837074279785e-01 -1.059625595808029175e-01
3.229129314422607422e-01 -4.768930971622467041e-01 4.880212619900703430e-02 -6.660087108612060547e-01 3.639394789934158325e-02 8.120717108249664307e-02 3.036286868155002594e-02 -4.620713889598846436e-01
-1.784560978412628174e-01 -5.163780450820922852e-01 5.614919587969779968e-02 -6.633337587118148804e-02 -2.048283815383911133e-02 -8.188632726669311523e-01 -3.698640316724777222e-02 -1.470707654953002930e-01
-2.440060675144195557e-01 -6.036321520805358887e-01 -1.740479469299316406e-01 -3.481341898441314697e-01 2.580223381519317627e-01 -3.992218077182769775e-01 3.099055588245391846e-01 -3.203187882900238037e-01
-1.954086720943450928e-01 -5.119147300720214844e-01 -2.807157635688781738e-01 -4.077266156673431396e-01 2.733132541179656982e-01 -3.894436359405517578e-01 3.740095794200897217e-01 -2.974337637424468994e-01
-1.387174576520919800e-01 1.835224926471710205e-01 1.853491514921188354e-01 -7.714884877204895020e-01 1.957724336534738541e-03 -4.448663890361785889e-01 -3.433206677436828613e-01 4.182162135839462280e-02
-3.125871717929840088e-01 -6.686202287673950195e-01 2.239019609987735748e-02 -7.759582996368408203e-02 1.575383394956588745e-01 -3.918311595916748047e-01 -4.673196077346801758e-01 -2.279828935861587524e-01
-5.355273932218551636e-02 -4.743514358997344971e-01 -1.834663599729537964e-01 -7.121939659118652344e-01 6.868179887533187866e-02 1.794241219758987427e-01 -4.290722906589508057e-01 -1.011412441730499268e-01
2.397643178701400757e-01 -4.415075778961181641e-01 8.932189643383026123e-02 -1.486986577510833740e-01 5.028727650642395020e-01 -1.988255679607391357e-01 1.786628067493438721e-01 -6.270257830619812012e-01
-1.625086516141891479e-01 -2.884378135204315186e-01 1.227796301245689392e-01 -4.845243096351623535e-01 1.188774108886718750e-01 -5.688791871070861816e-01 2.953635752201080322e-01 -4.642854630947113037e-01
1.366632580757141113e-01 -8.682349324226379395e-01 2.205005884170532227e-01 -1.436238083988428116e-02 2.872633635997772217e-01 -1.067624241113662720e-01 -3.206406161189079285e-02 -2.893408536911010742e-01
3.665794134140014648e-01 -5.026064515113830566e-01 1.050984933972358704e-01 -7.335768640041351318e-02 5.398895144462585449e-01 -1.783488094806671143e-01 3.493289649486541748e-01 -3.889209628105163574e-01
1.876244544982910156e-01 -1.234365925192832947e-01 9.144380688667297363e-02 -8.458307385444641113e-01 -2.249060422182083130e-01 -3.837798237800598145e-01 2.346447855234146118e-02 1.653741449117660522e-01
-1.344642490148544312e-01 -6.731960773468017578e-01 8.356669545173645020e-02 -5.707989335060119629e-01 1.089617908000946045e-01 -8.040221035480499268e-02 1.036114841699600220e-01 -4.084840416908264160e-01
-5.121808126568794250e-02 -5.056941509246826172e-01 3.610410094261169434e-01 -2.816866934299468994e-01 -5.087232589721679688e-02 -6.712228655815124512e-01 2.498394250869750977e-01 -1.280792802572250366e-01
2.542627751827239990e-01 -3.878552317619323730e-01 3.728875890374183655e-02 -6.027880311012268066e-01 8.044932782649993896e-02 -3.429766297340393066e-01 4.906780123710632324e-01 -2.351704090833663940e-01
-9.807914495468139648e-02 -2.430671900510787964e-01 1.509245187044143677e-01 -5.692741274833679199e-01 1.408611834049224854e-01 -4.204146265983581543e-01 1.596249639987945557e-01 -6.019778847694396973e-01
-1.530757844448089600e-01 -6.077079772949218750e-01 3.466103374958038330e-01 -2.284348160028457642e-01 5.031168460845947266e-01 -1.149379163980484009e-01 2.034015208482742310e-01 -3.566904067993164062e-01
3.916815519332885742e-01 -4.324751794338226318e-01 -1.671697571873664856e-02 -2.183348238468170166e-01 -1.354125440120697021e-01 -5.241121053695678711e-01 -1.091022193431854248e-01 -5.537758469581604004e-01
1.277211159467697144e-01 -6.701975464820861816e-01 1.855434849858283997e-02 -6.811601519584655762e-01 -6.034424528479576111e-02 -1.446877978742122650e-02 1.853697150945663452e-01 -1.788475513458251953e-01
-2.244812399148941040e-01 -1.123921573162078857e-02 4.690921341534703970e-04 -4.005773961544036865e-01 8.351936340332031250e-01 -1.274615824222564697e-01 -2.738138437271118164e-01 -1.582616195082664490e-02
-1.482387632131576538e-01 -3.166941404342651367e-01 -2.007912099361419678e-01 -1.680649220943450928e-01 7.340301871299743652e-01 -3.072595894336700439e-01 -2.274378687143325806e-01 3.524634838104248047e-01
-7.302774488925933838e-02 -3.156265914440155029e-01 -9.499129652976989746e-02 -6.143598556518554688e-01 -1.330457031726837158e-01 -5.842983126640319824e-01 2.879747748374938965e-01 -2.579733729362487793e-01
-3.846175074577331543e-01 -2.218807339668273926e-01 2.472182661294937134e-01 -5.092970728874206543e-01 2.960312664508819580e-01 -3.862637281417846680e-01 2.165933251380920410e-01 -4.456355571746826172e-01
1.199076324701309204e-01 -3.114213347434997559e-01 7.474422454833984375e-02 -4.409605562686920166e-01 6.424240767955780029e-02 -3.284136652946472168e-01 -2.124142833054065704e-02 -7.590600848197937012e-01
1.037455126643180847e-01 -5.545145869255065918e-01 2.280394732952117920e-01 -3.738348186016082764e-01 -4.255955666303634644e-02 -5.348557233810424805e-01 3.823878467082977295e-01 -2.364182174205780029e-01
-3.320084810256958008e-01 -2.170452028512954712e-01 8.902649581432342529e-02 -4.583327472209930420e-01 7.119584679603576660e-01 7.821778953075408936e-02 -2.714385092258453369e-01 -1.948982924222946167e-01
2.087936848402023315e-01 -5.015717148780822754e-01 4.838019609451293945e-01 -5.487629398703575134e-02 4.833808541297912598e-01 -2.722533345222473145e-01 2.210827022790908813e-01 -3.333149254322052002e-01
1.857737600803375244e-01 -1.170530319213867188e-01 4.825489819049835205e-01 -4.441482722759246826e-01 2.453844249248504639e-01 -4.133025705814361572e-01 -2.062301188707351685e-01 4.980984330177307129e-01
-1.893075257539749146e-01 -2.155841141939163208e-01 -1.637417972087860107e-01 -4.637836813926696777e-01 7.208287715911865234e-01 1.591195911169052124e-01 -2.632656097412109375e-01 -2.481078654527664185e-01
3.122328594326972961e-02 -6.381111741065979004e-01 1.451428085565567017e-01 -6.807138323783874512e-01 4.754462838172912598e-02 5.896338447928428650e-02 1.544307470321655273e-01 -2.789543271064758301e-01
1.622383147478103638e-01 -1.724220626056194305e-02 -3.979019448161125183e-02 -2.613325715065002441e-01 6.295863986015319824e-01 -1.567400693893432617e-01 -6.819042563438415527e-01 -1.325274258852005005e-01
2.581906914710998535e-01 -2.103889733552932739e-01 6.421622633934020996e-01 -4.636475443840026855e-01 4.205361604690551758e-01 -1.370951533317565918e-01 -2.714728564023971558e-02 2.556365132331848145e-01
4.377547651529312134e-02 -4.616841971874237061e-01 3.717218758538365364e-03 -6.983499974012374878e-02 2.294603176414966583e-02 -7.505921125411987305e-01 -1.089347004890441895e-01 -4.519502222537994385e-01
-4.329808652400970459e-01 -3.497757017612457275e-01 1.980950683355331421e-01 -5.189558863639831543e-01 4.158618748188018799e-01 7.126077264547348022e-02 -1.815919280052185059e-01 -4.130772650241851807e-01
2.495297789573669434e-01 -2.717293202877044678e-01 -1.671919375658035278e-01 -7.008842825889587402e-01 -1.805707961320877075e-01 -4.043140113353729248e-01 1.724501848220825195e-01 -3.448065519332885742e-01
-1.612358093261718750e-01 -1.779205799102783203e-01 1.186680123209953308e-01 -4.909788370132446289e-01 1.751389503479003906e-01 -5.450769662857055664e-01 2.569900751113891602e-01 -5.416442155838012695e-01
3.647226691246032715e-01 -5.119202136993408203e-01 1.778164356946945190e-01 -2.022951692342758179e-01 -1.398239731788635254e-01 -4.013106524944305420e-01 -1.987757384777069092e-01 -5.588026046752929688e-01
-3.136877417564392090e-01 -6.425564885139465332e-01 -2.240847051143646240e-01 -1.004901826381683350e-01 4.583114981651306152e-01 -3.563903272151947021e-01 9.694436192512512207e-02 -2.862641811370849609e-01
1.473716348409652710e-01 -6.390295624732971191e-01 3.354609757661819458e-02 -6.389718055725097656e-01 -1.560674048960208893e-02 4.891363531351089478e-02 5.205902829766273499e-02 -3.939115703105926514e-01
3.519118130207061768e-01 -3.422188162803649902e-01 -4.900664091110229492e-02 -6.724516749382019043e-01 -1.250110119581222534e-01 -3.742339313030242920e-01 3.530441820621490479e-01 -1.553458869457244873e-01
-6.095486506819725037e-02 1.558821648359298706e-02 -2.817341685295104980e-02 -1.065981686115264893e-01 7.727218270301818848e-01 -4.755497574806213379e-01 -3.746123909950256348e-01 1.424895375967025757e-01
-1.683531552553176880e-01 -4.601359069347381592e-01 1.915817409753799438e-01 -5.791254639625549316e-01 2.269642651081085205e-01 -2.343000918626785278e-01 3.220946490764617920e-01 -4.215306639671325684e-01
9.808218479156494141e-02 -2.793094515800476074e-01 -1.725696586072444916e-02 -7.599793076515197754e-01 -1.678329110145568848e-01 -4.486040174961090088e-01 2.902360558509826660e-01 -1.443932950496673584e-01
7.303433120250701904e-02 -7.002298831939697266e-01 5.036038756370544434e-01 -2.368540912866592407e-01 2.422789633274078369e-01 7.965958118438720703e-02 -1.764899492263793945e-01 -3.137417137622833252e-01
-1.554366797208786011e-01 1.994477957487106323e-01 5.003048777580261230e-01 -5.181344151496887207e-01 2.819797992706298828e-01 -4.722113013267517090e-01 5.119557026773691177e-03 -3.387766480445861816e-01
-5.610453486442565918e-01 -5.733493566513061523e-01 2.969410084187984467e-02 -1.267144829034805298e-01 2.579925954341888428e-01 -3.769136369228363037e-01 -3.311615884304046631e-01 -1.458362340927124023e-01
1.754026412963867188e-01 -1.320202350616455078e-01 7.426402717828750610e-02 -3.076107203960418701e-01 1.945281028747558594e-01 -6.051617860794067383e-01 1.817607581615447998e-01 -6.438681483268737793e-01
2.823138833045959473e-01 -3.578013926744461060e-02 -1.023532301187515259e-01 -2.663105726242065430e-01 7.942286133766174316e-01 -1.750717163085937500e-01 -4.122315645217895508e-01 7.897530496120452881e-02
-2.236104607582092285e-01 -5.561723113059997559e-01 -2.335671782493591309e-01 -4.649521112442016602e-01 3.475137799978256226e-02 -5.596488714218139648e-02 -5.758984684944152832e-01 -1.842223703861236572e-01
4.907748699188232422e-01 -3.993831574916839600e-02 2.138098925352096558e-01 -3.968652784824371338e-01 8.321896195411682129e-03 -3.647818863391876221e-01 -1.939718276262283325e-01 -6.193286776542663574e-01
4.333916604518890381e-01 2.224226742982864380e-01 4.325496852397918701e-01 -4.686545431613922119e-01 1.650140248239040375e-02 -5.153703689575195312e-01 -2.682570517063140869e-01 -1.346218883991241455e-01
1.798028051853179932e-01 -1.911077946424484253e-01 -6.104716565459966660e-03 -3.167347908020019531e-01 -1.284931749105453491e-01 -4.525522887706756592e-01 -4.491917192935943604e-01 -6.385164856910705566e-01
1.926664710044860840e-01 -3.491506278514862061e-01 1.542221195995807648e-02 -7.962701469659805298e-02 8.838999271392822266e-01 -1.961051523685455322e-01 6.778026372194290161e-02 1.003228724002838135e-01
1.596942096948623657e-01 -3.993357121944427490e-01 -8.619031868875026703e-03 -7.032589614391326904e-02 1.963181234896183014e-02 -7.842287421226501465e-01 3.118327073752880096e-02 -4.400410056114196777e-01
4.308527708053588867e-01 -5.183838009834289551e-01 3.193133175373077393e-01 -3.671732544898986816e-01 3.878904581069946289e-01 1.127381771802902222e-01 -1.647073775529861450e-01 3.443393707275390625e-01
4.348737001419067383e-02 -3.542777895927429199e-01 6.682509928941726685e-02 -7.566712498664855957e-01 -2.521407902240753174e-01 -4.141015410423278809e-01 2.275047451257705688e-01 -9.362594038248062134e-02
-4.137968644499778748e-02 -7.611435651779174805e-02 -2.953477203845977783e-01 -4.285981059074401855e-01 7.931049466133117676e-01 -2.692449390888214111e-01 3.665934875607490540e-02 1.368050277233123779e-01
3.778299391269683838e-01 -4.803422689437866211e-01 7.930499315261840820e-02 -2.273291647434234619e-01 2.370171481743454933e-03 -6.271705627441406250e-01 2.704294323921203613e-01 -3.194798827171325684e-01
4.969727694988250732e-01 -3.042999804019927979e-01 1.557809263467788696e-01 -4.760804772377014160e-01 4.496349990367889404e-01 -1.052516885101795197e-02 -9.668375551700592041e-02 4.448247849941253662e-01
8.636251091957092285e-02 2.047890275716781616e-01 -3.883833587169647217e-01 -4.244356751441955566e-01 1.121715679764747620e-01 -6.253658533096313477e-01 -4.607623815536499023e-01 6.040531396865844727e-02
3.480044379830360413e-02 -5.640143156051635742e-01 -4.693040251731872559e-01 -3.090852499008178711e-01 1.919423639774322510e-01 -3.346952497959136963e-01 1.224228218197822571e-01 -4.483824670314788818e-01
1.125290691852569580e-01 -4.605686068534851074e-01 4.619146883487701416e-02 -2.224892228841781616e-01 -2.453491389751434326e-01 -4.871229231357574463e-01 -5.713884234428405762e-01 3.156092464923858643e-01
4.873756170272827148e-01 -9.578222781419754028e-02 -3.903091251850128174e-01 -5.258137583732604980e-01 -2.128176949918270111e-02 -3.222275078296661377e-01 -4.403077065944671631e-01 1.622196584939956665e-01
-2.147396504878997803e-01 -3.077004849910736084e-01 1.764125674962997437e-01 -4.690655767917633057e-01 4.231857657432556152e-01 -3.288469016551971436e-01 3.963353037834167480e-01 -4.046667516231536865e-01
2.360405474901199341e-01 -3.256727457046508789e-01 -9.595836699008941650e-02 5.697962827980518341e-03 -3.015672229230403900e-02 -6.095837950706481934e-01 -4.995893836021423340e-01 -4.548522830009460449e-01
2.383430721238255501e-03 -1.226445063948631287e-01 3.253902494907379150e-01 -2.581315040588378906e-01 4.715084433555603027e-01 -1.120061501860618591e-01 -7.475661635398864746e-01 -1.368258148431777954e-01
1.119094435125589371e-02 -2.841007709503173828e-01 1.054240297526121140e-02 -5.920696258544921875e-01 2.127466052770614624e-01 -3.958856165409088135e-01 5.184016823768615723e-01 -3.126932084560394287e-01
1.066091656684875488e-01 -4.490294158458709717e-01 2.069100141525268555e-01 -3.421099483966827393e-01 4.483598768711090088e-01 -3.175638020038604736e-01 6.018341053277254105e-03 5.703038573265075684e-01
6.380789726972579956e-02 -4.822447001934051514e-01 -1.686516702175140381e-01 -3.075367212295532227e-01 -8.721717447042465210e-02 -2.737462818622589111e-01 -6.134210228919982910e-01 -4.260482192039489746e-01
1.582431793212890625e-01 -3.811379671096801758e-01 -1.553579121828079224e-01 -1.717208069749176502e-03 1.270426157861948013e-02 -6.059727072715759277e-01 -5.688388943672180176e-01 -3.385435342788696289e-01
1.959076523780822754e-01 -6.537530422210693359e-01 2.251975387334823608e-01 -5.835433006286621094e-01 -4.380863532423973083e-02 -1.799743920564651489e-01 2.576035857200622559e-01 -2.057202458381652832e-01
-2.823379933834075928e-01 -2.508035600185394287e-01 -2.722356021404266357e-01 -7.426090538501739502e-02 1.611921638250350952e-01 -7.962425351142883301e-01 -2.708767652511596680e-01 -2.107054591178894043e-01
2.487544119358062744e-01 -3.447657227516174316e-01 -1.629556417465209961e-01 -6.886411309242248535e-01 -1.955371350049972534e-01 -3.849343955516815186e-01 1.677281111478805542e-01 -3.223892748355865479e-01
7.122715562582015991e-02 -2.854414582252502441e-01 -5.682223439216613770e-01 -9.680246561765670776e-02 2.082975395023822784e-02 -7.255694866180419922e-01 -1.762454807758331299e-01 -1.524967700242996216e-01
-9.144355356693267822e-02 -4.268809258937835693e-01 -4.376960098743438721e-01 -1.072776541113853455e-01 6.938570179045200348e-03 -7.014276385307312012e-01 -3.167861402034759521e-01 -1.179918572306632996e-01
-1.179620325565338135e-01 6.095637008547782898e-02 2.370041012763977051e-01 -4.494497179985046387e-01 1.012910082936286926e-01 -5.557981133460998535e-01 -1.489886492490768433e-01 -6.187279820442199707e-01
1.896788179874420166e-02 -6.609013676643371582e-01 -1.576844900846481323e-01 -2.014837227761745453e-02 3.488437235355377197e-01 -4.702672660350799561e-01 1.543097794055938721e-01 -4.134301543235778809e-01
-8.487992733716964722e-02 -3.632564842700958252e-01 -8.009263128042221069e-02 -3.933306336402893066e-01 4.591903388500213623e-01 -3.033725023269653320e-01 3.913148939609527588e-01 -4.936581254005432129e-01
1.892719119787216187e-01 -6.535378694534301758e-01 -1.483778469264507294e-02 -5.211926698684692383e-01 -2.022865265607833862e-01 -1.356504708528518677e-01 -4.276990294456481934e-01 1.515094637870788574e-01
-4.213922321796417236e-01 -5.277587771415710449e-01 -9.715179353952407837e-02 -2.826866805553436279e-01 1.245841234922409058e-01 -2.910324633121490479e-01 -5.947983264923095703e-01 2.330384775996208191e-02
2.698032855987548828e-01 -1.825325340032577515e-01 6.683793067932128906e-01 -4.245831370353698730e-01 3.292442858219146729e-01 -2.684969007968902588e-01 -8.243086934089660645e-02 2.821333706378936768e-01
8.828363381326198578e-03 -7.139767408370971680e-01 -1.725618690252304077e-01 -9.788717329502105713e-02 -6.771422922611236572e-02 -6.652316451072692871e-01 1.830194145441055298e-02 -5.784699693322181702e-02
-1.504396647214889526e-02 -2.013450115919113159e-01 -2.123557329177856445e-01 -4.969081580638885498e-01 6.956973075866699219e-01 -1.245627179741859436e-01 -1.995127052068710327e-01 3.576382994651794434e-01
4.107555747032165527e-02 3.523412346839904785e-01 1.322047561407089233e-01 -7.584398984909057617e-01 2.156766057014465332e-01 -4.607788026332855225e-01 -1.494605839252471924e-01 -1.695206575095653534e-02
6.177723035216331482e-02 3.593315556645393372e-02 -4.908614233136177063e-02 -3.843720257282257080e-01 8.538448810577392578e-01 -3.054094314575195312e-01 1.872596517205238342e-02 1.485413312911987305e-01
3.032923117280006409e-02 -3.453803062438964844e-01 2.734659314155578613e-01 -2.883805632591247559e-01 5.933144092559814453e-01 1.265129297971725464e-01 -5.645040869712829590e-01 -1.874914765357971191e-01
4.743084311485290527e-02 -4.177935421466827393e-01 3.844857215881347656e-01 -5.746401548385620117e-01 4.680800437927246094e-02 -3.338103890419006348e-01 3.571105599403381348e-01 -3.225056529045104980e-01
-1.725350618362426758e-01 -8.012976050376892090e-01 -6.257475167512893677e-02 -3.684738278388977051e-01 6.431824713945388794e-02 -3.697616513818502426e-03 -4.099735915660858154e-01 -1.274219900369644165e-01
-5.331882238388061523e-01 -5.158770680427551270e-01 7.639919966459274292e-02 -3.226972520351409912e-01 2.362490743398666382e-01 -2.304846048355102539e-01 -4.734307825565338135e-01 -8.085457235574722290e-02
2.057093679904937744e-01 -1.262693107128143311e-01 6.432226300239562988e-02 -3.695667684078216553e-01 5.442062616348266602e-01 -9.399958886206150055e-03 -7.037922143936157227e-01 9.721443057060241699e-02
3.636692464351654053e-01 -6.637094616889953613e-01 -1.695867478847503662e-01 -1.824054718017578125e-01 -3.378535620868206024e-03 -5.290172696113586426e-01 7.053601741790771484e-02 -2.834731340408325195e-01
3.416885137557983398e-01 1.535810083150863647e-01 1.487204730510711670e-01 -2.852747142314910889e-01 6.996113657951354980e-01 -3.043797612190246582e-01 -3.915561735630035400e-01 1.440244168043136597e-01
3.355160653591156006e-01 3.448933362960815430e-01 1.196660473942756653e-01 -6.122934818267822266e-01 2.245036065578460693e-01 -4.089996516704559326e-01 -2.295535057783126831e-01 -3.299652338027954102e-01
3.557046353816986084e-01 -3.685815930366516113e-01 1.747021228075027466e-01 -2.006956189870834351e-01 -1.444593667984008789e-01 -5.119939446449279785e-01 -2.091599106788635254e-01 -5.831536054611206055e-01
6.818079948425292969e-01 -1.252146512269973755e-01 2.534334659576416016e-01 -2.373330593109130859e-01 7.575157284736633301e-02 -5.146014094352722168e-01 1.190994158387184143e-01 -3.378845453262329102e-01
8.905831724405288696e-02 -5.709391236305236816e-01 -9.777376800775527954e-02 -1.211325377225875854e-01 6.764244753867387772e-03 -7.737748622894287109e-01 8.790276199579238892e-02 -1.880542635917663574e-01
-2.676791250705718994e-01 -4.571010470390319824e-01 2.541421949863433838e-01 -3.247732222080230713e-01 4.908814132213592529e-01 -1.228412687778472900e-01 4.262057691812515259e-02 -5.398792624473571777e-01
1.677065789699554443e-01 -2.550621628761291504e-01 -1.693444512784481049e-02 -6.286540031433105469e-01 -1.600004918873310089e-02 -5.209252238273620605e-01 4.879029691219329834e-01 -4.070335999131202698e-02
-8.848479390144348145e-02 -2.711470425128936768e-01 -4.247750621289014816e-03 -5.499282479286193848e-01 6.276294589042663574e-01 -1.860580146312713623e-01 1.141086742281913757e-01 4.179157316684722900e-01
-4.159465134143829346e-01 1.556162238121032715e-01 6.785684823989868164e-02 -5.996611118316650391e-01 5.750021934509277344e-01 -2.058294117450714111e-01 -2.557040452957153320e-01 1.401361729949712753e-02
1.946662217378616333e-01 -7.671532034873962402e-01 2.507540583610534668e-01 -7.105337828397750854e-02 3.711522221565246582e-01 3.294180333614349365e-02 -1.187732741236686707e-01 -3.907794356346130371e-01
1.865387260913848877e-01 3.818591535091400146e-01 1.226139441132545471e-01 -7.384045124053955078e-01 3.234396278858184814e-01 -3.893713951110839844e-01 -1.186634507030248642e-02 -5.241775512695312500e-02
6.768558919429779053e-02 -1.333684772253036499e-01 -1.433937251567840576e-01 -4.587578475475311279e-01 7.571442723274230957e-01 -2.691712975502014160e-01 8.893739432096481323e-02 3.049271702766418457e-01
1.332153528928756714e-01 -4.956817924976348877e-01 3.905535936355590820e-01 -3.421975066885352135e-03 4.539740085601806641e-01 -2.698267996311187744e-01 1.361437886953353882e-02 -5.522003769874572754e-01
1.159291490912437439e-01 -3.741621598601341248e-02 -1.086266860365867615e-01 -8.787059783935546875e-01 -1.191042885184288025e-01 -3.235366344451904297e-01 -1.276578158140182495e-01 2.570565342903137207e-01
1.259458512067794800e-01 -1.471329852938652039e-02 -9.275110065937042236e-02 -9.323122352361679077e-02 8.420242071151733398e-01 -3.952931463718414307e-01 -3.174739480018615723e-01 2.397748269140720367e-02
-3.771052509546279907e-02 -2.951438128948211670e-01 -4.499666020274162292e-02 -1.537222266197204590e-01 1.067688763141632080e-01 -8.531187772750854492e-01 2.767255008220672607e-01 -2.646215856075286865e-01
-1.615249067544937134e-01 -4.273157119750976562e-01 -2.154311537742614746e-02 1.666073128581047058e-02 2.929244935512542725e-01 -7.546420097351074219e-01 4.520993307232856750e-02 -3.650156259536743164e-01
2.842002511024475098e-01 -5.489841103553771973e-01 -7.150588184595108032e-02 -3.570265769958496094e-01 5.805645585060119629e-01 2.066729962825775146e-01 -1.755671948194503784e-01 2.732633948326110840e-01
3.668924570083618164e-01 -4.643291532993316650e-01 1.269395798444747925e-01 -1.613176465034484863e-01 7.811861485242843628e-02 -6.443213820457458496e-01 2.950701415538787842e-01 -3.151707649230957031e-01
-2.292765229940414429e-01 -3.841191530227661133e-01 2.665244936943054199e-01 -4.709869921207427979e-01 4.478555619716644287e-01 -1.707359999418258667e-01 3.363929986953735352e-01 -4.051359295845031738e-01
-6.887616962194442749e-02 -1.111266836524009705e-01 -2.123423665761947632e-01 -5.405799150466918945e-01 7.076719999313354492e-01 -1.653630584478378296e-01 -1.361898183822631836e-01 3.144816458225250244e-01
-1.568960025906562805e-02 -5.574334263801574707e-01 -1.448888629674911499e-01 1.370671391487121582e-01 1.920399218797683716e-01 -7.021014690399169922e-01 -1.148929819464683533e-01 -3.259072303771972656e-01
3.155729770660400391e-01 -5.810505747795104980e-01 -2.163614891469478607e-02 -2.142770141363143921e-01 -1.722891926765441895e-01 -5.858580470085144043e-01 8.090449124574661255e-02 -3.700709044933319092e-01
-2.983361184597015381e-01 -1.767229437828063965e-01 -1.662696450948715210e-01 -7.841952145099639893e-02 8.642026782035827637e-02 -8.644087910652160645e-01 -2.399919182062149048e-01 -1.835818886756896973e-01
-3.796025216579437256e-01 1.584642231464385986e-01 2.111980915069580078e-01 -6.334735155105590820e-01 3.262048065662384033e-01 -3.002027571201324463e-01 -1.958332955837249756e-01 -3.873187601566314697e-01
2.597476243972778320e-01 -1.606143712997436523e-01 -9.498634934425354004e-02 -3.569422066211700439e-01 7.804683446884155273e-01 -2.209487110376358032e-01 2.844609916210174561e-01 1.773041635751724243e-01
5.828817188739776611e-02 -2.474816143512725830e-01 2.351823151111602783e-01 -6.298584342002868652e-01 5.881532430648803711e-01 -3.203582018613815308e-02 4.472173284739255905e-03 3.692593276500701904e-01
-1.736230403184890747e-01 -4.727964997291564941e-01 -1.776358932256698608e-01 -1.961198300123214722e-01 4.157115519046783447e-01 -5.062002539634704590e-01 2.957113981246948242e-01 -3.997510969638824463e-01
1.250733584165573120e-01 1.009754091501235962e-01 -4.242282509803771973e-01 -5.657855868339538574e-01 9.995529800653457642e-02 -5.052849054336547852e-01 -3.957262337207794189e-01 2.284178435802459717e-01
-4.966854751110076904e-01 -5.811183452606201172e-01 -1.588362008333206177e-01 -3.609213531017303467e-01 1.108633540570735931e-02 -2.637226879596710205e-01 -4.348331987857818604e-01 3.686838969588279724e-02
2.786383777856826782e-02 -1.696645468473434448e-01 6.833606958389282227e-01 -2.014659196138381958e-01 4.031155407428741455e-01 -4.770025312900543213e-01 -4.131114855408668518e-02 2.666966021060943604e-01
8.931022137403488159e-02 9.984885901212692261e-02 5.111984610557556152e-01 -6.111568212509155273e-01 -1.073973178863525391e-01 -4.815708100795745850e-01 -2.663334608078002930e-01 -1.812165826559066772e-01
-2.194039337337017059e-02 -4.006628096103668213e-01 -2.056272625923156738e-01 -4.579757750034332275e-01 2.173303812742233276e-01 -4.495687186717987061e-01 5.590119957923889160e-01 -1.585079133510589600e-01
4.671346247196197510e-01 2.778972089290618896e-01 1.497155427932739258e-01 -3.846385180950164795e-01 2.234927415847778320e-01 -3.783770799636840820e-01 -3.811326622962951660e-01 -4.425117671489715576e-01
1.318286061286926270e-01 -2.910999953746795654e-01 -1.476424485445022583e-01 -8.262253999710083008e-01 -2.536495327949523926e-01 -3.504028618335723877e-01 -2.678682655096054077e-02 7.481636852025985718e-02
-2.766560614109039307e-01 -4.552302062511444092e-01 3.958157300949096680e-01 1.385364215821027756e-02 3.083550631999969482e-01 -3.723281323909759521e-01 -4.579296112060546875e-01 -3.405209481716156006e-01
-1.826260089874267578e-01 -6.537176966667175293e-01 -4.084319472312927246e-01 -2.734641432762145996e-01 2.023442685604095459e-01 -3.188694715499877930e-01 2.951535582542419434e-02 -3.926952183246612549e-01
9.020818769931793213e-02 2.829694561660289764e-02 -1.609827578067779541e-01 -4.411019384860992432e-01 8.464179635047912598e-01 -2.247239500284194946e-01 3.030435182154178619e-02 5.227582529187202454e-02
3.864150047302246094e-01 -3.128817677497863770e-02 1.035170406103134155e-01 -5.542557835578918457e-01 4.827490746974945068e-01 -1.979128271341323853e-01 -1.217151358723640442e-01 4.947307407855987549e-01
2.201225906610488892e-01 -1.342187523841857910e-01 2.104940712451934814e-01 -1.854144930839538574e-01 5.380031466484069824e-01 -2.597735822200775146e-01 -6.387724280357360840e-01 2.998083829879760742e-01
-1.494485437870025635e-01 3.572181463241577148e-01 1.324098110198974609e-01 -6.292746663093566895e-01 4.469352960586547852e-01 -4.081199765205383301e-01 5.904321093112230301e-03 -2.649404108524322510e-01
3.730100095272064209e-01 -7.422440052032470703e-01 3.100767433643341064e-01 -4.398640245199203491e-02 3.277561366558074951e-01 -1.122270449995994568e-01 6.084655225276947021e-02 -2.968735098838806152e-01
5.801382288336753845e-02 -3.385222554206848145e-01 -4.593034461140632629e-02 -5.932838469743728638e-02 1.908051073551177979e-01 -7.542096376419067383e-01 1.167908012866973877e-01 -5.074730515480041504e-01
1.245311349630355835e-01 -1.345467660576105118e-02 -2.092245221138000488e-01 -5.191088318824768066e-01 7.896180152893066406e-01 -2.013587802648544312e-01 1.925974898040294647e-02 8.154299855232238770e-02
6.957447528839111328e-02 -2.239615470170974731e-02 1.031955108046531677e-01 -1.488454341888427734e-01 8.215735554695129395e-01 -2.455448210239410400e-01 -4.669085144996643066e-01 -9.259993582963943481e-02
-6.735783070325851440e-02 2.850634753704071045e-01 3.427441120147705078e-01 -6.960130929946899414e-01 1.957341730594635010e-01 -3.965797424316406250e-01 -1.476817131042480469e-01 -3.080532550811767578e-01
-1.420711874961853027e-01 -4.268018305301666260e-01 -1.283895820379257202e-01 -7.153109312057495117e-01 8.130410313606262207e-02 1.340014636516571045e-01 -4.851070046424865723e-01 9.801480174064636230e-02
6.252321600914001465e-02 -6.628561019897460938e-01 3.035025298595428467e-01 -2.965263724327087402e-01 3.725869059562683105e-01 -5.157561600208282471e-02 -1.961135715246200562e-01 4.435417950153350830e-01
1.332794576883316040e-01 -2.621667981147766113e-01 4.838279187679290771e-01 -2.501447796821594238e-01 5.054403543472290039e-01 -4.115614295005798340e-01 -1.171728409826755524e-02 4.380103349685668945e-01
-1.759150624275207520e-02 -4.400175511837005615e-01 2.294576615095138550e-01 -3.766790926456451416e-01 6.057639122009277344e-01 -2.060231938958168030e-02 -2.222481220960617065e-01 4.413258135318756104e-01
1.052652746438980103e-01 -5.219098925590515137e-01 -9.412620961666107178e-02 -3.322042822837829590e-01 6.863500475883483887e-01 -1.824385486543178558e-02 5.422407388687133789e-02 3.506571650505065918e-01
-2.490412443876266479e-03 -2.270060032606124878e-02 -2.399375736713409424e-01 -8.866440653800964355e-01 -7.361538708209991455e-02 -2.928309142589569092e-01 -1.846469044685363770e-01 1.746626645326614380e-01
3.073989152908325195e-01 -5.383352637290954590e-01 6.859183311462402344e-02 -5.511872768402099609e-01 -1.424757540225982666e-01 -3.011048436164855957e-01 1.214518100023269653e-01 -4.259985685348510742e-01
-3.896264731884002686e-01 -2.758562564849853516e-01 -1.874291896820068359e-01 -3.733677864074707031e-01 -4.556493833661079407e-02 -6.280859112739562988e-01 -3.233726620674133301e-01 -3.105212152004241943e-01
5.987672135233879089e-03 -1.614353805780410767e-01 1.794828474521636963e-01 -3.640629947185516357e-01 -1.620921120047569275e-02 -7.129725813865661621e-01 1.289898455142974854e-01 -5.328375101089477539e-01
-4.539894759654998779e-01 -2.132737338542938232e-01 1.684203743934631348e-01 -4.961179196834564209e-01 4.573979377746582031e-01 2.552391029894351959e-02 -4.762846529483795166e-01 -1.928686350584030151e-01
-4.194531217217445374e-02 -4.758073687553405762e-01 -1.065304651856422424e-01 -2.649298608303070068e-01 1.947981417179107666e-01 -6.479889154434204102e-01 3.973791897296905518e-01 -2.730665206909179688e-01
3.698175847530364990e-01 -6.887692809104919434e-01 2.610177397727966309e-01 -1.545736342668533325e-01 4.066693186759948730e-01 3.831394016742706299e-02 5.184169486165046692e-02 -3.567534983158111572e-01
2.095317244529724121e-01 7.748418301343917847e-02 4.811021983623504639e-01 -3.812170326709747314e-01 4.942318499088287354e-01 -3.775655031204223633e-01 -2.432322502136230469e-01 3.568251430988311768e-01
3.169405087828636169e-02 -2.029736489057540894e-01 7.092686295509338379e-01 -2.626544833183288574e-01 3.264793455600738525e-01 -4.622559249401092529e-01 -1.691707991994917393e-03 2.558817565441131592e-01
2.183430045843124390e-01 -6.460780501365661621e-01 2.628901004791259766e-01 -1.452281791716814041e-02 4.819057583808898926e-01 -2.983175516128540039e-01 2.991910576820373535e-01 -2.341916561126708984e-01
1.233503296971321106e-01 -5.146806836128234863e-01 -1.827762871980667114e-01 -2.661577165126800537e-01 -9.010875970125198364e-02 -3.149462342262268066e-01 -6.461698412895202637e-01 3.013224601745605469e-01
4.537944197654724121e-01 1.105616539716720581e-01 -1.957128643989562988e-01 -4.872139394283294678e-01 -7.902085036039352417e-02 -5.880690813064575195e-01 -2.991114258766174316e-01 2.542214095592498779e-01
1.536053419113159180e-01 -2.040042281150817871e-01 3.534262627363204956e-02 -2.313939183950424194e-01 4.833406507968902588e-01 -2.388039603829383850e-02 -7.516701221466064453e-01 -2.842514812946319580e-01
1.920941025018692017e-01 -7.061160206794738770e-01 -1.890403777360916138e-01 -1.851061880588531494e-01 -9.547167271375656128e-02 -5.645849704742431641e-01 1.693065464496612549e-01 -1.948431581258773804e-01
1.106941848993301392e-01 -5.822392702102661133e-01 1.402169018983840942e-01 -1.376950293779373169e-01 -5.760137736797332764e-02 -6.924167275428771973e-01 3.292152881622314453e-01 1.377746313810348511e-01
1.827922165393829346e-01 -2.026256322860717773e-01 8.009719848632812500e-02 -5.492109656333923340e-01 4.554145634174346924e-01 -2.927436530590057373e-01 3.063329458236694336e-01 4.801462590694427490e-01
2.162822186946868896e-01 -2.514247596263885498e-01 7.554938644170761108e-02 -4.736378490924835205e-01 3.814631104469299316e-01 -3.478457927703857422e-01 1.655074208974838257e-01 6.050319075584411621e-01
3.821330666542053223e-01 -2.303876280784606934e-01 8.221583068370819092e-02 -5.547409057617187500e-01 5.260826349258422852e-01 -4.024545103311538696e-02 -3.772135823965072632e-03 4.560726284980773926e-01
-3.731714785099029541e-01 1.850966513156890869e-01 3.162221014499664307e-01 -6.172145009040832520e-01 3.295074701309204102e-01 -3.073321878910064697e-01 -1.407084017992019653e-01 -3.502930700778961182e-01
7.021162658929824829e-02 3.057198822498321533e-01 3.316565752029418945e-01 -4.680808484554290771e-01 6.025869846343994141e-01 -4.078952074050903320e-01 7.057503797113895416e-03 -2.072933912277221680e-01
-1.611800044775009155e-01 -4.625149667263031006e-01 -2.874565422534942627e-01 -2.180096656084060669e-01 2.445482648909091949e-02 -7.602883577346801758e-01 2.102192491292953491e-01 -8.433892577886581421e-02
-1.790913008153438568e-02 2.788886129856109619e-01 2.482368201017379761e-01 -8.176729679107666016e-01 2.015142440795898438e-01 -2.663076221942901611e-01 -2.665643692016601562e-01 -9.542321413755416870e-02
-2.229532003402709961e-01 -4.131165444850921631e-01 -2.740706205368041992e-01 -1.461967974901199341e-01 -1.551093161106109619e-02 -7.708795070648193359e-01 -2.502591013908386230e-01 -1.612859219312667847e-01
8.273237943649291992e-02 1.175782904028892517e-01 2.606907784938812256e-01 -5.080799460411071777e-01 -1.354520171880722046e-01 -7.557919025421142578e-01 -1.433244049549102783e-01 -2.076424509286880493e-01
1.469563394784927368e-01 -4.352799057960510254e-01 -8.796347305178642273e-03 -7.912832498550415039e-02 7.770776003599166870e-02 -8.045744895935058594e-01 2.556260824203491211e-01 -2.527313828468322754e-01
2.571621835231781006e-01 -7.373137772083282471e-02 -2.077119052410125732e-01 -3.720911443233489990e-01 7.974022626876831055e-01 -2.288156598806381226e-01 -1.063921898603439331e-01 2.175057381391525269e-01
1.415356248617172241e-01 -2.618804574012756348e-01 1.901123970746994019e-01 -1.948393881320953369e-01 5.584403276443481445e-01 -5.937321484088897705e-02 -7.124902606010437012e-01 -1.194066777825355530e-01
8.259058743715286255e-02 -6.834098100662231445e-01 -3.206489235162734985e-02 8.629259467124938965e-02 5.173331126570701599e-02 -4.434469044208526611e-01 -5.613277554512023926e-01 -5.696504190564155579e-02
3.247055113315582275e-01 -2.726693451404571533e-01 2.817687094211578369e-01 -1.142615526914596558e-01 3.748941719532012939e-01 -6.277386844158172607e-02 -7.636992931365966797e-01 -6.749998778104782104e-03
1.080829128623008728e-01 9.849110245704650879e-02 -3.841563463211059570e-01 -4.185984134674072266e-01 1.429363936185836792e-01 -6.196193099021911621e-01 -3.388304114341735840e-01 3.696647584438323975e-01
-3.787005785852670670e-03 -3.358481228351593018e-01 1.219499558210372925e-01 -7.231293916702270508e-01 3.387902677059173584e-02 -3.010691404342651367e-01 2.901223897933959961e-01 -4.164640605449676514e-01
-2.688243687152862549e-01 -7.704408466815948486e-02 8.786254376173019409e-02 -5.670514702796936035e-01 7.133018374443054199e-01 -1.539034545421600342e-01 -2.266257107257843018e-01 -9.319649636745452881e-02
-1.193177327513694763e-01 -4.529877901077270508e-01 -2.391424179077148438e-01 -4.569369181990623474e-02 2.855018153786659241e-02 -7.151216864585876465e-01 -2.745758295059204102e-01 -3.656258285045623779e-01
4.015790820121765137e-01 -5.130954384803771973e-01 -1.345642954111099243e-01 -2.430666685104370117e-01 -2.218607813119888306e-01 -4.852830767631530762e-01 -2.099703401327133179e-01 -4.116660654544830322e-01
-1.787646114826202393e-01 -1.261431723833084106e-01 1.739355325698852539e-01 -3.133791983127593994e-01 6.288294196128845215e-01 -1.299162060022354126e-01 -6.386739611625671387e-01 -5.883759632706642151e-02
1.723410189151763916e-01 1.184764653444290161e-01 1.094682216644287109e-01 -1.611854285001754761e-01 8.486578464508056641e-01 -4.282626509666442871e-01 -1.206611469388008118e-01 1.047385204583406448e-02
2.905865013599395752e-01 -3.979778289794921875e-01 3.629751801490783691e-01 -2.517237067222595215e-01 4.791127145290374756e-01 -2.931502163410186768e-01 -1.787299476563930511e-02 4.962377846240997314e-01
-4.028874337673187256e-01 -3.366898000240325928e-01 1.528699696063995361e-01 -5.165475010871887207e-01 2.348902821540832520e-01 2.325892448425292969e-02 -5.813550353050231934e-01 -2.011044621467590332e-01
2.338402271270751953e-01 1.985643357038497925e-01 4.718860983848571777e-01 -4.401201009750366211e-01 1.687819510698318481e-01 -4.209689795970916748e-01 -4.601112604141235352e-01 -2.685223221778869629e-01
1.787535399198532104e-01 -6.489386558532714844e-01 -1.139814332127571106e-01 2.246454171836376190e-02 2.267563249915838242e-03 -4.387477040290832520e-01 -4.993319213390350342e-01 -3.026424348354339600e-01
1.539276689291000366e-01 1.933408826589584351e-01 4.256165325641632080e-01 -2.838839590549468994e-01 1.115136370062828064e-01 -6.131550669670104980e-01 -3.698757588863372803e-01 -3.898505270481109619e-01
2.128138542175292969e-01 2.737426161766052246e-01 -2.203821390867233276e-01 -5.442410707473754883e-01 9.345128387212753296e-02 -5.987129211425781250e-01 -3.656761944293975830e-01 1.846597790718078613e-01
7.160868495702743530e-02 -7.630465626716613770e-01 -3.076174855232238770e-01 -4.396016299724578857e-01 -5.008006468415260315e-02 -7.256510853767395020e-02 -2.243128865957260132e-01 2.581940293312072754e-01
7.492325454950332642e-02 -3.103893399238586426e-01 6.388279199600219727e-01 -3.531080782413482666e-01 3.262341916561126709e-01 -3.624363243579864502e-01 9.523791819810867310e-02 3.440923094749450684e-01
2.910159230232238770e-01 -3.908222317695617676e-01 1.188847646117210388e-01 -4.599674344062805176e-01 -9.465968608856201172e-02 -2.286801338195800781e-01 -1.682352572679519653e-01 -6.688092350959777832e-01
3.938506245613098145e-01 -1.073560640215873718e-01 6.066194176673889160e-02 -5.738301873207092285e-01 4.973596036434173584e-01 -1.492475867271423340e-01 -3.231510892510414124e-02 4.792803227901458740e-01
2.789841890335083008e-01 -3.032134175300598145e-01 -2.723067998886108398e-01 -1.701515614986419678e-01 8.090623617172241211e-01 -1.971940249204635620e-01 3.305709362030029297e-02 1.804628968238830566e-01
4.373760521411895752e-01 -5.279669910669326782e-02 -4.991371333599090576e-01 -6.693422198295593262e-01 2.643173038959503174e-01 -4.640283808112144470e-02 -1.876077502965927124e-01 -3.929506614804267883e-02
-7.337421178817749023e-02 -5.770956277847290039e-01 -8.726621977984905243e-03 -1.457498371601104736e-01 3.094787001609802246e-01 -5.566462874412536621e-01 3.497550487518310547e-01 -3.351072669029235840e-01
2.177921682596206665e-01 -1.968733519315719604e-01 4.092545509338378906e-01 1.089764088392257690e-01 4.889074563980102539e-01 -3.540318608283996582e-01 -6.076040863990783691e-01 -2.983940765261650085e-02
-1.520935893058776855e-01 -3.715285956859588623e-01 -1.827816963195800781e-01 -2.554791271686553955e-01 8.180624246597290039e-02 -4.922397434711456299e-01 -6.722468137741088867e-01 1.981095522642135620e-01
2.859484031796455383e-02 -4.983520507812500000e-01 -3.953948915004730225e-01 -1.967727243900299072e-01 -1.591209471225738525e-01 -7.277906537055969238e-01 2.708282321691513062e-02 6.208111532032489777e-03
-1.440756320953369141e-01 -3.167181015014648438e-01 2.115907371044158936e-01 -1.178782805800437927e-01 6.520247459411621094e-01 -1.200478672981262207e-01 -6.072108745574951172e-01 -1.096038296818733215e-01
1.643927097320556641e-01 -5.843875408172607422e-01 -2.591219544410705566e-01 -2.255638688802719116e-01 -1.990140601992607117e-02 -2.569685876369476318e-01 -5.943607687950134277e-01 3.061853051185607910e-01
-1.259213406592607498e-02 -2.961714565753936768e-01 -4.953188076615333557e-02 -2.654417231678962708e-02 1.534451842308044434e-01 -8.516166210174560547e-01 8.709514886140823364e-02 -3.906200230121612549e-01
2.171901017427444458e-01 2.631082013249397278e-02 -5.084983110427856445e-01 -7.808297872543334961e-01 1.778357625007629395e-01 -1.798263788223266602e-01 -5.163179710507392883e-02 1.313078105449676514e-01
1.576617360115051270e-01 -2.814719676971435547e-01 4.926910400390625000e-01 -2.202577143907546997e-01 4.671889543533325195e-01 -4.334312379360198975e-01 -3.904447704553604126e-02 4.438534080982208252e-01
2.615710794925689697e-01 -5.471007227897644043e-01 3.270677328109741211e-01 -8.282648026943206787e-02 2.972755134105682373e-01 -1.590191572904586792e-01 -1.408509463071823120e-01 -6.204265356063842773e-01
-2.104870080947875977e-01 -1.869682669639587402e-01 -2.623377144336700439e-01 -8.509474992752075195e-01 1.603759378194808960e-01 -2.087783813476562500e-01 -1.411499381065368652e-01 -1.964001655578613281e-01
4.748239740729331970e-02 -1.430482864379882812e-01 1.925877332687377930e-01 -6.410317420959472656e-01 4.831151366233825684e-01 -2.028767615556716919e-01 1.120788305997848511e-01 4.920871853828430176e-01
-1.621036678552627563e-01 -4.375515580177307129e-01 -1.996894180774688721e-01 -4.458749294281005859e-01 2.307635359466075897e-02 -6.736804842948913574e-01 2.204914689064025879e-01 -2.014851719141006470e-01
2.686716914176940918e-01 -5.278991460800170898e-01 9.102882444858551025e-02 -5.537361502647399902e-01 -7.600688934326171875e-02 -2.587276697158813477e-01 1.307240277528762817e-01 -4.943906664848327637e-01
-2.380561381578445435e-01 -5.001942515373229980e-01 -2.767604887485504150e-01 -3.951402306556701660e-01 -9.031588584184646606e-02 -4.111189246177673340e-01 -4.978938102722167969e-01 -1.879597604274749756e-01
-1.469182670116424561e-01 -1.042067930102348328e-01 3.527751192450523376e-02 -6.625387668609619141e-01 6.717273592948913574e-01 -2.437250874936580658e-02 -1.265144199132919312e-01 2.440004646778106689e-01
3.515313565731048584e-01 -2.003018371760845184e-02 -2.251279354095458984e-01 -2.250255197286605835e-01 8.206546902656555176e-01 -2.573828101158142090e-01 -1.865373402833938599e-01 -1.375305838882923126e-02
1.445938795804977417e-01 2.610208094120025635e-01 3.018662035465240479e-01 -8.183951377868652344e-01 1.337083727121353149e-01 -3.109196424484252930e-01 -1.786633729934692383e-01 5.997915565967559814e-02
1.657215179875493050e-03 -3.571484386920928955e-01 3.516162931919097900e-02 -2.196500897407531738e-01 7.020279765129089355e-01 1.052929610013961792e-01 -5.285929441452026367e-01 -1.990463435649871826e-01
3.720704317092895508e-01 -3.682533502578735352e-01 3.670687675476074219e-01 -4.292212426662445068e-01 3.874115347862243652e-01 -1.315340399742126465e-01 -1.698474735021591187e-01 4.590705931186676025e-01
1.037814319133758545e-01 -3.604475259780883789e-01 -1.804556101560592651e-01 -8.249551057815551758e-03 -7.165288925170898438e-02 -7.536283135414123535e-01 -4.737702310085296631e-01 -1.706659048795700073e-01
1.124379038810729980e-02 3.485225141048431396e-01 3.353759050369262695e-01 -6.633478403091430664e-01 4.045899808406829834e-01 -3.951824903488159180e-01 -7.641311734914779663e-02 1.403875462710857391e-02
3.170594573020935059e-01 -6.633954644203186035e-01 -4.164997488260269165e-02 -1.391333490610122681e-01 -1.966168731451034546e-01 -5.632241368293762207e-01 -4.761164635419845581e-02 -2.830911278724670410e-01
3.415840566158294678e-01 1.533678770065307617e-01 2.061422765254974365e-01 -1.681257933378219604e-01 6.410098671913146973e-01 -4.669783413410186768e-01 -3.534118533134460449e-01 1.875515431165695190e-01
-4.083904623985290527e-01 -3.107301592826843262e-01 1.188660264015197754e-01 -6.302727460861206055e-01 1.757014244794845581e-01 -1.759408041834831238e-04 -5.021532177925109863e-01 -2.055782079696655273e-01
3.417399525642395020e-01 3.407564014196395874e-02 -5.531246662139892578e-01 -6.515699625015258789e-01 1.466230154037475586e-01 -2.633942663669586182e-01 -2.148883640766143799e-01 1.204594969749450684e-01
-4.015819132328033447e-01 -3.954381346702575684e-01 -1.173113584518432617e-01 -3.328424394130706787e-01 -1.400051563978195190e-01 -6.665882468223571777e-01 -2.833210527896881104e-01 -1.166302561759948730e-01
-4.479627907276153564e-01 -5.897065401077270508e-01 -1.218594312667846680e-01 -3.546642959117889404e-01 1.249656453728675842e-01 -1.831794530153274536e-01 -5.115406513214111328e-01 9.703536517918109894e-03
9.686230681836605072e-03 -2.308876067399978638e-01 1.045182421803474426e-01 -5.495455265045166016e-01 -5.369706451892852783e-02 -6.421303153038024902e-01 4.308893978595733643e-01 -1.810873150825500488e-01
4.332696199417114258e-01 -6.691101193428039551e-01 1.906101256608963013e-01 -3.075459301471710205e-01 2.258757948875427246e-01 2.784901261329650879e-01 -1.705030798912048340e-01 -2.756892144680023193e-01
6.020240485668182373e-02 -1.242638602852821350e-01 6.403093338012695312e-01 -2.235180884599685669e-01 4.590650498867034912e-01 -4.776827692985534668e-01 -5.251388624310493469e-02 2.815997898578643799e-01
2.486488074064254761e-01 -1.588499993085861206e-01 1.976435333490371704e-01 -7.693997025489807129e-01 -1.455184817314147949e-01 -4.812851846218109131e-01 -1.509062796831130981e-01 -7.948540151119232178e-02
-2.054335772991180420e-01 -3.038273751735687256e-01 6.647465378046035767e-02 -7.655868530273437500e-01 7.111776620149612427e-02 2.441819757223129272e-02 -5.123885869979858398e-01 -8.214508742094039917e-02
3.150229156017303467e-01 -2.945904135704040527e-01 -1.772807724773883820e-02 -3.183544874191284180e-01 -2.212167531251907349e-01 -5.429081320762634277e-01 -2.519480884075164795e-01 -5.524032711982727051e-01
1.295447945594787598e-01 1.163525804877281189e-01 4.070486724376678467e-01 -5.205984711647033691e-01 -1.402345448732376099e-01 -6.568979024887084961e-01 -1.760821640491485596e-01 -2.253516465425491333e-01
3.094962835311889648e-01 3.568932414054870605e-01 3.520363867282867432e-01 -4.440904855728149414e-01 2.872441709041595459e-01 -5.231720805168151855e-01 -2.956093847751617432e-01 -1.099552512168884277e-01
2.508834600448608398e-01 1.074829101562500000e-01 -5.193762779235839844e-01 -4.210169315338134766e-01 1.332421004772186279e-01 -5.448536872863769531e-01 -3.692757189273834229e-01 1.658747494220733643e-01
4.542735219001770020e-01 -1.227994114160537720e-01 2.695413529872894287e-01 -3.186570405960083008e-01 4.410884678363800049e-01 4.866971820592880249e-02 -6.361056566238403320e-01 -5.294265598058700562e-02
-9.056743234395980835e-02 -4.112668633460998535e-01 -4.056708142161369324e-02 -3.534884154796600342e-01 8.787198364734649658e-02 -6.524074077606201172e-01 1.792691200971603394e-01 -4.801699221134185791e-01
-7.842867076396942139e-02 -6.255595088005065918e-01 -8.051989972591400146e-02 -7.592461258172988892e-02 7.970159873366355896e-03 -6.878192424774169922e-01 -3.421672284603118896e-01 6.259004119783639908e-03
-1.492907255887985229e-01 9.819750487804412842e-02 3.669067919254302979e-01 -6.423478126525878906e-01 2.946810424327850342e-02 -4.440793991088867188e-01 -2.477105408906936646e-01 -4.017496109008789062e-01
1.218508034944534302e-01 -1.726380139589309692e-01 -3.308720588684082031e-01 -2.796534001827239990e-01 8.548868894577026367e-01 -1.852861344814300537e-01 -4.044803604483604431e-02 2.945419959723949432e-02
1.366877704858779907e-01 -8.426134586334228516e-01 -6.764373183250427246e-02 -5.149655044078826904e-02 -1.523451507091522217e-01 -4.216638803482055664e-01 -1.321288347244262695e-01 2.135979384183883667e-01
-2.475115284323692322e-02 2.244305312633514404e-01 2.454469203948974609e-01 -4.001869559288024902e-01 4.807876050472259521e-02 -7.141613960266113281e-01 -2.315538227558135986e-01 -4.033228754997253418e-01
3.917479515075683594e-02 -8.433098196983337402e-01 -1.417528241872787476e-01 -4.561636447906494141e-01 -2.799311093986034393e-02 1.006716787815093994e-01 -1.090919002890586853e-01 -1.905133724212646484e-01
-2.334491908550262451e-01 -3.835771977901458740e-01 8.398260921239852905e-02 -3.735685721039772034e-02 2.117266505956649780e-01 -7.822537422180175781e-01 -8.274209499359130859e-02 -3.554240763187408447e-01
-1.457850337028503418e-01 -1.156239360570907593e-01 -1.527212858200073242e-01 -1.702292449772357941e-02 2.605596482753753662e-01 -8.907848000526428223e-01 1.427136361598968506e-01 -2.449658364057540894e-01
-2.553346455097198486e-01 -9.976037591695785522e-02 -2.226082608103752136e-02 -5.113630890846252441e-01 7.217555642127990723e-01 -2.131438553333282471e-01 -1.380805373191833496e-01 2.782744765281677246e-01
-3.428809642791748047e-01 -3.665839433670043945e-01 -2.126595564186573029e-02 -4.817654788494110107e-01 3.168759644031524658e-01 8.799800276756286621e-02 -5.465794801712036133e-01 -3.295382559299468994e-01
-2.584619633853435516e-02 3.085458837449550629e-02 -2.016989439725875854e-01 -9.325085878372192383e-01 1.018080115318298340e-01 -1.083192527294158936e-01 -1.077021583914756775e-01 2.332972735166549683e-01
2.483915686607360840e-01 -2.440739125013351440e-01 -1.473603397607803345e-01 -5.339027643203735352e-01 1.663678735494613647e-01 -4.268436133861541748e-01 5.996260046958923340e-01 -5.037339404225349426e-02
1.485936045646667480e-01 -9.684782475233078003e-02 2.053558528423309326e-01 -5.678291320800781250e-01 4.696364402770996094e-01 -3.583689332008361816e-01 2.604164183139801025e-01 4.325923025608062744e-01
-1.567228347994387150e-03 -4.222832992672920227e-02 3.595951199531555176e-02 -3.716889023780822754e-01 8.611467480659484863e-01 -2.926956415176391602e-01 3.304027486592531204e-04 1.775503456592559814e-01
-9.057831019163131714e-02 -1.494804471731185913e-01 -1.103065162897109985e-01 -5.697539448738098145e-01 7.547536492347717285e-01 5.133276432752609253e-02 -2.189223170280456543e-01 1.115744188427925110e-01
-1.456297338008880615e-01 -3.054202795028686523e-01 2.177023589611053467e-01 -3.325224220752716064e-01 5.551895499229431152e-01 7.665267586708068848e-02 -6.182433366775512695e-01 -1.766607761383056641e-01
3.666142523288726807e-01 -3.498753905296325684e-02 -1.802903413772583008e-01 -1.318068951368331909e-01 8.476493954658508301e-01 -2.983596324920654297e-01 -6.077757105231285095e-02 -5.718684196472167969e-02
2.364355474710464478e-01 -7.918422669172286987e-02 -2.868009805679321289e-01 -1.743580549955368042e-01 8.531554937362670898e-01 -2.412305623292922974e-01 -1.856563538312911987e-01 -6.810270249843597412e-02
3.086511790752410889e-01 -6.091698408126831055e-01 2.144097536802291870e-01 -5.548599362373352051e-01 -1.066558510065078735e-01 -2.305136173963546753e-01 3.138922750949859619e-01 -1.294802874326705933e-01
8.541005849838256836e-02 -2.956193387508392334e-01 -1.670751422643661499e-01 -7.166571021080017090e-01 -3.218317627906799316e-01 -3.527651131153106689e-01 -2.536911964416503906e-01 2.672539353370666504e-01
2.248752415180206299e-01 2.611747980117797852e-01 -1.677919924259185791e-01 -4.953358173370361328e-01 1.048641726374626160e-01 -6.068475842475891113e-01 -4.766556322574615479e-01 3.530104085803031921e-02
3.019293844699859619e-01 2.004790119826793671e-02 4.306171536445617676e-01 -3.594731688499450684e-01 -5.144656822085380554e-02 -4.105244278907775879e-01 -4.756668210029602051e-01 -4.431125521659851074e-01
2.415683865547180176e-01 -2.198359668254852295e-01 -2.830742001533508301e-01 -6.278295516967773438e-01 -3.042389452457427979e-01 -5.597322583198547363e-01 1.130825579166412354e-01 -1.914943382143974304e-02
2.581026218831539154e-02 -2.889785766601562500e-01 -2.255124598741531372e-02 -7.732877731323242188e-01 -2.312760651111602783e-01 -4.540691971778869629e-01 2.262585163116455078e-01 -8.051278442144393921e-02
-4.247236847877502441e-01 -3.451643884181976318e-01 9.716859087347984314e-03 3.841010387986898422e-03 2.962690889835357666e-01 -6.350007057189941406e-01 -3.257747590541839600e-01 -3.212967514991760254e-01
1.310881376266479492e-01 -2.712600231170654297e-01 1.600408256053924561e-01 1.904100030660629272e-01 3.139444291591644287e-01 -5.249960422515869141e-01 -4.370495975017547607e-01 -5.311973690986633301e-01
1.927708685398101807e-01 -4.751308262348175049e-01 6.898245215415954590e-02 -1.064242050051689148e-01 5.190429687500000000e-01 -3.489147126674652100e-01 3.740539848804473877e-01 -4.358233511447906494e-01
-1.733877509832382202e-01 -2.357912957668304443e-01 -3.008896112442016602e-01 -7.572335004806518555e-01 3.465849161148071289e-01 5.005519092082977295e-02 -3.543128669261932373e-01 -4.730448499321937561e-02
2.196964919567108154e-01 -4.570620357990264893e-01 -1.461650133132934570e-01 1.686038449406623840e-02 -1.673575490713119507e-03 -5.211126208305358887e-01 -6.521602869033813477e-01 1.559008806943893433e-01
1.366261243820190430e-01 -1.506763249635696411e-01 1.131617929786443710e-02 -1.343455612659454346e-01 7.543652057647705078e-01 -1.540302634239196777e-01 -5.839981436729431152e-01 -8.128556609153747559e-02
3.511070311069488525e-01 -1.510384976863861084e-01 3.411236405372619629e-01 -3.455237746238708496e-01 2.475938759744167328e-02 -4.589962661266326904e-01 -6.707827001810073853e-02 -6.343256831169128418e-01
2.098210155963897705e-01 -6.951844692230224609e-01 -1.539698392152786255e-01 -4.148536361753940582e-03 -6.139029935002326965e-02 -4.972782135009765625e-01 -2.985341250896453857e-01 -3.298376202583312988e-01
4.121297597885131836e-02 -4.524557888507843018e-01 7.443801164627075195e-01 -1.695547550916671753e-01 2.944908440113067627e-01 -2.338189482688903809e-01 -1.307725012302398682e-01 2.285542190074920654e-01
1.777354329824447632e-01 1.681484580039978027e-01 -3.398296236991882324e-01 -3.997047841548919678e-01 8.459700644016265869e-02 -6.189036965370178223e-01 -5.125292539596557617e-01 1.095606759190559387e-01
1.268315911293029785e-01 -4.237036705017089844e-01 -1.494134217500686646e-01 -3.037668168544769287e-01 -1.064326539635658264e-01 -3.692224323749542236e-01 -6.633044481277465820e-01 3.196314573287963867e-01
-1.573413610458374023e-03 -4.454871714115142822e-01 3.244128823280334473e-01 -2.117096632719039917e-01 4.785773456096649170e-01 -3.281816840171813965e-01 3.385375440120697021e-01 -4.473553299903869629e-01
-1.547496169805526733e-01 -3.576459884643554688e-01 5.955732986330986023e-02 3.698869049549102783e-02 4.426657557487487793e-01 -6.592758297920227051e-01 1.260689273476600647e-02 -4.609447121620178223e-01
2.426427751779556274e-01 -1.455451697111129761e-01 4.538164287805557251e-02 -6.801325678825378418e-01 -2.264275103807449341e-01 -5.492573976516723633e-01 5.494674667716026306e-02 -3.151653110980987549e-01
1.612198948860168457e-01 -2.452879697084426880e-01 5.091326236724853516e-01 -2.662316560745239258e-01 4.638178348541259766e-01 -4.174943268299102783e-01 5.228813365101814270e-02 4.377031326293945312e-01
8.471357822418212891e-02 1.747851371765136719e-01 9.102714806795120239e-02 -2.398848533630371094e-01 7.672872543334960938e-01 -4.731610715389251709e-01 -2.664721012115478516e-01 1.132455468177795410e-01
-3.872427046298980713e-01 -1.701936721801757812e-01 2.625689804553985596e-01 -7.314341664314270020e-01 2.313008904457092285e-01 3.832154348492622375e-02 -3.821131885051727295e-01 -1.271205842494964600e-01
9.292481839656829834e-02 -5.318199992179870605e-01 2.943695783615112305e-01 -8.339758217334747314e-02 5.211986303329467773e-01 -2.656365036964416504e-01 1.580306887626647949e-01 -4.977344572544097900e-01
2.611426115036010742e-01 -7.905256748199462891e-02 -5.634045600891113281e-01 -7.058403491973876953e-01 2.650347054004669189e-01 3.633362357504665852e-04 -1.958349049091339111e-01 3.640153259038925171e-02
6.004083156585693359e-01 -4.015497267246246338e-01 6.519866734743118286e-02 -5.232334733009338379e-01 -2.881066203117370605e-01 -3.192244470119476318e-01 7.541556656360626221e-02 -9.821594506502151489e-02
9.135062247514724731e-02 -6.779347062110900879e-01 2.095257937908172607e-01 -1.536559313535690308e-01 -1.443128450773656368e-03 -5.940481424331665039e-01 3.157485127449035645e-01 1.093440428376197815e-01
1.786519140005111694e-01 -2.080539315938949585e-01 2.595591358840465546e-02 -4.109193384647369385e-01 -2.456674277782440186e-01 -3.622557520866394043e-01 -7.435921430587768555e-01 -1.037189960479736328e-01
5.378226041793823242e-01 -1.219298914074897766e-01 1.959700435400009155e-01 -5.354802012443542480e-01 2.695975005626678467e-01 -2.848868668079376221e-01 1.222397089004516602e-01 4.493892192840576172e-01
2.802114486694335938e-01 -6.210348606109619141e-01 1.387596875429153442e-01 -6.398811340332031250e-01 -7.074686139822006226e-02 1.983459442853927612e-01 -1.034881770610809326e-01 -2.281211018562316895e-01
2.087322771549224854e-01 -3.478023707866668701e-01 1.726194620132446289e-01 -1.760824322700500488e-01 5.517455935478210449e-01 6.932356953620910645e-02 -6.653308272361755371e-01 -1.508897244930267334e-01
2.750083208084106445e-01 2.546473406255245209e-02 1.537893265485763550e-01 -1.633409857749938965e-01 7.354706525802612305e-01 -3.831968903541564941e-01 -3.203557133674621582e-01 2.881072163581848145e-01
3.713611662387847900e-01 -3.066174089908599854e-01 2.789211869239807129e-01 -1.955922096967697144e-01 3.646791875362396240e-01 6.548533588647842407e-02 -7.133368253707885742e-01 -7.677820324897766113e-02
5.666812416166067123e-03 -1.832455694675445557e-01 3.095317482948303223e-01 -7.748123407363891602e-01 2.388948500156402588e-01 1.856712698936462402e-01 -4.218377768993377686e-01 2.744279243052005768e-02
1.049705296754837036e-01 1.132122799754142761e-01 3.384343683719635010e-01 -6.064240336418151855e-01 -1.074974797666072845e-02 -3.568057715892791748e-01 -2.261556386947631836e-01 -5.615193843841552734e-01
-1.959323585033416748e-01 -5.269514322280883789e-01 -4.012143611907958984e-02 -2.101230621337890625e-01 6.393593549728393555e-02 -7.353352904319763184e-01 -3.759052976965904236e-02 -3.032363653182983398e-01
3.178125619888305664e-01 -7.388835400342941284e-02 3.224594295024871826e-01 1.062688603997230530e-01 6.372574567794799805e-01 -4.060763716697692871e-01 -4.533704221248626709e-01 -4.150300845503807068e-02
-2.766794860363006592e-01 2.719232738018035889e-01 3.679128289222717285e-01 -5.403497815132141113e-01 2.673787176609039307e-01 -4.634605944156646729e-01 -1.845514774322509766e-01 -3.190958499908447266e-01
2.020660489797592163e-01 -5.720695108175277710e-02 -6.096312403678894043e-01 -6.455917954444885254e-01 3.728992044925689697e-01 -9.654929488897323608e-02 -1.318739503622055054e-01 4.112616553902626038e-02
5.598661303520202637e-01 -1.118695437908172607e-01 5.922747659496963024e-04 1.365088298916816711e-02 5.957081317901611328e-01 -3.793398439884185791e-01 -3.259405195713043213e-01 2.623820304870605469e-01
1.169993504881858826e-01 -4.469479918479919434e-01 -3.052337467670440674e-02 -3.878687322139739990e-01 -1.480808109045028687e-01 -2.393930405378341675e-01 -6.638523340225219727e-01 3.394672870635986328e-01
1.594808399677276611e-01 -1.800526082515716553e-01 3.045983314514160156e-01 -4.857008457183837891e-01 6.243656277656555176e-01 -1.830534785985946655e-01 -9.191641211509704590e-02 4.262299537658691406e-01
1.429422199726104736e-02 -8.705215454101562500e-01 -1.225156858563423157e-01 -2.254736796021461487e-02 -6.589048425666987896e-04 -4.272066950798034668e-01 -1.955998390913009644e-01 -7.552619278430938721e-02
1.943413615226745605e-01 3.102451562881469727e-01 3.065564036369323730e-01 -6.012559533119201660e-01 4.180644452571868896e-02 -5.638484954833984375e-01 -2.992715239524841309e-01 3.546383976936340332e-02
1.485758088529109955e-02 -5.406060218811035156e-01 -2.147411555051803589e-02 -9.065974503755569458e-02 1.374743729829788208e-01 -7.019507884979248047e-01 1.323537826538085938e-01 -4.119375348091125488e-01
2.725996971130371094e-01 -5.140960216522216797e-01 6.214476227760314941e-01 -7.996609807014465332e-02 3.227320611476898193e-01 -2.586219906806945801e-01 -1.074583977460861206e-01 2.936228513717651367e-01
3.592853248119354248e-01 -5.482959151268005371e-01 -8.898621797561645508e-02 -1.867391318082809448e-01 -1.882024556398391724e-01 -3.492513597011566162e-01 -5.994501709938049316e-01 1.037229970097541809e-01
3.674048483371734619e-01 -5.175820589065551758e-01 2.301319092512130737e-01 -3.264571428298950195e-01 3.279430568218231201e-01 -2.049629390239715576e-01 1.566586047410964966e-01 5.133119821548461914e-01
2.035182863473892212e-01 -1.317695677280426025e-01 -4.832844734191894531e-01 -7.543957829475402832e-01 2.995799481868743896e-01 3.444666787981987000e-02 -1.725569665431976318e-01 1.335280090570449829e-01
2.220317721366882324e-01 -3.303773701190948486e-01 6.543111801147460938e-01 -2.702606320381164551e-01 1.951707899570465088e-01 -3.519516885280609131e-01 -2.055360674858093262e-01 3.690284490585327148e-01
6.565675884485244751e-02 -2.387737482786178589e-01 -2.116485685110092163e-01 -8.630790710449218750e-01 -2.487445473670959473e-01 -1.540172547101974487e-01 -2.512310147285461426e-01 -1.623559370636940002e-02
9.331908077001571655e-02 -3.362778723239898682e-01 -1.500322371721267700e-01 -2.805052995681762695e-01 -2.860044240951538086e-01 -7.170444726943969727e-01 -3.339413106441497803e-01 -2.637191414833068848e-01
-4.200783371925354004e-02 -1.626884192228317261e-01 -2.328907102346420288e-01 -4.901392459869384766e-01 7.605100870132446289e-01 -1.753883212804794312e-01 -5.090772733092308044e-02 2.560572028160095215e-01
-2.009792625904083252e-01 -7.058460712432861328e-01 -3.657736480236053467e-01 -3.176773488521575928e-01 1.708018928766250610e-01 -3.404973149299621582e-01 2.283377349376678467e-01 -1.715506762266159058e-01
3.289529681205749512e-01 -5.714371204376220703e-01 -2.338469177484512329e-01 -1.761650890111923218e-01 -1.690313816070556641e-01 -4.046010971069335938e-01 -4.909806549549102783e-01 2.149314284324645996e-01
-3.698461949825286865e-01 -2.846368551254272461e-01 -3.076695092022418976e-02 -7.566496133804321289e-01 6.419188529253005981e-02 1.063676699995994568e-01 -4.275755584239959717e-01 -1.023479774594306946e-01
2.627726197242736816e-01 -3.469423353672027588e-01 2.560773789882659912e-01 -6.061056852340698242e-01 -1.857861429452896118e-01 -2.113611698150634766e-01 -1.362531185150146484e-01 -5.290431976318359375e-01
6.414468586444854736e-02 1.977103203535079956e-01 -2.331922501325607300e-01 -8.175614476203918457e-01 1.411326229572296143e-01 -4.587453901767730713e-01 5.810005217790603638e-02 1.640972122550010681e-02
2.337280809879302979e-01 -7.271520793437957764e-02 4.477227926254272461e-01 -2.923083305358886719e-01 4.278670549392700195e-01 -3.356449007987976074e-01 -4.484710395336151123e-01 3.966482579708099365e-01
3.398330509662628174e-01 1.508176773786544800e-01 5.739904567599296570e-02 -2.128840982913970947e-01 3.344514369964599609e-01 -5.905154347419738770e-01 1.768648922443389893e-01 -5.668383836746215820e-01
-1.579962819814682007e-01 6.527686864137649536e-02 3.435771465301513672e-01 -4.382731914520263672e-01 5.493727698922157288e-02 -6.428114175796508789e-01 -1.404716074466705322e-01 -4.740155637264251709e-01
-1.895328462123870850e-01 -4.109096229076385498e-01 -3.631358146667480469e-01 -1.102700363844633102e-02 9.684149175882339478e-02 -7.360954284667968750e-01 -2.550540268421173096e-01 2.167351245880126953e-01
-9.966141730546951294e-02 -4.149898886680603027e-01 -1.743955016136169434e-01 -3.604207038879394531e-01 -1.632815152406692505e-01 -7.601600885391235352e-01 2.274289876222610474e-01 -3.613942116498947144e-02
3.381687998771667480e-01 -5.833497270941734314e-03 -3.818184733390808105e-01 -3.456715345382690430e-01 1.946979761123657227e-01 -4.206949770450592041e-01 -5.924878716468811035e-01 2.332384735345840454e-01
-6.972251087427139282e-02 -6.897319555282592773e-01 -3.405734598636627197e-01 -3.179743289947509766e-01 1.987653970718383789e-01 -3.597018420696258545e-01 2.949874699115753174e-01 -2.154061794281005859e-01
-2.550719380378723145e-01 2.426819950342178345e-01 3.637470304965972900e-01 -6.006490588188171387e-01 3.762106597423553467e-01 -4.254941046237945557e-01 6.984292715787887573e-02 -2.355738133192062378e-01
-7.102178037166595459e-02 6.561392918229103088e-03 3.481392562389373779e-01 -8.753338456153869629e-01 8.247265964746475220e-02 -1.142419129610061646e-01 -2.904218435287475586e-01 -5.748847126960754395e-02
-1.429264396429061890e-01 -7.198385000228881836e-01 4.315582662820816040e-02 -6.327774524688720703e-01 -5.185693874955177307e-02 -1.403944194316864014e-01 1.639505177736282349e-01 -9.927473217248916626e-02
2.334663569927215576e-01 -7.725298404693603516e-01 -7.427069544792175293e-02 3.675943613052368164e-02 1.481659710407257080e-01 -5.205218195915222168e-01 2.144814729690551758e-01 -5.408662557601928711e-02
-2.080699801445007324e-01 -3.740938901901245117e-01 -2.499813884496688843e-01 7.189415395259857178e-03 1.810518801212310791e-01 -6.438978910446166992e-01 -4.522193670272827148e-01 -3.198932707309722900e-01
2.463188767433166504e-02 -5.654256939888000488e-01 3.610893487930297852e-01 -2.269672155380249023e-01 -7.320395857095718384e-02 -6.544901132583618164e-01 2.229877114295959473e-01 1.197829321026802063e-01
5.036371350288391113e-01 -7.786809653043746948e-02 4.692275524139404297e-01 -4.495964050292968750e-01 -3.806276246905326843e-02 -2.686054110527038574e-01 -1.450946182012557983e-01 -4.725723266601562500e-01
7.457593921571969986e-03 -5.779491662979125977e-01 -1.554176062345504761e-01 -1.034155022352933884e-02 5.343076214194297791e-02 -6.389208436012268066e-01 -1.393088996410369873e-01 -4.595386087894439697e-01
1.540759671479463577e-02 1.507885605096817017e-01 3.664108812808990479e-01 -6.701299548149108887e-01 -7.745413482189178467e-02 -4.387117326259613037e-01 -4.169698059558868408e-01 -1.461625546216964722e-01
3.806593418121337891e-01 -7.038244605064392090e-01 9.482099115848541260e-02 -8.114226907491683960e-02 -1.697017401456832886e-01 -5.152578949928283691e-01 -8.158086985349655151e-02 2.078699916601181030e-01
-1.605077683925628662e-01 -5.682335495948791504e-01 -3.934009969234466553e-01 -1.510248240083456039e-02 2.034679353237152100e-01 -5.845202207565307617e-01 -2.872934043407440186e-01 -1.753710955381393433e-01
4.095359146595001221e-01 -3.236928880214691162e-01 -1.533490419387817383e-01 -1.615367084741592407e-01 -5.105138197541236877e-02 -5.662594437599182129e-01 -5.283203125000000000e-01 2.747994065284729004e-01
-9.603030979633331299e-02 -8.123194575309753418e-01 -2.947501540184020996e-01 -2.781508564949035645e-01 -1.060372367501258850e-01 -2.349514961242675781e-01 -1.751798242330551147e-01 2.636963427066802979e-01
1.045736074447631836e-01 -6.051297485828399658e-02 7.363570481538772583e-02 -1.627077311277389526e-01 8.904886841773986816e-01 -2.681582570075988770e-01 -2.964133918285369873e-01 -2.769398316740989685e-02
1.581679284572601318e-01 -4.486805796623229980e-01 -1.970246583223342896e-01 -2.378832846879959106e-01 -2.652418911457061768e-01 -6.748737096786499023e-01 -2.373217642307281494e-01 -3.100519478321075439e-01
-1.087988093495368958e-01 -5.082675218582153320e-01 -2.255415469408035278e-01 -6.275271624326705933e-02 -3.369851782917976379e-02 -6.073203086853027344e-01 -4.121536016464233398e-01 3.676629066467285156e-01
2.400337457656860352e-01 -7.430557012557983398e-01 -8.887396752834320068e-02 -9.170715510845184326e-02 -8.704365044832229614e-02 -5.843618512153625488e-01 1.577552407979965210e-01 -1.059464993886649609e-03
5.675943493843078613e-01 -1.117355450987815857e-01 2.622215747833251953e-01 -4.237402677536010742e-01 -2.078040689229965210e-01 -3.926418423652648926e-01 -2.397848516702651978e-01 -4.027268886566162109e-01
-3.567874059081077576e-02 -2.064473694190382957e-03 4.578045308589935303e-01 -7.192022800445556641e-01 4.184633195400238037e-01 -8.792704343795776367e-02 -2.692315876483917236e-01 -1.286748945713043213e-01
-3.475596196949481964e-03 -4.615461826324462891e-01 -1.694825440645217896e-01 -9.518384188413619995e-02 -2.009103894233703613e-01 -7.836828231811523438e-01 -2.417308539152145386e-01 1.903192400932312012e-01
-2.968192994594573975e-01 -3.044432103633880615e-01 1.434984952211380005e-01 -5.174791812896728516e-01 2.389254868030548096e-01 -8.318095654249191284e-02 -2.537548243999481201e-01 -6.343815922737121582e-01
-3.223603963851928711e-01 -2.758286297321319580e-01 -9.557291120290756226e-02 -5.327414870262145996e-01 1.129421889781951904e-01 -6.474831700325012207e-01 2.355907261371612549e-01 -1.988999694585800171e-01
2.013515084981918335e-01 1.106725037097930908e-01 -3.596487343311309814e-01 -5.154144167900085449e-01 3.529371619224548340e-01 -2.584819793701171875e-01 -5.612304210662841797e-01 2.141327559947967529e-01
-1.254501193761825562e-01 -6.417940855026245117e-01 -1.163034737110137939e-01 -2.258572876453399658e-01 -6.660274416208267212e-02 -6.754333376884460449e-01 2.072287648916244507e-01 6.507640331983566284e-02
-3.798395022749900818e-02 -2.281116098165512085e-01 3.336383402347564697e-01 -5.647755861282348633e-01 5.824953317642211914e-01 -1.393748968839645386e-01 -2.321394905447959900e-02 3.961957991123199463e-01
4.291409850120544434e-01 -1.072200387716293335e-01 -3.120605051517486572e-01 -4.363772869110107422e-01 -1.807963699102401733e-01 -4.532240331172943115e-01 -2.230492979288101196e-01 -4.782097935676574707e-01
5.604374408721923828e-01 -8.796693757176399231e-03 1.479981243610382080e-01 2.414061687886714935e-02 4.841699600219726562e-01 -4.032488465309143066e-01 -5.154663324356079102e-01 2.470694482326507568e-02
3.744885697960853577e-02 -5.831408873200416565e-02 1.527617275714874268e-01 -1.873858571052551270e-01 4.507879912853240967e-01 -4.269070029258728027e-01 -4.395357668399810791e-01 -5.984116196632385254e-01
2.872594892978668213e-01 -4.914111495018005371e-01 -8.876874297857284546e-02 -7.107601761817932129e-01 3.873492032289505005e-02 2.528279721736907959e-01 -2.496199160814285278e-01 -1.876289397478103638e-01
7.348192930221557617e-01 -4.254091531038284302e-03 2.519766092300415039e-01 -2.481523007154464722e-01 5.214718580245971680e-01 -2.479586005210876465e-01 -5.529085174202919006e-03 -3.877867013216018677e-02
2.864419221878051758e-01 -1.158455908298492432e-01 2.224047780036926270e-01 -8.673248291015625000e-01 1.221855953335762024e-01 -5.347782745957374573e-02 -2.911868989467620850e-01 1.534457132220268250e-02
2.655757367610931396e-01 2.391227036714553833e-01 4.561523497104644775e-01 -4.458771944046020508e-01 9.882252663373947144e-02 -4.260944128036499023e-01 -5.070407390594482422e-01 -1.303675025701522827e-01
-1.852381676435470581e-01 -6.157035827636718750e-01 -4.995337724685668945e-01 -3.861817419528961182e-01 2.635716497898101807e-01 -2.288559377193450928e-01 2.406719923019409180e-01 -9.031923115253448486e-02
-6.804536283016204834e-02 1.442563682794570923e-01 2.587468624114990234e-01 -4.017235338687896729e-01 4.648814797401428223e-01 -6.706708073616027832e-01 -3.421114059165120125e-03 -2.833766937255859375e-01
1.039107814431190491e-01 2.504056990146636963e-01 -3.128841519355773926e-01 -3.413623869419097900e-01 1.303309500217437744e-01 -6.631006002426147461e-01 -5.051559209823608398e-01 -1.427345257252454758e-02
-5.156736355274915695e-03 -2.537920475006103516e-01 1.366522461175918579e-01 2.131168842315673828e-01 5.107318758964538574e-01 -5.162114500999450684e-01 -4.128005802631378174e-01 -4.168269336223602295e-01
2.022589594125747681e-01 6.785653531551361084e-02 2.739502191543579102e-01 -5.516002178192138672e-01 -2.306511849164962769e-01 -7.058647871017456055e-01 -4.932768642902374268e-02 -1.459351181983947754e-01
3.966091275215148926e-01 -5.479521751403808594e-01 2.678777575492858887e-01 -4.684300720691680908e-01 -1.139772459864616394e-01 -1.936677843332290649e-01 3.661207854747772217e-02 -4.465713798999786377e-01
6.448182463645935059e-02 -7.302048802375793457e-01 5.166555568575859070e-02 -1.524812132120132446e-01 -1.011641770601272583e-01 -6.041862964630126953e-01 7.574459165334701538e-02 -2.360310554504394531e-01
2.586237192153930664e-01 -2.434251904487609863e-01 7.264043092727661133e-01 -2.788477838039398193e-01 2.901183366775512695e-01 -2.326506674289703369e-01 -2.587716579437255859e-01 2.513582706451416016e-01
-8.088468015193939209e-02 -8.373566865921020508e-01 1.724574118852615356e-01 -4.721972346305847168e-01 -8.632348477840423584e-02 -1.230909749865531921e-01 1.240153610706329346e-01 -3.995915502309799194e-02
-3.212626650929450989e-02 -4.546617269515991211e-01 -1.431864202022552490e-01 -7.591672986745834351e-02 -8.005889505147933960e-02 -7.279294729232788086e-01 -3.212644457817077637e-01 3.556449413299560547e-01
-8.555995672941207886e-02 -5.646036863327026367e-01 -1.548112928867340088e-01 1.625785678625106812e-01 2.719371616840362549e-01 -6.831513643264770508e-01 -1.340527087450027466e-01 -2.547314763069152832e-01
2.380878478288650513e-01 -2.132786661386489868e-01 -1.101600155234336853e-01 -3.224946856498718262e-01 -2.034223079681396484e-01 -4.407599270343780518e-01 -7.300000190734863281e-01 1.146230399608612061e-01
7.062824815511703491e-02 -3.737720549106597900e-01 2.713431231677532196e-02 -3.049592673778533936e-02 3.535930812358856201e-01 -6.004677414894104004e-01 1.940299570560455322e-01 -5.748066902160644531e-01
2.055859267711639404e-01 2.051780968904495239e-01 4.230420291423797607e-01 -4.114027619361877441e-01 1.584072560071945190e-01 -3.489681780338287354e-01 -5.059164762496948242e-01 -4.057048559188842773e-01
1.490846574306488037e-01 2.078604102134704590e-01 -3.379131853580474854e-01 -5.624355077743530273e-01 1.211030706763267517e-01 -6.565929651260375977e-01 2.351110428571701050e-01 -5.469364672899246216e-02
-1.334659904241561890e-01 3.715064227581024170e-01 1.802320629358291626e-01 -6.345962285995483398e-01 3.418062925338745117e-01 -5.348566174507141113e-01 -1.973655447363853455e-02 -7.537444680929183960e-02
1.137992553412914276e-02 4.473583400249481201e-02 2.372525483369827271e-01 -5.299320220947265625e-01 -9.866810590028762817e-02 -4.301879107952117920e-01 -5.333164930343627930e-01 -4.260620772838592529e-01
-1.020118594169616699e-01 -2.204973250627517700e-01 2.364395409822463989e-01 -2.729217521846294403e-02 4.553129374980926514e-01 -3.404731452465057373e-01 -2.888676822185516357e-01 -6.911221146583557129e-01
3.287151157855987549e-01 -1.471851617097854614e-01 -7.402042299509048462e-02 -8.126023411750793457e-01 -2.102654278278350830e-01 -3.661611974239349365e-01 1.370808780193328857e-01 -8.605043590068817139e-02
3.785701692104339600e-01 -3.791646659374237061e-01 -1.324398666620254517e-01 -1.496543288230895996e-01 1.469033118337392807e-02 -2.943713665008544922e-01 -7.443749308586120605e-01 1.789345890283584595e-01
2.348600625991821289e-01 2.594451010227203369e-01 2.654360532760620117e-01 -7.309896349906921387e-01 -1.879850029945373535e-02 -5.031809210777282715e-01 -1.079306900501251221e-01 8.679586648941040039e-02
8.552339673042297363e-02 -1.254167109727859497e-01 1.640883088111877441e-02 -7.559994459152221680e-01 3.672823905944824219e-01 2.386250197887420654e-01 -4.600977003574371338e-01 4.029714316129684448e-02
1.147809624671936035e-01 -6.056069731712341309e-01 -2.158332467079162598e-01 -6.519428491592407227e-01 -2.048696130514144897e-01 -3.051158487796783447e-01 -5.251485109329223633e-02 1.030874028801918030e-01
5.127145051956176758e-01 1.283386051654815674e-01 -9.028550237417221069e-02 -6.310806274414062500e-01 4.485594332218170166e-01 -1.845836639404296875e-01 2.225133031606674194e-01 1.716095507144927979e-01
-1.234247237443923950e-01 -5.773395299911499023e-01 9.264676272869110107e-02 -3.764853477478027344e-01 9.924096055328845978e-03 4.838905110955238342e-02 -6.163661479949951172e-01 -3.446353077888488770e-01
-7.241232693195343018e-02 1.656826287508010864e-01 2.750883996486663818e-01 -5.319206714630126953e-01 -7.046223152428865433e-03 -6.087204217910766602e-01 -1.511681228876113892e-01 -4.639509916305541992e-01
3.433578461408615112e-02 -8.522214889526367188e-01 5.018224474042654037e-03 -3.262753486633300781e-01 -2.236300408840179443e-01 -3.122009932994842529e-01 -1.209553256630897522e-01 -6.283912062644958496e-02
-8.899313956499099731e-02 -5.417678952217102051e-01 7.244869321584701538e-02 -8.004981875419616699e-01 -5.127968639135360718e-02 -2.415666170418262482e-02 1.785431206226348877e-01 -1.320260912179946899e-01
-3.502746224403381348e-01 -1.120867580175399780e-01 1.018498688936233521e-01 -5.336525440216064453e-01 7.220200896263122559e-01 1.279935240745544434e-02 -2.039017528295516968e-01 -8.082560449838638306e-02
-9.955677390098571777e-02 -2.744460999965667725e-01 -4.000028371810913086e-01 -7.943406105041503906e-01 -3.728835657238960266e-02 -2.878938615322113037e-01 -1.417371034622192383e-01 -1.393769681453704834e-01
2.235049903392791748e-01 -2.835697829723358154e-01 1.606426388025283813e-01 4.788861423730850220e-02 5.541734695434570312e-01 -2.649635672569274902e-01 -6.536120176315307617e-01 1.923839896917343140e-01
-1.337203085422515869e-01 -2.413854748010635376e-01 8.634588867425918579e-02 -5.945062637329101562e-01 5.433448404073715210e-02 -4.287762641906738281e-01 1.056472584605216980e-01 -6.041489839553833008e-01
2.282147109508514404e-01 -3.102447092533111572e-01 -1.838555485010147095e-01 -2.386403977870941162e-01 -1.408547461032867432e-01 -4.956870675086975098e-01 -6.555746197700500488e-01 2.561061978340148926e-01
2.552728950977325439e-01 -2.969331145286560059e-01 -1.452386379241943359e-01 -7.126065492630004883e-01 -3.411788344383239746e-01 -3.850384652614593506e-01 -2.262730449438095093e-01 4.366971179842948914e-02
3.754816055297851562e-01 -6.141952872276306152e-01 -5.473727732896804810e-02 1.026446223258972168e-01 1.124351918697357178e-01 -6.501776576042175293e-01 1.547403782606124878e-01 9.449016302824020386e-02
-2.282609641551971436e-01 -4.019642770290374756e-01 -1.332462131977081299e-01 -2.480535656213760376e-01 -6.515940278768539429e-02 -8.240942358970642090e-01 2.955949865281581879e-02 -1.509495228528976440e-01
2.305981963872909546e-01 -3.369458019733428955e-01 1.785469353199005127e-01 -4.982346892356872559e-01 -3.204677402973175049e-01 -6.431049108505249023e-01 6.395944207906723022e-02 -1.811098456382751465e-01
3.338209092617034912e-01 -3.889529034495353699e-02 2.470298409461975098e-01 -3.754536211490631104e-01 5.072799921035766602e-01 -8.799443952739238739e-03 -6.509794592857360840e-01 -6.226434931159019470e-02
7.685314118862152100e-02 -5.585661530494689941e-01 2.294564247131347656e-01 5.168221145868301392e-02 4.054530858993530273e-01 -1.565985977649688721e-01 -5.129283666610717773e-01 -4.180493950843811035e-01
2.577138245105743408e-01 -7.511787414550781250e-01 5.716310814023017883e-02 1.112999916076660156e-01 2.449287287890911102e-02 -4.355295598506927490e-01 -4.034567773342132568e-01 -2.440096810460090637e-02
1.738176345825195312e-01 1.953590810298919678e-01 2.437746375799179077e-01 -7.131716609001159668e-01 -7.342384010553359985e-02 -4.180233180522918701e-01 -2.392467409372329712e-01 -3.552590608596801758e-01
4.099163711071014404e-01 -7.344621419906616211e-01 8.136061578989028931e-02 -2.038205228745937347e-02 -1.164986640214920044e-01 -4.859685301780700684e-01 -2.011635369854047894e-04 1.891071051359176636e-01
2.000651322305202484e-02 -5.838024020195007324e-01 1.457164287567138672e-01 -1.687759160995483398e-01 -1.030083596706390381e-01 -4.133202135562896729e-01 -6.132323145866394043e-01 2.270631641149520874e-01
3.190345168113708496e-01 -5.346908569335937500e-01 3.602228164672851562e-01 -1.633480638265609741e-01 4.481703937053680420e-01 -1.792978942394256592e-01 -1.343043595552444458e-01 4.525898993015289307e-01
2.376971542835235596e-01 -4.561891555786132812e-01 2.614245284348726273e-03 -7.786605358123779297e-01 -2.930015921592712402e-01 -1.644950062036514282e-01 1.268352717161178589e-01 -8.769927546381950378e-03
-3.723958134651184082e-01 -1.589977890253067017e-01 1.741620600223541260e-01 -7.664766907691955566e-02 3.912204504013061523e-01 -5.138375759124755859e-01 -3.930860161781311035e-01 -4.777391850948333740e-01
-1.447520256042480469e-01 8.085498958826065063e-02 3.309457004070281982e-01 -5.313520431518554688e-01 -5.680433288216590881e-02 -6.490509510040283203e-01 -2.725990414619445801e-01 -2.860856950283050537e-01
9.525052458047866821e-02 -3.287490829825401306e-02 -7.785487174987792969e-02 -9.361048936843872070e-01 -1.018094569444656372e-01 -3.061718344688415527e-01 -5.818876251578330994e-02 8.725844672881066799e-04
-3.259769454598426819e-02 -2.179021239280700684e-01 1.141605228185653687e-01 -6.598098874092102051e-01 3.953425884246826172e-01 -1.768698543310165405e-01 5.128186196088790894e-02 5.593441128730773926e-01
1.766127049922943115e-01 -2.965578436851501465e-01 2.274873107671737671e-01 -5.858096480369567871e-01 4.538129270076751709e-02 1.142083927989006042e-01 -6.737431287765502930e-01 1.300200223922729492e-01
1.398618072271347046e-01 -1.436753869056701660e-01 2.140447199344635010e-01 7.124222815036773682e-02 5.690304636955261230e-01 -4.126757681369781494e-01 -6.431891322135925293e-01 3.340773284435272217e-02
1.758983582258224487e-01 -5.482616424560546875e-01 5.044141411781311035e-02 -1.060476228594779968e-01 -2.597998641431331635e-02 -7.676796317100524902e-01 2.415099889039993286e-01 7.965353876352310181e-02
3.395131826400756836e-01 -4.749080836772918701e-01 6.547103077173233032e-02 -5.318380594253540039e-01 -2.480881363153457642e-01 -3.402621448040008545e-01 -2.758828923106193542e-02 -4.404177069664001465e-01
-2.554187476634979248e-01 -5.713860988616943359e-01 -3.693523705005645752e-01 -4.564763903617858887e-01 2.019479423761367798e-01 -3.265476226806640625e-01 2.986136972904205322e-01 -1.640152037143707275e-01
3.208871185779571533e-02 -5.039772391319274902e-01 -2.489452958106994629e-01 -4.432294964790344238e-01 -5.363861471414566040e-02 -6.300423145294189453e-01 2.415050268173217773e-01 -1.685114055871963501e-01
2.415191233158111572e-01 4.582630842924118042e-02 -5.804132819175720215e-01 -6.461027264595031738e-01 3.573318421840667725e-01 -1.673665493726730347e-01 -1.223302707076072693e-01 -1.207391843199729919e-01
4.516371190547943115e-01 -3.361382186412811279e-01 3.300264179706573486e-01 -3.075013160705566406e-01 -1.441324949264526367e-01 -2.573918402194976807e-01 -3.248282074928283691e-01 -5.357447862625122070e-01
6.095913648605346680e-01 -1.099516302347183228e-01 3.447774648666381836e-01 -2.425336465239524841e-02 5.116585493087768555e-01 -2.075425982475280762e-01 -4.002957642078399658e-01 -1.781684607267379761e-01
2.185940444469451904e-01 -3.385645151138305664e-01 1.377309560775756836e-01 -6.450113058090209961e-01 8.143891394138336182e-02 -3.032289147377014160e-01 4.013220965862274170e-01 -3.780764043331146240e-01
-1.428807973861694336e-01 -4.850725829601287842e-01 -2.772653400897979736e-01 -3.709818720817565918e-01 2.339046448469161987e-01 -5.044053792953491211e-01 3.443610370159149170e-01 -3.194765150547027588e-01
5.447965860366821289e-01 -3.151187896728515625e-01 4.000001773238182068e-02 -2.325336635112762451e-01 1.452163904905319214e-01 -2.369658052921295166e-01 -8.599685877561569214e-02 -6.808736324310302734e-01
2.253064662218093872e-01 5.533911287784576416e-02 -5.999389886856079102e-01 -6.661542654037475586e-01 3.368518054485321045e-01 -1.279479265213012695e-01 -1.082124710083007812e-01 -3.060409240424633026e-02
5.214887857437133789e-01 -1.846160590648651123e-01 3.316873311996459961e-01 -1.120944768190383911e-01 3.505820333957672119e-01 -1.016141399741172791e-01 -6.518324613571166992e-01 -1.151781231164932251e-01
1.555222272872924805e-01 1.218498777598142624e-02 -5.133650302886962891e-01 -7.822290658950805664e-01 1.389412283897399902e-01 -1.163354963064193726e-01 -2.553642094135284424e-01 4.678625985980033875e-02
-3.245582878589630127e-01 -3.466914296150207520e-01 -2.574498355388641357e-01 -1.808291822671890259e-01 1.424164604395627975e-02 -7.458446025848388672e-01 -3.301052153110504150e-01 1.001542583107948303e-01
-1.207388937473297119e-01 -4.471621513366699219e-01 -3.266924247145652771e-02 -6.465705037117004395e-01 -1.022079363465309143e-01 -2.599407918751239777e-02 -5.437516570091247559e-01 2.440478205680847168e-01
-3.724585846066474915e-02 -4.321024119853973389e-01 -4.611441493034362793e-01 -1.080558970570564270e-01 1.987624317407608032e-01 -4.981114566326141357e-01 -5.437917113304138184e-01 6.511048972606658936e-02
2.714858651161193848e-01 -5.087952017784118652e-01 -5.389035120606422424e-02 -8.074400573968887329e-02 -8.219242095947265625e-02 -4.306510388851165771e-01 -6.143628954887390137e-01 2.972226142883300781e-01
-6.494381278753280640e-02 -2.518425285816192627e-01 -3.338775038719177246e-01 -1.150347366929054260e-01 7.263216376304626465e-02 -6.779689788818359375e-01 -5.605702400207519531e-01 1.688020229339599609e-01
-8.517456054687500000e-02 -4.866695404052734375e-01 -3.335050940513610840e-01 -4.162200987339019775e-01 1.992798969149589539e-02 -6.185772418975830078e-01 2.915794253349304199e-01 -5.813680961728096008e-02
7.106041908264160156e-02 -7.426206022500991821e-02 2.365978956222534180e-01 -5.710533633828163147e-02 5.682556629180908203e-01 -3.515398204326629639e-01 -6.940202116966247559e-01 4.513610899448394775e-02
2.005885541439056396e-01 -4.344907402992248535e-01 -1.818490177392959595e-01 -2.355581894516944885e-02 7.840093225240707397e-02 -4.470577239990234375e-01 -7.107005119323730469e-01 1.620351970195770264e-01
-1.991215348243713379e-01 -3.284880816936492920e-01 -1.958710551261901855e-01 -4.187934845685958862e-02 3.284350782632827759e-02 -7.725204825401306152e-01 -3.939665853977203369e-01 2.434147149324417114e-01
4.578828439116477966e-02 -8.495061844587326050e-02 7.001044601202011108e-02 -3.917211294174194336e-01 6.090078353881835938e-01 -5.964268371462821960e-02 -6.699270009994506836e-01 -9.534142166376113892e-02
-2.491799592971801758e-01 -4.350618720054626465e-01 -3.091000914573669434e-01 -2.412882713542785496e-05 1.537367850542068481e-01 -7.526677250862121582e-01 -2.259365171194076538e-01 1.090716794133186340e-01
4.542066752910614014e-01 -5.643141865730285645e-01 2.193546108901500702e-02 -3.874494433403015137e-01 -9.180495142936706543e-02 -4.581212699413299561e-01 -2.355286329984664917e-01 2.255451530218124390e-01
-3.011812083423137665e-02 -3.826415240764617920e-01 -9.113537520170211792e-02 -2.746438607573509216e-02 8.044792711734771729e-02 -9.010545611381530762e-01 -1.490477919578552246e-01 5.506482347846031189e-02
1.564526557922363281e-01 -2.177093327045440674e-01 1.766887754201889038e-01 -1.263607293367385864e-01 -8.042097091674804688e-02 -6.810082793235778809e-01 -6.358808875083923340e-01 7.971815764904022217e-02
1.517915427684783936e-01 -1.045674551278352737e-02 -5.126262307167053223e-01 -7.632268071174621582e-01 2.476515918970108032e-01 -2.024017125368118286e-01 2.156127156922593713e-04 1.710305213928222656e-01
5.460440516471862793e-01 -5.586332082748413086e-01 7.670639455318450928e-02 -3.472042977809906006e-01 -2.992236018180847168e-01 -3.397998809814453125e-01 -1.809928417205810547e-01 1.599156111478805542e-01
4.210359752178192139e-01 -3.621342480182647705e-01 2.903229892253875732e-01 -6.147084832191467285e-01 -6.343185156583786011e-02 -5.977780371904373169e-02 -3.313812892884016037e-03 -4.709835648536682129e-01
-5.005306750535964966e-02 -6.737912297248840332e-01 -2.339772693812847137e-02 -1.197590604424476624e-01 1.156838610768318176e-01 -2.656270265579223633e-01 -6.532421112060546875e-01 1.339576244354248047e-01
-2.083079814910888672e-01 -3.814594149589538574e-01 -3.157253265380859375e-01 3.262299671769142151e-02 1.411533802747726440e-01 -8.178098797798156738e-01 -1.469291299581527710e-01 4.928837995976209641e-03
-6.723625212907791138e-02 -7.789751291275024414e-01 -1.937728077173233032e-01 5.345269292593002319e-02 1.422047615051269531e-01 -5.187674164772033691e-01 -2.079093903303146362e-01 1.253147721290588379e-01
-5.513102412223815918e-01 -2.175705730915069580e-01 -5.500438064336776733e-02 -6.620535254478454590e-01 1.402951627969741821e-01 -6.316047161817550659e-02 -3.671857118606567383e-01 -2.210939824581146240e-01
-3.000009059906005859e-02 8.923614397644996643e-03 -5.332264900207519531e-01 -7.882362604141235352e-01 2.026450484991073608e-01 -2.057859301567077637e-01 -9.193731471896171570e-03 9.937888383865356445e-02
-4.296228587627410889e-01 -4.181529283523559570e-01 -2.440281510353088379e-01 -2.806461453437805176e-01 -4.406864196062088013e-02 -5.942242741584777832e-01 -3.494871854782104492e-01 -1.583493500947952271e-01
1.086174771189689636e-01 6.699394434690475464e-02 -4.994078874588012695e-01 -7.745143175125122070e-01 2.703886628150939941e-01 -2.385850101709365845e-01 6.376887857913970947e-02 -1.828209310770034790e-02
-1.729684323072433472e-01 -4.905209243297576904e-01 1.082870643585920334e-02 -9.663829207420349121e-02 -5.257996916770935059e-02 -7.721992135047912598e-01 -2.674010694026947021e-01 -2.223856300115585327e-01
2.283753156661987305e-01 -6.609268188476562500e-01 4.940630495548248291e-01 -1.892237514257431030e-01 2.500855922698974609e-01 -5.830059573054313660e-02 -1.908618509769439697e-01 3.588126003742218018e-01
2.387401908636093140e-01 -4.936741888523101807e-01 6.589547991752624512e-01 -2.368419468402862549e-01 2.174868881702423096e-01 -1.607565730810165405e-01 -2.198309302330017090e-01 2.958120703697204590e-01
-3.964754641056060791e-01 -1.347209066152572632e-01 -2.577356398105621338e-01 -7.506811618804931641e-01 9.733802825212478638e-02 -3.533064723014831543e-01 2.438977807760238647e-01 -3.035302646458148956e-02
2.232869118452072144e-01 -9.574800729751586914e-02 6.488848328590393066e-01 -3.439538776874542236e-01 4.599263966083526611e-01 -4.073252677917480469e-01 6.251344829797744751e-02 1.423568278551101685e-01
-2.584073543548583984e-01 -5.399815440177917480e-01 -2.993937134742736816e-01 -4.883259534835815430e-01 1.477905362844467163e-01 -6.826583296060562134e-02 -5.265787839889526367e-01 -9.878855943679809570e-02
-2.724919021129608154e-01 -2.862349152565002441e-01 -4.818670079112052917e-02 -7.542256116867065430e-01 5.808994174003601074e-02 9.357543289661407471e-02 -4.846741259098052979e-01 -1.599997282028198242e-01
1.709739677608013153e-02 -1.788806915283203125e-01 -9.320339560508728027e-02 -8.946247696876525879e-01 -2.477195560932159424e-01 -2.342397719621658325e-01 -1.367360949516296387e-01 -1.540752053260803223e-01
-1.564168781042098999e-01 5.239454284310340881e-02 -1.972825974225997925e-01 -6.387847065925598145e-01 2.258288562297821045e-01 -6.281086206436157227e-01 2.586667537689208984e-01 -1.157344877719879150e-01
-8.036451041698455811e-02 -2.383013069629669189e-01 5.155087709426879883e-01 -5.078040957450866699e-01 3.624020814895629883e-01 -2.639168202877044678e-01 -1.027611270546913147e-01 4.489906728267669678e-01
-7.118549942970275879e-02 -5.315619111061096191e-01 -1.363665759563446045e-01 -4.426886439323425293e-01 -1.609217971563339233e-01 -6.275263428688049316e-01 2.585395276546478271e-01 -1.061959341168403625e-01
-9.564775973558425903e-02 -6.149960160255432129e-01 -1.735921204090118408e-01 -1.104209497570991516e-01 -3.009004890918731689e-02 -4.309112429618835449e-01 -6.193685531616210938e-01 -9.865303523838520050e-03
-8.209230378270149231e-03 1.132193878293037415e-01 -2.690713405609130859e-01 -4.035090804100036621e-01 -1.767394505441188812e-02 -7.233368158340454102e-01 -3.790199458599090576e-01 2.910503447055816650e-01
1.091865636408329010e-02 1.443070769309997559e-01 2.696724832057952881e-01 -5.646002292633056641e-01 3.867644071578979492e-02 -7.326976060867309570e-01 7.250022888183593750e-02 -2.096706777811050415e-01
3.008494377136230469e-01 9.382604062557220459e-02 5.517718791961669922e-01 -5.923645496368408203e-01 2.393206506967544556e-01 -3.964752554893493652e-01 -1.401420533657073975e-01 1.059790775179862976e-01
1.263562887907028198e-01 -4.472999274730682373e-01 -9.544557891786098480e-03 -2.440141588449478149e-01 5.999390482902526855e-01 7.234684377908706665e-02 -5.586769580841064453e-01 2.168918699026107788e-01
5.610938370227813721e-02 -3.854674398899078369e-01 2.508932054042816162e-01 -4.399906694889068604e-01 5.865666270256042480e-01 -1.855656206607818604e-01 2.270609736442565918e-01 4.020890891551971436e-01
-1.115787103772163391e-01 -6.175920367240905762e-01 -2.536051571369171143e-01 -6.369749903678894043e-01 1.773478388786315918e-01 -7.983226329088211060e-02 2.671014368534088135e-01 -1.640391647815704346e-01
-6.997654214501380920e-03 -7.429646253585815430e-01 -2.190936803817749023e-01 -1.494616866111755371e-01 -4.908850416541099548e-02 -2.654799818992614746e-01 -5.232623219490051270e-01 1.758442074060440063e-01
3.079620003700256348e-01 -5.002732276916503906e-01 -8.146505802869796753e-02 -2.122800350189208984e-01 -1.540911346673965454e-01 -3.777088224887847900e-01 -6.065513491630554199e-01 2.624388039112091064e-01
4.384450316429138184e-01 -6.583817005157470703e-01 -3.278460726141929626e-02 -2.755946218967437744e-01 -2.619346976280212402e-01 -2.811223864555358887e-01 -2.385334074497222900e-01 -3.045233488082885742e-01
-1.344830393791198730e-01 -2.419297099113464355e-01 1.356560885906219482e-01 1.467494992539286613e-03 5.812210440635681152e-01 -3.607594966888427734e-01 -3.084115087985992432e-01 -5.847192406654357910e-01
-1.142703928053379059e-02 -1.925179511308670044e-01 1.476072967052459717e-01 -4.060747921466827393e-01 -2.291953414678573608e-01 -4.441244900226593018e-01 -7.154123187065124512e-01 -1.205393075942993164e-01
1.965886056423187256e-01 -3.401797413825988770e-01 -7.253904640674591064e-02 -4.186098277568817139e-01 -2.416110783815383911e-01 -5.557171106338500977e-01 -2.406496703624725342e-01 -4.899235665798187256e-01
-6.074477359652519226e-02 -4.013085067272186279e-01 1.639899164438247681e-01 -4.235960543155670166e-01 4.817071259021759033e-01 -2.578580379486083984e-01 3.098837435245513916e-01 -4.841227233409881592e-01
-1.970391273498535156e-01 -1.684727519750595093e-01 3.968573361635208130e-02 -5.568032264709472656e-01 1.034914031624794006e-01 -9.821280837059020996e-02 -7.745006084442138672e-01 -3.131096065044403076e-02
1.293723285198211670e-01 -2.202034294605255127e-01 1.332688629627227783e-01 -5.237974226474761963e-02 1.787193417549133301e-01 -8.655816316604614258e-01 1.724442392587661743e-01 -3.214963078498840332e-01
2.357193455100059509e-02 -6.360116004943847656e-01 -1.741078197956085205e-01 8.972666412591934204e-02 4.529157876968383789e-01 -3.643943071365356445e-01 -5.154375359416007996e-02 -4.647543132305145264e-01
1.248683407902717590e-01 6.218061596155166626e-02 -3.089500591158866882e-02 -8.251177072525024414e-01 5.892623681575059891e-03 -4.930610954761505127e-01 1.556210666894912720e-01 -1.772171705961227417e-01
2.596058845520019531e-01 -5.037040710449218750e-01 -1.380079537630081177e-01 -1.644700616598129272e-01 5.234577506780624390e-02 -2.293250709772109985e-01 -7.483430504798889160e-01 1.320720016956329346e-01
-2.327163666486740112e-01 -3.028810322284698486e-01 -1.277420818805694580e-01 -2.900725901126861572e-01 -7.822760939598083496e-02 -5.315240025520324707e-01 -6.811555624008178711e-01 -3.218559920787811279e-02
8.717976510524749756e-02 1.059373393654823303e-01 -1.418704539537429810e-01 -8.135575056076049805e-01 -6.544381380081176758e-02 -5.180913805961608887e-01 -1.403927803039550781e-01 8.223292976617813110e-02
-1.414281576871871948e-01 -6.382175683975219727e-01 -2.082563936710357666e-01 3.596888110041618347e-02 9.857938438653945923e-02 -6.739438176155090332e-01 -2.401506453752517700e-01 -8.013447374105453491e-02
-8.666872978210449219e-03 -4.713695347309112549e-01 2.740770876407623291e-01 -4.490443039685487747e-03 4.121083319187164307e-01 -1.559910178184509277e-01 -6.767117381095886230e-01 -2.247049957513809204e-01
1.975525915622711182e-01 -5.386390089988708496e-01 1.230491548776626587e-01 -2.598310261964797974e-02 5.132155418395996094e-01 -4.276754707098007202e-02 -1.667418032884597778e-01 -6.016666889190673828e-01
-1.708181947469711304e-02 -8.817551285028457642e-02 -1.450294703245162964e-01 -4.886956214904785156e-01 8.103551268577575684e-01 -2.040073722600936890e-01 8.413042128086090088e-02 1.634134948253631592e-01
2.058365195989608765e-01 -1.733708530664443970e-01 -4.533471465110778809e-01 -2.922267913818359375e-01 9.238732606172561646e-02 -5.088247060775756836e-01 -5.871374607086181641e-01 1.564781665802001953e-01
-1.872455179691314697e-01 -6.858887076377868652e-01 -1.351314783096313477e-01 -3.259794712066650391e-01 -1.752792447805404663e-01 -5.580358505249023438e-01 -8.551160246133804321e-02 -1.432962119579315186e-01
1.689185649156570435e-01 -4.341269433498382568e-01 -4.075619578361511230e-02 -3.125772476196289062e-01 -2.073084264993667603e-01 -4.039454460144042969e-01 -6.142749786376953125e-01 3.164683878421783447e-01
3.258619606494903564e-01 1.499303281307220459e-01 3.694464862346649170e-01 -6.000466346740722656e-01 -7.377877831459045410e-02 -4.526630342006683350e-01 -3.777336180210113525e-01 -1.475071907043457031e-01
3.387166559696197510e-01 -6.486335992813110352e-01 -1.862751394510269165e-01 -4.643428027629852295e-01 -1.679897159337997437e-01 -3.334685862064361572e-01 1.266699004918336868e-02 2.732227444648742676e-01
2.096822410821914673e-01 -5.065301060676574707e-01 2.832005023956298828e-01 -4.127728939056396484e-01 3.803678452968597412e-01 -1.695968210697174072e-01 -8.049517124891281128e-02 5.186080932617187500e-01
2.667877972126007080e-01 -2.566072642803192139e-01 1.807823330163955688e-01 -6.488891839981079102e-01 2.810986638069152832e-01 4.598714411258697510e-02 -5.426803827285766602e-01 -1.833147555589675903e-01
3.581705689430236816e-01 -6.847618520259857178e-02 1.657254844903945923e-01 -8.954980410635471344e-03 4.883629083633422852e-01 -4.165867865085601807e-01 -6.512168049812316895e-01 5.790958181023597717e-02
3.001991100609302521e-02 -5.550327897071838379e-01 -8.685542643070220947e-02 1.028310060501098633e-01 1.800048053264617920e-01 -5.019624233245849609e-01 -5.876879096031188965e-01 -2.077841311693191528e-01
6.201565265655517578e-01 -2.842583954334259033e-01 1.223389245569705963e-02 -4.767509400844573975e-01 1.107194721698760986e-01 6.863475590944290161e-02 -5.140567421913146973e-01 -1.610535681247711182e-01
-6.109230592846870422e-02 -6.559915542602539062e-01 -1.083301100879907608e-02 -6.093589067459106445e-01 -3.884453326463699341e-02 -2.849160432815551758e-01 3.343338072299957275e-01 -6.507170386612415314e-03
1.278332173824310303e-01 -1.368495672941207886e-01 -1.042647063732147217e-01 -8.637753129005432129e-01 -2.619334161281585693e-01 -3.512766063213348389e-01 -1.250847727060317993e-01 1.736015453934669495e-02
-6.262595765292644501e-03 -3.430023789405822754e-01 1.991059631109237671e-01 -6.336675286293029785e-01 4.995191395282745361e-01 7.066674530506134033e-02 -3.674712404608726501e-02 4.304288029670715332e-01
8.518381416797637939e-02 -2.446261644363403320e-01 -1.647624969482421875e-01 -2.400458976626396179e-02 5.529941916465759277e-01 -5.567416548728942871e-01 -5.379651188850402832e-01 -2.931170631200075150e-03
1.018472835421562195e-01 -6.335110664367675781e-01 -7.858165353536605835e-02 -8.897381275892257690e-02 -7.262749969959259033e-02 -6.852073073387145996e-01 -2.579859793186187744e-01 1.812696307897567749e-01
-2.435120791196823120e-01 -3.062000572681427002e-01 1.496002227067947388e-01 -5.419179797172546387e-01 6.541507244110107422e-01 1.707228571176528931e-01 1.148963719606399536e-02 -2.714708447456359863e-01
3.453921377658843994e-01 6.222070753574371338e-02 -4.771117269992828369e-01 -3.880548179149627686e-01 -2.367084287106990814e-02 -6.240509748458862305e-01 -3.102511763572692871e-01 1.111533045768737793e-01
-9.563309699296951294e-02 -7.402293682098388672e-01 -1.610861122608184814e-01 -1.513272225856781006e-01 3.032169640064239502e-01 -4.411307871341705322e-01 2.316898107528686523e-01 -2.320537567138671875e-01
1.734930723905563354e-01 -4.769213199615478516e-01 -1.578577756881713867e-01 -3.170422613620758057e-01 -6.608835607767105103e-02 -3.040568232536315918e-01 -6.700178384780883789e-01 2.669631242752075195e-01
2.582251727581024170e-01 -6.539721488952636719e-01 -3.425441384315490723e-01 -2.330519706010818481e-01 -8.557993918657302856e-02 -4.975955188274383545e-01 -2.035759389400482178e-01 1.939644515514373779e-01
1.132518798112869263e-01 -3.562257587909698486e-01 7.099071890115737915e-02 -3.129640221595764160e-01 -8.775947242975234985e-02 -4.160140752792358398e-01 -6.865065693855285645e-01 3.243924081325531006e-01
4.295884445309638977e-02 -7.654539942741394043e-01 -3.218119964003562927e-02 1.298740804195404053e-01 2.541418373584747314e-01 -4.294461011886596680e-01 -3.667443990707397461e-01 -1.040112003684043884e-01
3.301227407064288855e-04 -6.763311568647623062e-03 -6.287066340446472168e-01 -6.146283149719238281e-01 2.867708206176757812e-01 -3.345575332641601562e-01 1.467017680406570435e-01 1.059553697705268860e-01
-4.832440987229347229e-02 -4.757685661315917969e-01 1.359066460281610489e-02 1.262000482529401779e-02 -2.507165633141994476e-02 -7.190225124359130859e-01 -5.024067163467407227e-01 3.051082417368888855e-02
