# Supplementary material for: Where is your field going? A machine learning approach to study the relative motion of the domains of physics
Source: PLoS One. 2020 Jun 18;15(6):e0233997. doi: 10.1371/journal.pone.0233997 (PMC7302634; doi:10.1371/journal.pone.0233997)
Supplement: S29 Data — (ZIP) [file pone.0233997.s029.zip › 28/Pacs4Run_28_VS_500_embeddings1992-1996ED8.txt]

-4.039655625820159912e-01 5.434693768620491028e-02 -2.836739718914031982e-01 4.962875545024871826e-01 1.520016230642795563e-02 4.768576622009277344e-01 5.264368653297424316e-01 4.822655394673347473e-02
-2.223086804151535034e-01 2.828749716281890869e-01 6.470261812210083008e-01 4.778827130794525146e-01 -4.060453549027442932e-02 3.598918318748474121e-01 1.881739795207977295e-01 2.386743575334548950e-01
-3.542819917201995850e-01 -6.961883511394262314e-03 8.626493625342845917e-03 -1.243500784039497375e-01 1.881806999444961548e-01 5.642896890640258789e-01 7.100266218185424805e-01 3.042853251099586487e-02
1.996494084596633911e-01 3.096662163734436035e-01 2.145473472774028778e-02 8.410975933074951172e-01 -1.760249733924865723e-01 1.756974756717681885e-01 1.546080112457275391e-01 -2.656757235527038574e-01
-1.151926442980766296e-01 -2.319955676794052124e-01 2.020803093910217285e-01 1.937657743692398071e-01 6.018401589244604111e-03 2.507136166095733643e-01 7.021389603614807129e-01 5.464746952056884766e-01
-2.631919458508491516e-02 6.089501976966857910e-01 -3.404716029763221741e-02 2.386753708124160767e-01 -3.237965703010559082e-01 5.742365717887878418e-01 3.200626671314239502e-01 -1.825646311044692993e-01
-1.495522111654281616e-01 4.038449823856353760e-01 -1.576920449733734131e-01 9.698989242315292358e-02 1.548442691564559937e-01 4.200302958488464355e-01 7.538806796073913574e-01 1.073837429285049438e-01
-5.185245275497436523e-01 1.844176501035690308e-01 3.431829512119293213e-01 1.178231984376907349e-01 1.401753574609756470e-01 4.770736694335937500e-01 4.343408644199371338e-01 -3.599516153335571289e-01
-6.399315595626831055e-01 -1.790331155061721802e-01 5.827538669109344482e-02 2.253158986568450928e-01 4.265551641583442688e-02 1.155995801091194153e-01 6.944639682769775391e-01 -8.251476287841796875e-02
3.226501345634460449e-01 2.241195887327194214e-01 3.946219682693481445e-01 4.751400351524353027e-01 7.483778148889541626e-02 4.832801818847656250e-01 4.236606359481811523e-01 2.133870422840118408e-01
-1.004286482930183411e-01 2.838191688060760498e-01 -8.857125788927078247e-02 4.536676108837127686e-01 -6.892474293708801270e-01 3.569863140583038330e-01 2.917368113994598389e-01 -8.994571119546890259e-02
-3.456354439258575439e-01 -1.331937313079833984e-01 6.502958536148071289e-01 1.411972790956497192e-01 1.868547648191452026e-01 6.120648384094238281e-01 7.832387834787368774e-02 6.558614969253540039e-02
-3.399586975574493408e-01 -2.073370367288589478e-01 5.659210681915283203e-01 8.734452724456787109e-02 1.921515613794326782e-01 5.904146432876586914e-01 3.294547796249389648e-01 1.396125704050064087e-01
-2.880133092403411865e-01 1.650976687669754028e-01 -1.598268151283264160e-01 -1.117615774273872375e-01 1.873279809951782227e-01 5.963271856307983398e-01 6.790115833282470703e-01 1.082385540939867496e-03
2.321208268404006958e-01 4.700959026813507080e-01 -2.785276472568511963e-01 3.732891678810119629e-01 5.270954221487045288e-02 3.828623294830322266e-01 5.889273285865783691e-01 -1.095910742878913879e-01
1.083542499691247940e-02 -3.389534354209899902e-01 3.871609568595886230e-01 3.469425737857818604e-01 5.408576130867004395e-01 4.046605825424194336e-01 3.943093419075012207e-01 5.452875047922134399e-02
-2.482875287532806396e-01 8.298913016915321350e-03 -5.438870191574096680e-02 3.926151618361473083e-02 5.100413411855697632e-02 9.402797222137451172e-01 -3.557456284761428833e-02 2.139904052019119263e-01
-4.299506545066833496e-01 2.795253694057464600e-01 -1.345812380313873291e-01 1.849787831306457520e-01 -6.117323786020278931e-02 8.029111623764038086e-01 -1.674268841743469238e-01 -9.076524525880813599e-02
-3.848558664321899414e-01 3.641754984855651855e-01 1.898033320903778076e-01 7.564337253570556641e-01 -2.737020850181579590e-01 1.738466671667993069e-03 1.867948174476623535e-01 -3.516615554690361023e-02
-1.379554066807031631e-02 -3.757773637771606445e-01 3.004054725170135498e-01 4.461231231689453125e-01 4.971891641616821289e-01 4.420234560966491699e-01 1.852596402168273926e-01 -3.040213286876678467e-01
-3.257168531417846680e-01 2.721467614173889160e-02 1.534300893545150757e-01 4.387071132659912109e-01 7.523033022880554199e-01 3.000550866127014160e-01 1.290569454431533813e-01 -6.718812882900238037e-02
-7.175192236900329590e-02 1.820291280746459961e-01 5.025071501731872559e-01 4.223861694335937500e-01 3.185998499393463135e-01 4.102206230163574219e-01 4.967714846134185791e-01 -1.192684695124626160e-01
-3.007881641387939453e-01 -7.897178083658218384e-02 3.205957412719726562e-01 5.733804106712341309e-01 6.390749663114547729e-02 -2.890020143240690231e-03 6.592467427253723145e-01 -1.817817091941833496e-01
-1.054552793502807617e-01 -2.373832976445555687e-03 3.334969282150268555e-01 3.156270086765289307e-01 5.166198015213012695e-01 5.467616319656372070e-01 2.460035085678100586e-01 -3.894495964050292969e-01
1.065375283360481262e-01 -1.754626780748367310e-01 5.817435979843139648e-01 5.890559554100036621e-01 1.271696994081139565e-03 3.033384084701538086e-01 4.233415424823760986e-01 3.487503901124000549e-02
-2.648532390594482422e-01 4.920455217361450195e-01 -5.832144990563392639e-02 1.268676370382308960e-01 -2.870530821382999420e-03 8.020706772804260254e-01 3.097832575440406799e-02 -1.547961384057998657e-01
-3.220973014831542969e-01 -5.294251814484596252e-02 3.450609445571899414e-01 3.770348131656646729e-01 3.661692515015602112e-02 1.394649595022201538e-01 5.172000527381896973e-01 5.864649415016174316e-01
-5.746100470423698425e-02 -1.034484356641769409e-01 4.506005942821502686e-01 1.939669847488403320e-01 -2.043087184429168701e-01 5.232542157173156738e-01 5.110175013542175293e-01 -4.106781184673309326e-01
-3.192223906517028809e-01 5.547401905059814453e-01 -1.143777891993522644e-01 5.479990318417549133e-02 -1.332319155335426331e-02 7.430962324142456055e-01 1.474436372518539429e-01 1.288508716970682144e-02
2.145495712757110596e-01 -3.414458930492401123e-01 -1.337924897670745850e-01 5.710055232048034668e-01 -5.300663039088249207e-02 6.024082899093627930e-01 -1.306143775582313538e-02 -3.571547865867614746e-01
1.225328221917152405e-01 3.207143545150756836e-01 3.905463516712188721e-01 6.020756363868713379e-01 2.117994576692581177e-01 3.132691085338592529e-01 4.604793488979339600e-01 1.098580732941627502e-01
-2.681496739387512207e-01 -7.946851849555969238e-02 6.060968041419982910e-01 4.180706143379211426e-01 -5.581054836511611938e-02 2.965686023235321045e-01 5.111410021781921387e-01 -1.652605235576629639e-01
-9.383408725261688232e-02 1.640906184911727905e-02 5.508461594581604004e-01 3.675162494182586670e-01 -9.258581697940826416e-02 3.691293299198150635e-01 6.101297736167907715e-01 -1.879871785640716553e-01
-4.730336666107177734e-01 7.705102115869522095e-02 5.063804388046264648e-01 5.455364584922790527e-01 -6.905918568372726440e-02 5.100076273083686829e-02 4.321343004703521729e-01 -1.488653868436813354e-01
-2.871269881725311279e-01 1.867505311965942383e-01 3.870189487934112549e-01 7.089560031890869141e-01 -1.349987536668777466e-01 -2.786218188703060150e-02 4.518398046493530273e-01 8.437916636466979980e-02
-6.068177819252014160e-01 2.731084525585174561e-01 -4.322994351387023926e-01 3.504143953323364258e-01 1.533512771129608154e-01 4.354619085788726807e-01 -1.825526170432567596e-02 -1.844829618930816650e-01
-4.264678359031677246e-01 -1.073087677359580994e-01 4.014407992362976074e-01 6.455362439155578613e-01 1.691718548536300659e-01 -7.640572637319564819e-02 4.331021904945373535e-01 -8.187618851661682129e-02
2.291078865528106689e-01 -3.728326559066772461e-01 4.893307760357856750e-02 3.715360164642333984e-01 -2.256954610347747803e-01 7.841262817382812500e-01 -3.864889591932296753e-02 -2.803185023367404938e-02
-3.038251101970672607e-01 -7.710143458098173141e-03 6.353260874748229980e-01 2.778595387935638428e-01 -2.493445128202438354e-01 3.932870626449584961e-01 3.999034464359283447e-01 2.236419618129730225e-01
-7.419221103191375732e-02 -3.145858347415924072e-01 4.356071054935455322e-01 3.109082281589508057e-01 4.178495705127716064e-01 4.318737089633941650e-01 4.551072716712951660e-01 -2.021827399730682373e-01
2.345592975616455078e-01 2.905313372611999512e-01 4.295620620250701904e-01 4.473983049392700195e-01 1.884736865758895874e-01 4.911504387855529785e-01 4.182927608489990234e-01 1.554506868124008179e-01
-3.637780249118804932e-01 -2.559137642383575439e-01 3.625144958496093750e-01 -5.942595005035400391e-02 2.635130584239959717e-01 6.676174402236938477e-01 3.856190741062164307e-01 -5.806229263544082642e-02
5.252631381154060364e-03 4.300401508808135986e-01 1.935182064771652222e-01 1.018483862280845642e-01 -4.730571806430816650e-02 6.634148359298706055e-01 4.349795281887054443e-01 -3.683085739612579346e-01
-4.953300356864929199e-01 -1.062813475728034973e-01 -1.387756317853927612e-01 1.330214291810989380e-01 -2.104319930076599121e-01 7.908678650856018066e-01 -1.912977993488311768e-01 -7.113861385732889175e-03
-1.777186393737792969e-01 -1.486079543828964233e-01 5.911672115325927734e-01 3.095798492431640625e-01 -2.313849776983261108e-01 3.664462268352508545e-01 5.459653139114379883e-01 -1.229369118809700012e-01
-2.916396856307983398e-01 6.108336523175239563e-02 3.803331851959228516e-01 3.319205939769744873e-01 6.505241245031356812e-02 2.208024114370346069e-01 4.959335923194885254e-01 5.978752374649047852e-01
-1.425039619207382202e-01 -1.017143111675977707e-02 4.704101979732513428e-01 8.100959658622741699e-01 -5.040124058723449707e-02 2.152414061129093170e-02 2.551729977130889893e-01 1.842040121555328369e-01
7.274851202964782715e-02 3.523053526878356934e-01 4.518823325634002686e-01 4.871022105216979980e-01 2.096797227859497070e-01 3.975773453712463379e-01 4.210764169692993164e-01 2.231227010488510132e-01
-3.408945798873901367e-01 -2.933074533939361572e-01 2.021594643592834473e-01 1.615951508283615112e-01 -6.685959547758102417e-02 1.869013160467147827e-01 8.181691169738769531e-01 1.482470333576202393e-01
-6.014050841331481934e-01 -5.912310443818569183e-03 -3.089250624179840088e-01 2.072941660881042480e-01 5.989347025752067566e-02 6.807959675788879395e-01 -1.535261869430541992e-01 9.607706218957901001e-02
-1.822485774755477905e-01 3.368662297725677490e-01 1.021463274955749512e-01 5.046798586845397949e-01 6.125342845916748047e-01 2.741858661174774170e-01 3.140397071838378906e-01 -1.979239135980606079e-01
1.037618592381477356e-01 3.001339733600616455e-01 -2.787991762161254883e-01 8.169455081224441528e-02 3.687434643507003784e-02 4.959902465343475342e-01 7.527390122413635254e-01 -2.771290019154548645e-02
-1.839416474103927612e-01 -3.848632276058197021e-01 4.130710959434509277e-01 4.610764980316162109e-01 2.998479083180427551e-02 1.512112021446228027e-01 5.855809450149536133e-01 2.610701918601989746e-01
3.798659145832061768e-02 -1.139771379530429840e-02 5.992529988288879395e-01 3.504624366760253906e-01 8.056177943944931030e-02 5.127798914909362793e-01 4.717589020729064941e-01 -1.565543413162231445e-01
-2.987701594829559326e-01 1.623102724552154541e-01 4.470883011817932129e-01 7.217040657997131348e-01 -1.953108459711074829e-01 -1.193320192396640778e-02 3.535756766796112061e-01 1.851072162389755249e-02
-2.536038458347320557e-01 7.426137477159500122e-02 -3.605510592460632324e-01 1.926566362380981445e-01 -2.179981619119644165e-01 6.429866552352905273e-01 1.409715041518211365e-02 5.494570732116699219e-01
-2.393611520528793335e-01 1.556228250265121460e-01 1.653476804494857788e-02 -1.682246625423431396e-01 1.380977183580398560e-01 6.838883757591247559e-01 6.322029232978820801e-01 -5.882374942302703857e-02
-1.540442109107971191e-01 -3.156294673681259155e-02 4.225249588489532471e-02 5.061225295066833496e-01 -6.946648955345153809e-01 2.868814170360565186e-01 1.122015789151191711e-01 3.740049600601196289e-01
-3.561354875564575195e-01 2.440737634897232056e-01 -8.369704335927963257e-02 3.988934457302093506e-01 3.024167716503143311e-01 6.465319991111755371e-01 -2.406369149684906006e-01 2.830351591110229492e-01
-4.450295865535736084e-01 -2.569790482521057129e-01 6.514748334884643555e-01 3.775893151760101318e-01 -1.898307651281356812e-01 2.663639783859252930e-01 2.234968096017837524e-01 1.094590947031974792e-01
3.279060125350952148e-01 -3.468674719333648682e-01 -1.170769929885864258e-01 1.997236162424087524e-01 4.415050148963928223e-02 8.152215480804443359e-01 2.275192588567733765e-01 1.623369380831718445e-02
-2.737295329570770264e-01 6.555703282356262207e-02 1.754574775695800781e-01 1.127892509102821350e-01 -3.259648084640502930e-01 2.891251146793365479e-01 6.717147827148437500e-01 4.860251843929290771e-01
-5.694248676300048828e-01 -3.190064132213592529e-01 3.116708695888519287e-01 2.782912850379943848e-01 2.435902133584022522e-02 9.096911549568176270e-02 5.743086934089660645e-01 2.463864386081695557e-01
1.252380944788455963e-02 5.755950510501861572e-02 -1.067459881305694580e-01 9.294190257787704468e-02 -1.134150177240371704e-01 3.545123040676116943e-01 8.532621264457702637e-01 3.315100967884063721e-01
-8.041375130414962769e-02 3.178148716688156128e-02 4.247646927833557129e-01 3.159069120883941650e-01 -4.612213671207427979e-01 3.658378124237060547e-01 3.070850074291229248e-01 5.209968090057373047e-01
-5.241373181343078613e-01 7.947759330272674561e-02 -2.118621468544006348e-01 3.074974417686462402e-01 -2.189012430608272552e-02 4.413828253746032715e-01 8.353721350431442261e-02 -6.142038702964782715e-01
-2.647594809532165527e-01 3.110359013080596924e-01 3.547217547893524170e-01 7.342074513435363770e-01 -1.518008410930633545e-01 -1.118022203445434570e-02 3.802679777145385742e-01 2.233318053185939789e-02
2.343875318765640259e-01 -2.751388847827911377e-01 -4.297939240932464600e-01 4.965367317199707031e-01 6.817880272865295410e-02 6.229913234710693359e-01 5.519091710448265076e-02 2.056135088205337524e-01
-4.917348623275756836e-01 -2.402662066742777824e-03 5.575429797172546387e-01 2.506456077098846436e-01 2.210109680891036987e-01 3.991311788558959961e-01 2.767863273620605469e-01 3.158345520496368408e-01
-3.235544860363006592e-01 3.100932836532592773e-01 -4.713449776172637939e-01 3.800037205219268799e-01 1.771803051233291626e-01 9.432528913021087646e-02 5.409292578697204590e-01 3.157391846179962158e-01
-2.511936724185943604e-01 -2.197127230465412140e-02 -4.677243232727050781e-01 6.880079507827758789e-01 -6.530281156301498413e-02 -1.054501235485076904e-01 4.293254315853118896e-01 -2.111711949110031128e-01
1.009088084101676941e-01 -3.519129753112792969e-01 -1.959062367677688599e-01 3.932921886444091797e-01 2.295897752046585083e-01 7.798546552658081055e-01 -1.056325137615203857e-01 -2.955800667405128479e-02
-3.047548234462738037e-02 1.500158905982971191e-01 -2.390485256910324097e-01 -1.048248037695884705e-01 -1.568904332816600800e-02 7.056031227111816406e-01 6.135119199752807617e-01 -1.841604262590408325e-01
-4.983597099781036377e-01 3.470615297555923462e-02 -2.296272367238998413e-01 8.387497812509536743e-02 1.472276449203491211e-01 3.095708191394805908e-01 5.930503010749816895e-01 4.705855846405029297e-01
-1.866124123334884644e-01 -3.461007177829742432e-01 1.832397282123565674e-01 3.931881487369537354e-01 7.709359377622604370e-02 9.319970756769180298e-02 7.688133716583251953e-01 2.269643098115921021e-01
-6.427512168884277344e-01 -1.108234748244285583e-01 -2.059268355369567871e-01 1.331797391176223755e-01 -1.232002303004264832e-01 6.829457879066467285e-01 -1.302216947078704834e-01 1.260760724544525146e-01
-3.059521317481994629e-01 -1.338731795549392700e-01 -5.230987668037414551e-01 4.777175486087799072e-01 -4.541183710098266602e-01 7.017476856708526611e-02 4.130915105342864990e-01 -6.951709091663360596e-02
-4.714844226837158203e-01 -4.075018465518951416e-01 -7.588730007410049438e-02 5.886710132472217083e-04 -1.694310307502746582e-01 2.829344272613525391e-01 7.035094499588012695e-01 -4.691624268889427185e-02
-4.968355894088745117e-01 -1.149111017584800720e-01 -3.155080229043960571e-02 6.110463663935661316e-02 -5.294534377753734589e-03 2.860601842403411865e-01 5.896540880203247070e-01 5.528744459152221680e-01
-4.902331829071044922e-01 -2.828938961029052734e-01 -3.015055954456329346e-01 1.569753587245941162e-01 1.311887204647064209e-01 1.570962369441986084e-01 6.993984580039978027e-01 1.817905455827713013e-01
-1.317466944456100464e-01 -5.157418549060821533e-02 3.288263976573944092e-01 3.485148549079895020e-01 -6.057263612747192383e-01 4.593336284160614014e-01 2.487130761146545410e-01 -3.326312005519866943e-01
-2.234312146902084351e-01 1.447243690490722656e-01 -5.264460109174251556e-03 3.072682023048400879e-01 1.493937224149703979e-01 8.455430865287780762e-01 -2.054814547300338745e-01 2.349634170532226562e-01
-7.086097598075866699e-01 -3.068031966686248779e-01 -8.793518692255020142e-02 2.630881965160369873e-01 1.908040046691894531e-01 3.507803380489349365e-02 5.199593901634216309e-01 1.371190845966339111e-01
-2.036107927560806274e-01 -1.169185116887092590e-01 7.327324748039245605e-01 4.432863891124725342e-01 -1.561252283863723278e-03 3.973866999149322510e-01 2.311306595802307129e-01 -1.152175571769475937e-02
-1.459696143865585327e-01 3.777247294783592224e-02 5.952859520912170410e-01 3.372706770896911621e-01 1.536109000444412231e-01 5.524517893791198730e-01 2.545182406902313232e-01 -3.399564921855926514e-01
2.387067861855030060e-02 -6.109544634819030762e-01 -6.586885452270507812e-02 3.410370647907257080e-01 -1.033916771411895752e-01 6.951044797897338867e-01 2.510628430172801018e-03 -1.079522296786308289e-01
-1.581405848264694214e-01 4.158217608928680420e-01 -2.603646218776702881e-01 6.137066483497619629e-01 3.133751749992370605e-01 4.774057492613792419e-02 5.027825236320495605e-01 -6.621721386909484863e-02
-7.843012362718582153e-02 1.572961062192916870e-01 -3.628112673759460449e-01 2.394624985754489899e-02 4.379823431372642517e-02 4.883302450180053711e-01 7.651675939559936523e-01 -1.050484701991081238e-01
-3.728261291980743408e-01 2.690430581569671631e-01 -2.985711991786956787e-01 2.496535480022430420e-01 7.304756343364715576e-02 6.281546354293823242e-01 1.014007851481437683e-01 -4.763912260532379150e-01
-3.257313668727874756e-01 1.094421669840812683e-01 -1.126090884208679199e-01 3.815435767173767090e-01 -1.484477669000625610e-01 7.524974346160888672e-01 -2.696144580841064453e-01 2.503678798675537109e-01
-8.965344727039337158e-02 -2.382734715938568115e-01 6.670883893966674805e-01 3.105279207229614258e-01 3.168148174881935120e-02 5.789839625358581543e-01 2.128348946571350098e-01 -1.105837523937225342e-01
1.337607800960540771e-01 4.765070602297782898e-02 5.416963696479797363e-01 5.432773232460021973e-01 2.004500925540924072e-01 3.319373428821563721e-01 4.519561827182769775e-01 1.913775205612182617e-01
-8.106908202171325684e-02 -1.098199784755706787e-01 3.681678175926208496e-01 1.528477668762207031e-01 -5.365915298461914062e-01 4.477335512638092041e-01 5.779696106910705566e-01 -3.577257273718714714e-03
-4.342129826545715332e-01 -1.229768320918083191e-01 1.584574133157730103e-01 4.046406447887420654e-01 2.942528724670410156e-01 3.155555576086044312e-02 7.199051380157470703e-01 4.060902446508407593e-02
-5.979750752449035645e-01 -3.318513631820678711e-01 -6.063887476921081543e-02 3.019687533378601074e-01 -1.570121049880981445e-01 5.379844307899475098e-01 -3.259862363338470459e-01 -1.307330280542373657e-01
-4.821599423885345459e-01 -2.922966480255126953e-01 4.028455615043640137e-01 2.563576698303222656e-01 4.411939382553100586e-01 3.788669109344482422e-01 3.348018825054168701e-01 -6.161163747310638428e-02
-3.256869018077850342e-01 1.162006407976150513e-01 -4.501680135726928711e-01 4.242643713951110840e-01 1.017355322837829590e-01 5.647179484367370605e-01 -5.058015882968902588e-02 -4.073809683322906494e-01
2.825440764427185059e-01 1.454628556966781616e-01 -1.238168105483055115e-01 1.975676119327545166e-01 1.894730329513549805e-01 4.330511391162872314e-01 7.881378531455993652e-01 -7.169989403337240219e-03
-1.164427995681762695e-01 5.849070381373167038e-03 5.030616521835327148e-01 6.094023585319519043e-01 6.026907637715339661e-02 1.876588016748428345e-01 4.881762266159057617e-01 -2.912051379680633545e-01
6.976743787527084351e-02 6.504964083433151245e-02 -4.427693784236907959e-01 2.169008105993270874e-01 9.232016652822494507e-02 8.114426136016845703e-01 1.200049445033073425e-01 2.577733397483825684e-01
1.710696518421173096e-01 9.424589574337005615e-02 -1.975397765636444092e-02 4.483513832092285156e-01 -1.170070320367813110e-01 7.942335009574890137e-01 -1.810035109519958496e-01 2.884160578250885010e-01
-1.931985467672348022e-01 -1.185649260878562927e-01 6.628034710884094238e-01 2.896531820297241211e-01 1.373531669378280640e-01 5.674588680267333984e-01 2.576101422309875488e-01 -1.347997039556503296e-01
-2.824077904224395752e-01 6.450279150158166885e-03 3.904961049556732178e-02 6.032833456993103027e-01 -6.696330904960632324e-01 2.157176733016967773e-01 6.905040144920349121e-02 -2.345591783523559570e-01
-1.595951169729232788e-01 5.513064190745353699e-02 -1.164179369807243347e-01 2.626362144947052002e-01 1.781815886497497559e-01 8.753404021263122559e-01 -1.810857206583023071e-01 2.412417382001876831e-01
-1.776941716670989990e-01 3.106684237718582153e-02 -1.597510129213333130e-01 4.997921288013458252e-01 7.990427315235137939e-02 7.295425534248352051e-01 -3.232534527778625488e-01 2.214435935020446777e-01
-7.691775262355804443e-02 -6.661225110292434692e-02 1.729727387428283691e-01 3.015311658382415771e-01 -5.425505042076110840e-01 4.551383852958679199e-01 3.684234619140625000e-01 -4.812046587467193604e-01
8.615931868553161621e-02 -6.083520594984292984e-03 6.398978177458047867e-03 5.101643800735473633e-01 -6.952811479568481445e-01 4.280340969562530518e-01 2.155243605375289917e-01 1.383881717920303345e-01
-2.536218166351318359e-01 3.118182122707366943e-01 1.257066130638122559e-01 2.207509428262710571e-01 -4.572061896324157715e-01 7.086865305900573730e-01 -5.841084569692611694e-02 -2.433648109436035156e-01
2.405041828751564026e-02 -4.549012184143066406e-01 1.582080721855163574e-01 2.955007553100585938e-01 1.801447570323944092e-01 2.646347880363464355e-01 6.903277039527893066e-01 3.179623782634735107e-01
-5.166217088699340820e-01 3.060770593583583832e-02 3.572597205638885498e-01 2.851238250732421875e-01 -1.939711570739746094e-01 1.830942779779434204e-01 3.522946834564208984e-01 5.726910829544067383e-01
-6.263208389282226562e-02 2.686857879161834717e-01 -2.757888734340667725e-01 9.881906956434249878e-02 -5.482382606714963913e-03 4.041173458099365234e-01 8.124911189079284668e-01 -1.207388415932655334e-01
-1.304116100072860718e-01 1.101605892181396484e-01 -2.541031241416931152e-01 5.391852855682373047e-01 1.005186289548873901e-01 5.074213147163391113e-01 -2.101863026618957520e-01 5.511892437934875488e-01
-2.328206300735473633e-01 -1.627257168292999268e-01 -6.147947162389755249e-02 6.279649138450622559e-01 -6.066154241561889648e-01 2.105678170919418335e-01 6.784413009881973267e-02 -3.229108154773712158e-01
9.343326091766357422e-03 -3.643480837345123291e-01 3.139681518077850342e-01 4.807054996490478516e-01 -1.873818188905715942e-01 2.503736615180969238e-01 4.103205800056457520e-01 5.209103226661682129e-01
-3.716272413730621338e-01 2.768729031085968018e-01 6.827480345964431763e-02 8.070327639579772949e-01 -6.272538006305694580e-02 -1.204830780625343323e-01 3.279532194137573242e-01 -5.716021358966827393e-02
-6.672495603561401367e-01 -3.723993003368377686e-01 2.093025147914886475e-01 1.572261601686477661e-01 1.654660999774932861e-01 2.691094577312469482e-01 4.774411022663116455e-01 -1.407845765352249146e-01
-4.951430857181549072e-01 -4.556225240230560303e-01 -1.074020415544509888e-01 3.096893662586808205e-03 -1.178192421793937683e-01 2.567750513553619385e-01 6.749902963638305664e-01 1.643106155097484589e-02
-2.582497596740722656e-01 3.506298661231994629e-01 -9.298466145992279053e-03 7.831988930702209473e-01 -3.599992990493774414e-01 -1.968487352132797241e-02 2.554283142089843750e-01 -4.059862717986106873e-02
-4.587849378585815430e-01 -3.341860473155975342e-01 2.857798337936401367e-01 4.197078347206115723e-01 4.433656111359596252e-02 -2.360267378389835358e-02 6.274539232254028320e-01 -1.542404592037200928e-01
-1.958469003438949585e-01 -2.115188166499137878e-02 -4.704662561416625977e-01 6.740387678146362305e-01 -3.992931544780731201e-01 -2.403144259005784988e-03 2.689951062202453613e-01 2.317986339330673218e-01
-5.216512084007263184e-01 1.774518787860870361e-01 -2.852641940116882324e-01 3.769789636135101318e-01 3.505027592182159424e-01 4.345757961273193359e-01 -1.634250767529010773e-02 -4.011566042900085449e-01
-3.657846152782440186e-01 3.230783045291900635e-01 -7.226552069187164307e-02 4.861076772212982178e-01 -4.793475940823554993e-02 5.417461395263671875e-01 -2.583095729351043701e-01 3.972264826297760010e-01
6.864709407091140747e-02 -4.634681642055511475e-01 -3.119680285453796387e-01 4.663166403770446777e-01 -3.920425474643707275e-01 5.579799413681030273e-01 1.946210674941539764e-02 -1.708568446338176727e-02
1.700919568538665771e-01 -1.125466376543045044e-01 -1.305070668458938599e-01 5.005395412445068359e-01 1.144117638468742371e-01 8.028770089149475098e-01 -1.806537210941314697e-01 -2.220145985484123230e-02
-1.096981838345527649e-01 7.748541980981826782e-02 1.378506869077682495e-01 4.310388863086700439e-01 7.087442278861999512e-01 3.825817406177520752e-01 3.295890688896179199e-01 -1.408851295709609985e-01
1.297027431428432465e-02 1.256279498338699341e-01 1.722437888383865356e-01 5.055386424064636230e-01 -6.917996406555175781e-01 3.028597831726074219e-01 3.484175205230712891e-01 8.430089801549911499e-02
-1.137735396623611450e-01 1.703639179468154907e-01 -5.952153801918029785e-01 3.708365857601165771e-01 2.754367291927337646e-01 1.920845210552215576e-01 5.345593094825744629e-01 2.602212131023406982e-01
-1.512845158576965332e-01 1.105626896023750305e-01 5.642570257186889648e-01 5.566772818565368652e-01 1.011750176548957825e-01 2.452691942453384399e-01 3.772028684616088867e-01 3.520479500293731689e-01
1.103672012686729431e-01 9.522320330142974854e-02 -2.720510661602020264e-01 3.876254558563232422e-01 1.072411835193634033e-01 7.400482296943664551e-01 -2.684893459081649780e-02 4.411276578903198242e-01
-4.056279361248016357e-01 -1.379978805780410767e-01 3.678893148899078369e-01 4.372480809688568115e-01 1.580875068902969360e-01 4.202044382691383362e-02 5.536983609199523926e-01 3.956701159477233887e-01
-3.626640439033508301e-01 2.959162890911102295e-01 -1.092510856688022614e-02 3.749115765094757080e-01 -5.266752839088439941e-02 6.358823776245117188e-01 -1.811021864414215088e-01 4.475622475147247314e-01
-4.466628134250640869e-01 -3.299178481101989746e-01 1.143424957990646362e-01 1.882615536451339722e-01 1.820579320192337036e-01 1.388139575719833374e-01 7.673149108886718750e-01 4.408255591988563538e-02
-4.517329633235931396e-01 -3.253534436225891113e-01 5.606577992439270020e-01 1.326919943094253540e-01 1.759901791810989380e-01 5.353059172630310059e-01 1.930339932441711426e-01 5.788797885179519653e-02
-2.100910395383834839e-01 -3.018546998500823975e-01 3.577240407466888428e-01 4.666522443294525146e-01 5.864391326904296875e-01 3.750950098037719727e-01 1.663376837968826294e-01 -8.209377527236938477e-02
-2.811931371688842773e-01 1.231715604662895203e-01 -8.592837303876876831e-02 5.019611492753028870e-02 2.503273785114288330e-01 7.016310691833496094e-01 5.513296723365783691e-01 -1.922020167112350464e-01
-1.420441120862960815e-01 -1.029361337423324585e-01 2.206915915012359619e-01 4.874474406242370605e-01 7.075296640396118164e-01 2.613313496112823486e-01 3.305465281009674072e-01 6.902603060007095337e-02
-6.319138407707214355e-02 -2.322805374860763550e-01 4.552038013935089111e-01 7.774950265884399414e-01 -1.402362287044525146e-01 3.923254087567329407e-02 3.273304104804992676e-01 4.464253038167953491e-02
-4.125724136829376221e-01 -3.788932859897613525e-01 4.322894811630249023e-01 2.397379428148269653e-01 -7.230377942323684692e-02 1.782163679599761963e-01 6.334134340286254883e-01 6.061112880706787109e-02
-6.681762337684631348e-01 7.375620305538177490e-02 -3.290441334247589111e-01 2.151758372783660889e-01 -1.593318432569503784e-01 5.981054902076721191e-01 -9.770299494266510010e-02 -2.944514341652393341e-02
-2.696468830108642578e-01 -2.397017776966094971e-01 -6.395059227943420410e-01 3.342432379722595215e-01 -7.228253036737442017e-02 5.429279804229736328e-01 6.793516129255294800e-02 -2.110370099544525146e-01
-5.294039845466613770e-01 2.210888639092445374e-02 4.444285333156585693e-01 6.756224483251571655e-02 3.125239908695220947e-01 5.204108953475952148e-01 3.449661433696746826e-01 1.722231656312942505e-01
6.975007802248001099e-02 -1.073822826147079468e-01 1.316666901111602783e-01 4.083217680454254150e-01 -6.313588619232177734e-01 4.075398147106170654e-01 2.283362448215484619e-01 4.274353682994842529e-01
2.763655036687850952e-02 -3.603423014283180237e-02 2.405471354722976685e-01 4.979942739009857178e-01 6.584858894348144531e-01 4.272040724754333496e-01 2.752764225006103516e-01 1.388012524694204330e-02
-2.144009917974472046e-01 -2.940477728843688965e-01 6.832613945007324219e-01 4.870772361755371094e-01 5.838555842638015747e-02 3.678460419178009033e-01 1.324479132890701294e-01 8.494509011507034302e-02
-2.318399846553802490e-01 -2.080217450857162476e-01 4.535783231258392334e-01 3.305237293243408203e-01 -3.292489647865295410e-01 1.815510243177413940e-01 6.637172698974609375e-01 7.817711681127548218e-02
3.100595176219940186e-01 -1.668146997690200806e-01 -4.597109258174896240e-01 2.974027991294860840e-01 -8.276088535785675049e-02 6.884603500366210938e-01 2.767418622970581055e-01 1.372601538896560669e-01
1.283466517925262451e-01 -9.712394326925277710e-02 -3.273622989654541016e-01 2.448374480009078979e-01 3.376655222382396460e-04 8.968530893325805664e-01 5.086119100451469421e-02 7.099322974681854248e-03
-2.752057509496808052e-03 -2.492630481719970703e-01 -1.220425814390182495e-01 4.893599450588226318e-01 -4.813139885663986206e-02 7.720168232917785645e-01 -2.629889547824859619e-01 1.265036910772323608e-01
2.226994186639785767e-01 2.811373472213745117e-01 -3.500576317310333252e-01 4.883023500442504883e-01 5.683445185422897339e-02 2.382262945175170898e-01 5.506228208541870117e-01 -3.836923837661743164e-01
-2.668529450893402100e-01 -9.566783159971237183e-02 1.496271044015884399e-01 2.910094857215881348e-01 -6.627485752105712891e-01 5.212616324424743652e-01 8.173827826976776123e-02 -3.081101477146148682e-01
-2.331278175115585327e-01 1.178429350256919861e-01 3.615309000015258789e-01 6.824257969856262207e-01 -9.430279582738876343e-02 -5.151031538844108582e-02 5.455564856529235840e-01 1.617929041385650635e-01
-3.543091714382171631e-01 -3.902572765946388245e-02 -9.457343816757202148e-02 9.534704685211181641e-02 -2.833459675312042236e-01 2.160909771919250488e-01 8.485627174377441406e-01 -8.870285749435424805e-02
-3.104442358016967773e-01 -4.388435184955596924e-02 -2.765466272830963135e-01 3.956870138645172119e-01 1.417452991008758545e-01 6.864030361175537109e-01 -2.269016057252883911e-01 3.548620939254760742e-01
-2.025340646505355835e-01 3.460202515125274658e-01 -2.250092178583145142e-01 7.203871011734008789e-01 -3.817191123962402344e-01 -9.116492001339793205e-04 2.961340546607971191e-01 1.904140263795852661e-01
1.327226310968399048e-01 -5.583785176277160645e-01 -2.465355396270751953e-01 5.168953537940979004e-01 -3.056887388229370117e-01 4.907439351081848145e-01 8.980962634086608887e-02 -1.721933484077453613e-02
-3.287526369094848633e-01 -1.960747689008712769e-01 -3.420032262802124023e-01 6.782606244087219238e-01 -3.667129278182983398e-01 -8.829286694526672363e-02 3.472076952457427979e-01 -1.168150007724761963e-01
1.143196076154708862e-01 -4.711796641349792480e-01 -3.685316145420074463e-01 5.178493857383728027e-01 -5.195351317524909973e-02 5.866775512695312500e-01 -6.339301168918609619e-02 1.001437008380889893e-01
2.728214254602789879e-03 -2.344196476042270660e-02 1.633042842149734497e-01 4.682067632675170898e-01 -7.022252678871154785e-01 4.319255352020263672e-01 1.745473295450210571e-01 -2.083518952131271362e-01
-5.225786566734313965e-01 8.548372983932495117e-02 -3.736242353916168213e-01 2.598846852779388428e-01 1.653090864419937134e-01 5.311845541000366211e-01 8.751174062490463257e-02 -4.419577121734619141e-01
-5.697025656700134277e-01 -2.801700532436370850e-01 5.730835795402526855e-01 3.178833723068237305e-01 1.011245995759963989e-01 2.548481523990631104e-01 3.031360507011413574e-01 2.009887434542179108e-02
-4.455741047859191895e-01 -1.713136583566665649e-01 2.461486905813217163e-01 4.133105874061584473e-01 3.824495673179626465e-01 2.858192473649978638e-02 6.001871824264526367e-01 1.827331781387329102e-01
-1.079521328210830688e-01 -3.367803096771240234e-01 -1.661471426486968994e-01 4.359053373336791992e-01 -3.097734749317169189e-01 6.915716528892517090e-01 -2.333966195583343506e-01 -1.691211163997650146e-01
-3.328453898429870605e-01 5.346943736076354980e-01 -3.564719855785369873e-02 1.140944734215736389e-01 -8.738766610622406006e-02 6.337819099426269531e-01 1.967800855636596680e-01 -3.754851520061492920e-01
-4.878945350646972656e-01 -1.387762278318405151e-01 -4.632920026779174805e-01 3.474627435207366943e-01 1.973398178815841675e-01 3.470267057418823242e-01 7.878247648477554321e-02 -4.916839301586151123e-01
-3.046597540378570557e-01 -3.741846652701497078e-03 2.110535949468612671e-01 3.891566693782806396e-01 1.091045364737510681e-01 8.517765253782272339e-02 6.441650390625000000e-01 5.263783931732177734e-01
-5.761889815330505371e-01 -1.944430619478225708e-01 -9.712887555360794067e-02 7.701839506626129150e-02 -1.142065227031707764e-02 2.070022970438003540e-01 7.557437419891357422e-01 -2.652145177125930786e-02
-1.178557947278022766e-01 -2.196374237537384033e-01 1.575509011745452881e-01 5.190246105194091797e-01 -6.086465716361999512e-01 7.658869028091430664e-02 5.168060064315795898e-01 1.598838530480861664e-02
-1.555054783821105957e-01 -3.951890766620635986e-01 1.089595258235931396e-01 5.239324569702148438e-01 1.506457328796386719e-01 -5.377347022294998169e-02 7.058568596839904785e-01 -9.719381481409072876e-02
2.888315320014953613e-01 -1.422898471355438232e-01 -2.207061648368835449e-01 6.849974989891052246e-01 1.890960521996021271e-02 5.457261204719543457e-01 -1.314880698919296265e-01 2.508651614189147949e-01
-1.866459846496582031e-01 -5.513207986950874329e-02 1.825590431690216064e-01 1.382812261581420898e-01 -5.818261504173278809e-01 7.498189210891723633e-01 -8.993524312973022461e-02 2.891072630882263184e-02
-5.202345252037048340e-01 3.700454831123352051e-01 -3.638255000114440918e-01 1.614445745944976807e-01 -3.174623101949691772e-02 6.047437191009521484e-01 1.373043507337570190e-01 -2.200311571359634399e-01
-4.554410278797149658e-01 -2.284691631793975830e-01 -1.742454990744590759e-02 3.270501270890235901e-02 3.640391305088996887e-02 2.688950896263122559e-01 7.983669638633728027e-01 1.672795265913009644e-01
-3.294737339019775391e-01 3.582278192043304443e-01 -2.078012526035308838e-01 1.021851524710655212e-01 -2.669982016086578369e-01 7.863027453422546387e-01 7.222569733858108521e-02 1.213265061378479004e-01
2.351518869400024414e-01 -1.294106692075729370e-01 -1.238797754049301147e-01 7.142022252082824707e-01 7.704816013574600220e-02 5.347301363945007324e-01 -2.141812145709991455e-01 2.545177042484283447e-01
1.047686859965324402e-01 -1.447278261184692383e-01 -1.300012767314910889e-01 4.529699683189392090e-01 1.837543994188308716e-01 8.154257535934448242e-01 -2.021123319864273071e-01 8.038132637739181519e-02
-2.591164112091064453e-01 -2.317482046782970428e-02 -3.341407179832458496e-01 8.608313649892807007e-02 3.218189477920532227e-01 3.735043406486511230e-01 6.742047667503356934e-01 3.400531709194183350e-01
-3.339589759707450867e-02 -7.333605317398905754e-04 8.462094515562057495e-02 2.671804428100585938e-01 -5.052325129508972168e-01 5.168257355690002441e-01 3.369036018848419189e-01 -5.333530902862548828e-01
1.276015676558017731e-02 1.228015720844268799e-01 -9.265953302383422852e-02 5.745705366134643555e-01 -5.697443485260009766e-01 3.683339655399322510e-01 1.609119176864624023e-01 -3.998357653617858887e-01
-7.964620739221572876e-02 -4.434151202440261841e-02 4.069227576255798340e-01 2.408460825681686401e-01 3.109863698482513428e-01 6.269766092300415039e-01 2.735681533813476562e-01 -4.510495066642761230e-01
5.492419749498367310e-02 3.360664844512939453e-01 -2.736686468124389648e-01 1.238724887371063232e-01 -5.466578528285026550e-02 5.730674266815185547e-01 6.004849076271057129e-01 -3.191032111644744873e-01
-5.353092551231384277e-01 1.632926613092422485e-01 -3.066113591194152832e-01 4.033591598272323608e-02 7.043508440256118774e-02 7.153123617172241211e-01 1.315323859453201294e-01 -2.391825616359710693e-01
-1.300173401832580566e-01 -2.070445567369461060e-01 -5.961143970489501953e-01 5.915013551712036133e-01 -2.740989029407501221e-01 7.967358082532882690e-02 3.886035978794097900e-01 -5.011143535375595093e-02
-7.088575363159179688e-01 -2.327829748392105103e-01 1.698237806558609009e-01 3.269760310649871826e-01 9.322772175073623657e-02 -7.545986212790012360e-03 5.126934051513671875e-01 -1.896752864122390747e-01
2.047891169786453247e-01 -4.050177037715911865e-01 -2.933262288570404053e-01 4.583899378776550293e-01 3.083642385900020599e-02 7.034212946891784668e-01 -1.945279655046761036e-03 4.587273299694061279e-02
-2.767922580242156982e-01 -1.264328695833683014e-02 -3.434369862079620361e-01 2.284543216228485107e-01 1.453183125704526901e-02 6.657667160034179688e-01 1.739428564906120300e-02 5.561716556549072266e-01
-5.314651131629943848e-01 -1.011780500411987305e-01 -1.212592199444770813e-01 2.445775866508483887e-01 -3.831698298454284668e-01 6.557888984680175781e-01 -2.057101726531982422e-01 1.165801584720611572e-01
-5.273012816905975342e-02 -8.864285424351692200e-03 -3.993622362613677979e-01 9.029045104980468750e-01 9.625126421451568604e-02 3.254512324929237366e-02 -6.014356389641761780e-02 -9.205140918493270874e-02
-5.624520182609558105e-01 -3.362833857536315918e-01 -5.126885175704956055e-01 1.505090892314910889e-01 -1.691226214170455933e-01 4.321042299270629883e-01 9.336103498935699463e-02 -2.470338642597198486e-01
2.572497129440307617e-01 -4.908491298556327820e-02 -5.577316507697105408e-02 6.533958911895751953e-01 9.738546796143054962e-04 6.733193993568420410e-01 -2.113845795392990112e-01 5.773310735821723938e-02
1.313596814870834351e-01 -3.843786567449569702e-02 -3.466698229312896729e-01 5.290035605430603027e-01 3.326952159404754639e-01 4.898265376687049866e-02 6.773399114608764648e-01 -9.678630530834197998e-02
-3.178178369998931885e-01 4.302047193050384521e-01 5.961596593260765076e-02 7.341831922531127930e-01 9.275047481060028076e-02 -2.326855792489368469e-05 2.914830148220062256e-01 -2.788754701614379883e-01
1.648203134536743164e-01 6.696627289056777954e-02 -6.555798649787902832e-02 2.753804028034210205e-01 -6.859124302864074707e-01 5.146052241325378418e-01 3.089314997196197510e-01 2.397591024637222290e-01
-4.988002777099609375e-01 -6.681519001722335815e-02 3.226185142993927002e-01 4.678528904914855957e-01 7.498083636164665222e-03 3.441223874688148499e-02 5.840233564376831055e-01 -2.853789925575256348e-01
-3.259838223457336426e-01 3.465498089790344238e-01 -3.598273396492004395e-01 2.401911616325378418e-01 -1.261888295412063599e-01 5.992332100868225098e-01 1.820410192012786865e-01 -4.222878515720367432e-01
-4.016882926225662231e-02 -2.360594868659973145e-01 1.646318137645721436e-01 4.608548879623413086e-01 4.951723814010620117e-01 3.171885609626770020e-01 2.721492350101470947e-01 -5.322611927986145020e-01
-8.616193383932113647e-02 -8.377918601036071777e-02 3.072206117212772369e-02 2.270231992006301880e-01 -7.250498533248901367e-01 3.849362134933471680e-01 4.832553863525390625e-01 1.602028608322143555e-01
-2.556442916393280029e-01 2.219298779964447021e-01 -2.906100153923034668e-01 8.579971194267272949e-01 -9.965293854475021362e-02 2.196880057454109192e-02 -1.365907490253448486e-01 1.889702528715133667e-01
-5.624188780784606934e-01 -3.691619262099266052e-02 -3.330690860748291016e-01 2.051607072353363037e-01 4.265513736754655838e-03 6.703679561614990234e-01 -1.241535842418670654e-01 2.539109289646148682e-01
1.166171431541442871e-01 -2.676048874855041504e-01 2.949051000177860260e-02 4.105539321899414062e-01 -2.344660647213459015e-02 8.245844841003417969e-01 -2.336286902427673340e-01 1.014501526951789856e-01
-2.568523883819580078e-01 -1.975921392440795898e-01 -4.194446802139282227e-01 5.931110382080078125e-01 -5.269866585731506348e-01 4.559520632028579712e-02 2.673487663269042969e-01 -1.264928430318832397e-01
8.711260557174682617e-02 4.336907714605331421e-02 5.785070657730102539e-01 5.606585144996643066e-01 -9.580637514591217041e-02 3.078064024448394775e-01 4.873497784137725830e-01 9.421763941645622253e-03
-1.322167068719863892e-01 -3.957283198833465576e-01 4.684168100357055664e-01 5.887943506240844727e-01 7.755178958177566528e-02 1.346779763698577881e-01 4.311281442642211914e-01 2.231611609458923340e-01
-5.033683180809020996e-01 2.472443878650665283e-01 -2.407658249139785767e-01 1.952962279319763184e-01 8.095236867666244507e-02 6.862776875495910645e-01 1.664642244577407837e-02 -3.340273201465606689e-01
-5.253347158432006836e-01 6.123495846986770630e-02 -3.379716575145721436e-01 2.226843982934951782e-01 2.391253970563411713e-02 6.275740861892700195e-01 -8.925117552280426025e-02 3.925223350524902344e-01
-6.721729878336191177e-04 2.783086001873016357e-01 -1.433239202015101910e-03 3.601374924182891846e-01 -9.577478468418121338e-02 8.677159547805786133e-01 -1.673677116632461548e-01 5.222061648964881897e-02
2.471361160278320312e-01 -5.513321757316589355e-01 -1.712693721055984497e-01 5.300688743591308594e-01 -1.707400828599929810e-01 5.368993878364562988e-01 5.565848201513290405e-02 6.433833390474319458e-02
-6.670168638229370117e-01 -1.365126222372055054e-01 8.040296286344528198e-02 4.227639734745025635e-01 2.441515177488327026e-01 -8.257353305816650391e-02 5.147386789321899414e-01 1.409765481948852539e-01
-1.696402281522750854e-01 -1.646219491958618164e-01 -1.078446283936500549e-01 1.323756277561187744e-01 1.302260309457778931e-01 1.802122443914413452e-01 8.412566184997558594e-01 3.972657620906829834e-01
-3.569251894950866699e-01 3.166991174221038818e-01 -2.168004363775253296e-01 1.150574237108230591e-01 1.035970672965049744e-01 3.114050328731536865e-01 7.727692723274230957e-01 8.477925509214401245e-02
-6.112769618630409241e-02 5.244404077529907227e-01 -2.440681457519531250e-01 4.028862416744232178e-01 1.050502900034189224e-02 3.335607647895812988e-01 5.719957351684570312e-01 -2.465501576662063599e-01
-3.497447669506072998e-01 -5.223717540502548218e-02 5.059159547090530396e-02 2.640825510025024414e-01 1.011664345860481262e-01 9.588471800088882446e-02 7.454790472984313965e-01 4.769519269466400146e-01
-3.835007548332214355e-01 4.497924074530601501e-02 -9.817323833703994751e-02 1.855826079845428467e-01 -1.917015314102172852e-01 1.425035744905471802e-01 8.422979116439819336e-01 -2.007556557655334473e-01
-1.612443476915359497e-01 4.756302237510681152e-01 1.164215877652168274e-01 5.563359260559082031e-01 -3.225730061531066895e-01 4.100895226001739502e-01 1.358653753995895386e-01 -3.660965263843536377e-01
-1.627279669046401978e-01 3.204152584075927734e-01 -9.633458405733108521e-02 2.580128908157348633e-01 4.271380230784416199e-02 8.711099624633789062e-01 -1.473532468080520630e-01 1.123956814408302307e-01
-6.569154262542724609e-01 -1.884805737063288689e-03 -2.301855981349945068e-01 1.291918009519577026e-01 1.364996582269668579e-01 1.961390972137451172e-01 4.945484697818756104e-01 4.439612329006195068e-01
3.016637638211250305e-02 -1.650791615247726440e-01 -5.658099651336669922e-01 2.185532897710800171e-01 -5.825612694025039673e-02 3.181926608085632324e-01 6.969998478889465332e-01 1.161176115274429321e-01
-3.568749129772186279e-01 2.058894038200378418e-01 -1.678546816110610962e-01 1.907181292772293091e-01 -5.139826610684394836e-02 7.062690854072570801e-01 -9.572029858827590942e-02 5.050554275512695312e-01
-3.624486923217773438e-01 -2.562262117862701416e-01 4.323681592941284180e-01 3.291885554790496826e-01 1.780723333358764648e-01 2.114015519618988037e-01 5.891601443290710449e-01 -2.901065051555633545e-01
-4.440211355686187744e-01 8.624446392059326172e-02 1.938577145338058472e-01 7.456002235412597656e-01 -1.564570814371109009e-01 -2.213734090328216553e-01 3.387196958065032959e-01 1.170067638158798218e-01
9.223749488592147827e-02 -4.693198204040527344e-01 -4.113146364688873291e-01 5.049264430999755859e-01 -1.478402614593505859e-01 5.633584856986999512e-01 -3.332062065601348877e-02 8.222480118274688721e-02
-3.245410919189453125e-01 -3.272863477468490601e-02 -1.507499217987060547e-01 3.618206381797790527e-01 4.846444725990295410e-01 -1.742481719702482224e-03 6.494264602661132812e-01 2.886588275432586670e-01
-9.015201032161712646e-02 -2.745706737041473389e-01 3.681949973106384277e-01 2.153480648994445801e-01 2.367377048358321190e-03 3.279205858707427979e-01 7.909644246101379395e-01 3.713497519493103027e-02
-1.055710911750793457e-01 -3.339700698852539062e-01 -1.503383666276931763e-01 1.823610663414001465e-01 1.419775336980819702e-01 3.115894794464111328e-01 8.185585141181945801e-01 1.848731786012649536e-01
-5.490853190422058105e-01 -6.078233197331428528e-02 -2.993754744529724121e-01 5.083283185958862305e-01 -1.196689344942569733e-02 3.085995316505432129e-01 -1.488307714462280273e-01 -4.788109958171844482e-01
-4.469475150108337402e-01 -4.020664840936660767e-02 1.942403316497802734e-01 3.708975911140441895e-01 2.455158084630966187e-01 5.011387914419174194e-02 5.729679465293884277e-01 4.819184243679046631e-01
1.967313885688781738e-01 -3.958281874656677246e-01 -2.713231742382049561e-01 4.178763031959533691e-01 -2.410067990422248840e-02 7.359765172004699707e-01 1.832014881074428558e-02 -1.174824088811874390e-01
-3.519539833068847656e-01 1.422054171562194824e-01 -4.739947244524955750e-02 4.342456459999084473e-01 3.082902729511260986e-02 6.870019435882568359e-01 -3.627917766571044922e-01 2.460688352584838867e-01
-2.327974289655685425e-01 2.508416473865509033e-01 4.866361916065216064e-01 3.129043877124786377e-01 -1.391799747943878174e-01 3.599864244461059570e-01 4.433293640613555908e-01 4.501749873161315918e-01
-3.004972338676452637e-01 3.839199990034103394e-02 -4.468971490859985352e-01 8.238317966461181641e-01 -1.397790163755416870e-01 -8.471503853797912598e-02 1.586757972836494446e-02 5.333817377686500549e-02
-2.680070996284484863e-01 -1.577066481113433838e-01 -5.572654604911804199e-01 6.380050778388977051e-01 -2.438333183526992798e-01 -4.191500693559646606e-02 3.518961668014526367e-01 -2.575098164379596710e-02
3.244626149535179138e-02 3.868736559525132179e-03 -9.993705153465270996e-02 4.594631493091583252e-01 -7.024129033088684082e-01 4.009462296962738037e-01 1.568065732717514038e-01 3.148149251937866211e-01
-5.568952560424804688e-01 2.624192088842391968e-02 -3.463698029518127441e-01 2.587020397186279297e-01 -4.646578431129455566e-02 5.446457862854003906e-01 -5.698644369840621948e-02 4.474756419658660889e-01
-1.691235154867172241e-01 1.941354274749755859e-01 -4.580743908882141113e-01 4.059190750122070312e-01 1.545122861862182617e-01 6.325747817754745483e-02 5.750343799591064453e-01 4.478461146354675293e-01
-4.201559722423553467e-01 -1.420584172010421753e-01 4.749441444873809814e-01 6.390777826309204102e-01 -1.245996132493019104e-01 -6.074991449713706970e-02 3.836104273796081543e-01 -5.406855791807174683e-02
8.782803267240524292e-02 -2.189090698957443237e-01 1.189475953578948975e-01 6.105973720550537109e-01 -5.497536659240722656e-01 9.997221827507019043e-02 4.943792819976806641e-01 2.743567340075969696e-02
-3.570647537708282471e-01 -4.788078367710113525e-03 -4.791846871376037598e-01 4.200974404811859131e-01 1.400907039642333984e-01 3.553361296653747559e-01 1.510629504919052124e-01 -5.455940961837768555e-01
-4.407860636711120605e-01 1.176204159855842590e-01 -3.985498845577239990e-01 3.066902160644531250e-01 2.439157515764236450e-01 4.830026626586914062e-01 1.747449785470962524e-01 -4.643814265727996826e-01
-4.447091817855834961e-01 -2.396574169397354126e-01 -4.372969567775726318e-01 5.085278749465942383e-01 -2.363820225000381470e-01 4.182912111282348633e-01 -2.532249987125396729e-01 1.316258800216019154e-03
1.531362235546112061e-01 2.326156646013259888e-01 -2.731893677264451981e-03 5.996534824371337891e-01 6.514388322830200195e-01 2.890485823154449463e-01 2.337264716625213623e-01 -1.725905202329158783e-02
-1.122582405805587769e-01 2.292746603488922119e-01 1.306305784964933991e-04 6.498177051544189453e-01 -6.284849643707275391e-01 2.992542386054992676e-01 3.895649686455726624e-02 -1.628008633852005005e-01
-6.499738693237304688e-01 1.551564484834671021e-01 -3.431562483310699463e-01 2.218152135610580444e-01 3.717671846970915794e-03 5.985613465309143066e-01 -4.753194749355316162e-02 -1.611005663871765137e-01
-5.854153633117675781e-01 1.437492370605468750e-01 1.767739355564117432e-01 7.222554683685302734e-01 -2.142751067876815796e-01 5.545470863580703735e-02 1.261551678180694580e-01 -1.371818035840988159e-01
-7.717367261648178101e-02 2.779515385627746582e-01 -2.577721476554870605e-01 9.164447337388992310e-02 4.946073889732360840e-02 4.302150905132293701e-01 7.551487088203430176e-01 -2.901051938533782959e-01
-2.254043370485305786e-01 -3.391269743442535400e-01 1.382549256086349487e-01 1.304562091827392578e-01 -1.386009622365236282e-02 2.913163006305694580e-01 7.971182465553283691e-01 -2.785638272762298584e-01
-9.148088283836841583e-03 1.680130362510681152e-01 -3.909309804439544678e-01 3.857772946357727051e-01 -2.442126125097274780e-01 1.256569325923919678e-01 6.723470687866210938e-01 3.775666952133178711e-01
-3.708399534225463867e-01 5.724854469299316406e-01 -1.205092072486877441e-01 1.370954960584640503e-01 2.166343480348587036e-01 5.293858051300048828e-01 3.034877181053161621e-01 -2.865936756134033203e-01
2.109651453793048859e-02 -4.714467525482177734e-01 -3.063294589519500732e-01 4.980619251728057861e-01 -3.449066579341888428e-01 5.618696212768554688e-01 -2.447421662509441376e-02 -1.151141989976167679e-02
-2.265684008598327637e-01 -5.426151156425476074e-01 3.503161072731018066e-01 3.524562716484069824e-01 5.764039233326911926e-02 1.307066231966018677e-01 6.112998127937316895e-01 1.148683205246925354e-01
-3.203062415122985840e-01 4.741310179233551025e-01 -1.432470381259918213e-01 7.003940343856811523e-01 2.768646366894245148e-02 -8.333731442689895630e-02 3.880201876163482666e-01 5.710312724113464355e-02
1.763670295476913452e-01 3.880076110363006592e-01 1.293229907751083374e-01 2.798260450363159180e-01 3.267563581466674805e-01 4.361595213413238525e-01 6.471464037895202637e-01 8.668581396341323853e-02
-1.726501286029815674e-01 -2.774445116519927979e-01 5.836418271064758301e-01 7.108330130577087402e-01 -1.455164607614278793e-02 1.622372418642044067e-01 8.069753646850585938e-02 1.193743944168090820e-01
-2.145617902278900146e-01 1.102873608469963074e-01 4.951159656047821045e-02 2.807317674160003662e-01 1.310299485921859741e-01 8.953312635421752930e-01 -2.038837224245071411e-01 1.351542770862579346e-02
7.203413546085357666e-02 5.187631845474243164e-01 -1.317235827445983887e-01 2.642438113689422607e-01 -1.285706311464309692e-01 5.758421421051025391e-01 4.585633277893066406e-01 -2.830463349819183350e-01
-4.941887855529785156e-01 -4.882182180881500244e-01 1.170954257249832153e-01 2.162179797887802124e-01 -8.053420484066009521e-02 9.720978140830993652e-02 5.822337269783020020e-01 -3.194172978401184082e-01
-5.872489139437675476e-02 4.275882542133331299e-01 -4.712400138378143311e-01 4.693934619426727295e-01 2.599312961101531982e-01 1.954274177551269531e-01 4.264780580997467041e-01 2.892789244651794434e-01
-6.910486221313476562e-01 -2.090717256069183350e-01 1.194991990923881531e-01 8.345664292573928833e-02 2.135781049728393555e-01 4.675145447254180908e-01 1.643367260694503784e-01 4.078037142753601074e-01
6.687808036804199219e-02 3.832800313830375671e-02 -5.304874181747436523e-01 8.148416280746459961e-01 3.292290121316909790e-02 1.751127988100051880e-01 -5.580846592783927917e-02 1.175221428275108337e-01
-2.550741434097290039e-01 -1.085362806916236877e-01 4.489118754863739014e-01 1.967301368713378906e-01 -3.457832932472229004e-01 3.260429799556732178e-01 6.611694097518920898e-01 -1.411292999982833862e-01
-1.930663734674453735e-01 -5.080111697316169739e-02 9.846290946006774902e-02 4.730074107646942139e-01 -6.779383420944213867e-01 4.843445122241973877e-01 -7.235560566186904907e-02 -1.651925891637802124e-01
-3.874426484107971191e-01 2.386741042137145996e-01 3.836677074432373047e-01 7.152488231658935547e-01 -2.047057598829269409e-01 -2.787099592387676239e-02 3.007528483867645264e-01 -3.174170851707458496e-02
-1.226508393883705139e-01 -1.606856137514114380e-01 1.807603985071182251e-01 4.060051739215850830e-01 -5.200055241584777832e-01 3.786308169364929199e-01 1.667642593383789062e-01 -5.657252073287963867e-01
-4.374500513076782227e-01 4.644581116735935211e-03 -2.161559462547302246e-01 4.689545929431915283e-01 -2.616918981075286865e-01 6.182850599288940430e-01 -2.881285548210144043e-01 9.053801745176315308e-02
-1.109289377927780151e-01 -1.356742810457944870e-02 6.679889559745788574e-02 9.710495173931121826e-02 -5.969941020011901855e-01 4.183635115623474121e-01 5.644522309303283691e-01 3.515437543392181396e-01
-2.304431200027465820e-01 2.670563757419586182e-01 -5.949012041091918945e-01 3.788609504699707031e-01 1.903124898672103882e-01 1.619853675365447998e-01 4.929886162281036377e-01 2.695142328739166260e-01
-6.555796414613723755e-02 2.669409513473510742e-01 1.854221969842910767e-01 7.746205329895019531e-01 8.632743358612060547e-02 4.156993702054023743e-02 2.323958724737167358e-01 4.762751162052154541e-01
-3.104144036769866943e-01 5.118971467018127441e-01 -2.273939996957778931e-01 5.773617625236511230e-01 2.983317375183105469e-01 2.888436913490295410e-01 1.095007658004760742e-01 -2.685641944408416748e-01
-1.075123623013496399e-01 -1.603208631277084351e-01 -5.007475614547729492e-01 5.372763276100158691e-01 -5.181992053985595703e-01 1.540580093860626221e-01 3.325745463371276855e-01 1.430183351039886475e-01
-2.148896604776382446e-01 -4.100400507450103760e-01 4.990232288837432861e-01 3.460751771926879883e-01 4.214641749858856201e-01 4.290083348751068115e-01 2.195252180099487305e-01 -8.382073789834976196e-02
-3.731139600276947021e-01 -3.886661678552627563e-02 -5.523086786270141602e-01 2.599425315856933594e-01 2.765654325485229492e-01 2.019875943660736084e-01 4.736907482147216797e-01 3.807755410671234131e-01
2.122490555047988892e-01 -2.033352255821228027e-01 -2.612901479005813599e-02 6.908429861068725586e-01 -8.728261105716228485e-03 6.025162935256958008e-01 -2.191021740436553955e-01 1.566866487264633179e-01
-5.818859934806823730e-01 -2.318050563335418701e-01 -4.939654469490051270e-01 1.923511326313018799e-01 -2.910763621330261230e-01 4.860837757587432861e-01 3.323867544531822205e-02 -6.757698953151702881e-02
1.198743656277656555e-01 -4.448138475418090820e-01 -3.131406903266906738e-01 5.463622212409973145e-01 -1.544448882341384888e-01 5.980648994445800781e-01 -6.181687489151954651e-02 7.645830512046813965e-02
5.240519344806671143e-02 5.328333973884582520e-01 -1.765174865722656250e-01 3.292107284069061279e-01 -1.831539571285247803e-01 4.438735246658325195e-01 4.363496005535125732e-01 -3.909400999546051025e-01
6.485672295093536377e-02 -3.968520462512969971e-02 -4.049814641475677490e-01 9.029965996742248535e-01 8.302591741085052490e-02 2.943095192313194275e-02 5.375060066580772400e-02 -6.447748094797134399e-02
-3.251040577888488770e-01 3.940621912479400635e-01 -2.155417799949645996e-01 7.733600735664367676e-01 -2.845972776412963867e-01 1.107601821422576904e-01 -3.299030289053916931e-02 -1.125479582697153091e-02
1.339801996946334839e-01 -1.043723076581954956e-01 -1.913829743862152100e-01 5.155559778213500977e-01 -1.627766340970993042e-01 7.780404686927795410e-01 -1.884197741746902466e-01 3.721563890576362610e-02
-2.653949558734893799e-01 -1.759115373715758324e-03 2.701798081398010254e-01 3.327235281467437744e-01 -1.765019893646240234e-01 1.586025506258010864e-01 6.189671158790588379e-01 5.535632371902465820e-01
-4.033259749412536621e-01 -4.675600230693817139e-01 3.611867725849151611e-01 3.212951123714447021e-02 1.583105623722076416e-01 5.107251405715942383e-01 4.174680411815643311e-01 1.644553691148757935e-01
-3.597019612789154053e-01 -2.046743184328079224e-01 -4.033594727516174316e-01 4.169723987579345703e-01 -3.775401785969734192e-02 6.508623957633972168e-01 -2.575938403606414795e-01 2.749851159751415253e-02
5.517331883311271667e-02 1.372924447059631348e-01 4.689230322837829590e-01 6.883603334426879883e-01 2.672185897827148438e-01 2.181505709886550903e-01 3.156335353851318359e-01 2.564335763454437256e-01
2.917408756911754608e-02 5.430558323860168457e-01 -5.676953122019767761e-02 3.284957110881805420e-01 -2.257932871580123901e-01 5.583312511444091797e-01 2.900024056434631348e-01 -3.824779689311981201e-01
-1.225256770849227905e-01 -1.036670655012130737e-01 4.887189269065856934e-01 3.789508938789367676e-01 -3.973917961120605469e-01 3.449188768863677979e-01 3.238059580326080322e-01 4.583134651184082031e-01
2.183295935392379761e-01 6.588809192180633545e-02 1.994887292385101318e-01 4.321644902229309082e-01 -5.515484809875488281e-01 3.592984974384307861e-01 5.061136484146118164e-01 -1.788205802440643311e-01
-8.843946456909179688e-02 -1.662651598453521729e-01 -5.220354199409484863e-01 5.591613054275512695e-01 -3.861349523067474365e-01 1.942582987248897552e-02 4.791958630084991455e-01 1.567479968070983887e-02
-3.479582071304321289e-01 -2.643940746784210205e-01 1.490515843033790588e-02 9.758373349905014038e-02 8.435254544019699097e-02 2.780261635780334473e-01 7.968207001686096191e-01 -2.827346622943878174e-01
-2.575407624244689941e-01 1.687749475240707397e-01 3.941609263420104980e-01 7.088329792022705078e-01 -3.103695511817932129e-01 2.765471674501895905e-02 3.194641768932342529e-01 2.196114659309387207e-01
1.748276501893997192e-01 5.097299814224243164e-01 2.499731630086898804e-01 4.121168851852416992e-01 1.790896356105804443e-01 4.305296242237091064e-01 4.372240006923675537e-01 2.620877027511596680e-01
1.747958809137344360e-01 -5.216163992881774902e-01 -2.700801491737365723e-01 2.402590811252593994e-01 -3.069242835044860840e-01 6.435334682464599609e-01 2.411830127239227295e-01 1.370637211948633194e-02
-9.932398796081542969e-02 -2.174931615591049194e-01 1.315269172191619873e-01 3.440038859844207764e-01 -6.978283524513244629e-01 3.046176731586456299e-01 4.657986760139465332e-01 1.023172214627265930e-01
-1.464147567749023438e-01 5.523393154144287109e-01 -6.623870879411697388e-02 7.505286335945129395e-01 -4.461963474750518799e-02 2.648094482719898224e-02 3.160021007061004639e-01 5.704136192798614502e-02
2.815010845661163330e-01 5.287984609603881836e-01 -1.239413172006607056e-01 3.860814571380615234e-01 -2.496363222599029541e-01 6.006486415863037109e-01 2.229245007038116455e-01 -6.258238106966018677e-02
-1.456858813762664795e-01 1.199665665626525879e-01 -5.513819456100463867e-01 4.049583375453948975e-01 2.639413774013519287e-01 1.243870481848716736e-01 5.898321866989135742e-01 2.516570091247558594e-01
-6.317035555839538574e-01 -1.388154625892639160e-01 2.761617004871368408e-01 4.992497563362121582e-01 3.954271972179412842e-02 -5.493105575442314148e-02 4.819090068340301514e-01 -1.390972435474395752e-01
1.631743162870407104e-01 1.116363629698753357e-01 -4.972416460514068604e-01 8.194272518157958984e-01 -4.842142015695571899e-02 1.979791522026062012e-01 5.261532496660947800e-03 2.516047284007072449e-02
-1.347270756959915161e-01 -2.616286277770996094e-01 4.506520926952362061e-01 4.088827967643737793e-01 3.362596333026885986e-01 4.108134210109710693e-01 3.312693834304809570e-01 -3.892930746078491211e-01
-4.700481593608856201e-01 -3.142261207103729248e-01 3.322006165981292725e-01 3.464321196079254150e-01 1.631417572498321533e-01 1.444791257381439209e-01 6.193659305572509766e-01 -1.372614651918411255e-01
6.364281475543975830e-02 -6.240155547857284546e-02 3.899125158786773682e-01 4.418492317199707031e-01 -6.024544239044189453e-01 3.482101857662200928e-01 3.738951981067657471e-01 1.442012935876846313e-01
-3.863912820816040039e-01 -3.517515063285827637e-01 -5.945354700088500977e-01 3.470589518547058105e-01 8.003598079085350037e-03 4.367942214012145996e-01 -1.213214024901390076e-01 2.178952544927597046e-01
-4.663617908954620361e-01 -4.162072837352752686e-01 2.713705897331237793e-01 2.170280814170837402e-01 -9.350798279047012329e-02 1.220179051160812378e-01 6.775776147842407227e-01 7.610317319631576538e-02
2.618038654327392578e-01 -5.405773520469665527e-01 -1.176120415329933167e-01 4.708295464515686035e-01 -8.134742826223373413e-02 5.551657080650329590e-01 1.879305094480514526e-01 -2.314681708812713623e-01
-1.903775930404663086e-01 -2.257709503173828125e-01 5.681172385811805725e-02 3.005360960960388184e-01 2.457419037818908691e-02 1.130498573184013367e-01 8.256587982177734375e-01 -3.523319065570831299e-01
-3.759684860706329346e-01 1.316442340612411499e-01 5.734145641326904297e-03 7.848793864250183105e-01 -4.671353995800018311e-01 4.920265078544616699e-02 6.173432990908622742e-02 -2.831014245748519897e-02
-1.769503057003021240e-01 -2.432173192501068115e-01 1.904606074094772339e-01 5.452184081077575684e-01 3.199960291385650635e-01 -2.618343103677034378e-03 6.837505102157592773e-01 -7.795213162899017334e-02
-3.783255219459533691e-01 1.727913767099380493e-01 -4.202044010162353516e-01 4.795841872692108154e-01 3.792567253112792969e-01 2.237942768260836601e-03 3.571301102638244629e-01 3.860796689987182617e-01
3.055376112461090088e-01 -5.294346213340759277e-01 -1.780627071857452393e-01 2.407657504081726074e-01 -8.346074074506759644e-02 6.295452713966369629e-01 3.641333878040313721e-01 2.801989018917083740e-02
-6.328760981559753418e-01 -1.321091502904891968e-01 -3.097686767578125000e-01 3.003197312355041504e-01 2.847603559494018555e-01 -3.170951083302497864e-02 5.580906867980957031e-01 4.803425073623657227e-02
-8.006506413221359253e-02 -1.648783683776855469e-01 2.000747025012969971e-01 4.746731817722320557e-01 5.873862504959106445e-01 3.349745571613311768e-01 3.249583244323730469e-01 -3.717949688434600830e-01
2.815033197402954102e-01 -3.481516540050506592e-01 -3.838148340582847595e-02 6.089174747467041016e-01 5.303035490214824677e-03 6.369819641113281250e-01 -1.057664155960083008e-01 1.016458943486213684e-01
-2.798588573932647705e-01 -8.092697709798812866e-02 -1.414484679698944092e-01 2.651632726192474365e-01 -1.236158162355422974e-01 6.900106370449066162e-02 8.213070631027221680e-01 3.608646690845489502e-01
4.105643630027770996e-01 -3.006045818328857422e-01 -2.059487700462341309e-01 5.629040598869323730e-01 1.799776554107666016e-01 5.525305867195129395e-01 5.393319949507713318e-02 2.029952555894851685e-01
-2.808788418769836426e-01 -1.640758663415908813e-01 1.084675546735525131e-02 4.241532087326049805e-01 -6.199762225151062012e-01 3.713890910148620605e-01 4.475877061486244202e-02 -4.357281625270843506e-01
-1.244744509458541870e-01 -1.717991977930068970e-01 2.677183747291564941e-01 3.860740363597869873e-01 5.674470663070678711e-01 4.610946476459503174e-01 2.455350756645202637e-01 -3.733271062374114990e-01
-4.248108863830566406e-01 -7.495085895061492920e-02 -6.219252347946166992e-01 5.476365089416503906e-01 -7.189191132783889771e-02 1.812770217657089233e-02 3.147048950195312500e-01 -1.506158560514450073e-01
-4.329331219196319580e-01 -1.328763961791992188e-01 5.325883626937866211e-01 1.387245655059814453e-01 3.129654228687286377e-01 5.509229898452758789e-01 1.190622672438621521e-01 2.763667404651641846e-01
-1.312224566936492920e-01 7.282705605030059814e-02 5.550442337989807129e-01 5.420042276382446289e-01 1.375113725662231445e-01 2.381200045347213745e-01 3.515657186508178711e-01 4.200301170349121094e-01
-5.302641987800598145e-01 -9.723441302776336670e-02 4.802755713462829590e-01 1.701937317848205566e-01 3.149471580982208252e-01 4.314770400524139404e-01 3.998256921768188477e-01 6.715787947177886963e-02
-4.835181832313537598e-01 -2.399124354124069214e-01 -3.830180764198303223e-01 3.077368736267089844e-01 1.996269077062606812e-01 -2.112762304022908211e-03 6.367747187614440918e-01 1.480201035737991333e-01
-9.616311639547348022e-02 3.213462531566619873e-01 4.895844459533691406e-01 4.376115798950195312e-01 -2.188532203435897827e-01 3.431778848171234131e-01 3.801227807998657227e-01 3.822714686393737793e-01
-5.754043459892272949e-01 -1.958767920732498169e-01 -1.134773343801498413e-01 -2.911984361708164215e-02 -1.010953914374113083e-03 2.761522829532623291e-01 7.277323603630065918e-01 1.046968847513198853e-01
-1.123089194297790527e-01 -3.421871066093444824e-01 -4.338083267211914062e-01 3.969943821430206299e-01 -2.265553176403045654e-01 6.242939233779907227e-01 2.579247578978538513e-03 -2.888314723968505859e-01
-9.162086248397827148e-02 -1.301569789648056030e-01 1.606772691011428833e-01 2.678195834159851074e-01 -6.467293500900268555e-01 5.043397545814514160e-01 2.383146136999130249e-01 -3.843294680118560791e-01
-1.118604242801666260e-01 4.392892718315124512e-01 -1.500646919012069702e-01 8.360832929611206055e-01 3.483308479189872742e-02 1.155024673789739609e-02 1.902034431695938110e-01 -1.882375478744506836e-01
-3.160811364650726318e-01 -2.089457958936691284e-01 -5.272915959358215332e-01 2.385686337947845459e-01 2.129619568586349487e-01 1.310903578996658325e-01 6.682956218719482422e-01 1.110247001051902771e-01
-3.527665510773658752e-02 -1.071265041828155518e-01 -4.593310356140136719e-01 5.592979788780212402e-01 -4.539593309164047241e-02 3.528612852096557617e-02 4.591489136219024658e-01 4.993560314178466797e-01
-4.352099895477294922e-01 -4.006299376487731934e-01 -4.135624766349792480e-01 1.500427126884460449e-01 1.746494024991989136e-01 1.563340127468109131e-01 6.319082379341125488e-01 4.785794019699096680e-02
-3.198711872100830078e-01 -4.816008731722831726e-02 -6.110958755016326904e-02 1.754275858402252197e-01 4.793523550033569336e-01 2.578118741512298584e-01 6.449733972549438477e-01 3.855094015598297119e-01
-2.195382714271545410e-01 2.506402134895324707e-01 -9.987350553274154663e-02 3.720432519912719727e-01 1.297559291124343872e-01 7.660000324249267578e-01 -2.082425504922866821e-01 3.059962987899780273e-01
-1.910031735897064209e-01 -8.223389834165573120e-02 1.511728018522262573e-02 5.398677587509155273e-01 1.158976033329963684e-01 -8.354751765727996826e-02 7.136092782020568848e-01 -3.679933249950408936e-01
-3.353711962699890137e-01 -4.329322874546051025e-01 5.346506834030151367e-01 2.920548319816589355e-01 -4.087539911270141602e-01 3.497590422630310059e-01 1.646262854337692261e-01 1.115144863724708557e-01
-6.087844073772430420e-02 -1.054891347885131836e-01 1.772868782281875610e-01 5.015026926994323730e-01 -4.088392555713653564e-01 1.132730841636657715e-01 4.233808815479278564e-01 5.856608152389526367e-01
-1.047434061765670776e-01 4.983940348029136658e-02 -1.059439033269882202e-01 5.226246118545532227e-01 -7.602471113204956055e-01 2.889775335788726807e-01 1.588368862867355347e-01 1.243856176733970642e-01
-1.017880737781524658e-01 -9.060623496770858765e-02 8.797912299633026123e-02 4.469782114028930664e-01 -6.747752428054809570e-01 1.899547725915908813e-01 5.314935445785522461e-01 3.186252899467945099e-03
-5.704863667488098145e-01 -3.865413367748260498e-01 -4.376972019672393799e-01 4.151639938354492188e-01 -5.308350548148155212e-02 3.310568332672119141e-01 -1.681243479251861572e-01 -1.432084292173385620e-01
-8.687544614076614380e-02 -1.360445618629455566e-01 1.713278144598007202e-01 6.384594440460205078e-01 -5.344111323356628418e-01 -4.671301320195198059e-02 4.910463988780975342e-01 8.976069837808609009e-02
-5.214149951934814453e-01 2.487798333168029785e-01 1.858878433704376221e-01 4.171059131622314453e-01 -4.042542874813079834e-01 4.410446882247924805e-01 -1.447332352399826050e-01 -2.807378470897674561e-01
-2.744906246662139893e-01 -5.464693158864974976e-02 -1.417785584926605225e-01 6.326488852500915527e-01 3.743026852607727051e-01 -1.669250726699829102e-01 5.664799809455871582e-01 1.116104125976562500e-01
6.299883872270584106e-02 -4.624501615762710571e-02 2.283488363027572632e-01 3.005460202693939209e-01 -5.647666454315185547e-01 3.386007249355316162e-01 6.437297463417053223e-01 -5.849581956863403320e-02
5.558992736041545868e-03 1.361528635025024414e-01 -2.910584807395935059e-01 3.324848711490631104e-01 3.545323014259338379e-01 1.907257139682769775e-01 7.863613367080688477e-01 7.574102282524108887e-02
-3.586074337363243103e-02 3.761177062988281250e-01 2.565292119979858398e-01 3.305345475673675537e-01 2.507597953081130981e-02 4.857745468616485596e-01 4.492923915386199951e-01 -4.936799407005310059e-01
-9.961377084255218506e-02 1.104748025536537170e-01 4.873088598251342773e-01 3.283184170722961426e-01 -4.498823881149291992e-01 4.183894097805023193e-01 1.305591762065887451e-01 4.879754185676574707e-01
-2.989862859249114990e-01 1.396466232836246490e-02 -6.640867590904235840e-01 4.684506058692932129e-01 -2.548726201057434082e-01 2.618354856967926025e-01 2.289718389511108398e-01 -2.529999911785125732e-01
-3.149259984493255615e-01 -3.758580982685089111e-01 -2.033112011849880219e-02 4.635885655879974365e-01 -3.463743031024932861e-01 5.127695202827453613e-01 -1.645225733518600464e-01 3.664004504680633545e-01
2.778278887271881104e-01 -3.615507781505584717e-01 -3.796791136264801025e-01 4.946047663688659668e-01 6.681193411350250244e-02 6.256268620491027832e-01 8.283463865518569946e-02 2.383710443973541260e-02
-3.247128129005432129e-01 -4.073962271213531494e-01 1.715067028999328613e-01 4.097898900508880615e-01 4.920382201671600342e-01 9.313081204891204834e-02 5.189035534858703613e-01 1.058861985802650452e-01
-5.240495800971984863e-01 -1.893542110919952393e-01 -4.057291448116302490e-01 1.625429391860961914e-01 5.620979890227317810e-02 1.147584766149520874e-01 6.919668912887573242e-01 -5.773601308465003967e-02
-4.843403995037078857e-01 -2.326140850782394409e-01 -6.557871103286743164e-01 2.118566036224365234e-01 5.465262010693550110e-02 4.563557505607604980e-01 1.032794266939163208e-01 -1.202121078968048096e-01
1.324133723974227905e-01 2.213616967201232910e-01 -4.870176315307617188e-02 4.556108713150024414e-01 -6.509729623794555664e-01 3.366839885711669922e-01 4.313624501228332520e-01 1.781164668500423431e-02
-2.661737799644470215e-01 2.358949780464172363e-01 -5.929202437400817871e-01 4.409238398075103760e-01 3.426949083805084229e-01 1.827463060617446899e-01 3.537596464157104492e-01 2.270572483539581299e-01
-1.962627321481704712e-01 1.291897594928741455e-01 -5.300792455673217773e-01 3.253728151321411133e-01 -1.003287509083747864e-01 1.143258213996887207e-01 6.360005140304565430e-01 3.609800338745117188e-01
-4.910638332366943359e-01 -1.185159757733345032e-02 8.040973544120788574e-02 2.800312936305999756e-01 1.594747453927993774e-01 8.138991147279739380e-02 6.488517522811889648e-01 4.698590338230133057e-01
-4.086444377899169922e-01 1.449010372161865234e-01 2.787687182426452637e-01 5.715253353118896484e-01 -2.480765432119369507e-01 7.182083092629909515e-03 2.398777902126312256e-01 5.371456146240234375e-01
-4.428751766681671143e-01 7.791277021169662476e-02 -6.207314133644104004e-01 4.395529627799987793e-01 9.127010405063629150e-02 3.954233601689338684e-02 4.389755427837371826e-01 1.291651576757431030e-01
-2.876256108283996582e-01 -1.668188869953155518e-01 1.503376215696334839e-01 5.857375860214233398e-01 3.382040858268737793e-01 -8.860263228416442871e-02 6.036512255668640137e-01 1.926810294389724731e-01
-1.007055342197418213e-01 3.717096522450447083e-02 -1.265121102333068848e-01 3.437988460063934326e-01 -7.543319463729858398e-01 4.208671152591705322e-01 1.817368119955062866e-01 2.740432620048522949e-01
-3.229243680834770203e-03 3.563319742679595947e-01 4.475893080234527588e-01 3.903800547122955322e-01 2.278666496276855469e-01 4.347860217094421387e-01 5.269224643707275391e-01 4.092608392238616943e-02
-1.155144646763801575e-01 -2.630060911178588867e-01 4.610184133052825928e-01 1.965734809637069702e-01 2.776588201522827148e-01 6.852840781211853027e-01 3.243908882141113281e-01 -1.198619455099105835e-01
-4.389145374298095703e-01 3.289902806282043457e-01 2.609336376190185547e-02 7.241375446319580078e-01 -2.389869987964630127e-01 2.806443870067596436e-01 -1.054502576589584351e-01 -1.645223349332809448e-01
1.181564256548881531e-01 -1.679178178310394287e-01 -1.112304478883743286e-01 5.074851512908935547e-01 1.031720917671918869e-02 8.050838112831115723e-01 -1.990750133991241455e-01 -5.639038514345884323e-03
-5.894815921783447266e-01 1.555467993021011353e-01 3.809462189674377441e-01 4.568775892257690430e-01 -1.535390913486480713e-01 8.069555461406707764e-02 4.501467347145080566e-01 -2.043069601058959961e-01
-5.777234435081481934e-01 7.139117270708084106e-02 -1.521751284599304199e-01 1.179881021380424500e-01 -1.930655688047409058e-01 7.612689137458801270e-01 -7.401804625988006592e-02 4.215285927057266235e-02
1.402076780796051025e-01 1.091367527842521667e-01 -5.387555807828903198e-02 3.694201409816741943e-01 -5.744847059249877930e-01 3.284482359886169434e-01 6.072164177894592285e-01 1.497809886932373047e-01
-5.332568883895874023e-01 -1.238893270492553711e-01 -1.719426959753036499e-01 4.407161101698875427e-02 2.862356901168823242e-01 3.454919457435607910e-01 6.835266351699829102e-01 -1.666790619492530823e-02
2.494128234684467316e-02 2.126748114824295044e-01 -4.724782705307006836e-01 3.752825260162353516e-01 2.495985031127929688e-01 2.514079213142395020e-01 6.225535869598388672e-01 2.774823009967803955e-01
-5.001189112663269043e-01 -2.683783769607543945e-01 2.716786861419677734e-01 1.600308865308761597e-01 2.985241711139678955e-01 2.439131140708923340e-01 6.335360407829284668e-01 1.686909049749374390e-01
-4.486395418643951416e-02 4.129371941089630127e-01 -3.348995149135589600e-01 1.395340263843536377e-01 -1.856254180893301964e-03 4.968074560165405273e-01 6.455121040344238281e-01 -1.798216998577117920e-01
-6.242866516113281250e-01 -2.587036192417144775e-01 1.685962826013565063e-01 6.118175387382507324e-01 -3.148324191570281982e-01 -1.094074621796607971e-01 3.972258418798446655e-03 1.717214435338973999e-01
-1.813515722751617432e-01 1.276527196168899536e-01 6.985945254564285278e-02 7.053213715553283691e-01 -6.409156322479248047e-01 1.614882498979568481e-01 1.076644584536552429e-01 3.841363592073321342e-03
5.851608235388994217e-03 2.689513266086578369e-01 5.084714889526367188e-01 5.220679044723510742e-01 8.130496367812156677e-03 3.223246634006500244e-01 5.407288074493408203e-01 1.363448984920978546e-02
1.131121516227722168e-01 4.477770328521728516e-01 4.065296649932861328e-01 5.486204028129577637e-01 7.439205050468444824e-02 3.455000817775726318e-01 4.409438669681549072e-01 3.338634967803955078e-02
1.321844607591629028e-01 1.906218826770782471e-01 3.335059285163879395e-01 3.981189131736755371e-01 3.149968087673187256e-01 3.656407296657562256e-01 6.611192226409912109e-01 8.044262230396270752e-02
-1.732346266508102417e-01 2.296836078166961670e-01 2.951213121414184570e-01 7.984611988067626953e-01 -2.619006335735321045e-01 -2.269811555743217468e-02 2.600831985473632812e-01 2.363214194774627686e-01
-5.671430826187133789e-01 -1.626583337783813477e-01 -6.241912245750427246e-01 2.166016697883605957e-01 -9.375150501728057861e-02 4.180229902267456055e-01 1.123538985848426819e-01 -1.385789960622787476e-01
-4.796321094036102295e-01 -4.837233722209930420e-01 -2.486762590706348419e-02 -4.882042109966278076e-02 3.351860940456390381e-01 5.857564806938171387e-01 2.175947576761245728e-01 1.736523360013961792e-01
-6.128761172294616699e-01 -3.553906083106994629e-01 -3.076853156089782715e-01 4.089736044406890869e-01 1.221395842730998993e-02 3.253457546234130859e-01 -1.986671984195709229e-01 -3.011364340782165527e-01
-5.942321568727493286e-02 4.430372118949890137e-01 -3.831818103790283203e-01 5.533230900764465332e-01 1.055266186594963074e-01 4.865271449089050293e-01 -3.921925649046897888e-02 -3.127450942993164062e-01
5.133477039635181427e-03 2.203784883022308350e-01 4.409545361995697021e-01 5.220571160316467285e-01 1.338301599025726318e-01 2.973158061504364014e-01 4.062048196792602539e-01 4.616415500640869141e-01
-2.333063334226608276e-01 -1.968732923269271851e-01 2.465745061635971069e-01 3.537431955337524414e-01 -5.996600389480590820e-01 5.205072164535522461e-01 2.968600392341613770e-01 -4.722388461232185364e-02
-1.395401656627655029e-01 -2.471409291028976440e-01 -5.106860995292663574e-01 3.805691897869110107e-01 -5.088449120521545410e-01 1.116068139672279358e-01 4.875968396663665771e-01 6.846053153276443481e-02
-3.729188144207000732e-01 -1.186932921409606934e-01 3.236689865589141846e-01 3.816457390785217285e-01 2.983748614788055420e-01 1.129223629832267761e-01 6.657305955886840820e-01 2.268307358026504517e-01
1.148644313216209412e-01 -2.192173898220062256e-01 -1.581565588712692261e-01 8.368637561798095703e-01 -1.182373836636543274e-01 3.507635593414306641e-01 -2.744373381137847900e-01 3.262676298618316650e-02
-4.403147697448730469e-01 5.821083486080169678e-02 -3.184363991022109985e-02 2.659555077552795410e-01 -3.386699259281158447e-01 6.726457476615905762e-01 3.124965429306030273e-01 2.572630643844604492e-01
-5.277433991432189941e-01 9.149514138698577881e-03 -1.492119580507278442e-01 3.186601772904396057e-02 -1.717814207077026367e-01 2.264689952135086060e-01 7.804690003395080566e-01 -9.052458405494689941e-02
-2.902223765850067139e-01 -1.589072942733764648e-01 6.461295485496520996e-02 3.458993434906005859e-01 2.690482437610626221e-01 1.289881318807601929e-01 7.523752450942993164e-01 3.340730369091033936e-01
-3.612150549888610840e-01 7.799822837114334106e-02 -5.201299861073493958e-02 1.587881147861480713e-01 6.535670161247253418e-01 5.642701983451843262e-01 2.958963811397552490e-01 4.914812371134757996e-02
1.972649097442626953e-01 4.856861233711242676e-01 -1.798375993967056274e-01 3.345417082309722900e-01 -1.742707639932632446e-01 4.714570939540863037e-01 4.596238434314727783e-01 -3.421104550361633301e-01
-1.823210343718528748e-02 -1.504370719194412231e-01 3.090493977069854736e-01 4.140285551548004150e-01 -5.056639313697814941e-01 2.457316070795059204e-01 5.994802713394165039e-01 -1.861410439014434814e-01
-5.538179352879524231e-02 2.725139260292053223e-01 -4.207040369510650635e-01 5.765002369880676270e-01 -4.272318258881568909e-02 2.746476233005523682e-01 2.577091455459594727e-01 -5.192821621894836426e-01
-3.037081062793731689e-01 -3.710135444998741150e-02 -5.915715098381042480e-01 1.186280697584152222e-01 4.862715303897857666e-02 3.394767940044403076e-01 5.338810682296752930e-01 3.737879693508148193e-01
-5.070111751556396484e-01 -3.193424642086029053e-01 -4.945731163024902344e-01 1.526236236095428467e-01 2.342454940080642700e-01 1.521405130624771118e-01 5.399484634399414062e-01 5.917319655418395996e-02
-6.228563189506530762e-01 1.387622803449630737e-01 3.355681002140045166e-01 6.272273063659667969e-01 1.271082554012537003e-02 -4.611398279666900635e-02 2.630776762962341309e-01 1.236011162400245667e-01
-4.436960220336914062e-01 -2.903514206409454346e-01 1.089170873165130615e-01 2.237544655799865723e-01 1.995866894721984863e-01 1.044113188982009888e-01 7.770215272903442383e-01 -4.901004955172538757e-02
2.433504462242126465e-01 5.299449563026428223e-01 2.102293074131011963e-01 5.142390131950378418e-01 1.702479571104049683e-01 4.506090879440307617e-01 3.356038630008697510e-01 8.147364854812622070e-02
-2.305682599544525146e-01 -3.988993540406227112e-02 6.609224081039428711e-01 4.789606034755706787e-01 -5.672296881675720215e-02 3.166596591472625732e-01 4.113282263278961182e-01 -7.964734733104705811e-02
-7.154911160469055176e-01 -2.396407127380371094e-01 -2.855436801910400391e-01 8.995855599641799927e-02 1.720859408378601074e-01 1.791001707315444946e-01 5.283545851707458496e-01 -1.296142209321260452e-02
1.507677733898162842e-01 -7.420137524604797363e-02 2.011852711439132690e-01 6.474164128303527832e-01 -6.097788810729980469e-01 2.373247444629669189e-01 2.888430058956146240e-01 2.358547598123550415e-02
-4.472008347511291504e-01 3.416244983673095703e-01 7.349490374326705933e-02 6.745232343673706055e-01 -1.023877412080764771e-01 -7.828249782323837280e-02 2.839856743812561035e-01 3.544878363609313965e-01
-2.917605042457580566e-01 2.249334473162889481e-03 1.220433190464973450e-01 1.842187903821468353e-02 -6.220827251672744751e-02 6.149364113807678223e-01 5.710132718086242676e-01 -4.376800358295440674e-01
-4.660170376300811768e-01 -2.484981715679168701e-01 -3.617519438266754150e-01 4.837080836296081543e-01 2.088968306779861450e-01 2.435345500707626343e-01 -4.026566073298454285e-02 -5.016677379608154297e-01
-3.710647672414779663e-02 -3.031305670738220215e-01 -3.827155232429504395e-01 1.771326661109924316e-01 2.160042822360992432e-01 2.818898856639862061e-01 7.739516496658325195e-01 6.137621402740478516e-02
-2.371881902217864990e-01 -1.198300197720527649e-01 -1.460258513689041138e-01 2.078420668840408325e-01 5.190986394882202148e-01 2.127401530742645264e-01 6.341538429260253906e-01 3.846916854381561279e-01
3.673268854618072510e-02 9.541723132133483887e-02 -1.838908493518829346e-01 7.272988557815551758e-01 3.132269084453582764e-01 -4.638396576046943665e-02 2.815785109996795654e-01 4.972099661827087402e-01
-1.169198378920555115e-01 4.014281034469604492e-01 3.683359622955322266e-01 7.416864633560180664e-01 1.951600052416324615e-02 8.967033028602600098e-02 3.352243304252624512e-01 1.364480108022689819e-01
-4.718021154403686523e-01 -2.109278291463851929e-01 8.794077485799789429e-02 2.591436505317687988e-01 -5.032263696193695068e-03 6.895911693572998047e-02 7.838746905326843262e-01 -1.969342231750488281e-01
-2.254990637302398682e-01 5.013178586959838867e-01 -2.867787480354309082e-01 2.559225559234619141e-01 3.822347819805145264e-01 3.729548752307891846e-01 5.123156905174255371e-01 -4.925362765789031982e-02
-1.434025466442108154e-01 5.392525345087051392e-02 5.744811296463012695e-01 4.088355004787445068e-01 -1.666480600833892822e-01 3.503932058811187744e-01 5.733361840248107910e-01 -9.554459713399410248e-03
-1.213450431823730469e-01 -5.397616699337959290e-02 -3.962118327617645264e-01 8.984006643295288086e-01 3.025103546679019928e-02 5.619736015796661377e-02 -1.190839260816574097e-01 1.763483451213687658e-04
7.495299726724624634e-02 5.685971975326538086e-01 -2.932118773460388184e-01 5.333456397056579590e-01 2.278565466403961182e-01 2.341321855783462524e-01 4.326344430446624756e-01 -8.209449052810668945e-02
-1.134234517812728882e-01 -2.526323497295379639e-01 3.423491492867469788e-02 5.707086324691772461e-01 1.647865176200866699e-01 -8.106282353401184082e-02 7.498992085456848145e-01 -1.889767497777938843e-02
-2.444166243076324463e-01 2.323178797960281372e-01 -6.370203942060470581e-02 5.569612979888916016e-01 3.527208864688873291e-01 -2.187799289822578430e-02 6.579460501670837402e-01 1.193372383713722229e-01
-1.501906365156173706e-01 3.990087211132049561e-01 7.617821544408798218e-02 1.185662373900413513e-01 -2.066647410392761230e-01 8.567533493041992188e-01 -3.799430653452873230e-02 -1.421039551496505737e-01
5.871389061212539673e-02 -5.937571525573730469e-01 -1.357513666152954102e-01 4.784422516822814941e-01 -1.682641655206680298e-01 5.434504747390747070e-01 -5.501247569918632507e-02 -2.645600438117980957e-01
-1.098136752843856812e-01 5.338351801037788391e-02 5.467858910560607910e-01 6.730330586433410645e-01 9.242507815361022949e-02 1.676632463932037354e-01 4.354767203330993652e-01 -8.276181668043136597e-02
-2.053321897983551025e-01 -1.775545626878738403e-01 -5.773478150367736816e-01 1.663415879011154175e-01 -1.277339756488800049e-01 2.572754919528961182e-01 6.638263463973999023e-01 2.052831351757049561e-01
3.865054249763488770e-01 -3.620114028453826904e-01 -1.668712943792343140e-01 2.047676146030426025e-01 -6.994970887899398804e-02 6.747812032699584961e-01 4.263654053211212158e-01 -8.817880600690841675e-02
-2.279845327138900757e-01 -1.970173865556716919e-01 6.575350761413574219e-01 2.734387516975402832e-01 6.394591927528381348e-02 5.829029679298400879e-01 1.504190564155578613e-01 1.886670887470245361e-01
-1.493094712495803833e-01 -1.663696467876434326e-01 -1.223744973540306091e-01 6.674031019210815430e-01 4.414584934711456299e-01 -1.048110798001289368e-01 4.533448815345764160e-01 2.797012925148010254e-01
-1.068527549505233765e-01 9.224249050021171570e-03 -3.987944126129150391e-02 3.942505121231079102e-01 -7.428239583969116211e-01 3.957591354846954346e-01 2.524089217185974121e-01 2.436198741197586060e-01
-1.591473519802093506e-01 2.102847099304199219e-01 4.475497901439666748e-01 5.499204397201538086e-01 -6.096431519836187363e-03 1.656963676214218140e-01 4.078348577022552490e-01 4.836502969264984131e-01
-6.954915076494216919e-02 -1.416365951299667358e-01 -4.296168982982635498e-01 8.812824487686157227e-01 -5.782087519764900208e-02 6.529682129621505737e-02 -6.807110458612442017e-02 4.039670526981353760e-02
-1.242461428046226501e-01 1.478878110647201538e-01 3.998589813709259033e-01 3.838045597076416016e-01 -1.176607012748718262e-01 3.381671905517578125e-01 3.468374907970428467e-01 6.379668116569519043e-01
-4.769043922424316406e-01 -2.787290839478373528e-03 -3.212613761425018311e-01 4.679453074932098389e-01 -1.334053128957748413e-01 4.618103206157684326e-01 -1.568773239850997925e-01 -4.412441849708557129e-01
-7.507500648498535156e-01 -2.662799656391143799e-01 -2.046821564435958862e-01 7.569290697574615479e-02 6.458547711372375488e-02 1.874961704015731812e-01 5.270198583602905273e-01 2.772977761924266815e-02
-5.595054030418395996e-01 -2.071777284145355225e-01 2.258861511945724487e-01 4.437690377235412598e-01 2.235383987426757812e-01 5.072388052940368652e-02 5.861088037490844727e-01 3.104017581790685654e-03
-1.330378055572509766e-01 -1.002011969685554504e-01 -5.548004508018493652e-01 3.291391432285308838e-01 2.465815097093582153e-01 1.694881767034530640e-01 5.172436237335205078e-01 4.461558759212493896e-01
-2.658962607383728027e-01 -4.175437390804290771e-01 8.131489157676696777e-02 5.004040598869323730e-01 4.039931595325469971e-01 -2.485262975096702576e-02 5.650284886360168457e-01 1.218797788023948669e-01
-7.469084858894348145e-02 2.217770963907241821e-01 2.077579498291015625e-01 4.165274798870086670e-01 3.148161172866821289e-01 2.474763095378875732e-01 6.098976731300354004e-01 4.429996609687805176e-01
6.781594455242156982e-02 -6.415783166885375977e-01 -8.344010566361248493e-04 4.697896838188171387e-01 -2.365356534719467163e-01 5.493077635765075684e-01 -6.975691765546798706e-02 -2.282812632620334625e-02
-3.976078033447265625e-01 -2.916860580444335938e-01 6.287521123886108398e-01 1.737789809703826904e-01 -4.857820924371480942e-03 4.922752976417541504e-01 2.962899208068847656e-01 3.395408764481544495e-02
-1.514409482479095459e-01 5.981603264808654785e-02 -1.427008956670761108e-01 7.492257356643676758e-01 4.063340425491333008e-01 -5.450844019651412964e-02 3.691823184490203857e-01 2.956537008285522461e-01
-3.543869554996490479e-01 -2.693391144275665283e-01 1.937893629074096680e-01 -4.322994500398635864e-02 2.842929773032665253e-02 7.938263416290283203e-01 3.610524833202362061e-01 -3.340504691004753113e-02
-1.905892938375473022e-01 -1.286260485649108887e-01 -1.773387938737869263e-01 1.698278486728668213e-01 4.868929386138916016e-01 2.962257266044616699e-01 6.888206601142883301e-01 2.958921492099761963e-01
-5.294289588928222656e-01 2.077887654304504395e-01 3.296603560447692871e-01 3.127028048038482666e-01 -2.528519928455352783e-01 2.043188959360122681e-01 5.411626696586608887e-01 2.674553692340850830e-01
-2.676524221897125244e-01 1.564087867736816406e-01 -2.692455351352691650e-01 7.700405269861221313e-02 1.742796003818511963e-01 3.326617479324340820e-01 8.042917251586914062e-01 1.937867105007171631e-01
-3.201958537101745605e-01 -4.162378907203674316e-01 -3.580985963344573975e-01 4.830456078052520752e-01 -1.492849886417388916e-01 5.076262950897216797e-01 -2.865725457668304443e-01 -2.363629452884197235e-02
-2.669950127601623535e-01 -1.145766600966453552e-01 3.237715661525726318e-01 4.869516566395759583e-02 2.485737800598144531e-01 7.234991788864135742e-01 4.265808463096618652e-01 -2.029174417257308960e-01
-4.403551220893859863e-01 2.851906120777130127e-01 -3.830998837947845459e-01 1.547482013702392578e-01 1.785066723823547363e-01 2.245213389396667480e-01 6.539877057075500488e-01 2.099210321903228760e-01
1.256590932607650757e-01 -6.268376111984252930e-01 -1.744935512542724609e-01 1.981918811798095703e-01 -8.010388910770416260e-02 6.517940163612365723e-01 2.574732005596160889e-01 -1.549578756093978882e-01
-1.189482882618904114e-01 5.182397365570068359e-01 -2.982953190803527832e-02 2.276985645294189453e-01 2.256236970424652100e-03 4.041313230991363525e-01 5.563096404075622559e-01 -4.378753304481506348e-01
2.220057845115661621e-01 -1.978362537920475006e-02 -1.609251834452152252e-02 2.975499927997589111e-01 -1.338494103401899338e-02 9.150577783584594727e-01 -2.854206785559654236e-02 1.523240208625793457e-01
-4.508823622018098831e-03 5.265329405665397644e-02 -4.134549796581268311e-01 1.905855387449264526e-01 2.663397789001464844e-01 3.340132832527160645e-01 6.958248615264892578e-01 3.510919213294982910e-01
-5.537104010581970215e-01 2.689982354640960693e-01 -1.460169106721878052e-01 3.692353963851928711e-01 4.923703148961067200e-02 5.167849659919738770e-01 -1.325452625751495361e-01 -4.199163913726806641e-01
-1.375820487737655640e-01 -1.057669296860694885e-01 -4.466612339019775391e-01 2.753997445106506348e-01 -1.932141780853271484e-01 2.271215319633483887e-01 5.769741535186767578e-01 5.222243070602416992e-01
-5.535392165184020996e-01 -2.647072076797485352e-01 1.634297817945480347e-01 1.336301416158676147e-01 4.892999827861785889e-01 3.881393074989318848e-01 4.290720522403717041e-01 6.919876486063003540e-02
-1.365430355072021484e-01 -6.821274757385253906e-02 -6.303244829177856445e-01 6.650935113430023193e-02 4.500086605548858643e-02 6.932361125946044922e-01 3.034716844558715820e-01 -1.655151136219501495e-02
-1.071756109595298767e-01 -1.555895246565341949e-02 -6.146669387817382812e-01 3.253608644008636475e-01 3.310777842998504639e-01 2.815921008586883545e-01 5.580946803092956543e-01 -6.496191769838333130e-02
-5.854622125625610352e-01 7.722901552915573120e-02 4.329001605510711670e-01 5.301050543785095215e-01 5.956205725669860840e-02 1.364700030535459518e-02 4.231342673301696777e-01 -8.901405148208141327e-03
-5.689664483070373535e-01 -9.386973083019256592e-02 -4.974431917071342468e-02 1.780996620655059814e-01 2.176626920700073242e-01 1.650616079568862915e-01 7.282673716545104980e-01 1.681550890207290649e-01
-6.294476799666881561e-03 -1.370727121829986572e-01 2.040929943323135376e-01 5.726543664932250977e-01 -4.595227539539337158e-01 2.847248613834381104e-01 2.336131036281585693e-01 5.145679116249084473e-01
-3.681012988090515137e-01 -1.171580925583839417e-01 -4.500737488269805908e-01 5.140873789787292480e-01 -3.737491369247436523e-01 -2.605728246271610260e-02 4.909501075744628906e-01 5.023771896958351135e-02
-1.548189073801040649e-01 2.850529253482818604e-01 -4.261690676212310791e-01 8.344291448593139648e-01 -9.234479814767837524e-02 9.128612279891967773e-02 -4.625647794455289841e-03 1.292108208872377872e-03
-3.571352660655975342e-01 -5.336273312568664551e-01 4.585744738578796387e-01 4.057784378528594971e-01 1.570188701152801514e-01 2.282520532608032227e-01 3.517255187034606934e-01 -1.108377650380134583e-01
-5.845314860343933105e-01 -3.523483872413635254e-01 -5.028670430183410645e-01 3.647441267967224121e-01 6.171008571982383728e-02 3.312195241451263428e-01 -6.846272200345993042e-02 -1.733729839324951172e-01
-4.332198202610015869e-01 3.138115108013153076e-01 2.917350530624389648e-01 6.086404919624328613e-01 -1.521872729063034058e-01 6.216236203908920288e-02 3.203950822353363037e-01 -3.586254715919494629e-01
-6.342816948890686035e-01 -3.861542940139770508e-01 -1.200904175639152527e-01 4.166234433650970459e-01 1.514513045549392700e-01 3.322239592671394348e-02 4.863348305225372314e-01 -3.482497297227382660e-03
-5.807504523545503616e-03 5.127016454935073853e-02 1.318652555346488953e-02 5.422252416610717773e-01 -7.048368453979492188e-01 3.088077008724212646e-01 2.067247778177261353e-01 2.612723708152770996e-01
-4.027638435363769531e-01 2.041127979755401611e-01 -2.761949598789215088e-01 2.793868184089660645e-01 6.524102091789245605e-01 4.464865624904632568e-01 1.295697242021560669e-01 -9.431983926333487034e-04
-1.673448979854583740e-01 5.763803794980049133e-02 -2.049971222877502441e-01 9.527533650398254395e-01 -1.086424365639686584e-01 -3.378731757402420044e-02 -5.604561418294906616e-02 5.314982309937477112e-02
-4.479197561740875244e-01 -3.591542190406471491e-04 2.029228359460830688e-01 4.040673077106475830e-01 -1.873356997966766357e-01 5.791027471423149109e-02 4.367462992668151855e-01 6.047512292861938477e-01
1.268296986818313599e-01 1.909880042076110840e-01 -5.116615891456604004e-01 3.821375072002410889e-01 -1.915848813951015472e-02 3.672242164611816406e-01 4.761196076869964600e-01 -4.215453863143920898e-01
1.627180576324462891e-01 -4.216199815273284912e-01 -2.997338473796844482e-01 3.607082366943359375e-01 4.502229392528533936e-03 7.291313409805297852e-01 8.435004949569702148e-02 1.924611032009124756e-01
-3.020212650299072266e-01 -1.315769404172897339e-01 5.463752313517034054e-04 5.336348414421081543e-01 -5.400778055191040039e-01 5.551276206970214844e-01 -2.238610386848449707e-02 -7.970223575830459595e-02
-5.834835022687911987e-02 5.281056091189384460e-02 4.317150115966796875e-01 5.009606480598449707e-01 3.693424463272094727e-01 3.089516758918762207e-01 4.245639145374298096e-01 3.799311518669128418e-01
-2.888740897178649902e-01 2.289689034223556519e-01 4.925379455089569092e-01 2.876513898372650146e-01 4.495008289813995361e-01 5.490488409996032715e-01 6.492187827825546265e-02 1.762600094079971313e-01
-4.541286230087280273e-01 -7.804360240697860718e-02 -6.039324402809143066e-01 2.072793990373611450e-01 -2.777338325977325439e-01 4.914604425430297852e-01 1.697442084550857544e-01 -1.802626699209213257e-01
8.429881185293197632e-02 -2.986716926097869873e-01 3.001676499843597412e-01 6.005792617797851562e-01 -5.319528579711914062e-01 2.884172797203063965e-01 2.767820656299591064e-01 -1.006284505128860474e-01
-1.186307817697525024e-01 3.461742699146270752e-01 -1.361802816390991211e-01 6.945133209228515625e-01 3.064606785774230957e-01 1.960891634225845337e-01 3.984474837779998779e-01 -2.721522748470306396e-01
-4.202294945716857910e-01 -4.329080581665039062e-01 2.220526486635208130e-01 5.200048685073852539e-01 -1.244078576564788818e-02 -6.429987400770187378e-02 4.630920290946960449e-01 -3.123168647289276123e-01
-1.809529066085815430e-01 3.488540053367614746e-01 -2.989777922630310059e-01 1.947129368782043457e-01 -1.853480637073516846e-01 2.431827187538146973e-01 7.110862135887145996e-01 3.451386392116546631e-01
1.585017889738082886e-01 -3.805069625377655029e-01 -2.338834851980209351e-01 3.752338588237762451e-01 -2.582115232944488525e-01 7.302871942520141602e-01 8.069156110286712646e-02 -1.675883978605270386e-01
-2.159888446331024170e-01 3.406262770295143127e-02 5.166001245379447937e-02 3.053455650806427002e-01 7.349865436553955078e-01 3.485719263553619385e-01 4.307926297187805176e-01 -9.483569115400314331e-02
2.426186352968215942e-01 -1.797604560852050781e-01 -2.040165066719055176e-01 5.611383318901062012e-01 1.866548955440521240e-01 6.138803362846374512e-01 -1.013600155711174011e-01 3.610545098781585693e-01
-2.960037589073181152e-01 1.941627562046051025e-01 5.325460433959960938e-01 3.907164335250854492e-01 1.903358846902847290e-01 5.749160647392272949e-01 1.948744505643844604e-01 -1.835362464189529419e-01
-1.563768237829208374e-01 -1.977910548448562622e-01 3.332163393497467041e-01 6.846866011619567871e-01 6.531503051519393921e-02 5.507116764783859253e-02 5.825395584106445312e-01 9.972377866506576538e-02
-2.652246654033660889e-01 3.413262665271759033e-01 1.131432205438613892e-01 8.182654976844787598e-01 -1.904141455888748169e-01 -9.399466961622238159e-02 2.862196266651153564e-01 6.146734207868576050e-02
-1.340671330690383911e-01 -3.363599479198455811e-01 4.778484702110290527e-01 6.674723625183105469e-01 -3.310256600379943848e-01 2.850389778614044189e-01 -6.482892483472824097e-02 1.215352560393512249e-03
-2.012840509414672852e-01 2.079305648803710938e-01 -4.985812306404113770e-01 4.802040457725524902e-01 2.716075181961059570e-01 8.050446957349777222e-02 4.889529943466186523e-01 3.431380391120910645e-01
-2.501351237297058105e-01 3.386737108230590820e-01 4.782178997993469238e-02 3.588711619377136230e-01 8.789412677288055420e-02 7.210335731506347656e-01 -2.152094990015029907e-01 3.431140780448913574e-01
-6.425127387046813965e-01 -1.408412456512451172e-01 8.461103588342666626e-02 2.265321910381317139e-01 4.281714186072349548e-02 9.376244246959686279e-02 4.669962227344512939e-01 5.292966961860656738e-01
1.411570459604263306e-01 1.016139388084411621e-01 1.358960289508104324e-02 5.887370705604553223e-01 -6.771057248115539551e-01 2.996030449867248535e-01 2.374743074178695679e-01 1.353709548711776733e-01
-9.655587375164031982e-02 -1.533564031124114990e-01 1.222304701805114746e-01 2.921491563320159912e-01 1.688758879899978638e-01 2.455197423696517944e-01 8.790510892868041992e-01 7.305886596441268921e-02
-2.341987043619155884e-01 3.844088017940521240e-01 -4.869453608989715576e-01 4.023872613906860352e-01 2.067075073719024658e-01 2.026191800832748413e-01 4.972076117992401123e-01 2.595218122005462646e-01
1.190599128603935242e-01 -4.495017826557159424e-01 -2.802600264549255371e-01 5.371376872062683105e-01 6.057255342602729797e-02 6.151258349418640137e-01 -7.437751442193984985e-02 -1.706733554601669312e-01
-7.344391942024230957e-02 1.375466734170913696e-01 3.099937140941619873e-01 8.446704745292663574e-01 -3.378007709980010986e-01 1.091432124376296997e-01 2.000439465045928955e-01 -9.123415686190128326e-03
-2.447268962860107422e-01 -2.917768200859427452e-03 -5.317167639732360840e-01 4.046553969383239746e-01 1.523663550615310669e-01 6.797070056200027466e-02 5.614106059074401855e-01 3.880907893180847168e-01
-1.696881465613842010e-02 4.562551379203796387e-01 4.523101747035980225e-01 4.766983687877655029e-01 -1.593642830848693848e-01 3.864882886409759521e-01 1.929041445255279541e-01 3.843636512756347656e-01
-3.545866310596466064e-01 -3.056590259075164795e-01 -4.364504218101501465e-01 5.792701840400695801e-01 -3.010425567626953125e-01 1.616882719099521637e-02 3.168201446533203125e-01 -2.520613372325897217e-01
-2.695408165454864502e-01 4.663655534386634827e-02 -5.882208943367004395e-01 5.208600163459777832e-01 9.925408288836479187e-03 1.396954804658889771e-01 5.336250066757202148e-01 -5.920130014419555664e-02
-3.376086354255676270e-01 -3.853693902492523193e-01 3.584939837455749512e-01 1.932338476181030273e-01 -1.043633297085762024e-01 3.199234604835510254e-01 6.754944920539855957e-01 4.602150246500968933e-02
-3.802960216999053955e-01 -2.853488922119140625e-01 -3.524518609046936035e-01 4.753591418266296387e-01 3.859349191188812256e-01 7.497941702604293823e-02 4.764589667320251465e-01 2.053811103105545044e-01
-1.888244897127151489e-01 8.191847801208496094e-02 -1.163389533758163452e-01 7.373238801956176758e-01 4.254048764705657959e-01 -1.708266586065292358e-01 4.358078241348266602e-01 -1.933528669178485870e-02
-2.249997109174728394e-01 2.480584941804409027e-02 1.455860733985900879e-01 4.296262860298156738e-01 -7.497046142816543579e-02 4.202338680624961853e-02 6.153099536895751953e-01 5.974888801574707031e-01
-2.966914474964141846e-01 -2.820760011672973633e-01 -4.866388142108917236e-01 2.900448739528656006e-01 -2.080568075180053711e-01 6.748824119567871094e-01 -9.245778620243072510e-02 -6.451040506362915039e-02
5.298939719796180725e-02 5.484410002827644348e-02 -2.853982448577880859e-01 1.909878849983215332e-01 3.544426262378692627e-01 4.593104422092437744e-01 7.065488696098327637e-01 2.011189907789230347e-01
6.014370173215866089e-02 3.675317168235778809e-01 1.702735275030136108e-01 9.972689300775527954e-02 4.444760829210281372e-02 9.003126621246337891e-01 7.001385092735290527e-02 -7.017268985509872437e-02
-6.180395931005477905e-02 3.589811921119689941e-01 -3.094090223312377930e-01 7.672504186630249023e-01 1.765275001525878906e-01 3.409474194049835205e-01 1.563233733177185059e-01 -1.051733568310737610e-01
-7.069161534309387207e-02 3.277284502983093262e-01 3.628676235675811768e-01 6.009223461151123047e-01 2.689015865325927734e-01 1.995475590229034424e-01 5.302691459655761719e-01 -3.877534717321395874e-02
-2.352537810802459717e-01 8.207007497549057007e-02 4.108572304248809814e-01 5.096620917320251465e-01 2.866152524948120117e-01 2.113156765699386597e-01 6.146993637084960938e-01 6.857963651418685913e-02
-2.643874287605285645e-01 -1.953461170196533203e-01 -2.657254040241241455e-01 1.501736491918563843e-01 5.266733765602111816e-01 4.528117477893829346e-01 5.435162782669067383e-01 1.447204500436782837e-01
-1.289924830198287964e-01 -1.512444466352462769e-01 -1.765875369310379028e-01 3.950739204883575439e-01 4.546314179897308350e-01 6.441049575805664062e-01 -1.645272374153137207e-01 -3.529720306396484375e-01
1.670683026313781738e-01 -5.918084383010864258e-01 -2.987658791244029999e-02 3.258153498172760010e-01 -9.080532193183898926e-02 7.089083790779113770e-01 3.681273013353347778e-02 -5.148634314537048340e-02
