# Supplementary material for: Where is your field going? A machine learning approach to study the relative motion of the domains of physics
Source: PLoS One. 2020 Jun 18;15(6):e0233997. doi: 10.1371/journal.pone.0233997 (PMC7302634; doi:10.1371/journal.pone.0233997)
Supplement: S29 Data — (ZIP) [file pone.0233997.s029.zip › 28/Pacs4Run_28_VS_500_embeddings1993-1997ED8.txt]

-1.755477488040924072e-01 -1.428780555725097656e-01 -2.001976966857910156e-01 -7.566539198160171509e-02 -1.233571320772171021e-01 -6.867587566375732422e-01 -6.432328820228576660e-01 4.859382286667823792e-02
-1.450975835323333740e-01 1.335106194019317627e-01 -7.825472354888916016e-01 3.309384686872363091e-03 -8.318991959095001221e-02 -1.849768757820129395e-01 -4.299788475036621094e-01 -3.503023386001586914e-01
-3.682118952274322510e-01 2.486402392387390137e-01 -2.269025593996047974e-01 -1.951023787260055542e-01 -6.326468586921691895e-01 -3.945847153663635254e-01 -3.409483432769775391e-01 2.021465599536895752e-01
1.359436661005020142e-01 -1.049918457865715027e-01 -2.920327484607696533e-01 2.989601576700806618e-03 4.270562231540679932e-01 -2.843198366463184357e-02 -7.877718806266784668e-01 -2.853665649890899658e-01
-1.776798814535140991e-01 -1.868992745876312256e-01 -1.458063721656799316e-01 3.542226254940032959e-01 -3.567297160625457764e-01 -7.988964766263961792e-02 -7.776660919189453125e-01 -2.199146300554275513e-01
5.537287145853042603e-02 4.484061002731323242e-01 -5.897172093391418457e-01 -4.452944099903106689e-01 1.085784956812858582e-01 -4.757273793220520020e-01 -1.076806262135505676e-01 -1.055388897657394409e-02
-4.524557590484619141e-01 1.310896277427673340e-01 -3.569796085357666016e-01 -1.463534981012344360e-01 -3.241615295410156250e-01 -8.305507898330688477e-02 -6.594052314758300781e-01 2.871437072753906250e-01
-1.119674667716026306e-01 2.160054147243499756e-01 -3.608959317207336426e-01 -5.435409769415855408e-02 -7.352260351181030273e-01 -3.505623936653137207e-01 -3.059573769569396973e-01 -2.248183786869049072e-01
-1.048132255673408508e-01 -4.220798313617706299e-01 -3.304015994071960449e-01 -4.354830086231231689e-01 -2.055291682481765747e-01 -6.002215743064880371e-01 -1.993587315082550049e-01 -2.641966938972473145e-01
2.759943716228008270e-02 -4.833194613456726074e-02 -4.728669226169586182e-01 -3.360767662525177002e-01 -1.191581040620803833e-01 -1.447663009166717529e-01 -6.147496700286865234e-01 -4.972710609436035156e-01
-5.141597986221313477e-01 1.072582453489303589e-01 -2.240879386663436890e-01 -8.825829625129699707e-02 -1.839412450790405273e-01 -7.906962633132934570e-01 3.794452350120991468e-04 8.423412591218948364e-02
-1.524385064840316772e-01 -3.382510319352149963e-02 2.212176186731085181e-04 5.012379884719848633e-01 2.196522355079650879e-01 -4.599762260913848877e-01 -5.788460969924926758e-01 -3.598482310771942139e-01
-1.165156662464141846e-01 1.769892424345016479e-01 -1.217392235994338989e-01 -1.621519178152084351e-01 -3.693478405475616455e-01 -6.733167171478271484e-01 -1.596944779157638550e-01 -5.465434789657592773e-01
-1.173416525125503540e-01 -2.778239175677299500e-02 -4.041159749031066895e-01 -3.743586316704750061e-02 -1.797581464052200317e-01 9.661455452442169189e-02 -8.543094992637634277e-01 2.219370007514953613e-01
-3.424291908740997314e-01 6.835766136646270752e-02 -3.417043983936309814e-01 -1.914274245500564575e-01 -3.034815788269042969e-01 -6.130581498146057129e-01 -2.236239612102508545e-01 -4.546580910682678223e-01
-3.819411695003509521e-01 2.074267268180847168e-01 -2.431441992521286011e-01 -1.978731900453567505e-01 -5.900374650955200195e-01 -3.134661912918090820e-01 -4.624684154987335205e-01 2.292157262563705444e-01
2.418711185455322266e-01 -2.286501973867416382e-01 -2.776052951812744141e-01 -5.336438417434692383e-01 -2.948242425918579102e-01 -5.864692926406860352e-01 -1.579473763704299927e-01 -2.675109207630157471e-01
1.949746906757354736e-01 3.647829592227935791e-01 2.056974619626998901e-01 4.138988256454467773e-02 -4.653452634811401367e-01 -6.110156774520874023e-01 -3.784956336021423340e-01 2.274831533432006836e-01
1.472071409225463867e-01 3.037994503974914551e-01 2.911719083786010742e-01 1.127391010522842407e-01 -3.091047406196594238e-01 -5.240463018417358398e-01 -6.308965086936950684e-01 -1.426320523023605347e-01
-4.601742029190063477e-01 -2.054516226053237915e-01 -3.574976325035095215e-01 1.422188580036163330e-01 3.173586130142211914e-01 -2.947701811790466309e-01 -6.163018941879272461e-01 -1.748274266719818115e-01
-2.168959379196166992e-01 2.444121055305004120e-02 -4.483333230018615723e-01 -1.826880574226379395e-01 3.017801344394683838e-01 -4.752153456211090088e-01 -3.705227971076965332e-01 -5.136079192161560059e-01
-9.333216398954391479e-02 -1.464850902557373047e-01 -5.941343307495117188e-01 -2.344110012054443359e-01 -4.430649280548095703e-01 -2.881999015808105469e-01 -4.120330810546875000e-01 -3.357828855514526367e-01
1.958872228860855103e-01 -2.867521345615386963e-01 -4.619801044464111328e-01 -5.456192493438720703e-01 -4.211648106575012207e-01 -3.475608527660369873e-01 -2.214818447828292847e-01 1.450610011816024780e-01
6.539347022771835327e-02 -4.163640141487121582e-01 -2.726613879203796387e-01 -2.443312853574752808e-01 -5.664572715759277344e-01 -4.580243825912475586e-01 -3.250470757484436035e-01 -2.280501276254653931e-01
3.629471734166145325e-02 2.909502089023590088e-01 1.760453432798385620e-01 7.028726488351821899e-02 -4.715897738933563232e-01 -2.804724276065826416e-01 -7.414926290512084961e-01 -1.650010049343109131e-01
7.253637313842773438e-01 -1.070516631007194519e-01 -4.059398770332336426e-01 1.480466425418853760e-01 -5.262990295886993408e-02 -4.399320185184478760e-01 -2.343638241291046143e-01 1.563516855239868164e-01
-3.547846376895904541e-01 -3.527949154376983643e-01 -6.324535608291625977e-01 -1.755610704421997070e-01 -3.938469570130109787e-03 -5.304273366928100586e-01 -1.666486859321594238e-01 -9.850914776325225830e-02
-9.409721940755844116e-02 -2.180765718221664429e-01 -7.825533151626586914e-01 1.265570987015962601e-03 -9.679920971393585205e-03 -4.513717591762542725e-01 -2.020936608314514160e-01 -2.941514551639556885e-01
2.915162146091461182e-01 1.677951365709304810e-01 8.878659456968307495e-02 -4.830162823200225830e-01 -2.134074270725250244e-02 -1.985941380262374878e-01 -7.728446125984191895e-01 9.214954078197479248e-02
-9.118693321943283081e-02 4.889723658561706543e-01 -6.126499176025390625e-01 -3.511059582233428955e-01 1.286078840494155884e-01 -4.670378565788269043e-01 -1.360931545495986938e-01 -2.810715511441230774e-02
1.782748997211456299e-01 3.731637299060821533e-01 3.266086801886558533e-02 -1.184810400009155273e-01 -4.999846220016479492e-01 -1.566600054502487183e-01 -6.805405616760253906e-01 -2.760432660579681396e-01
-9.889736026525497437e-02 -8.327888697385787964e-02 -5.771077871322631836e-01 2.712438404560089111e-01 -4.239324331283569336e-01 -4.062380790710449219e-01 -2.530008554458618164e-01 -4.097557961940765381e-01
-3.466095328330993652e-01 -1.226494554430246353e-02 -4.327290654182434082e-01 -5.858507752418518066e-02 9.949298202991485596e-02 -5.540636181831359863e-01 -3.025545179843902588e-01 -5.297170877456665039e-01
4.738865494728088379e-01 -1.875694990158081055e-01 -1.380223333835601807e-01 2.255316525697708130e-01 -3.575161099433898926e-01 -6.129947900772094727e-01 -2.292727082967758179e-01 3.379172086715698242e-01
1.038935258984565735e-01 -2.027476578950881958e-01 -7.284851074218750000e-01 -2.433568686246871948e-01 -2.058390900492668152e-02 -1.455957591533660889e-01 -5.032680630683898926e-01 -2.885931134223937988e-01
-2.973789572715759277e-01 -1.876538693904876709e-01 -6.863099932670593262e-01 -1.035894230008125305e-01 -6.049800291657447815e-02 -5.869353413581848145e-01 -7.213409990072250366e-02 -2.030843943357467651e-01
-6.140938028693199158e-02 -6.877437978982925415e-02 -5.865198969841003418e-01 4.290616512298583984e-02 -3.064641952514648438e-01 -5.214623808860778809e-01 -2.326758801937103271e-01 -4.750483632087707520e-01
1.106880754232406616e-01 3.450216948986053467e-01 -5.111816525459289551e-01 -5.168317258358001709e-02 -1.536431610584259033e-01 -5.237938761711120605e-01 -1.389949321746826172e-01 -5.361385941505432129e-01
-3.774268329143524170e-01 3.164389403536915779e-03 -1.287455111742019653e-01 -1.296864300966262817e-01 -5.988208651542663574e-01 -5.695202946662902832e-01 -2.812922894954681396e-01 -2.491584122180938721e-01
-4.360758885741233826e-02 -9.764898568391799927e-03 -7.839066982269287109e-01 -1.254317760467529297e-01 1.433507651090621948e-01 -5.880683064460754395e-01 3.491036966443061829e-02 1.296133548021316528e-02
-1.356628239154815674e-01 -8.729013055562973022e-02 -2.475021630525588989e-01 1.766024231910705566e-01 -6.117512583732604980e-01 -9.473450481891632080e-02 -6.454980969429016113e-01 -2.857418358325958252e-01
-8.272542804479598999e-02 2.546707866713404655e-03 -6.908207535743713379e-01 1.717074662446975708e-01 -2.129183411598205566e-01 -5.053026080131530762e-01 -1.566091328859329224e-01 -4.015491902828216553e-01
2.929173223674297333e-02 4.520474374294281006e-01 -6.961424350738525391e-01 -3.611448705196380615e-01 2.096024341881275177e-02 -3.354808986186981201e-01 -2.466785162687301636e-01 -7.693019509315490723e-02
-5.642581358551979065e-02 -2.251627743244171143e-01 -6.282041072845458984e-01 -2.354420125484466553e-01 -2.055391520261764526e-01 -1.431421935558319092e-01 -5.506457686424255371e-01 -3.606904745101928711e-01
-9.663876891136169434e-02 -1.185135021805763245e-01 -5.692262053489685059e-01 -1.328622549772262573e-01 3.476239442825317383e-01 -4.882405102252960205e-01 -2.644285559654235840e-01 -4.536531269550323486e-01
-1.250381022691726685e-01 -2.812702208757400513e-02 -6.244876980781555176e-01 1.320160925388336182e-01 -2.410874366760253906e-01 -5.851081609725952148e-01 -1.466201245784759521e-01 -3.926693201065063477e-01
-8.643630892038345337e-02 -1.810374259948730469e-01 -6.228785514831542969e-01 1.510840957053005695e-03 -4.075747430324554443e-01 -3.672283291816711426e-01 -3.460033237934112549e-01 -3.886928558349609375e-01
2.430121451616287231e-01 -3.768720030784606934e-01 -4.176180362701416016e-01 -4.847386181354522705e-01 -3.944855928421020508e-01 -2.472656220197677612e-01 -4.156014919281005859e-01 -7.232446689158678055e-03
4.237640276551246643e-02 4.027555137872695923e-02 -5.909894704818725586e-01 -3.581568896770477295e-01 -1.304688453674316406e-01 -1.760201156139373779e-01 -5.246766209602355957e-01 -4.424324631690979004e-01
-2.354636490345001221e-01 9.246931970119476318e-02 -4.026159644126892090e-01 -8.137307316064834595e-02 -4.239012598991394043e-01 -1.612456329166889191e-02 -6.641829013824462891e-01 3.823532164096832275e-01
1.402240991592407227e-01 2.903524339199066162e-01 3.494791984558105469e-01 -2.512472122907638550e-02 1.244313344359397888e-01 -5.649836659431457520e-01 -6.444883942604064941e-01 1.523510664701461792e-01
2.881301343441009521e-01 2.453754395246505737e-01 3.345336318016052246e-01 -1.655920296907424927e-01 -1.619797796010971069e-01 -7.136756181716918945e-01 -4.256124198436737061e-01 -2.687698043882846832e-02
-3.189606964588165283e-02 -2.140281051397323608e-01 -4.682157337665557861e-01 3.775634616613388062e-02 -4.937707483768463135e-01 -4.365752339363098145e-01 -3.085710406303405762e-01 -4.504437148571014404e-01
-2.329453378915786743e-01 -1.318235881626605988e-02 -4.536606371402740479e-01 -2.801199257373809814e-02 2.457348108291625977e-01 -4.325681924819946289e-01 -4.010311365127563477e-01 -5.750159025192260742e-01
2.519924342632293701e-01 4.109905660152435303e-01 1.198550462722778320e-01 3.456470072269439697e-01 -3.393296301364898682e-01 -5.354883670806884766e-01 -4.799581766128540039e-01 3.869727626442909241e-02
1.947147846221923828e-01 2.146992534399032593e-01 4.224697947502136230e-01 2.989062480628490448e-02 -1.397140473127365112e-01 -7.385413646697998047e-01 -4.032267332077026367e-01 -9.519045054912567139e-02
3.216592371463775635e-01 -1.770871877670288086e-02 -2.471179068088531494e-01 1.516825556755065918e-01 -3.234636783599853516e-01 -4.943377375602722168e-01 -2.250868976116180420e-01 6.422493457794189453e-01
4.549203217029571533e-01 5.784738063812255859e-01 -3.083028644323348999e-02 -1.398396939039230347e-01 -5.898350104689598083e-02 -4.502604305744171143e-01 -4.451282918453216553e-01 1.831858754158020020e-01
-4.546908736228942871e-01 1.978969275951385498e-01 -9.065151214599609375e-02 -6.799095869064331055e-02 -6.571313142776489258e-01 -3.102634251117706299e-01 -4.483045935630798340e-01 1.104121059179306030e-01
2.071296274662017822e-01 2.334326058626174927e-01 -6.153436303138732910e-01 3.888444900512695312e-01 4.428370594978332520e-01 -2.528010606765747070e-01 -3.357110023498535156e-01 6.630988791584968567e-03
5.618501305580139160e-01 1.597205400466918945e-01 -3.326714038848876953e-01 2.211107462644577026e-01 -2.567781209945678711e-01 -2.743291556835174561e-01 -4.765742421150207520e-01 3.618550598621368408e-01
-3.258416056632995605e-01 1.208973675966262817e-02 -6.927086114883422852e-01 -1.543859839439392090e-01 -5.908236280083656311e-02 -5.924109816551208496e-01 -9.036195464432239532e-03 1.883555203676223755e-01
-2.941046953201293945e-01 2.111144661903381348e-01 -3.434025943279266357e-01 -4.571241140365600586e-01 -1.828930974006652832e-01 -4.565458297729492188e-01 -3.532586693763732910e-01 -4.187717437744140625e-01
-1.407935470342636108e-01 6.737635731697082520e-01 -5.169866085052490234e-01 -1.617205739021301270e-01 1.052631661295890808e-01 -3.518801927566528320e-01 -3.037970960140228271e-01 -7.482252269983291626e-02
-2.275090217590332031e-01 1.368052698671817780e-02 -3.123584687709808350e-01 2.321351170539855957e-01 -6.409456133842468262e-01 -1.867678314447402954e-01 -5.232480168342590332e-01 2.776975929737091064e-01
-1.708265952765941620e-02 1.201810538768768311e-01 -4.774952530860900879e-01 6.485625356435775757e-02 5.337513051927089691e-03 -7.492300271987915039e-01 4.683993011713027954e-02 -4.353027343750000000e-01
-2.000646144151687622e-01 2.075607925653457642e-01 -6.766106486320495605e-01 -8.246051147580146790e-03 -2.522143721580505371e-01 -5.927627682685852051e-01 6.735368072986602783e-02 1.987619400024414062e-01
-2.489073723554611206e-01 3.089796602725982666e-01 -5.117725729942321777e-01 -1.225078776478767395e-01 -3.361467272043228149e-02 -7.433404922485351562e-01 9.245991706848144531e-02 -5.851142853498458862e-02
-2.894184887409210205e-01 2.843803167343139648e-01 -6.574999690055847168e-01 3.526193276047706604e-02 -7.133193314075469971e-02 -1.095233261585235596e-01 -4.629265964031219482e-01 4.128323197364807129e-01
1.542374938726425171e-01 4.842335581779479980e-01 1.351557672023773193e-01 3.562702238559722900e-01 -8.984456211328506470e-02 -5.325693488121032715e-01 -5.513272285461425781e-01 2.948634698987007141e-02
-4.739996790885925293e-01 2.181855589151382446e-02 -1.640103757381439209e-01 -3.032748699188232422e-01 1.255425512790679932e-01 -3.044542968273162842e-01 -5.677736401557922363e-01 4.745026826858520508e-01
-3.770393133163452148e-01 -8.760859072208404541e-02 -5.048280358314514160e-01 -3.824358433485031128e-02 2.260055094957351685e-01 -3.618116080760955811e-01 -4.726676344871520996e-01 -4.341098666191101074e-01
-2.297115512192249298e-03 -1.905909478664398193e-01 2.308072298765182495e-01 -2.670077979564666748e-01 -2.878955192863941193e-02 -3.051487803459167480e-01 -8.631830811500549316e-01 -8.651440031826496124e-03
-1.291351616382598877e-01 -3.950133025646209717e-01 -2.626467943191528320e-01 -1.322440356016159058e-01 4.859642386436462402e-01 -3.457925021648406982e-01 -4.947156906127929688e-01 3.746189475059509277e-01
5.981889367103576660e-01 -2.575106024742126465e-01 -1.949241012334823608e-01 -2.959119528532028198e-02 -3.677776157855987549e-01 -5.603067278861999512e-01 -2.547053098678588867e-01 1.513555943965911865e-01
-4.441262185573577881e-01 1.431743204593658447e-01 -3.717513680458068848e-01 1.802667826414108276e-01 -3.269227147102355957e-01 -6.216552257537841797e-01 -1.973648555576801300e-02 3.432703614234924316e-01
-5.730404853820800781e-01 1.757495850324630737e-01 -2.601535916328430176e-01 -9.912686049938201904e-02 -9.135962277650833130e-02 -5.444530248641967773e-01 -2.384819090366363525e-01 4.489780664443969727e-01
-4.237178862094879150e-01 -9.354895353317260742e-02 -2.315830439329147339e-01 4.032232984900474548e-02 -4.566873908042907715e-01 -2.057101279497146606e-01 -5.552777647972106934e-01 4.441190659999847412e-01
2.609939575195312500e-01 4.562909305095672607e-01 -6.298285722732543945e-01 7.858163863420486450e-02 2.791754305362701416e-01 -4.095761477947235107e-01 -1.933303922414779663e-01 -1.943023353815078735e-01
3.965445458889007568e-01 4.651428386569023132e-02 -5.057327449321746826e-02 3.552584350109100342e-01 -2.292565554380416870e-01 -5.802862048149108887e-01 -3.046986162662506104e-01 4.792605638504028320e-01
-6.663377285003662109e-01 1.633520275354385376e-01 -2.590497136116027832e-01 -2.344358861446380615e-01 9.568516910076141357e-02 -5.367681980133056641e-01 -2.409670054912567139e-01 2.278214693069458008e-01
-4.536913037300109863e-01 5.008637309074401855e-01 -2.283781021833419800e-01 -2.896544635295867920e-01 3.118803352117538452e-02 -4.924487769603729248e-01 -3.024251461029052734e-01 2.688944935798645020e-01
-2.008867710828781128e-01 -5.296083688735961914e-01 -1.566740721464157104e-01 2.509525418281555176e-01 2.232213020324707031e-01 -5.637607574462890625e-01 -3.605479300022125244e-01 3.065724372863769531e-01
-1.849993467330932617e-01 -1.223249956965446472e-01 -5.246056914329528809e-01 -8.009573817253112793e-02 -6.297516077756881714e-02 -5.934152603149414062e-01 -1.767212599515914917e-01 -5.308930873870849609e-01
-5.224159359931945801e-01 -2.405242770910263062e-01 -2.125420868396759033e-01 -4.053076505661010742e-01 1.104704141616821289e-01 -2.010454535484313965e-01 -6.312375664710998535e-01 9.325980395078659058e-02
-1.513874158263206482e-02 -9.052872657775878906e-02 -4.006781578063964844e-01 6.928945779800415039e-01 -2.682408690452575684e-01 -3.945021927356719971e-01 -3.091290295124053955e-01 -1.666841655969619751e-01
-1.521262228488922119e-01 -3.975441455841064453e-01 -3.630716800689697266e-01 -2.517067193984985352e-01 -3.361607193946838379e-01 -6.385350823402404785e-01 -1.508562415838241577e-01 -2.831082642078399658e-01
-3.688117265701293945e-01 -6.433925777673721313e-02 -6.471520662307739258e-01 -3.094062507152557373e-01 -5.660701543092727661e-02 -5.500249266624450684e-01 -9.784534573554992676e-02 1.731898188591003418e-01
2.568137943744659424e-01 3.661187589168548584e-01 -6.756990402936935425e-02 1.660654097795486450e-01 -1.286808103322982788e-01 -2.191133946180343628e-01 -6.701816320419311523e-01 5.041302442550659180e-01
-3.183953166007995605e-01 5.787266492843627930e-01 -3.522380590438842773e-01 -2.625385820865631104e-01 6.618904322385787964e-02 -5.282285809516906738e-01 -1.967218667268753052e-01 2.204449325799942017e-01
-1.290484424680471420e-02 8.446721732616424561e-02 1.888104379177093506e-01 -3.305028975009918213e-01 3.504332900047302246e-02 -2.141611129045486450e-01 -8.849084377288818359e-01 1.328961253166198730e-01
-2.283176332712173462e-01 -5.903459712862968445e-02 -3.773570358753204346e-01 -2.120718508958816528e-01 -5.106431841850280762e-01 -6.927468776702880859e-01 -2.729953266680240631e-02 -1.249527856707572937e-01
9.577257931232452393e-02 -6.498370319604873657e-02 2.093046307563781738e-01 -2.390504777431488037e-01 -3.228144347667694092e-01 -2.934051156044006348e-01 -8.338257074356079102e-01 -9.491820819675922394e-03
-1.572772711515426636e-01 -1.513361930847167969e-01 -6.101443171501159668e-01 -1.700044423341751099e-01 -4.360888600349426270e-01 -6.167973205447196960e-02 -5.140106081962585449e-01 3.049571514129638672e-01
-7.819048315286636353e-02 -2.047199159860610962e-01 -7.876002192497253418e-01 -2.384132444858551025e-01 -5.496282130479812622e-02 -2.550483345985412598e-01 -3.819260001182556152e-01 -2.467446774244308472e-01
4.340528547763824463e-01 3.179602622985839844e-01 -1.638761013746261597e-01 4.168271720409393311e-01 -3.659924566745758057e-01 -4.430970251560211182e-01 -4.096173942089080811e-01 1.087531819939613342e-01
3.548766076564788818e-01 4.441000819206237793e-01 1.137356311082839966e-01 2.152829915285110474e-01 -1.726030260324478149e-01 -6.339873075485229492e-01 -4.242461025714874268e-01 -7.641174644231796265e-02
4.551251232624053955e-01 3.542923629283905029e-01 5.831389874219894409e-02 2.608408033847808838e-01 -1.741134077310562134e-01 -5.648096203804016113e-01 -4.881792962551116943e-01 9.085768461227416992e-02
-4.852557182312011719e-01 1.852468848228454590e-01 -3.626900315284729004e-01 6.247286126017570496e-02 -3.080008625984191895e-01 -1.124130114912986755e-01 -6.127583980560302734e-01 3.343491256237030029e-01
-1.297528147697448730e-01 -3.162186145782470703e-01 -6.607017517089843750e-01 -7.508880458772182465e-03 -1.300416737794876099e-01 -4.743679165840148926e-01 -2.483245134353637695e-01 -3.781349956989288330e-01
3.242473676800727844e-02 -8.595819026231765747e-02 -3.934198617935180664e-01 2.215426601469516754e-02 -3.707590699195861816e-01 -5.373067259788513184e-01 -2.367127537727355957e-01 -5.950596332550048828e-01
3.250698745250701904e-01 -4.098670929670333862e-02 3.705251216888427734e-01 8.316004276275634766e-02 1.957628130912780762e-01 -6.897806525230407715e-01 -4.755133092403411865e-01 9.061948955059051514e-02
-1.121747791767120361e-01 3.571137785911560059e-01 -5.435311794281005859e-01 5.269882678985595703e-01 -1.642674058675765991e-01 -4.445123672485351562e-01 -1.667470037937164307e-01 -1.853758245706558228e-01
-1.285203099250793457e-01 -9.030520170927047729e-02 -4.642280340194702148e-01 -1.919474825263023376e-02 -4.773160815238952637e-01 -5.395458340644836426e-01 -2.174832224845886230e-01 -4.395589828491210938e-01
-3.657076358795166016e-01 -1.129675582051277161e-01 -1.937593221664428711e-01 -2.813452184200286865e-01 7.299520075321197510e-02 -1.855843216180801392e-01 -6.400010585784912109e-01 5.361225008964538574e-01
2.061010301113128662e-01 4.414540901780128479e-02 -4.920346140861511230e-01 5.589140653610229492e-01 3.172940909862518311e-01 -3.212891221046447754e-01 -4.432268738746643066e-01 -2.717189118266105652e-02
4.481422603130340576e-01 4.893786311149597168e-01 -2.653680369257926941e-02 2.020984143018722534e-01 1.199290826916694641e-01 -4.792951345443725586e-01 -4.789038002490997314e-01 2.113608717918395996e-01
-4.770313203334808350e-02 1.433318406343460083e-01 -6.987442970275878906e-01 -3.008360564708709717e-01 5.051909759640693665e-02 -2.954755723476409912e-01 -3.938606083393096924e-01 -3.917274177074432373e-01
4.425983726978302002e-01 -1.249488219618797302e-01 1.156642958521842957e-01 -3.113139867782592773e-01 -1.895576566457748413e-01 -2.531253397464752197e-01 -7.541131377220153809e-01 9.751325100660324097e-02
-1.488722511567175388e-03 -3.183065056800842285e-01 -2.482884228229522705e-01 5.902788639068603516e-01 2.382176071405410767e-01 -4.601450264453887939e-01 -4.536961913108825684e-01 -1.195040196180343628e-01
3.474011644721031189e-02 2.074952237308025360e-02 2.163371890783309937e-01 4.772880971431732178e-01 -2.167390584945678711e-01 -4.165470600128173828e-01 -6.591538786888122559e-01 -2.622704803943634033e-01
-9.981135278940200806e-02 -7.407284528017044067e-02 -8.431941270828247070e-01 -1.137067824602127075e-01 -7.025775313377380371e-02 -4.036903083324432373e-01 -7.798762619495391846e-02 2.943828701972961426e-01
-2.792255580425262451e-01 9.790214151144027710e-02 -3.520183563232421875e-01 -1.153928264975547791e-01 -4.226515591144561768e-01 -7.703520655632019043e-01 5.534633994102478027e-02 -8.712997660040855408e-03
-4.970257878303527832e-01 -1.285078376531600952e-01 -2.984138727188110352e-01 -8.137297630310058594e-02 3.466159105300903320e-01 -3.315973579883575439e-01 -6.161900162696838379e-01 -1.760376542806625366e-01
-5.150955319404602051e-01 2.294020056724548340e-01 -2.047176361083984375e-01 1.185479164123535156e-01 -2.180283218622207642e-01 -6.771898865699768066e-01 -4.544762521982192993e-02 3.433660566806793213e-01
1.662397384643554688e-01 -3.591279089450836182e-01 -4.509994983673095703e-01 -4.107622206211090088e-01 -3.687879741191864014e-01 -5.600230693817138672e-01 -1.341874301433563232e-01 -6.023832783102989197e-02
1.013946086168289185e-01 -2.969693243503570557e-01 -3.377379775047302246e-01 -6.530676484107971191e-01 -2.618881762027740479e-01 -3.214043080806732178e-01 -4.082450270652770996e-01 -1.497126519680023193e-01
-3.460196554660797119e-01 -1.029298231005668640e-01 -5.511844158172607422e-01 -3.373803198337554932e-02 -1.847761124372482300e-02 -7.432613372802734375e-01 9.861125797033309937e-02 4.722647741436958313e-02
-3.572389483451843262e-01 -2.637066543102264404e-01 -3.274669945240020752e-01 2.808360457420349121e-01 3.891259431838989258e-01 -2.750558853149414062e-01 -6.231111288070678711e-01 -3.732795640826225281e-02
-4.677995294332504272e-02 6.321113109588623047e-01 -5.533657073974609375e-01 -1.282638013362884521e-01 5.302656814455986023e-02 -4.710390567779541016e-01 -1.204205080866813660e-01 -1.907642334699630737e-01
-1.566616147756576538e-01 2.383046001195907593e-01 -6.176583170890808105e-01 1.569827347993850708e-01 -5.019115284085273743e-02 -6.616051793098449707e-01 -1.148778386414051056e-02 -2.686079740524291992e-01
3.968462646007537842e-01 5.222514271736145020e-01 2.333058044314384460e-02 5.967179685831069946e-02 -1.683039963245391846e-01 -5.186514854431152344e-01 -4.754505455493927002e-01 -2.056275755167007446e-01
5.473356246948242188e-01 -4.123254716396331787e-01 -1.370216757059097290e-01 1.490443497896194458e-01 -8.201347291469573975e-02 -5.039862394332885742e-01 -4.295464456081390381e-01 2.101998180150985718e-01
9.830955415964126587e-02 -2.662363648414611816e-01 -3.966794312000274658e-01 -6.678284406661987305e-01 -2.559694647789001465e-01 -4.475329816341400146e-01 -2.212237268686294556e-01 -3.684971481561660767e-02
1.718844771385192871e-01 -4.475028216838836670e-01 -2.486705631017684937e-01 4.564379751682281494e-01 2.447856813669204712e-01 -4.560046494007110596e-01 -4.294733107089996338e-01 -2.184412777423858643e-01
4.644648134708404541e-01 4.813817441463470459e-01 -1.810485571622848511e-01 1.193137243390083313e-01 -3.045674562454223633e-01 -3.463666141033172607e-01 -4.621443450450897217e-01 2.814626097679138184e-01
-1.897440254688262939e-01 8.923859149217605591e-02 -2.023415863513946533e-01 -1.690549254417419434e-01 -3.441722393035888672e-01 -7.523893117904663086e-01 -9.585130214691162109e-02 -4.390675723552703857e-01
-2.577216625213623047e-01 -3.920558989048004150e-01 3.840218111872673035e-02 1.611143648624420166e-01 4.135486781597137451e-01 -6.109572649002075195e-01 -3.930583298206329346e-01 2.316311895847320557e-01
2.903656959533691406e-01 4.676985740661621094e-01 6.594599783420562744e-02 2.280738204717636108e-01 -2.819610536098480225e-01 -5.301528573036193848e-01 -5.021940469741821289e-01 1.667815893888473511e-01
1.931533217430114746e-01 2.178779058158397675e-02 -6.057870984077453613e-01 5.588642954826354980e-01 -9.192567318677902222e-02 -3.480408191680908203e-01 -2.747930884361267090e-01 -2.789550423622131348e-01
-1.747909784317016602e-01 1.769303381443023682e-01 -5.984757542610168457e-01 1.460310257971286774e-02 -2.556776702404022217e-01 -7.032639980316162109e-01 1.384716480970382690e-01 2.513192221522331238e-02
5.055670142173767090e-01 7.698578294366598129e-03 -9.714016318321228027e-02 3.742820024490356445e-01 -3.799360990524291992e-01 -4.498522281646728516e-01 -4.640802443027496338e-01 1.809160113334655762e-01
-1.718736141920089722e-01 2.077282816171646118e-01 -4.171618223190307617e-01 5.634931325912475586e-01 2.635629177093505859e-01 -2.436065524816513062e-01 -5.230203270912170410e-01 -1.827568560838699341e-01
2.039577364921569824e-01 2.673039911314845085e-03 -7.549064159393310547e-01 1.172095444053411484e-02 3.500830531120300293e-01 -5.135499238967895508e-01 2.841535722836852074e-03 4.553224146366119385e-02
6.065712124109268188e-02 -3.164739608764648438e-01 -3.097078204154968262e-01 -6.338703036308288574e-01 -3.892077207565307617e-01 -3.374023139476776123e-01 -3.642326891422271729e-01 2.158532291650772095e-02
1.500171422958374023e-01 1.519710421562194824e-01 1.802179217338562012e-01 -3.970515727996826172e-01 -4.027144014835357666e-01 -2.804814279079437256e-01 -7.069472074508666992e-01 -1.537793725728988647e-01
3.478015661239624023e-01 5.577850341796875000e-01 -1.901336386799812317e-02 8.974996954202651978e-02 -1.849438250064849854e-01 -5.253874659538269043e-01 -4.358995556831359863e-01 -2.434108108282089233e-01
-4.183744192123413086e-01 2.619042098522186279e-01 -2.308700233697891235e-01 -3.990988731384277344e-01 -3.952997922897338867e-01 -4.317689836025238037e-01 -3.777365088462829590e-01 -2.416957467794418335e-01
4.240340590476989746e-01 6.713929772377014160e-02 -8.897475153207778931e-02 1.008755341172218323e-01 -5.699198842048645020e-01 -3.041164875030517578e-01 -5.437552332878112793e-01 2.909125983715057373e-01
-9.633608907461166382e-02 8.153095096349716187e-02 -6.879403591156005859e-01 2.639575302600860596e-01 -3.118543624877929688e-01 -4.853566884994506836e-01 -1.303546428680419922e-01 -3.021924793720245361e-01
-2.307869046926498413e-01 2.444112896919250488e-01 -5.819807648658752441e-01 -3.995691835880279541e-01 1.209398061037063599e-01 -5.766813158988952637e-01 -1.136246100068092346e-01 -1.689530909061431885e-01
-1.727449446916580200e-01 1.871198862791061401e-01 -5.467162728309631348e-01 -2.610834538936614990e-01 -3.010660111904144287e-01 -6.229858398437500000e-01 6.736952811479568481e-02 2.911899983882904053e-01
-3.676899373531341553e-01 -2.179126441478729248e-01 6.171610951423645020e-02 -2.493839859962463379e-01 -4.628964066505432129e-01 -4.998734891414642334e-01 -5.211166739463806152e-01 -1.249311491847038269e-01
4.743137061595916748e-01 -5.283439997583627701e-03 -3.119189739227294922e-01 7.066580653190612793e-02 -4.340237975120544434e-01 -1.434718817472457886e-01 -5.289570689201354980e-01 4.288998544216156006e-01
9.017238393425941467e-03 -7.371692359447479248e-02 2.877685725688934326e-01 -3.256732821464538574e-01 -1.283891946077346802e-01 -3.673960268497467041e-01 -7.987518310546875000e-01 1.270527839660644531e-01
-9.105857461690902710e-02 -4.971424639225006104e-01 -1.312664896249771118e-01 3.444387316703796387e-01 -1.638753414154052734e-01 -1.537751406431198120e-01 -7.167577147483825684e-01 -2.108205258846282959e-01
3.021398782730102539e-01 3.221780955791473389e-01 -5.853531956672668457e-01 3.881652653217315674e-01 3.683905899524688721e-01 -3.383827507495880127e-01 -2.102730870246887207e-01 1.310447901487350464e-01
3.707012832164764404e-01 -1.586260497570037842e-01 2.371967434883117676e-01 -1.419235169887542725e-01 -5.856365710496902466e-02 -4.818956553936004639e-01 -6.577498912811279297e-01 3.045088946819305420e-01
-1.958426237106323242e-01 -2.932484149932861328e-01 -4.112788140773773193e-01 -5.438050627708435059e-02 -4.868692904710769653e-02 -7.056707143783569336e-01 -7.862372696399688721e-02 -4.438697993755340576e-01
-4.636563733220100403e-02 8.252389729022979736e-02 3.414143323898315430e-01 -2.668415606021881104e-01 -3.598375022411346436e-01 -4.596549570560455322e-01 -6.746659278869628906e-01 8.562909066677093506e-02
1.562777310609817505e-01 1.915402859449386597e-01 3.740017414093017578e-01 -2.409856021404266357e-01 -7.606051117181777954e-02 -6.097597479820251465e-01 -5.749667286872863770e-01 -1.809951364994049072e-01
-1.096930578351020813e-01 3.812690973281860352e-01 -6.632540822029113770e-01 -4.089009165763854980e-01 2.056972086429595947e-01 -4.010354280471801758e-01 -1.668304949998855591e-01 6.724765151739120483e-02
1.541025340557098389e-01 -2.627106606960296631e-01 2.292045950889587402e-01 -3.803583383560180664e-01 5.791892483830451965e-02 -3.807708919048309326e-01 -7.248423695564270020e-01 1.905007809400558472e-01
5.003283917903900146e-02 2.820314466953277588e-01 3.973018005490303040e-02 1.041289493441581726e-01 -4.810124933719635010e-01 -4.866928458213806152e-01 -6.520110368728637695e-01 -1.103279590606689453e-01
3.065058588981628418e-01 4.539578855037689209e-01 1.393471956253051758e-01 1.986454725265502930e-01 3.273468837141990662e-02 -6.175323724746704102e-01 -4.523953497409820557e-01 2.324206680059432983e-01
1.863828152418136597e-01 -1.072731539607048035e-01 -8.170409500598907471e-02 5.524798631668090820e-01 -7.003276795148849487e-02 -5.530433058738708496e-01 -3.229155838489532471e-01 -4.762439727783203125e-01
5.622083544731140137e-01 -2.219277322292327881e-01 -7.543746381998062134e-02 2.904602587223052979e-01 -1.224884539842605591e-01 -4.428913593292236328e-01 -5.100439786911010742e-01 2.707599401473999023e-01
-2.980300188064575195e-01 -2.866942882537841797e-01 -3.481380641460418701e-01 1.763327717781066895e-01 -1.503874361515045166e-01 -4.394046217203140259e-02 -7.446103096008300781e-01 3.125691413879394531e-01
-4.520759880542755127e-01 3.266952037811279297e-01 -3.575043380260467529e-01 -1.681788563728332520e-01 -2.864298224449157715e-01 -5.849488377571105957e-01 -1.266109198331832886e-01 3.042473495006561279e-01
4.232620298862457275e-01 5.351462215185165405e-02 6.647340953350067139e-02 3.811977505683898926e-01 -1.335639655590057373e-01 -6.345061659812927246e-01 -3.682637810707092285e-01 3.349617719650268555e-01
-3.944499790668487549e-01 -3.948693722486495972e-02 -6.096231341361999512e-01 -4.345735907554626465e-01 -3.219686076045036316e-02 -5.142167210578918457e-01 -1.199638023972511292e-01 5.008651316165924072e-02
5.568371415138244629e-01 -4.602798819541931152e-01 -2.416376918554306030e-01 1.693063676357269287e-01 -1.290758699178695679e-01 -4.799096882343292236e-01 -3.581376075744628906e-01 1.256376653909683228e-01
-3.404322266578674316e-01 -1.544964909553527832e-01 -1.115579977631568909e-01 1.378205567598342896e-01 4.738864004611968994e-01 -3.362339138984680176e-01 -6.951962113380432129e-01 -8.875664323568344116e-02
1.976852715015411377e-01 -1.636225581169128418e-01 2.921943366527557373e-01 -3.597899675369262695e-01 -1.650491654872894287e-01 -6.219342947006225586e-01 -4.079897105693817139e-01 3.725893497467041016e-01
-3.946259617805480957e-01 -2.436755746603012085e-01 -5.531482100486755371e-01 -2.291081547737121582e-01 1.580337248742580414e-02 -2.035486698150634766e-01 -4.464334547519683838e-01 4.306325912475585938e-01
1.265201345086097717e-02 -4.591539800167083740e-01 -3.080976009368896484e-01 9.513554722070693970e-02 5.147348642349243164e-01 -4.565924406051635742e-01 -3.806323707103729248e-01 2.583275139331817627e-01
4.320922493934631348e-02 -1.193545237183570862e-01 1.949939131736755371e-01 -1.612618714570999146e-01 -3.431359231472015381e-01 -2.227057218551635742e-01 -8.604651093482971191e-01 -1.100867092609405518e-01
-2.551400661468505859e-01 6.733309710398316383e-04 -3.814423382282257080e-01 -1.633219569921493530e-01 -1.756540685892105103e-01 -7.781154513359069824e-01 2.161065675318241119e-02 -3.548882603645324707e-01
-6.002095937728881836e-01 -7.339772582054138184e-02 -5.068824887275695801e-01 9.996128082275390625e-02 -1.330086588859558105e-01 -5.236606001853942871e-01 -2.511223554611206055e-01 -1.116471365094184875e-01
-5.826123356819152832e-01 2.758426964282989502e-01 -2.930875420570373535e-01 2.916826866567134857e-02 -2.044331580400466919e-01 -6.129662394523620605e-01 -1.310556381940841675e-01 2.510510385036468506e-01
-5.327018499374389648e-01 3.299427628517150879e-01 -4.560761153697967529e-01 3.099070489406585693e-01 -2.279742658138275146e-01 -3.600961267948150635e-01 -2.923287749290466309e-01 1.903184354305267334e-01
1.910481005907058716e-01 5.468948483467102051e-01 1.918104737997055054e-01 -5.767957121133804321e-02 9.171594679355621338e-02 -5.391066074371337891e-01 -5.626378655433654785e-01 9.316372871398925781e-02
6.928232312202453613e-01 -1.618590950965881348e-01 -6.173083558678627014e-02 9.304694831371307373e-02 -1.250923126935958862e-01 -6.239017248153686523e-01 -2.764507830142974854e-01 -1.694474136456847191e-03
-3.541046082973480225e-01 -2.949672639369964600e-01 -5.392609834671020508e-01 -1.371945738792419434e-01 1.104941293597221375e-01 -6.698639392852783203e-01 3.050542622804641724e-02 1.269738376140594482e-01
-2.399011552333831787e-01 2.054311186075210571e-01 -4.092823565006256104e-01 5.115339159965515137e-01 2.688128650188446045e-01 -5.556339025497436523e-01 -2.287292927503585815e-01 -1.943193376064300537e-01
-2.673244774341583252e-01 1.249475330114364624e-01 -2.698732614517211914e-01 -4.688735604286193848e-01 -8.073730766773223877e-02 -3.762588500976562500e-01 -3.744964301586151123e-01 5.761209130287170410e-01
-4.787637591361999512e-01 -1.429308652877807617e-01 -7.587918639183044434e-02 -8.657939732074737549e-02 1.560343205928802490e-01 -3.033213317394256592e-01 -7.584971785545349121e-01 -2.131520509719848633e-01
6.270007491111755371e-01 2.354463748633861542e-02 -3.018586337566375732e-01 1.153637394309043884e-01 -2.080271840095520020e-01 -3.934507668018341064e-01 -3.966153562068939209e-01 3.827609121799468994e-01
-1.543220281600952148e-01 -3.129108250141143799e-01 -6.268466711044311523e-01 8.140888065099716187e-02 2.634318470954895020e-01 -5.598856806755065918e-01 -1.491029560565948486e-01 -2.713066339492797852e-01
4.857020974159240723e-01 3.709193319082260132e-02 -1.565100848674774170e-01 5.333208441734313965e-01 -2.006819397211074829e-01 -4.115180671215057373e-01 -4.779975712299346924e-01 1.252562552690505981e-01
1.109981462359428406e-01 3.231767565011978149e-02 -4.859538674354553223e-01 6.629419922828674316e-01 1.077682748436927795e-01 -3.535168468952178955e-01 -3.767350316047668457e-01 -1.802059561014175415e-01
4.973468184471130371e-01 7.223375141620635986e-02 -1.775510013103485107e-01 4.408996999263763428e-01 2.529841102659702301e-02 -4.548094272613525391e-01 -4.524643421173095703e-01 3.305995166301727295e-01
-1.406306475400924683e-01 -1.615656539797782898e-02 -3.426236808300018311e-01 1.550890207290649414e-01 -5.411880612373352051e-01 -2.546850033104419708e-02 -7.251406908035278320e-01 1.384061425924301147e-01
3.667125105857849121e-01 2.090882658958435059e-01 -1.099617630243301392e-01 4.812513291835784912e-01 -2.021715492010116577e-01 -5.436162948608398438e-01 -3.780686259269714355e-01 3.142955005168914795e-01
2.546105980873107910e-01 6.424515843391418457e-01 1.362011674791574478e-02 -3.996757790446281433e-02 -1.343376561999320984e-02 -5.062148571014404297e-01 -4.286010563373565674e-01 2.837494313716888428e-01
1.226754486560821533e-01 -3.158155977725982666e-01 -2.700567543506622314e-01 5.765169858932495117e-01 7.701677083969116211e-02 -2.500084936618804932e-01 -6.353755593299865723e-01 -8.815243095159530640e-02
5.127332806587219238e-01 1.546745598316192627e-01 -2.329719662666320801e-01 4.893054664134979248e-01 5.148991197347640991e-02 -3.995542228221893311e-01 -4.513648748397827148e-01 2.312132269144058228e-01
3.846772611141204834e-01 1.900719702243804932e-01 -1.289566606283187866e-01 5.121194720268249512e-01 -5.946885049343109131e-02 -5.311927199363708496e-01 -4.025939106941223145e-01 -2.986899614334106445e-01
-6.268433332443237305e-01 2.429622225463390350e-02 -3.662499487400054932e-01 -6.449440866708755493e-02 2.233977429568767548e-02 -6.605523228645324707e-01 -1.362946033477783203e-01 -1.130228787660598755e-01
1.888212710618972778e-01 3.215175867080688477e-01 -4.424498081207275391e-01 5.032678246498107910e-01 3.109375834465026855e-01 -3.602898418903350830e-01 -4.209231138229370117e-01 9.091472625732421875e-02
1.896010190248489380e-01 4.261582195758819580e-01 2.714742422103881836e-01 3.790022805333137512e-03 2.317749708890914917e-01 -5.886714458465576172e-01 -5.425022244453430176e-01 1.190205216407775879e-01
-5.062161087989807129e-01 2.902991883456707001e-02 -2.124134153127670288e-01 -9.635503590106964111e-02 4.453580975532531738e-01 -4.995062947273254395e-01 -3.753615021705627441e-01 -3.158355951309204102e-01
-2.240109294652938843e-01 3.757030069828033447e-01 -6.551149487495422363e-01 -3.529161810874938965e-01 -4.779230430722236633e-02 -3.918712437152862549e-01 -1.715777367353439331e-01 2.639221847057342529e-01
-3.918378055095672607e-01 8.277761936187744141e-02 -2.679668962955474854e-01 -3.291977345943450928e-01 2.923352122306823730e-01 -2.353372871875762939e-01 -5.306095480918884277e-01 4.868712723255157471e-01
4.506022483110427856e-02 -9.297388046979904175e-02 -3.290763795375823975e-01 6.736513972282409668e-01 -3.040273487567901611e-01 -3.922285139560699463e-01 -3.541092872619628906e-01 -2.357091754674911499e-01
-1.557661443948745728e-01 -5.733138918876647949e-01 -2.687253989279270172e-02 8.111738413572311401e-02 2.237894833087921143e-01 -5.957862734794616699e-01 -3.630874454975128174e-01 3.207341134548187256e-01
-2.151398360729217529e-02 2.417841553688049316e-01 -5.109313726425170898e-01 5.340493321418762207e-01 1.196419671177864075e-01 -5.325985550880432129e-01 -2.888445258140563965e-01 -1.158081963658332825e-01
-5.867950916290283203e-01 3.385316431522369385e-01 -2.982198596000671387e-01 -1.331907957792282104e-01 -1.147397682070732117e-01 -2.037786245346069336e-01 -5.827248692512512207e-01 2.003341019153594971e-01
-4.199147224426269531e-01 4.114875942468643188e-02 -2.534981369972229004e-01 -2.969632856547832489e-02 -2.539644539356231689e-01 -9.012748301029205322e-02 -8.212200403213500977e-01 9.905554354190826416e-02
1.638695299625396729e-01 4.325922727584838867e-01 1.243692189455032349e-01 3.017361760139465332e-01 -3.076881766319274902e-01 -3.571975231170654297e-01 -6.746380329132080078e-01 4.582637920975685120e-02
2.363363206386566162e-01 -3.197240233421325684e-01 6.996872276067733765e-02 -4.258680343627929688e-01 -3.096262924373149872e-02 -2.615982294082641602e-01 -7.534433603286743164e-01 1.363569051027297974e-01
-5.983144789934158325e-02 4.182220995426177979e-02 9.066572040319442749e-02 1.740871816873550415e-01 5.719777941703796387e-01 -3.909627795219421387e-01 -6.064983010292053223e-01 3.290803432464599609e-01
-1.998340636491775513e-01 6.136828567832708359e-03 1.756196916103363037e-01 6.397075206041336060e-02 -3.775668442249298096e-01 -1.569207757711410522e-01 -8.406746387481689453e-01 -2.262287884950637817e-01
5.505149364471435547e-01 -3.829842805862426758e-01 -2.996487319469451904e-01 2.368164509534835815e-01 -2.032260149717330933e-01 -4.422351419925689697e-01 -3.447911739349365234e-01 2.205246090888977051e-01
-6.390796899795532227e-01 3.063046932220458984e-01 -3.538961112499237061e-01 2.230520993471145630e-01 -1.506860703229904175e-01 -3.244709372520446777e-01 -3.839919269084930420e-01 2.175370156764984131e-01
4.020896852016448975e-01 3.206878602504730225e-01 2.066259384155273438e-01 -2.846839651465415955e-02 1.630990020930767059e-02 -6.937477588653564453e-01 -4.126935303211212158e-01 -2.002764791250228882e-01
-2.031861096620559692e-01 6.081611663103103638e-02 -7.936130762100219727e-01 -6.034813448786735535e-02 -2.578368186950683594e-01 -4.943567216396331787e-01 -9.717342257499694824e-02 3.524567559361457825e-02
1.592755466699600220e-01 -2.504214048385620117e-01 1.379207074642181396e-01 -4.312126934528350830e-01 -1.789155155420303345e-01 -2.199914753437042236e-01 -7.688583731651306152e-01 1.881591230630874634e-01
3.769975602626800537e-01 1.774083375930786133e-01 -1.015841811895370483e-01 4.278048872947692871e-01 -1.517399549484252930e-01 -6.907030940055847168e-01 -1.284842193126678467e-01 3.412606418132781982e-01
2.159905284643173218e-01 2.580187320709228516e-01 9.641551971435546875e-02 4.761582911014556885e-01 -2.383201718330383301e-01 -3.484244048595428467e-01 -6.811642646789550781e-01 9.257979691028594971e-02
-1.737563684582710266e-02 -4.959399700164794922e-01 -1.616217344999313354e-01 2.619469165802001953e-01 4.186245799064636230e-01 -6.072898507118225098e-01 -2.992566227912902832e-01 1.593788266181945801e-01
-1.913451403379440308e-01 -9.267051517963409424e-02 1.352359205484390259e-01 1.281599402427673340e-01 5.456313490867614746e-01 -4.382936060428619385e-01 -6.548370718955993652e-01 3.820068016648292542e-02
-1.713076084852218628e-01 2.321034818887710571e-01 -2.941178679466247559e-01 2.491635680198669434e-01 -1.421344578266143799e-01 1.282706409692764282e-01 -8.543940782546997070e-01 -3.935544937849044800e-02
-2.008838802576065063e-01 -4.364790916442871094e-01 -6.063621863722801208e-02 1.443486362695693970e-01 2.529153227806091309e-01 -5.197544693946838379e-01 -4.137830734252929688e-01 4.891740381717681885e-01
1.629889607429504395e-01 -2.447947263717651367e-01 -4.660544693470001221e-01 6.542792320251464844e-01 -7.260996848344802856e-02 -4.190674424171447754e-01 -2.592679858207702637e-01 -1.418176740407943726e-01
-6.151785850524902344e-01 1.032606437802314758e-01 -3.913069069385528564e-01 -2.467445433139801025e-01 1.320953518152236938e-01 -5.940364599227905273e-01 -1.611904650926589966e-01 2.403723262250423431e-02
-3.291390836238861084e-01 -2.483669072389602661e-01 -2.381180971860885620e-01 4.747900739312171936e-02 -2.302677929401397705e-01 -3.532259166240692139e-01 -3.736688196659088135e-01 6.735033988952636719e-01
-3.011772036552429199e-01 -1.239331290125846863e-01 -2.728602886199951172e-01 -2.551615536212921143e-01 1.662841439247131348e-01 -6.310375034809112549e-02 -7.431130409240722656e-01 4.129445850849151611e-01
-3.151361048221588135e-01 -9.128179401159286499e-02 -5.740438699722290039e-01 9.348836727440357208e-03 1.941113024950027466e-01 -5.968052148818969727e-01 -1.857657432556152344e-01 -3.665767610073089600e-01
3.891295194625854492e-01 3.645511567592620850e-01 1.181430965662002563e-01 2.505997419357299805e-01 -1.084689795970916748e-01 -6.256409287452697754e-01 -4.814080297946929932e-01 -6.306405365467071533e-02
-3.015394806861877441e-01 1.431192308664321899e-01 -5.010101199150085449e-01 -2.184181474149227142e-02 2.961804866790771484e-01 -1.540017426013946533e-01 -5.439045429229736328e-01 4.794071316719055176e-01
-2.912431359291076660e-01 -4.595527052879333496e-02 -4.759990870952606201e-01 -1.332162022590637207e-01 -2.999376654624938965e-01 -4.884382486343383789e-01 -1.688857823610305786e-01 5.582893490791320801e-01
7.572487741708755493e-02 -1.773831695318222046e-01 -4.879080653190612793e-01 -3.275545835494995117e-01 -1.965484172105789185e-01 -2.731936797499656677e-02 -6.711500287055969238e-01 -3.572603464126586914e-01
1.258240491151809692e-01 1.820102781057357788e-01 3.531754314899444580e-01 -3.371657133102416992e-01 -1.106965541839599609e-01 -5.100255012512207031e-01 -6.577641963958740234e-01 -8.713966608047485352e-02
-4.090721011161804199e-01 -4.222539812326431274e-02 -5.257123708724975586e-01 -4.873211383819580078e-01 7.108944654464721680e-02 -3.831850588321685791e-01 -2.753230333328247070e-01 2.988887429237365723e-01
2.055876702070236206e-01 6.659441590309143066e-01 8.687412738800048828e-02 7.251815497875213623e-02 -7.384712807834148407e-03 -5.388101935386657715e-01 -4.455021321773529053e-01 1.122635453939437866e-01
-4.999396502971649170e-01 4.895514547824859619e-01 -1.494346112012863159e-01 -2.684872448444366455e-01 9.650295227766036987e-02 -5.110395550727844238e-01 -2.950939238071441650e-01 2.417204231023788452e-01
5.714477896690368652e-01 -2.661451697349548340e-01 -7.152416557073593140e-02 1.880332380533218384e-01 -9.317646920680999756e-02 -4.571849107742309570e-01 -5.216200947761535645e-01 2.689879834651947021e-01
2.826505005359649658e-01 -3.384474813938140869e-01 1.490859389305114746e-01 -3.961181342601776123e-01 2.022618502378463745e-01 -4.084913134574890137e-01 -6.428910493850708008e-01 -7.308822870254516602e-02
-6.354033350944519043e-01 -1.903059333562850952e-02 -4.072701632976531982e-01 5.732752848416566849e-03 5.237415060400962830e-02 -6.253188252449035645e-01 -1.341332644224166870e-01 -1.350564360618591309e-01
-5.165281891822814941e-01 -2.145701646804809570e-01 -9.084966033697128296e-02 -2.471598386764526367e-01 2.852024137973785400e-01 -2.675000429153442383e-01 -6.702480912208557129e-01 -1.252499073743820190e-01
4.454384557902812958e-03 3.112822473049163818e-01 -6.085076332092285156e-01 -2.527869939804077148e-01 -1.083271652460098267e-01 -3.538259267807006836e-01 -6.073562428355216980e-02 5.729610323905944824e-01
2.994580268859863281e-01 -4.603018611669540405e-02 3.088881671428680420e-01 -4.323675632476806641e-01 -1.855934038758277893e-02 -6.577877998352050781e-01 -4.303343892097473145e-01 8.738128840923309326e-02
4.867130219936370850e-01 -1.263270527124404907e-01 -9.850882738828659058e-02 1.923356056213378906e-01 -1.273909062147140503e-01 -5.430020689964294434e-01 -3.757794499397277832e-01 4.981616735458374023e-01
-3.746894299983978271e-01 3.499725461006164551e-01 -4.379744827747344971e-01 -4.659469723701477051e-01 9.640195965766906738e-02 -5.317375659942626953e-01 -1.880609691143035889e-01 -2.817396447062492371e-02
-2.503210008144378662e-01 1.701095998287200928e-01 -4.633017480373382568e-01 5.054340958595275879e-01 3.866830170154571533e-01 -4.667296707630157471e-01 -2.545663118362426758e-01 -7.826685160398483276e-02
-2.287961989641189575e-01 -1.937453448772430420e-01 5.744216591119766235e-02 1.364692896604537964e-01 5.552610754966735840e-01 -4.686638116836547852e-01 -5.352495908737182617e-01 2.715492546558380127e-01
3.086985945701599121e-01 5.603806972503662109e-01 1.189452782273292542e-01 -1.668094247579574585e-01 1.845566779375076294e-01 -5.519373416900634766e-01 -4.580233097076416016e-01 1.497176755219697952e-02
7.811419665813446045e-02 3.081643879413604736e-01 -2.706092596054077148e-01 5.403537154197692871e-01 3.242089450359344482e-01 -4.419924616813659668e-01 -4.763983488082885742e-01 7.935523986816406250e-02
-1.721595674753189087e-01 7.410585880279541016e-02 1.865382194519042969e-01 3.716193139553070068e-01 2.910595536231994629e-01 -4.819087088108062744e-01 -5.572040081024169922e-01 4.056402742862701416e-01
-3.139059841632843018e-01 -2.152157723903656006e-01 -5.566192269325256348e-01 6.032402813434600830e-02 -4.209002256393432617e-01 -5.935224890708923340e-01 -5.821313336491584778e-02 -9.416205435991287231e-02
-6.677861809730529785e-01 5.253527685999870300e-02 -1.924087554216384888e-01 -1.395260989665985107e-01 8.816409111022949219e-02 -5.522028207778930664e-01 -2.088714689016342163e-01 3.721354603767395020e-01
-4.811030030250549316e-01 -1.277767820283770561e-03 -3.523301780223846436e-01 9.388691931962966919e-02 -4.076492488384246826e-01 -1.114053949713706970e-01 -6.139646172523498535e-01 2.829231023788452148e-01
5.769543647766113281e-01 -3.795111179351806641e-01 -9.697680920362472534e-02 1.819065362215042114e-01 -2.567819505929946899e-02 -5.102666020393371582e-01 -4.224933981895446777e-01 2.026532143354415894e-01
-2.987621724605560303e-01 9.496290236711502075e-03 -5.686295032501220703e-01 1.659653633832931519e-01 -4.881557226181030273e-01 -5.375514030456542969e-01 -5.322464555501937866e-02 1.722686141729354858e-01
-3.138021230697631836e-01 1.740983277559280396e-01 7.988703995943069458e-02 -6.464418768882751465e-02 -3.528638184070587158e-01 -9.882296621799468994e-02 -8.508762717247009277e-01 4.886593669652938843e-02
-2.391505241394042969e-01 -4.376447573304176331e-02 -5.810883045196533203e-01 -2.315516918897628784e-01 4.099124073982238770e-01 -2.545363903045654297e-01 -5.259368419647216797e-01 -2.004631459712982178e-01
2.130887284874916077e-02 -1.584609448909759521e-01 -7.504169344902038574e-01 -3.037844598293304443e-02 -4.834393039345741272e-02 -3.493498563766479492e-01 -3.367054760456085205e-01 -4.154933691024780273e-01
-6.963546574115753174e-02 -3.818418458104133606e-02 -5.673478841781616211e-01 -3.990616202354431152e-01 -3.410492241382598877e-01 1.791207678616046906e-02 -6.246028542518615723e-01 -7.612456381320953369e-02
-3.510470092296600342e-01 -3.587310761213302612e-02 -3.693044483661651611e-01 -4.287546500563621521e-02 2.521096169948577881e-01 -3.838912248611450195e-01 -4.957184493541717529e-01 -5.297044515609741211e-01
-3.194062039256095886e-02 -3.682709634304046631e-01 -2.525271475315093994e-01 -6.750885844230651855e-01 -7.109390944242477417e-02 -2.076070606708526611e-01 -5.318615436553955078e-01 -1.131814643740653992e-01
-2.259198874235153198e-01 -1.340622007846832275e-01 -4.077539145946502686e-01 1.322349458932876587e-01 -2.220213711261749268e-01 -7.521824836730957031e-01 1.605186462402343750e-01 3.261902034282684326e-01
-2.803053557872772217e-01 -2.614512145519256592e-01 -1.140968352556228638e-01 1.952747255563735962e-01 2.214875519275665283e-01 -4.595291018486022949e-01 -6.447368264198303223e-01 -3.549823760986328125e-01
-5.934099853038787842e-02 -2.297377735376358032e-01 -3.656978905200958252e-01 -2.631515562534332275e-01 -4.690272808074951172e-01 -6.933001279830932617e-01 -3.407252952456474304e-02 -1.972378492355346680e-01
1.992794424295425415e-01 3.955663442611694336e-01 -6.918964385986328125e-01 -2.089176923036575317e-01 2.428915537893772125e-02 -2.347164005041122437e-01 -3.191083073616027832e-01 -3.520453870296478271e-01
2.675974369049072266e-02 -1.830875277519226074e-01 -1.063123121857643127e-01 5.319831967353820801e-01 2.702040672302246094e-01 -3.091729283332824707e-01 -6.908851265907287598e-01 -1.597935408353805542e-01
-2.205090373754501343e-01 -2.822765707969665527e-01 -4.750437140464782715e-01 -3.173190727829933167e-02 1.354443132877349854e-01 -6.931864023208618164e-01 -8.257263153791427612e-02 -3.732983469963073730e-01
5.127943158149719238e-01 2.760575115680694580e-01 1.797528713941574097e-01 -3.684189170598983765e-02 -2.693012170493602753e-02 -6.191589236259460449e-01 -4.797621667385101318e-01 -1.136264950037002563e-01
-3.731797337532043457e-01 3.456316888332366943e-02 -3.588754311203956604e-02 -3.377835154533386230e-01 7.161395996809005737e-02 -4.452191889286041260e-01 -4.273122251033782959e-01 5.985084176063537598e-01
-3.084173202514648438e-01 4.499320685863494873e-02 -7.005600333213806152e-01 -2.721388339996337891e-01 1.925873756408691406e-02 -4.506695568561553955e-01 -1.858992874622344971e-01 3.161926269531250000e-01
-1.340754181146621704e-01 1.809195987880229950e-02 -7.568903565406799316e-01 1.075561717152595520e-01 -2.371997684240341187e-01 -2.523168623447418213e-01 -3.852885067462921143e-01 -3.589853942394256592e-01
-3.783881664276123047e-01 -4.547889530658721924e-02 -1.248186528682708740e-01 -3.003346025943756104e-01 3.077426552772521973e-02 -2.376334369182586670e-01 -6.280142068862915039e-01 5.451192855834960938e-01
3.009225726127624512e-01 3.054860532283782959e-01 -7.298758625984191895e-01 -4.723938554525375366e-02 6.107989326119422913e-02 -4.824699163436889648e-01 -8.117082715034484863e-02 -1.951331645250320435e-01
4.943039715290069580e-01 -9.070071578025817871e-02 1.739900857210159302e-01 -9.879237413406372070e-02 2.978832125663757324e-01 -5.667253136634826660e-01 -5.419417023658752441e-01 6.157698482275009155e-02
-2.812189161777496338e-01 -8.164217323064804077e-02 -2.440576404333114624e-01 2.510907351970672607e-01 -3.695201575756072998e-01 -1.978509314358234406e-02 -8.091263771057128906e-01 4.220001865178346634e-03
5.213391184806823730e-01 1.997130177915096283e-02 2.153836935758590698e-01 -1.836001127958297729e-02 6.481947749853134155e-02 -6.218001246452331543e-01 -5.146776437759399414e-01 1.592146456241607666e-01
5.652837157249450684e-01 -2.386174201965332031e-01 -9.754886478185653687e-02 2.260423451662063599e-01 -1.283172369003295898e-01 -5.038684010505676270e-01 -4.549163579940795898e-01 2.925876080989837646e-01
1.708939671516418457e-02 5.069719552993774414e-01 -5.958020687103271484e-01 3.627601861953735352e-01 1.899112313985824585e-01 -3.740468919277191162e-01 -2.089217454195022583e-01 1.910144239664077759e-01
-2.834019362926483154e-01 2.262195944786071777e-01 1.151107922196388245e-01 -3.176612257957458496e-01 -2.068181037902832031e-01 -8.379330635070800781e-01 -9.236957877874374390e-02 -3.018218651413917542e-02
-2.651374042034149170e-02 1.108472272753715515e-01 -5.514866113662719727e-01 -3.643157482147216797e-01 -1.098993718624114990e-01 4.402654618024826050e-02 -6.880556344985961914e-01 -2.504191398620605469e-01
-1.202003955841064453e-01 -2.395482063293457031e-01 -7.424992322921752930e-01 -2.280059009790420532e-01 1.034808307886123657e-01 -2.420604079961776733e-01 -4.406055212020874023e-01 -2.478750646114349365e-01
-4.378899335861206055e-01 2.346571534872055054e-02 1.859638243913650513e-01 -1.314248740673065186e-01 4.485564678907394409e-02 -2.591642439365386963e-01 -8.205542564392089844e-01 -1.155830919742584229e-01
-2.493044286966323853e-01 -1.992954313755035400e-01 -5.416871234774589539e-02 3.888064920902252197e-01 3.462453484535217285e-01 -5.668056011199951172e-01 -4.810081720352172852e-01 -2.673958539962768555e-01
1.231670081615447998e-01 -2.971190214157104492e-01 -3.177390620112419128e-02 5.853275060653686523e-01 4.652345180511474609e-02 -5.731481909751892090e-01 -4.150729477405548096e-01 -2.235705405473709106e-01
-5.644079446792602539e-01 -4.364605620503425598e-02 -2.794060707092285156e-01 -9.467332065105438232e-02 7.925957441329956055e-02 -4.707407355308532715e-01 -2.495690882205963135e-01 5.498585700988769531e-01
-1.575863063335418701e-01 2.046256139874458313e-02 9.004002809524536133e-02 2.202531248331069946e-01 4.292662441730499268e-01 -3.842712938785552979e-01 -6.639599800109863281e-01 3.812511265277862549e-01
-3.719560503959655762e-01 1.438643932342529297e-01 -1.294525414705276489e-01 -9.367684274911880493e-02 3.921189904212951660e-01 -1.702027916908264160e-01 -7.596212625503540039e-01 -2.359400093555450439e-01
1.423469930887222290e-01 4.976987838745117188e-02 2.972492873668670654e-01 -1.270424425601959229e-01 -1.670180261135101318e-01 -3.214162290096282959e-01 -8.611344695091247559e-01 2.696910174563527107e-03
4.390710890293121338e-01 4.102142900228500366e-02 -1.164441928267478943e-01 5.311212539672851562e-01 -1.488110274076461792e-01 -5.140299201011657715e-01 -4.313115179538726807e-01 1.936068534851074219e-01
-1.184283792972564697e-01 6.586493551731109619e-02 -7.509273290634155273e-02 2.382710129022598267e-01 -3.633458614349365234e-01 -7.972647435963153839e-03 -8.806700706481933594e-01 -1.075220853090286255e-01
-3.645764887332916260e-01 -6.638024002313613892e-02 -1.716487109661102295e-01 -7.377241551876068115e-02 -2.632131278514862061e-01 -8.475638628005981445e-01 -1.963792555034160614e-02 -1.993505656719207764e-01
5.824357271194458008e-01 -3.514243066310882568e-01 -3.977506756782531738e-01 5.828077904880046844e-03 -2.125870883464813232e-01 -4.309426844120025635e-01 -2.506202161312103271e-01 2.920869290828704834e-01
5.239418148994445801e-01 -1.727050170302391052e-02 3.007300384342670441e-02 3.254451453685760498e-01 -1.706599593162536621e-01 -5.237671732902526855e-01 -5.288113355636596680e-01 1.878022551536560059e-01
-2.951692640781402588e-01 1.984727084636688232e-01 -3.567213714122772217e-01 5.752964019775390625e-01 2.426960766315460205e-01 -4.950310587882995605e-01 -3.159529864788055420e-01 -1.071640476584434509e-01
-4.543130099773406982e-01 1.549981720745563507e-02 -1.454365402460098267e-01 -4.321369528770446777e-01 3.188846111297607422e-01 -2.781019210815429688e-01 -5.483701825141906738e-01 3.251575529575347900e-01
-2.686893045902252197e-01 7.180808484554290771e-02 -4.179501235485076904e-01 8.830470591783523560e-02 -5.295826196670532227e-01 -5.595220923423767090e-01 -2.893807366490364075e-02 3.818501234054565430e-01
-1.513289362192153931e-01 -2.046575993299484253e-01 -2.579039931297302246e-01 4.900522530078887939e-01 2.906990647315979004e-01 -4.510430991649627686e-01 -3.819055557250976562e-01 4.413066208362579346e-01
-1.438189297914505005e-01 -2.862464785575866699e-01 -3.313200473785400391e-01 2.558975815773010254e-01 3.626126348972320557e-01 -3.774875998497009277e-01 -4.050146341323852539e-01 5.330111980438232422e-01
3.416608273983001709e-01 2.720406353473663330e-01 1.078267619013786316e-01 3.150876462459564209e-01 -4.671041369438171387e-01 -5.396379828453063965e-01 -4.213736355304718018e-01 -1.067886799573898315e-01
4.944806993007659912e-01 -4.085156321525573730e-01 -2.916818261146545410e-01 1.286956761032342911e-02 -2.453857958316802979e-01 -4.101919829845428467e-01 -3.484854996204376221e-01 3.917221724987030029e-01
-1.222098991274833679e-01 -2.648144774138927460e-02 1.171771511435508728e-01 4.227041304111480713e-01 2.215654700994491577e-01 -3.447938561439514160e-01 -6.654378771781921387e-01 4.256436228752136230e-01
-3.733146488666534424e-01 -8.162665367126464844e-02 -5.661809444427490234e-01 -5.673432722687721252e-02 -2.646003961563110352e-01 -6.771869659423828125e-01 2.420645393431186676e-02 3.181368112564086914e-02
4.800839126110076904e-01 1.270280629396438599e-01 1.444102674722671509e-01 -1.432552188634872437e-01 2.756332159042358398e-01 -5.256682038307189941e-01 -4.811798632144927979e-01 3.580113053321838379e-01
-5.192079544067382812e-01 4.111458361148834229e-02 -2.745075821876525879e-01 -3.481042683124542236e-01 -2.878616750240325928e-01 -5.381393432617187500e-01 -3.043867647647857666e-01 -2.590213119983673096e-01
-4.168665707111358643e-01 -1.126171126961708069e-01 -6.302495598793029785e-01 2.530183196067810059e-01 -3.547298610210418701e-01 -3.921824693679809570e-01 -1.163535863161087036e-01 2.431634515523910522e-01
5.491650104522705078e-01 -7.045196741819381714e-02 -5.152225494384765625e-01 7.981055416166782379e-03 -4.026745259761810303e-01 -2.875222861766815186e-01 -2.229704111814498901e-01 3.652462065219879150e-01
-5.839273929595947266e-01 1.686389595270156860e-01 -2.679897844791412354e-01 1.218666508793830872e-01 -1.397336553782224655e-02 -4.789077639579772949e-01 -2.708455920219421387e-01 4.909322559833526611e-01
-3.679391741752624512e-01 -1.656875014305114746e-01 -7.898733951151371002e-03 -4.170325696468353271e-01 2.224320173263549805e-01 -3.237826824188232422e-01 -6.006876826286315918e-01 3.847764134407043457e-01
-1.484407298266887665e-02 4.206623136997222900e-01 -5.255704522132873535e-01 4.453754723072052002e-01 9.294255822896957397e-02 -2.801219820976257324e-01 -3.357623815536499023e-01 -3.852225244045257568e-01
-1.999182701110839844e-01 1.768613755702972412e-01 -5.707939863204956055e-01 6.336230784654617310e-02 3.517858386039733887e-01 -3.917065262794494629e-01 -3.944444358348846436e-01 -4.076257050037384033e-01
2.620540857315063477e-01 -3.092150986194610596e-01 -8.651289157569408417e-03 5.339116454124450684e-01 4.627400264143943787e-02 -5.095174312591552734e-01 -4.491358697414398193e-01 -2.951357960700988770e-01
-3.333263695240020752e-01 9.695631265640258789e-02 -1.696056574583053589e-01 -4.445135295391082764e-01 -1.965632587671279907e-01 -5.877118706703186035e-01 -2.735462486743927002e-01 -4.407546818256378174e-01
-3.560086488723754883e-01 -8.285693824291229248e-02 -2.459196001291275024e-01 -1.630941033363342285e-01 -4.650730639696121216e-02 -4.366220533847808838e-01 -2.516459524631500244e-01 7.233180403709411621e-01
-4.125900864601135254e-01 3.290066719055175781e-01 -6.275929212570190430e-01 -4.552156105637550354e-02 9.378825128078460693e-02 -3.422450125217437744e-01 -2.841981053352355957e-01 3.447933495044708252e-01
-1.244972050189971924e-01 4.296388626098632812e-01 -7.421661615371704102e-01 -1.467696726322174072e-01 2.284620702266693115e-01 -3.701107501983642578e-01 -1.947194784879684448e-01 -2.159511484205722809e-02
-2.067213505506515503e-01 -2.085300981998443604e-01 9.696874022483825684e-02 2.842747867107391357e-01 3.245315253734588623e-01 -3.004001677036285400e-01 -7.893486618995666504e-01 -7.024278491735458374e-02
2.052500098943710327e-02 -4.400089085102081299e-01 -1.488306745886802673e-02 -2.058950662612915039e-01 2.184131294488906860e-01 -5.035526156425476074e-01 -3.835124373435974121e-01 5.612533092498779297e-01
1.107527911663055420e-01 1.085642725229263306e-01 -3.126650452613830566e-01 2.978490889072418213e-01 -1.011818796396255493e-01 5.365452170372009277e-02 -8.759630322456359863e-01 -9.511306136846542358e-02
-3.042648732662200928e-01 -4.409507811069488525e-01 -6.463640332221984863e-01 -1.138803213834762573e-01 -1.668710857629776001e-01 -4.720825850963592529e-01 -1.277934312820434570e-01 1.232513114809989929e-01
-2.285158187150955200e-01 -3.508605957031250000e-01 -1.951963901519775391e-01 6.442497670650482178e-02 -4.025719761848449707e-01 -3.465122878551483154e-01 -5.691580176353454590e-01 -4.199396967887878418e-01
4.952318370342254639e-01 -2.584038674831390381e-01 1.108337715268135071e-01 8.110874146223068237e-02 -3.463850170373916626e-02 -4.672535955905914307e-01 -6.066144704818725586e-01 2.856628894805908203e-01
-3.105403780937194824e-01 1.415054947137832642e-01 -4.583784937858581543e-01 -1.720809936523437500e-02 -3.075064718723297119e-01 -1.296608056873083115e-02 -7.062185406684875488e-01 2.822420597076416016e-01
4.885820448398590088e-01 -1.705710738897323608e-01 -1.561394780874252319e-01 1.449692845344543457e-01 -5.965409055352210999e-02 -4.143417775630950928e-01 -4.595778882503509521e-01 5.480401515960693359e-01
1.897258609533309937e-01 -3.934231400489807129e-02 2.951436936855316162e-01 -3.395961225032806396e-01 -6.299640238285064697e-02 -5.484917163848876953e-01 -5.470210313796997070e-01 3.949396908283233643e-01
8.141547441482543945e-02 -3.620400428771972656e-01 -2.918075323104858398e-01 -1.129140853881835938e-01 -3.798578083515167236e-01 -6.960780024528503418e-01 -8.140240609645843506e-02 -3.591020703315734863e-01
-1.954773515462875366e-01 -4.076799154281616211e-01 -4.189389571547508240e-02 -6.690284609794616699e-02 3.707424700260162354e-01 -2.443872690200805664e-01 -7.690890431404113770e-01 -2.610601671040058136e-02
1.203112378716468811e-01 -2.608214318752288818e-02 -5.951255559921264648e-01 -8.690799772739410400e-02 -2.203393727540969849e-01 -5.240052938461303711e-01 -1.676412820816040039e-01 -5.214242339134216309e-01
4.274863600730895996e-01 -1.153966411948204041e-01 -1.328844279050827026e-01 4.192930161952972412e-01 -1.313421279191970825e-01 -6.096159219741821289e-01 -2.827776074409484863e-01 3.763357102870941162e-01
-3.836920261383056641e-01 3.435894250869750977e-01 -3.092499375343322754e-01 -4.792755469679832458e-02 -3.762893676757812500e-01 -5.227487683296203613e-01 -1.354167908430099487e-01 4.512168467044830322e-01
-1.108659580349922180e-01 2.300092726945877075e-01 -3.633178174495697021e-01 2.756632268428802490e-01 -1.859159767627716064e-01 1.411856859922409058e-01 -8.198454976081848145e-01 1.302454154938459396e-02
4.279320836067199707e-01 -7.124035060405731201e-02 -2.143373787403106689e-01 3.849425017833709717e-01 -1.427505165338516235e-01 -3.481934964656829834e-01 -5.032553076744079590e-01 4.720121622085571289e-01
2.594848722219467163e-02 2.884592115879058838e-01 -6.935678124427795410e-01 -1.246365383267402649e-01 1.530055850744247437e-01 -2.095426619052886963e-01 -4.630688428878784180e-01 -3.712084591388702393e-01
3.244238793849945068e-01 1.536546945571899414e-01 -4.535510838031768799e-01 1.989285796880722046e-01 7.460445910692214966e-02 -7.192802429199218750e-01 1.411115825176239014e-01 -2.881245017051696777e-01
-2.692732214927673340e-01 1.425168961286544800e-01 -5.469662547111511230e-01 5.906488299369812012e-01 -1.867233216762542725e-02 -3.795799016952514648e-01 -3.186470270156860352e-01 -1.147924810647964478e-01
-6.737792491912841797e-02 1.864581257104873657e-01 -4.554809927940368652e-01 5.886957645416259766e-01 -2.252064086496829987e-02 -3.474021553993225098e-01 -4.334457516670227051e-01 -3.124059140682220459e-01
-3.117964267730712891e-01 1.442769169807434082e-01 -5.098345279693603516e-01 4.206911325454711914e-01 4.375346899032592773e-01 -4.424858987331390381e-01 -2.366369664669036865e-01 -4.274913296103477478e-02
-3.425003290176391602e-01 -1.384943723678588867e-01 -3.172399401664733887e-01 -3.422410488128662109e-01 -5.388654395937919617e-02 -2.032708525657653809e-01 -5.714234709739685059e-01 5.243999958038330078e-01
-5.184591412544250488e-01 -1.172463670372962952e-01 -1.452909559011459351e-01 2.093280479311943054e-02 -2.247829884290695190e-01 -5.632948279380798340e-01 -1.448057889938354492e-01 5.541738271713256836e-01
4.422427117824554443e-01 -1.708562523126602173e-01 2.028331607580184937e-01 -3.549833595752716064e-01 2.617652416229248047e-01 -5.315477848052978516e-01 -4.869004786014556885e-01 1.412049978971481323e-01
-3.171751499176025391e-01 -3.109461963176727295e-01 -7.481124997138977051e-01 1.194536089897155762e-01 -1.007516011595726013e-01 -4.176893532276153564e-01 -9.871134907007217407e-02 1.855036616325378418e-01
-2.949354946613311768e-01 -1.070620864629745483e-01 -3.787488862872123718e-02 -3.723004460334777832e-01 1.838173866271972656e-01 -4.408051371574401855e-01 -4.858672618865966797e-01 5.452921986579895020e-01
-2.646076083183288574e-01 -1.521072536706924438e-01 -1.233905106782913208e-01 -4.191987514495849609e-01 3.957464993000030518e-01 -4.491802453994750977e-01 -4.202266037464141846e-01 4.253527522087097168e-01
-1.426285654306411743e-01 2.241538614034652710e-01 -2.989068627357482910e-01 5.645196437835693359e-01 1.638677716255187988e-01 -6.467510461807250977e-01 -1.309232562780380249e-01 -2.431130409240722656e-01
2.476733028888702393e-01 -3.212617635726928711e-01 6.963355094194412231e-02 3.077464103698730469e-01 -9.660313278436660767e-02 -4.868429005146026611e-01 -5.514491200447082520e-01 -4.306366741657257080e-01
-1.278961002826690674e-01 -3.094794750213623047e-01 -5.188301801681518555e-01 -3.069565892219543457e-01 -1.588089168071746826e-01 -2.049027383327484131e-01 -5.632938742637634277e-01 -3.741019070148468018e-01
-7.074715942144393921e-02 -3.909373283386230469e-01 2.001084685325622559e-01 2.292657345533370972e-01 5.257709324359893799e-02 -4.173550605773925781e-01 -6.374198198318481445e-01 4.078025817871093750e-01
-2.462181895971298218e-01 1.296928375959396362e-01 -3.788454830646514893e-01 -1.672611385583877563e-01 3.103001117706298828e-01 -2.356007546186447144e-01 -5.135325789451599121e-01 5.792639255523681641e-01
1.749565750360488892e-01 -3.444756269454956055e-01 -2.422371059656143188e-01 -4.684913158416748047e-01 -3.741182386875152588e-01 -5.691205263137817383e-01 -1.961112022399902344e-01 -2.650314271450042725e-01
-4.121746420860290527e-01 -3.064050674438476562e-01 -3.502074778079986572e-01 -4.748554229736328125e-01 2.290002703666687012e-01 -4.030208885669708252e-01 -3.765416145324707031e-01 1.773259490728378296e-01
-1.590529233217239380e-01 -1.577916294336318970e-01 -7.290233969688415527e-01 -1.942189335823059082e-01 -2.590641677379608154e-01 -2.132181525230407715e-01 -4.756730794906616211e-01 -2.043694704771041870e-01
-1.934895291924476624e-02 3.487334847450256348e-01 -7.336173653602600098e-01 1.363765001296997070e-01 4.245771169662475586e-01 -2.482166737318038940e-01 -2.690853774547576904e-01 8.326701819896697998e-02
-3.496876060962677002e-01 -1.142114400863647461e-01 -5.100085735321044922e-01 -3.525220453739166260e-01 -2.343448996543884277e-01 -1.599374413490295410e-01 -4.620343744754791260e-01 4.316485524177551270e-01
-2.556334733963012695e-01 -2.103284448385238647e-01 3.357113897800445557e-02 -4.173670709133148193e-01 -4.806555509567260742e-01 -5.208358168601989746e-01 -4.594541192054748535e-01 -4.114886373281478882e-02
-3.908909261226654053e-01 -8.349601179361343384e-02 -2.187118083238601685e-01 -1.284652948379516602e-01 -5.815339684486389160e-01 -4.742409288883209229e-01 -3.725336194038391113e-01 -2.720788419246673584e-01
3.053739070892333984e-01 -2.976214885711669922e-01 2.315571904182434082e-01 -3.978348672389984131e-01 2.434179633855819702e-01 -5.567126274108886719e-01 -4.867351055145263672e-01 1.357968524098396301e-02
1.336134821176528931e-01 -7.225133478641510010e-02 2.725448906421661377e-01 -4.460435211658477783e-01 -8.191574364900588989e-02 -5.075258016586303711e-01 -5.256516933441162109e-01 4.038433134555816650e-01
-2.970568239688873291e-01 -1.817992627620697021e-01 -5.012094378471374512e-01 -4.796667993068695068e-01 -6.359533220529556274e-02 -6.177218556404113770e-01 -2.574394829571247101e-02 1.054878532886505127e-01
-2.022959589958190918e-01 3.759001791477203369e-01 -2.592040300369262695e-01 -3.229026198387145996e-01 5.192771553993225098e-01 -4.151105880737304688e-01 -3.558507859706878662e-01 -2.787959873676300049e-01
-6.086162328720092773e-01 1.713577359914779663e-01 -1.154722422361373901e-01 6.603228300809860229e-02 -1.268461048603057861e-01 -5.790430903434753418e-01 -2.069159001111984253e-01 4.339744150638580322e-01
5.225144028663635254e-01 3.308676555752754211e-02 -1.603233367204666138e-01 3.960898220539093018e-01 -3.703340291976928711e-01 -4.788921773433685303e-01 -4.164290130138397217e-01 5.826678127050399780e-02
4.385857582092285156e-01 3.143796026706695557e-01 -6.434906721115112305e-01 1.450779736042022705e-01 2.628722488880157471e-01 -2.255994379520416260e-01 -2.667367756366729736e-01 -2.872884571552276611e-01
-2.965025603771209717e-01 1.152295917272567749e-01 -9.708344936370849609e-02 -2.763917744159698486e-01 -5.198998376727104187e-02 -3.551382422447204590e-01 -4.588348567485809326e-01 6.882116794586181641e-01
-4.645881950855255127e-01 1.276011615991592407e-01 -1.290620714426040649e-01 8.264119178056716919e-02 -7.359545677900314331e-02 -5.443509817123413086e-01 -2.072168886661529541e-01 6.322310566902160645e-01
-4.000682532787322998e-01 -1.651881188154220581e-01 -6.325127482414245605e-01 -2.844553887844085693e-01 7.070343941450119019e-02 -5.596360564231872559e-01 -1.058958470821380615e-01 4.759958386421203613e-02
5.128702521324157715e-02 -8.543254435062408447e-02 -3.752630054950714111e-01 7.198357582092285156e-01 -1.189291775226593018e-01 -4.330828189849853516e-01 -2.932569682598114014e-01 -2.082796245813369751e-01
6.554640531539916992e-01 1.836344897747039795e-01 -2.455690950155258179e-01 -2.187999337911605835e-01 1.385553628206253052e-01 -5.529834628105163574e-01 -2.489139884710311890e-01 2.037674337625503540e-01
2.669225931167602539e-01 2.757382094860076904e-01 -3.076739311218261719e-01 4.829583466053009033e-01 4.595160186290740967e-01 -4.291802644729614258e-01 -3.597848117351531982e-01 3.608056809753179550e-03
-1.832096576690673828e-01 2.698939144611358643e-01 -2.242367118597030640e-01 5.739974379539489746e-01 2.639023959636688232e-01 -3.086640536785125732e-01 -5.707921981811523438e-01 -1.520348489284515381e-01
3.402074053883552551e-02 3.409774601459503174e-02 -1.177563220262527466e-01 5.636547207832336426e-01 4.220955669879913330e-01 -5.006219148635864258e-01 -4.742326140403747559e-01 -1.114592403173446655e-01
-3.177248537540435791e-01 -1.463104933500289917e-01 -4.808637797832489014e-01 -4.479990527033805847e-02 4.373004138469696045e-01 -3.468595445156097412e-01 -4.822284579277038574e-01 -3.167333900928497314e-01
-2.361282706260681152e-01 -9.225460141897201538e-02 1.935864239931106567e-01 -2.120190411806106567e-01 -2.813693881034851074e-01 -8.784871101379394531e-01 -4.001488164067268372e-02 2.819770760834217072e-02
-3.765682280063629150e-01 8.633355796337127686e-02 -3.457981646060943604e-01 -5.692972540855407715e-01 -1.699813753366470337e-01 -4.517770409584045410e-01 -2.719316184520721436e-01 3.164243698120117188e-01
-2.156935632228851318e-01 -1.889786571264266968e-01 -3.015946410596370697e-02 -7.577358186244964600e-02 4.032915830612182617e-01 -8.305835127830505371e-01 -5.111434683203697205e-02 -2.366142719984054565e-01
-2.178316563367843628e-02 -4.024019241333007812e-01 3.439223021268844604e-02 2.150279879570007324e-01 1.775470972061157227e-01 -3.903040587902069092e-01 -7.352759838104248047e-01 -2.562949359416961670e-01
4.835644066333770752e-01 -1.220994070172309875e-01 2.471137642860412598e-01 -1.334450989961624146e-01 1.241610497236251831e-01 -7.121369838714599609e-01 -3.804922103881835938e-01 7.109946012496948242e-02
-4.033918678760528564e-01 4.089944362640380859e-01 -4.406785666942596436e-01 -4.214145243167877197e-01 6.160070002079010010e-02 -5.045905113220214844e-01 -1.971830129623413086e-01 -3.038977459073066711e-02
-2.353378683328628540e-01 3.704209029674530029e-01 -4.603486955165863037e-01 4.678892195224761963e-01 2.225551754236221313e-01 -1.660872697830200195e-01 -5.471455454826354980e-01 -8.895560167729854584e-03
-6.171839237213134766e-01 3.611235618591308594e-01 -2.969496846199035645e-01 1.650661081075668335e-01 -1.441874057054519653e-01 -3.659959137439727783e-01 -3.608039021492004395e-01 2.971958220005035400e-01
-4.248922467231750488e-01 -4.736283048987388611e-02 -4.959823489189147949e-01 2.598854601383209229e-01 -1.230358481407165527e-01 -5.888048410415649414e-01 -2.335553020238876343e-01 -2.954781353473663330e-01
3.583037555217742920e-01 -4.434478655457496643e-02 2.388673089444637299e-02 4.767490625381469727e-01 2.163034379482269287e-01 -5.132564306259155273e-01 -4.759428501129150391e-01 3.241151869297027588e-01
-4.324441850185394287e-01 4.138267040252685547e-02 -6.720244884490966797e-01 -2.593892216682434082e-01 -9.029293805360794067e-02 -4.947969615459442139e-01 -1.626984924077987671e-01 1.137193068861961365e-01
-5.717680975794792175e-02 -1.743355244398117065e-01 -2.639061808586120605e-01 5.047419667243957520e-01 3.699607253074645996e-01 -3.476378917694091797e-01 -5.995842814445495605e-01 -1.571716219186782837e-01
-5.727276206016540527e-01 4.638281185179948807e-03 -4.582113325595855713e-01 2.760381670668721199e-03 2.090556621551513672e-01 -5.181130170822143555e-01 -3.211473226547241211e-01 -2.161372154951095581e-01
-5.051856040954589844e-01 9.635763615369796753e-02 -3.570629060268402100e-01 -2.595127932727336884e-02 -4.452375769615173340e-01 -5.031123161315917969e-01 -2.457566410303115845e-01 3.091610968112945557e-01
3.164105415344238281e-01 2.549032568931579590e-01 -4.536892473697662354e-01 8.169396966695785522e-02 5.392632484436035156e-01 -5.263574123382568359e-01 -2.134052366018295288e-01 -9.487922489643096924e-02
1.438633818179368973e-02 -9.579515457153320312e-02 9.424310177564620972e-02 3.640862926840782166e-02 5.324894562363624573e-02 -1.345429420471191406e-01 -9.788213372230529785e-01 -3.715695440769195557e-02
3.416253626346588135e-02 1.806890219449996948e-01 -7.481138110160827637e-01 -4.500118792057037354e-01 8.074470795691013336e-03 -3.216713964939117432e-01 -3.051942586898803711e-01 -8.554656058549880981e-02
-5.514669790863990784e-02 -4.601868689060211182e-01 -6.571710854768753052e-02 -2.030828595161437988e-02 -5.080740898847579956e-02 -4.150629043579101562e-02 -8.594504594802856445e-01 1.936396509408950806e-01
-1.254625469446182251e-01 2.856075465679168701e-01 -6.303121447563171387e-01 -1.176512092351913452e-01 -2.792172133922576904e-02 -6.896113157272338867e-01 1.155137419700622559e-01 4.319092631340026855e-02
2.186816632747650146e-01 5.720416307449340820e-01 5.168172717094421387e-02 2.720743715763092041e-01 -2.612857222557067871e-01 -5.057997107505798340e-01 -4.709631204605102539e-01 4.838921502232551575e-02
-2.588108181953430176e-01 -2.948364317417144775e-01 -6.897758692502975464e-02 2.278265655040740967e-01 -6.417500376701354980e-01 -5.630608201026916504e-01 -2.458002716302871704e-01 1.127588469535112381e-02
-2.875495254993438721e-01 -2.100936919450759888e-01 -2.796887755393981934e-01 -5.282970070838928223e-01 3.547594249248504639e-01 -5.432026386260986328e-01 -2.815616726875305176e-01 1.251080930233001709e-01
-3.501254916191101074e-01 -1.225785762071609497e-01 -6.757060885429382324e-01 -2.550852298736572266e-01 -2.882025241851806641e-01 -1.473917216062545776e-01 -4.717819094657897949e-01 -1.156558766961097717e-01
4.337659850716590881e-02 1.729110032320022583e-01 -6.666119694709777832e-01 -4.568165838718414307e-01 6.854505091905593872e-02 -1.871376335620880127e-01 -4.494754672050476074e-01 -2.709614932537078857e-01
-2.063394486904144287e-01 -3.325351774692535400e-01 1.000714674592018127e-01 3.465058207511901855e-01 -6.060617417097091675e-02 -6.801298260688781738e-01 -4.923480749130249023e-01 -9.004080295562744141e-02
-4.830375909805297852e-01 1.432883888483047485e-01 -1.433375477790832520e-01 -2.122113704681396484e-01 3.895900547504425049e-01 -3.597044050693511963e-01 -5.781904458999633789e-01 -2.551313340663909912e-01
-1.306165009737014771e-01 -1.355920732021331787e-01 -3.954032361507415771e-01 3.649046719074249268e-01 2.841349244117736816e-01 -4.225820302963256836e-01 -2.248980998992919922e-01 6.042911410331726074e-01
-2.378345131874084473e-01 8.002264797687530518e-02 -6.852396577596664429e-02 4.476808607578277588e-01 -5.183723196387290955e-02 -7.908869981765747070e-01 -2.720400691032409668e-01 -1.724017858505249023e-01
2.846186161041259766e-01 -3.748869299888610840e-01 9.990893304347991943e-02 -4.217394888401031494e-01 1.544375270605087280e-01 -3.183398246765136719e-01 -6.746735572814941406e-01 1.011461317539215088e-01
-4.965413361787796021e-02 4.617600142955780029e-01 -6.970762014389038086e-01 -1.649673879146575928e-01 3.102893531322479248e-01 -3.533397018909454346e-01 -1.841694861650466919e-01 1.270274668931961060e-01
-2.542728483676910400e-01 -3.724542856216430664e-01 -3.040194511413574219e-01 -1.250213533639907837e-01 -1.727802306413650513e-02 1.307730190455913544e-02 -8.178653120994567871e-01 1.385345309972763062e-01
-1.388993859291076660e-01 -1.459007263183593750e-01 -2.151594012975692749e-01 -6.032278537750244141e-01 4.824494123458862305e-01 -3.401312232017517090e-01 -4.360622465610504150e-01 1.031777113676071167e-01
4.145605862140655518e-01 -2.422997802495956421e-01 -4.187252521514892578e-01 1.179987005889415741e-02 -2.687854766845703125e-01 -2.299909144639968872e-01 -3.763688802719116211e-01 5.719835758209228516e-01
5.886347889900207520e-01 -3.252769410610198975e-01 -1.852803975343704224e-01 1.756969541311264038e-01 -3.739776089787483215e-02 -6.501696705818176270e-01 -2.015346884727478027e-01 1.333054602146148682e-01
-1.279509514570236206e-01 2.255165576934814453e-02 -4.943988919258117676e-01 -5.404491424560546875e-01 -1.785267442464828491e-01 -4.089817106723785400e-01 -2.179658859968185425e-01 4.471661150455474854e-01
-1.524060964584350586e-01 4.897399246692657471e-02 2.085243165493011475e-01 2.028908729553222656e-01 4.743902087211608887e-01 -5.053331851959228516e-01 -5.595446228981018066e-01 3.102079331874847412e-01
-3.476841747760772705e-01 4.883175492286682129e-01 -5.907146334648132324e-01 -1.185779366642236710e-02 -8.879327774047851562e-02 -3.707544803619384766e-01 -3.517823517322540283e-01 -1.499449759721755981e-01
-1.801650971174240112e-01 -1.692604124546051025e-01 -4.088004827499389648e-01 -2.998330891132354736e-01 -3.113889098167419434e-01 -3.798851668834686279e-01 -2.617171108722686768e-01 6.100018620491027832e-01
-3.064574003219604492e-01 2.406463176012039185e-01 -5.824458599090576172e-01 -2.220802605152130127e-01 -3.122738599777221680e-01 -5.883279442787170410e-01 -2.483805082738399506e-02 1.238902211189270020e-01
-2.295038402080535889e-01 -2.849137485027313232e-01 1.575515717267990112e-01 -3.021054156124591827e-02 -4.537017643451690674e-01 -7.658486366271972656e-01 -1.832899749279022217e-01 -1.202180534601211548e-01
-2.626274824142456055e-01 -2.464196681976318359e-01 -7.623155117034912109e-01 -7.014956325292587280e-02 2.512760832905769348e-02 -5.091843605041503906e-01 -4.997834935784339905e-02 1.478531360626220703e-01
-3.463369309902191162e-01 -6.704529374837875366e-02 -4.486906230449676514e-01 -1.391120553016662598e-01 1.622841507196426392e-01 -1.825982332229614258e-01 -6.544951796531677246e-01 -4.084582328796386719e-01
-5.223229527473449707e-02 2.186915874481201172e-01 -6.910479664802551270e-01 3.576986193656921387e-01 -9.056532382965087891e-02 -3.767554759979248047e-01 -2.119084596633911133e-01 -3.858735263347625732e-01
-1.628555804491043091e-01 6.223149225115776062e-02 -2.749280333518981934e-01 -2.199013531208038330e-01 -1.075390651822090149e-01 -2.147429883480072021e-01 -4.692191183567047119e-01 7.535365819931030273e-01
-2.441040128469467163e-01 -3.276033401489257812e-01 -5.280157923698425293e-01 -1.505658477544784546e-01 1.894051767885684967e-02 -4.594881832599639893e-01 -3.713544309139251709e-01 -4.268797934055328369e-01
-2.644675672054290771e-01 3.929878473281860352e-01 -5.071029067039489746e-01 -3.582950830459594727e-01 3.175049424171447754e-01 -3.458071947097778320e-01 -3.764031231403350830e-01 -1.673837155103683472e-01
-1.711218655109405518e-01 -4.460636153817176819e-02 -2.372316718101501465e-01 1.539230495691299438e-01 -4.412786364555358887e-01 7.517646998167037964e-02 -8.229401707649230957e-01 1.055814251303672791e-01
-5.999367237091064453e-01 1.406159400939941406e-01 -7.263373583555221558e-02 -7.643453031778335571e-02 -2.189255058765411377e-01 -6.858614683151245117e-01 -1.151884943246841431e-01 2.785361409187316895e-01
-1.447322964668273926e-01 3.077428042888641357e-01 -3.724011182785034180e-01 4.158233404159545898e-01 3.425142168998718262e-01 -3.297617435455322266e-01 -4.799117147922515869e-01 -3.411468267440795898e-01
-5.878944396972656250e-01 9.895729832351207733e-03 -4.750660061836242676e-01 -1.658040583133697510e-01 4.177189245820045471e-02 -4.498584270477294922e-01 -3.389142453670501709e-01 -2.865715324878692627e-01
-2.890156209468841553e-01 2.785511016845703125e-01 -3.405846357345581055e-01 -3.747155070304870605e-01 -3.228460848331451416e-01 -3.115912377834320068e-01 -3.740435242652893066e-01 4.911643266677856445e-01
-3.859677016735076904e-01 -1.255661696195602417e-01 -2.059320807456970215e-01 1.221629902720451355e-01 -8.436162024736404419e-02 -4.207279980182647705e-01 -3.072915971279144287e-01 7.066634297370910645e-01
-3.471162021160125732e-01 -2.514012530446052551e-02 -3.490307033061981201e-01 -5.308160930871963501e-02 -4.078813195228576660e-01 -5.653935074806213379e-01 -2.848786711692810059e-01 -4.324875771999359131e-01
-1.854648441076278687e-01 4.075903445482254028e-02 -4.612413942813873291e-01 5.279829502105712891e-01 4.965193197131156921e-02 -5.519881248474121094e-01 -2.229405045509338379e-01 -3.399607837200164795e-01
-3.969770073890686035e-01 6.942984764464199543e-04 -5.129562616348266602e-01 -1.898298561573028564e-01 -3.273634314537048340e-01 -5.774745941162109375e-01 -2.286335080862045288e-02 3.195039033889770508e-01
-3.675157129764556885e-01 -2.426467388868331909e-01 -2.439194768667221069e-01 -4.093691110610961914e-01 2.831120193004608154e-01 -3.905990719795227051e-01 -5.558733344078063965e-01 1.930275857448577881e-01
-1.672350168228149414e-01 2.822797596454620361e-01 -6.768486499786376953e-01 -2.609344124794006348e-01 1.063287779688835144e-01 -2.594246566295623779e-01 -4.263761341571807861e-01 -3.251710236072540283e-01
-3.356350362300872803e-01 1.011823713779449463e-01 -1.932351887226104736e-01 -5.226454734802246094e-01 -1.719881445169448853e-01 -3.607197105884552002e-01 -4.546560347080230713e-01 -4.474397897720336914e-01
-1.790183782577514648e-01 7.262738794088363647e-02 -3.979017436504364014e-01 2.830138662829995155e-03 -2.613824307918548584e-01 -7.024764418601989746e-01 -7.707470655441284180e-02 -4.864250421524047852e-01
-6.010721325874328613e-01 2.605041563510894775e-01 -2.743925452232360840e-01 -1.105628982186317444e-01 3.788769990205764771e-02 -1.988782882690429688e-01 -5.809054374694824219e-01 3.238751888275146484e-01
-2.122060060501098633e-01 1.635770499706268311e-02 -1.751502305269241333e-01 -4.833824932575225830e-01 1.190943717956542969e-01 -3.480999171733856201e-01 -3.933174014091491699e-01 6.326999664306640625e-01
-5.036078691482543945e-01 -2.298187166452407837e-01 -4.516438543796539307e-01 -3.148036003112792969e-01 -3.612882271409034729e-02 -2.679333388805389404e-01 -5.572534203529357910e-01 8.278911560773849487e-02
5.857362747192382812e-01 -3.441601991653442383e-01 -3.410232365131378174e-01 -1.319782733917236328e-01 -2.678960263729095459e-01 -3.633716702461242676e-01 -2.960852384567260742e-01 3.365678489208221436e-01
-8.596465736627578735e-02 -1.277545373886823654e-02 -2.932368218898773193e-01 -4.815023243427276611e-01 -1.943648308515548706e-01 6.489007174968719482e-02 -7.827054858207702637e-01 1.414150148630142212e-01
-3.159850835800170898e-01 -3.925303220748901367e-01 1.911229789257049561e-01 -2.888419628143310547e-01 -3.673221766948699951e-01 -4.887111186981201172e-01 -4.683997929096221924e-01 1.815305948257446289e-01
2.548998892307281494e-01 -5.310570076107978821e-02 2.454803436994552612e-01 -4.055487811565399170e-01 1.040665134787559509e-01 -5.650767683982849121e-01 -4.378641545772552490e-01 4.308233261108398438e-01
-2.049184292554855347e-01 8.964095264673233032e-02 -3.632780313491821289e-01 -5.546110272407531738e-01 -1.498255282640457153e-01 -5.209227800369262695e-01 -1.955732405185699463e-01 4.223166704177856445e-01
-6.448070406913757324e-01 -4.058107733726501465e-02 -4.883301258087158203e-01 1.247105225920677185e-01 -2.540765106678009033e-01 -4.581423401832580566e-01 -2.052539139986038208e-01 1.094513684511184692e-01
-6.598531454801559448e-02 2.819588594138622284e-02 2.259963303804397583e-01 2.132722884416580200e-01 5.106157660484313965e-01 -5.633140802383422852e-01 -4.940359294414520264e-01 2.759871184825897217e-01
4.496802985668182373e-01 2.681052684783935547e-01 -2.400568127632141113e-01 3.948433399200439453e-01 -2.777525484561920166e-01 -3.504422903060913086e-01 -4.539004564285278320e-01 3.261851966381072998e-01
3.726102784276008606e-02 2.052930593490600586e-01 -2.876829504966735840e-01 5.208475589752197266e-01 4.403418004512786865e-01 -3.599703609943389893e-01 -5.279136300086975098e-01 1.582070998847484589e-02
3.398730754852294922e-01 -2.466778457164764404e-01 1.998243629932403564e-01 -1.901146322488784790e-01 3.782381489872932434e-02 -3.744271993637084961e-01 -7.578827738761901855e-01 -1.776235997676849365e-01
5.811185240745544434e-01 -3.341374695301055908e-01 -3.450918495655059814e-01 2.572555094957351685e-02 -2.935215532779693604e-01 -4.372015893459320068e-01 -2.896448671817779541e-01 2.640243172645568848e-01
-4.605119526386260986e-01 5.404599905014038086e-01 -3.548109233379364014e-01 -2.523162961006164551e-01 1.229403913021087646e-01 -4.689475297927856445e-01 -2.493887394666671753e-01 -9.516673535108566284e-02
-2.583380341529846191e-01 -1.892641335725784302e-01 -6.333460807800292969e-01 -1.964212656021118164e-01 5.701896175742149353e-02 -6.183267235755920410e-01 2.013642154633998871e-02 2.678568959236145020e-01
-4.323951601982116699e-01 1.828957051038742065e-01 -3.871852755546569824e-01 -2.252889424562454224e-01 -8.894308656454086304e-02 -6.337947845458984375e-01 -1.854304969310760498e-01 3.673211634159088135e-01
4.609637558460235596e-01 -1.331724077463150024e-01 -3.201594343408942223e-03 -1.026167869567871094e-01 -5.403626561164855957e-01 -3.454405963420867920e-01 -5.397198200225830078e-01 2.379467338323593140e-01
-3.517472743988037109e-01 -2.383764088153839111e-02 -8.435286581516265869e-02 -4.637613296508789062e-01 -3.561436235904693604e-01 -7.059819698333740234e-01 -1.338356286287307739e-01 -1.017595306038856506e-01
1.527385860681533813e-01 4.699554443359375000e-01 -6.868324279785156250e-01 -2.463632971048355103e-01 2.079769521951675415e-01 -3.014797568321228027e-01 -2.864096760749816895e-01 -8.487756550312042236e-02
-3.766621947288513184e-01 -5.907166749238967896e-02 1.722996309399604797e-02 -2.255196124315261841e-01 -2.157589346170425415e-01 -3.040753602981567383e-01 -6.334284543991088867e-01 5.130642652511596680e-01
5.318169593811035156e-01 -1.437065470963716507e-02 -1.899107396602630615e-01 2.197003811597824097e-01 -2.005153000354766846e-01 -4.051495790481567383e-01 -5.071269273757934570e-01 4.136419296264648438e-01
5.223138332366943359e-01 -2.690760493278503418e-01 -1.813295036554336548e-01 9.642056375741958618e-02 -3.232211172580718994e-01 -5.833665728569030762e-01 -1.983392238616943359e-01 3.584442138671875000e-01
2.142516672611236572e-01 2.469652593135833740e-01 3.117267191410064697e-01 -1.129119843244552612e-01 -2.541371285915374756e-01 -6.002880334854125977e-01 -5.458607077598571777e-01 -2.455325722694396973e-01
1.965149343013763428e-01 1.654161214828491211e-01 -4.330857396125793457e-01 5.142859220504760742e-01 3.125596940517425537e-01 -2.863804697990417480e-01 -5.335180759429931641e-01 -1.327290385961532593e-01
-1.717327684164047241e-01 1.572587490081787109e-01 -5.905154943466186523e-01 -5.231723189353942871e-02 -1.558899134397506714e-01 -6.101200580596923828e-01 -2.311831116676330566e-01 -3.799186348915100098e-01
1.655633002519607544e-02 3.326496109366416931e-02 2.475272566080093384e-01 -9.395243227481842041e-02 -2.850634753704071045e-01 -4.341265857219696045e-01 -5.582727789878845215e-01 5.891748070716857910e-01
-3.765917122364044189e-01 1.015867590904235840e-01 -2.664606273174285889e-01 -3.718566596508026123e-01 2.237539887428283691e-01 -1.756501942873001099e-01 -6.808722019195556641e-01 3.067155480384826660e-01
1.275577694177627563e-01 3.503986820578575134e-02 -2.929560840129852295e-01 4.043529927730560303e-01 5.644086003303527832e-01 -4.047634303569793701e-01 -4.729649722576141357e-01 -1.645912528038024902e-01
-2.684035897254943848e-01 -8.043115586042404175e-02 -2.596219182014465332e-01 -1.148157417774200439e-01 1.257655620574951172e-01 -5.173784494400024414e-01 -4.591427147388458252e-01 5.887228250503540039e-01
1.771943122148513794e-01 2.148265689611434937e-01 1.636017858982086182e-01 5.033518373966217041e-02 -5.106127858161926270e-01 -3.642803728580474854e-01 -6.328775882720947266e-01 -3.149493336677551270e-01
4.169737994670867920e-01 -1.973487287759780884e-01 2.689397633075714111e-01 1.146172638982534409e-03 -2.137756943702697754e-01 -6.365957260131835938e-01 -4.567390382289886475e-01 2.351418733596801758e-01
-4.149541258811950684e-01 -1.021132469177246094e-01 -2.101382911205291748e-01 -2.319185733795166016e-01 2.275079190731048584e-01 -1.649834662675857544e-01 -7.126815319061279297e-01 3.640701770782470703e-01
-2.683970034122467041e-01 2.176803052425384521e-01 -2.059253752231597900e-01 -2.463567554950714111e-01 -5.248435735702514648e-01 -4.700425565242767334e-01 -3.510244786739349365e-01 -3.973191678524017334e-01
4.918089210987091064e-01 -1.984100490808486938e-01 2.569253323599696159e-03 1.154343783855438232e-01 -9.787508100271224976e-02 -5.383028984069824219e-01 -4.388683140277862549e-01 4.620290696620941162e-01
-1.210097968578338623e-01 -2.118901163339614868e-01 9.524147957563400269e-02 8.573161065578460693e-02 4.850858449935913086e-01 -3.044105768203735352e-01 -7.577456235885620117e-01 1.479386240243911743e-01
-5.680046081542968750e-01 -4.766949266195297241e-02 -1.932732909917831421e-01 1.652873307466506958e-01 1.663040667772293091e-01 -4.905114471912384033e-01 -4.576447904109954834e-01 -3.643170595169067383e-01
-4.406972527503967285e-01 1.682135462760925293e-01 -2.558265924453735352e-01 -6.880471110343933105e-02 1.669417619705200195e-01 -7.845740914344787598e-01 -2.945847623050212860e-02 2.510282993316650391e-01
-3.262098133563995361e-01 -3.536686003208160400e-01 -3.522051572799682617e-01 7.133822143077850342e-02 -9.299265593290328979e-02 -2.691722214221954346e-01 -5.587797760963439941e-01 4.960159063339233398e-01
-4.518754780292510986e-01 -4.797568544745445251e-02 -2.402291893959045410e-01 -4.596465826034545898e-02 4.316350817680358887e-01 -2.937000393867492676e-01 -6.319881081581115723e-01 -2.484079301357269287e-01
-2.170539647340774536e-01 -1.408267766237258911e-01 -4.816347956657409668e-01 -2.316627204418182373e-01 1.108475476503372192e-01 -5.289238691329956055e-01 -2.069234699010848999e-01 5.590620636940002441e-01
-4.032254219055175781e-01 -1.509861052036285400e-01 -1.987670063972473145e-01 -4.545562341809272766e-02 1.575964242219924927e-01 -3.764344453811645508e-01 -7.771297097206115723e-01 -5.067421123385429382e-02
-1.569811999797821045e-01 -1.103502586483955383e-01 -2.265821546316146851e-01 -6.469554901123046875e-01 -4.733382165431976318e-01 -3.500223457813262939e-01 -3.830423951148986816e-01 -1.618435955606400967e-03
-9.452598541975021362e-02 -2.469698935747146606e-01 -7.652907818555831909e-02 2.604898624122142792e-02 -2.737670242786407471e-01 -3.911352902650833130e-02 -8.283238410949707031e-01 4.011695683002471924e-01
1.135130319744348526e-02 1.496173888444900513e-01 -7.021208405494689941e-01 -2.046664953231811523e-01 3.543908596038818359e-01 -5.551447868347167969e-01 1.372978091239929199e-02 9.304109215736389160e-02
5.652141571044921875e-01 -1.561694890260696411e-01 -2.230465225875377655e-02 2.209124527871608734e-02 -1.458892226219177246e-01 -5.064578056335449219e-01 -4.507794976234436035e-01 4.173407256603240967e-01
-1.934836655855178833e-01 -8.237978443503379822e-03 -2.889903485774993896e-01 -1.196415647864341736e-01 5.053292587399482727e-02 5.307340621948242188e-02 -8.790115118026733398e-01 2.943387627601623535e-01
-2.421985417604446411e-01 -3.764928877353668213e-02 -1.465753465890884399e-01 -4.859953522682189941e-01 1.275230497121810913e-01 -2.991381883621215820e-01 -5.006357431411743164e-01 5.708456039428710938e-01
-4.791410267353057861e-02 -6.156942248344421387e-01 -2.223142683506011963e-01 2.054281830787658691e-01 2.425593286752700806e-01 -5.147762298583984375e-01 -3.407055735588073730e-01 2.951112985610961914e-01
-2.243218272924423218e-01 -7.204136252403259277e-02 1.012726500630378723e-01 2.148490548133850098e-01 5.546268224716186523e-01 -5.185797810554504395e-01 -5.580282807350158691e-01 1.192212756723165512e-02
-5.781946331262588501e-02 -1.020343452692031860e-01 -5.325462818145751953e-01 3.931804597377777100e-01 1.631125360727310181e-01 -6.457899808883666992e-01 -1.187199205160140991e-01 -3.005071580410003662e-01
-3.357995152473449707e-01 -1.332070529460906982e-01 -6.241595745086669922e-01 -1.354336142539978027e-01 2.473520487546920776e-01 -5.639948248863220215e-01 -1.859352588653564453e-01 -2.184766530990600586e-01
-1.460555940866470337e-01 -2.062300294637680054e-01 3.035321272909641266e-02 1.189771518111228943e-01 -3.848877921700477600e-02 -6.835135221481323242e-01 -4.973453283309936523e-01 4.528084397315979004e-01
-2.999737560749053955e-01 -5.059406757354736328e-01 -2.059740871191024780e-01 1.761662811040878296e-01 3.361208736896514893e-01 -5.353248119354248047e-01 -3.540360927581787109e-01 2.359841763973236084e-01
4.439590275287628174e-01 -2.930781543254852295e-01 -2.346598803997039795e-01 3.719177842140197754e-01 1.027873307466506958e-01 -5.336594581604003906e-01 -4.371526241302490234e-01 -1.927627325057983398e-01
-4.590331315994262695e-01 1.111952364444732666e-01 -4.226658046245574951e-01 -3.076734840869903564e-01 4.284068569540977478e-02 -6.352177262306213379e-01 -1.727027893066406250e-01 -2.616330385208129883e-01
2.428927421569824219e-01 2.946392893791198730e-01 -6.188081502914428711e-01 -3.823652267456054688e-01 1.848240196704864502e-02 -5.680693984031677246e-01 4.396901652216911316e-02 9.287776425480842590e-03
-4.392270445823669434e-01 2.308488450944423676e-02 -3.121927082538604736e-01 -2.491628378629684448e-01 -4.063477814197540283e-01 -3.300337791442871094e-01 -5.025320649147033691e-01 3.470173478126525879e-01
-2.331410348415374756e-01 -2.783181369304656982e-01 -4.413816332817077637e-01 -1.268426030874252319e-01 -8.580844104290008545e-02 -7.936503291130065918e-01 1.187767386436462402e-01 7.697840780019760132e-02
1.984290480613708496e-01 -2.381257712841033936e-01 5.156418308615684509e-02 -2.471384555101394653e-01 3.553208112716674805e-01 -6.954220533370971680e-01 -3.248112499713897705e-01 3.532968759536743164e-01
-8.557621389627456665e-02 -7.858224958181381226e-02 -4.385439157485961914e-01 6.183594465255737305e-01 1.119548231363296509e-01 -4.262569546699523926e-01 -4.323405623435974121e-01 -1.751148551702499390e-01
2.973863296210765839e-02 -2.586513757705688477e-01 -3.664606511592864990e-01 -3.575753569602966309e-01 -8.160906843841075897e-03 -6.527940034866333008e-01 -3.090706169605255127e-01 -3.851369917392730713e-01
-4.981907308101654053e-01 -1.084242686629295349e-01 -1.356382071971893311e-01 1.690420508384704590e-02 3.413072526454925537e-01 -2.272191047668457031e-01 -7.346516251564025879e-01 1.163381040096282959e-01
-4.772080183029174805e-01 -2.642396986484527588e-01 -2.897540330886840820e-01 -2.009918242692947388e-01 3.715578913688659668e-01 -3.874923586845397949e-01 -5.289580225944519043e-01 1.004621386528015137e-01
-1.172788515686988831e-01 2.173345722258090973e-02 -4.888126850128173828e-01 -4.841768145561218262e-01 -3.150258585810661316e-02 -2.255464047193527222e-01 -4.373693764209747314e-01 5.188956260681152344e-01
-9.112042188644409180e-02 -3.258495926856994629e-01 -2.252591550350189209e-01 2.723387181758880615e-01 4.665879905223846436e-01 -3.751549720764160156e-01 -6.292397379875183105e-01 -7.887095957994461060e-02
-3.732128813862800598e-02 -5.558829307556152344e-01 -2.701749205589294434e-01 2.363959103822708130e-01 9.359389543533325195e-02 -5.654591917991638184e-01 -2.180292159318923950e-01 4.297478199005126953e-01
4.197141826152801514e-01 1.525880992412567139e-01 2.224063426256179810e-01 -2.254776656627655029e-01 9.482355415821075439e-02 -5.764515995979309082e-01 -5.673254132270812988e-01 1.926292330026626587e-01
2.364819794893264771e-01 4.338784143328666687e-02 2.054140716791152954e-01 -2.063556909561157227e-01 -5.088436882942914963e-04 -2.522628605365753174e-01 -8.894558548927307129e-01 -5.145734176039695740e-02
-2.580022513866424561e-01 4.980692267417907715e-01 -3.655712306499481201e-01 -4.708064347505569458e-02 -6.342112552374601364e-03 -9.014678746461868286e-02 -6.268945932388305664e-01 3.851485550403594971e-01
-3.320178389549255371e-01 -1.360796671360731125e-02 -1.000999435782432556e-01 -1.340819299221038818e-01 -4.483280777931213379e-01 -5.867378115653991699e-01 -2.039285898208618164e-01 5.241515636444091797e-01
-1.964503824710845947e-01 -2.130121290683746338e-01 -3.069915473461151123e-01 -7.351669669151306152e-02 5.395874846726655960e-03 5.183687433600425720e-02 -8.423496484756469727e-01 3.226693868637084961e-01
3.645944893360137939e-01 1.221414580941200256e-01 -3.110230267047882080e-01 4.076735377311706543e-01 -2.867931127548217773e-01 -3.291397094726562500e-01 -5.038950443267822266e-01 3.804282546043395996e-01
-4.128097295761108398e-01 -9.084997326135635376e-02 -1.620650738477706909e-01 -2.661211192607879639e-01 3.783549368381500244e-02 -2.334854602813720703e-01 -6.295894384384155273e-01 5.214584469795227051e-01
1.967487037181854248e-01 -5.895885080099105835e-02 -6.934353113174438477e-01 -3.246285319328308105e-01 -2.229446917772293091e-02 -9.194274246692657471e-02 -5.473289489746093750e-01 -2.511139512062072754e-01
-7.618527859449386597e-02 -2.779496610164642334e-01 -4.839759171009063721e-01 1.987250894308090210e-01 3.475528359413146973e-01 -3.102172613143920898e-01 -6.260546445846557617e-01 -1.850493550300598145e-01
3.629280328750610352e-01 5.662217736244201660e-01 -2.858898602426052094e-02 1.346439421176910400e-01 -2.916199862957000732e-01 -5.076355934143066406e-01 -4.244736135005950928e-01 -7.626195251941680908e-02
-6.969469133764505386e-03 -3.511730432510375977e-01 -7.056140899658203125e-01 -2.975602447986602783e-01 -1.942688971757888794e-01 -2.413792312145233154e-01 -4.119554162025451660e-01 -1.564738750457763672e-01
-4.551625251770019531e-01 3.338899835944175720e-02 -6.717911362648010254e-01 9.757595509290695190e-02 -2.330163866281509399e-01 -4.810538589954376221e-01 -2.029250115156173706e-01 6.324403733015060425e-02
-5.667482018470764160e-01 -2.018787711858749390e-01 -3.073292374610900879e-01 -3.291518092155456543e-01 2.607237994670867920e-01 -3.856499791145324707e-01 -4.660515785217285156e-01 3.663836047053337097e-02
-2.628667354583740234e-01 3.843740820884704590e-01 -5.591114759445190430e-01 6.241651996970176697e-02 -3.053112626075744629e-01 5.374585092067718506e-02 -6.075788736343383789e-01 -3.742146119475364685e-02
