# Supplementary material for: Where is your field going? A machine learning approach to study the relative motion of the domains of physics
Source: PLoS One. 2020 Jun 18;15(6):e0233997. doi: 10.1371/journal.pone.0233997 (PMC7302634; doi:10.1371/journal.pone.0233997)
Supplement: S29 Data — (ZIP) [file pone.0233997.s029.zip › 28/Pacs4Run_28_VS_500_embeddings1994-1998ED8.txt]

8.466407656669616699e-02 -1.742831915616989136e-01 1.457781344652175903e-01 2.886615395545959473e-01 5.067577362060546875e-01 6.423524618148803711e-01 -1.202562227845191956e-01 4.171320796012878418e-01
1.490360796451568604e-01 -3.465037047863006592e-01 3.786566257476806641e-01 -3.186763823032379150e-01 7.709263563156127930e-01 3.627936542034149170e-02 4.696638882160186768e-02 -1.222237572073936462e-01
4.501253664493560791e-01 9.339363873004913330e-02 9.656026214361190796e-02 1.370775885879993439e-02 7.384701967239379883e-01 -8.017064072191715240e-03 -4.001598358154296875e-01 2.713344395160675049e-01
1.031099408864974976e-01 -4.916113615036010742e-01 2.268186658620834351e-01 -2.745724916458129883e-01 4.336686134338378906e-01 6.907337903976440430e-02 5.002369284629821777e-01 4.216317832469940186e-01
-8.545465022325515747e-02 -3.182693421840667725e-01 1.167722791433334351e-01 4.571658968925476074e-01 7.229867577552795410e-01 2.133176624774932861e-01 2.482711076736450195e-01 1.972634494304656982e-01
7.089748978614807129e-01 -1.415087580680847168e-01 4.492305219173431396e-01 -4.427725970745086670e-01 2.442917823791503906e-01 1.339913308620452881e-01 -2.810958027839660645e-02 -3.243482112884521484e-02
1.875624060630798340e-01 2.956432402133941650e-01 3.176530823111534119e-02 -5.423476174473762512e-02 8.671422004699707031e-01 1.515945643186569214e-01 -6.723248958587646484e-02 3.066400289535522461e-01
-1.703441590070724487e-01 -6.151009202003479004e-01 1.524725854396820068e-01 1.399507671594619751e-01 4.254384040832519531e-01 4.529089033603668213e-01 4.044224023818969727e-01 1.084927096962928772e-02
2.934035360813140869e-01 -3.661113083362579346e-01 6.743835806846618652e-01 4.231729358434677124e-02 5.423292517662048340e-01 7.503242790699005127e-02 1.126047372817993164e-01 -1.042216718196868896e-01
4.367276728153228760e-01 -2.670977711677551270e-01 -2.418610639870166779e-02 1.405462473630905151e-01 7.584725618362426758e-01 -3.236905485391616821e-02 -3.757340312004089355e-01 -9.232588112354278564e-03
2.397241815924644470e-02 -7.424288243055343628e-02 4.826472699642181396e-02 8.315848559141159058e-02 7.547947168350219727e-01 3.592531979084014893e-01 -4.442261755466461182e-01 -2.975795865058898926e-01
2.414345294237136841e-01 2.070269919931888580e-02 4.272748827934265137e-01 1.327477842569351196e-01 6.398035287857055664e-01 1.406659483909606934e-01 4.069453477859497070e-01 3.825638294219970703e-01
1.530348360538482666e-01 6.878260988742113113e-03 -1.098654121160507202e-01 -5.709179639816284180e-01 5.762784481048583984e-01 1.901783049106597900e-01 -4.852042794227600098e-01 1.866213083267211914e-01
4.186319112777709961e-01 1.845267713069915771e-01 3.041602298617362976e-02 1.378694623708724976e-01 7.462065219879150391e-01 2.807000279426574707e-02 -3.169167339801788330e-01 3.357315361499786377e-01
-1.396336406469345093e-01 -3.345369994640350342e-01 5.025500655174255371e-01 5.354302749037742615e-02 2.957736849784851074e-01 2.649645209312438965e-01 -6.712229847908020020e-01 7.025196403264999390e-02
1.786756068468093872e-01 -4.875954985618591309e-01 4.415315985679626465e-01 -9.436256438493728638e-02 3.438649475574493408e-01 2.151741087436676025e-02 -6.186056733131408691e-01 1.584048271179199219e-01
1.567221060395240784e-02 -2.112319320440292358e-01 3.803088888525962830e-02 -2.096496373414993286e-01 7.849249243736267090e-01 1.392356902360916138e-01 -5.160437226295471191e-01 -8.911390602588653564e-02
4.619647562503814697e-01 -2.940195798873901367e-01 2.497434616088867188e-01 3.570692837238311768e-01 4.699727520346641541e-02 3.393121361732482910e-01 -3.559741377830505371e-01 5.159570574760437012e-01
1.377139836549758911e-01 -5.363023877143859863e-01 1.847141683101654053e-01 3.692938983440399170e-01 1.873928159475326538e-01 3.367642462253570557e-01 -8.453779667615890503e-02 6.060070395469665527e-01
-2.409387677907943726e-01 -2.163951843976974487e-01 2.483156323432922363e-02 -4.955444335937500000e-01 6.707028150558471680e-01 3.193714618682861328e-01 2.998679578304290771e-01 8.473290503025054932e-02
-9.206090867519378662e-02 -2.596663236618041992e-01 4.593033194541931152e-01 -5.136280655860900879e-01 4.950832128524780273e-01 3.922607600688934326e-01 1.038653776049613953e-01 -1.988993287086486816e-01
5.030818581581115723e-01 -2.112733572721481323e-01 -4.095330238342285156e-01 -2.543511986732482910e-02 1.171995550394058228e-01 6.998575329780578613e-01 -7.343619316816329956e-02 1.580462902784347534e-01
6.722888350486755371e-02 -1.902540773153305054e-01 5.188769698143005371e-01 1.575295180082321167e-01 7.580542564392089844e-01 1.597729921340942383e-01 -1.982209980487823486e-01 -1.605291068553924561e-01
2.613497972488403320e-01 -4.621192812919616699e-01 -5.617601796984672546e-03 4.022342562675476074e-01 4.258238971233367920e-01 1.033029854297637939e-01 -9.859404712915420532e-02 5.954827666282653809e-01
4.055315256118774414e-01 -1.133439987897872925e-01 6.547114253044128418e-01 1.943974494934082031e-01 2.893258631229400635e-01 1.321217119693756104e-01 -4.871157407760620117e-01 1.334644556045532227e-01
1.195485964417457581e-01 -2.494268268346786499e-01 2.398613244295120239e-01 5.521238446235656738e-01 4.900865852832794189e-01 1.226207986474037170e-01 -1.196016967296600342e-01 5.399953722953796387e-01
1.380061209201812744e-01 -5.903788208961486816e-01 1.284915059804916382e-01 1.650592684745788574e-01 6.709225177764892578e-01 9.367150813341140747e-02 -3.234515786170959473e-01 -1.584939658641815186e-01
2.295385748147964478e-01 -2.185163944959640503e-01 -2.653189599514007568e-01 3.483364582061767578e-01 2.201766520738601685e-01 7.313656210899353027e-01 -3.479193449020385742e-01 5.838676169514656067e-02
-5.922655016183853149e-02 -2.984476387500762939e-01 -2.813410945236682892e-02 -5.899471044540405273e-02 2.107053697109222412e-01 2.496825307607650757e-01 -3.305724263191223145e-01 8.289349079132080078e-01
1.340488046407699585e-01 -3.993687331676483154e-01 4.548780918121337891e-01 3.183711469173431396e-01 4.551312923431396484e-01 6.902560591697692871e-02 -5.324656367301940918e-01 1.372319310903549194e-01
-1.483302712440490723e-01 -2.558266520500183105e-01 4.846558868885040283e-01 -4.175695180892944336e-01 4.444436132907867432e-01 2.857658863067626953e-01 -4.727936387062072754e-01 -2.385582961142063141e-02
-1.165971457958221436e-01 -4.203154444694519043e-01 2.525302767753601074e-01 -4.717888236045837402e-01 6.285734176635742188e-01 2.291866093873977661e-01 -2.219712287187576294e-01 -1.627312004566192627e-01
1.661561243236064911e-02 -1.088913008570671082e-01 -4.103339463472366333e-02 2.000454068183898926e-02 7.719246745109558105e-01 1.393611878156661987e-01 -6.071549654006958008e-01 4.308425635099411011e-02
-1.023525446653366089e-01 -2.927903532981872559e-01 4.697900414466857910e-01 -3.029497265815734863e-01 4.805671870708465576e-01 4.354875981807708740e-01 -1.857921034097671509e-01 -3.690577149391174316e-01
5.337230563163757324e-01 7.069438230246305466e-03 3.291824758052825928e-01 -5.616872310638427734e-01 4.464530646800994873e-01 2.445635050535202026e-01 -1.226233914494514465e-01 -1.306443661451339722e-01
2.480594217777252197e-01 -3.716821670532226562e-01 -5.910175293684005737e-02 3.702870309352874756e-01 7.936010956764221191e-01 -3.278799727559089661e-02 6.490291655063629150e-02 1.569179147481918335e-01
2.606228888034820557e-01 -4.958742558956146240e-01 2.874186336994171143e-01 -2.407503128051757812e-01 5.738304257392883301e-01 2.118525058031082153e-01 -2.553499042987823486e-01 -3.259567618370056152e-01
1.623295843601226807e-01 -4.510540962219238281e-01 1.320997774600982666e-01 9.286532551050186157e-02 -4.745469987392425537e-02 4.927128553390502930e-01 -3.221394121646881104e-01 6.287552118301391602e-01
4.489755034446716309e-01 -2.065721154212951660e-01 3.895377516746520996e-01 -8.723425120115280151e-02 5.314158201217651367e-01 3.151892721652984619e-01 -1.417221277952194214e-01 -4.410979449748992920e-01
5.240632221102714539e-03 -3.313081562519073486e-01 4.990169405937194824e-01 -4.253284335136413574e-01 3.813269436359405518e-01 2.808613777160644531e-01 -4.665877223014831543e-01 -1.352320462465286255e-01
4.072582125663757324e-01 -3.857124745845794678e-01 2.752435803413391113e-01 4.379622042179107666e-01 1.408189684152603149e-01 4.970406293869018555e-01 -9.479400701820850372e-03 3.883651793003082275e-01
1.847107261419296265e-01 -6.694646179676055908e-02 3.710308074951171875e-01 -4.954944849014282227e-01 3.789433836936950684e-01 4.728890061378479004e-01 -3.441490828990936279e-01 -3.042380809783935547e-01
-8.261628448963165283e-02 -3.400003165006637573e-02 6.673353910446166992e-01 -3.270239010453224182e-02 6.501282453536987305e-01 3.114483654499053955e-01 1.581833139061927795e-02 -1.602981239557266235e-01
4.967345893383026123e-01 1.424314919859170914e-02 4.366237521171569824e-01 -3.499270677566528320e-01 5.385162234306335449e-01 2.799472510814666748e-01 -2.546473778784275055e-02 -2.663529217243194580e-01
4.227195307612419128e-02 -5.494428873062133789e-01 2.704502046108245850e-01 1.746441572904586792e-01 6.219144463539123535e-01 1.054048165678977966e-01 -4.321221113204956055e-01 -8.980326354503631592e-02
1.964504867792129517e-01 -5.417513847351074219e-01 3.645779490470886230e-01 -8.613462001085281372e-02 6.247792840003967285e-01 1.411469727754592896e-01 -2.452993839979171753e-01 -2.390256375074386597e-01
3.783695399761199951e-02 -3.800646662712097168e-01 3.910505175590515137e-01 1.526831556111574173e-02 7.415865659713745117e-01 1.689982563257217407e-01 -2.624914646148681641e-01 -2.314147502183914185e-01
7.441790401935577393e-02 -2.312943190336227417e-01 6.454080343246459961e-01 9.242139011621475220e-02 6.851502656936645508e-01 1.729507595300674438e-01 8.520358242094516754e-03 -1.282814294099807739e-01
1.480706483125686646e-01 -2.111333906650543213e-01 2.587952613830566406e-01 -2.958954870700836182e-01 7.948735952377319336e-01 9.764588624238967896e-02 -3.588006496429443359e-01 -9.419118613004684448e-02
-1.468164026737213135e-01 -3.113670945167541504e-01 4.460223913192749023e-01 -4.981272220611572266e-01 4.419314563274383545e-01 4.223600924015045166e-01 1.889494620263576508e-02 -2.457239627838134766e-01
7.636252790689468384e-02 -4.939809814095497131e-02 7.331112623214721680e-01 2.793791890144348145e-01 4.974316060543060303e-01 9.434624761343002319e-02 -3.040387630462646484e-01 1.656649410724639893e-01
5.203503966331481934e-01 -2.846314385533332825e-02 -4.204587638378143311e-02 4.501460194587707520e-01 3.368189930915832520e-01 6.380821466445922852e-01 -5.426812544465065002e-02 -2.202202565968036652e-02
2.741761803627014160e-01 5.481806769967079163e-02 2.533166408538818359e-01 -5.706936717033386230e-01 5.020218491554260254e-01 2.863516807556152344e-01 -4.369936287403106689e-01 8.351723849773406982e-02
4.394105374813079834e-01 -3.103513419628143311e-01 -4.272838309407234192e-02 -2.337730228900909424e-01 3.773834705352783203e-01 5.132433772087097168e-01 4.649130403995513916e-01 -1.792866438627243042e-01
1.518729180097579956e-01 -8.201700448989868164e-02 6.841753721237182617e-01 -1.569062285125255585e-02 6.707383990287780762e-01 1.865948736667633057e-01 1.000576838850975037e-02 -1.306068599224090576e-01
2.966201305389404297e-01 1.990412324666976929e-01 -1.764197051525115967e-01 2.712213397026062012e-01 2.295743376016616821e-01 6.906170845031738281e-01 -4.574564397335052490e-01 1.696803271770477295e-01
4.346475005149841309e-01 2.419077754020690918e-01 2.588632106781005859e-01 9.904282540082931519e-02 6.428629755973815918e-01 7.560167461633682251e-02 3.940026089549064636e-02 5.051749348640441895e-01
4.865183830261230469e-01 5.336152389645576477e-02 -1.212567463517189026e-01 2.289568185806274414e-01 7.696694135665893555e-01 1.865009069442749023e-01 -7.481554150581359863e-02 2.460832744836807251e-01
2.085461318492889404e-01 -3.391614556312561035e-01 8.552818559110164642e-03 -7.321774959564208984e-02 -3.754364792257547379e-03 4.236791431903839111e-01 4.720057360827922821e-03 8.102490305900573730e-01
1.407234519720077515e-01 5.608237162232398987e-02 4.953163564205169678e-01 3.732776045799255371e-01 5.299409106373786926e-02 5.488753318786621094e-01 -1.402510851621627808e-01 5.182994008064270020e-01
-1.485709995031356812e-01 -5.439009070396423340e-01 4.680467545986175537e-01 -3.721637129783630371e-01 4.683036506175994873e-01 2.873603999614715576e-01 9.331362321972846985e-03 -1.501781940460205078e-01
6.819056868553161621e-01 1.620239615440368652e-01 2.880414128303527832e-01 -2.169066816568374634e-01 5.123125314712524414e-01 1.059472858905792236e-01 1.354636251926422119e-01 2.944439053535461426e-01
3.766805529594421387e-01 8.644109591841697693e-03 1.417522430419921875e-01 -5.453990101814270020e-01 4.291168153285980225e-01 3.446803987026214600e-01 -4.554788470268249512e-01 -1.734254658222198486e-01
2.962994575500488281e-01 1.902059912681579590e-01 -7.999921590089797974e-02 1.078639850020408630e-01 7.780201435089111328e-01 5.814571678638458252e-02 -4.005555510520935059e-01 2.980818152427673340e-01
-1.241041347384452820e-02 3.809811770915985107e-01 -2.035126835107803345e-02 -4.090212285518646240e-01 6.016090512275695801e-01 3.539170026779174805e-01 6.406390666961669922e-02 4.423708617687225342e-01
6.833046674728393555e-01 -4.453550279140472412e-02 1.596265882253646851e-01 -4.400506317615509033e-01 5.134267210960388184e-01 1.886587738990783691e-01 1.050989925861358643e-01 -4.172540828585624695e-02
1.426793485879898071e-01 -5.510785579681396484e-01 2.408492416143417358e-01 1.377195715904235840e-01 -2.364222705364227295e-02 4.488959610462188721e-01 -1.305440366268157959e-01 6.163374185562133789e-01
2.328874617815017700e-01 -3.712787330150604248e-01 1.873001605272293091e-01 -2.797850668430328369e-01 3.858622610569000244e-01 4.735425412654876709e-01 -3.133021593093872070e-01 -4.725082516670227051e-01
-1.100712046027183533e-01 -4.076682925224304199e-01 -1.769179701805114746e-01 -3.058363199234008789e-01 3.320762515068054199e-01 1.601177752017974854e-01 -1.299077719449996948e-01 7.376087307929992676e-01
3.225059211254119873e-01 -1.720113903284072876e-01 -3.593243062496185303e-01 1.168346554040908813e-01 3.440650105476379395e-01 7.261948585510253906e-01 -1.634233444929122925e-01 -2.262541204690933228e-01
-2.347139269113540649e-01 -3.915579319000244141e-01 4.251872599124908447e-01 -4.260477721691131592e-01 5.930029749870300293e-01 2.640982568264007568e-01 4.177377372980117798e-02 -7.839152961969375610e-02
-2.054549306631088257e-01 1.554089635610580444e-01 1.043145135045051575e-01 -3.214415013790130615e-01 2.886253595352172852e-01 7.549679279327392578e-01 3.136826753616333008e-01 2.602925300598144531e-01
2.597536146640777588e-01 -6.813826560974121094e-01 -2.529869675636291504e-01 9.447048418223857880e-03 5.250660181045532227e-01 3.082281649112701416e-01 9.836889058351516724e-02 -1.542031764984130859e-01
5.357761383056640625e-01 -3.329361081123352051e-01 2.501563429832458496e-01 2.335369586944580078e-01 8.556915819644927979e-02 4.816209375858306885e-01 1.950753182172775269e-01 4.556803703308105469e-01
1.606866866350173950e-01 3.525210022926330566e-01 4.821656271815299988e-02 1.529670208692550659e-01 7.637056112289428711e-01 1.904156208038330078e-01 -1.512620896100997925e-01 4.263805747032165527e-01
-2.044810503721237183e-01 -4.716989099979400635e-01 -2.813437581062316895e-01 -4.593980684876441956e-02 3.831326663494110107e-01 2.620974481105804443e-01 -2.865134477615356445e-01 5.973667502403259277e-01
3.571784496307373047e-01 8.946301043033599854e-02 6.869805604219436646e-02 -5.999233722686767578e-01 3.471308946609497070e-01 1.663652062416076660e-01 -3.247751891613006592e-01 4.961211681365966797e-01
4.015972614288330078e-01 -2.258911170065402985e-02 -1.240143701434135437e-01 -4.440898299217224121e-01 4.661855995655059814e-01 2.186436206102371216e-01 -5.198315978050231934e-01 3.004251122474670410e-01
2.260828167200088501e-01 -3.106825947761535645e-01 1.755252480506896973e-01 -2.684199810028076172e-01 5.900689959526062012e-01 3.788419961929321289e-01 -3.100959658622741699e-01 -4.020474255084991455e-01
2.280173301696777344e-01 -2.255311161279678345e-01 6.736263167113065720e-03 -7.269561290740966797e-01 2.396020144224166870e-01 8.158539980649948120e-02 -3.300420045852661133e-01 4.423122107982635498e-01
-1.287122070789337158e-01 1.734337508678436279e-01 -2.830066159367561340e-02 -7.075337320566177368e-02 4.523226320743560791e-01 8.032871484756469727e-01 3.097772300243377686e-01 4.145940020680427551e-02
4.763834178447723389e-01 -3.144063949584960938e-01 2.045130133628845215e-01 5.196734666824340820e-01 1.818493902683258057e-01 5.630571842193603516e-01 7.819490507245063782e-03 1.102611795067787170e-01
-2.269974499940872192e-01 1.005084440112113953e-01 3.651165962219238281e-01 -4.015816152095794678e-01 6.078062653541564941e-01 1.860336214303970337e-01 6.754161417484283447e-02 4.849674105644226074e-01
4.964742958545684814e-01 6.908161938190460205e-02 -3.455178812146186829e-02 -6.217894554138183594e-01 4.988453388214111328e-01 1.666559725999832153e-01 -6.631692498922348022e-02 2.826768457889556885e-01
2.716127038002014160e-01 1.728983037173748016e-02 -1.773377358913421631e-01 3.162136077880859375e-01 1.550710499286651611e-01 8.254488110542297363e-01 -1.206119731068611145e-01 2.729980349540710449e-01
2.502986490726470947e-01 1.934428215026855469e-01 3.297796547412872314e-01 -9.101503342390060425e-02 6.058013439178466797e-01 -3.747476264834403992e-02 -1.231593079864978790e-02 6.436932086944580078e-01
4.673851132392883301e-01 -1.137946471571922302e-01 1.249238625168800354e-01 -4.705406427383422852e-01 3.858405351638793945e-01 3.287804126739501953e-01 -5.084032416343688965e-01 -1.270592361688613892e-01
5.879072546958923340e-01 4.703940078616142273e-02 -1.210673898458480835e-01 3.082144856452941895e-01 3.192353546619415283e-01 4.821012020111083984e-01 4.128098860383033752e-02 4.543806910514831543e-01
1.600890606641769409e-01 2.049086391925811768e-01 4.346334338188171387e-01 -5.236045122146606445e-01 4.035928845405578613e-01 3.282851874828338623e-01 -4.347437024116516113e-01 9.826205670833587646e-02
1.253011226654052734e-01 -5.004243254661560059e-01 3.548634946346282959e-01 -1.313031315803527832e-01 5.452523231506347656e-01 3.024545609951019287e-01 -3.183374702930450439e-01 -3.171576559543609619e-01
-8.934681862592697144e-02 -4.107474386692047119e-01 3.386557102203369141e-01 -2.967668473720550537e-01 5.966017842292785645e-01 3.075755834579467773e-01 -2.829051017761230469e-01 -2.999562621116638184e-01
4.966440796852111816e-01 -2.157875001430511475e-01 2.627230286598205566e-01 -2.622622251510620117e-01 4.099195003509521484e-01 4.130179882049560547e-01 2.522212266921997070e-01 -4.083406627178192139e-01
1.929189860820770264e-01 -6.724315229803323746e-03 3.416744247078895569e-02 1.318461354821920395e-02 6.217604875564575195e-01 3.312697410583496094e-01 -6.573797464370727539e-01 -1.814443469047546387e-01
3.369849026203155518e-01 -1.000719219446182251e-01 2.233528196811676025e-01 2.409773170948028564e-01 3.238436300307512283e-03 7.448386549949645996e-01 2.043761163949966431e-01 4.146148562431335449e-01
2.095077484846115112e-01 3.843387067317962646e-01 4.205880463123321533e-01 9.053252637386322021e-02 6.408938169479370117e-01 1.918032616376876831e-01 -1.087869107723236084e-01 4.048852622509002686e-01
5.427222251892089844e-01 -3.452198803424835205e-01 1.163600832223892212e-01 2.244261056184768677e-01 2.008102089166641235e-02 6.072254180908203125e-01 1.277815401554107666e-01 3.700205981731414795e-01
8.701293915510177612e-02 -5.436733365058898926e-01 3.435125052928924561e-01 -1.070021241903305054e-01 4.009693562984466553e-01 5.639238655567169189e-02 -6.321518421173095703e-01 6.184964627027511597e-02
3.427866846323013306e-02 4.613971114158630371e-01 1.420816183090209961e-01 -2.329716086387634277e-01 4.489291906356811523e-01 3.852400183677673340e-01 8.866291493177413940e-02 5.946984887123107910e-01
1.594351977109909058e-01 -2.120612561702728271e-01 6.238206028938293457e-01 -2.983019053936004639e-01 6.459310054779052734e-01 1.459627598524093628e-01 6.870889337733387947e-04 -1.137616187334060669e-01
5.967069268226623535e-01 3.299281001091003418e-02 -5.185130611062049866e-02 -5.998867750167846680e-01 4.538595974445343018e-01 2.045491039752960205e-01 -9.829006344079971313e-02 1.510293036699295044e-01
6.494809687137603760e-02 -4.136844873428344727e-01 -1.682946532964706421e-01 -1.044402122497558594e-01 -7.526829838752746582e-02 6.714614033699035645e-01 8.680740743875503540e-02 5.668816566467285156e-01
1.652146577835083008e-01 -4.242593050003051758e-01 3.476976752281188965e-01 3.944896757602691650e-01 4.914241656661033630e-02 5.688080191612243652e-01 2.638771198689937592e-03 4.361511766910552979e-01
-7.478811591863632202e-02 -3.438409268856048584e-01 -3.789206445217132568e-01 -3.760204464197158813e-02 7.968803048133850098e-01 1.515050083398818970e-01 2.093012928962707520e-01 1.714823096990585327e-01
-2.907592989504337311e-02 -2.534918487071990967e-01 6.177473664283752441e-01 -1.860685497522354126e-01 6.476741433143615723e-01 2.017701715230941772e-01 -1.779097914695739746e-01 -1.637629121541976929e-01
3.239864856004714966e-02 -4.650529026985168457e-01 1.639736592769622803e-01 2.035819366574287415e-02 6.905764937400817871e-01 1.707383543252944946e-01 -4.574606716632843018e-01 -2.001408189535140991e-01
-6.323201209306716919e-02 -5.469604730606079102e-01 5.442766547203063965e-01 -1.691722869873046875e-01 4.605681896209716797e-01 1.846150159835815430e-01 -3.257229626178741455e-01 -1.402796655893325806e-01
-1.072459071874618530e-01 -4.931535422801971436e-01 1.561299860477447510e-01 3.081674575805664062e-01 3.615773618221282959e-01 1.891243904829025269e-01 -2.675033509731292725e-01 6.228080987930297852e-01
4.741073846817016602e-01 -4.823753535747528076e-01 -1.795850545167922974e-01 -2.247165888547897339e-01 5.308995246887207031e-01 2.869184017181396484e-01 3.550256043672561646e-02 -3.071658611297607422e-01
-1.833657324314117432e-01 -4.056057631969451904e-01 -9.886422008275985718e-02 1.766332536935806274e-01 5.304303765296936035e-01 2.143531888723373413e-01 -1.461943536996841431e-01 6.420367956161499023e-01
-1.902858316898345947e-01 -2.527588605880737305e-01 4.160929322242736816e-01 -4.659086465835571289e-01 5.410882234573364258e-01 2.278426885604858398e-01 2.817294597625732422e-01 2.926427721977233887e-01
2.210354246199131012e-02 -7.810302376747131348e-01 6.548152770847082138e-03 3.372699022293090820e-01 2.767559885978698730e-01 2.841544449329376221e-01 1.055936813354492188e-01 3.274472355842590332e-01
3.302031457424163818e-01 -6.993207335472106934e-02 5.211478099226951599e-02 -2.265667021274566650e-01 5.179732441902160645e-01 2.484111338853836060e-01 -7.082183361053466797e-01 -2.119698561728000641e-02
3.482261896133422852e-01 2.772309444844722748e-02 -2.337151765823364258e-01 -5.223233103752136230e-01 4.129944145679473877e-01 2.242863774299621582e-01 -4.373566508293151855e-01 3.719893693923950195e-01
-1.481109559535980225e-01 -4.707421958446502686e-01 -2.421230375766754150e-01 -1.544177234172821045e-01 4.081529080867767334e-01 6.110270023345947266e-01 3.660232126712799072e-01 -8.987369947135448456e-03
2.480418533086776733e-01 -3.251772820949554443e-01 5.360890626907348633e-01 6.325022131204605103e-02 2.364479601383209229e-01 2.062232345342636108e-01 -6.636160612106323242e-01 5.021109431982040405e-02
2.353591173887252808e-01 -2.806909084320068359e-01 7.688295245170593262e-01 1.013084053993225098e-01 3.201180994510650635e-01 8.164345473051071167e-02 -3.522949218750000000e-01 1.766453534364700317e-01
5.114040970802307129e-01 -3.626763820648193359e-01 -6.677430868148803711e-02 1.063108593225479126e-01 -1.654158718883991241e-02 6.272982358932495117e-01 -4.442734420299530029e-01 -3.931152634322643280e-03
3.328008949756622314e-01 -4.664200544357299805e-01 -1.441513304598629475e-03 -1.398783624172210693e-01 3.820924460887908936e-01 4.940690100193023682e-01 5.112739205360412598e-01 -2.505970187485218048e-02
-3.068976998329162598e-01 -2.231269478797912598e-01 -1.014743521809577942e-01 3.605214357376098633e-01 3.279581665992736816e-01 5.145506858825683594e-01 -3.803872764110565186e-01 4.458047151565551758e-01
4.413145780563354492e-01 -3.899661600589752197e-01 9.960997849702835083e-02 -4.706835150718688965e-01 4.708908796310424805e-01 3.150250315666198730e-01 -1.342309564352035522e-01 -2.875859737396240234e-01
2.941108047962188721e-01 1.932672411203384399e-01 4.187809526920318604e-01 -3.659991919994354248e-01 4.171945452690124512e-01 4.730555117130279541e-01 -3.786006867885589600e-01 -1.601323038339614868e-01
-2.986021107062697411e-03 -6.251577138900756836e-01 1.884036213159561157e-01 3.851026296615600586e-02 5.806764960289001465e-01 2.060534805059432983e-01 -3.590589761734008789e-01 -2.522368729114532471e-01
-2.588097155094146729e-01 -1.995463073253631592e-01 1.911430805921554565e-01 -3.437079489231109619e-01 5.375640392303466797e-01 4.620009362697601318e-01 4.736646115779876709e-01 1.083964109420776367e-01
-2.436166852712631226e-01 6.873394548892974854e-02 3.443572819232940674e-01 -8.458443731069564819e-02 3.202555477619171143e-01 7.643268108367919922e-01 3.501545488834381104e-01 -2.868322841823101044e-02
-4.770115483552217484e-03 -2.263270318508148193e-01 3.431647643446922302e-02 -1.198133602738380432e-01 6.346271038055419922e-01 2.950667440891265869e-01 -6.312366127967834473e-01 -2.120018303394317627e-01
2.161016166210174561e-01 -3.457061350345611572e-01 3.760399520397186279e-01 3.001837134361267090e-01 1.048108562827110291e-01 5.510738492012023926e-01 2.065053880214691162e-01 4.949332773685455322e-01
4.339316487312316895e-01 -1.468714885413646698e-02 2.559825479984283447e-01 5.277733206748962402e-01 2.457139790058135986e-01 5.551034808158874512e-01 -5.097939819097518921e-02 3.103250861167907715e-01
1.055730208754539490e-01 -6.991540193557739258e-01 -4.106085374951362610e-02 -3.542545735836029053e-01 3.649940788745880127e-01 2.770209908485412598e-01 3.966565430164337158e-01 7.455211132764816284e-02
1.787956207990646362e-01 -3.522993624210357666e-01 4.026568531990051270e-01 3.462244272232055664e-01 1.035442277789115906e-01 5.678418278694152832e-01 1.235459148883819580e-01 4.620433449745178223e-01
1.161396950483322144e-01 -3.432279229164123535e-01 1.723793745040893555e-01 -5.455622673034667969e-01 2.419059723615646362e-01 3.008582592010498047e-01 -6.255967617034912109e-01 -3.078862838447093964e-02
3.671259880065917969e-01 -2.767308950424194336e-01 -1.888253986835479736e-01 4.364456236362457275e-01 2.696994841098785400e-01 6.876656413078308105e-01 -3.344067186117172241e-02 1.255335658788681030e-01
-3.146135807037353516e-02 -2.032305300235748291e-01 -1.865060776472091675e-01 2.577974200248718262e-01 4.385683238506317139e-01 2.878510951995849609e-01 -2.873862087726593018e-01 7.061672806739807129e-01
-6.344712525606155396e-02 -4.063452482223510742e-01 -3.394482433795928955e-01 -1.165506243705749512e-01 3.862947225570678711e-01 6.600522398948669434e-01 3.371352851390838623e-01 -5.912848562002182007e-02
5.208964347839355469e-01 -1.073702722787857056e-01 2.182685881853103638e-01 -4.641720652580261230e-01 5.240542888641357422e-01 3.091719746589660645e-01 -3.409002348780632019e-02 -2.875053286552429199e-01
8.431448787450790405e-02 8.175035566091537476e-02 4.683840647339820862e-02 -1.045470535755157471e-01 8.533663153648376465e-01 1.541455388069152832e-01 -4.701999425888061523e-01 1.061890739947557449e-03
4.711300730705261230e-01 -1.432729959487915039e-01 -1.112689003348350525e-01 5.218905806541442871e-01 3.151123225688934326e-01 5.179319977760314941e-01 -2.461520433425903320e-01 2.112317532300949097e-01
1.617299020290374756e-01 -5.528804659843444824e-01 2.905427813529968262e-01 4.729825556278228760e-01 3.569545149803161621e-01 2.492620050907135010e-01 -5.248257890343666077e-02 4.095564484596252441e-01
2.620264589786529541e-01 -8.170265704393386841e-02 6.775872111320495605e-01 -6.310375779867172241e-02 3.335433602333068848e-01 1.155015900731086731e-01 -5.442741513252258301e-01 2.018267065286636353e-01
2.343178093433380127e-01 -1.759922653436660767e-01 6.686945557594299316e-01 2.312899529933929443e-01 6.298369169235229492e-01 5.271596461534500122e-02 1.088514700531959534e-01 4.639377444982528687e-02
-2.101454287767410278e-01 -3.423936069011688232e-01 -1.769581288099288940e-01 -2.763925865292549133e-02 3.697108030319213867e-01 3.623695373535156250e-01 -1.811668425798416138e-01 7.111316919326782227e-01
9.104214608669281006e-02 -3.231334388256072998e-01 -3.311856389045715332e-01 2.434420771896839142e-02 8.278579711914062500e-01 -5.183826014399528503e-02 -1.211214065551757812e-01 2.726043462753295898e-01
2.597439289093017578e-01 -1.097761541604995728e-01 6.707828640937805176e-01 1.608380675315856934e-01 3.761560022830963135e-01 5.178280919790267944e-02 -4.721242785453796387e-01 2.785455286502838135e-01
4.720067977905273438e-01 3.640314191579818726e-02 4.127143919467926025e-01 -5.932406187057495117e-01 4.370305538177490234e-01 2.389570474624633789e-01 -3.624313743785023689e-03 -7.421277463436126709e-02
-2.090631425380706787e-01 -4.213994145393371582e-01 -2.897820807993412018e-02 3.182627856731414795e-01 5.503366589546203613e-01 2.169502675533294678e-01 -1.449012756347656250e-01 5.528562068939208984e-01
2.861698567867279053e-01 -9.366212785243988037e-02 3.895924985408782959e-01 -4.346430301666259766e-01 1.795989423990249634e-01 6.104145646095275879e-01 -8.048120141029357910e-02 -3.966084718704223633e-01
4.055486023426055908e-01 -1.845474839210510254e-01 1.149612665176391602e-01 -4.120483696460723877e-01 3.645984232425689697e-01 3.122455775737762451e-01 -5.903619527816772461e-01 -1.987866610288619995e-01
1.378985047340393066e-01 3.169471025466918945e-01 1.821757555007934570e-01 -4.602301418781280518e-01 4.360609650611877441e-01 3.344129621982574463e-01 1.947067975997924805e-01 5.437247157096862793e-01
1.992354989051818848e-01 -1.794584989547729492e-01 3.126525878906250000e-01 1.097628548741340637e-01 3.426457569003105164e-02 5.394533276557922363e-01 -1.080777589231729507e-02 7.252584099769592285e-01
3.178855776786804199e-01 -1.015016734600067139e-01 4.059167504310607910e-01 -5.812820196151733398e-01 5.112196803092956543e-01 2.054492682218551636e-01 -2.600143849849700928e-01 -1.217645257711410522e-01
-3.162965476512908936e-01 -3.006121516227722168e-01 -2.857765853404998779e-01 -1.808297634124755859e-01 3.197109997272491455e-01 4.650370478630065918e-01 -2.035712897777557373e-01 5.790555477142333984e-01
3.006609082221984863e-01 -1.828565597534179688e-01 2.301143556833267212e-01 2.043895870447158813e-01 -5.431423336267471313e-02 7.110708355903625488e-01 -2.192928828299045563e-02 5.219061374664306641e-01
-2.890892028808593750e-01 -1.370431482791900635e-01 -2.319287955760955811e-01 1.786179840564727783e-01 2.660146057605743408e-01 6.894172430038452148e-01 -1.767123341560363770e-01 4.844215512275695801e-01
5.245840549468994141e-01 3.350053355097770691e-02 1.095358356833457947e-01 -4.016294479370117188e-01 3.846048116683959961e-01 2.289744019508361816e-01 -5.857066512107849121e-01 8.356132358312606812e-02
4.956636726856231689e-01 -1.500193476676940918e-01 -7.111602276563644409e-02 1.592594981193542480e-01 5.666231736540794373e-02 8.144530653953552246e-01 -1.729679256677627563e-01 -7.020296901464462280e-02
7.904217345640063286e-04 -5.170458182692527771e-02 5.812562108039855957e-01 -1.506964266300201416e-01 5.046405829489231110e-03 6.908998489379882812e-01 3.203463852405548096e-01 2.382597178220748901e-01
4.860496520996093750e-01 9.430964291095733643e-02 -1.791271418333053589e-01 4.728925228118896484e-01 5.167636275291442871e-01 4.675599932670593262e-01 -1.008643284440040588e-01 5.759439244866371155e-02
-1.414698958396911621e-01 -4.093637168407440186e-01 5.966402292251586914e-01 -2.764644622802734375e-01 2.780227065086364746e-01 1.496270000934600830e-01 8.773466199636459351e-02 5.221237540245056152e-01
2.853114902973175049e-02 3.601171076297760010e-01 5.473706722259521484e-01 -2.796781361103057861e-01 4.204198420047760010e-01 2.492894083261489868e-01 -1.556532084941864014e-01 4.780597388744354248e-01
4.070906341075897217e-01 2.916306257247924805e-01 -3.846450150012969971e-02 -4.116036295890808105e-01 5.469738245010375977e-01 2.423050105571746826e-01 -3.594049811363220215e-01 3.021055161952972412e-01
-2.732280790805816650e-01 6.572883576154708862e-02 -2.080403082072734833e-02 2.082704305648803711e-01 2.130864560604095459e-01 6.682308912277221680e-01 -3.404200673103332520e-01 5.190303325653076172e-01
-1.399614065885543823e-01 3.873575106263160706e-02 6.775485277175903320e-01 2.628950774669647217e-01 9.082537889480590820e-02 6.588079333305358887e-01 8.101987093687057495e-02 4.339522868394851685e-02
-4.282801151275634766e-01 -2.874528169631958008e-01 -1.275279670953750610e-01 -8.297904580831527710e-02 3.551744818687438965e-01 4.264307320117950439e-01 -4.009463191032409668e-01 4.919840693473815918e-01
6.014912128448486328e-01 -3.724112510681152344e-01 1.855156943202018738e-02 -2.707761526107788086e-01 1.340537369251251221e-01 4.979948401451110840e-01 3.724429011344909668e-01 -1.455038934946060181e-01
3.112835995852947235e-02 -7.687957882881164551e-01 -1.646067947149276733e-01 2.310240268707275391e-01 3.394971787929534912e-01 4.452531933784484863e-01 9.881485998630523682e-02 -6.514048576354980469e-02
-7.014548033475875854e-02 8.621317893266677856e-02 -7.233090698719024658e-02 -3.032684922218322754e-01 3.679861128330230713e-01 7.939615249633789062e-01 3.469341397285461426e-01 -6.551128625869750977e-02
6.006102561950683594e-01 1.734516769647598267e-01 3.277306854724884033e-01 -4.176491200923919678e-01 4.851885437965393066e-01 2.234693020582199097e-01 -2.017914950847625732e-01 3.574110567569732666e-02
-3.188680708408355713e-01 -1.230766624212265015e-01 2.273220568895339966e-01 -1.853430420160293579e-01 5.251240134239196777e-01 4.943236112594604492e-01 -4.002660810947418213e-01 -3.417952954769134521e-01
4.376043379306793213e-01 -1.915132254362106323e-01 2.545945644378662109e-01 3.635751903057098389e-01 8.361715823411941528e-02 5.770823359489440918e-01 -1.061053425073623657e-01 4.728061258792877197e-01
9.185041487216949463e-02 1.112644821405410767e-01 4.950787127017974854e-01 -5.235925912857055664e-01 4.525491297245025635e-01 2.133805155754089355e-01 -4.519343674182891846e-01 7.317804545164108276e-02
4.979922175407409668e-01 -4.206109941005706787e-01 -1.692216992378234863e-01 6.214095652103424072e-02 4.311514273285865784e-02 6.240100860595703125e-01 -3.802595436573028564e-01 -8.214636892080307007e-02
-2.896098494529724121e-01 -2.473998367786407471e-01 2.325645387172698975e-01 -6.927815079689025879e-01 4.512886106967926025e-01 3.197151422500610352e-01 5.023117735981941223e-02 1.117338389158248901e-01
3.078304231166839600e-01 4.265910685062408447e-01 -9.193270653486251831e-02 -2.304087132215499878e-01 5.629160404205322266e-01 4.211068749427795410e-01 -1.306969225406646729e-01 3.878575861454010010e-01
4.017561674118041992e-01 -2.640892565250396729e-01 -4.307493194937705994e-02 2.188754975795745850e-01 -4.355190787464380264e-03 8.002513051033020020e-01 4.099252633750438690e-03 2.804446518421173096e-01
5.765413120388984680e-02 1.206785440444946289e-01 5.089647769927978516e-01 2.032863944768905640e-01 6.306943893432617188e-01 2.382178157567977905e-01 2.847567200660705566e-01 3.822731673717498779e-01
4.083286821842193604e-01 -3.606473505496978760e-01 1.688369363546371460e-01 4.717382788658142090e-01 1.972194612026214600e-01 4.374147057533264160e-01 4.602080211043357849e-02 4.688424766063690186e-01
-3.368011116981506348e-01 -2.674149870872497559e-01 2.941706776618957520e-01 -2.670150399208068848e-01 4.085561037063598633e-01 4.709464907646179199e-01 4.551004469394683838e-01 2.477815747261047363e-01
2.062590979039669037e-02 -4.100962877273559570e-01 1.811790764331817627e-01 -5.564410090446472168e-01 5.326726436614990234e-01 1.996662653982639313e-02 -4.071832299232482910e-01 1.974998116493225098e-01
2.677042186260223389e-01 -2.342107743024826050e-01 1.278954446315765381e-01 -1.110441610217094421e-01 -6.298005580902099609e-02 5.500717759132385254e-01 7.010914385318756104e-02 7.302951216697692871e-01
3.866757154464721680e-01 -6.579433381557464600e-02 8.423701673746109009e-02 -5.858324170112609863e-01 4.188608527183532715e-01 -4.338355269283056259e-03 -3.925206065177917480e-01 4.078258275985717773e-01
3.913903832435607910e-01 -1.639208197593688965e-01 8.283995836973190308e-02 -4.956679344177246094e-01 5.219951272010803223e-01 -1.009342297911643982e-01 -6.908497959375381470e-02 5.291076302528381348e-01
3.776251375675201416e-01 -2.820964753627777100e-01 -1.170829311013221741e-01 3.969511389732360840e-01 2.422966212034225464e-01 7.137038707733154297e-01 1.913717836141586304e-01 4.287451133131980896e-02
5.283384919166564941e-01 -4.365143552422523499e-02 -1.864437162876129150e-01 2.676082849502563477e-01 2.338159978389739990e-01 7.377051115036010742e-01 -1.154918894171714783e-01 1.898658648133277893e-02
-3.477092087268829346e-01 -1.851131469011306763e-01 -1.757303327322006226e-01 6.244599074125289917e-02 4.515816271305084229e-01 3.876254856586456299e-01 -3.007125854492187500e-01 6.045190691947937012e-01
3.395480215549468994e-01 -7.851247675716876984e-03 1.480028182268142700e-01 -4.304595291614532471e-01 5.853537917137145996e-01 -8.802161365747451782e-02 6.960207968950271606e-02 5.676386952400207520e-01
2.920854985713958740e-01 -6.494935750961303711e-01 -1.424740254878997803e-01 -5.521208643913269043e-01 2.043007910251617432e-01 3.243219256401062012e-01 1.410043835639953613e-01 3.003283590078353882e-02
2.636925280094146729e-01 -2.716961130499839783e-02 2.245444059371948242e-01 2.521720826625823975e-01 7.877928614616394043e-01 7.538571953773498535e-02 8.446998894214630127e-02 4.269442856311798096e-01
-9.288418106734752655e-03 -8.052022010087966919e-02 3.554720059037208557e-02 -1.983706206083297729e-01 5.256186723709106445e-01 5.061857700347900391e-01 -5.259010195732116699e-01 -3.791370093822479248e-01
5.107671618461608887e-01 -4.246925413608551025e-01 1.926681399345397949e-01 8.762364450376480818e-05 2.589388191699981689e-01 4.385261535644531250e-01 5.085849761962890625e-01 -6.015899777412414551e-02
-1.164385527372360229e-01 -4.587163925170898438e-01 2.417521774768829346e-01 8.331118524074554443e-02 9.027473628520965576e-02 4.332792758941650391e-01 -3.972620144486427307e-02 7.163643836975097656e-01
5.798031762242317200e-02 -9.552980959415435791e-02 2.470339238643646240e-01 -8.216521702706813812e-03 7.895380258560180664e-01 3.983621299266815186e-02 2.130835354328155518e-01 5.060210824012756348e-01
5.333914160728454590e-01 -2.527381181716918945e-01 1.529253125190734863e-01 -4.933855235576629639e-01 4.166306555271148682e-01 -6.709475070238113403e-02 -1.317085698246955872e-02 4.544723033905029297e-01
2.386658489704132080e-01 -4.838135242462158203e-01 -2.804049551486968994e-01 1.568811833858489990e-01 -9.452006779611110687e-03 7.146224975585937500e-01 -1.715855151414871216e-01 2.559456527233123779e-01
-5.364989116787910461e-02 -1.340145319700241089e-01 4.096547365188598633e-01 -5.646544694900512695e-01 1.803688555955886841e-01 3.150806725025177002e-01 -5.839130878448486328e-01 1.405239850282669067e-01
4.457172155380249023e-01 -6.402546763420104980e-01 1.194092910736799240e-02 2.624218165874481201e-01 2.683040499687194824e-01 4.600445330142974854e-01 1.925432533025741577e-01 -4.124725982546806335e-02
3.183772265911102295e-01 1.102826744318008423e-01 4.033382534980773926e-01 2.168206274509429932e-01 5.075096338987350464e-02 5.701503157615661621e-01 -9.620573371648788452e-02 5.829908847808837891e-01
2.959698624908924103e-02 -2.443875223398208618e-01 1.333165317773818970e-01 -5.269960965961217880e-03 7.475943565368652344e-01 -4.922464117407798767e-02 3.832603096961975098e-01 4.619403481483459473e-01
3.573350235819816589e-02 -3.623328506946563721e-01 -2.938575744628906250e-01 8.377481997013092041e-02 5.708600878715515137e-01 4.907705783843994141e-01 4.469747245311737061e-01 8.685791492462158203e-02
4.437214136123657227e-01 -4.622290655970573425e-02 6.781046092510223389e-02 2.383080124855041504e-01 4.476653039455413818e-02 8.475835919380187988e-01 1.319762021303176880e-01 4.202291741967201233e-02
-3.041424788534641266e-02 -3.093506991863250732e-01 1.133600622415542603e-01 -6.684956550598144531e-01 4.248603880405426025e-01 3.942238539457321167e-02 -4.237023591995239258e-01 2.864544093608856201e-01
4.372572898864746094e-01 -1.024842113256454468e-01 2.842326834797859192e-02 2.642343938350677490e-01 1.171700209379196167e-01 8.061587214469909668e-01 2.461511790752410889e-01 5.885834246873855591e-02
3.534011542797088623e-01 -2.025593668222427368e-01 -1.313999295234680176e-01 3.024458289146423340e-01 1.499362438917160034e-01 7.993846535682678223e-01 1.437608152627944946e-01 2.077837586402893066e-01
3.344931900501251221e-01 2.588460743427276611e-01 4.243893325328826904e-01 -4.356780052185058594e-01 5.126347541809082031e-01 3.186532855033874512e-01 -2.852349877357482910e-01 7.415075600147247314e-02
5.015496611595153809e-01 -5.057106018066406250e-01 -1.984203979372978210e-02 -2.632237076759338379e-01 4.333191215991973877e-01 3.599027395248413086e-01 3.071811795234680176e-01 -1.066235899925231934e-01
-2.586787641048431396e-01 2.072110474109649658e-01 -1.345987711101770401e-02 2.109889686107635498e-02 4.302410483360290527e-01 8.210279345512390137e-01 1.736709028482437134e-01 -1.290297321975231171e-02
-1.208328157663345337e-01 2.821735739707946777e-01 1.838139146566390991e-01 -7.268935441970825195e-02 2.631641924381256104e-01 8.416070342063903809e-01 2.918297350406646729e-01 6.311763077974319458e-02
4.381286799907684326e-01 -2.031144201755523682e-01 1.878604479134082794e-02 2.279276251792907715e-01 -8.457148447632789612e-03 8.165568709373474121e-01 -4.860009998083114624e-02 2.128036171197891235e-01
1.173724234104156494e-01 -6.101911664009094238e-01 -3.546332716941833496e-01 1.624373905360698700e-02 5.149313807487487793e-01 3.983044326305389404e-01 9.060997515916824341e-02 -2.363274693489074707e-01
2.082909345626831055e-01 -5.574348568916320801e-01 -2.558590471744537354e-01 -8.510617166757583618e-02 4.785244464874267578e-01 4.494670331478118896e-01 3.048094809055328369e-01 -2.219445556402206421e-01
2.702001333236694336e-01 -1.583873778581619263e-01 3.279810845851898193e-01 -2.990711033344268799e-01 6.538125276565551758e-01 2.392916083335876465e-01 -4.371135532855987549e-01 -1.705600172281265259e-01
1.296784728765487671e-01 -6.751009225845336914e-01 -2.904542088508605957e-01 1.713443398475646973e-01 5.280725955963134766e-01 3.438101410865783691e-01 6.045204773545265198e-02 -1.139263734221458435e-01
5.213347673416137695e-01 -3.526549637317657471e-01 -1.624860763549804688e-01 1.179318949580192566e-01 8.404781669378280640e-02 6.275078058242797852e-01 -3.932423293590545654e-01 -8.980703353881835938e-02
-1.455309689044952393e-01 -1.787471771240234375e-01 6.267235875129699707e-01 -4.691103100776672363e-02 1.381467729806900024e-01 5.618318915367126465e-01 3.906921446323394775e-01 2.539824545383453369e-01
2.110871523618698120e-01 2.368702590465545654e-01 1.813769936561584473e-01 -3.796453773975372314e-01 5.936701893806457520e-01 3.109913766384124756e-01 3.674571812152862549e-01 3.716473281383514404e-01
3.676726818084716797e-01 -4.057767987251281738e-01 4.857144132256507874e-02 4.724796116352081299e-01 2.881360650062561035e-01 4.894479811191558838e-01 2.434691339731216431e-01 3.044782578945159912e-01
-6.757212430238723755e-02 -3.059218227863311768e-01 8.292157948017120361e-02 -6.609201431274414062e-01 5.078884363174438477e-01 1.021078228950500488e-01 -3.748917579650878906e-01 2.218868583440780640e-01
-1.673915088176727295e-01 -1.772568561136722565e-02 -8.581022173166275024e-02 -1.459259837865829468e-01 3.489879667758941650e-01 8.378654718399047852e-01 3.304983675479888916e-01 -9.983872622251510620e-02
-1.579616516828536987e-01 -3.307138383388519287e-01 3.160455524921417236e-01 -5.547108650207519531e-01 4.771528244018554688e-01 3.986961543560028076e-01 -1.228516176342964172e-01 -2.374059408903121948e-01
-1.172738820314407349e-01 -4.903984665870666504e-01 7.187791913747787476e-02 1.068983301520347595e-01 2.097106277942657471e-01 3.269709944725036621e-01 -2.055518180131912231e-01 7.321355938911437988e-01
1.532734651118516922e-02 3.103180825710296631e-01 8.243647217750549316e-02 -5.669490098953247070e-01 4.238575696945190430e-01 3.071902096271514893e-01 -3.530364930629730225e-01 4.202200174331665039e-01
1.705843769013881683e-02 -5.057827830314636230e-01 3.150407969951629639e-01 1.036859750747680664e-01 -8.826236426830291748e-02 5.671708583831787109e-01 -5.665384232997894287e-02 5.488247275352478027e-01
1.034005582332611084e-01 -2.430067658424377441e-01 4.797981381416320801e-01 -6.552991271018981934e-02 7.753335833549499512e-01 2.097230702638626099e-01 -6.911540031433105469e-02 -2.141328155994415283e-01
2.773250639438629150e-01 -6.065393090248107910e-01 -1.871930211782455444e-01 5.407450255006551743e-03 5.527793765068054199e-01 3.245539665222167969e-01 1.425627917051315308e-01 -2.981712520122528076e-01
2.714911401271820068e-01 3.036499917507171631e-01 7.475566864013671875e-02 -3.981902897357940674e-01 4.744973778724670410e-01 3.890628814697265625e-01 -4.232799708843231201e-01 3.380264937877655029e-01
-6.919516623020172119e-02 3.408114016056060791e-01 8.570804446935653687e-02 -1.913543641567230225e-01 6.402842402458190918e-01 3.169230520725250244e-01 1.735816895961761475e-01 5.427361726760864258e-01
1.491152048110961914e-01 4.908134937286376953e-01 -6.149593740701675415e-02 9.051671624183654785e-02 6.394816040992736816e-01 5.156268477439880371e-01 -1.382334250956773758e-02 2.233668565750122070e-01
2.861641049385070801e-01 -1.277448534965515137e-01 4.583187103271484375e-01 2.482294738292694092e-01 3.397632390260696411e-02 5.226006507873535156e-01 5.283151939511299133e-02 5.941889286041259766e-01
4.453655704855918884e-02 3.832462430000305176e-01 4.602685570716857910e-01 -4.830276668071746826e-01 4.205548763275146484e-01 2.754553854465484619e-01 -2.833055257797241211e-01 2.701327800750732422e-01
-2.420518696308135986e-01 -5.526144057512283325e-02 1.285973489284515381e-01 1.716456413269042969e-01 8.629240840673446655e-02 6.483147144317626953e-01 -3.834965527057647705e-01 5.634975433349609375e-01
-4.954442847520112991e-03 -1.184262186288833618e-01 1.298368573188781738e-01 -6.733335852622985840e-01 5.776208043098449707e-01 1.217591911554336548e-01 -3.747019171714782715e-01 1.638367027044296265e-01
-1.520688682794570923e-01 -5.661914944648742676e-01 1.800388246774673462e-01 3.195346295833587646e-01 5.689409375190734863e-01 2.544092014431953430e-02 6.519311666488647461e-02 4.395392835140228271e-01
-4.011465311050415039e-01 -1.431715637445449829e-01 3.230892419815063477e-01 -4.290924966335296631e-01 4.532026648521423340e-01 2.493416965007781982e-01 2.036660909652709961e-01 4.701409935951232910e-01
-2.172706872224807739e-01 4.119211516808718443e-04 4.542011618614196777e-01 -1.487324088811874390e-01 1.883123964071273804e-01 7.221869230270385742e-01 3.724605441093444824e-01 1.692066192626953125e-01
2.218906879425048828e-01 -4.277603328227996826e-01 1.720161139965057373e-01 3.353514671325683594e-01 2.606421709060668945e-02 6.498033404350280762e-01 3.936946857720613480e-03 4.503290057182312012e-01
3.333828449249267578e-01 1.542171183973550797e-02 -1.771241277456283569e-01 -6.729547381401062012e-01 4.859356880187988281e-01 1.430710256099700928e-01 -4.741608723998069763e-02 3.814783990383148193e-01
9.691522270441055298e-02 7.492027431726455688e-02 6.791817545890808105e-01 -7.557212561368942261e-02 5.273721739649772644e-02 6.103165149688720703e-01 2.926006019115447998e-01 2.389828413724899292e-01
-2.486070245504379272e-01 -1.187833100557327271e-01 3.732424974441528320e-01 -5.021587014198303223e-01 6.271843314170837402e-01 3.398837745189666748e-01 1.539814621210098267e-01 4.502072930335998535e-03
-5.802657082676887512e-02 -5.897694826126098633e-01 -3.392226397991180420e-01 -1.037839241325855255e-02 3.662247061729431152e-01 5.871347188949584961e-01 2.332957535982131958e-01 -1.872597634792327881e-02
-4.591149389743804932e-01 -4.286845922470092773e-01 -7.013458758592605591e-02 -2.078591883182525635e-01 1.358132064342498779e-01 5.393276214599609375e-01 -2.049938738346099854e-01 4.538465440273284912e-01
2.081465274095535278e-01 -7.009758353233337402e-01 7.365760952234268188e-02 -5.248181223869323730e-01 1.262140721082687378e-01 3.360003530979156494e-01 2.338538318872451782e-01 3.057094477117061615e-02
5.526983737945556641e-01 -1.756784021854400635e-01 -6.942360848188400269e-02 1.299128085374832153e-01 4.282966628670692444e-02 7.666244506835937500e-01 -2.155787944793701172e-01 -7.709062099456787109e-02
3.929859697818756104e-01 -4.222010672092437744e-01 3.878849372267723083e-02 -3.217526525259017944e-02 2.710128426551818848e-01 5.846856236457824707e-01 4.994123578071594238e-01 7.109877187758684158e-03
3.258458673954010010e-01 8.136578649282455444e-02 3.251532018184661865e-01 -6.497291922569274902e-01 5.021592974662780762e-01 1.984258443117141724e-01 -2.563785910606384277e-01 4.543880373239517212e-02
4.761193990707397461e-01 -2.408489286899566650e-01 -1.150991842150688171e-01 8.418467640876770020e-02 -7.862930186092853546e-03 7.874309420585632324e-01 -2.725021243095397949e-01 2.450841665267944336e-02
-2.670459449291229248e-01 -2.942188680171966553e-01 3.867903351783752441e-01 -3.850488364696502686e-01 3.004494011402130127e-01 5.628525018692016602e-01 -1.347872316837310791e-01 -3.449809849262237549e-01
1.586642563343048096e-01 -1.517846137285232544e-01 3.377518951892852783e-01 2.854084037244319916e-02 5.452575162053108215e-03 5.741710662841796875e-01 3.679002448916435242e-02 7.112246751785278320e-01
3.780937790870666504e-01 4.378026816993951797e-03 -2.750867605209350586e-01 1.510193794965744019e-01 1.712738424539566040e-01 8.381321430206298828e-01 -1.408477276563644409e-01 8.311375975608825684e-02
1.960364729166030884e-01 -4.611257091164588928e-02 6.313118338584899902e-01 -1.311825513839721680e-01 7.110531330108642578e-01 1.067807823419570923e-01 1.585491150617599487e-01 3.928400576114654541e-02
5.815469473600387573e-02 8.704876899719238281e-02 1.996298134326934814e-01 -1.347975879907608032e-01 7.913732528686523438e-01 -7.036050409078598022e-02 -5.730653926730155945e-02 5.445290207862854004e-01
8.183002471923828125e-02 4.227951169013977051e-02 5.707073807716369629e-01 4.243772849440574646e-02 9.828788042068481445e-02 6.708911657333374023e-01 3.906234800815582275e-01 2.273022979497909546e-01
1.282665878534317017e-01 3.752982020378112793e-01 1.574069112539291382e-01 -5.366470217704772949e-01 3.506238758563995361e-01 3.469914197921752930e-01 -2.701863944530487061e-01 4.621594548225402832e-01
5.296689867973327637e-01 -4.131616055965423584e-01 -5.851348116993904114e-02 9.417307376861572266e-02 -4.365669097751379013e-03 6.303286552429199219e-01 -3.722285330295562744e-01 -2.384457923471927643e-02
-2.847431302070617676e-01 -4.187026917934417725e-01 2.669818997383117676e-01 -4.681110680103302002e-01 5.851404070854187012e-01 2.929049134254455566e-01 1.543514728546142578e-01 -3.457076847553253174e-02
-8.008901774883270264e-02 -4.013642072677612305e-01 -2.057139202952384949e-02 1.558646708726882935e-01 -1.044651493430137634e-01 7.652247548103332520e-01 -1.583147495985031128e-01 4.315437972545623779e-01
6.744158864021301270e-01 2.955073714256286621e-01 1.907250434160232544e-01 -4.039633572101593018e-01 3.023617267608642578e-01 3.363461792469024658e-01 -1.906885355710983276e-01 1.317678391933441162e-01
5.714462995529174805e-01 -3.118536472320556641e-01 3.299772441387176514e-01 -3.244117498397827148e-01 3.598492741584777832e-01 3.319644629955291748e-01 -4.069233313202857971e-02 -3.474487662315368652e-01
1.752987504005432129e-02 -1.547537893056869507e-01 -4.461034387350082397e-02 -3.564233705401420593e-02 6.300457715988159180e-01 -7.062273472547531128e-02 -7.194488774985074997e-03 7.553056478500366211e-01
2.568657398223876953e-01 2.116806507110595703e-01 1.161546558141708374e-01 -5.548521876335144043e-01 3.365702331066131592e-01 1.939314156770706177e-01 -2.004283517599105835e-01 6.138386130332946777e-01
3.239833936095237732e-02 -1.492217183113098145e-01 2.227468490600585938e-01 -2.217996716499328613e-01 5.351939797401428223e-01 2.688401937484741211e-01 -7.179850339889526367e-01 -6.051205843687057495e-02
1.820543259382247925e-01 -7.093318700790405273e-01 -1.357634514570236206e-01 -4.563721418380737305e-01 2.479137778282165527e-01 3.931830525398254395e-01 1.441730111837387085e-01 1.254012156277894974e-02
2.021148800849914551e-01 4.141216278076171875e-01 -1.311991512775421143e-01 -3.677958250045776367e-01 4.435534775257110596e-01 4.515796303749084473e-01 -5.953510757535696030e-03 4.842174947261810303e-01
1.692627817392349243e-01 -2.162686735391616821e-02 6.492022275924682617e-01 6.234556064009666443e-02 7.148050665855407715e-01 1.988200703635811806e-03 2.474503032863140106e-02 1.843080222606658936e-01
6.922621279954910278e-02 -7.110890001058578491e-02 8.550690412521362305e-01 8.856561034917831421e-02 2.879903912544250488e-01 7.298831641674041748e-02 -1.595210731029510498e-01 3.707450330257415771e-01
3.740833699703216553e-01 -3.823995590209960938e-02 -1.211908087134361267e-02 -2.573201954364776611e-01 6.431133747100830078e-01 1.802648901939392090e-01 -5.829773545265197754e-01 7.928389310836791992e-02
3.376646898686885834e-03 -4.964026510715484619e-01 2.011921554803848267e-01 2.640755176544189453e-01 -1.469191070646047592e-02 6.365086436271667480e-01 -9.817425161600112915e-02 4.778719544410705566e-01
5.147066116333007812e-01 -1.938448101282119751e-01 4.244801998138427734e-01 -2.068145871162414551e-01 5.688761472702026367e-01 2.007965147495269775e-01 1.562362760305404663e-01 -2.935923635959625244e-01
1.030122488737106323e-01 4.549061655998229980e-01 5.302553996443748474e-02 -1.688933074474334717e-01 5.018766522407531738e-01 4.441121518611907959e-01 1.207858845591545105e-01 5.361036658287048340e-01
1.921706646680831909e-01 1.385993957519531250e-01 2.033318430185317993e-01 -9.168145805597305298e-02 8.104086518287658691e-01 4.262300953269004822e-02 8.075530827045440674e-02 4.785509705543518066e-01
2.104181647300720215e-01 -2.642152309417724609e-01 -7.260726392269134521e-02 -4.793250858783721924e-01 1.836349964141845703e-01 3.673008084297180176e-01 -6.943770647048950195e-01 9.952160529792308807e-03
-2.019357532262802124e-01 -5.322739481925964355e-01 2.047677040100097656e-01 -2.598180770874023438e-01 5.908154845237731934e-01 2.995367348194122314e-01 2.985747158527374268e-01 1.963137686252593994e-01
1.756189763545989990e-01 -1.878180354833602905e-01 2.852760553359985352e-01 2.977105043828487396e-02 4.864482879638671875e-01 2.247503399848937988e-01 -7.467098832130432129e-01 -8.302557468414306641e-02
-1.381542086601257324e-01 -3.842597007751464844e-01 3.670043945312500000e-01 -4.144344627857208252e-01 4.354697465896606445e-01 7.092092186212539673e-02 3.116729557514190674e-01 4.847742915153503418e-01
-2.249259203672409058e-01 -4.897990822792053223e-01 5.451893061399459839e-02 -3.571858108043670654e-01 3.828918337821960449e-01 5.331215858459472656e-01 3.471747040748596191e-01 1.661205142736434937e-01
-2.266593873500823975e-01 -3.043950498104095459e-01 1.903492361307144165e-01 -4.549450278282165527e-01 4.988671839237213135e-01 4.331197142601013184e-01 -3.085127174854278564e-01 -2.848160564899444580e-01
2.209328860044479370e-01 -4.208433628082275391e-01 3.827753961086273193e-01 -2.421092055737972260e-02 4.972092509269714355e-01 3.099700212478637695e-01 -3.840366601943969727e-01 -3.690444529056549072e-01
-1.767359375953674316e-01 -6.084151864051818848e-01 -8.701721578836441040e-02 1.478828769177198410e-02 3.493103086948394775e-01 4.892060756683349609e-01 4.317890107631683350e-01 2.074191421270370483e-01
7.033254504203796387e-01 -1.675449311733245850e-01 1.014605984091758728e-01 -2.111396342515945435e-01 4.046310782432556152e-01 3.684594035148620605e-01 3.223074078559875488e-01 -1.379032880067825317e-01
5.724577307701110840e-01 -4.295686483383178711e-01 -1.614733934402465820e-01 1.779429763555526733e-01 1.073198020458221436e-01 4.865670800209045410e-01 -4.168039262294769287e-01 -8.963760733604431152e-02
-2.092178165912628174e-01 -3.384900987148284912e-01 5.047286748886108398e-01 -7.892590016126632690e-02 2.696691751480102539e-01 1.536698937416076660e-01 6.541898101568222046e-02 6.928610205650329590e-01
2.141821682453155518e-01 -1.648704409599304199e-01 -5.596224069595336914e-01 -2.475923597812652588e-01 7.017739415168762207e-01 1.525636911392211914e-01 -1.794072389602661133e-01 6.719534099102020264e-02
3.589268326759338379e-01 -3.964084088802337646e-01 -2.511466741561889648e-01 3.130950629711151123e-01 1.318452954292297363e-01 6.952593326568603516e-01 -4.435766488313674927e-02 2.240367680788040161e-01
9.197485446929931641e-02 -1.256975233554840088e-01 4.625387489795684814e-02 -9.352411329746246338e-02 -1.693218499422073364e-01 7.016499638557434082e-01 -3.070394098758697510e-01 5.912688374519348145e-01
-7.487984746694564819e-02 -6.038304418325424194e-02 7.585128396749496460e-02 -2.768698334693908691e-01 7.650780677795410156e-01 1.638185232877731323e-01 -5.439563393592834473e-01 -1.634678058326244354e-02
-1.975588202476501465e-01 -2.059252858161926270e-01 7.528318464756011963e-02 9.588371217250823975e-02 -3.453092277050018311e-02 8.750598430633544922e-01 -8.688306063413619995e-02 3.594903051853179932e-01
-7.793210446834564209e-02 2.740648686885833740e-01 -9.348798543214797974e-02 -3.040316998958587646e-01 5.983033776283264160e-01 3.575038015842437744e-01 1.752631068229675293e-01 5.487684011459350586e-01
6.852609664201736450e-02 5.200406536459922791e-02 1.022149696946144104e-01 1.219707280397415161e-01 4.774794280529022217e-01 7.006755471229553223e-01 4.707351028919219971e-01 -1.635559201240539551e-01
4.756617546081542969e-01 1.477924287319183350e-01 -1.701271235942840576e-01 1.265752017498016357e-01 1.545729488134384155e-01 8.108351826667785645e-01 -1.597138047218322754e-01 9.161504916846752167e-03
-5.014617741107940674e-02 3.534129858016967773e-01 1.453081667423248291e-01 -4.944647550582885742e-01 4.824168980121612549e-01 3.379879891872406006e-01 1.379656940698623657e-01 4.908953309059143066e-01
3.980438411235809326e-01 -4.055050760507583618e-02 -2.030606716871261597e-01 -1.525973677635192871e-01 5.260015726089477539e-01 1.916164755821228027e-01 -6.058136224746704102e-01 3.082086741924285889e-01
4.772609770298004150e-01 -2.755296826362609863e-01 -3.637727499008178711e-01 9.449110925197601318e-02 2.344409376382827759e-01 5.974073410034179688e-01 -3.779713511466979980e-01 -1.804648339748382568e-02
-1.712462902069091797e-01 -1.971833407878875732e-01 6.917245388031005859e-01 -2.582643628120422363e-01 5.603416562080383301e-01 2.431860566139221191e-01 -6.102404370903968811e-02 -9.881334751844406128e-02
3.750415444374084473e-01 -2.342270016670227051e-01 -2.782975882291793823e-02 2.825213074684143066e-01 1.134882569313049316e-01 8.337794542312622070e-01 1.250225454568862915e-01 1.379340421408414841e-02
5.723258256912231445e-01 -2.282656282186508179e-01 1.505884230136871338e-01 -4.877932071685791016e-01 2.948722839355468750e-01 3.542562723159790039e-01 -2.860813140869140625e-01 -2.557913959026336670e-01
2.335903197526931763e-01 5.298504233360290527e-01 4.677124321460723877e-02 -2.834180295467376709e-01 2.928699553012847900e-01 4.708871841430664062e-01 -2.819750607013702393e-01 4.417730271816253662e-01
-8.969867974519729614e-02 -3.213629592210054398e-03 1.963774859905242920e-01 -2.267947047948837280e-01 7.797515988349914551e-01 2.289567291736602783e-01 -4.866671264171600342e-01 -6.830261647701263428e-02
-2.268170565366744995e-01 -1.198871433734893799e-01 6.304793357849121094e-01 -7.779796421527862549e-02 3.778025805950164795e-01 3.595818579196929932e-01 4.000515639781951904e-01 3.139255344867706299e-01
2.041155546903610229e-01 -2.276481837034225464e-01 1.316520273685455322e-01 7.574787829071283340e-03 6.705524325370788574e-01 -4.659225791692733765e-02 3.962609767913818359e-01 5.294234156608581543e-01
-2.387120760977268219e-02 -3.680171668529510498e-01 5.443314909934997559e-01 -1.860892772674560547e-01 4.763416349887847900e-01 4.050027728080749512e-01 -7.330781221389770508e-02 -3.698172569274902344e-01
1.163526102900505066e-01 3.332870006561279297e-01 1.686864346265792847e-01 -1.096114050596952438e-02 4.301764667034149170e-01 6.931010484695434570e-01 4.258631467819213867e-01 2.510932274162769318e-03
4.546616971492767334e-01 -2.481532990932464600e-01 -2.507573962211608887e-01 3.087624311447143555e-01 2.732110917568206787e-01 4.832046031951904297e-01 -5.125647187232971191e-01 5.133856832981109619e-02
-1.468938868492841721e-02 -7.604251801967620850e-02 -2.924211621284484863e-01 -2.781460285186767578e-01 7.127370238304138184e-01 3.792021870613098145e-01 -3.703429996967315674e-01 -2.053880989551544189e-01
1.063041388988494873e-01 -1.853287667036056519e-01 -2.133298479020595551e-02 1.181030571460723877e-01 8.879753351211547852e-01 6.810477375984191895e-02 2.611670196056365967e-01 2.803615629673004150e-01
2.078556269407272339e-01 -4.325969517230987549e-01 2.520784139633178711e-01 1.692533046007156372e-01 6.286985278129577637e-01 -1.568598300218582153e-02 2.470734566450119019e-01 4.700132906436920166e-01
1.393379420042037964e-01 -1.080421358346939087e-01 1.448240131139755249e-01 -3.063506484031677246e-01 4.576258063316345215e-01 3.307325839996337891e-01 -7.267469167709350586e-01 -8.438362926244735718e-02
7.225730270147323608e-02 4.877271652221679688e-01 1.905687153339385986e-01 -9.456830471754074097e-02 6.753596067428588867e-01 2.889725565910339355e-01 -8.549743145704269409e-02 4.058522284030914307e-01
3.914225697517395020e-01 -2.492911964654922485e-01 2.489238530397415161e-01 3.601683378219604492e-01 5.861350893974304199e-01 1.601029038429260254e-01 4.462698400020599365e-01 1.568882167339324951e-01
2.187029868364334106e-01 -5.924879908561706543e-01 -6.777060031890869141e-02 -3.642721176147460938e-01 5.826917886734008789e-01 2.610851526260375977e-01 2.368952929973602295e-01 5.034805741161108017e-03
5.036985278129577637e-01 1.429844945669174194e-01 3.321649432182312012e-01 -5.979501605033874512e-01 3.729732930660247803e-01 1.363004148006439209e-01 -1.232176646590232849e-02 3.164279758930206299e-01
4.269257783889770508e-01 -6.909776329994201660e-01 -2.145308069884777069e-02 -3.965867757797241211e-01 3.520345687866210938e-01 1.502204388380050659e-01 1.736799925565719604e-01 -7.670379430055618286e-02
1.993408650159835815e-01 -5.363973379135131836e-01 1.031340062618255615e-01 6.068844199180603027e-01 2.516330480575561523e-01 3.900738358497619629e-01 -1.359314322471618652e-01 2.442165166139602661e-01
-3.029821813106536865e-01 -4.198175072669982910e-01 -4.897554591298103333e-02 -2.101173400878906250e-01 -3.654236719012260437e-02 6.531659960746765137e-01 -1.970781087875366211e-01 4.675535261631011963e-01
-1.205928549170494080e-01 4.008528888225555420e-01 -1.139741390943527222e-01 -3.205266892910003662e-01 4.578088521957397461e-01 5.505622625350952148e-01 1.045865938067436218e-02 4.429784417152404785e-01
5.576941370964050293e-01 1.403971202671527863e-02 -1.444123536348342896e-01 -3.669078052043914795e-01 5.189906358718872070e-01 1.021150946617126465e-01 -3.758120536804199219e-01 3.350976705551147461e-01
2.409157454967498779e-01 -5.266838073730468750e-01 -1.420693695545196533e-01 -4.522128030657768250e-02 7.737628221511840820e-01 -1.261421144008636475e-01 1.143126785755157471e-01 1.210240125656127930e-01
-2.200792431831359863e-01 2.942040860652923584e-01 -1.044437736272811890e-01 -1.470018029212951660e-01 2.454708665609359741e-01 8.059087395668029785e-01 6.701056659221649170e-02 3.438832759857177734e-01
2.927540540695190430e-01 -6.187608838081359863e-01 8.111318945884704590e-02 -3.976828455924987793e-01 4.967940151691436768e-01 1.961399018764495850e-01 -2.054830268025398254e-02 -2.846080660820007324e-01
-1.618626415729522705e-01 1.249377354979515076e-01 -1.470924466848373413e-01 8.325585722923278809e-02 2.417997568845748901e-01 5.816254019737243652e-01 -2.558334171772003174e-01 6.836792230606079102e-01
2.450214624404907227e-01 4.183295071125030518e-01 -2.372002005577087402e-01 -2.092460691928863525e-01 4.461053609848022461e-01 4.235596656799316406e-01 -5.595323443412780762e-02 5.323286652565002441e-01
2.091954052448272705e-01 -1.783594638109207153e-01 1.204757317900657654e-01 -2.946993708610534668e-01 5.516099333763122559e-01 6.978837400674819946e-02 -6.245248317718505859e-01 3.519772291183471680e-01
8.360060304403305054e-02 -6.076663732528686523e-01 1.989053189754486084e-02 -6.458238363265991211e-01 2.372576445341110229e-01 3.217951357364654541e-01 1.989277303218841553e-01 8.278423547744750977e-02
-2.854286134243011475e-02 -3.126828968524932861e-01 4.035904109477996826e-01 -5.104658603668212891e-01 4.236520230770111084e-01 4.381929039955139160e-01 2.611832320690155029e-01 -1.955592185258865356e-01
-1.759359389543533325e-01 -1.620133221149444580e-01 -2.894927263259887695e-01 2.376423925161361694e-01 1.809628456830978394e-01 7.972381114959716797e-01 -2.204801440238952637e-01 2.925246655941009521e-01
2.488582581281661987e-01 3.333901762962341309e-01 4.983744397759437561e-02 -4.637454152107238770e-01 2.499186992645263672e-01 3.264949321746826172e-01 -3.188592791557312012e-01 5.819342732429504395e-01
-7.373163104057312012e-02 -1.487719416618347168e-01 7.747561484575271606e-02 1.285288929939270020e-01 -1.224433183670043945e-01 8.895156979560852051e-01 -2.261158078908920288e-01 3.042194247245788574e-01
-8.210138976573944092e-02 -3.753189146518707275e-01 1.930441856384277344e-01 1.895401813089847565e-02 6.498475670814514160e-01 9.519688785076141357e-03 3.959348499774932861e-01 4.853993952274322510e-01
-1.521446853876113892e-01 3.159657418727874756e-01 -4.204050172120332718e-03 -4.414676725864410400e-01 4.673973023891448975e-01 6.128591895103454590e-01 8.150415122509002686e-02 2.853184044361114502e-01
-1.890163719654083252e-01 1.375871747732162476e-01 5.304114520549774170e-02 2.623185813426971436e-01 3.418146669864654541e-01 7.340090870857238770e-01 3.037919700145721436e-01 3.547137379646301270e-01
1.525896638631820679e-01 2.441698461771011353e-01 -1.692827492952346802e-01 -4.563116431236267090e-01 3.580967187881469727e-01 3.691607415676116943e-01 -4.585030376911163330e-01 4.533019661903381348e-01
2.964505553245544434e-01 -6.929121911525726318e-02 -1.692854762077331543e-01 2.362564951181411743e-01 1.798503845930099487e-01 8.888649344444274902e-01 -1.974108442664146423e-02 -4.922702908515930176e-03
3.998880088329315186e-01 -3.204001188278198242e-01 4.779806435108184814e-01 -2.712921798229217529e-01 5.699530243873596191e-01 1.777088791131973267e-01 2.168991863727569580e-01 -1.785952001810073853e-01
-1.386784911155700684e-01 5.716083571314811707e-02 4.749510288238525391e-01 -2.447238713502883911e-01 5.328853130340576172e-01 3.059812784194946289e-01 -5.606230497360229492e-01 1.196795329451560974e-02
2.321046292781829834e-01 -3.876360952854156494e-01 9.523922950029373169e-02 -2.204814255237579346e-01 2.349830418825149536e-01 6.160079836845397949e-01 -1.558797359466552734e-01 -5.283954739570617676e-01
2.452272623777389526e-01 1.583150625228881836e-01 -3.019251674413681030e-02 -5.830086469650268555e-01 2.758364379405975342e-01 2.303030043840408325e-01 -4.241104423999786377e-01 5.147761106491088867e-01
4.074590504169464111e-01 1.966480761766433716e-01 1.650325953960418701e-02 2.296566218137741089e-01 1.617277860641479492e-01 8.346751928329467773e-01 -1.357872337102890015e-01 -3.186608478426933289e-02
-1.445485651493072510e-02 -5.209413170814514160e-01 3.514384329319000244e-01 8.252585679292678833e-02 3.998128771781921387e-01 2.142610847949981689e-01 -6.194575428962707520e-01 -9.276830404996871948e-02
-2.106125503778457642e-01 8.042788505554199219e-02 -1.282779723405838013e-01 5.087609216570854187e-02 2.288467288017272949e-01 5.710554122924804688e-01 -3.236555457115173340e-01 6.685073971748352051e-01
6.535519659519195557e-02 -2.009497284889221191e-01 -2.793642878532409668e-01 1.589698195457458496e-01 7.354046106338500977e-01 4.725795611739158630e-02 -4.018022418022155762e-01 3.841013014316558838e-01
-2.729660868644714355e-01 -1.944279074668884277e-01 5.065064132213592529e-02 -5.603738129138946533e-02 -8.833704888820648193e-02 6.817351579666137695e-01 -4.112820625305175781e-01 4.901657104492187500e-01
-1.155890375375747681e-01 -2.249161154031753540e-01 8.038328886032104492e-01 3.374770283699035645e-02 4.757282435894012451e-01 1.961179673671722412e-01 -1.485816687345504761e-01 4.369917511940002441e-02
-5.809807032346725464e-02 -2.061125040054321289e-01 4.282975494861602783e-01 -5.394013524055480957e-01 3.730462193489074707e-01 2.930416762828826904e-01 -4.980350136756896973e-01 8.169434219598770142e-02
3.383449912071228027e-01 3.577688634395599365e-01 -4.669065400958061218e-02 -2.771795690059661865e-01 4.935745000839233398e-01 3.874421119689941406e-01 2.865598201751708984e-01 4.501909315586090088e-01
-1.651844829320907593e-01 -7.350842356681823730e-01 -1.430085394531488419e-02 1.859685629606246948e-01 3.050495684146881104e-01 4.543251991271972656e-01 1.658819764852523804e-01 2.656935453414916992e-01
3.622072339057922363e-01 -2.468952089548110962e-01 2.657928764820098877e-01 -5.741180181503295898e-01 3.212271332740783691e-01 4.327734708786010742e-01 2.994298934936523438e-01 -1.656905710697174072e-01
1.336227264255285263e-02 -1.271543502807617188e-01 3.018921054899692535e-02 5.750795081257820129e-02 8.726702928543090820e-01 1.227823123335838318e-01 -4.495171606540679932e-01 2.720098383724689484e-02
4.315529167652130127e-01 -3.889608383178710938e-01 -5.500933155417442322e-02 3.823662400245666504e-01 1.333208084106445312e-01 6.999024152755737305e-01 2.667276374995708466e-02 6.994563341140747070e-02
5.461866855621337891e-01 -7.903566211462020874e-02 2.656714320182800293e-01 -6.293863058090209961e-01 2.839281260967254639e-01 3.404425978660583496e-01 1.378287374973297119e-01 -1.149430423974990845e-01
5.868059396743774414e-01 -1.409876793622970581e-01 3.106200397014617920e-01 -5.851388573646545410e-01 3.964430391788482666e-01 1.836873590946197510e-01 1.829397864639759064e-02 -7.527336478233337402e-02
-1.677713915705680847e-02 -6.325430702418088913e-03 5.880348086357116699e-01 -4.567986354231834412e-02 7.496725916862487793e-01 2.181301563978195190e-01 -1.608715057373046875e-01 -1.278181523084640503e-01
5.307614803314208984e-01 -3.551929295063018799e-01 5.309497714042663574e-01 -1.310181021690368652e-01 2.386423014104366302e-02 4.597343504428863525e-01 2.085021138191223145e-01 -1.940585374832153320e-01
4.798845648765563965e-01 -2.228626459836959839e-01 3.345303833484649658e-01 -5.455693006515502930e-01 5.280897021293640137e-01 3.227691352367401123e-02 2.485191822052001953e-02 1.730568557977676392e-01
4.541780352592468262e-01 1.234426796436309814e-01 6.153053641319274902e-01 -3.131174445152282715e-01 4.987403154373168945e-01 2.243628203868865967e-01 2.591792866587638855e-02 -4.570036381483078003e-02
-1.176904812455177307e-01 9.686383605003356934e-02 3.502781689167022705e-01 -6.087883114814758301e-01 3.778636455535888672e-01 4.069138467311859131e-01 -4.182173013687133789e-01 1.352141611278057098e-02
-2.973518967628479004e-01 2.085986882448196411e-01 3.611014485359191895e-01 -4.853292107582092285e-01 4.582002162933349609e-01 3.857617080211639404e-01 -2.031825184822082520e-01 3.195105195045471191e-01
1.097519174218177795e-01 -2.014204710721969604e-01 2.244654297828674316e-01 -7.338970899581909180e-01 4.803012013435363770e-01 1.996849328279495239e-01 2.675164341926574707e-01 1.275402307510375977e-01
1.075079105794429779e-02 2.206141352653503418e-01 4.190530478954315186e-01 -3.464977443218231201e-01 3.645109534263610840e-01 3.450326919555664062e-01 -6.289973258972167969e-01 8.941123634576797485e-02
1.283728629350662231e-01 -1.497330218553543091e-01 -2.114393115043640137e-01 4.385462105274200439e-01 2.862791717052459717e-01 4.976210296154022217e-01 -5.051517486572265625e-01 3.732430338859558105e-01
2.942062616348266602e-01 -1.395761519670486450e-01 4.873446524143218994e-01 -5.926209688186645508e-01 4.850162863731384277e-01 2.198468446731567383e-01 1.408105492591857910e-01 -4.307907447218894958e-02
3.872413039207458496e-01 -4.099805951118469238e-01 1.040034964680671692e-01 2.555338665843009949e-02 2.818842530250549316e-01 5.569397211074829102e-01 4.946449398994445801e-01 -1.902003586292266846e-01
-1.001742333173751831e-01 -2.229364365339279175e-01 3.515238165855407715e-01 -5.234500765800476074e-01 5.565661191940307617e-01 3.589151799678802490e-01 3.140548467636108398e-01 -7.401964813470840454e-02
1.289947926998138428e-01 -2.564638555049896240e-01 8.470275253057479858e-02 7.956782728433609009e-02 -6.006325129419565201e-03 9.212415218353271484e-01 2.350001484155654907e-01 1.157192513346672058e-02
-2.222872972488403320e-01 1.875183582305908203e-01 2.007418274879455566e-01 -5.842829346656799316e-01 5.163073539733886719e-01 4.429106116294860840e-01 1.547482460737228394e-01 2.169126570224761963e-01
-1.154980883002281189e-01 -2.683631777763366699e-01 2.633796632289886475e-01 -4.581522047519683838e-01 1.375426203012466431e-01 7.499860525131225586e-01 -1.221077516674995422e-01 -1.976406872272491455e-01
-5.834819003939628601e-02 -1.294726282358169556e-01 5.974293351173400879e-01 -1.139462292194366455e-01 -6.474119424819946289e-02 6.672407984733581543e-01 2.895010411739349365e-01 2.769735753536224365e-01
2.935431003570556641e-01 -3.847545385360717773e-01 3.598250746726989746e-01 1.971540153026580811e-01 -1.154062226414680481e-01 6.832789182662963867e-01 -3.374512195587158203e-01 5.822898447513580322e-02
-1.207432597875595093e-01 -5.037072300910949707e-01 -1.653520762920379639e-01 -2.099909484386444092e-01 4.112176299095153809e-01 4.375761151313781738e-01 3.299656510353088379e-01 4.368207454681396484e-01
1.724787652492523193e-01 3.556414246559143066e-01 5.862573385238647461e-01 -9.127646684646606445e-02 4.122350811958312988e-01 1.412148624658584595e-01 -1.172250062227249146e-01 5.367681384086608887e-01
4.266023635864257812e-01 -3.512586355209350586e-01 -1.141374558210372925e-01 -1.826294697821140289e-02 1.001542899757623672e-02 7.371957898139953613e-01 -3.362017273902893066e-01 -1.570899188518524170e-01
2.717640623450279236e-02 -2.895375788211822510e-01 3.772187530994415283e-01 -6.913195252418518066e-01 4.939199090003967285e-01 1.552482843399047852e-01 -1.236668229103088379e-01 1.089049503207206726e-01
4.356327056884765625e-01 -1.078289300203323364e-01 -1.003022864460945129e-02 -5.328986644744873047e-01 4.093265235424041748e-01 -1.957608014345169067e-02 -2.594757676124572754e-01 5.284472703933715820e-01
1.240199953317642212e-01 -7.770968079566955566e-01 5.846533551812171936e-02 -3.196553885936737061e-01 2.004317343235015869e-01 3.017229735851287842e-01 3.262042999267578125e-01 1.937083303928375244e-01
-1.194581687450408936e-01 -6.214279532432556152e-01 -1.902355700731277466e-01 1.451447010040283203e-01 2.222152203321456909e-01 6.715599298477172852e-01 2.043386995792388916e-01 1.318683754652738571e-02
-4.425153732299804688e-01 -4.644948616623878479e-02 -6.950820237398147583e-02 -4.888126254081726074e-02 5.147643089294433594e-01 4.481530487537384033e-01 1.322139948606491089e-01 5.581199526786804199e-01
2.421934157609939575e-01 -1.807006895542144775e-01 -5.131612420082092285e-01 -6.668420135974884033e-02 7.270288467407226562e-01 1.286519616842269897e-01 -2.665471434593200684e-01 1.572854816913604736e-01
-2.880501747131347656e-01 1.586153209209442139e-01 3.878148496150970459e-01 -4.943430423736572266e-01 4.661890268325805664e-01 4.727227389812469482e-01 -1.181925162672996521e-01 2.057286500930786133e-01
-2.471686154603958130e-01 -3.732100427150726318e-01 4.153562486171722412e-01 4.604586586356163025e-02 3.450276255607604980e-01 4.242147505283355713e-01 5.111317038536071777e-01 2.544068992137908936e-01
3.521628975868225098e-01 5.358380079269409180e-01 1.920620650053024292e-01 -1.867241412401199341e-02 4.250322282314300537e-01 3.810615539550781250e-01 -3.305157274007797241e-02 4.739931225776672363e-01
-8.148352056741714478e-02 1.910759806632995605e-01 5.850148200988769531e-01 1.271658092737197876e-01 5.284240245819091797e-01 2.138657718896865845e-01 2.857023179531097412e-01 4.379959702491760254e-01
2.943340456113219261e-03 -2.410883456468582153e-01 3.836622536182403564e-01 -6.136344075202941895e-01 4.127945899963378906e-01 2.332593202590942383e-01 3.178729116916656494e-01 3.037622869014739990e-01
1.436111144721508026e-02 -4.887307062745094299e-02 -7.928051054477691650e-02 1.263446919620037079e-02 8.900198936462402344e-01 1.571954488754272461e-01 -4.167536497116088867e-01 -2.075427584350109100e-02
2.257474362850189209e-01 2.741146087646484375e-01 1.883817017078399658e-01 -4.293396174907684326e-01 4.834781885147094727e-01 1.233495399355888367e-01 -5.395076051354408264e-02 6.341940760612487793e-01
-1.219849586486816406e-01 -3.458603322505950928e-01 2.435135841369628906e-01 -3.515812456607818604e-01 5.038723945617675781e-01 3.889485895633697510e-01 -5.217322111129760742e-01 -7.224303483963012695e-02
4.164117574691772461e-01 -1.525582224130630493e-01 2.956771254539489746e-01 -5.981235504150390625e-01 1.350272595882415771e-01 4.892404675483703613e-01 -1.493928581476211548e-01 -2.797208130359649658e-01
1.437949836254119873e-01 -8.588641285896301270e-01 2.360217422246932983e-01 -3.055000491440296173e-02 2.924010753631591797e-01 2.412837892770767212e-01 1.937398165464401245e-01 -6.151667982339859009e-02
1.036373898386955261e-02 -5.347726983018219471e-04 6.339562535285949707e-01 -1.953290551900863647e-01 6.804039478302001953e-01 4.634068906307220459e-02 -2.692675888538360596e-01 1.491180807352066040e-01
-1.378040611743927002e-01 -5.701784491539001465e-01 -1.339663565158843994e-01 -2.815380692481994629e-01 3.870165348052978516e-01 4.491770863533020020e-01 4.185178577899932861e-01 1.788769066333770752e-01
6.458936631679534912e-02 4.707971811294555664e-01 3.782810866832733154e-01 6.295981816947460175e-03 4.930225312709808350e-01 4.985184967517852783e-01 -3.276564478874206543e-01 1.791408956050872803e-01
4.869746267795562744e-01 -4.381939768791198730e-01 1.113555282354354858e-01 -2.663021385669708252e-01 5.127317309379577637e-01 1.353386640548706055e-01 4.465118348598480225e-01 8.331600576639175415e-02
3.086992539465427399e-02 -4.055896103382110596e-01 5.230392217636108398e-01 1.656216979026794434e-01 3.372573256492614746e-01 1.618293076753616333e-01 -6.146851181983947754e-01 1.255970746278762817e-01
4.073709547519683838e-01 2.760681509971618652e-02 3.889867961406707764e-01 -6.440390348434448242e-01 4.685112237930297852e-01 1.073271781206130981e-01 -1.379704475402832031e-01 1.308898031711578369e-01
1.730501353740692139e-01 -6.313863396644592285e-01 -3.956523835659027100e-01 -8.036234066821634769e-04 5.189573168754577637e-01 3.401860296726226807e-01 9.675342589616775513e-02 -1.430350840091705322e-01
2.261065132915973663e-02 -9.769237041473388672e-02 -5.318034291267395020e-01 -8.678263425827026367e-02 7.740826010704040527e-01 2.529951035976409912e-01 -1.753670722246170044e-01 7.506593316793441772e-02
-3.625624477863311768e-01 -3.770111501216888428e-01 -2.314070612192153931e-01 -3.218510746955871582e-01 1.917217671871185303e-01 4.857211112976074219e-01 -3.341740965843200684e-01 4.300222694873809814e-01
9.166177362203598022e-02 2.070226520299911499e-01 4.470000267028808594e-01 -5.059493780136108398e-01 4.935366213321685791e-01 3.280673921108245850e-01 -3.757253289222717285e-01 2.386986464262008667e-02
-1.789242625236511230e-01 -3.473668098449707031e-01 2.300126552581787109e-01 2.262416183948516846e-01 4.233342409133911133e-01 3.487416207790374756e-01 2.469532042741775513e-01 6.175864338874816895e-01
2.405755966901779175e-01 -1.362134218215942383e-01 -2.651051282882690430e-01 -4.783863723278045654e-01 4.530729651451110840e-01 6.763646006584167480e-02 -4.830053150653839111e-01 4.257830381393432617e-01
1.937017589807510376e-02 1.291043497622013092e-02 3.721463680267333984e-01 -1.058806702494621277e-01 8.764188885688781738e-01 9.957768023014068604e-02 -2.668824791908264160e-01 -2.241438068449497223e-02
6.883163452148437500e-01 -9.034696221351623535e-02 -1.953320950269699097e-01 2.020804882049560547e-01 2.780235409736633301e-01 4.033055305480957031e-01 -4.360227584838867188e-01 9.486030042171478271e-02
1.625059396028518677e-01 -4.597449004650115967e-01 -3.726952075958251953e-01 -2.685656547546386719e-01 5.643808245658874512e-01 4.798104465007781982e-01 -3.708472475409507751e-02 -3.283638134598731995e-02
2.627586424350738525e-01 -5.110108256340026855e-01 -3.111399412155151367e-01 1.131088659167289734e-01 6.851725578308105469e-01 -3.100222907960414886e-02 -2.202582061290740967e-01 2.031946778297424316e-01
1.461986154317855835e-01 -2.982056140899658203e-01 -4.085796475410461426e-01 4.143326357007026672e-02 7.899116277694702148e-01 2.067595422267913818e-01 1.925675421953201294e-01 1.313517987728118896e-01
1.234615407884120941e-02 -1.998171508312225342e-01 4.273818135261535645e-01 -6.540832519531250000e-01 5.063799023628234863e-01 2.334103733301162720e-01 -1.847500801086425781e-01 -6.638487428426742554e-02
2.029344588518142700e-01 3.925957679748535156e-01 -2.696440815925598145e-01 -1.420820653438568115e-01 5.236745476722717285e-01 6.027349233627319336e-01 -1.864561252295970917e-02 2.718802988529205322e-01
3.316201865673065186e-01 -1.337987184524536133e-01 6.436828970909118652e-01 -2.778190374374389648e-01 5.974515676498413086e-01 1.174459382891654968e-01 5.481553822755813599e-02 -8.287645131349563599e-02
2.498264014720916748e-01 2.548812627792358398e-01 1.070254147052764893e-01 4.660936072468757629e-02 5.139456987380981445e-01 6.512788534164428711e-01 4.099456369876861572e-01 -5.134011059999465942e-02
2.595005631446838379e-01 5.376526713371276855e-01 3.369351625442504883e-01 -1.670460850000381470e-01 4.409304857254028320e-01 4.140460491180419922e-01 -3.237320184707641602e-01 1.774911880493164062e-01
2.881288230419158936e-01 7.977743446826934814e-02 4.784522112458944321e-03 -4.166812002658843994e-01 5.473725795745849609e-01 1.255800575017929077e-01 -3.992380797863006592e-01 5.120481848716735840e-01
1.155693270266056061e-02 -4.612670540809631348e-01 1.926911771297454834e-01 -4.930542409420013428e-01 6.449897289276123047e-01 9.899527579545974731e-02 -2.746096849441528320e-01 7.513051480054855347e-02
1.327401548624038696e-01 -3.972611427307128906e-01 -5.374861881136894226e-02 -1.677702218294143677e-01 6.366634964942932129e-01 2.712353169918060303e-01 -4.876953363418579102e-01 -2.770776748657226562e-01
2.966434061527252197e-01 -1.967789232730865479e-01 -2.170432955026626587e-01 1.413373202085494995e-01 1.433883160352706909e-01 7.995638847351074219e-01 -3.771148025989532471e-01 -6.417568773031234741e-02
-1.723489374853670597e-03 -1.094561666250228882e-01 4.576808586716651917e-02 2.061274945735931396e-01 8.501888513565063477e-01 2.789750322699546814e-02 6.631278991699218750e-02 4.641514420509338379e-01
9.909998625516891479e-02 -7.568374276161193848e-01 5.615925416350364685e-03 -4.646160304546356201e-01 2.565147578716278076e-01 1.626130640506744385e-01 2.659405171871185303e-01 1.962386965751647949e-01
2.121561318635940552e-01 -5.840855240821838379e-01 -4.412913694977760315e-03 -1.133253052830696106e-01 3.093574047088623047e-01 4.705372154712677002e-01 5.302284955978393555e-01 5.217384919524192810e-02
4.598070085048675537e-01 -3.636688590049743652e-01 3.153538703918457031e-01 -1.916783601045608521e-01 2.634622156620025635e-01 4.909907877445220947e-01 2.341051697731018066e-01 -3.935024738311767578e-01
-2.614796161651611328e-01 3.923937678337097168e-02 2.968586981296539307e-01 -5.229333043098449707e-01 4.452204108238220215e-01 4.389145970344543457e-01 7.244469132274389267e-03 4.214077889919281006e-01
-1.017315536737442017e-01 -4.731301367282867432e-01 5.033326148986816406e-01 -2.995291352272033691e-01 5.793088078498840332e-01 1.511557847261428833e-01 -2.239121794700622559e-01 -1.189690455794334412e-01
4.784766733646392822e-01 4.109985381364822388e-02 2.780345380306243896e-01 -3.330653905868530273e-01 3.707090914249420166e-01 4.992248117923736572e-01 -1.978353857994079590e-01 -3.941390216350555420e-01
-2.726815640926361084e-02 -7.393500804901123047e-01 8.972377330064773560e-02 -2.123271971940994263e-01 1.605440825223922729e-01 4.637613892555236816e-01 3.872655928134918213e-01 9.306453168392181396e-02
-1.545206010341644287e-01 -2.260021120309829712e-01 6.226326227188110352e-01 -3.356369137763977051e-01 6.135601401329040527e-01 1.664130091667175293e-01 1.428050100803375244e-01 1.342458743602037430e-02
-3.223906457424163818e-02 -5.451580286026000977e-01 1.238655671477317810e-01 4.429021477699279785e-02 3.021734058856964111e-01 5.800725221633911133e-01 5.011690258979797363e-01 -7.413369417190551758e-02
-1.742567569017410278e-01 -1.949512399733066559e-02 -9.425403177738189697e-02 3.643798530101776123e-01 1.489759385585784912e-01 7.742671370506286621e-01 -3.324301838874816895e-01 3.088766932487487793e-01
9.672725945711135864e-02 -2.336717396974563599e-02 -6.403325498104095459e-02 1.561392992734909058e-01 1.301319338381290436e-02 9.205838441848754883e-01 -3.219465315341949463e-01 1.016109138727188110e-01
1.411921679973602295e-01 4.283518493175506592e-01 1.974519193172454834e-01 -3.374849855899810791e-01 6.594319939613342285e-01 2.660478353500366211e-01 -3.112403750419616699e-01 2.029621899127960205e-01
-1.259431540966033936e-01 -2.151467949151992798e-01 3.544774949550628662e-01 -5.799027085304260254e-01 6.289721727371215820e-01 1.124490052461624146e-01 -2.390338927507400513e-01 1.025712564587593079e-01
2.336858399212360382e-02 -2.410887181758880615e-01 -4.633263349533081055e-01 -5.302146077156066895e-03 7.162543535232543945e-01 5.342012271285057068e-02 -2.160245180130004883e-01 4.050805270671844482e-01
-6.017709150910377502e-02 1.780366748571395874e-01 1.499086711555719376e-02 -4.213277697563171387e-01 5.557187199592590332e-01 3.479160964488983154e-01 1.376007348299026489e-01 5.814955234527587891e-01
-2.051908373832702637e-01 -7.776141911745071411e-02 4.210301861166954041e-02 -2.132520675659179688e-01 7.639417052268981934e-01 3.603932261466979980e-01 -3.652073442935943604e-01 -2.402790635824203491e-01
3.959193825721740723e-01 -1.062480881810188293e-01 3.057880699634552002e-01 -6.647090315818786621e-01 5.195960998535156250e-01 5.871071945875883102e-03 -6.400655955076217651e-02 1.500115245580673218e-01
2.407955676317214966e-01 -5.760282874107360840e-01 -8.126441389322280884e-02 -3.720936477184295654e-01 2.600256800651550293e-01 5.207149386405944824e-01 2.643030285835266113e-01 -2.377769052982330322e-01
5.411053299903869629e-01 -2.576796114444732666e-01 -3.437866866588592529e-01 2.025725990533828735e-01 2.649967372417449951e-01 4.589411318302154541e-01 -4.427461624145507812e-01 6.860747188329696655e-02
2.313906997442245483e-01 4.306030869483947754e-01 1.809731274843215942e-01 -3.097291886806488037e-01 4.034588336944580078e-01 4.707995355129241943e-01 -4.779151380062103271e-01 1.397202014923095703e-01
5.511255860328674316e-01 4.459818005561828613e-01 2.341331690549850464e-01 -1.071710810065269470e-01 4.549166262149810791e-01 2.916626036167144775e-01 -2.697847783565521240e-01 2.574034631252288818e-01
-9.480663388967514038e-02 -6.804106384515762329e-02 -6.194864958524703979e-02 -4.536912217736244202e-02 2.267401479184627533e-02 6.258344650268554688e-01 -4.312135279178619385e-01 6.343171000480651855e-01
-9.034297615289688110e-02 -2.117550224065780640e-01 4.575541019439697266e-01 -9.828254580497741699e-02 -8.052160590887069702e-02 7.743954658508300781e-01 2.244551330804824829e-01 2.672651410102844238e-01
5.052939653396606445e-01 -4.509144425392150879e-01 -6.639927625656127930e-02 4.296219050884246826e-01 1.662049293518066406e-01 5.371434092521667480e-01 -5.106300860643386841e-02 1.833467334508895874e-01
1.826294809579849243e-01 -1.464034467935562134e-01 5.488220453262329102e-01 -4.639460146427154541e-01 6.004288792610168457e-01 2.053653895854949951e-01 9.890169650316238403e-02 -1.276300400495529175e-01
2.070263475179672241e-01 4.226613640785217285e-01 -2.498666569590568542e-02 -3.306800425052642822e-01 3.724079430103302002e-01 4.976719617843627930e-01 5.481552332639694214e-02 5.283505320549011230e-01
1.178555339574813843e-01 -1.238668039441108704e-01 1.670408993959426880e-01 -5.873976945877075195e-01 5.284177064895629883e-01 2.561560645699501038e-02 -4.602492451667785645e-01 3.257571458816528320e-01
2.638369798660278320e-02 1.200102735310792923e-02 6.572555303573608398e-01 -3.226150572299957275e-01 4.989694058895111084e-01 1.199102848768234253e-01 -1.609806567430496216e-01 4.169301390647888184e-01
1.563650518655776978e-01 3.444525599479675293e-02 -1.607765853404998779e-01 9.832284599542617798e-02 2.658574283123016357e-02 9.221667647361755371e-01 -2.762856483459472656e-01 1.068409457802772522e-01
2.754679918289184570e-01 -8.638296127319335938e-01 -2.582952193915843964e-02 -1.378894448280334473e-01 2.941777110099792480e-01 2.675666511058807373e-01 1.012205146253108978e-02 -5.144264432601630688e-04
-7.020610384643077850e-03 9.634358435869216919e-02 5.413595438003540039e-01 1.291294842958450317e-01 5.305171608924865723e-01 2.032570242881774902e-01 3.609838187694549561e-01 4.773395657539367676e-01
-8.891411870718002319e-02 1.011265814304351807e-01 2.400369616225361824e-03 -1.713512837886810303e-01 3.129958212375640869e-01 8.483874201774597168e-01 3.670863509178161621e-01 -4.528583493083715439e-03
1.938151121139526367e-01 -5.473284795880317688e-02 -1.613438576459884644e-01 -5.893995165824890137e-01 3.927329182624816895e-01 3.486405014991760254e-01 -4.429569840431213379e-01 3.376627266407012939e-01
2.399785071611404419e-01 8.888955414295196533e-02 6.855536252260208130e-02 -6.554889082908630371e-01 2.986291646957397461e-01 2.614847719669342041e-01 -4.220649898052215576e-01 4.055254757404327393e-01
1.012804508209228516e-01 -7.905331254005432129e-02 7.167121022939682007e-02 -8.222274482250213623e-02 6.991899609565734863e-01 1.177262663841247559e-01 -6.327462792396545410e-01 2.617279887199401855e-01
6.963617205619812012e-01 -2.310072630643844604e-01 3.806527554988861084e-01 -3.295467495918273926e-01 3.600255250930786133e-01 2.152598798274993896e-01 9.100418537855148315e-02 -1.548594087362289429e-01
1.098616868257522583e-01 1.846297383308410645e-01 -1.580709964036941528e-01 3.133585304021835327e-02 7.631164193153381348e-01 4.332426190376281738e-01 2.638245224952697754e-01 2.970266044139862061e-01
-3.036615550518035889e-01 -3.342767655849456787e-01 3.991204500198364258e-01 -5.023615360260009766e-01 4.492327570915222168e-01 2.500005960464477539e-01 2.069087177515029907e-01 2.779619395732879639e-01
-1.168246269226074219e-01 2.471241652965545654e-01 9.999128989875316620e-03 -3.737442195415496826e-01 4.999491870403289795e-01 6.971591711044311523e-01 -1.759375929832458496e-01 1.362459808588027954e-01
4.191960394382476807e-01 9.361604601144790649e-02 1.388469934463500977e-01 2.372100353240966797e-01 4.735655710101127625e-02 7.995699048042297363e-01 -3.108586072921752930e-01 -4.214164242148399353e-02
-7.989240437746047974e-02 1.403142213821411133e-01 -2.151712030172348022e-01 3.936568200588226318e-01 4.292086064815521240e-01 5.373910069465637207e-01 -2.332775443792343140e-01 4.952143430709838867e-01
2.759382128715515137e-01 -5.945780780166387558e-03 3.577077984809875488e-01 9.944336116313934326e-02 6.175348758697509766e-01 -7.655673474073410034e-02 -5.459467172622680664e-01 3.173496425151824951e-01
1.408727467060089111e-01 -4.414242133498191833e-02 4.550983011722564697e-01 -4.905302226543426514e-01 1.052120700478553772e-01 3.280822336673736572e-01 -6.120492219924926758e-01 1.927701383829116821e-01
3.792691528797149658e-01 -1.052739545702934265e-01 1.445987969636917114e-01 -4.487275481224060059e-01 4.178495407104492188e-01 1.887727379798889160e-01 -6.349185109138488770e-01 9.722188115119934082e-02
3.004410564899444580e-01 7.478252798318862915e-02 1.933289766311645508e-01 -4.774191975593566895e-01 5.773212909698486328e-01 1.910572946071624756e-01 -5.167687535285949707e-01 4.455199092626571655e-02
-3.731184601783752441e-01 -2.617601864039897919e-02 3.581290245056152344e-01 -4.023690819740295410e-01 4.578699767589569092e-01 4.837531745433807373e-01 1.903798878192901611e-01 3.000557422637939453e-01
1.305790841579437256e-01 2.598464488983154297e-01 -2.080460637807846069e-01 -1.038578972220420837e-01 6.531643867492675781e-01 4.083466827869415283e-01 -2.062620595097541809e-02 5.172650218009948730e-01
-1.296926885843276978e-01 3.869328275322914124e-02 -2.524283714592456818e-03 1.120235919952392578e-01 6.730995774269104004e-01 2.361979782581329346e-01 1.557419598102569580e-01 6.603172421455383301e-01
1.351626664400100708e-01 3.939989209175109863e-01 1.752850711345672607e-01 -2.553558349609375000e-01 4.913597404956817627e-01 3.737331032752990723e-01 2.153336256742477417e-01 5.505314469337463379e-01
4.471997618675231934e-01 1.234982386231422424e-01 2.245373427867889404e-01 -2.617152035236358643e-01 5.951391458511352539e-01 9.027429670095443726e-02 2.927899658679962158e-01 4.666721820831298828e-01
5.015175938606262207e-01 -3.264798820018768311e-01 -2.996794283390045166e-01 1.118600070476531982e-01 1.233693286776542664e-01 6.334813237190246582e-01 -3.481031954288482666e-01 -4.331721365451812744e-02
-4.002980887889862061e-02 -4.069088697433471680e-01 4.567704498767852783e-01 -4.301802515983581543e-01 4.247083365917205811e-01 2.538579404354095459e-01 2.228298783302307129e-01 3.803345859050750732e-01
2.045108079910278320e-01 4.264598488807678223e-01 -1.183968707919120789e-01 -1.251629143953323364e-01 5.947322845458984375e-01 5.735535025596618652e-01 1.104495674371719360e-01 2.274963408708572388e-01
3.452286124229431152e-01 2.849326729774475098e-01 -2.325683645904064178e-02 -1.429766267538070679e-01 7.425993680953979492e-01 2.194966524839401245e-01 -1.767961829900741577e-01 3.843931257724761963e-01
3.534743785858154297e-01 -5.195825099945068359e-01 2.167762964963912964e-01 -4.917995259165763855e-02 5.206923484802246094e-01 2.554309368133544922e-01 -3.457650244235992432e-01 -3.158487081527709961e-01
-1.891281157732009888e-01 -2.525679022073745728e-02 2.759368717670440674e-01 -3.923313915729522705e-01 3.443126678466796875e-01 4.550982415676116943e-01 3.387072086334228516e-01 5.414234399795532227e-01
-1.873962767422199249e-02 4.301880896091461182e-01 -9.379293769598007202e-02 -2.374340146780014038e-01 5.595630407333374023e-01 4.756348431110382080e-01 1.250959187746047974e-01 4.409385621547698975e-01
2.138155326247215271e-02 4.156946539878845215e-01 2.115711718797683716e-01 4.978937283158302307e-02 7.028102278709411621e-01 3.014101982116699219e-01 -2.809201478958129883e-01 3.402836322784423828e-01
-2.825356423854827881e-01 1.505997925996780396e-01 3.012120537459850311e-02 -1.819273233413696289e-01 2.666147053241729736e-01 8.359800577163696289e-01 1.873642206192016602e-01 2.417377233505249023e-01
1.135144978761672974e-01 -1.746601313352584839e-01 8.492469787597656250e-01 -5.666356906294822693e-02 2.576534450054168701e-01 1.981906592845916748e-01 -5.025077611207962036e-02 3.521179854869842529e-01
3.799836710095405579e-02 -6.643196195363998413e-02 7.476795315742492676e-01 -2.937413156032562256e-01 5.701856017112731934e-01 1.510581076145172119e-01 -2.235521189868450165e-02 2.010827511548995972e-02
-1.402187943458557129e-01 3.600107505917549133e-02 2.435379773378372192e-01 -8.459600806236267090e-02 3.576556046027690172e-04 8.634293079376220703e-01 1.133931428194046021e-01 3.926922976970672607e-01
-1.830876022577285767e-01 4.456023871898651123e-02 4.168528616428375244e-01 -3.860504552721977234e-02 4.633708596229553223e-01 7.796865701675415039e-02 -2.236779630184173584e-01 7.200092077255249023e-01
2.098041623830795288e-01 3.924145177006721497e-02 3.117108047008514404e-01 -3.262127935886383057e-01 6.542810797691345215e-01 -1.209607720375061035e-01 1.102405861020088196e-01 5.440549850463867188e-01
1.137334927916526794e-01 -7.610127329826354980e-01 -2.492181658744812012e-01 -2.321834415197372437e-01 3.932131230831146240e-01 2.975842356681823730e-01 2.082161903381347656e-01 7.333848625421524048e-02
8.875895291566848755e-03 5.791195854544639587e-02 3.891652822494506836e-01 -5.396235585212707520e-01 5.716627836227416992e-01 3.830313384532928467e-01 -2.618055641651153564e-01 -1.089532375335693359e-01
-3.000658452510833740e-01 -5.102776885032653809e-01 4.673477411270141602e-01 -4.103958308696746826e-01 3.336717784404754639e-01 3.275896608829498291e-01 5.271390452980995178e-02 2.032432705163955688e-01
1.103251501917839050e-01 2.709992229938507080e-01 7.284790277481079102e-02 -2.869370877742767334e-01 6.347308158874511719e-01 3.306546211242675781e-01 -4.985031783580780029e-01 2.569570541381835938e-01
8.422911167144775391e-03 2.211595922708511353e-01 -6.429182738065719604e-02 -1.612303555011749268e-01 2.580869197845458984e-01 8.936759829521179199e-01 2.246047109365463257e-01 -7.194407284259796143e-02
-1.818268597126007080e-01 1.366439610719680786e-01 2.772272564470767975e-02 -1.730753779411315918e-01 4.375249743461608887e-01 8.103465437889099121e-01 2.501001358032226562e-01 -8.309084177017211914e-02
5.534189939498901367e-02 -1.289443820714950562e-01 5.180867314338684082e-01 -1.309987902641296387e-01 1.928836107254028320e-01 4.732601642608642578e-01 5.638608932495117188e-01 3.400259017944335938e-01
1.932036876678466797e-01 -3.625069260597229004e-01 -3.854391276836395264e-01 -1.566428542137145996e-01 3.610282838344573975e-01 6.143455505371093750e-01 3.383210301399230957e-01 1.895725429058074951e-01
7.490000128746032715e-02 3.204986453056335449e-01 -3.663983196020126343e-02 -5.081108808517456055e-01 4.210484027862548828e-01 4.315629899501800537e-01 -3.757386505603790283e-01 3.569922745227813721e-01
-2.675336301326751709e-01 -3.782398998737335205e-01 7.387024350464344025e-03 4.493529200553894043e-01 5.459281802177429199e-01 2.791936397552490234e-01 -9.445734322071075439e-02 4.455096125602722168e-01
-1.208486631512641907e-01 -1.113289128988981247e-02 4.986038804054260254e-02 2.861132323741912842e-01 1.277678161859512329e-01 7.212735414505004883e-01 -1.617559790611267090e-01 5.815494656562805176e-01
4.293679818511009216e-02 -7.724197506904602051e-01 -1.496771425008773804e-01 -3.611891567707061768e-01 3.769291341304779053e-01 3.126023709774017334e-01 -1.667137444019317627e-02 -9.267977625131607056e-02
1.009344756603240967e-01 1.511339545249938965e-01 -2.999623417854309082e-01 -6.063765659928321838e-02 5.421609878540039062e-01 7.123643159866333008e-01 2.101038843393325806e-01 1.666475534439086914e-01
3.920935094356536865e-01 -1.474146246910095215e-01 1.870686262845993042e-01 -6.420534849166870117e-02 6.400399208068847656e-01 3.513015508651733398e-01 -3.443599939346313477e-01 -3.657417893409729004e-01
1.836420893669128418e-01 -3.115677237510681152e-01 -2.770011685788631439e-02 -4.793425798416137695e-01 3.871353864669799805e-01 3.507325649261474609e-01 -6.041154265403747559e-01 -2.867085486650466919e-02
-4.574488401412963867e-01 -1.320326626300811768e-01 8.776458352804183960e-02 -2.195055335760116577e-01 1.181568875908851624e-01 6.662892699241638184e-01 -2.713383138179779053e-01 4.311562478542327881e-01
3.361903727054595947e-01 3.852059692144393921e-02 -2.812910974025726318e-01 -1.376117169857025146e-01 6.923812627792358398e-01 1.042157039046287537e-01 -3.074579536914825439e-01 4.501637220382690430e-01
2.394453287124633789e-01 9.518401324748992920e-02 1.538849025964736938e-01 -1.033196598291397095e-01 6.824001669883728027e-01 -3.487071394920349121e-02 1.210090965032577515e-01 6.463134288787841797e-01
1.605447828769683838e-01 3.217663466930389404e-01 1.163992881774902344e-01 -4.991005957126617432e-01 3.228960633277893066e-01 5.661697387695312500e-01 -3.776518404483795166e-01 2.015209496021270752e-01
-2.055553644895553589e-01 2.321824580430984497e-01 1.224455237388610840e-01 -1.684855222702026367e-01 2.057132869958877563e-01 8.376567959785461426e-01 1.830393373966217041e-01 2.880412042140960693e-01
-2.556953765451908112e-02 -2.373512685298919678e-01 6.314036846160888672e-01 -2.520327270030975342e-01 3.219588473439216614e-02 5.746368765830993652e-01 3.358374536037445068e-01 1.918036043643951416e-01
-9.667143970727920532e-02 1.381241995841264725e-02 -2.120064496994018555e-01 1.564300507307052612e-01 3.576483428478240967e-01 8.120368123054504395e-01 -8.165634423494338989e-02 3.564586937427520752e-01
2.456902563571929932e-01 -4.831736683845520020e-01 -5.526815354824066162e-02 -8.805749565362930298e-02 4.615220725536346436e-01 5.175847411155700684e-01 4.441434442996978760e-01 -1.311894953250885010e-01
-1.903119869530200958e-02 1.808331608772277832e-01 4.122293591499328613e-01 3.046200983226299286e-02 6.195836663246154785e-01 1.999716162681579590e-01 3.358593881130218506e-01 5.093152523040771484e-01
1.981718987226486206e-01 -4.455053508281707764e-01 -2.453467696905136108e-01 2.850222028791904449e-02 4.184411764144897461e-01 5.644907355308532715e-01 4.544258713722229004e-01 -3.162152692675590515e-02
4.166753888130187988e-01 -1.245896890759468079e-01 9.006069041788578033e-03 5.778442621231079102e-01 3.929700553417205811e-01 5.382135510444641113e-01 -9.879422932863235474e-02 1.517048627138137817e-01
-3.660377562046051025e-01 -2.019809931516647339e-01 5.956484079360961914e-01 1.544844061136245728e-01 5.779005289077758789e-01 3.108610808849334717e-01 -8.519373834133148193e-02 9.325327724218368530e-02
