# Supplementary material for: Where is your field going? A machine learning approach to study the relative motion of the domains of physics
Source: PLoS One. 2020 Jun 18;15(6):e0233997. doi: 10.1371/journal.pone.0233997 (PMC7302634; doi:10.1371/journal.pone.0233997)
Supplement: S29 Data — (ZIP) [file pone.0233997.s029.zip › 28/Pacs4Run_28_VS_500_embeddings1995-1999ED8.txt]

1.071438789367675781e-01 2.755307033658027649e-02 5.735256075859069824e-01 4.691910147666931152e-01 -1.080491319298744202e-01 -4.446544349193572998e-01 -2.898989617824554443e-01 -3.811243474483489990e-01
-9.419952332973480225e-02 2.213621884584426880e-01 -6.110526621341705322e-03 9.810924530029296875e-02 2.317346185445785522e-01 -3.327147066593170166e-01 -8.204042315483093262e-01 -3.082194328308105469e-01
2.006996721029281616e-01 -6.669700890779495239e-02 3.840977549552917480e-01 5.150113701820373535e-01 1.068721562623977661e-01 -2.257158905267715454e-01 -6.376962661743164062e-01 2.710672318935394287e-01
-1.656825989484786987e-01 -3.503789603710174561e-01 -2.001391500234603882e-01 2.529038786888122559e-01 -2.266255319118499756e-01 -8.247612118721008301e-01 -3.832818567752838135e-02 -1.127323806285858154e-01
1.973429173231124878e-01 7.081478834152221680e-02 2.741090953350067139e-01 -9.204079955816268921e-02 -3.597126901149749756e-01 -6.536766886711120605e-01 -4.876889586448669434e-01 2.791178226470947266e-01
-3.441406190395355225e-01 1.180050820112228394e-01 -1.181516721844673157e-01 1.887656301259994507e-01 4.551527798175811768e-01 -7.512618899345397949e-01 -1.905751079320907593e-01 -1.008583456277847290e-01
8.407267183065414429e-02 1.987910084426403046e-02 -1.005407273769378662e-01 4.399337768554687500e-01 -3.196613788604736328e-01 -8.236918449401855469e-01 -3.567775711417198181e-02 -8.343867212533950806e-02
1.315007824450731277e-02 -1.848811209201812744e-01 5.874109864234924316e-01 -6.522371619939804077e-02 1.316810250282287598e-01 -5.348060727119445801e-01 -3.410910665988922119e-01 4.434407651424407959e-01
-2.224471569061279297e-01 -3.799799382686614990e-01 -2.024140208959579468e-01 3.465572595596313477e-01 -2.688333019614219666e-02 -4.089880287647247314e-01 -6.042290329933166504e-01 -3.346227109432220459e-01
1.363543123006820679e-01 1.142667829990386963e-01 1.719594746828079224e-01 4.012716412544250488e-01 -4.127050936222076416e-01 -6.513056159019470215e-01 -3.508683145046234131e-01 2.452115118503570557e-01
1.629754453897476196e-01 -4.813057184219360352e-01 -2.872046530246734619e-01 1.626074686646461487e-02 -8.856865763664245605e-02 -6.788159608840942383e-01 -3.566533029079437256e-01 -2.513876557350158691e-01
-1.489329040050506592e-01 1.189348548650741577e-01 -1.024232953786849976e-01 1.726542562246322632e-01 -1.327358782291412354e-01 -5.854319334030151367e-01 -7.500701546669006348e-01 -2.046486362814903259e-02
-4.284955859184265137e-01 -5.150614380836486816e-01 -4.149473831057548523e-02 4.889191985130310059e-01 1.367188245058059692e-01 -4.878523051738739014e-01 -2.178002335131168365e-02 -2.305930405855178833e-01
-4.682562649250030518e-01 -9.222459048032760620e-03 -1.250206381082534790e-01 6.672433763742446899e-02 -1.985395103693008423e-01 -4.987029731273651123e-01 -3.867025971412658691e-01 -5.682492852210998535e-01
1.148451957851648331e-02 -3.173816204071044922e-01 -9.140520542860031128e-02 2.408380955457687378e-01 -3.615052998065948486e-01 -8.276442885398864746e-01 4.522715136408805847e-02 -1.226885989308357239e-01
-1.308304816484451294e-01 -4.887759387493133545e-01 -1.857282221317291260e-01 4.911692738533020020e-01 -2.782613225281238556e-02 -2.969773113727569580e-01 -4.940590858459472656e-01 -3.676615059375762939e-01
-5.341311097145080566e-01 -1.299708485603332520e-01 8.767107874155044556e-02 3.712352737784385681e-02 -2.256995439529418945e-01 -1.993553787469863892e-01 -4.565707147121429443e-01 -6.241853237152099609e-01
1.557919532060623169e-01 1.238225307315587997e-02 4.621359407901763916e-01 -2.284844219684600830e-01 -4.528713822364807129e-01 -5.827904939651489258e-01 -9.286456555128097534e-02 -3.955248296260833740e-01
2.298417240381240845e-01 -1.503375172615051270e-01 5.171589255332946777e-01 1.884390716440975666e-03 -5.201769471168518066e-01 -3.552929759025573730e-01 -3.420283198356628418e-01 -3.785683214664459229e-01
-1.930110007524490356e-01 2.714311480522155762e-01 4.379082918167114258e-01 3.535319566726684570e-01 8.703566342592239380e-02 -3.752461969852447510e-01 -5.766604542732238770e-01 3.023262917995452881e-01
-3.724183142185211182e-01 1.239137426018714905e-01 1.190772280097007751e-01 3.948470354080200195e-01 3.252424299716949463e-01 -4.050108790397644043e-01 -6.271539330482482910e-01 1.128181070089340210e-01
3.766183257102966309e-01 -4.283611476421356201e-01 4.518154561519622803e-01 3.290884792804718018e-01 3.566637933254241943e-01 -2.974259555339813232e-01 -1.285713911056518555e-01 -3.605923950672149658e-01
1.932965517044067383e-01 -4.376370310783386230e-01 3.591435253620147705e-01 -3.531784564256668091e-02 -5.517767071723937988e-01 -4.523921906948089600e-01 -2.889308929443359375e-01 -2.197305113077163696e-01
-2.354974597692489624e-01 -8.920988440513610840e-02 -1.423656940460205078e-01 9.545842558145523071e-02 -1.774851679801940918e-01 -5.894160270690917969e-01 -7.091490626335144043e-01 -1.593668758869171143e-01
-1.981445401906967163e-01 -4.270020723342895508e-01 -3.706903429701924324e-03 -1.753433346748352051e-01 -5.740808695554733276e-02 -5.413984656333923340e-01 -6.676971316337585449e-01 -7.363133132457733154e-02
3.478715419769287109e-01 -4.758023917675018311e-01 2.291729897260665894e-01 1.845992505550384521e-01 -4.402302503585815430e-01 -3.861999809741973877e-01 -3.769618868827819824e-01 -2.845117449760437012e-01
-1.225959807634353638e-01 -5.641233921051025391e-01 -1.981606334447860718e-01 3.970919847488403320e-01 -1.306928247213363647e-01 -4.114146828651428223e-01 -3.845142424106597900e-01 -3.682274520397186279e-01
-6.118023395538330078e-01 -6.280142348259687424e-03 5.526361614465713501e-02 -1.321659386157989502e-01 -3.439622521400451660e-01 -6.241133213043212891e-01 -2.256097197532653809e-01 -2.154280543327331543e-01
5.763098597526550293e-01 6.904520839452743530e-02 3.161350190639495850e-01 2.641912698745727539e-01 2.841347754001617432e-01 -5.110457539558410645e-01 -9.607394039630889893e-02 -3.771347403526306152e-01
-3.158559501171112061e-01 -2.023693621158599854e-01 7.660773396492004395e-02 4.439828991889953613e-01 1.928619593381881714e-01 -2.899911999702453613e-01 -7.292001247406005859e-01 5.717334523797035217e-02
-3.498107790946960449e-01 -3.040632009506225586e-01 -2.245469763875007629e-02 4.146130383014678955e-02 3.601357936859130859e-01 -4.362511336803436279e-01 -6.603624820709228516e-01 -1.639004498720169067e-01
2.552661001682281494e-01 -2.900860309600830078e-01 3.572808802127838135e-01 6.410345435142517090e-01 -4.144631028175354004e-01 -2.426957339048385620e-01 -7.873495668172836304e-02 -2.742886543273925781e-01
-6.656031608581542969e-01 -1.633422225713729858e-01 1.208085268735885620e-01 3.293344080448150635e-01 7.282225787639617920e-02 -3.798107504844665527e-01 -5.066880583763122559e-01 -3.072286956012248993e-02
2.018015086650848389e-01 1.443042904138565063e-01 3.900220394134521484e-01 2.214849293231964111e-01 -4.548576176166534424e-01 -2.796219289302825928e-01 -3.090594112873077393e-01 -5.972253680229187012e-01
-3.859220445156097412e-01 -2.359286397695541382e-01 1.677552610635757446e-02 -2.146544158458709717e-01 -3.840263783931732178e-01 -5.575193762779235840e-01 -4.439675211906433105e-01 -3.059944212436676025e-01
5.204544588923454285e-02 -3.697803020477294922e-01 1.572093665599822998e-01 -7.166357338428497314e-02 -3.473034203052520752e-01 -6.342706680297851562e-01 -4.778913855552673340e-01 2.817875742912292480e-01
4.292778670787811279e-01 -8.124497532844543457e-02 2.755157053470611572e-01 -6.268320977687835693e-02 -2.378202974796295166e-01 -4.693417549133300781e-01 -4.005827307701110840e-01 -5.403472185134887695e-01
-2.162185758352279663e-01 1.937849819660186768e-01 -2.012911885976791382e-01 2.662329077720642090e-01 4.869020283222198486e-01 -6.307277679443359375e-01 -2.334963977336883545e-01 -3.389498591423034668e-01
-2.650317251682281494e-01 -4.683477580547332764e-01 1.357651222497224808e-02 -3.309028595685958862e-02 -8.581401407718658447e-02 -3.773545324802398682e-01 -7.218834757804870605e-01 -1.955838352441787720e-01
6.542392075061798096e-02 -1.599623560905456543e-01 -2.903960347175598145e-01 4.013582170009613037e-01 1.650542914867401123e-01 -3.999490141868591309e-01 -5.721792578697204590e-01 -4.583909213542938232e-01
-7.074877619743347168e-01 -1.574672311544418335e-01 1.062385812401771545e-01 1.855925172567367554e-01 1.512846201658248901e-01 -3.830515742301940918e-01 -5.073211789131164551e-01 -4.408738762140274048e-02
-5.149081349372863770e-01 5.251001194119453430e-02 6.177868321537971497e-02 1.056134477257728577e-01 2.514409422874450684e-01 -4.467523694038391113e-01 -6.716424226760864258e-01 -5.681191384792327881e-02
-2.083922028541564941e-01 2.661553323268890381e-01 -1.861580014228820801e-01 8.836300671100616455e-02 3.760979771614074707e-01 -7.149504423141479492e-01 -3.434281349182128906e-01 -2.696750164031982422e-01
-6.556107401847839355e-01 7.341022044420242310e-02 9.591481834650039673e-02 1.513745337724685669e-01 3.838229179382324219e-01 -4.139544963836669922e-01 -2.456570267677307129e-01 -3.919768035411834717e-01
-1.811515092849731445e-01 -1.339894831180572510e-01 -1.358104348182678223e-01 -1.852162331342697144e-01 3.023919761180877686e-01 -6.772252917289733887e-01 -5.557200312614440918e-01 -1.938602179288864136e-01
-2.058737426996231079e-01 -2.252980321645736694e-01 -8.741456270217895508e-02 5.551982903853058815e-04 3.566366806626319885e-02 -4.670410752296447754e-01 -7.854619622230529785e-01 -2.507297992706298828e-01
-2.940961420536041260e-01 -3.635296523571014404e-01 -4.968241602182388306e-02 -5.036719143390655518e-02 3.513782620429992676e-01 -6.065731644630432129e-01 -5.301102399826049805e-01 -6.272167712450027466e-02
2.942348122596740723e-01 -2.220147848129272461e-01 5.796213150024414062e-01 -1.863932050764560699e-02 4.614840075373649597e-02 -6.219073534011840820e-01 2.661508321762084961e-01 -2.609452903270721436e-01
5.875651910901069641e-02 1.224863082170486450e-01 3.975243270397186279e-01 -2.863464653491973877e-01 4.604162275791168213e-01 -5.964828133583068848e-01 -4.122735261917114258e-01 6.148735433816909790e-02
-5.697678923606872559e-01 -1.624972373247146606e-01 -6.201757490634918213e-02 3.926308751106262207e-01 2.173004746437072754e-01 -6.375489234924316406e-01 -1.599246412515640259e-01 -1.081205010414123535e-01
2.468555569648742676e-01 -4.363503754138946533e-01 7.651553303003311157e-02 1.456761956214904785e-01 -1.690075248479843140e-01 -8.318295478820800781e-01 -3.048072755336761475e-02 1.230771373957395554e-02
-2.791556715965270996e-01 2.366087436676025391e-01 -3.504023700952529907e-02 1.605220735073089600e-01 -9.268770366907119751e-02 -4.918351769447326660e-01 -7.592858672142028809e-01 -1.099333986639976501e-01
-2.703827917575836182e-01 2.267504930496215820e-01 -2.448965050280094147e-02 -2.531723380088806152e-01 -3.805038630962371826e-01 -6.976727843284606934e-01 -3.397156298160552979e-01 -2.526742219924926758e-01
-3.297460675239562988e-01 1.342801898717880249e-01 1.105817928910255432e-01 3.246579170227050781e-01 3.691729903221130371e-01 -3.698260486125946045e-01 -6.943893432617187500e-01 1.919873431324958801e-02
4.463109970092773438e-01 4.911954328417778015e-02 1.169673725962638855e-01 2.740821242332458496e-01 1.575781852006912231e-01 -5.342819690704345703e-01 1.022976636886596680e-01 -6.235690712928771973e-01
-1.537447869777679443e-01 1.695471405982971191e-01 -5.460826680064201355e-02 6.852288544178009033e-02 -1.410993486642837524e-01 -4.676062166690826416e-01 -8.237477540969848633e-01 -1.510427296161651611e-01
-8.868686109781265259e-02 -1.565140634775161743e-01 6.529510021209716797e-01 1.807562634348869324e-02 -3.400202095508575439e-01 -1.582874655723571777e-01 -2.777931392192840576e-01 -5.684440732002258301e-01
1.630930006504058838e-01 4.124397039413452148e-02 2.680277079343795776e-02 3.307959437370300293e-01 -3.213929235935211182e-01 -8.620758652687072754e-01 -8.177950046956539154e-03 1.225569173693656921e-01
3.567084670066833496e-02 -5.320063829421997070e-01 3.767846226692199707e-01 -4.503221437335014343e-02 3.523281216621398926e-01 -4.563914835453033447e-01 -4.663170278072357178e-01 1.477236747741699219e-01
-9.718430042266845703e-02 3.000278174877166748e-01 -1.595962941646575928e-01 2.148661911487579346e-01 -5.335022881627082825e-02 -5.421745777130126953e-01 -7.078760266304016113e-01 -1.761025190353393555e-01
-3.730770647525787354e-01 1.139377336949110031e-02 2.294884622097015381e-01 2.242385596036911011e-01 2.701759040355682373e-01 -3.559578657150268555e-01 -7.362499237060546875e-01 1.263751685619354248e-01
-4.772515594959259033e-01 -3.222965002059936523e-01 -7.114830613136291504e-02 2.356781959533691406e-01 4.342368543148040771e-01 -5.180519223213195801e-01 -2.025138884782791138e-01 -3.313581943511962891e-01
-7.901046425104141235e-02 1.130375042557716370e-01 -7.569130510091781616e-02 2.058732658624649048e-01 1.587368398904800415e-01 -9.483874440193176270e-01 -2.967999875545501709e-02 8.573170006275177002e-02
-3.201726675033569336e-01 -1.735173910856246948e-01 -8.769650943577289581e-03 -7.283174991607666016e-02 1.160273402929306030e-01 -5.298631787300109863e-01 -7.458278536796569824e-01 -1.073465123772621155e-01
1.141406968235969543e-01 -5.946595221757888794e-02 3.483620882034301758e-01 -1.005435436964035034e-01 -2.490383386611938477e-01 -3.205214440822601318e-01 -2.369725555181503296e-01 -7.943930625915527344e-01
5.050849914550781250e-02 -2.290855199098587036e-01 5.961565971374511719e-01 5.660567879676818848e-01 -4.293970167636871338e-01 -2.787572443485260010e-01 -8.153146505355834961e-02 -2.027345821261405945e-02
3.318937122821807861e-02 -4.151079058647155762e-01 -2.140429317951202393e-01 3.669858276844024658e-01 -3.495543599128723145e-01 -7.004643082618713379e-01 -8.543673902750015259e-02 -1.610989719629287720e-01
-6.755371578037738800e-03 -1.375186592340469360e-01 8.542206883430480957e-02 3.217901587486267090e-01 -3.755642175674438477e-01 -8.458510041236877441e-01 9.520572423934936523e-02 6.797581166028976440e-02
2.870606184005737305e-01 -1.215258389711380005e-01 6.013979315757751465e-01 4.013897478580474854e-01 4.725966751575469971e-01 -3.643492758274078369e-01 7.375921308994293213e-02 -1.360004544258117676e-01
-3.737255930900573730e-02 5.636390298604965210e-02 -1.401852965354919434e-01 7.945904135704040527e-02 4.401912987232208252e-01 -8.681547045707702637e-01 -1.474305540323257446e-01 -1.625186577439308167e-02
-4.470921754837036133e-01 -3.379885256290435791e-01 -1.177590154111385345e-02 -1.686339266598224640e-02 3.526898324489593506e-01 -4.043892621994018555e-01 -5.331411361694335938e-01 -3.365844190120697021e-01
-1.947148442268371582e-01 3.196522891521453857e-01 2.772190272808074951e-01 4.581939876079559326e-01 5.093500763177871704e-02 -7.078620791435241699e-01 2.635340094566345215e-01 1.804564963094890118e-03
2.642695903778076172e-01 -1.381437629461288452e-01 3.261485099792480469e-01 -2.861448526382446289e-01 -1.208484396338462830e-01 -6.654278635978698730e-01 -4.224949777126312256e-01 2.948316335678100586e-01
-3.218379020690917969e-01 -2.248781621456146240e-01 1.241684481501579285e-01 6.130487322807312012e-01 2.199029922485351562e-01 -6.247431635856628418e-01 1.257349401712417603e-01 1.153599005192518234e-02
-3.908700644969940186e-01 1.104062423110008240e-01 2.177623510360717773e-01 2.625219821929931641e-01 1.862524449825286865e-01 -3.633806705474853516e-01 -7.178781628608703613e-01 1.913329511880874634e-01
2.251998335123062134e-01 -6.543254852294921875e-02 4.936159551143646240e-01 -3.290482759475708008e-01 -2.030301839113235474e-01 -4.185782968997955322e-01 -4.125976562500000000e-01 -4.543218016624450684e-01
-5.640725493431091309e-01 2.501610815525054932e-01 6.350893974304199219e-01 1.164417341351509094e-01 -2.202197909355163574e-01 -3.845935463905334473e-01 -4.668533429503440857e-02 6.128487363457679749e-02
1.775791198015213013e-01 8.718277513980865479e-02 6.119500994682312012e-01 4.265777766704559326e-02 -3.827151060104370117e-01 -2.285495400428771973e-01 -4.181260764598846436e-01 -4.593767523765563965e-01
-4.308644235134124756e-01 -4.745500087738037109e-01 9.570382535457611084e-02 2.468750029802322388e-01 1.600222140550613403e-01 -6.925000548362731934e-01 8.120854943990707397e-02 8.540145307779312134e-02
3.157100379467010498e-01 1.062348037958145142e-01 -1.116840988397598267e-01 6.879519820213317871e-01 -1.216256543993949890e-01 -6.176273822784423828e-01 -5.192978307604789734e-02 -6.585579365491867065e-02
-1.536226570606231689e-01 -8.688942342996597290e-02 5.037460923194885254e-01 6.022750735282897949e-01 -5.271220803260803223e-01 -1.785026043653488159e-01 -1.666815280914306641e-01 -1.218663454055786133e-01
-5.066851973533630371e-01 -1.760914772748947144e-01 1.625824719667434692e-01 5.520709156990051270e-01 2.620537579059600830e-01 -5.327260494232177734e-01 3.293490782380104065e-02 1.658090353012084961e-01
3.503612875938415527e-01 -1.654202938079833984e-01 6.296651363372802734e-01 -1.932905167341232300e-01 -8.713965862989425659e-02 -5.680910944938659668e-01 -8.297160267829895020e-02 -2.807818651199340820e-01
-1.672308444976806641e-01 3.188484907150268555e-01 -1.077025681734085083e-01 1.433752328157424927e-01 1.706434786319732666e-01 -5.001851320266723633e-01 -7.218744754791259766e-01 -1.944375485181808472e-01
1.041853055357933044e-01 -4.835066795349121094e-01 2.845205366611480713e-01 -2.628671526908874512e-01 -5.356084927916526794e-02 -5.738322734832763672e-01 6.387005746364593506e-02 -5.187331438064575195e-01
3.546127676963806152e-02 -7.095170021057128906e-02 6.811320185661315918e-01 2.399363815784454346e-01 -1.321202814579010010e-01 1.634275913238525391e-02 -3.139593899250030518e-01 -5.965775847434997559e-01
-4.510647356510162354e-01 -1.175534445792436600e-02 7.763603925704956055e-01 -2.708462439477443695e-02 -3.358314186334609985e-02 -4.212695658206939697e-01 8.230412378907203674e-03 1.194561049342155457e-01
-2.544688582420349121e-01 3.097785229329019785e-04 -2.829641103744506836e-02 2.675606608390808105e-01 3.427999615669250488e-01 -8.391175270080566406e-01 1.744632273912429810e-01 -1.038680896162986755e-01
1.251914352178573608e-02 2.486876696348190308e-01 -1.182996407151222229e-01 1.348076015710830688e-01 -2.823956906795501709e-01 -5.774566531181335449e-01 -6.922600865364074707e-01 -1.157680377364158630e-01
4.543336108326911926e-02 -2.928926050662994385e-01 2.759798169136047363e-01 3.952940702438354492e-01 -6.193594336509704590e-01 -2.417617440223693848e-01 -3.905770778656005859e-01 -2.917570173740386963e-01
1.273299008607864380e-01 -2.015404701232910156e-01 6.496859192848205566e-01 -2.398068904876708984e-01 4.316018521785736084e-02 -2.735909819602966309e-01 -2.881156206130981445e-01 -5.512204766273498535e-01
-3.996362388134002686e-01 -5.145742893218994141e-01 -1.410926729440689087e-01 1.072935834527015686e-01 4.148625209927558899e-02 -6.218293905258178711e-01 -3.318513631820678711e-01 -2.134641408920288086e-01
-5.807917118072509766e-01 -5.630767904222011566e-03 -9.308482706546783447e-02 4.877942502498626709e-01 1.346035450696945190e-01 -5.372943878173828125e-01 -1.924780160188674927e-01 -2.686823904514312744e-01
4.287729263305664062e-01 -7.355877012014389038e-02 4.123038351535797119e-01 1.192000359296798706e-01 1.643056720495223999e-01 -5.170246362686157227e-01 -7.459514774382114410e-03 -5.763446688652038574e-01
2.306640148162841797e-01 -1.136702001094818115e-01 6.821274161338806152e-01 -2.683522105216979980e-01 -2.230371162295341492e-02 -3.667887151241302490e-01 -2.562362849712371826e-01 -4.425765275955200195e-01
-1.624374091625213623e-01 1.172903776168823242e-01 -2.213739044964313507e-02 2.043114602565765381e-01 -4.496803581714630127e-01 -8.432942032814025879e-01 -5.264363437891006470e-02 3.866616636514663696e-02
-1.875435560941696167e-01 -2.327501326799392700e-01 -9.778792038559913635e-03 2.485440373420715332e-01 2.541173100471496582e-01 -3.119424581527709961e-01 -8.154031038284301758e-01 -1.483877748250961304e-01
2.878239154815673828e-01 -2.777742967009544373e-02 6.705131530761718750e-01 -7.446557283401489258e-02 -2.460678666830062866e-01 -3.334980607032775879e-01 -3.216183781623840332e-01 -4.313282370567321777e-01
-2.862985134124755859e-01 -5.971190333366394043e-02 -2.063315734267234802e-02 1.410719156265258789e-01 4.445845186710357666e-01 -8.182963132858276367e-01 1.340101361274719238e-01 -9.443360567092895508e-02
-2.085482180118560791e-01 3.250652551651000977e-01 3.802705109119415283e-01 3.741272985935211182e-01 -2.475543320178985596e-01 -6.754349470138549805e-01 2.127064466476440430e-01 5.936095118522644043e-02
-5.503951311111450195e-01 -3.339858055114746094e-01 2.854457998182624578e-04 9.587892144918441772e-02 3.927540779113769531e-01 -5.914191603660583496e-01 -1.177868247032165527e-01 -2.417016327381134033e-01
-3.401772081851959229e-01 -4.597219079732894897e-02 -1.006483361124992371e-01 2.503026723861694336e-01 -4.021058790385723114e-03 -4.141605198383331299e-01 -7.751116752624511719e-01 -1.924609243869781494e-01
-2.700021564960479736e-01 2.410392761230468750e-01 2.946341037750244141e-01 6.140984892845153809e-01 2.500068396329879761e-02 -2.715253829956054688e-01 -5.436453819274902344e-01 1.875399351119995117e-01
-4.026959836483001709e-01 2.314205765724182129e-01 2.936882376670837402e-01 5.748714804649353027e-01 -3.258775472640991211e-01 -4.248349368572235107e-01 -1.928521692752838135e-01 2.089918553829193115e-01
-6.834700237959623337e-03 -3.149656355381011963e-01 1.561278551816940308e-01 -8.615348488092422485e-02 5.653819441795349121e-01 -6.464118361473083496e-01 -3.469494283199310303e-01 1.052273213863372803e-01
-1.765756607055664062e-01 1.945349723100662231e-01 1.433151513338088989e-01 -3.052407801151275635e-01 4.704463779926300049e-01 -6.375427246093750000e-01 -4.294504821300506592e-01 -7.111827284097671509e-02
-9.859260916709899902e-02 -4.395961463451385498e-01 -1.104041337966918945e-01 2.754532359540462494e-02 -3.608209267258644104e-02 -3.610641956329345703e-01 -6.772277355194091797e-01 -4.402046799659729004e-01
-5.029002428054809570e-01 -5.068898200988769531e-01 -1.103409603238105774e-01 1.442698240280151367e-01 1.606248170137405396e-01 -5.925191044807434082e-01 -1.170031875371932983e-01 -2.580628097057342529e-01
1.346734166145324707e-01 -2.727677524089813232e-01 6.553283333778381348e-01 -2.046730071306228638e-01 -3.266713619232177734e-01 -3.691423535346984863e-01 -4.322010874748229980e-01 7.960188388824462891e-02
-5.035836100578308105e-01 1.810367554426193237e-01 -3.245642408728599548e-02 1.537185162305831909e-01 -3.901796042919158936e-01 -4.703143239021301270e-01 -4.746362566947937012e-01 -3.003852367401123047e-01
-4.426901936531066895e-01 -2.329038679599761963e-01 2.969601750373840332e-02 -6.405618041753768921e-02 -1.055923253297805786e-01 -2.154202759265899658e-01 -5.065989494323730469e-01 -6.561996936798095703e-01
-5.744727849960327148e-01 -1.424572616815567017e-01 3.810932487249374390e-02 -1.992217898368835449e-01 -8.635470271110534668e-02 -4.885390400886535645e-01 -3.165895044803619385e-01 -5.120440125465393066e-01
-1.641266345977783203e-01 -3.758479654788970947e-01 5.513717532157897949e-01 3.236529827117919922e-01 -5.591568946838378906e-01 -2.503212988376617432e-01 -2.158484309911727905e-01 -3.363417834043502808e-02
-2.668999433517456055e-01 -5.401896834373474121e-01 7.725302875041961670e-02 4.510380327701568604e-01 3.195998668670654297e-01 -5.595202445983886719e-01 1.106506884098052979e-01 -1.028337422758340836e-02
-5.159369707107543945e-01 -1.913805454969406128e-01 8.155950903892517090e-02 1.661695688962936401e-01 -1.383196096867322922e-02 -3.353414237499237061e-01 -7.407135367393493652e-01 -4.020687937736511230e-02
1.940931677818298340e-01 -4.386362060904502869e-02 4.625538587570190430e-01 2.109312415122985840e-01 4.724331498146057129e-01 -3.142154514789581299e-01 1.186332479119300842e-02 -6.163526773452758789e-01
1.647632569074630737e-01 8.981195092201232910e-02 4.205757677555084229e-01 3.047337010502815247e-02 4.683360159397125244e-01 -5.432333946228027344e-01 -4.329933524131774902e-01 2.916327714920043945e-01
3.286232054233551025e-01 -2.064151614904403687e-01 3.875008523464202881e-01 -1.745726913213729858e-02 -1.075075715780258179e-01 -2.472809255123138428e-01 -5.887874364852905273e-01 -5.287356972694396973e-01
-5.661653876304626465e-01 4.633605480194091797e-02 -2.328444831073284149e-02 1.379719376564025879e-01 6.471375375986099243e-02 -7.903307676315307617e-01 -6.467346101999282837e-02 -1.572829186916351318e-01
2.492957711219787598e-01 -3.268252909183502197e-01 4.657052755355834961e-01 -1.660901904106140137e-01 -1.149531006813049316e-01 -5.792390108108520508e-01 -8.157894015312194824e-03 -4.876177608966827393e-01
4.305189847946166992e-02 9.213175624608993530e-03 5.891427993774414062e-01 -2.579296827316284180e-01 3.888424634933471680e-01 -4.977662861347198486e-01 -4.239027202129364014e-01 7.603558897972106934e-02
1.462165117263793945e-01 -3.469071388244628906e-01 2.821874916553497314e-01 -1.408095061779022217e-01 -4.053288698196411133e-01 -5.153094530105590820e-01 -4.330276250839233398e-01 -3.761261999607086182e-01
-2.528076171875000000e-01 -5.001427531242370605e-01 -1.510722190141677856e-01 3.248047530651092529e-01 5.663689970970153809e-02 -3.256746828556060791e-01 -4.885561466217041016e-01 -4.578926861286163330e-01
-2.315197587013244629e-01 -2.265757769346237183e-01 1.050745137035846710e-02 1.374197900295257568e-01 5.886785984039306641e-01 -6.158896088600158691e-01 -3.853361010551452637e-01 4.148564115166664124e-02
-3.707492053508758545e-01 2.080075591802597046e-01 8.024901747703552246e-01 2.024321556091308594e-01 1.991480886936187744e-01 -2.882211208343505859e-01 -4.754137620329856873e-02 9.652471542358398438e-02
2.170820087194442749e-01 -2.046916633844375610e-01 5.128439068794250488e-01 -1.299954652786254883e-01 -1.353112608194351196e-01 -2.303407192230224609e-01 -5.771310925483703613e-01 -4.760492444038391113e-01
-1.197911873459815979e-01 3.144762217998504639e-01 5.307828783988952637e-01 3.750650882720947266e-01 1.735092401504516602e-01 -3.319551348686218262e-01 -4.643477797508239746e-01 3.292899429798126221e-01
-8.745282888412475586e-02 -5.019031167030334473e-01 6.312509775161743164e-01 3.936074078083038330e-01 -2.736005485057830811e-01 -1.021935716271400452e-01 -1.137063838541507721e-02 -3.187638223171234131e-01
-3.323694467544555664e-01 3.400387763977050781e-01 -1.311016082763671875e-01 2.354619652032852173e-01 3.899452984333038330e-01 -6.467193961143493652e-01 -1.782052367925643921e-01 -3.149822652339935303e-01
5.035644173622131348e-01 -2.731605172157287598e-01 4.930874705314636230e-01 2.956682816147804260e-02 1.430422812700271606e-01 -5.355845093727111816e-01 -8.478177338838577271e-02 -3.365959823131561279e-01
-1.161043867468833923e-01 -1.298967003822326660e-01 7.305489182472229004e-01 -3.157950937747955322e-02 2.694503068923950195e-01 -1.945840269327163696e-01 -5.417266488075256348e-01 1.761062592267990112e-01
-7.075976133346557617e-01 -4.013129770755767822e-01 1.721569150686264038e-01 1.628212630748748779e-01 3.248467445373535156e-01 -3.805816173553466797e-01 -1.642257124185562134e-01 -6.904300302267074585e-02
4.066083952784538269e-02 -2.609396278858184814e-01 -3.405504524707794189e-01 5.485765933990478516e-01 -7.448446005582809448e-02 -4.384929537773132324e-01 -4.169887602329254150e-01 -3.763545155525207520e-01
-1.027490869164466858e-01 -2.463297843933105469e-01 4.106073379516601562e-01 1.797605305910110474e-01 -6.906480193138122559e-01 -4.199588298797607422e-01 -3.845867142081260681e-02 -2.702089250087738037e-01
-2.499335855245590210e-01 -4.037066698074340820e-01 1.985182315111160278e-01 -2.467894852161407471e-01 -3.509220778942108154e-01 -7.284919023513793945e-01 -7.080118358135223389e-02 1.240164414048194885e-01
-1.454129070043563843e-01 2.929022014141082764e-01 3.084270358085632324e-01 6.005991101264953613e-01 4.839358106255531311e-02 -6.240686774253845215e-01 1.582908332347869873e-01 1.426782310009002686e-01
-2.074984759092330933e-01 -2.100511640310287476e-01 6.325597167015075684e-01 3.369296193122863770e-01 -5.334016084671020508e-01 -2.347511202096939087e-01 -1.242146044969558716e-01 -2.100352048873901367e-01
-3.651818931102752686e-01 1.556970924139022827e-01 -1.098000556230545044e-01 5.048077702522277832e-01 1.859887540340423584e-01 -6.861051917076110840e-01 -1.280105113983154297e-01 -2.319371402263641357e-01
-1.233148574829101562e-01 1.881360262632369995e-01 -1.745616495609283447e-01 1.447365805506706238e-02 4.720815122127532959e-01 -6.734381318092346191e-01 -3.212733268737792969e-01 -3.729888796806335449e-01
-4.025139808654785156e-01 3.611458092927932739e-02 3.141253888607025146e-01 5.767462849617004395e-01 2.192025631666183472e-01 -2.857003509998321533e-01 -4.509161710739135742e-01 2.690119445323944092e-01
-2.026207745075225830e-01 -4.480338394641876221e-01 2.555330656468868256e-02 1.304891426116228104e-02 4.828159883618354797e-02 -3.110432624816894531e-01 -7.692030668258666992e-01 -2.581372857093811035e-01
-1.062758043408393860e-01 -2.906729876995086670e-01 4.727173447608947754e-01 2.917886078357696533e-01 -6.417061090469360352e-01 -3.551841080188751221e-01 -2.384724766016006470e-01 -2.829842641949653625e-02
2.285748422145843506e-01 -4.667156338691711426e-01 4.183055162429809570e-01 -7.255423069000244141e-02 -4.407815262675285339e-02 -6.082322001457214355e-01 1.836076527833938599e-01 -3.795857727527618408e-01
-2.734300792217254639e-01 2.819323837757110596e-01 4.125455319881439209e-01 5.069441199302673340e-01 -2.136135995388031006e-01 -2.818514704704284668e-01 -5.375361442565917969e-01 6.743788719177246094e-02
-3.496524691581726074e-01 1.106750741600990295e-01 -1.866434663534164429e-01 2.114473730325698853e-01 2.733941972255706787e-01 -8.099293708801269531e-01 6.261303089559078217e-03 -2.349026203155517578e-01
-6.674162298440933228e-02 -1.640579998493194580e-01 7.958303689956665039e-01 4.223374649882316589e-02 3.387454748153686523e-01 -1.461802870035171509e-01 -4.366499185562133789e-01 8.198009431362152100e-02
-2.428018450736999512e-01 -4.897545650601387024e-02 4.638018310070037842e-01 3.355109393596649170e-01 -4.100327193737030029e-01 -2.389736622571945190e-01 1.346110552549362183e-01 -6.063115596771240234e-01
-2.406906634569168091e-01 -4.648122489452362061e-01 5.236661434173583984e-01 5.456833839416503906e-01 -2.745046913623809814e-01 -1.109584197402000427e-01 9.184118360280990601e-03 -2.574335336685180664e-01
-4.740714430809020996e-01 1.062689870595932007e-01 -4.319655243307352066e-03 -2.845555357635021210e-02 -5.032214522361755371e-01 -5.883805751800537109e-01 -2.816658020019531250e-01 -2.904747724533081055e-01
3.788343444466590881e-02 -1.216932311654090881e-01 4.782582819461822510e-01 -9.580905735492706299e-02 -2.014483213424682617e-01 -2.125934958457946777e-01 -4.308457374572753906e-01 -6.887959241867065430e-01
2.257287055253982544e-01 -1.998638361692428589e-02 6.465118527412414551e-01 9.144518524408340454e-02 3.524332344532012939e-01 -3.984205722808837891e-01 1.117852330207824707e-01 -4.763017296791076660e-01
1.035095527768135071e-01 -2.021039603278040886e-03 6.105540990829467773e-01 -1.826049089431762695e-01 -1.121884882450103760e-01 -2.751329839229583740e-01 -2.792397439479827881e-01 -6.456791758537292480e-01
-2.817548513412475586e-01 -2.478265464305877686e-01 -6.101591140031814575e-02 4.214703440666198730e-01 1.561027169227600098e-01 -7.481418251991271973e-01 2.271469384431838989e-01 -2.053195089101791382e-01
-5.661378502845764160e-01 -3.257746696472167969e-01 -3.717952966690063477e-02 6.505400687456130981e-02 3.638886511325836182e-01 -5.522106289863586426e-01 -2.810578346252441406e-01 -2.267141342163085938e-01
-6.164159998297691345e-02 -2.740126252174377441e-01 8.220028877258300781e-01 2.642602622509002686e-01 -2.187605798244476318e-01 -2.576203346252441406e-01 8.319807797670364380e-02 -2.333429157733917236e-01
-3.064336776733398438e-01 -4.704769700765609741e-02 5.860940217971801758e-01 5.953902006149291992e-01 -3.950755894184112549e-01 -1.106388941407203674e-01 -2.687000855803489685e-02 -1.919414699077606201e-01
-5.601806640625000000e-01 1.440769881010055542e-01 -2.562931552529335022e-02 -4.094987362623214722e-02 -2.770636975765228271e-01 -4.936895072460174561e-01 -2.889506816864013672e-01 -5.090378522872924805e-01
3.230911120772361755e-02 -3.801943063735961914e-01 2.088040299713611603e-02 5.922480821609497070e-01 2.367682307958602905e-01 -6.409415006637573242e-01 1.450813608244061470e-03 1.906498223543167114e-01
-3.074670732021331787e-01 1.969608664512634277e-01 -1.781297177076339722e-01 3.772432506084442139e-01 4.251984655857086182e-01 -5.417854189872741699e-01 -3.562410473823547363e-01 -3.023158311843872070e-01
-2.774172425270080566e-01 1.585454642772674561e-01 7.483022660017013550e-02 3.097689747810363770e-01 -9.726998955011367798e-02 -7.866522073745727539e-01 3.206819891929626465e-01 -2.553953230381011963e-01
2.674417793750762939e-01 -1.085200086236000061e-01 5.156209468841552734e-01 -1.881164461374282837e-01 -1.867581605911254883e-01 -4.990001618862152100e-01 -2.100037783384323120e-01 -5.361567735671997070e-01
-5.534705519676208496e-01 -2.445447146892547607e-01 -8.602268248796463013e-02 2.277487963438034058e-01 1.965832859277725220e-01 -6.702626347541809082e-01 7.561953365802764893e-02 -2.845760285854339600e-01
-8.506380766630172729e-02 5.845783352851867676e-01 6.829272508621215820e-01 6.062360852956771851e-02 7.192777004092931747e-03 -2.741172313690185547e-01 -2.770060598850250244e-01 -1.704200655221939087e-01
3.710395693778991699e-01 -3.027541339397430420e-01 3.587103188037872314e-01 9.310053288936614990e-02 9.782429039478302002e-02 -7.053648233413696289e-01 2.299845665693283081e-01 -2.707886695861816406e-01
-6.383834481239318848e-01 1.905664503574371338e-01 1.513404995203018188e-01 -1.380977779626846313e-01 3.858178257942199707e-01 -4.586880803108215332e-01 -2.949692010879516602e-01 -2.606126666069030762e-01
1.856803148984909058e-01 -6.997956335544586182e-02 5.140879750251770020e-01 2.298256903886795044e-01 5.714333057403564453e-01 -2.506773173809051514e-01 -4.223910719156265259e-02 -5.023547410964965820e-01
6.724292039871215820e-02 -6.395422220230102539e-01 5.668862462043762207e-01 1.737027429044246674e-02 2.134782820940017700e-01 -1.739737838506698608e-01 -4.284798502922058105e-01 -7.326320558786392212e-02
-8.737130463123321533e-02 6.535577178001403809e-01 5.394489765167236328e-01 2.723863907158374786e-02 9.944407641887664795e-02 -3.526285290718078613e-01 -1.237547248601913452e-01 -3.520369827747344971e-01
-1.911788061261177063e-02 -2.469642460346221924e-01 3.670628964900970459e-01 1.498468220233917236e-01 6.134995818138122559e-01 -4.965850412845611572e-01 -2.752035558223724365e-01 2.876428663730621338e-01
3.958440423011779785e-01 5.260558798909187317e-03 5.430785417556762695e-01 -3.357613692060112953e-03 1.987987607717514038e-01 -3.928937315940856934e-01 -1.236627846956253052e-01 -5.823704600334167480e-01
-4.815840721130371094e-01 8.212820440530776978e-02 -1.125777810811996460e-01 6.408179998397827148e-01 9.531755000352859497e-02 -4.000230133533477783e-01 -1.361821889877319336e-01 -3.877637982368469238e-01
-2.083225250244140625e-01 -4.174713194370269775e-01 5.278117656707763672e-01 5.194541811943054199e-01 -3.811685144901275635e-01 -2.303348779678344727e-01 3.759877756237983704e-02 -1.847810298204421997e-01
-4.739474952220916748e-01 4.479239881038665771e-02 8.140947222709655762e-01 6.895585916936397552e-03 1.136664226651191711e-01 -2.684119045734405518e-01 -1.343248784542083740e-01 8.695653080940246582e-02
-4.578436613082885742e-01 -2.315527200698852539e-01 6.849201023578643799e-02 -2.415239810943603516e-02 2.134792804718017578e-01 -4.597924053668975830e-01 -6.847984790802001953e-01 -7.454343140125274658e-02
4.598161876201629639e-01 -1.578861474990844727e-01 5.964772701263427734e-01 -7.708136737346649170e-02 2.086964696645736694e-01 -5.511497259140014648e-01 -9.947076439857482910e-02 -2.114224880933761597e-01
-2.757943980395793915e-02 9.352600574493408203e-02 4.397812485694885254e-01 -4.519818723201751709e-01 3.909202218055725098e-01 -5.434532761573791504e-01 -3.709797859191894531e-01 -8.373266458511352539e-02
-4.878094494342803955e-01 -3.202050924301147461e-01 5.920906737446784973e-02 2.960528731346130371e-01 9.418762475252151489e-02 -2.537919878959655762e-01 -6.639752388000488281e-01 -2.328366786241531372e-01
4.368208348751068115e-01 -5.542058032006025314e-03 1.916302442550659180e-01 4.535570442676544189e-01 -1.022108569741249084e-01 -5.445389151573181152e-01 -4.029124677181243896e-01 3.121100962162017822e-01
2.949455380439758301e-01 -2.201580554246902466e-01 5.056244730949401855e-01 -2.243243753910064697e-01 -2.603883147239685059e-01 -4.432659149169921875e-01 -3.469198346138000488e-01 -4.170370697975158691e-01
-2.915088534355163574e-01 -1.587899625301361084e-01 -5.768105387687683105e-02 1.566227376461029053e-01 1.048862934112548828e-01 -5.062035918235778809e-01 -7.669864892959594727e-01 -8.024385571479797363e-02
-2.539575695991516113e-01 -4.090142548084259033e-01 -5.699278786778450012e-02 5.531380176544189453e-01 3.248140215873718262e-01 -5.739962458610534668e-01 7.599072903394699097e-02 -1.351024508476257324e-01
-3.457538783550262451e-01 1.857581436634063721e-01 4.608687758445739746e-02 7.469205856323242188e-01 -2.455512583255767822e-01 -4.720467925071716309e-01 -1.128580654039978981e-03 -5.299930647015571594e-02
-5.354512333869934082e-01 -3.790683150291442871e-01 8.435447514057159424e-02 3.980048894882202148e-01 1.277552247047424316e-01 -4.903881847858428955e-01 -3.268792331218719482e-01 2.010563462972640991e-01
5.050118640065193176e-02 -4.801850616931915283e-01 4.902517199516296387e-01 -1.107827201485633850e-01 3.233961462974548340e-01 -2.556799352169036865e-01 -5.832400321960449219e-01 6.423510611057281494e-02
3.015151619911193848e-01 -1.012735515832901001e-01 1.384998857975006104e-01 4.260788857936859131e-01 -2.309410125017166138e-01 -7.770738601684570312e-01 -1.971153020858764648e-01 4.554907977581024170e-02
4.277973771095275879e-01 -1.805357486009597778e-01 5.057805180549621582e-01 1.988775730133056641e-01 2.282495200634002686e-01 -5.272437930107116699e-01 1.401809006929397583e-01 -3.732233047485351562e-01
3.580915182828903198e-02 -1.851624250411987305e-02 2.640630900859832764e-01 4.182682037353515625e-01 -4.184270203113555908e-01 -6.328029632568359375e-01 -3.548127710819244385e-01 2.286577671766281128e-01
1.443084627389907837e-01 1.469226670451462269e-03 4.750726521015167236e-01 -3.588515520095825195e-01 2.704646289348602295e-01 -6.911023855209350586e-01 -2.382630109786987305e-01 1.310029327869415283e-01
-4.805915355682373047e-01 -8.493005484342575073e-02 1.493490636348724365e-01 3.473367094993591309e-01 3.418343663215637207e-01 -2.755544185638427734e-01 -6.517894864082336426e-01 -3.550019487738609314e-02
-1.314571946859359741e-01 2.106714397668838501e-01 6.189908981323242188e-01 4.465847611427307129e-01 1.658560931682586670e-01 -3.740950524806976318e-01 -2.369659096002578735e-01 3.635117113590240479e-01
5.258037149906158447e-02 -6.890647113323211670e-02 6.285408139228820801e-01 2.272931486368179321e-01 -4.414205253124237061e-01 -9.505098313093185425e-02 -4.440713822841644287e-01 -3.803621530532836914e-01
-4.063925147056579590e-01 -6.050550565123558044e-02 1.407842934131622314e-01 7.220264077186584473e-01 1.201861500740051270e-01 -4.783015847206115723e-01 1.808415651321411133e-01 -1.188327297568321228e-01
4.047180414199829102e-01 -1.243566125631332397e-01 6.498787999153137207e-01 3.580603301525115967e-01 1.993785798549652100e-01 -1.295996457338333130e-01 -2.034191340208053589e-01 -4.150443375110626221e-01
-7.670378088951110840e-01 -1.496136486530303955e-01 1.278951913118362427e-01 4.483089148998260498e-01 1.169468313455581665e-01 -3.112136423587799072e-01 -2.028598636388778687e-01 -1.422960460186004639e-01
-4.647580683231353760e-01 -4.063049852848052979e-01 1.019398495554924011e-01 5.241140127182006836e-01 2.873937487602233887e-01 -3.628323972225189209e-01 -3.180993497371673584e-01 1.356433480978012085e-01
-4.441305696964263916e-01 1.646284610033035278e-01 7.612263560295104980e-01 -1.268566027283668518e-02 -1.492834389209747314e-01 -4.139873087406158447e-01 3.305238485336303711e-02 3.543468192219734192e-02
1.265261620283126831e-01 -3.040145337581634521e-01 6.185184717178344727e-01 -3.812974989414215088e-01 1.681853532791137695e-01 -3.772736191749572754e-01 -4.055314362049102783e-01 -1.689257621765136719e-01
-1.994777703657746315e-03 -3.457764685153961182e-01 3.929482400417327881e-02 5.384590029716491699e-01 3.917158246040344238e-01 -6.101428866386413574e-01 -1.507265418767929077e-01 2.012913823127746582e-01
5.204387903213500977e-01 1.781964153051376343e-01 2.948312759399414062e-01 -3.279245272278785706e-02 2.099808156490325928e-01 -4.558824300765991211e-01 -2.810193896293640137e-01 -5.277275443077087402e-01
3.512956500053405762e-01 -6.528677418828010559e-03 6.656312346458435059e-01 -1.441951394081115723e-01 1.591090410947799683e-01 -5.638128519058227539e-01 -3.122356347739696503e-02 -2.617558240890502930e-01
-1.764259040355682373e-01 -2.743728458881378174e-01 4.129869639873504639e-01 -1.874453425407409668e-01 4.881804883480072021e-01 -5.938852429389953613e-01 -2.969411015510559082e-01 9.330380707979202271e-02
-3.514522612094879150e-01 -4.163708090782165527e-01 -1.366828233003616333e-01 2.353299260139465332e-01 2.071454674005508423e-01 -3.611011505126953125e-01 -5.197643041610717773e-01 -4.308086335659027100e-01
3.825606107711791992e-01 -2.258441597223281860e-01 5.174926519393920898e-01 -2.436491250991821289e-01 -1.864599436521530151e-01 -5.883705615997314453e-01 -2.501713633537292480e-01 -1.787328124046325684e-01
2.681250274181365967e-01 -2.377982437610626221e-01 6.713969111442565918e-01 1.600970029830932617e-01 1.147851124405860901e-01 -3.170538544654846191e-01 -4.675639569759368896e-01 2.506817877292633057e-01
-1.757489750161767006e-03 4.076354205608367920e-01 1.967906355857849121e-01 3.040014803409576416e-01 1.140847355127334595e-01 -8.092543482780456543e-01 8.364510536193847656e-02 1.666811257600784302e-01
-9.974029660224914551e-02 -8.575139194726943970e-02 5.794464349746704102e-01 -1.203274279832839966e-01 -2.490946501493453979e-01 -1.223064959049224854e-01 -4.083650410175323486e-01 -6.234522461891174316e-01
-4.828077256679534912e-01 -3.742798864841461182e-01 4.588129371404647827e-02 5.942020416259765625e-01 2.477405518293380737e-01 -3.767309784889221191e-01 -2.576565146446228027e-01 4.406344145536422729e-02
2.964174449443817139e-01 6.032084301114082336e-02 6.555396318435668945e-01 -1.327428966760635376e-01 1.925738900899887085e-01 -5.329798460006713867e-01 4.133202508091926575e-02 -3.718667328357696533e-01
1.665253564715385437e-02 -1.401672363281250000e-01 3.076131343841552734e-01 -1.894828677177429199e-01 -1.564437896013259888e-01 -3.381131589412689209e-01 -2.240675091743469238e-01 -8.127390742301940918e-01
-3.363191783428192139e-01 -2.173661626875400543e-02 8.184630274772644043e-01 9.370123594999313354e-02 5.510786548256874084e-03 -4.050335586071014404e-01 1.437931656837463379e-01 1.516449600458145142e-01
8.722314238548278809e-02 -5.616986379027366638e-02 -1.550700608640909195e-02 6.559043526649475098e-01 1.682080328464508057e-01 -7.164768576622009277e-01 -6.555275619029998779e-02 1.133836507797241211e-01
-8.980478346347808838e-02 -1.974460631608963013e-01 5.446627736091613770e-01 2.573889195919036865e-01 -5.497414469718933105e-01 -1.453490257263183594e-01 -3.583331108093261719e-01 -3.718858063220977783e-01
4.534499645233154297e-01 9.399355947971343994e-02 2.438384294509887695e-01 3.197535276412963867e-01 -9.475602954626083374e-02 -4.606341719627380371e-01 -5.698753595352172852e-01 2.791564464569091797e-01
1.020141392946243286e-01 -4.375685751438140869e-01 6.553826928138732910e-01 3.633116185665130615e-02 3.457033634185791016e-01 -1.517040729522705078e-01 -4.690499007701873779e-01 6.890285015106201172e-02
1.465802341699600220e-01 2.831456363201141357e-01 2.106536477804183960e-01 5.534558892250061035e-01 -3.884081244468688965e-01 -5.610053539276123047e-01 -2.763358354568481445e-01 7.553160190582275391e-02
4.805041551589965820e-01 -1.701272130012512207e-01 4.700467586517333984e-01 -1.821240633726119995e-01 2.121527343988418579e-01 -5.124115943908691406e-01 -2.288260906934738159e-01 -3.551386296749114990e-01
-5.258759856224060059e-01 -2.179095894098281860e-01 -8.718977123498916626e-02 1.251150518655776978e-01 2.370429486036300659e-01 -6.374613642692565918e-01 -3.802058398723602295e-01 -2.135676741600036621e-01
-2.809577435255050659e-02 2.714441344141960144e-02 3.730560839176177979e-01 4.759474694728851318e-01 -3.922788500785827637e-01 -1.462621241807937622e-01 -1.190533787012100220e-01 -6.658288836479187012e-01
-5.584385618567466736e-02 4.929176867008209229e-01 6.904050111770629883e-01 2.046995311975479126e-01 7.660049200057983398e-02 -1.329380869865417480e-01 -4.307927489280700684e-01 -1.619571298360824585e-01
4.141507670283317566e-02 -7.152917981147766113e-01 3.921554982662200928e-01 -8.721949160099029541e-02 2.346328645944595337e-01 -3.402077853679656982e-01 -3.870621621608734131e-01 6.810440123081207275e-02
2.369343489408493042e-01 -7.926549017429351807e-02 5.088392496109008789e-01 1.944933831691741943e-01 5.926427841186523438e-01 -3.509992957115173340e-01 -6.130079180002212524e-02 -4.032993018627166748e-01
-5.055508017539978027e-01 -2.031677663326263428e-01 1.025081574916839600e-01 4.365523755550384521e-01 3.724516928195953369e-02 -6.912500858306884766e-01 1.505013853311538696e-01 -1.382250618189573288e-02
7.049512863159179688e-02 4.411886036396026611e-01 -1.484101265668869019e-01 3.063533306121826172e-01 -1.767561025917530060e-02 -4.909077286720275879e-01 -6.434079408645629883e-01 -1.709640920162200928e-01
5.471057817339897156e-02 -3.687515854835510254e-01 5.030812025070190430e-01 -1.191485524177551270e-01 3.866267800331115723e-01 -4.084800183773040771e-01 -4.962387681007385254e-01 1.765023469924926758e-01
-3.885727524757385254e-01 -7.053057104349136353e-02 8.291643261909484863e-01 7.420948147773742676e-02 1.715287715196609497e-01 -3.087610602378845215e-01 -3.992986679077148438e-02 1.570547074079513550e-01
9.135023504495620728e-02 1.119100451469421387e-01 6.440308094024658203e-01 8.669301867485046387e-02 -2.918889522552490234e-01 -9.960327297449111938e-02 -4.056080877780914307e-01 -5.451624989509582520e-01
1.287426054477691650e-02 4.768782258033752441e-01 3.005007207393646240e-01 5.656806826591491699e-01 -2.171157151460647583e-01 -5.519217252731323242e-01 9.031984955072402954e-02 -4.702601954340934753e-02
-4.201560616493225098e-01 -2.478210926055908203e-01 -3.100372105836868286e-02 6.332687735557556152e-01 3.459259271621704102e-01 -3.906745314598083496e-01 -2.904367148876190186e-01 -5.846426263451576233e-02
-5.210487544536590576e-02 -4.706016927957534790e-02 5.378127098083496094e-01 7.767769098281860352e-01 -1.266688555479049683e-01 5.582267418503761292e-02 -2.079073041677474976e-01 -2.001470327377319336e-01
3.751105368137359619e-01 -4.368435218930244446e-02 6.022684574127197266e-01 -4.905337467789649963e-03 -1.150476559996604919e-01 -3.020573854446411133e-01 -4.006271660327911377e-01 -4.792241454124450684e-01
-3.019340336322784424e-01 -2.196194082498550415e-01 -6.955216079950332642e-02 -1.021501943469047546e-01 1.564165502786636353e-01 -4.754083454608917236e-01 -6.973122954368591309e-01 -3.295563161373138428e-01
-3.745612502098083496e-01 4.839339554309844971e-01 6.741567254066467285e-01 1.343551129102706909e-01 7.133074849843978882e-02 -2.092864513397216797e-01 -3.170792162418365479e-01 -5.954241752624511719e-02
-2.753622531890869141e-01 1.348842084407806396e-01 4.001184701919555664e-01 6.136738061904907227e-01 -1.663616597652435303e-01 -2.829707860946655273e-01 -3.854552805423736572e-01 3.361059129238128662e-01
-2.763234078884124756e-01 -8.862564712762832642e-02 3.312176465988159180e-02 3.602031767368316650e-01 3.988463580608367920e-01 -7.667890787124633789e-01 1.940509974956512451e-01 -1.574377529323101044e-02
9.748768061399459839e-03 -3.249001502990722656e-01 4.118435084819793701e-01 8.936213701963424683e-02 5.573609471321105957e-01 -4.906045794486999512e-01 -2.718858420848846436e-01 3.024539351463317871e-01
-2.408477067947387695e-01 -1.234493330121040344e-01 3.527219891548156738e-01 4.175633937120437622e-02 -2.708211839199066162e-01 -7.936195135116577148e-01 2.756718695163726807e-01 1.463737040758132935e-01
-4.705383777618408203e-01 5.105769634246826172e-01 2.738237380981445312e-01 2.102514356374740601e-01 8.921267837285995483e-02 -4.488777518272399902e-01 -4.302285313606262207e-01 6.459838896989822388e-02
2.781704962253570557e-01 3.873761976137757301e-03 2.404049970209598541e-03 6.768895983695983887e-01 -1.491788774728775024e-01 -6.449643373489379883e-01 -1.425893753767013550e-01 7.652301341295242310e-02
-2.732906043529510498e-01 -8.374276757240295410e-02 1.933321654796600342e-01 7.399094104766845703e-01 1.473098248243331909e-01 -4.878695905208587646e-01 2.604342997074127197e-01 -7.689744234085083008e-02
5.947740003466606140e-02 7.574529200792312622e-02 7.726293802261352539e-01 2.191126048564910889e-01 -1.295962780714035034e-01 -1.278713792562484741e-01 -5.438284203410148621e-02 -5.564664006233215332e-01
-2.152021378278732300e-01 -1.329159140586853027e-01 1.213766857981681824e-01 6.888583302497863770e-01 2.592168450355529785e-01 -5.731101632118225098e-01 2.260693609714508057e-01 2.689111977815628052e-03
4.856389760971069336e-02 -1.185060515999794006e-01 4.699646234512329102e-01 -2.882273793220520020e-01 -2.233193069696426392e-01 -2.668387591838836670e-01 -4.545582830905914307e-01 -5.932609438896179199e-01
-2.715764641761779785e-01 9.888566285371780396e-02 3.202565908432006836e-01 3.490090668201446533e-01 1.544024050235748291e-01 -2.743579447269439697e-01 -7.439429759979248047e-01 1.988280564546585083e-01
-3.455297350883483887e-01 2.661487460136413574e-01 -7.542289793491363525e-02 7.245375514030456543e-01 -2.701998315751552582e-02 -4.186198711395263672e-01 -2.475790493190288544e-02 -3.202266693115234375e-01
2.074606567621231079e-01 -6.466246396303176880e-02 5.014382600784301758e-01 2.236423492431640625e-01 4.755086004734039307e-01 -2.678095698356628418e-01 -3.002322278916835785e-02 -5.937936305999755859e-01
-4.192098081111907959e-01 -1.818213611841201782e-01 -2.153794467449188232e-02 2.449987456202507019e-02 5.647858381271362305e-01 -6.166403889656066895e-01 -2.400892227888107300e-01 -1.823967248201370239e-01
2.204306274652481079e-01 -7.822579890489578247e-02 5.219926238059997559e-01 2.588501870632171631e-01 3.104930222034454346e-01 -3.096897602081298828e-01 8.076868206262588501e-02 -6.379452347755432129e-01
1.277548223733901978e-01 -6.812281906604766846e-02 5.623900890350341797e-01 1.777870953083038330e-01 3.871779739856719971e-01 -3.281711935997009277e-01 1.530116945505142212e-01 -5.917190909385681152e-01
5.328693985939025879e-02 -1.217130497097969055e-01 4.350493252277374268e-01 6.160186231136322021e-02 -5.828185081481933594e-01 -4.251697361469268799e-01 -4.773082733154296875e-01 2.025187462568283081e-01
-5.469786003232002258e-02 -9.286123514175415039e-02 3.960596621036529541e-01 1.290870755910873413e-01 6.821656823158264160e-01 -4.603406786918640137e-01 -2.990046739578247070e-01 2.195239961147308350e-01
-4.194588866084814072e-03 6.810113787651062012e-01 5.575885176658630371e-01 2.208862304687500000e-01 -3.244176879525184631e-02 -3.188834190368652344e-01 -2.133486866950988770e-01 -1.680875271558761597e-01
-3.133783042430877686e-01 9.532066434621810913e-02 -1.965229809284210205e-01 4.810222983360290527e-01 3.520289957523345947e-01 -6.629695892333984375e-01 -7.430236786603927612e-02 -2.317985296249389648e-01
-2.043188214302062988e-01 -5.180921033024787903e-02 -2.698036283254623413e-02 -7.214526180177927017e-03 5.377555489540100098e-01 -6.259261965751647949e-01 -4.798998534679412842e-01 -2.086175531148910522e-01
1.515619158744812012e-01 6.576059851795434952e-03 -2.874539233744144440e-02 6.423233747482299805e-01 -2.239356637001037598e-01 -6.801393032073974609e-01 -1.743581444025039673e-01 1.429786384105682373e-01
9.440068155527114868e-02 1.623885631561279297e-01 2.975339293479919434e-01 6.108287572860717773e-01 -5.768698081374168396e-02 -3.211844563484191895e-01 -5.666229724884033203e-01 2.748300433158874512e-01
-4.465054720640182495e-02 -7.832349091768264771e-02 4.155450761318206787e-01 -3.374130278825759888e-02 -1.998146623373031616e-01 -7.597628235816955566e-02 -5.079172253608703613e-01 -7.172008752822875977e-01
-2.924474775791168213e-01 1.506304144859313965e-01 3.255933225154876709e-01 2.920780777931213379e-01 -1.564533077180385590e-02 -7.466747760772705078e-01 3.758865892887115479e-01 -3.749306127429008484e-02
-6.157521158456802368e-02 3.061385750770568848e-01 -1.952617466449737549e-01 2.720661759376525879e-01 -3.495539724826812744e-01 -6.064456105232238770e-01 -5.304030776023864746e-01 -1.380179971456527710e-01
-4.893226549029350281e-02 6.433062255382537842e-02 6.540605425834655762e-01 2.996450066566467285e-01 2.812734246253967285e-01 -3.095920085906982422e-01 -4.297514557838439941e-01 3.409349322319030762e-01
-1.083842366933822632e-01 2.445305287837982178e-01 3.517877459526062012e-01 3.560967445373535156e-01 -2.575055956840515137e-01 -7.150740623474121094e-01 3.166008293628692627e-01 -4.690229892730712891e-03
-4.262633919715881348e-01 -6.077327132225036621e-01 -3.536316333338618279e-03 1.633353084325790405e-01 -4.072891548275947571e-02 -6.245841383934020996e-01 -1.717398762702941895e-01 -3.179189562797546387e-02
3.447017967700958252e-01 -1.146572977304458618e-01 4.265878796577453613e-01 1.828562766313552856e-01 2.947178781032562256e-01 -4.897973239421844482e-01 1.225069984793663025e-01 -5.575418472290039062e-01
1.986548304557800293e-01 -1.429604832082986832e-02 4.994535744190216064e-01 1.536731123924255371e-01 2.957287132740020752e-01 -4.657330513000488281e-01 2.571770250797271729e-01 -5.628140568733215332e-01
1.812500357627868652e-01 5.971875786781311035e-01 6.418709158897399902e-01 8.323211967945098877e-02 -1.928812591359019279e-03 -3.847336471080780029e-01 -1.666531860828399658e-01 -1.256680786609649658e-01
1.677192598581314087e-01 -1.994993686676025391e-01 1.726831346750259399e-01 4.961631298065185547e-01 -5.346708297729492188e-01 -5.825188755989074707e-01 -1.200155839323997498e-01 1.283275336027145386e-01
3.959555923938751221e-02 1.578262746334075928e-01 6.120623946189880371e-01 2.787658870220184326e-01 -2.081433236598968506e-01 -2.076953649520874023e-01 4.915890842676162720e-02 -6.575063467025756836e-01
6.195419281721115112e-02 2.660422027111053467e-02 5.506929159164428711e-01 -2.671343684196472168e-01 2.772604227066040039e-01 -7.132430672645568848e-01 -7.749315351247787476e-02 1.709861010313034058e-01
-5.883152484893798828e-01 -6.039114594459533691e-01 2.259368598461151123e-01 3.111981041729450226e-02 1.972837299108505249e-01 -3.704367280006408691e-01 7.151985168457031250e-02 -2.364335656166076660e-01
-3.338741958141326904e-01 1.898078471422195435e-01 3.407538235187530518e-01 2.335536032915115356e-01 -4.129984378814697266e-01 -6.957553625106811523e-01 1.003274694085121155e-01 1.308890283107757568e-01
-4.550117552280426025e-01 1.749867349863052368e-01 -3.237560391426086426e-02 1.009626239538192749e-01 1.750842183828353882e-01 -7.534468173980712891e-01 2.387425601482391357e-01 -3.094632029533386230e-01
-6.171185523271560669e-02 -2.991181015968322754e-01 4.670426622033119202e-02 1.250208318233489990e-01 5.249926447868347168e-01 -4.522973001003265381e-01 -6.380945444107055664e-01 3.941906243562698364e-02
2.599498033523559570e-01 1.166881434619426727e-02 6.562327146530151367e-01 1.916444152593612671e-01 -2.660342454910278320e-01 -2.445701211690902710e-01 -2.716776430606842041e-01 -5.104149580001831055e-01
2.147069126367568970e-01 -2.084481716156005859e-01 3.936634957790374756e-01 1.940630078315734863e-01 6.558921337127685547e-01 -3.716907799243927002e-01 4.975347314029932022e-03 -3.865820765495300293e-01
-4.500045180320739746e-01 -3.359854519367218018e-01 -9.052635729312896729e-02 -6.571088731288909912e-02 -5.768907070159912109e-02 -4.383428096771240234e-01 -3.950102925300598145e-01 -5.662077665328979492e-01
-5.716330409049987793e-01 -4.971393048763275146e-01 -1.870103366672992706e-02 2.655846476554870605e-01 -4.117837548255920410e-02 -4.233790040016174316e-01 -3.772855401039123535e-01 -1.786430776119232178e-01
1.277312934398651123e-01 2.726006805896759033e-01 6.096800565719604492e-01 3.714402019977569580e-01 -8.384223282337188721e-02 -1.869114041328430176e-01 4.588114842772483826e-02 -5.963433384895324707e-01
-3.427224159240722656e-01 4.486938416957855225e-01 4.234089702367782593e-02 1.919421553611755371e-01 -4.800308644771575928e-01 -5.173072218894958496e-01 -3.347445428371429443e-01 -1.802513599395751953e-01
-3.011830449104309082e-01 -2.619788050651550293e-01 7.547952700406312943e-03 -2.665714025497436523e-01 1.216625720262527466e-01 -8.565303683280944824e-01 1.277671754360198975e-01 -6.905100494623184204e-02
-3.302724957466125488e-01 3.805065751075744629e-01 3.428235948085784912e-01 5.272973775863647461e-01 2.711865352466702461e-03 -5.658357143402099609e-01 1.357046365737915039e-01 1.094122603535652161e-01
5.353545546531677246e-01 -3.438366204500198364e-02 5.930896848440170288e-02 5.393148064613342285e-01 -1.118171364068984985e-01 -4.491449892520904541e-01 -4.262393712997436523e-01 1.480565518140792847e-01
3.035286366939544678e-01 -1.016952395439147949e-01 2.357556819915771484e-01 3.274917900562286377e-01 4.742023050785064697e-01 -5.157885551452636719e-01 1.476482003927230835e-01 -4.711593091487884521e-01
-5.969045758247375488e-01 -1.551038771867752075e-01 2.453460991382598877e-01 2.087266594171524048e-01 3.130295574665069580e-01 -2.135980576276779175e-01 -6.017251014709472656e-01 -1.010027229785919189e-01
-2.188184112310409546e-01 1.072780266404151917e-01 6.624163985252380371e-01 -2.866646349430084229e-01 3.171378374099731445e-02 -6.195459961891174316e-01 -3.406323492527008057e-03 1.865030080080032349e-01
5.082423686981201172e-01 -1.742154359817504883e-01 6.064501404762268066e-01 1.919234246015548706e-01 1.451031118631362915e-01 -3.256346285343170166e-01 -1.900163590908050537e-01 -3.788444995880126953e-01
-4.473406821489334106e-02 3.144625723361968994e-01 -1.056667715311050415e-01 -1.412217170000076294e-01 3.597385287284851074e-01 -6.335941553115844727e-01 -5.231751799583435059e-01 -2.518682479858398438e-01
-1.460020393133163452e-01 3.515871763229370117e-01 -7.445787638425827026e-02 3.881328999996185303e-01 4.403761923313140869e-01 -5.821321010589599609e-01 -4.044414758682250977e-01 -4.996869340538978577e-02
-1.433293074369430542e-01 -5.458986386656761169e-02 9.865814447402954102e-02 -1.356759667396545410e-01 3.965874612331390381e-01 -8.836027383804321289e-01 -2.099973149597644806e-02 9.929132461547851562e-02
-1.423491537570953369e-01 -6.085885316133499146e-02 5.569763779640197754e-01 5.169113278388977051e-01 -2.145582064986228943e-02 -1.358701139688491821e-01 -5.808110833168029785e-01 2.057917416095733643e-01
2.622882463037967682e-02 -1.703441441059112549e-01 -2.526547014713287354e-01 6.039460301399230957e-01 -4.089815542101860046e-02 -2.458156943321228027e-01 -4.950120449066162109e-01 -4.843291044235229492e-01
-2.476985007524490356e-01 -4.951272532343864441e-02 6.076079607009887695e-01 5.306611061096191406e-01 -1.071738228201866150e-01 1.011044383049011230e-01 -2.042834162712097168e-01 -4.711319804191589355e-01
-2.441930025815963745e-01 5.147898197174072266e-01 5.100427865982055664e-01 2.126060277223587036e-01 -1.221655979752540588e-01 -2.850995957851409912e-01 -5.211938023567199707e-01 4.655221849679946899e-02
-6.458428502082824707e-01 -3.986207544803619385e-01 -3.568475320935249329e-02 2.742521464824676514e-01 4.748319834470748901e-02 -5.244163870811462402e-01 -1.468418091535568237e-01 -2.206157445907592773e-01
-4.077909588813781738e-01 -5.077851414680480957e-01 9.017889946699142456e-02 1.421772539615631104e-01 -7.098608464002609253e-02 -7.056176662445068359e-01 1.938130706548690796e-01 -8.375727385282516479e-02
-9.099672734737396240e-02 -4.414703845977783203e-01 -2.341276258230209351e-01 5.492615699768066406e-01 1.314094197005033493e-02 -3.584174215793609619e-01 -4.394915401935577393e-01 -3.442831933498382568e-01
-3.013883829116821289e-01 -8.432969450950622559e-02 2.922311127185821533e-01 5.321413278579711914e-01 -6.049686111509799957e-03 -6.257048249244689941e-01 3.767243921756744385e-01 -3.952145110815763474e-03
-1.310681700706481934e-01 3.881482034921646118e-02 3.430022895336151123e-01 3.476673662662506104e-01 -1.310832500457763672e-01 -7.268240451812744141e-01 4.409802258014678955e-01 -5.359128862619400024e-02
-1.692082881927490234e-01 -2.123418599367141724e-01 2.598405778408050537e-01 6.715913414955139160e-01 1.343103200197219849e-01 -5.164272189140319824e-01 3.488461375236511230e-01 -3.601887449622154236e-02
-1.161494329571723938e-01 2.055470645427703857e-01 4.472634792327880859e-01 5.019956231117248535e-01 -3.992010354995727539e-01 -1.352027654647827148e-01 -5.589622259140014648e-01 4.621252417564392090e-02
3.222308456897735596e-01 -1.477498412132263184e-01 4.181368947029113770e-01 3.661413788795471191e-01 5.799071192741394043e-01 -3.836728334426879883e-01 -5.933352746069431305e-03 -2.861938178539276123e-01
-4.293925762176513672e-01 2.378134578466415405e-01 6.450452208518981934e-01 -1.273150295019149780e-01 -2.144422754645347595e-02 -5.558876395225524902e-01 8.481010794639587402e-02 1.005523130297660828e-01
-1.277702301740646362e-01 2.606698572635650635e-01 9.203644096851348877e-02 4.183421730995178223e-01 -2.715543210506439209e-01 -8.039302229881286621e-01 1.084260269999504089e-01 -2.105298638343811035e-02
-1.206882596015930176e-01 -3.451127931475639343e-02 5.302118062973022461e-01 4.749585986137390137e-01 -3.907631635665893555e-01 -2.264894843101501465e-01 1.490109562873840332e-01 -5.013334751129150391e-01
-3.137201070785522461e-01 1.311773806810379028e-01 5.368810296058654785e-01 4.725168943405151367e-01 -3.144150227308273315e-02 -4.712639451026916504e-01 3.822191357612609863e-01 -6.073669716715812683e-02
-2.465067803859710693e-01 -2.333530187606811523e-01 2.226672172546386719e-01 1.103112176060676575e-01 4.073679447174072266e-01 -6.535175442695617676e-01 -3.408063352108001709e-01 3.374151289463043213e-01
1.548264622688293457e-01 -2.384126037359237671e-01 1.439590156078338623e-01 5.726686865091323853e-02 6.446257829666137695e-01 -5.111249089241027832e-01 -4.514626562595367432e-01 1.207265555858612061e-01
-9.138552844524383545e-02 9.256591647863388062e-02 5.564899444580078125e-01 4.735947549343109131e-01 -2.301461696624755859e-01 -4.949507117271423340e-02 -5.395669490098953247e-02 -6.251232028007507324e-01
4.416649043560028076e-01 -1.584133319556713104e-02 5.925850272178649902e-01 -5.463775619864463806e-02 2.564010620117187500e-01 -4.854314625263214111e-01 -1.229503005743026733e-01 -3.661104738712310791e-01
-2.869700491428375244e-01 -3.315669298171997070e-01 1.875601559877395630e-01 -2.530560195446014404e-01 -4.527519345283508301e-01 -7.048046588897705078e-01 -5.549226701259613037e-02 6.067922338843345642e-02
1.584386974573135376e-01 -4.411433339118957520e-01 -2.100848257541656494e-01 4.341473281383514404e-01 -1.028208062052726746e-01 -3.895531892776489258e-01 -5.351078510284423828e-01 -3.146522343158721924e-01
3.411484062671661377e-01 -1.465954482555389404e-01 2.323777228593826294e-01 3.219726681709289551e-01 -3.835054934024810791e-01 -5.516120791435241699e-01 -4.831548333168029785e-01 1.402528136968612671e-01
-1.225931663066148758e-02 2.099085152149200439e-01 7.905354499816894531e-01 3.204934298992156982e-01 -1.947783827781677246e-01 -1.515763401985168457e-01 -3.194760158658027649e-02 -4.076654613018035889e-01
1.696366369724273682e-01 -4.033502191305160522e-02 7.405955791473388672e-01 -2.491603419184684753e-02 8.706963062286376953e-02 -3.395877480506896973e-01 -4.746131002902984619e-01 2.689523100852966309e-01
-2.459464669227600098e-01 -4.405538439750671387e-01 -3.086984902620315552e-02 1.056626737117767334e-01 5.996675044298171997e-02 -8.328545689582824707e-01 1.715192645788192749e-01 -8.150650560855865479e-02
-2.002306878566741943e-01 -3.918822705745697021e-01 2.394443601369857788e-01 -1.487128734588623047e-01 -2.347822487354278564e-01 -6.535726189613342285e-01 -3.609676361083984375e-01 3.380966782569885254e-01
9.355656802654266357e-02 -3.340113759040832520e-01 8.088303804397583008e-01 3.238034248352050781e-01 -3.638985008001327515e-02 -1.908201724290847778e-01 2.060927599668502808e-01 -2.010411024093627930e-01
-5.227723121643066406e-01 3.462732955813407898e-02 7.162706851959228516e-01 1.013135388493537903e-01 -1.324462145566940308e-01 -3.226744532585144043e-01 2.378634214401245117e-01 -1.547967940568923950e-01
-5.726482272148132324e-01 -4.555817246437072754e-01 2.044828608632087708e-02 2.858622670173645020e-01 -4.681342467665672302e-02 -5.973525047302246094e-01 -1.483671516180038452e-01 3.673831745982170105e-02
-4.065777957439422607e-01 2.778148949146270752e-01 7.849624752998352051e-02 2.166677713394165039e-01 -1.045896783471107483e-01 -3.824352324008941650e-01 -7.390615344047546387e-01 -3.161077946424484253e-02
1.630131602287292480e-01 -3.400302231311798096e-01 7.429116964340209961e-01 2.373119294643402100e-01 6.100670900195837021e-03 -1.400634497404098511e-01 -4.764477610588073730e-01 -5.397985875606536865e-02
-1.941365152597427368e-01 8.344487845897674561e-02 -3.678194805979728699e-02 4.899080395698547363e-01 4.276592731475830078e-01 -7.264637947082519531e-01 4.587021190673112869e-03 -5.763698741793632507e-02
-2.907557785511016846e-01 2.804644405841827393e-01 2.324050106108188629e-02 1.759371310472488403e-01 5.954291224479675293e-01 -6.370168924331665039e-01 -1.598160117864608765e-01 -1.394248753786087036e-01
-3.819121122360229492e-01 -5.563820004463195801e-01 1.186405215412378311e-02 -9.681573510169982910e-02 1.626214534044265747e-01 -6.491753458976745605e-01 -1.923344284296035767e-01 -2.240559011697769165e-01
-2.641196846961975098e-01 -3.922033607959747314e-01 8.110317587852478027e-02 6.569995880126953125e-01 1.891337484121322632e-01 -4.991328120231628418e-01 1.955479085445404053e-01 -1.226658374071121216e-01
-7.096428424119949341e-02 -1.095547620207071304e-02 3.711466789245605469e-01 2.679538428783416748e-01 6.504783630371093750e-01 -3.915438055992126465e-01 -3.689829111099243164e-01 2.696624696254730225e-01
4.676428735256195068e-01 -1.673477143049240112e-01 5.378417968750000000e-01 2.848640270531177521e-02 -2.948660552501678467e-01 -4.556928873062133789e-01 -2.100634574890136719e-01 -3.528325855731964111e-01
-4.130727946758270264e-01 -3.978564143180847168e-01 2.821099460124969482e-01 4.132978022098541260e-01 6.147496402263641357e-02 -5.839163661003112793e-01 2.577609121799468994e-01 9.747804701328277588e-02
4.058376848697662354e-01 1.053434312343597412e-01 4.551848769187927246e-01 1.065640524029731750e-01 2.812281847000122070e-01 -5.579997301101684570e-01 7.487154752016067505e-02 -4.578108787536621094e-01
4.533033445477485657e-02 -5.797136425971984863e-01 5.174880027770996094e-01 6.280700862407684326e-02 -1.674043238162994385e-01 -3.956186175346374512e-01 2.156508117914199829e-01 -3.988673686981201172e-01
-5.584483742713928223e-01 1.334592700004577637e-01 5.118769034743309021e-02 3.559615015983581543e-01 3.237884044647216797e-01 -4.206865131855010986e-01 -5.000966191291809082e-01 -9.530252218246459961e-02
-6.080269217491149902e-01 1.085918117314577103e-02 1.518852561712265015e-01 4.688041657209396362e-02 5.395920872688293457e-01 -4.618305861949920654e-01 -2.576344311237335205e-01 -1.846505701541900635e-01
-2.660104632377624512e-01 4.309803843498229980e-01 -9.985640645027160645e-02 2.082511484622955322e-01 2.579275369644165039e-01 -6.849434375762939453e-01 -3.403968811035156250e-01 -1.964955031871795654e-01
4.083109498023986816e-01 5.172098428010940552e-02 2.231654375791549683e-01 9.744443744421005249e-02 -2.210635989904403687e-01 -6.618332862854003906e-01 -5.269428491592407227e-01 8.214469999074935913e-02
-2.969764173030853271e-01 9.086734056472778320e-02 7.725294828414916992e-01 -1.541532874107360840e-01 -3.534067571163177490e-01 -3.937880098819732666e-01 -4.236868768930435181e-02 -3.496589511632919312e-02
-2.641604840755462646e-01 2.577199339866638184e-01 3.877719342708587646e-01 -3.316250443458557129e-01 4.701857864856719971e-01 -5.230241417884826660e-01 -2.963984608650207520e-01 -1.448324173688888550e-01
1.361081898212432861e-01 -1.226942837238311768e-01 -1.201693937182426453e-01 5.307768583297729492e-01 4.126921594142913818e-01 -6.170542836189270020e-01 -3.281286358833312988e-01 1.073152720928192139e-01
-1.088304743170738220e-01 2.922132015228271484e-01 2.719495892524719238e-01 1.295900344848632812e-01 5.660058185458183289e-02 -8.527821302413940430e-01 1.997658312320709229e-01 2.041316330432891846e-01
-3.762506842613220215e-01 1.250430345535278320e-01 3.345781266689300537e-01 2.276799678802490234e-01 3.556784391403198242e-01 -4.234862327575683594e-01 -5.629826784133911133e-01 2.371115684509277344e-01
-4.855175614356994629e-01 2.471956014633178711e-01 4.392515718936920166e-01 2.868031561374664307e-01 3.925770893692970276e-02 -6.158504486083984375e-01 1.332154124975204468e-01 1.714929789304733276e-01
-1.062521338462829590e-01 3.555689007043838501e-03 4.353680908679962158e-01 5.282148718833923340e-01 -4.176894724369049072e-01 -2.836044430732727051e-01 1.940978914499282837e-01 -4.770444631576538086e-01
5.273343324661254883e-01 -1.051021739840507507e-01 5.520740151405334473e-01 -4.168647155165672302e-02 1.875019967555999756e-01 -4.743633866310119629e-01 -2.175746113061904907e-01 -3.111786842346191406e-01
-6.903265118598937988e-01 9.486158937215805054e-02 2.871336638927459717e-01 1.544122695922851562e-01 2.769167423248291016e-01 -2.484752535820007324e-01 -5.185970067977905273e-01 -2.821607328951358795e-02
-1.312918514013290405e-01 2.068150639533996582e-01 4.647802561521530151e-04 -2.994752675294876099e-02 4.282614290714263916e-01 -6.900437474250793457e-01 -5.284816026687622070e-01 1.523365825414657593e-02
-5.799731016159057617e-01 2.215636819601058960e-01 2.778112292289733887e-01 6.513195037841796875e-01 -1.174241751432418823e-01 -2.632701992988586426e-01 -1.598755717277526855e-01 -6.696911156177520752e-02
-1.771261096000671387e-01 2.312839478254318237e-01 2.135246396064758301e-01 7.069743424654006958e-02 6.151375770568847656e-01 -6.136320829391479492e-01 -3.045893013477325439e-01 1.297305375337600708e-01
-4.589378535747528076e-01 2.047095298767089844e-01 3.505282104015350342e-02 3.283564373850822449e-02 -2.267338931560516357e-01 -4.869510829448699951e-01 -6.717785596847534180e-01 -7.312460988759994507e-02
-7.249427437782287598e-01 -1.875628829002380371e-01 3.677851706743240356e-02 3.124658465385437012e-01 -1.745531708002090454e-01 -4.075138270854949951e-01 -3.630752265453338623e-01 -1.092280894517898560e-01
-3.439984321594238281e-01 -1.945969834923744202e-02 -6.168664246797561646e-02 -1.046947948634624481e-02 4.957622289657592773e-01 -6.277012825012207031e-01 -2.115228623151779175e-01 -4.391359984874725342e-01
-7.144670486450195312e-01 -1.362440288066864014e-01 7.138917595148086548e-02 3.970330953598022461e-01 1.005325391888618469e-01 -4.370048046112060547e-01 -2.487026304006576538e-01 -2.128608673810958862e-01
2.078440934419631958e-01 1.826561987400054932e-02 5.565468668937683105e-01 3.686069697141647339e-02 2.142152637243270874e-01 -5.557379126548767090e-01 2.915609478950500488e-01 -4.534572362899780273e-01
1.735303550958633423e-01 -1.508936285972595215e-01 2.448696941137313843e-01 4.502498209476470947e-01 -2.609239816665649414e-01 -5.896214842796325684e-01 -3.660345673561096191e-01 3.670367896556854248e-01
-1.485481560230255127e-01 2.278576940298080444e-01 -1.927110552787780762e-02 6.420943737030029297e-01 -1.655510216951370239e-01 -5.424924492835998535e-01 2.380019724369049072e-01 -3.674337267875671387e-01
-5.629287660121917725e-02 8.755527436733245850e-02 1.647444963455200195e-01 1.998011171817779541e-01 -2.638818323612213135e-01 -8.619154691696166992e-01 3.268968164920806885e-01 -5.206307768821716309e-02
-4.096658527851104736e-01 4.071108996868133545e-02 4.233041703701019287e-01 3.778187334537506104e-01 5.583676695823669434e-01 -5.284893512725830078e-02 -2.416444122791290283e-01 -3.682709336280822754e-01
-8.866823278367519379e-03 -3.428576588630676270e-01 -2.090806365013122559e-01 5.840552449226379395e-01 -2.359089106321334839e-01 -3.906162679195404053e-01 -4.854550957679748535e-01 -2.315905541181564331e-01
-5.109345912933349609e-01 4.237107634544372559e-01 3.486807644367218018e-01 4.814514219760894775e-01 -6.528560072183609009e-03 -4.406119883060455322e-01 -9.309019893407821655e-02 5.651630833745002747e-02
-1.195840761065483093e-01 1.407272368669509888e-01 1.761519163846969604e-01 5.846292376518249512e-01 5.228335857391357422e-01 -3.747915923595428467e-01 -4.132035970687866211e-01 9.226974844932556152e-02
-3.293599486351013184e-01 2.360658943653106689e-01 3.054165840148925781e-01 5.141760706901550293e-01 1.670838892459869385e-01 -1.828461885452270508e-01 -6.375786066055297852e-01 1.014016047120094299e-01
1.831393837928771973e-01 2.484667897224426270e-01 8.041778802871704102e-01 6.545878201723098755e-02 3.385140895843505859e-01 -2.747244834899902344e-01 -1.389244049787521362e-01 -2.106468528509140015e-01
-2.957310676574707031e-01 2.693940401077270508e-01 1.877621710300445557e-01 6.497258543968200684e-01 -1.332940459251403809e-01 -5.981730222702026367e-01 7.414200156927108765e-02 -3.868350014090538025e-02
-3.142689168453216553e-01 -1.781979203224182129e-01 3.137180507183074951e-01 -3.764438331127166748e-01 4.282582402229309082e-01 -2.452291995286941528e-01 -4.950440526008605957e-01 -3.751541674137115479e-01
-4.767168760299682617e-01 -3.245341777801513672e-01 -4.900078102946281433e-02 -1.209034398198127747e-01 -9.810709953308105469e-02 -4.557041525840759277e-01 -4.883073270320892334e-01 -4.412081837654113770e-01
5.037525668740272522e-02 7.615628093481063843e-02 6.159117817878723145e-01 -3.029100038111209869e-02 5.460515967570245266e-04 -4.171434342861175537e-01 1.587626338005065918e-02 -6.611630916595458984e-01
3.243847191333770752e-02 2.111047506332397461e-01 5.745488405227661133e-01 6.473403573036193848e-01 -3.176651895046234131e-01 -2.104904055595397949e-01 -2.448821663856506348e-01 -6.474419031292200089e-03
1.252712756395339966e-01 -5.385441705584526062e-02 7.246233820915222168e-01 3.054837584495544434e-01 -4.131378233432769775e-02 -2.938097417354583740e-01 -4.328204095363616943e-01 2.960458099842071533e-01
-2.221953868865966797e-01 -4.455857872962951660e-01 6.561635434627532959e-02 -3.064391016960144043e-01 4.901165887713432312e-02 -7.900057435035705566e-01 1.437496542930603027e-01 -8.183509111404418945e-02
-6.419689655303955078e-01 3.510956764221191406e-01 2.762823104858398438e-01 3.475141227245330811e-01 -8.034596592187881470e-02 -4.741725027561187744e-01 -1.896978914737701416e-01 1.515061967074871063e-02
-7.178632616996765137e-01 -2.075463533401489258e-01 1.176565513014793396e-01 3.233473002910614014e-01 1.650740802288055420e-01 -4.366614222526550293e-01 -3.132875263690948486e-01 -8.443095535039901733e-02
-1.999401114881038666e-02 2.449864745140075684e-01 -5.996829643845558167e-02 6.725005507469177246e-01 -3.779500722885131836e-01 -5.564811229705810547e-01 -6.358078122138977051e-02 -1.648290455341339111e-01
3.819963634014129639e-01 5.547794327139854431e-02 4.402847886085510254e-01 4.139762222766876221e-01 3.400952517986297607e-01 -4.102723300457000732e-01 1.140114516019821167e-01 -4.344964027404785156e-01
-5.850411653518676758e-01 5.639243498444557190e-02 8.253823220729827881e-02 2.173126637935638428e-01 -2.830301523208618164e-01 -7.007228732109069824e-01 8.616971969604492188e-02 -1.482070684432983398e-01
3.303800895810127258e-02 7.822825759649276733e-02 5.837491750717163086e-01 -3.111631572246551514e-01 3.796671032905578613e-01 -5.734435319900512695e-01 -2.730516493320465088e-01 8.752995729446411133e-02
7.115331292152404785e-02 2.119507640600204468e-01 -7.072529941797256470e-02 5.926256775856018066e-01 -3.626225292682647705e-01 -6.414878964424133301e-01 7.768744975328445435e-02 -2.115888446569442749e-01
2.530818283557891846e-01 -2.637799084186553955e-01 1.189219057559967041e-01 1.208747029304504395e-01 5.225001573562622070e-01 -5.911180973052978516e-01 1.451891511678695679e-01 -4.405788779258728027e-01
3.829550147056579590e-01 7.488583028316497803e-02 4.174106121063232422e-01 3.681818544864654541e-01 5.187290310859680176e-01 -2.878458797931671143e-01 -1.550803780555725098e-01 -4.024464190006256104e-01
-3.195562064647674561e-01 9.564480930566787720e-02 -7.657419890165328979e-02 2.813294827938079834e-01 -1.209902688860893250e-01 -4.814960956573486328e-01 -7.381022572517395020e-01 -1.115988045930862427e-01
-6.717485189437866211e-01 -8.791882544755935669e-02 -5.438491702079772949e-02 5.170530676841735840e-01 2.484965883195400238e-02 -3.938261568546295166e-01 -1.822549998760223389e-01 -2.859881520271301270e-01
-5.206925421953201294e-02 4.712339341640472412e-01 7.820031046867370605e-01 2.531203627586364746e-01 1.504869908094406128e-01 -1.719032078981399536e-01 -1.464630514383316040e-01 -1.611831039190292358e-01
-4.580516517162322998e-01 -1.102880761027336121e-01 7.258026301860809326e-02 3.994740545749664307e-01 3.713200688362121582e-01 -5.135120153427124023e-01 -4.147172868251800537e-01 1.990331709384918213e-01
7.198953628540039062e-02 5.338376015424728394e-02 6.407772302627563477e-01 2.110846191644668579e-01 -3.126144707202911377e-01 -4.056064188480377197e-01 2.280739247798919678e-01 -4.717557430267333984e-01
8.571141213178634644e-02 -1.636939197778701782e-01 -1.576703041791915894e-01 2.609232366085052490e-01 -4.130049347877502441e-01 -8.241706490516662598e-01 -2.203446440398693085e-02 -1.503368616104125977e-01
1.155862808227539062e-01 -3.213392104953527451e-03 6.113454699516296387e-01 -1.663573831319808960e-01 2.241271585226058960e-01 -5.827773213386535645e-01 -3.509570956230163574e-01 2.686595916748046875e-01
-5.684105753898620605e-01 -3.425076007843017578e-01 1.515893489122390747e-01 2.393353134393692017e-01 2.087249308824539185e-01 -4.010558426380157471e-01 -4.597909450531005859e-01 -2.520272433757781982e-01
3.243319690227508545e-01 -2.413205802440643311e-01 1.003949195146560669e-01 5.103307366371154785e-01 -3.991898298263549805e-01 -5.462870001792907715e-01 -3.007183372974395752e-01 1.335773169994354248e-01
1.353666931390762329e-01 6.737971305847167969e-02 3.267430663108825684e-01 2.863012552261352539e-01 -1.629202365875244141e-01 -4.196363389492034912e-01 -5.370383858680725098e-01 -5.453059077262878418e-01
1.424651145935058594e-01 -1.966248638927936554e-02 6.865401268005371094e-01 5.714175105094909668e-02 2.383096516132354736e-01 -3.626393079757690430e-01 -4.884598255157470703e-01 2.789676189422607422e-01
1.513457298278808594e-01 9.984521195292472839e-03 7.209684252738952637e-01 3.265950679779052734e-01 8.156242966651916504e-02 -3.132039904594421387e-01 2.089935392141342163e-01 -4.495636820793151855e-01
-7.805608212947845459e-02 -3.756781220436096191e-01 -3.756416216492652893e-02 5.547308921813964844e-01 3.180466890335083008e-01 -6.621550321578979492e-01 -1.357641071081161499e-02 6.203478202223777771e-02
1.990325599908828735e-01 -1.027984991669654846e-01 4.110769927501678467e-01 3.107275664806365967e-01 4.573242366313934326e-01 -3.384111225605010986e-01 -5.381708741188049316e-01 2.664344310760498047e-01
-1.811717748641967773e-01 -4.044798612594604492e-01 1.240982413291931152e-01 -2.966842651367187500e-01 -1.386550962924957275e-01 -7.859938740730285645e-01 -2.057082802057266235e-01 1.443040221929550171e-01
2.738924622535705566e-01 2.397617101669311523e-01 -1.434105727821588516e-02 5.266314148902893066e-01 -4.714449867606163025e-02 -7.637807726860046387e-01 5.784049630165100098e-02 3.196686878800392151e-02
2.824547290802001953e-01 3.235425055027008057e-02 6.185926795005798340e-01 4.552054405212402344e-01 -3.690940141677856445e-01 -2.446940243244171143e-01 -3.595190346240997314e-01 6.280308216810226440e-02
-4.145477414131164551e-01 -1.082917228341102600e-01 -1.345785218290984631e-03 5.523462295532226562e-01 2.537809908390045166e-01 -4.187232851982116699e-01 -5.078670978546142578e-01 1.169270724058151245e-01
-2.351540178060531616e-01 -4.686709344387054443e-01 -1.564199775457382202e-01 1.469442993402481079e-01 1.283620297908782959e-01 -3.921463191509246826e-01 -5.667478442192077637e-01 -4.330494701862335205e-01
-1.430709064006805420e-01 2.739303112030029297e-01 2.625780999660491943e-01 5.678047537803649902e-01 3.763786554336547852e-01 -4.489138126373291016e-01 -3.659254014492034912e-01 1.898884624242782593e-01
7.441446185111999512e-02 5.254133939743041992e-01 1.892680525779724121e-01 5.124546289443969727e-01 -2.837390303611755371e-01 -4.831039905548095703e-01 -3.103719353675842285e-01 9.870755672454833984e-02
1.308698952198028564e-01 -4.084794968366622925e-02 6.336898803710937500e-01 9.856253117322921753e-02 3.817524015903472900e-01 -4.355460703372955322e-01 -3.450220227241516113e-01 3.397817909717559814e-01
1.440790295600891113e-01 3.157789632678031921e-02 6.083528995513916016e-01 3.208715915679931641e-01 1.721633225679397583e-01 -3.605040907859802246e-01 2.949590682983398438e-01 -5.085152983665466309e-01
-3.537731766700744629e-01 -1.112530529499053955e-01 5.710925459861755371e-01 6.284056901931762695e-01 -1.737968921661376953e-01 -3.213347494602203369e-02 6.437860429286956787e-02 -3.256447017192840576e-01
1.460686232894659042e-02 -1.526325792074203491e-01 4.340609014034271240e-01 1.274256855249404907e-01 4.232116639614105225e-01 -5.657190680503845215e-01 -3.538582623004913330e-01 3.840338289737701416e-01
-4.628127217292785645e-01 -5.155146718025207520e-01 1.431145519018173218e-01 3.943284451961517334e-01 6.124360859394073486e-02 -5.604941248893737793e-01 1.600714623928070068e-01 -2.334533818066120148e-02
1.718073487281799316e-01 1.040437519550323486e-01 -2.170414775609970093e-01 5.075306892395019531e-01 -5.356196686625480652e-02 -2.407621145248413086e-01 -6.466662883758544922e-01 -4.194641113281250000e-01
-5.550255775451660156e-01 2.548469901084899902e-01 3.355169296264648438e-01 6.192734837532043457e-01 -1.062998473644256592e-01 -2.942896485328674316e-01 -1.803024560213088989e-01 -2.265360578894615173e-02
4.996366798877716064e-03 1.313512176275253296e-01 6.045224517583847046e-02 7.217267751693725586e-01 1.126790642738342285e-01 -6.539164185523986816e-01 1.187373325228691101e-01 6.144992262125015259e-02
-2.284477055072784424e-01 3.446592092514038086e-01 -1.416472941637039185e-01 1.086702346801757812e-01 5.378359556198120117e-02 -5.702762603759765625e-01 -6.378680467605590820e-01 -2.493295967578887939e-01
-2.215707451105117798e-01 -3.341132998466491699e-01 1.790247708559036255e-01 -3.142212033271789551e-01 -1.442734152078628540e-01 -8.227800130844116211e-01 4.984325543045997620e-02 9.068614244461059570e-02
-1.555036455392837524e-01 8.676783181726932526e-03 -2.248131036758422852e-01 5.865613222122192383e-01 4.279431104660034180e-01 -5.816058516502380371e-01 -1.912234425544738770e-01 -1.522540748119354248e-01
-3.335376977920532227e-01 -2.782795131206512451e-01 3.564982116222381592e-01 1.301961094141006470e-01 -1.724784076213836670e-01 -7.297713160514831543e-01 3.105628490447998047e-01 9.223370999097824097e-02
-3.391956388950347900e-01 7.777320221066474915e-03 -1.443730294704437256e-01 4.885902702808380127e-01 -2.778247296810150146e-01 -4.539259970188140869e-01 -5.775353908538818359e-01 -9.240806847810745239e-02
-2.084579914808273315e-01 -5.641639232635498047e-01 -5.715516582131385803e-02 2.090316712856292725e-01 1.410338580608367920e-01 -7.505878806114196777e-01 -5.023570358753204346e-02 7.420890778303146362e-02
1.247008219361305237e-01 -5.876119807362556458e-02 2.583929300308227539e-01 2.020686864852905273e-02 4.561318457126617432e-01 -7.149373292922973633e-01 -2.788867950439453125e-01 3.418363630771636963e-01
-5.875818729400634766e-01 1.697510629892349243e-01 7.438511401414871216e-02 1.302001327276229858e-01 1.427919417619705200e-01 -4.570954740047454834e-01 -6.106991767883300781e-01 -3.417345508933067322e-02
-3.914584219455718994e-01 4.581421986222267151e-02 5.693028569221496582e-01 -1.399082392454147339e-01 -1.902313344180583954e-02 -6.723606586456298828e-01 1.576568633317947388e-01 1.539314389228820801e-01
1.491678059101104736e-01 -1.327232122421264648e-01 -1.039172112941741943e-01 5.041186809539794922e-01 2.784334123134613037e-01 -7.790701389312744141e-01 9.493285417556762695e-02 -4.137066751718521118e-02
-2.724075913429260254e-01 9.442818164825439453e-02 -1.520680338144302368e-01 5.319684147834777832e-01 4.130759537220001221e-01 -6.207095384597778320e-01 -1.924018561840057373e-01 -1.335359215736389160e-01
-2.679684758186340332e-01 3.575332462787628174e-01 3.608583211898803711e-01 5.321470499038696289e-01 -1.579838246107101440e-01 -5.990116596221923828e-01 5.581834167242050171e-02 8.610994555056095123e-03
2.509024441242218018e-01 -3.568195700645446777e-01 3.454732596874237061e-01 3.776262998580932617e-01 4.517752528190612793e-01 -4.118507504463195801e-01 -4.171955287456512451e-01 6.315241917036473751e-04
1.939064115285873413e-01 -2.656613886356353760e-01 2.669080495834350586e-01 4.078718125820159912e-01 4.553648233413696289e-01 -3.678540587425231934e-01 1.552677452564239502e-01 -5.361373424530029297e-01
-4.753332734107971191e-01 -4.496574401855468750e-03 -1.608304530382156372e-01 5.708382129669189453e-01 1.011570543050765991e-01 -5.595807433128356934e-01 -1.041939705610275269e-01 -2.968090176582336426e-01
-1.392767727375030518e-01 1.213910151273012161e-02 4.123631715774536133e-01 5.074795484542846680e-01 -3.046509027481079102e-01 -1.146459504961967468e-01 1.658931560814380646e-02 -6.683148741722106934e-01
-2.296021729707717896e-01 -3.433570265769958496e-01 -1.527597606182098389e-01 5.355256795883178711e-01 9.983875602483749390e-02 -3.606918454170227051e-01 -5.794344544410705566e-01 -2.084584981203079224e-01
-2.690176665782928467e-01 4.652031660079956055e-01 1.739839464426040649e-01 2.435994148254394531e-01 7.892091572284698486e-02 -4.324806928634643555e-01 -6.513035297393798828e-01 6.434299051761627197e-02
-2.960570454597473145e-01 -6.691708415746688843e-02 -7.756892591714859009e-02 2.487349361181259155e-01 -1.380146145820617676e-01 -7.555804848670959473e-01 3.114591836929321289e-01 -3.911899328231811523e-01
-4.248859584331512451e-01 8.347099646925926208e-03 5.404264479875564575e-02 2.186412811279296875e-01 6.397169083356857300e-02 -3.323168456554412842e-01 -8.040523529052734375e-01 -8.746713399887084961e-02
-5.973839759826660156e-01 -1.837783604860305786e-01 4.908859729766845703e-02 3.541123867034912109e-01 3.333272412419319153e-02 -5.328116416931152344e-01 1.783226132392883301e-01 -4.058995544910430908e-01
-7.713239639997482300e-02 -2.786330282688140869e-01 3.861091434955596924e-01 -2.273121178150177002e-01 -9.800269454717636108e-02 -7.477632164955139160e-01 -1.959260255098342896e-01 3.294264078140258789e-01
-2.564390301704406738e-01 -2.384328991174697876e-01 3.489600121974945068e-01 -2.412068843841552734e-01 -4.764918088912963867e-01 -6.782138347625732422e-01 8.445951342582702637e-02 5.729845538735389709e-02
-2.532843351364135742e-01 1.851612329483032227e-01 3.116528391838073730e-01 -3.502964079380035400e-01 5.257048010826110840e-01 -4.182959794998168945e-01 -4.359534978866577148e-01 -2.008358687162399292e-01
4.244423210620880127e-01 -3.488723039627075195e-01 3.884449303150177002e-01 -2.111459374427795410e-01 1.874533593654632568e-01 -5.369974970817565918e-01 -2.106071114540100098e-01 -3.671573102474212646e-01
-5.695130228996276855e-01 -9.083089977502822876e-02 7.594698071479797363e-01 -2.630734443664550781e-02 -6.897129863500595093e-02 -2.609684169292449951e-01 -8.841813355684280396e-02 9.611925482749938965e-02
3.196499049663543701e-01 5.241947770118713379e-01 2.290206700563430786e-01 5.054994821548461914e-01 -2.723145782947540283e-01 -4.193542003631591797e-01 -2.443099468946456909e-01 -7.323196530342102051e-02
-2.562745213508605957e-01 2.770783901214599609e-01 -1.003347635269165039e-01 1.572315841913223267e-01 4.719973802566528320e-01 -7.280869483947753906e-01 -1.751110851764678955e-01 -1.980051398277282715e-01
-5.385269522666931152e-01 1.467414796352386475e-01 -1.099433191120624542e-02 2.869812846183776855e-01 -1.945117413997650146e-01 -6.963500380516052246e-01 1.457208544015884399e-01 -2.490054517984390259e-01
-3.455500304698944092e-01 -4.186397790908813477e-01 1.857843101024627686e-01 3.920755386352539062e-01 2.689135074615478516e-01 -3.577381372451782227e-01 -5.621064901351928711e-01 -2.902015857398509979e-02
8.585289865732192993e-02 -4.618399739265441895e-01 3.477296233177185059e-01 -9.490106254816055298e-02 3.059247136116027832e-01 -5.717313289642333984e-01 -4.447522461414337158e-01 1.764652281999588013e-01
-4.378343224525451660e-01 -4.551253318786621094e-01 4.744580388069152832e-02 1.510618329048156738e-01 3.977526724338531494e-01 -5.335595607757568359e-01 -3.596974611282348633e-01 6.177203357219696045e-02
4.099067151546478271e-01 9.541872888803482056e-02 -1.732994057238101959e-02 5.744749903678894043e-01 -2.291572690010070801e-01 -6.501244902610778809e-01 -1.180225238204002380e-01 5.870072916150093079e-02
-1.480528861284255981e-01 2.962943911552429199e-01 2.599032223224639893e-01 4.570061564445495605e-01 3.307771310210227966e-02 -6.920228004455566406e-01 3.446103632450103760e-01 -1.230432465672492981e-01
1.099521368741989136e-01 -5.200803279876708984e-01 4.069657623767852783e-01 -1.480299234390258789e-01 3.114376068115234375e-01 -3.932621181011199951e-01 -5.183395147323608398e-01 9.781904518604278564e-02
1.614049226045608521e-01 -2.790736854076385498e-01 5.225000381469726562e-01 2.264557406306266785e-02 2.119267880916595459e-01 -5.196550488471984863e-01 2.078860551118850708e-01 -5.141755938529968262e-01
-2.535935491323471069e-02 3.729171752929687500e-01 7.389748692512512207e-01 1.399921923875808716e-01 6.544070318341255188e-03 -3.472544550895690918e-01 -3.621807992458343506e-01 2.068926393985748291e-01
-3.425417542457580566e-01 1.664224416017532349e-01 5.026707053184509277e-01 5.852300524711608887e-01 -6.170663237571716309e-02 -2.757409811019897461e-01 -3.415035605430603027e-01 2.516566514968872070e-01
-2.259334623813629150e-01 -2.698602676391601562e-01 4.949505031108856201e-01 -4.200897365808486938e-02 -2.636910080909729004e-01 -6.954578757286071777e-01 6.909537315368652344e-02 2.672452926635742188e-01
-5.625967383384704590e-01 -8.909647911787033081e-02 1.050199121236801147e-01 2.838337421417236328e-01 -3.235861957073211670e-01 -6.250212788581848145e-01 -2.480242550373077393e-01 1.645603775978088379e-01
3.122566044330596924e-01 2.681350111961364746e-01 -1.445510610938072205e-02 5.722734928131103516e-01 2.171913236379623413e-01 -6.514815688133239746e-01 -1.702720373868942261e-01 4.796516895294189453e-02
-3.712633550167083740e-01 -4.852286577224731445e-01 -4.183143004775047302e-02 3.093955814838409424e-01 -1.301972419023513794e-01 -4.835033118724822998e-01 -1.085879281163215637e-01 -5.164526104927062988e-01
-5.706985592842102051e-01 -4.586793482303619385e-01 2.662841677665710449e-01 3.755480051040649414e-01 2.147854864597320557e-01 -4.478100240230560303e-01 7.174285501241683960e-02 1.261460129171609879e-02
-3.235865533351898193e-01 8.596749603748321533e-02 -1.546189337968826294e-01 2.166666463017463684e-02 -3.642978668212890625e-01 -5.056788325309753418e-01 -4.257685840129852295e-01 -5.420534014701843262e-01
-3.381158411502838135e-01 -3.572353422641754150e-01 7.908748090267181396e-02 6.796432733535766602e-01 2.084890753030776978e-01 -4.654858410358428955e-01 8.206681162118911743e-02 -1.516942977905273438e-01
-3.125943839550018311e-01 1.997269392013549805e-01 4.188985824584960938e-01 4.998402893543243408e-01 -1.829975517466664314e-03 -2.117077559232711792e-01 -5.981804728507995605e-01 1.855643838644027710e-01
-8.395049721002578735e-02 3.774690628051757812e-01 8.368816971778869629e-01 5.152016878128051758e-02 -8.549851924180984497e-02 -1.819766610860824585e-01 -2.546232342720031738e-01 -2.053910046815872192e-01
-1.522962152957916260e-01 -2.965077757835388184e-01 5.557601451873779297e-01 9.979822486639022827e-02 -4.693219065666198730e-01 -4.277494251728057861e-01 2.630236744880676270e-01 -3.124834299087524414e-01
1.017517875880002975e-02 1.546604037284851074e-01 -2.660797163844108582e-02 8.195149898529052734e-02 5.798568129539489746e-01 -6.027722954750061035e-01 -4.377028346061706543e-01 -2.782095670700073242e-01
-5.678087472915649414e-01 -4.992921054363250732e-01 3.455851227045059204e-02 3.228808343410491943e-01 8.209631592035293579e-02 -5.200042724609375000e-01 -2.109677493572235107e-01 -3.468002751469612122e-02
3.231049478054046631e-01 2.936008870601654053e-01 -1.686884835362434387e-02 5.164734125137329102e-01 1.028029397130012512e-01 -7.178871631622314453e-01 -1.146366074681282043e-01 5.744843557476997375e-02
-2.937616705894470215e-01 1.031120792031288147e-01 3.967993557453155518e-01 5.494521260261535645e-01 1.490944921970367432e-01 -5.792545676231384277e-01 5.757423490285873413e-02 -2.874802350997924805e-01
-9.451556950807571411e-02 3.208006322383880615e-01 3.769305050373077393e-01 5.440738797187805176e-01 -7.843523472547531128e-02 -6.223123669624328613e-01 2.208384126424789429e-01 8.869276195764541626e-02
2.268005013465881348e-01 5.326901376247406006e-02 -4.555161669850349426e-02 3.908429741859436035e-01 -2.875234186649322510e-01 -8.399760723114013672e-01 2.606131881475448608e-02 4.452208057045936584e-02
-3.412792384624481201e-01 3.972115814685821533e-01 6.674078106880187988e-01 1.445399373769760132e-01 -1.744438409805297852e-01 -2.056932300329208374e-01 -3.382138535380363464e-02 -4.307462573051452637e-01
2.596775889396667480e-01 2.746958732604980469e-01 4.095248505473136902e-02 3.715341389179229736e-01 -7.986669987440109253e-02 -8.392827510833740234e-01 9.275147691369056702e-03 8.083818107843399048e-02
-6.070893406867980957e-01 6.236903741955757141e-02 1.953136734664440155e-02 4.994040131568908691e-01 2.015105932950973511e-01 -4.751528501510620117e-01 -1.579990088939666748e-01 -2.939836084842681885e-01
-2.536777853965759277e-01 -1.401587426662445068e-01 -1.916945427656173706e-01 7.244142144918441772e-02 -4.403541684150695801e-01 -7.255594730377197266e-01 -1.093417555093765259e-01 -3.764366507530212402e-01
-2.181454747915267944e-01 -7.470273994840681553e-04 4.156342446804046631e-01 3.733255863189697266e-01 -2.985214889049530029e-01 -6.799330711364746094e-01 2.876177430152893066e-01 -7.836071401834487915e-02
-5.212002992630004883e-01 9.988595545291900635e-02 7.650159001350402832e-01 5.631045252084732056e-02 -1.907843053340911865e-01 -3.040053546428680420e-01 -3.074480406939983368e-02 -1.377516705542802811e-02
-2.374864667654037476e-01 3.004296720027923584e-01 2.930452227592468262e-01 5.255481600761413574e-01 -2.550578415393829346e-01 -5.964139699935913086e-01 2.612973153591156006e-01 -4.717410728335380554e-02
-2.977196872234344482e-01 3.610725700855255127e-01 -3.980634734034538269e-02 1.215211525559425354e-01 3.295569419860839844e-01 -5.542845726013183594e-01 -5.784432291984558105e-01 -1.191726103425025940e-01
-2.163932323455810547e-01 -1.897940784692764282e-02 -1.339444667100906372e-01 5.847107768058776855e-01 -1.078229583799839020e-02 -7.285412549972534180e-01 1.237455680966377258e-01 -2.162967026233673096e-01
1.911555826663970947e-01 -2.941766381263732910e-01 4.125961661338806152e-01 -6.206470075994729996e-03 -9.165231883525848389e-02 -5.300009846687316895e-01 -5.080068111419677734e-01 3.990906774997711182e-01
5.431889742612838745e-02 -5.458891987800598145e-01 -1.960369385778903961e-02 4.118413329124450684e-01 1.861279755830764771e-01 -6.886808872222900391e-01 1.352590881288051605e-02 1.412414312362670898e-01
-1.799908131361007690e-01 -5.091797709465026855e-01 -2.505564317107200623e-02 1.126790493726730347e-01 2.009007036685943604e-01 -3.354372382164001465e-01 -6.587884426116943359e-01 -3.288364708423614502e-01
-5.183949470520019531e-01 -4.138424098491668701e-01 1.345264315605163574e-01 4.882630109786987305e-01 -2.064925618469715118e-02 -5.320212244987487793e-01 1.157944276928901672e-01 -8.137531578540802002e-02
-1.116259917616844177e-01 3.242980241775512695e-01 4.681497812271118164e-01 6.330288648605346680e-01 -2.153313457965850830e-01 -3.149950504302978516e-01 -2.916445434093475342e-01 1.784230619668960571e-01
-2.191770672798156738e-01 5.109533071517944336e-01 2.853664457798004150e-01 3.778790533542633057e-01 -1.816198825836181641e-01 -2.531962394714355469e-01 -5.574146509170532227e-01 -2.426030784845352173e-01
-1.192130967974662781e-01 1.177991647273302078e-02 6.387975811958312988e-01 3.515968918800354004e-01 -1.289945393800735474e-01 -3.280375599861145020e-01 1.758990734815597534e-01 -5.466057658195495605e-01
8.231860399246215820e-02 3.144344985485076904e-01 -1.283149868249893188e-01 3.854964375495910645e-01 1.504872739315032959e-01 -3.772740662097930908e-01 -7.079483866691589355e-01 -2.512157857418060303e-01
-2.084483355283737183e-01 2.440631389617919922e-01 3.557918667793273926e-01 7.137053459882736206e-02 -4.739997535943984985e-02 -8.361695408821105957e-01 2.461997121572494507e-01 5.709833279252052307e-02
1.695720255374908447e-01 4.344222545623779297e-01 3.492261171340942383e-01 1.885621249675750732e-01 -3.362565636634826660e-01 -6.987103223800659180e-01 -2.377725392580032349e-02 1.522438377141952515e-01
1.905549913644790649e-01 -9.645468741655349731e-02 4.237914085388183594e-01 1.188387535512447357e-02 4.952881336212158203e-01 -5.166825056076049805e-01 -4.529462754726409912e-01 2.391933053731918335e-01
-2.587557435035705566e-01 -1.838760077953338623e-01 1.431998908519744873e-01 7.758049368858337402e-01 2.158690989017486572e-01 -4.763567447662353516e-01 4.097567498683929443e-02 4.076243191957473755e-02
-6.308028697967529297e-01 -1.093508973717689514e-01 1.230380982160568237e-01 -1.031850501894950867e-01 1.035453975200653076e-01 -5.978884696960449219e-01 -4.179033935070037842e-01 -1.466595679521560669e-01
-1.681894212961196899e-01 -1.822283416986465454e-01 -4.589863121509552002e-02 2.630075514316558838e-01 -2.036640346050262451e-01 -9.081829190254211426e-01 -2.104782499372959137e-02 -2.252327464520931244e-02
-7.077190279960632324e-01 -2.094669342041015625e-01 3.876965120434761047e-02 5.084547996520996094e-01 -2.473125606775283813e-02 -3.785174489021301270e-01 -1.904560029506683350e-01 -1.227498650550842285e-01
-2.465705871582031250e-01 5.504348129034042358e-02 5.486770868301391602e-01 6.602182984352111816e-01 -1.544559448957443237e-01 -1.303145382553339005e-02 -8.712860196828842163e-02 -4.094148576259613037e-01
-2.559821307659149170e-01 2.159948498010635376e-01 -4.699891805648803711e-02 5.454257130622863770e-01 1.372966617345809937e-01 -6.531660556793212891e-01 7.920929044485092163e-02 -3.692843616008758545e-01
1.408760547637939453e-01 -1.559901386499404907e-01 6.421560049057006836e-01 -3.615571931004524231e-02 3.632912933826446533e-01 -4.396457672119140625e-01 -3.935230672359466553e-01 2.490382194519042969e-01
-6.159839034080505371e-01 -2.684950232505798340e-01 2.727025449275970459e-01 5.308529734611511230e-01 3.940792754292488098e-03 -3.815084695816040039e-01 1.187758371233940125e-01 -1.806395947933197021e-01
-1.576334238052368164e-01 2.034937031567096710e-02 3.075799047946929932e-01 6.068407893180847168e-01 7.829067111015319824e-02 -4.386980235576629639e-01 -5.073031783103942871e-01 2.365048825740814209e-01
-3.698050677776336670e-01 -7.506295293569564819e-02 1.273953169584274292e-01 2.012465149164199829e-01 -2.931901812553405762e-01 -8.276464343070983887e-01 1.447751373052597046e-01 9.466280788183212280e-02
-5.198606848716735840e-01 -1.689148098230361938e-01 7.724956870079040527e-01 -1.310571283102035522e-01 3.538085147738456726e-02 -2.675116956233978271e-01 -3.035620041191577911e-02 -1.164098605513572693e-01
3.083338588476181030e-02 -4.044334292411804199e-01 4.863120913505554199e-01 3.670057654380798340e-01 -5.591710209846496582e-01 -2.924482524394989014e-01 -2.474960982799530029e-01 -6.955440342426300049e-02
-9.512805938720703125e-02 -8.072229474782943726e-02 1.746238023042678833e-01 5.134615898132324219e-01 -3.053143024444580078e-01 -6.928430199623107910e-01 -7.323303818702697754e-02 3.341960012912750244e-01
-5.229790806770324707e-01 -5.762180089950561523e-01 6.330279260873794556e-02 1.231254339218139648e-01 2.642211318016052246e-01 -5.200403332710266113e-01 -1.715693324804306030e-01 -7.488571852445602417e-02
-1.087143942713737488e-01 -3.539121150970458984e-01 9.644097834825515747e-02 2.756974697113037109e-01 2.277741208672523499e-02 -8.545946478843688965e-01 2.151039987802505493e-01 2.229282259941101074e-02
3.905844688415527344e-02 3.260479867458343506e-01 2.856444120407104492e-01 9.951364248991012573e-02 -2.482371479272842407e-01 -2.987223267555236816e-01 -7.849943041801452637e-01 -1.832992434501647949e-01
-3.305433690547943115e-01 2.532647252082824707e-01 3.833258152008056641e-01 1.819335967302322388e-01 6.747017055749893188e-02 -4.504958391189575195e-01 -6.213106513023376465e-01 2.302910536527633667e-01
3.556229546666145325e-02 -1.838238686323165894e-01 6.280119419097900391e-01 2.031245082616806030e-01 -2.404209524393081665e-01 -8.416309207677841187e-02 -2.487570494413375854e-01 -6.344445347785949707e-01
-2.018863409757614136e-01 2.524486780166625977e-01 5.495662689208984375e-01 3.655607104301452637e-01 -2.945031523704528809e-01 -3.985114991664886475e-01 3.111301958560943604e-01 -3.427949547767639160e-01
8.745361119508743286e-02 -1.061401590704917908e-01 4.851568341255187988e-01 6.478015184402465820e-01 -2.602493762969970703e-01 -4.456958472728729248e-01 -4.525381699204444885e-02 2.400824576616287231e-01
3.134201467037200928e-01 -1.120938286185264587e-01 7.002018094062805176e-01 3.187686204910278320e-01 3.113917075097560883e-02 -2.637587487697601318e-01 2.069048397243022919e-02 -4.757523834705352783e-01
3.218689858913421631e-01 1.298920661211013794e-01 6.003362536430358887e-01 3.543266654014587402e-01 3.382583558559417725e-01 -2.575768232345581055e-01 -4.613072574138641357e-01 2.898353384807705879e-03
1.082837805151939392e-01 2.777039632201194763e-02 6.516039967536926270e-01 4.912975728511810303e-01 -3.200708329677581787e-01 -4.565209746360778809e-01 9.600014239549636841e-02 -3.833482041954994202e-02
