# Supplementary material for: Where is your field going? A machine learning approach to study the relative motion of the domains of physics
Source: PLoS One. 2020 Jun 18;15(6):e0233997. doi: 10.1371/journal.pone.0233997 (PMC7302634; doi:10.1371/journal.pone.0233997)
Supplement: S29 Data — (ZIP) [file pone.0233997.s029.zip › 28/Pacs4Run_28_VS_500_embeddings1996-2000ED8.txt]

5.044537186622619629e-01 -6.060041487216949463e-02 -6.335784494876861572e-02 -2.930271923542022705e-01 -4.844948053359985352e-01 2.031195610761642456e-01 5.978632569313049316e-01 1.361676901578903198e-01
6.229246258735656738e-01 -1.255522519350051880e-01 -2.300060391426086426e-01 -6.044400334358215332e-01 -2.144695371389389038e-01 8.228949457406997681e-02 -1.272307038307189941e-01 -3.301431238651275635e-01
6.016808152198791504e-01 -4.611020982265472412e-01 1.978269964456558228e-01 -1.380542516708374023e-01 -1.364208906888961792e-01 -5.874800309538841248e-02 5.783620476722717285e-01 -1.029849052429199219e-01
5.922960042953491211e-01 -2.646913528442382812e-01 3.789162635803222656e-01 -5.928391814231872559e-01 -1.581305712461471558e-01 -4.839763045310974121e-02 8.029144257307052612e-02 2.242629677057266235e-01
5.250924080610275269e-02 -1.513576954603195190e-01 5.226897448301315308e-02 -4.004093706607818604e-01 -1.555719673633575439e-01 7.810336351394653320e-01 3.143193125724792480e-01 2.797520756721496582e-01
1.962722092866897583e-02 -3.396157324314117432e-01 -5.446851253509521484e-01 -6.498947143554687500e-01 -2.025542706251144409e-01 2.826739549636840820e-01 1.933366358280181885e-01 -8.317967504262924194e-02
4.117285013198852539e-01 -8.217882364988327026e-02 2.229503989219665527e-01 -4.301322400569915771e-01 -2.091159671545028687e-02 2.459395229816436768e-01 7.215716242790222168e-01 8.611997216939926147e-02
3.697538375854492188e-01 -1.599108278751373291e-01 -1.190234050154685974e-01 -2.185494452714920044e-01 -2.840408086776733398e-01 7.615325450897216797e-01 7.591028511524200439e-02 -3.307670950889587402e-01
1.465660929679870605e-01 -1.166016757488250732e-01 2.247026562690734863e-02 -6.590076684951782227e-01 -4.424159973859786987e-02 4.506670236587524414e-01 4.210053980350494385e-01 3.844771683216094971e-01
7.468985319137573242e-01 -4.473202228546142578e-01 1.134338453412055969e-01 -7.321197539567947388e-02 -3.204761147499084473e-01 -1.988082528114318848e-01 5.702893435955047607e-02 2.798894643783569336e-01
-5.826172977685928345e-02 -4.165398180484771729e-01 1.228103190660476685e-01 -4.960253238677978516e-01 -2.952672839164733887e-01 6.471481323242187500e-01 1.286650002002716064e-01 -1.985912472009658813e-01
6.143781542778015137e-01 -2.989601492881774902e-01 -8.842187002301216125e-03 -6.109927892684936523e-01 -3.691968321800231934e-02 3.601759672164916992e-01 1.060189530253410339e-01 -1.320682317018508911e-01
5.115356445312500000e-01 1.299270689487457275e-01 -1.049586385488510132e-02 -1.840554624795913696e-01 -4.482066333293914795e-01 5.361141562461853027e-01 -4.431206583976745605e-01 -5.291753262281417847e-02
-1.500831171870231628e-02 -1.122066155076026917e-01 5.090786889195442200e-02 -5.835570693016052246e-01 -2.009197324514389038e-01 6.280233860015869141e-01 2.757711708545684814e-01 3.649959266185760498e-01
1.322898119688034058e-01 -2.099417597055435181e-01 -5.307320952415466309e-01 1.474670507013797760e-02 -3.041543066501617432e-01 6.756327748298645020e-01 2.090613543987274170e-01 2.526533901691436768e-01
3.171307444572448730e-01 -6.868834048509597778e-02 -5.456773564219474792e-02 -1.573578119277954102e-01 -3.335569202899932861e-01 7.496801018714904785e-01 1.747873723506927490e-01 -4.039056599140167236e-01
-2.027072012424468994e-01 -1.000546887516975403e-01 2.011772394180297852e-01 -5.044064521789550781e-01 -7.950503826141357422e-01 1.291052699089050293e-01 6.144723668694496155e-02 -3.810212761163711548e-02
2.436149418354034424e-01 4.404132440686225891e-02 4.679076075553894043e-01 -4.668685495853424072e-01 -6.832486391067504883e-01 3.603733703494071960e-02 1.141992956399917603e-01 -1.436647921800613403e-01
1.757406741380691528e-01 -1.782315373420715332e-01 -1.837254911661148071e-01 -4.302735626697540283e-01 -4.731860756874084473e-01 5.042482614517211914e-01 -4.876311421394348145e-01 -5.002905428409576416e-02
7.408190369606018066e-01 -1.599743813276290894e-01 -2.973553836345672607e-01 -3.580858707427978516e-01 -3.967725485563278198e-02 -1.576487571001052856e-01 4.152668714523315430e-01 1.003777384757995605e-01
2.310321033000946045e-01 4.213749617338180542e-02 5.695287585258483887e-01 -5.315635204315185547e-01 -4.857069551944732666e-01 2.420583665370941162e-01 1.750449538230895996e-01 1.130559518933296204e-01
8.092973828315734863e-01 -2.942386269569396973e-01 -4.143519997596740723e-01 -2.238409370183944702e-01 -6.475599110126495361e-02 1.402313411235809326e-01 1.057464033365249634e-01 -4.035604745149612427e-02
5.488282442092895508e-01 -3.292733430862426758e-01 9.373577684164047241e-02 -4.805348813533782959e-01 -1.561001241207122803e-01 5.370415449142456055e-01 -9.360809810459613800e-03 -1.944171935319900513e-01
3.960946798324584961e-01 -2.394683659076690674e-01 1.385008841753005981e-01 3.996585607528686523e-01 -7.121483683586120605e-01 2.714402973651885986e-01 4.979505017399787903e-02 1.534267365932464600e-01
4.156723618507385254e-01 -5.726220607757568359e-01 1.841161102056503296e-01 -3.972309827804565430e-01 -2.649115324020385742e-01 4.090991616249084473e-01 -5.200658738613128662e-02 -2.595849037170410156e-01
1.988312005996704102e-01 -2.427503913640975952e-01 5.805124714970588684e-02 -1.813943833112716675e-01 -2.613531351089477539e-01 8.536921143531799316e-01 2.082206308841705322e-01 -1.575212776660919189e-01
4.075570702552795410e-01 -5.414800047874450684e-01 -2.527551352977752686e-01 -2.538347244262695312e-01 -3.321143388748168945e-01 3.981103599071502686e-01 -3.564027324318885803e-02 -3.772496283054351807e-01
2.262373268604278564e-01 6.177177187055349350e-03 6.375643610954284668e-01 -3.829890489578247070e-01 -4.208038151264190674e-01 3.519793748855590820e-01 2.957014143466949463e-01 8.488278090953826904e-02
7.370181083679199219e-01 -2.963172793388366699e-01 -2.395153492689132690e-01 -8.401549607515335083e-02 -1.345062255859375000e-01 3.770981132984161377e-01 2.616661489009857178e-01 -2.753363251686096191e-01
3.144334256649017334e-01 -6.869752407073974609e-01 -3.303095996379852295e-01 -2.831650674343109131e-01 -2.506455779075622559e-01 3.696301579475402832e-01 5.389628931879997253e-03 -2.010745853185653687e-01
3.621779978275299072e-01 5.239551663398742676e-01 2.667310833930969238e-01 -1.626753658056259155e-01 -4.588957726955413818e-01 4.081475138664245605e-01 3.139894902706146240e-01 1.446730494499206543e-01
1.309743989259004593e-02 -4.019238352775573730e-01 -1.898115128278732300e-02 2.189583778381347656e-01 -8.314994573593139648e-01 1.276472657918930054e-01 2.663644254207611084e-01 1.065245494246482849e-01
-3.317396715283393860e-02 1.299366354942321777e-01 1.832270771265029907e-01 -2.980806231498718262e-01 -7.701578736305236816e-01 1.710408739745616913e-02 4.758087098598480225e-01 -1.994043737649917603e-01
3.747769296169281006e-01 -5.552839636802673340e-01 4.491773247718811035e-01 -2.825681865215301514e-01 -9.950795769691467285e-02 3.768996596336364746e-01 1.771809309720993042e-01 2.936811447143554688e-01
6.442039608955383301e-01 -2.975800335407257080e-01 -3.901253640651702881e-01 -6.044409796595573425e-02 -1.872932910919189453e-01 5.261151790618896484e-01 -1.220511198043823242e-01 1.175732538104057312e-01
4.144831597805023193e-01 -8.112511783838272095e-02 3.073115833103656769e-02 -3.718360364437103271e-01 -2.076056301593780518e-01 6.324639320373535156e-01 -2.546033263206481934e-01 4.177109301090240479e-01
2.652451097965240479e-01 -8.308682590723037720e-02 -1.999774575233459473e-01 -5.074980854988098145e-01 -2.574876248836517334e-01 4.688149988651275635e-01 1.650788486003875732e-01 -5.584425926208496094e-01
1.274209618568420410e-01 -2.389197051525115967e-01 4.672538936138153076e-01 -2.818909883499145508e-01 -7.787067890167236328e-01 4.633283242583274841e-02 5.758879333734512329e-02 -1.305558085441589355e-01
4.370530247688293457e-01 -5.254403352737426758e-01 1.236821487545967102e-01 -1.971736848354339600e-01 -3.494696915149688721e-01 5.162742733955383301e-01 -1.214135885238647461e-01 -2.744320034980773926e-01
6.647190451622009277e-01 -2.792099714279174805e-01 -4.844423532485961914e-01 -4.216039553284645081e-02 -1.494595557451248169e-01 4.638809263706207275e-01 -2.680803462862968445e-02 7.406970113515853882e-02
3.001239299774169922e-01 -2.086659520864486694e-01 -5.853474736213684082e-01 -6.351049542427062988e-01 -1.796114444732666016e-01 2.718183696269989014e-01 -8.875878900289535522e-02 7.981526851654052734e-02
3.766418397426605225e-01 -2.787015438079833984e-01 2.209879457950592041e-01 -4.664050340652465820e-01 -3.097628653049468994e-01 5.432982444763183594e-01 -3.107649385929107666e-01 1.624692380428314209e-01
4.407210946083068848e-01 -2.000900954008102417e-01 -6.466591954231262207e-01 -1.818722188472747803e-01 -4.295993447303771973e-01 2.753079533576965332e-01 -2.268152683973312378e-01 -5.184528976678848267e-02
4.599038660526275635e-01 -3.820096850395202637e-01 1.492482796311378479e-02 -3.444838225841522217e-01 -2.849598824977874756e-01 5.253469347953796387e-01 -7.587897032499313354e-02 -4.008938670158386230e-01
1.279280483722686768e-01 -9.508761763572692871e-02 -6.474876403808593750e-01 -6.289731264114379883e-01 -2.675356864929199219e-01 2.920825779438018799e-01 -1.298782415688037872e-02 5.185870453715324402e-02
6.916236877441406250e-01 -3.060017228126525879e-01 -3.665721714496612549e-01 -2.520584166049957275e-01 -2.582341432571411133e-01 3.167074620723724365e-01 -1.709398925304412842e-01 -1.841251403093338013e-01
-1.518336776643991470e-02 -2.205759882926940918e-01 2.024328410625457764e-01 -3.824949264526367188e-02 -7.687696814537048340e-01 1.707001030445098877e-01 4.168193787336349487e-02 5.355285406112670898e-01
3.261399269104003906e-01 -5.497368574142456055e-01 -3.548325598239898682e-01 -4.523569941520690918e-01 -2.669536769390106201e-01 3.549039065837860107e-01 -1.772894710302352905e-01 -1.795456707477569580e-01
3.871873021125793457e-01 -5.020484328269958496e-01 2.193300127983093262e-01 -4.711495339870452881e-01 -1.468680948019027710e-01 -5.559346079826354980e-02 5.495394393801689148e-02 5.479643940925598145e-01
2.677052617073059082e-01 -5.633097887039184570e-01 -2.458195686340332031e-01 -5.281372070312500000e-01 -3.368495404720306396e-01 -3.415020704269409180e-01 3.187606111168861389e-02 2.013764977455139160e-01
2.372134625911712646e-01 -2.701722383499145508e-01 -6.078792214393615723e-01 -1.879373192787170410e-01 -2.529236078262329102e-01 5.741232633590698242e-01 1.972427517175674438e-01 1.827750653028488159e-01
5.601592659950256348e-01 -1.298345774412155151e-01 -8.150764554738998413e-02 -7.395060062408447266e-01 -8.879974484443664551e-02 2.694245576858520508e-01 4.343790560960769653e-02 -1.830033063888549805e-01
2.247713692486286163e-02 -4.562249481678009033e-01 2.084668576717376709e-01 -4.081979095935821533e-01 -2.696455121040344238e-01 4.733549356460571289e-01 4.102820754051208496e-01 3.408292829990386963e-01
1.382867693901062012e-01 -8.261590003967285156e-01 -1.475043874233961105e-02 -2.270892113447189331e-01 -3.719792962074279785e-01 -7.668154686689376831e-02 2.862062454223632812e-01 -1.427878439426422119e-01
1.659343689680099487e-01 3.038878738880157471e-01 1.873983442783355713e-01 -2.997487187385559082e-01 -8.256955146789550781e-01 1.407965123653411865e-01 1.396460831165313721e-01 -1.845338344573974609e-01
6.924164295196533203e-02 -9.742299467325210571e-02 9.995117783546447754e-02 -6.619909405708312988e-01 -1.275410354137420654e-01 3.933653533458709717e-01 5.366515517234802246e-01 2.801682651042938232e-01
5.555068850517272949e-01 -6.019201874732971191e-02 1.317993402481079102e-01 -5.624276995658874512e-01 -1.206170991063117981e-01 4.316822588443756104e-01 -2.561633884906768799e-01 2.959315776824951172e-01
5.815625786781311035e-01 -1.904380321502685547e-01 7.747922837734222412e-02 -7.290905117988586426e-01 -4.169691726565361023e-02 2.509502768516540527e-01 6.889691948890686035e-02 -1.359438449144363403e-01
7.525877356529235840e-01 -3.225261867046356201e-01 -4.861719906330108643e-01 -1.673825234174728394e-01 -1.757464557886123657e-01 1.084869727492332458e-01 2.268923446536064148e-02 -1.484493911266326904e-01
8.321728110313415527e-01 -3.715268969535827637e-01 -2.920485138893127441e-01 -1.499874740839004517e-01 -1.596056818962097168e-01 1.363378465175628662e-01 -4.347908776253461838e-03 -1.326154172420501709e-01
-1.731513887643814087e-01 -4.560657441616058350e-01 1.133975461125373840e-01 1.554435938596725464e-01 -7.110700607299804688e-01 3.598627150058746338e-01 2.250036895275115967e-01 1.981224864721298218e-01
1.913400441408157349e-01 -2.946038544178009033e-01 -6.043201684951782227e-01 -2.128618806600570679e-01 -3.265018463134765625e-01 5.957688093185424805e-01 4.713984206318855286e-02 -4.815023764967918396e-02
7.228021025657653809e-01 -2.026951462030410767e-01 -5.040827393531799316e-02 -5.084142684936523438e-01 -6.871893256902694702e-02 3.575747907161712646e-01 8.962613530457019806e-03 -2.068413645029067993e-01
6.083527207374572754e-02 -3.811925947666168213e-01 -2.706423401832580566e-01 -7.101125717163085938e-01 -1.249968633055686951e-01 2.654552757740020752e-01 2.914619743824005127e-01 3.200674653053283691e-01
4.676947593688964844e-01 5.606893897056579590e-01 1.621380895376205444e-01 -3.498581945896148682e-01 -3.936170041561126709e-01 3.446949720382690430e-01 9.729429334402084351e-02 1.870413571596145630e-01
4.377664253115653992e-02 -1.313625182956457138e-02 2.905935943126678467e-01 -1.354254782199859619e-01 -8.483144044876098633e-01 3.467233180999755859e-01 5.783905461430549622e-02 -2.278743386268615723e-01
6.956868171691894531e-01 -2.028635591268539429e-01 1.833427511155605316e-02 -5.533303022384643555e-01 -1.043757200241088867e-01 3.250723779201507568e-01 -1.842222362756729126e-02 -2.268256694078445435e-01
6.338702142238616943e-02 -1.891189962625503540e-01 1.259787082672119141e-01 -4.157440364360809326e-01 -1.403572112321853638e-01 4.411816000938415527e-01 6.011711359024047852e-01 4.424413442611694336e-01
4.926549494266510010e-01 -5.707522034645080566e-01 -9.401766955852508545e-02 -3.895566463470458984e-01 -2.524146437644958496e-01 3.526555597782135010e-01 -1.321063339710235596e-01 -2.557500302791595459e-01
1.650535687804222107e-02 -8.206569403409957886e-02 1.601543724536895752e-01 -4.173960387706756592e-01 -1.409374028444290161e-01 7.567442059516906738e-01 4.003805220127105713e-01 2.007342725992202759e-01
5.878010988235473633e-01 -1.950217932462692261e-01 -2.617995738983154297e-01 -6.410657167434692383e-01 -1.136420294642448425e-01 2.196549922227859497e-01 -2.583338692784309387e-02 -2.740840017795562744e-01
2.971211671829223633e-01 -3.762681484222412109e-01 -4.083755314350128174e-01 -1.890628486871719360e-01 -4.126697778701782227e-01 5.555624961853027344e-01 -1.337437927722930908e-01 -2.660691142082214355e-01
3.597751259803771973e-01 1.519592255353927612e-01 -4.122177660465240479e-01 -3.567818403244018555e-01 -1.338049322366714478e-01 1.053514778614044189e-01 4.956060945987701416e-01 5.250003933906555176e-01
2.467819303274154663e-01 -1.861691921949386597e-01 8.015242964029312134e-02 2.935706973075866699e-01 -7.628999352455139160e-01 -1.935065351426601410e-02 3.898574113845825195e-01 2.783020734786987305e-01
9.104378819465637207e-01 -1.765018850564956665e-01 -2.807437479496002197e-01 -1.421159058809280396e-01 -7.072654366493225098e-02 1.879345178604125977e-01 2.475415356457233429e-02 1.141679473221302032e-03
3.393382430076599121e-01 5.678759142756462097e-02 -2.750703692436218262e-01 -6.812910083681344986e-03 -3.775975406169891357e-01 -1.785338222980499268e-01 7.891088724136352539e-01 9.363450855016708374e-02
8.789915591478347778e-02 -4.750199615955352783e-01 -5.580163598060607910e-01 -5.917764902114868164e-01 -1.688585579395294189e-01 1.453526616096496582e-01 1.195863485336303711e-01 2.027479708194732666e-01
1.636780202388763428e-01 5.395711585879325867e-02 3.045628964900970459e-01 -3.027354180812835693e-01 -7.817965149879455566e-01 -4.821873828768730164e-02 3.123882412910461426e-01 -2.734476923942565918e-01
6.369971483945846558e-02 -4.772703051567077637e-01 -4.215061664581298828e-01 -4.903074726462364197e-02 -2.385222762823104858e-01 5.292906761169433594e-01 4.133749604225158691e-01 2.831317782402038574e-01
1.579410731792449951e-01 3.233715891838073730e-01 7.801779545843601227e-03 -2.282551527023315430e-01 -8.745301365852355957e-01 -1.539739519357681274e-01 1.288326531648635864e-01 -1.149584129452705383e-01
3.111968934535980225e-01 3.065146803855895996e-01 4.613633751869201660e-01 -4.379219412803649902e-01 -4.465260505676269531e-01 2.784672975540161133e-01 3.215740919113159180e-01 1.556733548641204834e-01
2.884460985660552979e-02 -2.234219163656234741e-01 -5.525287985801696777e-01 -1.467387974262237549e-01 -2.363404333591461182e-01 4.205731749534606934e-01 6.128636598587036133e-01 1.186997815966606140e-01
2.800133526325225830e-01 -2.743007838726043701e-01 -5.148125290870666504e-01 -5.578776821494102478e-02 -5.878192931413650513e-02 4.057459235191345215e-01 6.140276789665222168e-01 1.819127053022384644e-01
3.406696617603302002e-01 3.984751105308532715e-01 2.214636951684951782e-01 -3.874893486499786377e-01 -5.030393600463867188e-01 2.186978012323379517e-01 1.399070173501968384e-01 4.533389806747436523e-01
-1.092066019773483276e-01 -2.874973714351654053e-01 -7.716289907693862915e-02 -6.351408958435058594e-01 -1.833139955997467041e-01 1.256715506315231323e-01 6.400162577629089355e-01 1.924652308225631714e-01
1.028409823775291443e-01 -1.912164390087127686e-01 3.556517958641052246e-01 -3.789123296737670898e-01 -8.041834831237792969e-01 6.223368272185325623e-02 -2.372387424111366272e-02 -1.779050827026367188e-01
-2.527940832078456879e-02 -2.765292823314666748e-01 4.683305919170379639e-01 -9.516715258359909058e-02 -7.038354277610778809e-01 3.885018527507781982e-01 1.385967433452606201e-01 1.702212095260620117e-01
7.470472157001495361e-02 -1.950563043355941772e-01 2.431543469429016113e-01 -3.046347796916961670e-01 -8.201707005500793457e-01 2.191324159502983093e-02 -2.158230841159820557e-01 2.910430729389190674e-01
7.624436914920806885e-02 -1.886070221662521362e-01 -6.464942097663879395e-01 -4.509297311305999756e-01 -1.876541078090667725e-01 3.500501513481140137e-01 2.260800451040267944e-01 3.584139645099639893e-01
2.872410118579864502e-01 1.111650466918945312e-01 -6.169379353523254395e-01 -2.328946292400360107e-01 -3.201737701892852783e-01 5.758652091026306152e-01 6.047231331467628479e-02 1.802601814270019531e-01
2.688350677490234375e-01 -6.511482596397399902e-02 2.809983193874359131e-01 -1.303054094314575195e-01 -8.491708040237426758e-01 1.770916581153869629e-01 -2.377739399671554565e-01 -1.362325996160507202e-01
2.064750641584396362e-01 -1.418997496366500854e-01 -2.883213162422180176e-01 -1.100204661488533020e-01 -5.141617655754089355e-01 -3.684808611869812012e-01 6.311849355697631836e-01 2.084798365831375122e-01
3.303516805171966553e-01 -3.519039750099182129e-01 -7.669971138238906860e-02 -1.271163076162338257e-01 -3.021221458911895752e-01 8.021332025527954102e-01 -3.991052880883216858e-02 -9.328297525644302368e-02
1.437571942806243896e-01 -7.179714739322662354e-02 2.399811297655105591e-01 -2.503666877746582031e-01 -9.018331170082092285e-01 2.551688440144062042e-02 -1.957164704799652100e-01 4.056640341877937317e-02
6.839803457260131836e-01 -2.982385158538818359e-01 -2.043142318725585938e-01 -2.493186593055725098e-01 -2.153684943914413452e-01 3.678732216358184814e-01 1.737526850774884224e-03 -3.969926834106445312e-01
6.695525646209716797e-01 -2.278333008289337158e-01 -2.028930932283401489e-01 -4.001765251159667969e-01 -1.417006254196166992e-01 4.472877085208892822e-01 3.232351318001747131e-02 -2.780189812183380127e-01
9.305098652839660645e-02 -3.786386549472808838e-01 1.293922513723373413e-01 1.522787660360336304e-01 -8.711406588554382324e-01 1.816848516464233398e-01 5.430605262517929077e-03 1.269572824239730835e-01
2.189313769340515137e-01 -1.026974841952323914e-01 1.748654432594776154e-02 -5.792464017868041992e-01 -9.924561530351638794e-02 3.774369359016418457e-01 4.189481735229492188e-01 5.271285176277160645e-01
3.298939168453216553e-01 1.509361714124679565e-01 -1.150099933147430420e-01 -2.806828618049621582e-01 -1.310144811868667603e-01 2.598066926002502441e-01 6.517509818077087402e-01 5.166569352149963379e-01
8.158524036407470703e-01 1.984224840998649597e-02 -2.347808927297592163e-01 -2.056537121534347534e-01 -1.324346512556076050e-01 -3.161731874570250511e-03 4.506745636463165283e-01 -1.261715292930603027e-01
2.539759278297424316e-01 -5.276851356029510498e-02 -6.807956099510192871e-01 -4.778355360031127930e-01 -2.201540917158126831e-01 3.670999705791473389e-01 2.230101525783538818e-01 8.909793198108673096e-02
1.796958893537521362e-01 -7.998770475387573242e-02 3.375549912452697754e-01 -2.568070888519287109e-01 -8.755477666854858398e-01 -7.874370366334915161e-02 2.358771674335002899e-02 -8.987300843000411987e-02
6.328419595956802368e-02 -3.578494489192962646e-01 -6.426755189895629883e-01 -3.467411398887634277e-01 -2.389762401580810547e-01 2.646612524986267090e-01 1.736579835414886475e-01 4.211476147174835205e-01
2.467786520719528198e-01 -3.418773412704467773e-01 1.001540273427963257e-01 -3.125275075435638428e-01 -3.886771798133850098e-01 6.001055240631103516e-01 -1.777690462768077850e-02 -4.505589008331298828e-01
1.343652158975601196e-01 -7.559002041816711426e-01 -3.744249939918518066e-01 -3.278927505016326904e-01 -3.860910534858703613e-01 -7.789839059114456177e-02 7.278120517730712891e-02 -4.921123012900352478e-02
5.151145458221435547e-01 -1.433436851948499680e-02 -2.350753173232078552e-03 -5.867239832878112793e-01 -2.440963834524154663e-01 4.622572064399719238e-01 -3.254575729370117188e-01 1.049444153904914856e-01
3.892249166965484619e-01 -9.027797728776931763e-02 -2.050333470106124878e-01 -2.132272124290466309e-01 -4.365816712379455566e-01 6.150749921798706055e-01 -4.199694693088531494e-01 8.691519498825073242e-02
6.456645727157592773e-01 -2.337526530027389526e-01 3.790723085403442383e-01 -4.396011233329772949e-01 -4.180514439940452576e-02 4.169449955224990845e-02 4.285788834095001221e-01 6.607533246278762817e-02
2.618855834007263184e-01 -1.578526198863983154e-01 -1.827784776687622070e-01 -1.618128865957260132e-01 -3.973374068737030029e-01 7.179063558578491211e-01 1.703418605029582977e-02 -4.163538813591003418e-01
1.713424623012542725e-01 -3.988086581230163574e-01 -2.872189879417419434e-01 -6.638502329587936401e-02 -2.562720477581024170e-01 8.044154644012451172e-01 1.052672415971755981e-01 2.917281910777091980e-02
2.701909840106964111e-01 7.213297300040721893e-03 -7.208362817764282227e-01 -5.621629953384399414e-01 -1.887299418449401855e-01 2.187553942203521729e-01 8.613891899585723877e-02 -2.049005404114723206e-02
-1.184077486395835876e-01 -3.634380698204040527e-01 -5.215541124343872070e-01 -3.022241778671741486e-02 -3.588518202304840088e-01 4.446838200092315674e-01 4.774209260940551758e-01 1.628225445747375488e-01
4.425157904624938965e-01 -2.011973112821578979e-01 4.345737695693969727e-01 -3.725177347660064697e-01 -5.263609886169433594e-01 3.753937780857086182e-01 5.164486169815063477e-02 -1.242255270481109619e-01
6.841775178909301758e-01 -3.539539277553558350e-01 -1.130415275692939758e-01 -2.077947258949279785e-01 -1.763446182012557983e-01 4.995275437831878662e-01 -2.107834257185459137e-02 -2.638012468814849854e-01
3.569019734859466553e-01 6.787275522947311401e-02 -3.546782135963439941e-01 -3.933462798595428467e-01 -3.163464739918708801e-02 1.997503042221069336e-01 6.127271652221679688e-01 4.137161672115325928e-01
3.173177242279052734e-01 -1.066681295633316040e-01 4.407192468643188477e-01 -1.573283225297927856e-01 -7.754746079444885254e-01 2.955390885472297668e-02 1.095911785960197449e-01 -2.338827550411224365e-01
4.262615144252777100e-01 -1.822988390922546387e-01 4.473116099834442139e-01 -4.563627541065216064e-01 -5.314328074455261230e-01 -2.805252075195312500e-01 1.225393190979957581e-01 2.413661777973175049e-02
2.237831652164459229e-01 5.371859669685363770e-01 3.621542826294898987e-02 -5.488803386688232422e-01 -5.559140443801879883e-01 6.310741603374481201e-02 2.089588195085525513e-01 4.565624147653579712e-02
1.089627519249916077e-01 -4.926367104053497314e-01 -5.335538983345031738e-01 -8.509369194507598877e-02 -3.784438371658325195e-01 5.539261102676391602e-01 5.252985656261444092e-02 -2.649996802210807800e-02
7.901718020439147949e-01 -1.402746886014938354e-01 -4.036329090595245361e-01 1.701899431645870209e-02 -3.823126107454299927e-02 1.909050643444061279e-01 3.925343155860900879e-01 -2.744017541408538818e-02
2.571589052677154541e-01 -2.506525218486785889e-01 -1.797340512275695801e-01 3.441008627414703369e-01 -7.355307936668395996e-01 1.313025653362274170e-01 8.544529229402542114e-02 3.934286236763000488e-01
4.310653507709503174e-01 4.770948365330696106e-02 -4.115620851516723633e-01 -1.029285490512847900e-01 -5.027307271957397461e-01 -4.264599084854125977e-01 4.340344369411468506e-01 9.453365951776504517e-02
5.788323283195495605e-01 -5.591545104980468750e-01 -2.562793791294097900e-01 -1.997198760509490967e-01 -2.359285205602645874e-01 -2.603472173213958740e-01 5.445623397827148438e-02 3.468770980834960938e-01
1.841872632503509521e-01 -2.331542372703552246e-01 -1.094571277499198914e-01 -3.530405759811401367e-01 -5.074180364608764648e-01 5.595703125000000000e-01 -4.316823482513427734e-01 -1.347372531890869141e-01
2.809747755527496338e-01 -4.220382273197174072e-01 -4.750498235225677490e-01 -6.016909480094909668e-01 -2.897948622703552246e-01 -1.266244649887084961e-01 -2.284513264894485474e-01 5.502662435173988342e-02
3.263655304908752441e-01 1.403055340051651001e-02 3.812015354633331299e-01 -2.962794899940490723e-01 -7.898985743522644043e-01 1.371944230049848557e-02 -3.104724176228046417e-02 -1.873511821031570435e-01
7.368251681327819824e-01 -1.658533364534378052e-01 -2.565788328647613525e-01 -2.830337882041931152e-01 -1.060000732541084290e-01 -2.527171373367309570e-01 4.478942453861236572e-01 8.904615789651870728e-02
3.798971772193908691e-01 4.087512791156768799e-01 1.866834014654159546e-01 -1.762072294950485229e-01 -6.629762649536132812e-01 7.736323028802871704e-02 4.971152171492576599e-03 4.208960533142089844e-01
-1.730411313474178314e-02 -1.512971967458724976e-01 3.590072393417358398e-01 -2.268849313259124756e-01 -8.191974759101867676e-01 2.895482480525970459e-01 -1.141555234789848328e-01 1.687973737716674805e-01
2.739962339401245117e-01 -2.260333150625228882e-01 -5.489262938499450684e-01 -3.875613808631896973e-01 -2.674548029899597168e-01 4.892078042030334473e-01 -8.238925784826278687e-02 3.235223591327667236e-01
2.309903949499130249e-01 -6.229574680328369141e-01 -5.931282043457031250e-01 -2.611057758331298828e-01 -2.398835420608520508e-01 1.921891123056411743e-01 1.849500387907028198e-01 -9.951376169919967651e-02
3.764608204364776611e-01 3.569253981113433838e-01 2.198225557804107666e-01 -6.303927898406982422e-01 -4.192095994949340820e-01 -3.981214389204978943e-02 2.671358585357666016e-01 1.910005807876586914e-01
3.239415884017944336e-01 -4.055161178112030029e-01 -5.415546894073486328e-01 1.967138946056365967e-01 -3.573001921176910400e-01 5.102627873420715332e-01 4.929773509502410889e-02 9.043620526790618896e-02
2.088118791580200195e-01 -3.470400273799896240e-01 3.202121257781982422e-01 6.788701564073562622e-02 -7.924278378486633301e-01 6.947140395641326904e-02 7.197716739028692245e-03 3.098326325416564941e-01
1.549111753702163696e-01 -5.508887767791748047e-01 -1.471896767616271973e-01 -4.610699117183685303e-01 -4.684180319309234619e-01 -4.414390921592712402e-01 1.481269896030426025e-01 4.525860026478767395e-02
2.177394777536392212e-01 7.558390498161315918e-02 -1.290628910064697266e-01 -3.799559772014617920e-01 -1.953563392162322998e-01 7.594689726829528809e-01 2.671358287334442139e-01 -3.154900074005126953e-01
3.997517824172973633e-01 -3.492779135704040527e-01 1.587734818458557129e-01 -2.605105340480804443e-01 -5.884250625967979431e-02 3.365590572357177734e-01 3.399710357189178467e-02 7.122068405151367188e-01
3.968755304813385010e-01 4.693925678730010986e-01 -4.920873790979385376e-02 -2.238556146621704102e-01 -5.470492839813232422e-01 -1.129676960408687592e-02 2.363931089639663696e-01 4.629853665828704834e-01
6.899877190589904785e-01 2.299031764268875122e-01 -1.672764122486114502e-01 -2.465558499097824097e-01 1.778322830796241760e-02 3.481976389884948730e-01 4.208249449729919434e-01 2.892038822174072266e-01
-1.256308555603027344e-01 3.781070411205291748e-01 -8.992363512516021729e-02 -2.632168233394622803e-01 -7.559435367584228516e-01 3.047125041484832764e-02 3.769496083259582520e-01 2.222889810800552368e-01
1.225997358560562134e-01 -5.843316391110420227e-02 -6.288515329360961914e-01 -5.561414361000061035e-01 -1.749570220708847046e-01 4.444068074226379395e-01 1.166682541370391846e-01 1.873198449611663818e-01
7.266551256179809570e-01 1.994523555040359497e-01 -9.571370482444763184e-02 -3.048313260078430176e-01 -1.855775564908981323e-01 6.142523512244224548e-02 5.198904275894165039e-01 -1.470027565956115723e-01
7.769608497619628906e-02 3.978093564510345459e-01 2.940453290939331055e-01 -5.155034661293029785e-01 -5.367113947868347168e-01 2.990905046463012695e-01 2.536494731903076172e-01 2.040894180536270142e-01
3.461532890796661377e-01 2.973261177539825439e-01 2.925279140472412109e-01 -6.023858785629272461e-01 -4.108055531978607178e-01 -4.947950690984725952e-02 2.871473729610443115e-01 2.994503676891326904e-01
5.544976592063903809e-01 -4.842346608638763428e-01 -6.606959551572799683e-02 -5.319644510746002197e-02 -4.291830062866210938e-01 -4.497608840465545654e-01 2.508716583251953125e-01 3.787657245993614197e-02
5.932297706604003906e-01 -4.683214128017425537e-01 -1.844805181026458740e-01 -3.225400745868682861e-01 -1.817461699247360229e-01 3.919555544853210449e-01 9.902986884117126465e-02 -3.069539368152618408e-01
1.066485047340393066e-02 -1.638571172952651978e-01 3.284976780414581299e-01 -1.420362591743469238e-01 -7.062293887138366699e-01 3.428131937980651855e-01 -9.452515095472335815e-02 4.687603414058685303e-01
-8.408387750387191772e-02 -3.948664069175720215e-01 -2.521277070045471191e-01 -2.796942293643951416e-01 -1.880504637956619263e-01 2.706965208053588867e-01 7.502384781837463379e-01 -1.539998054504394531e-01
1.779861450195312500e-01 -2.160120606422424316e-01 -6.375001668930053711e-01 -6.070190072059631348e-01 -2.712417542934417725e-01 2.366459220647811890e-01 -1.268597543239593506e-01 -3.338195383548736572e-02
2.787614762783050537e-01 5.511577725410461426e-01 -1.471699774265289307e-01 -3.971496820449829102e-01 -5.666469931602478027e-01 6.217197328805923462e-02 -9.303572587668895721e-03 3.377711176872253418e-01
-7.885532826185226440e-02 -2.061116993427276611e-01 -5.125938057899475098e-01 -3.459964692592620850e-01 -2.849718332290649414e-01 4.949161112308502197e-01 3.349799513816833496e-01 3.612081408500671387e-01
3.546301126480102539e-01 -5.452585816383361816e-01 5.682824179530143738e-02 -1.944538652896881104e-01 -3.810756504535675049e-01 4.168105125427246094e-01 -5.383555591106414795e-02 -4.626456499099731445e-01
3.742529451847076416e-01 -7.451477646827697754e-02 7.338869571685791016e-02 -5.760156512260437012e-01 -1.772140860557556152e-01 5.727449059486389160e-01 -2.255985587835311890e-01 3.269039392471313477e-01
5.858397483825683594e-01 -1.217782273888587952e-01 4.037792682647705078e-01 -3.394286930561065674e-01 1.607945002615451813e-02 2.235399931669235229e-01 5.264783501625061035e-01 1.905370205640792847e-01
2.441462576389312744e-01 3.252822458744049072e-01 3.881433978676795959e-02 -1.685887575149536133e-01 -7.244561910629272461e-01 -1.408929526805877686e-01 2.984336018562316895e-01 4.134066402912139893e-01
3.809141814708709717e-01 -5.390003919601440430e-01 -6.641187518835067749e-02 -2.303749509155750275e-02 -5.110186934471130371e-01 -4.109562635421752930e-01 3.414986133575439453e-01 -1.131161004304885864e-01
1.008892878890037537e-01 8.865334093570709229e-03 2.773438394069671631e-01 -1.312769204378128052e-01 -8.268280625343322754e-01 2.315249592065811157e-01 1.726026237010955811e-01 -3.585381507873535156e-01
1.991565972566604614e-01 -1.673655509948730469e-01 -1.003624312579631805e-02 1.568830907344818115e-01 -8.237260580062866211e-01 1.911675743758678436e-02 -7.238791882991790771e-02 4.727392792701721191e-01
4.257036745548248291e-01 -1.466214358806610107e-01 -6.674616932868957520e-01 -4.725823104381561279e-01 -1.432766318321228027e-01 3.261654078960418701e-01 -2.289114519953727722e-02 -3.167321905493736267e-02
3.681440055370330811e-01 5.453196167945861816e-01 -3.878014860674738884e-03 -3.627445697784423828e-01 -5.154739618301391602e-01 1.544593870639801025e-01 1.502122879028320312e-01 3.512305915355682373e-01
1.402601599693298340e-01 -5.984461307525634766e-02 2.352374494075775146e-01 -5.832608789205551147e-02 -9.056200385093688965e-01 1.237332299351692200e-01 -3.559901937842369080e-02 -2.851006090641021729e-01
1.780872046947479248e-01 1.128124669194221497e-01 -3.748365342617034912e-01 -3.700224757194519043e-01 -1.789072304964065552e-01 3.660642802715301514e-01 2.857097387313842773e-01 6.561237573623657227e-01
7.463170289993286133e-01 -2.903878092765808105e-01 -4.687136411666870117e-01 -1.588869467377662659e-02 -2.080569416284561157e-01 2.195223420858383179e-01 4.852462187409400940e-02 -2.119162380695343018e-01
2.449910342693328857e-01 2.783314883708953857e-01 -6.274692416191101074e-01 -2.407124638557434082e-01 -3.428063392639160156e-01 5.302711129188537598e-01 1.091380566358566284e-01 -1.536602247506380081e-02
9.375799447298049927e-03 -1.621868163347244263e-01 2.987490296363830566e-01 -3.004136979579925537e-01 -8.768398761749267578e-01 1.296511590480804443e-01 -6.192921474575996399e-02 -6.793453544378280640e-02
4.566636383533477783e-01 -1.762613356113433838e-01 -4.881702661514282227e-01 1.245127245783805847e-01 -1.360953897237777710e-01 5.052660703659057617e-01 4.561036527156829834e-01 -1.572587341070175171e-01
3.638126552104949951e-01 -3.192064538598060608e-02 -1.512875258922576904e-01 -5.164790153503417969e-01 -3.254996240139007568e-01 5.272827148437500000e-01 -4.030613005161285400e-01 1.747784167528152466e-01
1.237311214208602905e-01 -4.654727578163146973e-01 -5.947190523147583008e-01 -1.747497469186782837e-01 -3.556257188320159912e-01 4.951405525207519531e-01 -3.213277831673622131e-02 -1.055053770542144775e-01
4.378705918788909912e-01 -4.051906764507293701e-01 -3.628143370151519775e-01 9.051120281219482422e-02 -8.229511231184005737e-02 5.153274536132812500e-01 4.812578260898590088e-01 -1.787252724170684814e-02
2.351108640432357788e-01 -6.673316359519958496e-01 2.025374025106430054e-01 -8.822119235992431641e-02 -5.184308886528015137e-01 -1.863697171211242676e-01 2.847431898117065430e-01 -2.569123804569244385e-01
1.653017103672027588e-01 1.497051715850830078e-01 -5.701896548271179199e-01 -1.117582470178604126e-01 -2.146105468273162842e-01 4.343499243259429932e-01 5.808669328689575195e-01 2.013299465179443359e-01
6.814875006675720215e-01 -1.619417518377304077e-01 -2.092989534139633179e-01 -3.966071084141731262e-02 -2.570409476757049561e-01 5.855359435081481934e-01 -6.147442013025283813e-02 -2.264271825551986694e-01
4.411182105541229248e-01 9.128516167402267456e-02 -2.478269636631011963e-01 -5.316264182329177856e-02 -5.468555688858032227e-01 -3.223819136619567871e-01 4.156257510185241699e-01 -3.963727653026580811e-01
-1.983095891773700714e-02 -3.189529478549957275e-01 3.283255100250244141e-01 8.092159405350685120e-03 -5.334637165069580078e-01 2.099522203207015991e-01 3.561443090438842773e-01 5.783685445785522461e-01
3.168950378894805908e-01 -2.404854446649551392e-01 -1.995012760162353516e-01 3.639099299907684326e-01 -6.916883587837219238e-01 3.684931248426437378e-02 7.946259528398513794e-02 4.282618165016174316e-01
4.343590140342712402e-01 -7.120191454887390137e-01 -3.470498919486999512e-01 1.754592172801494598e-02 -2.751077115535736084e-01 -6.485389918088912964e-02 1.175452843308448792e-01 2.998372614383697510e-01
2.050087600946426392e-01 1.422363370656967163e-01 -3.194341659545898438e-01 -4.178067743778228760e-01 -5.881787538528442383e-01 -3.672016263008117676e-01 2.374925613403320312e-01 -3.520589470863342285e-01
2.307479530572891235e-01 -5.557706356048583984e-01 -4.289777576923370361e-02 -4.820992946624755859e-01 -4.357364475727081299e-01 -3.391540348529815674e-01 -1.250292807817459106e-01 2.882545292377471924e-01
2.393012642860412598e-01 -1.808651983737945557e-01 -5.143924355506896973e-01 -7.869011908769607544e-02 -4.441888332366943359e-01 -3.538406789302825928e-01 5.538105368614196777e-01 1.000889316201210022e-01
3.173144161701202393e-01 -4.163818061351776123e-01 2.585023045539855957e-01 -3.922631219029426575e-02 -7.315087914466857910e-01 -9.859367460012435913e-02 -1.517485976219177246e-01 2.995367646217346191e-01
5.969549342989921570e-02 -2.659408748149871826e-01 -5.688493251800537109e-01 -1.607461571693420410e-01 -2.939527630805969238e-01 6.735442876815795898e-01 8.919216692447662354e-02 1.681004017591476440e-01
2.520739734172821045e-01 -1.608319878578186035e-01 2.093734741210937500e-01 1.235080584883689880e-01 -9.174137711524963379e-01 2.292092703282833099e-02 -5.740239098668098450e-02 7.766558229923248291e-02
1.414589304476976395e-02 -5.109216570854187012e-01 -2.424888759851455688e-01 -5.780624151229858398e-01 -4.680601358413696289e-01 -3.436688482761383057e-01 -3.187545388936996460e-02 8.716382831335067749e-02
2.208575904369354248e-01 -1.723471432924270630e-01 3.104726672172546387e-01 -5.507807731628417969e-01 -3.179329931735992432e-01 4.363392889499664307e-01 4.601905047893524170e-01 1.360776573419570923e-01
6.871625185012817383e-01 -2.121792174875736237e-02 -9.902102500200271606e-02 -6.577506065368652344e-01 -3.446830809116363525e-02 1.737864166498184204e-01 1.182862073183059692e-01 -1.988342255353927612e-01
3.342789411544799805e-01 -1.965561658143997192e-01 -6.369608640670776367e-01 -3.821308612823486328e-01 -3.682977855205535889e-01 1.262085437774658203e-01 -3.721258342266082764e-01 8.849078416824340820e-02
-1.007993295788764954e-01 -2.231088280677795410e-01 -5.648276209831237793e-01 -1.952778995037078857e-01 -2.613901495933532715e-01 5.056703090667724609e-01 5.062145590782165527e-01 5.116629973053932190e-02
4.177974164485931396e-01 -4.367129132151603699e-02 3.370174765586853027e-01 -5.678204298019409180e-01 -1.328179538249969482e-01 2.058945745229721069e-01 5.530359745025634766e-01 1.471567749977111816e-01
4.990752041339874268e-01 -1.093344688415527344e-01 -5.601715445518493652e-01 1.414597183465957642e-01 -2.746092379093170166e-01 5.621201992034912109e-01 4.703854769468307495e-02 1.075405403971672058e-01
1.056873947381973267e-01 -5.314344167709350586e-01 1.045730262994766235e-01 -4.059934318065643311e-01 -6.333872079849243164e-01 -3.414259850978851318e-01 4.713872820138931274e-02 -1.032875031232833862e-01
1.400065124034881592e-01 3.706709295511245728e-02 -3.158530294895172119e-01 -1.506534665822982788e-01 -5.326447486877441406e-01 -2.933270037174224854e-01 6.944964528083801270e-01 6.699488312005996704e-02
2.060865163803100586e-01 -1.966029107570648193e-01 4.402399361133575439e-01 -3.268418014049530029e-01 -7.704145908355712891e-01 7.676469534635543823e-02 -1.192300245165824890e-01 -6.776137650012969971e-02
7.691192626953125000e-01 -8.065845817327499390e-02 -1.818091869354248047e-01 -5.901196226477622986e-02 -1.314363479614257812e-01 -1.497934162616729736e-01 5.589722990989685059e-01 1.151054352521896362e-01
2.236644327640533447e-01 -2.137766033411026001e-02 -3.527791500091552734e-01 -6.537146568298339844e-01 -8.594001829624176025e-02 8.485428988933563232e-02 4.989995360374450684e-01 3.662443459033966064e-01
1.428371667861938477e-01 -7.360176444053649902e-01 4.424750059843063354e-02 -1.655271500349044800e-01 -4.559769034385681152e-01 -1.950827389955520630e-01 2.732904255390167236e-01 -2.964093089103698730e-01
1.216511130332946777e-01 -2.953791022300720215e-01 1.974996030330657959e-01 1.940350532531738281e-01 -7.857491970062255859e-01 1.665543466806411743e-01 1.423566043376922607e-01 3.948277533054351807e-01
2.711623907089233398e-01 -6.803621053695678711e-01 -1.952986717224121094e-01 -3.924452364444732666e-01 -3.340302109718322754e-01 -1.671914756298065186e-01 -4.594534263014793396e-02 3.602545559406280518e-01
3.003036081790924072e-01 4.075094759464263916e-01 2.792730629444122314e-01 -4.883155524730682373e-01 -6.040024161338806152e-01 1.435496658086776733e-01 1.956487596035003662e-01 6.003534048795700073e-02
1.941084712743759155e-01 -4.946248233318328857e-01 -6.188302040100097656e-01 -3.630073368549346924e-01 -3.387537002563476562e-01 2.767766118049621582e-01 -7.531372457742691040e-02 -7.688748091459274292e-02
4.470643401145935059e-01 -2.829806506633758545e-01 -4.122576117515563965e-01 1.289832293987274170e-01 -1.329396516084671021e-01 5.789836645126342773e-01 4.180780649185180664e-01 -7.601335644721984863e-02
2.969391942024230957e-01 3.433198034763336182e-01 2.601058185100555420e-01 -3.369264602661132812e-01 -7.374125719070434570e-01 2.367947809398174286e-02 2.147261500358581543e-01 -1.494614034891128540e-01
3.992101848125457764e-01 -9.161233901977539062e-02 1.828193217515945435e-01 3.108699619770050049e-01 -8.151366114616394043e-01 -2.319806255400180817e-02 1.735148578882217407e-01 8.415531367063522339e-02
5.856573581695556641e-02 -4.607371091842651367e-01 1.506260931491851807e-01 1.188060790300369263e-01 -8.407804369926452637e-01 7.125671207904815674e-02 2.348107472062110901e-02 -1.869434863328933716e-01
2.688068151473999023e-01 6.296574324369430542e-02 -3.022254705429077148e-01 -1.223834529519081116e-01 -5.022592544555664062e-01 -3.343863487243652344e-01 5.486091971397399902e-01 3.903968334197998047e-01
-1.046431716531515121e-02 -1.265994310379028320e-01 2.857170999050140381e-01 -7.957208901643753052e-02 -8.084536194801330566e-01 3.593125939369201660e-01 6.501913815736770630e-02 -3.301015198230743408e-01
3.825285732746124268e-01 -5.228663086891174316e-01 1.874313950538635254e-01 -2.782642841339111328e-01 -3.869594633579254150e-01 -3.472525775432586670e-01 4.358085989952087402e-01 8.642929047346115112e-02
2.401197999715805054e-01 -2.967619001865386963e-01 1.150953099131584167e-01 -7.666622847318649292e-02 -7.999675273895263672e-01 -3.016225621104240417e-02 -3.216288685798645020e-01 3.014087378978729248e-01
2.110985070466995239e-01 -1.927879601716995239e-01 4.314403831958770752e-01 -4.157805442810058594e-01 -7.295341491699218750e-01 -6.085728108882904053e-02 -1.273503452539443970e-01 8.434737473726272583e-02
2.900346219539642334e-01 2.972904443740844727e-01 -3.241501152515411377e-01 -3.541054725646972656e-01 -1.321665495634078979e-01 5.274634361267089844e-01 4.951489567756652832e-01 2.370153218507766724e-01
5.314480513334274292e-02 4.644545614719390869e-01 7.460293173789978027e-02 -1.345639824867248535e-01 -7.383433580398559570e-01 2.468794882297515869e-01 3.892421424388885498e-01 -1.321732532232999802e-02
2.109146416187286377e-01 -2.966225147247314453e-01 7.846185564994812012e-02 5.959744006395339966e-02 -8.881359100341796875e-01 -2.244805544614791870e-02 -2.233926802873611450e-01 1.364862918853759766e-01
4.639874696731567383e-01 -4.472027719020843506e-01 -1.542958021163940430e-01 -2.975189983844757080e-01 -3.626289069652557373e-01 4.101985991001129150e-01 -2.776568233966827393e-01 -3.091031014919281006e-01
-5.470726639032363892e-02 -5.567534565925598145e-01 -3.658125996589660645e-01 -1.914397180080413818e-01 -2.357676178216934204e-01 2.333511263132095337e-01 6.374631524085998535e-01 -1.289837155491113663e-02
3.044290542602539062e-01 -2.050186544656753540e-01 -2.646603882312774658e-01 -4.127742722630500793e-03 -4.190645515918731689e-01 7.038940191268920898e-01 6.581728905439376831e-02 -3.461423814296722412e-01
3.150100708007812500e-01 -6.442078351974487305e-01 7.505517452955245972e-02 -8.110266178846359253e-02 -5.228106975555419922e-01 -3.046435415744781494e-01 3.182955682277679443e-01 -7.812375575304031372e-02
1.149692386388778687e-01 -3.962363898754119873e-01 -4.558734297752380371e-01 -3.248533904552459717e-01 -3.649591803550720215e-01 6.109539270401000977e-01 -6.786976940929889679e-03 -9.961254894733428955e-02
6.137862801551818848e-01 5.486153811216354370e-02 -1.122357323765754700e-01 -2.387185394763946533e-01 -4.754553437232971191e-01 -3.803911507129669189e-01 2.937438786029815674e-01 -3.059943020343780518e-01
2.071627974510192871e-01 1.645794510841369629e-01 2.213406562805175781e-01 -2.142908722162246704e-01 -8.191575407981872559e-01 9.820184856653213501e-02 1.257492303848266602e-01 -3.723027408123016357e-01
8.006776124238967896e-02 -7.973866462707519531e-01 1.983012445271015167e-02 -1.144634038209915161e-01 -4.359434247016906738e-01 -6.992479413747787476e-02 2.953436970710754395e-01 -2.492080926895141602e-01
2.629354000091552734e-01 -1.974197626113891602e-01 -3.699576854705810547e-01 -4.639640077948570251e-02 -4.903385043144226074e-01 -3.979993164539337158e-01 5.861276388168334961e-01 1.024123877286911011e-01
8.199404925107955933e-02 -2.333330363035202026e-01 -4.394433796405792236e-01 -2.610791027545928955e-01 -1.977284699678421021e-01 5.526231527328491211e-01 4.406221210956573486e-01 3.727238178253173828e-01
1.587434411048889160e-01 -8.195131272077560425e-02 -9.975068271160125732e-03 -6.777392029762268066e-01 -1.649306267499923706e-01 2.749323248863220215e-01 6.370463967323303223e-01 6.060789339244365692e-03
2.417524904012680054e-01 -4.115239381790161133e-01 2.958543598651885986e-01 -3.945673257112503052e-02 -7.812397480010986328e-01 4.411092773079872131e-02 -1.959917545318603516e-01 1.800644397735595703e-01
3.377726376056671143e-01 -3.690297901630401611e-01 -9.067320078611373901e-02 3.486156463623046875e-01 -6.531867384910583496e-01 -5.888780113309621811e-03 1.608325690031051636e-01 4.091667234897613525e-01
5.100873708724975586e-01 4.835546612739562988e-01 1.007502339780330658e-02 -1.075097247958183289e-01 -6.312310099601745605e-01 -1.276181042194366455e-01 1.243946552276611328e-01 2.532051205635070801e-01
-3.327258676290512085e-02 -9.160447865724563599e-02 -5.220656991004943848e-01 -1.946296542882919312e-01 -2.537777423858642578e-01 2.894707620143890381e-01 7.077094912528991699e-01 1.761226207017898560e-01
3.298107683658599854e-01 -3.614151477813720703e-02 3.303711712360382080e-01 -2.194751948118209839e-01 -8.322942256927490234e-01 -8.232744038105010986e-02 -1.564079374074935913e-01 -9.300161153078079224e-02
3.321958482265472412e-01 2.812159657478332520e-01 7.945943623781204224e-02 5.246363952755928040e-02 -8.859143257141113281e-01 -9.980062395334243774e-02 7.585039734840393066e-02 3.065344691276550293e-02
5.064366385340690613e-02 -2.062120437622070312e-01 -2.940600216388702393e-01 -5.102695226669311523e-01 -6.988528370857238770e-02 2.968367040157318115e-01 7.147724032402038574e-01 6.457620114088058472e-02
2.784173488616943359e-01 -6.558125019073486328e-01 -4.053528606891632080e-01 -2.598017454147338867e-01 -2.898492515087127686e-01 2.483582310378551483e-02 2.016997784376144409e-01 -3.677956759929656982e-01
-3.117578744422644377e-04 4.193930327892303467e-02 -5.570234060287475586e-01 -1.038378551602363586e-01 -3.543848693370819092e-01 3.610098659992218018e-01 6.081948876380920410e-01 2.266401648521423340e-01
8.237336277961730957e-01 1.280729919672012329e-01 -3.910803198814392090e-01 -3.208398520946502686e-01 -1.599814146757125854e-01 -1.283384859561920166e-02 -3.904641419649124146e-02 1.479684114456176758e-01
1.398985385894775391e-01 -2.364640086889266968e-01 -5.941208600997924805e-01 -3.278025090694427490e-01 -1.526830941438674927e-01 3.453771471977233887e-01 3.060257136821746826e-01 4.773153960704803467e-01
2.679996490478515625e-01 -7.575626373291015625e-01 -1.364305168390274048e-01 -2.494203448295593262e-01 -3.790837526321411133e-01 -2.508288025856018066e-01 2.363964021205902100e-01 -1.046350151300430298e-01
5.806563422083854675e-02 -2.108810096979141235e-01 1.025651767849922180e-01 -6.052839756011962891e-01 -9.589590877294540405e-02 5.793796777725219727e-01 3.592622876167297363e-01 3.183126747608184814e-01
7.651352882385253906e-01 1.016729548573493958e-01 -5.859931930899620056e-03 3.261014446616172791e-02 -3.368519619107246399e-02 1.984291970729827881e-01 5.932927727699279785e-01 1.030904799699783325e-01
2.597417533397674561e-01 1.713311672210693359e-01 2.372979968786239624e-01 -1.589231044054031372e-01 -8.013472557067871094e-01 -5.841942504048347473e-02 2.801665961742401123e-01 -3.123292326927185059e-01
3.033989965915679932e-01 -7.701575160026550293e-01 -3.193260431289672852e-01 -6.411235779523849487e-02 -3.506440520286560059e-01 -7.736482471227645874e-02 1.973352134227752686e-01 2.021122127771377563e-01
5.154553651809692383e-01 1.360922157764434814e-01 -3.631977140903472900e-01 -2.000273764133453369e-01 -4.287771880626678467e-01 -4.108535945415496826e-01 4.200707972049713135e-01 -1.214552000164985657e-01
2.258888930082321167e-01 -9.652384370565414429e-02 -1.898450106382369995e-01 3.734310269355773926e-01 -7.701871991157531738e-01 1.549635380506515503e-01 1.014522761106491089e-01 3.696904182434082031e-01
2.570232190191745758e-02 -1.752650886774063110e-01 9.846647270023822784e-03 1.814389377832412720e-01 -8.282294869422912598e-01 1.634360253810882568e-01 6.328979134559631348e-02 4.678924083709716797e-01
3.709068596363067627e-01 1.658273935317993164e-01 -1.855606585741043091e-01 -4.554578661918640137e-01 -9.464182704687118530e-02 6.680846959352493286e-02 6.791099309921264648e-01 3.441572189331054688e-01
9.504392743110656738e-02 -2.218571156263351440e-01 -5.458183959126472473e-02 -2.831111848354339600e-01 -2.403097599744796753e-01 7.512737810611724854e-02 4.698428809642791748e-01 7.579379081726074219e-01
9.040943980216979980e-01 -2.051540017127990723e-01 -2.838004529476165771e-01 -1.072797849774360657e-01 -1.397646516561508179e-01 6.786955893039703369e-02 1.415599882602691650e-01 -6.552617996931076050e-02
4.376010596752166748e-01 -1.184932589530944824e-01 -5.505560636520385742e-01 6.343305855989456177e-02 -1.427655220031738281e-01 5.705397129058837891e-01 3.697157502174377441e-01 -6.886027753353118896e-02
4.748556017875671387e-01 -2.529468946158885956e-02 1.205952316522598267e-01 -5.625582337379455566e-01 -1.071175262331962585e-01 1.788465380668640137e-01 6.303988099098205566e-01 4.465890675783157349e-02
7.877627015113830566e-01 -7.657045125961303711e-02 -1.919794268906116486e-02 -1.395778506994247437e-01 -5.551737546920776367e-02 2.188378758728504181e-02 5.549347400665283203e-01 -2.054332345724105835e-01
1.942391693592071533e-01 -1.072373017668724060e-01 -9.988863766193389893e-02 3.398902714252471924e-01 -8.146957159042358398e-01 1.938712000846862793e-01 2.670880034565925598e-02 3.510549068450927734e-01
7.408649325370788574e-01 -3.510876893997192383e-01 -1.076610311865806580e-01 5.218766164034605026e-03 -3.723550140857696533e-01 -2.936531603336334229e-01 2.998066842555999756e-01 3.839367255568504333e-02
7.513829320669174194e-02 3.699603378772735596e-01 -4.037227630615234375e-01 -4.700716137886047363e-01 -2.180630117654800415e-01 4.053156971931457520e-01 4.310779273509979248e-01 2.754335105419158936e-01
5.399878621101379395e-01 -1.223840098828077316e-02 1.133635416626930237e-01 -7.495198249816894531e-01 1.996165141463279724e-03 3.368529677391052246e-01 1.289609819650650024e-01 -5.939075350761413574e-02
2.354644089937210083e-01 -4.889218509197235107e-02 -7.236326336860656738e-01 -3.418721556663513184e-01 -1.690310835838317871e-01 4.624882936477661133e-01 2.372663915157318115e-01 5.369501560926437378e-02
1.209695860743522644e-01 -9.687408804893493652e-02 3.233413696289062500e-01 -2.639005780220031738e-01 -8.109292984008789062e-01 2.021398693323135376e-01 1.695759408175945282e-02 -3.209895491600036621e-01
2.168618291616439819e-01 2.207438647747039795e-01 -3.775732219219207764e-02 1.423480063676834106e-01 -9.079579114913940430e-01 -1.080428212881088257e-01 1.995941549539566040e-01 8.158468455076217651e-02
2.441484481096267700e-01 -5.565361380577087402e-01 -5.236979126930236816e-01 -4.245027005672454834e-01 -3.380828201770782471e-01 9.272757172584533691e-02 -2.410956658422946930e-03 -2.308528572320938110e-01
4.316710233688354492e-01 -1.292728483676910400e-01 -5.736890435218811035e-01 -6.181969046592712402e-01 -1.179101839661598206e-01 6.164586544036865234e-02 1.985837519168853760e-01 -1.688894331455230713e-01
2.102009207010269165e-01 -3.595300316810607910e-01 -2.795988693833351135e-02 3.173469007015228271e-01 -6.317653059959411621e-01 4.640330746769905090e-02 3.168852031230926514e-01 4.726162552833557129e-01
4.703010022640228271e-01 -6.757935285568237305e-01 -3.683367669582366943e-01 -7.464855164289474487e-02 -2.928441166877746582e-01 -1.262885928153991699e-01 1.002877857536077499e-02 2.811914086341857910e-01
2.260275334119796753e-01 3.595741093158721924e-01 7.755938172340393066e-02 1.442600637674331665e-01 -8.510592579841613770e-01 1.305766850709915161e-01 2.067908793687820435e-01 -9.314984083175659180e-02
5.945963859558105469e-01 3.430035663768649101e-03 5.613906979560852051e-01 -4.293959438800811768e-01 -2.853923439979553223e-01 2.965625002980232239e-02 9.903419017791748047e-02 2.340232878923416138e-01
1.840049177408218384e-01 -1.029948741197586060e-01 -7.877174019813537598e-02 2.744614481925964355e-01 -7.926019430160522461e-01 1.152338385581970215e-01 4.354590177536010742e-02 4.802158176898956299e-01
5.123741626739501953e-01 7.554565370082855225e-02 -2.678490616381168365e-02 -2.536295056343078613e-01 -7.345710415393114090e-03 3.009218573570251465e-01 4.850215911865234375e-01 5.838375687599182129e-01
2.132696062326431274e-01 -4.820754528045654297e-01 -8.174415677785873413e-02 -1.532249152660369873e-01 -2.079871594905853271e-01 7.602477669715881348e-01 1.754314452409744263e-01 1.998698264360427856e-01
3.229875564575195312e-01 1.558520048856735229e-01 2.839100360870361328e-01 -6.791123747825622559e-02 -8.503197431564331055e-01 -3.475341247394680977e-03 1.943464577198028564e-01 -1.592040210962295532e-01
2.885333895683288574e-01 9.759508818387985229e-02 -4.417524114251136780e-02 -2.841374576091766357e-01 -1.886562258005142212e-01 2.425510287284851074e-01 5.786596536636352539e-01 6.287044286727905273e-01
9.598407894372940063e-02 -3.009276390075683594e-01 7.614739984273910522e-02 2.804645001888275146e-01 -8.231323957443237305e-01 2.211147248744964600e-01 1.653534770011901855e-01 2.489786744117736816e-01
-4.530182108283042908e-02 -4.561863839626312256e-01 -3.764415383338928223e-01 1.560691446065902710e-01 -4.848030209541320801e-01 5.905944705009460449e-01 -1.390065345913171768e-02 1.993669420480728149e-01
2.170388847589492798e-01 1.180162131786346436e-01 2.652562260627746582e-01 -6.729272603988647461e-01 -2.097562104463577271e-01 3.362619578838348389e-01 4.648494124412536621e-01 2.064453661441802979e-01
-2.027102932333946228e-02 1.983963698148727417e-01 -1.473482698202133179e-01 -7.543687224388122559e-01 -1.749588698148727417e-01 3.407469391822814941e-01 4.345694184303283691e-01 1.840506196022033691e-01
2.124670594930648804e-01 -4.113090038299560547e-02 1.192021444439888000e-01 -5.622612237930297852e-01 -3.003474138677120209e-02 4.348045289516448975e-01 6.222432255744934082e-01 2.137181609869003296e-01
1.996773928403854370e-01 4.140653461217880249e-02 -3.957523703575134277e-01 -2.189285159111022949e-01 -2.204826623201370239e-01 2.712880373001098633e-01 4.828969836235046387e-01 6.312411427497863770e-01
2.259863466024398804e-01 -1.165258511900901794e-01 1.507983356714248657e-01 -2.843340933322906494e-01 -2.343668341636657715e-01 6.775059700012207031e-01 3.874661624431610107e-01 -4.095043241977691650e-01
3.517204523086547852e-01 -4.371257424354553223e-01 -1.902546435594558716e-01 -1.041977480053901672e-01 -2.381734549999237061e-01 7.604096531867980957e-01 5.662843957543373108e-02 -1.917865476571023464e-03
4.154374599456787109e-01 -7.350490987300872803e-02 -1.055264696478843689e-01 -9.696815162897109985e-02 -6.312618851661682129e-01 -2.605558633804321289e-01 3.990909159183502197e-01 -4.193036854267120361e-01
2.981106638908386230e-01 1.047489866614341736e-01 -2.067692428827285767e-01 -1.471057087182998657e-01 -4.844782054424285889e-01 -1.461898684501647949e-01 5.441021323204040527e-01 -5.325657725334167480e-01
7.014249563217163086e-01 -1.656298041343688965e-01 -5.575600862503051758e-01 -1.425881385803222656e-01 -1.370346248149871826e-01 2.989203333854675293e-01 -1.128623560070991516e-01 1.688061803579330444e-01
2.764591872692108154e-01 3.489910364151000977e-01 -5.679972767829895020e-01 -4.006649553775787354e-01 -2.515598833560943604e-01 4.331223368644714355e-01 1.842260360717773438e-01 1.838635355234146118e-01
1.977651864290237427e-01 -1.738968044519424438e-01 -1.328342407941818237e-01 -2.515939772129058838e-01 -4.227904379367828369e-01 7.667292952537536621e-01 -2.696670293807983398e-01 -1.017763614654541016e-01
2.026308923959732056e-01 4.883370921015739441e-02 2.296671122312545776e-01 -8.198698610067367554e-02 -7.738909125328063965e-01 2.335275262594223022e-01 2.206430137157440186e-01 -4.415445625782012939e-01
4.642858207225799561e-01 -2.204132676124572754e-01 4.182788729667663574e-01 -4.131796061992645264e-01 -2.324169129133224487e-02 1.761051565408706665e-01 5.904630422592163086e-01 9.991120547056198120e-02
7.091994881629943848e-01 3.738642334938049316e-01 1.718529164791107178e-01 -2.973115742206573486e-01 -2.190159112215042114e-01 6.511552631855010986e-02 3.958716094493865967e-01 -1.743896752595901489e-01
2.254951596260070801e-01 -4.621562063694000244e-01 -8.240046352148056030e-02 -4.187804460525512695e-01 -4.607821702957153320e-01 -3.836118280887603760e-01 -2.028194256126880646e-02 4.398945868015289307e-01
3.595225512981414795e-01 -2.181524783372879028e-01 -7.206999659538269043e-01 -2.166460007429122925e-01 -3.974136710166931152e-01 2.054765373468399048e-01 -2.377396076917648315e-01 1.143237482756376266e-02
2.605977952480316162e-01 -4.602948129177093506e-01 -2.942555844783782959e-01 -2.682826220989227295e-01 -9.073673933744430542e-02 4.346846938133239746e-01 -4.848009347915649414e-02 6.017651557922363281e-01
3.320136964321136475e-01 2.111862450838088989e-01 -1.442799717187881470e-01 -1.823379993438720703e-01 -3.001098632812500000e-01 7.208887338638305664e-01 1.080530211329460144e-01 -4.119243025779724121e-01
4.527606368064880371e-01 2.188003808259963989e-01 -3.217735588550567627e-01 -2.969560027122497559e-01 -1.036904379725456238e-01 1.525288820266723633e-01 5.694308876991271973e-01 4.440099895000457764e-01
6.349383592605590820e-01 1.542785316705703735e-01 -1.133283004164695740e-01 -4.611485302448272705e-01 -2.404634207487106323e-01 -2.952605783939361572e-01 4.126929640769958496e-01 -1.795362979173660278e-01
5.504332110285758972e-02 -2.812544107437133789e-01 -1.997625082731246948e-02 3.593178689479827881e-01 -6.490050554275512695e-01 2.509975135326385498e-01 4.426526725292205811e-01 3.289516568183898926e-01
4.355580806732177734e-01 5.533007532358169556e-02 1.386555135250091553e-01 -7.381482124328613281e-01 -1.117677316069602966e-01 3.027978241443634033e-01 -1.962570846080780029e-01 3.169295489788055420e-01
-1.032396852970123291e-01 -5.041166543960571289e-01 -4.219724833965301514e-01 -5.727806091308593750e-01 -4.022499918937683105e-01 -1.197954714298248291e-01 -1.639717817306518555e-02 2.294441461563110352e-01
3.700116276741027832e-01 -2.211007326841354370e-01 2.199092060327529907e-01 -3.083758354187011719e-01 -1.112322434782981873e-01 3.708591461181640625e-01 -8.571201562881469727e-02 7.165853977203369141e-01
1.263476256281137466e-02 9.879901260137557983e-02 -2.082729786634445190e-01 -2.221012562513351440e-01 -3.137411475181579590e-01 2.758919894695281982e-01 5.641273856163024902e-01 6.360681653022766113e-01
1.135212332010269165e-01 1.079648807644844055e-01 1.820985674858093262e-01 -6.786971539258956909e-02 -7.097665667533874512e-01 4.291527867317199707e-01 -3.068076670169830322e-01 3.944853544235229492e-01
4.198713302612304688e-01 4.646990895271301270e-01 -2.229426950216293335e-01 -1.572550237178802490e-01 -7.048941850662231445e-01 -1.458981037139892578e-01 -1.124157756567001343e-01 5.030787736177444458e-02
1.737358868122100830e-01 3.327508270740509033e-01 -3.358553349971771240e-01 -1.239878833293914795e-01 -3.127730190753936768e-01 1.262978315353393555e-01 7.495464682579040527e-01 2.352078109979629517e-01
7.537245750427246094e-02 5.305333733558654785e-01 -7.156919687986373901e-02 -2.244524657726287842e-01 -6.521160602569580078e-01 8.311744034290313721e-02 4.395351111888885498e-01 1.788777559995651245e-01
-2.354019880294799805e-02 -9.880213998258113861e-03 -1.733940988779067993e-01 -6.647290587425231934e-01 -1.707597374916076660e-01 7.307276129722595215e-02 7.013678550720214844e-01 3.166440874338150024e-02
1.222365126013755798e-01 8.308964967727661133e-02 -5.534508228302001953e-01 -4.802561700344085693e-01 -1.616483181715011597e-01 4.674521386623382568e-01 1.145061552524566650e-01 4.283073544502258301e-01
-2.399583458900451660e-01 -2.209701538085937500e-01 -3.425521850585937500e-01 -5.342368483543395996e-01 -2.955810725688934326e-01 1.157111972570419312e-01 6.245297193527221680e-01 6.818642839789390564e-03
1.765733510255813599e-01 -3.019471764564514160e-01 -3.395779728889465332e-01 2.981756441295146942e-02 -3.584171831607818604e-01 7.908138632774353027e-01 -6.788217928260564804e-03 8.690215647220611572e-02
2.728652767837047577e-02 1.155163161456584930e-02 -4.283193945884704590e-01 -1.652276217937469482e-01 -3.150322735309600830e-01 2.515235245227813721e-01 5.580464005470275879e-01 5.607489347457885742e-01
-1.964928805828094482e-01 1.744607649743556976e-02 -4.707636237144470215e-01 -1.195199266076087952e-01 -3.994405865669250488e-01 3.291160464286804199e-01 6.016776561737060547e-01 3.087014257907867432e-01
1.436570137739181519e-01 -2.232401967048645020e-01 -3.210596442222595215e-01 -4.300375878810882568e-01 -4.404308199882507324e-01 -4.805369377136230469e-01 3.539754748344421387e-01 3.021939396858215332e-01
1.126462891697883606e-01 -5.273726209998130798e-02 -4.350081384181976318e-01 -4.091266989707946777e-01 -3.862589299678802490e-01 -3.503367006778717041e-01 5.433979630470275879e-01 2.463729381561279297e-01
1.772739589214324951e-01 2.031516432762145996e-01 -2.573683261871337891e-01 3.836529329419136047e-02 -4.984133243560791016e-01 -1.054784059524536133e-01 7.563039064407348633e-01 1.674984246492385864e-01
-1.407219469547271729e-01 -4.591907560825347900e-01 -2.213703542947769165e-01 -1.195946186780929565e-01 -3.433508574962615967e-01 6.531861424446105957e-01 2.945354282855987549e-01 2.733868956565856934e-01
1.766489148139953613e-01 -2.446575760841369629e-01 -7.293750047683715820e-01 -5.449603796005249023e-01 -2.716083526611328125e-01 1.938076317310333252e-02 2.196473628282546997e-02 7.307001948356628418e-02
2.685106694698333740e-01 6.074373796582221985e-02 -1.680702716112136841e-01 -1.783395707607269287e-01 -2.895951271057128906e-01 7.664828896522521973e-01 2.063952386379241943e-01 -3.875557184219360352e-01
2.354796826839447021e-01 4.924895763397216797e-01 -9.749715775251388550e-02 -5.266618356108665466e-02 -7.772820591926574707e-01 3.565661236643791199e-02 2.845829725265502930e-01 5.742475390434265137e-02
9.900406748056411743e-02 -4.728603661060333252e-01 -4.594357311725616455e-01 -4.265946745872497559e-01 -1.848087459802627563e-01 1.019710972905158997e-01 5.222746133804321289e-01 -2.370944768190383911e-01
7.441672086715698242e-01 -1.705277413129806519e-01 -3.521528244018554688e-01 5.364345014095306396e-02 -3.888120651245117188e-01 2.176897823810577393e-01 -2.639380991458892822e-01 -1.483890265226364136e-01
3.195420801639556885e-01 -3.043704926967620850e-01 3.336302191019058228e-02 3.909730911254882812e-01 -6.051788330078125000e-01 7.524007558822631836e-02 3.782951533794403076e-01 3.691458404064178467e-01
5.434233546257019043e-01 -6.760858893394470215e-01 -2.946080565452575684e-01 -2.136817574501037598e-01 -1.698589920997619629e-01 -3.616109117865562439e-02 9.573673456907272339e-02 2.753540873527526855e-01
4.618076086044311523e-01 -1.825331300497055054e-01 5.199020504951477051e-01 -3.952895104885101318e-01 -1.614629477262496948e-01 2.423267513513565063e-01 4.879858195781707764e-01 6.277602910995483398e-02
-1.319314688444137573e-01 -3.777234554290771484e-01 -3.387315869331359863e-01 -2.947431206703186035e-01 -3.080552518367767334e-01 6.022844314575195312e-01 2.566258907318115234e-01 3.388289809226989746e-01
1.886563301086425781e-01 -2.208795100450515747e-01 3.053484261035919189e-01 6.177180260419845581e-02 -8.517616391181945801e-01 -1.278958469629287720e-01 2.055585831403732300e-01 1.856289803981781006e-01
3.419335484504699707e-01 -7.760995030403137207e-01 -3.801447153091430664e-01 -1.659791767597198486e-01 -3.025268912315368652e-01 -1.162535324692726135e-01 5.827530100941658020e-02 -1.608096994459629059e-02
8.757676482200622559e-01 -9.029632061719894409e-02 9.234762936830520630e-02 -9.915266185998916626e-02 -3.632476925849914551e-01 -1.848838329315185547e-01 1.919351071119308472e-01 5.956494435667991638e-02
4.708491861820220947e-01 -2.836010456085205078e-01 2.389326095581054688e-01 -2.266173958778381348e-01 -5.825921893119812012e-01 -3.771887123584747314e-01 3.282021880149841309e-01 5.072537809610366821e-03
5.106784701347351074e-01 -6.058803200721740723e-01 1.613254100084304810e-01 -1.968535929918289185e-01 -2.503807283937931061e-02 2.837395966053009033e-01 9.764366596937179565e-02 4.654780626296997070e-01
3.592773079872131348e-01 -2.430884242057800293e-01 -3.545022010803222656e-01 -7.475937604904174805e-01 -2.438504546880722046e-01 6.875810679048299789e-03 -1.976616084575653076e-01 -1.693489700555801392e-01
4.196663498878479004e-01 -1.144574135541915894e-01 -4.726887345314025879e-01 -7.338898777961730957e-01 -1.584102213382720947e-01 1.261442154645919800e-01 -3.215323761105537415e-02 -8.191734552383422852e-02
3.260443508625030518e-01 1.446016728878021240e-01 -4.454673528671264648e-01 -4.969053566455841064e-01 -2.627728879451751709e-01 1.860269308090209961e-01 4.267625808715820312e-01 3.763608932495117188e-01
2.713226377964019775e-01 1.005828902125358582e-01 -1.346485018730163574e-01 -5.060222744941711426e-01 -5.964275449514389038e-02 3.502656817436218262e-01 5.284755825996398926e-01 4.863626062870025635e-01
2.063811868429183960e-01 -3.339269459247589111e-01 -4.710856080055236816e-01 -4.314891397953033447e-01 -5.466481447219848633e-01 -3.169274032115936279e-01 -1.949579715728759766e-01 -2.279145270586013794e-02
4.983185604214668274e-02 -1.693186014890670776e-01 -6.177459359169006348e-01 -4.387548565864562988e-01 -1.860369890928268433e-01 2.143283784389495850e-01 5.579278469085693359e-01 5.387115105986595154e-02
-5.509224906563758850e-02 -4.209300130605697632e-02 -5.470622181892395020e-01 -9.816925227642059326e-02 -3.280005753040313721e-01 4.788578450679779053e-01 5.910411477088928223e-01 7.747120689600706100e-03
3.020830750465393066e-01 -5.105884671211242676e-01 -2.966472506523132324e-01 -5.247776582837104797e-02 -2.528457343578338623e-01 5.976197719573974609e-01 -8.538505434989929199e-02 3.590556085109710693e-01
2.006086856126785278e-01 -4.468806087970733643e-01 -2.152075767517089844e-01 -7.613070309162139893e-02 -1.970434337854385376e-01 7.206255793571472168e-01 2.069330215454101562e-01 3.271011710166931152e-01
5.876048207283020020e-01 -5.338402390480041504e-01 -4.992398917675018311e-01 -8.221901953220367432e-02 -1.633624881505966187e-01 -1.444165557622909546e-01 1.242182180285453796e-01 2.253019511699676514e-01
8.559008240699768066e-01 -1.305520236492156982e-01 -1.064956858754158020e-01 -3.474384844303131104e-01 -5.013252422213554382e-02 3.016588091850280762e-01 -3.060731803998351097e-03 -1.575263142585754395e-01
4.560535550117492676e-01 -2.423923276364803314e-02 -4.304990172386169434e-01 -3.984687384217977524e-03 -2.256709784269332886e-01 -3.432275727391242981e-02 2.942155003547668457e-01 6.836770176887512207e-01
2.790297567844390869e-01 -2.941521406173706055e-01 1.824839264154434204e-01 2.301345951855182648e-02 -8.123897314071655273e-01 -6.420209258794784546e-02 -1.389660686254501343e-01 3.440586924552917480e-01
1.616374701261520386e-01 -2.043031901121139526e-01 -6.377541422843933105e-01 -4.802865386009216309e-01 -3.467068076133728027e-01 3.202643990516662598e-01 -2.546136677265167236e-01 8.440904319286346436e-02
5.800430774688720703e-01 -2.571406662464141846e-01 -1.853473782539367676e-01 -1.429899632930755615e-01 -1.241219937801361084e-01 7.067713737487792969e-01 -9.855902753770351410e-03 1.661315858364105225e-01
1.655409932136535645e-01 -3.969696462154388428e-01 1.560288369655609131e-01 1.697090119123458862e-01 -8.210012316703796387e-01 4.047823697328567505e-02 7.791186124086380005e-02 2.830428481101989746e-01
1.249407976865768433e-01 2.003331296145915985e-02 -8.057150989770889282e-02 -2.399435341358184814e-01 -5.848578214645385742e-01 -3.973032832145690918e-01 6.414515972137451172e-01 9.249478578567504883e-02
6.634096503257751465e-01 -3.506876826286315918e-01 -4.891586005687713623e-01 -1.663052737712860107e-01 -2.409161180257797241e-01 -1.174720600247383118e-01 2.438929826021194458e-01 -1.965912878513336182e-01
3.250426352024078369e-01 2.460688650608062744e-01 3.726070746779441833e-02 4.442172870039939880e-02 -7.815721035003662109e-01 -9.457881748676300049e-02 1.166547387838363647e-01 4.438774585723876953e-01
1.806555390357971191e-01 -8.721218258142471313e-02 4.422307014465332031e-01 -3.569393157958984375e-01 -7.929933071136474609e-01 -1.380596496164798737e-02 -5.435186997056007385e-02 6.928917020559310913e-02
6.583051085472106934e-01 1.199058443307876587e-01 -3.675086796283721924e-01 -2.015718346228823066e-04 -1.368194371461868286e-01 1.866710633039474487e-01 9.238944947719573975e-02 5.958966016769409180e-01
1.676465421915054321e-01 2.593412697315216064e-01 -2.054592967033386230e-02 8.104137144982814789e-03 -7.757167816162109375e-01 -1.970751434564590454e-01 5.114844441413879395e-01 4.424300044775009155e-02
-4.305686801671981812e-02 3.746305778622627258e-02 2.163570560514926910e-02 -6.951553225517272949e-01 -1.385124176740646362e-01 2.899727821350097656e-01 6.381516456604003906e-01 5.026175826787948608e-02
1.923646926879882812e-01 -3.723288178443908691e-01 2.198221236467361450e-01 -1.152271311730146408e-02 -8.348664641380310059e-01 -3.002139180898666382e-02 -1.180431991815567017e-01 2.531308531761169434e-01
6.190407276153564453e-01 -4.225451946258544922e-01 1.885348111391067505e-01 -1.620282232761383057e-01 -4.166476726531982422e-01 -3.661488592624664307e-01 2.370781600475311279e-01 1.121568009257316589e-01
-6.023292988538742065e-02 2.423028089106082916e-02 -9.018962830305099487e-02 -5.603847503662109375e-01 -2.390224337577819824e-01 2.541866004467010498e-01 4.307357966899871826e-01 6.052632927894592285e-01
2.284999936819076538e-01 -1.165774092078208923e-01 -2.450527697801589966e-01 -5.107547044754028320e-01 -7.588917762041091919e-02 1.029947027564048767e-01 5.379959940910339355e-01 5.544995069503784180e-01
5.881010293960571289e-01 -2.752965688705444336e-01 -5.447716712951660156e-01 -1.911277770996093750e-01 -1.122749894857406616e-01 4.658634215593338013e-02 4.608771502971649170e-01 -1.336380839347839355e-01
2.838644981384277344e-01 -2.204767055809497833e-02 2.297630608081817627e-01 -4.482286274433135986e-01 -6.524483561515808105e-01 3.119021058082580566e-01 2.624793350696563721e-01 -2.708649635314941406e-01
4.922858476638793945e-01 8.352707326412200928e-02 -4.445909857749938965e-01 1.043532043695449829e-02 -2.342323809862136841e-01 6.684224009513854980e-01 -5.596284940838813782e-02 2.193686813116073608e-01
6.884775757789611816e-01 2.381305396556854248e-01 -3.842013180255889893e-01 4.328289255499839783e-02 -1.625104397535324097e-01 3.901588916778564453e-01 2.216341495513916016e-01 3.034027814865112305e-01
8.489072918891906738e-01 -7.679496705532073975e-02 -3.097792565822601318e-01 -1.340382099151611328e-01 -1.169274449348449707e-01 5.237628519535064697e-02 3.080044984817504883e-01 -2.196531444787979126e-01
6.366825848817825317e-02 -2.616906464099884033e-01 -2.020693197846412659e-02 3.191902637481689453e-01 -8.042655587196350098e-01 1.477472931146621704e-01 3.311823606491088867e-01 2.163786441087722778e-01
-2.544607408344745636e-02 -2.278928458690643311e-01 -4.080445170402526855e-01 7.019525021314620972e-02 -3.417611420154571533e-01 4.597490131855010986e-01 5.089492797851562500e-01 4.345001876354217529e-01
6.329665780067443848e-01 -3.098295032978057861e-01 1.545773744583129883e-01 -2.861455678939819336e-01 -3.163698911666870117e-01 -3.251144587993621826e-01 3.712117671966552734e-01 2.323745340108871460e-01
1.469669193029403687e-01 -3.727000355720520020e-01 -1.809634119272232056e-01 4.122335910797119141e-01 -7.405440807342529297e-01 7.250210642814636230e-02 2.861149311065673828e-01 3.587953001260757446e-02
3.900210261344909668e-01 3.579506650567054749e-02 8.430121093988418579e-02 -1.896191835403442383e-01 -1.989748924970626831e-01 7.553767561912536621e-01 3.267375528812408447e-01 -2.942752540111541748e-01
9.361638873815536499e-02 6.410480290651321411e-02 -5.206809937953948975e-02 2.074364125728607178e-01 -8.903092145919799805e-01 3.796021267771720886e-02 1.406113356351852417e-01 3.571028411388397217e-01
4.870241284370422363e-01 -5.128265023231506348e-01 -5.250456929206848145e-01 -3.537887930870056152e-01 -1.320415884256362915e-01 -1.480492949485778809e-01 6.515388190746307373e-02 2.353260219097137451e-01
8.933710306882858276e-02 -2.219050228595733643e-01 3.704514587298035622e-03 1.194284483790397644e-01 -8.402299284934997559e-01 9.676424413919448853e-02 -8.187513798475265503e-02 4.543642401695251465e-01
6.733244061470031738e-01 -2.557876110076904297e-01 -4.816535115242004395e-02 -5.120753645896911621e-01 -7.456511259078979492e-02 4.196710884571075439e-01 -1.781963706016540527e-01 5.681661516427993774e-02
3.240871801972389221e-02 1.786449700593948364e-01 1.467645168304443359e-01 -1.914173662662506104e-01 -7.843481898307800293e-01 -1.122071966528892517e-01 3.095914423465728760e-01 4.303669631481170654e-01
8.514111489057540894e-02 5.453272461891174316e-01 -5.655692145228385925e-02 -2.106661647558212280e-01 -6.155948042869567871e-01 2.340297698974609375e-01 4.082599580287933350e-01 2.176863849163055420e-01
6.977142691612243652e-01 1.445715427398681641e-01 -2.988592982292175293e-01 9.404953569173812866e-02 -1.508093774318695068e-01 4.068619608879089355e-01 9.981723874807357788e-02 4.425926506519317627e-01
2.577515244483947754e-01 -2.630822360515594482e-01 -1.228849440813064575e-01 1.227966472506523132e-01 -8.149917125701904297e-01 -3.656303584575653076e-01 1.457893699407577515e-01 -1.225582435727119446e-01
3.285018801689147949e-01 -3.052078187465667725e-02 3.571024239063262939e-01 -4.838320612907409668e-01 -6.514499336481094360e-02 3.967117667198181152e-01 5.585706233978271484e-01 2.364619821310043335e-01
6.234599947929382324e-01 -4.165371954441070557e-01 -2.528067445382475853e-03 -2.200615555047988892e-01 -3.533087968826293945e-01 -4.028474688529968262e-01 2.902010083198547363e-01 1.342804878950119019e-01
5.128458142280578613e-01 -4.320592880249023438e-01 4.468601346015930176e-01 -4.095315039157867432e-01 -3.503695130348205566e-01 -1.153918206691741943e-01 1.936397999525070190e-01 9.666133671998977661e-02
4.673642516136169434e-01 -4.509706795215606689e-01 -4.185666441917419434e-01 -6.001765131950378418e-01 -1.732515394687652588e-01 5.756983533501625061e-03 -9.825783967971801758e-02 -5.551862344145774841e-02
2.010282725095748901e-01 -6.046055257320404053e-02 -6.042740345001220703e-01 -2.123089693486690521e-02 -5.495169162750244141e-01 3.429449861869215965e-03 3.506715893745422363e-01 -4.066732227802276611e-01
4.308293759822845459e-01 2.725695669651031494e-01 -8.952333778142929077e-02 -3.769565820693969727e-01 -1.593951433897018433e-01 5.009710788726806641e-01 2.697927951812744141e-01 -4.907280206680297852e-01
5.193633437156677246e-01 -6.781008839607238770e-01 -1.648080348968505859e-01 -9.505107253789901733e-02 -2.088112980127334595e-01 -1.435490846633911133e-01 4.099440574645996094e-01 -4.451659694314002991e-02
1.635709553956985474e-01 -4.206011891365051270e-01 -3.576207756996154785e-01 -2.317804247140884399e-01 -6.260769367218017578e-01 -3.199866414070129395e-02 -2.655452191829681396e-01 -3.888624012470245361e-01
2.447951026260852814e-02 -4.636980593204498291e-02 7.352346926927566528e-02 -7.298936843872070312e-01 -1.410177797079086304e-01 1.905184835195541382e-01 6.345241069793701172e-01 1.720559038221836090e-02
4.820997714996337891e-01 7.400777935981750488e-02 -1.838918030261993408e-01 -2.534339725971221924e-01 -1.313179433345794678e-01 4.619416594505310059e-01 1.582706421613693237e-01 6.390412449836730957e-01
5.368094444274902344e-01 -4.848456978797912598e-01 -6.786799430847167969e-02 -2.024925202131271362e-01 -3.968015909194946289e-01 -4.238919317722320557e-01 2.028338760137557983e-01 2.299426645040512085e-01
5.308644175529479980e-01 -3.604357242584228516e-01 -4.329638183116912842e-01 1.013276204466819763e-01 -2.905752062797546387e-01 5.507122874259948730e-01 -1.564687117934226990e-02 5.080629885196685791e-02
-4.821494221687316895e-02 -5.827359482645988464e-02 -4.999081417918205261e-02 -6.918562054634094238e-01 -1.887098550796508789e-01 9.349807351827621460e-02 6.812765598297119141e-01 6.800416857004165649e-02
1.160765215754508972e-01 -3.436051681637763977e-02 -1.502919793128967285e-01 -1.714132279157638550e-01 -9.551368355751037598e-01 1.524989120662212372e-02 -3.409497439861297607e-02 -1.403350830078125000e-01
6.475303769111633301e-01 -1.632758229970932007e-01 -4.558241665363311768e-01 -6.564228236675262451e-02 -3.640037029981613159e-02 4.167189300060272217e-01 3.753497004508972168e-01 -1.615364104509353638e-01
2.883161902427673340e-01 -2.422641664743423462e-01 -1.550506055355072021e-01 -2.289985418319702148e-01 -3.757774531841278076e-01 6.438354253768920898e-01 6.673519313335418701e-02 -4.706532955169677734e-01
3.891559541225433350e-01 3.560219705104827881e-01 -1.692289561033248901e-01 -5.272909402847290039e-01 -4.353756010532379150e-01 -2.968006134033203125e-01 1.923893541097640991e-01 3.169789016246795654e-01
-1.851825267076492310e-01 -4.760773777961730957e-01 -2.765733003616333008e-01 -2.369965612888336182e-01 -2.568809390068054199e-01 2.792909741401672363e-01 6.777098178863525391e-01 -5.581757426261901855e-02
7.033671438694000244e-02 -3.259263634681701660e-01 8.927356451749801636e-02 2.374822944402694702e-01 -5.379694104194641113e-01 2.407262027263641357e-01 4.945869445800781250e-01 4.821624457836151123e-01
1.118301898241043091e-01 -1.509843952953815460e-02 -8.289185911417007446e-02 2.267122417688369751e-01 -8.860265016555786133e-01 4.698475450277328491e-02 1.562756896018981934e-01 3.425258696079254150e-01
1.704051643610000610e-01 -5.678529143333435059e-01 -1.180939078330993652e-01 -1.397776603698730469e-01 -2.025564908981323242e-01 4.020019173622131348e-01 -2.772282622754573822e-02 6.415745019912719727e-01
3.104473948478698730e-01 5.117799043655395508e-01 -3.307220041751861572e-01 -2.867375612258911133e-01 -5.613635182380676270e-01 -2.369723655283451080e-02 -2.294511161744594574e-02 3.659115135669708252e-01
3.826299905776977539e-01 8.797050267457962036e-02 -5.325596332550048828e-01 -7.858745753765106201e-02 -2.593768239021301270e-01 6.122253537178039551e-01 -3.207989037036895752e-02 3.360573351383209229e-01
2.215108275413513184e-01 -2.266290187835693359e-01 -2.734352648258209229e-01 1.101523637771606445e-01 -1.934966444969177246e-01 6.854598522186279297e-01 2.590903937816619873e-01 4.881064593791961670e-01
2.549111843109130859e-01 -5.513639450073242188e-01 -1.403898894786834717e-01 -4.332050085067749023e-01 -3.967468142509460449e-01 -3.633298277854919434e-01 1.205569971352815628e-02 3.661697506904602051e-01
3.430671989917755127e-01 -4.566216170787811279e-01 -6.524602323770523071e-02 -1.467142999172210693e-01 -1.140833199024200439e-01 3.866944611072540283e-01 1.162580773234367371e-02 6.966611742973327637e-01
6.615233421325683594e-01 -5.126252770423889160e-02 -5.539039373397827148e-01 -1.287151724100112915e-01 -2.755498886108398438e-02 4.027395844459533691e-01 2.703861296176910400e-01 1.774541288614273071e-02
7.132824659347534180e-01 2.754499912261962891e-01 -3.151257932186126709e-01 1.100839525461196899e-01 -2.002648711204528809e-01 2.887037992477416992e-01 3.209781646728515625e-01 2.782980203628540039e-01
4.226003587245941162e-01 1.533631235361099243e-01 -1.860663890838623047e-01 -1.646409034729003906e-01 -5.573244094848632812e-01 -2.685734331607818604e-01 3.880611956119537354e-01 -4.503642320632934570e-01
6.462367177009582520e-01 -3.417145311832427979e-01 3.503481671214103699e-02 -4.865409433841705322e-01 -1.445862054824829102e-01 3.673196136951446533e-01 1.844345033168792725e-02 -2.673778235912322998e-01
5.774396657943725586e-01 -3.470913469791412354e-01 -2.211824357509613037e-01 -9.416420012712478638e-02 -3.807880878448486328e-01 4.771031737327575684e-01 -1.981229335069656372e-01 2.764469385147094727e-01
7.584218382835388184e-01 -4.963169246912002563e-02 -2.644951343536376953e-01 -2.865956723690032959e-01 -6.294543296098709106e-02 6.272953003644943237e-02 5.120898485183715820e-01 1.024707406759262085e-02
5.035084486007690430e-01 -2.570887506008148193e-01 3.092356026172637939e-01 -3.685515224933624268e-01 -4.423115402460098267e-02 1.118084788322448730e-01 6.487163305282592773e-01 1.167783290147781372e-01
-1.140965148806571960e-01 -1.090719997882843018e-01 -2.179306149482727051e-01 -6.769472360610961914e-01 -2.322159856557846069e-01 1.813273318111896515e-02 6.356835365295410156e-01 1.048198267817497253e-01
7.534559071063995361e-02 2.969611585140228271e-01 -1.589554548263549805e-01 -5.602744221687316895e-01 -2.143750190734863281e-01 4.254032671451568604e-01 5.823542475700378418e-01 3.002892993390560150e-02
5.093854665756225586e-01 -5.925897955894470215e-01 1.039381027221679688e-01 -2.630270719528198242e-01 -3.408061265945434570e-01 -2.569141387939453125e-01 7.136429101228713989e-02 3.494722843170166016e-01
3.011675477027893066e-01 -4.745281487703323364e-02 -6.626954674720764160e-01 -4.437651634216308594e-01 -6.336287409067153931e-02 4.176768958568572998e-01 3.039348423480987549e-01 -1.040501147508621216e-02
3.611004650592803955e-01 -6.759412288665771484e-01 1.263437233865261078e-02 -4.187140613794326782e-02 -1.628345698118209839e-01 4.376859068870544434e-01 1.359108276665210724e-02 4.387805163860321045e-01
-1.997235417366027832e-01 -2.931121289730072021e-01 -4.109472632408142090e-01 -3.767057657241821289e-01 -2.752232849597930908e-01 4.112989306449890137e-01 5.627874135971069336e-01 4.203155264258384705e-02
6.483359634876251221e-02 -2.065673321485519409e-01 -2.244310230016708374e-01 -2.903138697147369385e-01 -2.928849160671234131e-01 2.398786991834640503e-01 3.143006265163421631e-01 7.591882944107055664e-01
6.517028212547302246e-01 -5.964947938919067383e-01 -1.307442337274551392e-01 -2.252118661999702454e-02 -2.794941961765289307e-01 -1.733788400888442993e-01 8.806735277175903320e-02 2.931604087352752686e-01
2.981615662574768066e-01 -5.270543098449707031e-01 -5.300849676132202148e-01 3.686290606856346130e-02 -2.842935323715209961e-01 4.189559817314147949e-01 2.282402217388153076e-01 -2.062139958143234253e-01
5.003274679183959961e-01 1.313509792089462280e-01 -1.766064763069152832e-01 -2.813704311847686768e-01 -1.347989588975906372e-01 2.455571591854095459e-01 5.579863190650939941e-01 4.819153845310211182e-01
9.614197164773941040e-02 -9.899688512086868286e-02 -5.450628399848937988e-01 -6.215214356780052185e-02 -4.900887012481689453e-01 5.630927681922912598e-01 -2.401334047317504883e-02 3.495181798934936523e-01
6.369711756706237793e-01 2.260813564062118530e-01 3.560595810413360596e-01 -2.927101552486419678e-01 -3.637103736400604248e-01 -1.313184648752212524e-01 4.245538413524627686e-01 3.035960905253887177e-02
1.234250664710998535e-01 -5.911452174186706543e-01 -1.970488280057907104e-01 -1.394800394773483276e-01 -1.416202932596206665e-01 5.915775895118713379e-01 4.326146841049194336e-01 1.409078687429428101e-01
4.731759130954742432e-01 -2.255597412586212158e-01 -3.329194784164428711e-01 -7.091931700706481934e-01 -1.532406061887741089e-01 2.298220992088317871e-01 -9.794563800096511841e-02 -1.598212271928787231e-01
8.158865571022033691e-01 -7.059284299612045288e-02 -2.769382894039154053e-01 -4.324519038200378418e-01 -7.475453615188598633e-02 1.535454392433166504e-01 4.547128081321716309e-02 -1.854837387800216675e-01
4.755361080169677734e-01 1.339079141616821289e-01 2.950222603976726532e-02 -6.013263463973999023e-01 -5.616744607686996460e-02 3.677943721413612366e-02 6.224860548973083496e-01 -3.839244693517684937e-02
3.260221183300018311e-01 -6.929103732109069824e-01 -3.343384861946105957e-01 -3.390480577945709229e-01 -2.330074608325958252e-01 -1.187098845839500427e-01 7.222002744674682617e-02 3.365244567394256592e-01
9.740558266639709473e-02 5.158462524414062500e-01 -9.277082979679107666e-02 -1.243790388107299805e-01 -7.002961039543151855e-01 2.888290286064147949e-01 3.446136415004730225e-01 8.799363672733306885e-02
3.936624228954315186e-01 1.500408798456192017e-01 -6.297073364257812500e-01 -2.725066244602203369e-01 -1.442173868417739868e-01 5.423480272293090820e-01 1.715711206197738647e-01 8.573149889707565308e-02
3.133828341960906982e-01 -2.863675355911254883e-01 -3.491874039173126221e-02 -1.675243973731994629e-01 -4.763731956481933594e-01 6.182645559310913086e-01 -4.099804461002349854e-01 -1.150412857532501221e-01
8.064109086990356445e-01 -2.756426930427551270e-01 -1.733926087617874146e-01 -2.259823977947235107e-01 -1.540692448616027832e-01 3.219826519489288330e-01 -7.196801155805587769e-02 -2.449497729539871216e-01
-9.945380501449108124e-03 -1.999666243791580200e-01 -4.373995661735534668e-01 -4.249950647354125977e-01 -4.100609421730041504e-01 -3.252511024475097656e-01 4.389808177947998047e-01 3.483287692070007324e-01
7.867722213268280029e-02 -3.582721054553985596e-01 3.716693818569183350e-01 -1.799657642841339111e-01 -7.486635446548461914e-01 -1.251393705606460571e-01 1.400448679924011230e-01 3.148898780345916748e-01
2.751842439174652100e-01 -1.512732952833175659e-01 -6.350355148315429688e-01 -5.640350580215454102e-01 -9.627146273851394653e-02 3.039632439613342285e-01 2.797299921512603760e-01 -8.582435548305511475e-03
9.702579677104949951e-02 2.323298715054988861e-02 -3.883607983589172363e-01 -4.092596173286437988e-01 -1.399330198764801025e-01 2.837311327457427979e-01 6.981652379035949707e-01 2.901890575885772705e-01
5.614811778068542480e-01 -2.065029740333557129e-01 5.200862884521484375e-03 -4.837040007114410400e-01 -6.464138627052307129e-02 5.738782882690429688e-01 1.808107346296310425e-01 -2.046735733747482300e-01
3.252789080142974854e-01 2.360745519399642944e-02 1.142500266432762146e-01 -7.205821871757507324e-01 -1.009935736656188965e-01 -2.172507345676422119e-02 5.921759009361267090e-01 6.371220224536955357e-04
3.475848436355590820e-01 -6.480900049209594727e-01 8.771096915006637573e-02 -2.127946615219116211e-01 -1.464515775442123413e-01 8.819950371980667114e-02 1.621488630771636963e-01 5.921738147735595703e-01
8.272732496261596680e-01 -9.039985388517379761e-02 -2.112031131982803345e-01 -8.017595857381820679e-02 -4.490707814693450928e-02 6.737174093723297119e-02 4.894233345985412598e-01 -1.015925034880638123e-01
-1.061369180679321289e-01 2.984137460589408875e-02 -2.897526323795318604e-01 -4.395771324634552002e-01 -3.137202858924865723e-01 5.437900424003601074e-01 6.538370996713638306e-02 5.587993264198303223e-01
3.657216429710388184e-01 -5.365804582834243774e-02 1.426081657409667969e-01 -2.258211076259613037e-01 -1.330347657203674316e-01 3.480244874954223633e-01 1.381142181344330311e-03 8.082171678543090820e-01
8.129548430442810059e-01 1.694625169038772583e-01 -2.394680082798004150e-01 -6.353642791509628296e-02 -1.660821586847305298e-01 -1.738020032644271851e-02 4.555619060993194580e-01 1.165465712547302246e-01
-4.665976017713546753e-02 -2.903908491134643555e-01 -1.169087812304496765e-01 -7.054646611213684082e-01 -1.591893434524536133e-01 4.610292240977287292e-02 6.100776195526123047e-01 4.986618831753730774e-02
2.331154495477676392e-01 2.988185882568359375e-01 -5.746529102325439453e-01 -5.738933682441711426e-01 -2.504462301731109619e-01 2.706479430198669434e-01 1.937506645917892456e-01 1.525522023439407349e-01
5.650737285614013672e-01 5.397798493504524231e-02 -1.530154347419738770e-01 -8.069100975990295410e-02 -2.551517486572265625e-01 6.798544526100158691e-01 1.242681220173835754e-01 -3.242007791996002197e-01
3.171730041503906250e-01 -8.456555008888244629e-02 -3.241343796253204346e-01 1.169904097914695740e-01 -4.884463846683502197e-01 -2.367800176143646240e-01 6.866512894630432129e-01 8.582194149494171143e-02
2.331200242042541504e-01 -1.267594993114471436e-01 -7.655924558639526367e-01 -3.008155226707458496e-01 -2.726386487483978271e-01 3.787893652915954590e-01 1.849314570426940918e-01 -3.086240403354167938e-02
5.788565874099731445e-01 -6.201879978179931641e-01 4.209332540631294250e-02 -7.133266422897577286e-03 -4.465666115283966064e-01 1.137921735644340515e-01 2.197096943855285645e-01 1.335162967443466187e-01
5.124778151512145996e-01 4.493673518300056458e-02 -3.132678270339965820e-01 -7.218042612075805664e-01 -1.781603395938873291e-01 4.577085003256797791e-02 -1.038544718176126480e-02 -2.868189513683319092e-01
6.276948451995849609e-01 -4.881925284862518311e-01 3.605705797672271729e-01 -1.240281164646148682e-01 -2.342531383037567139e-01 -7.033589482307434082e-02 2.419520020484924316e-01 3.223518431186676025e-01
9.831468015909194946e-02 3.482414186000823975e-01 -5.508767962455749512e-01 -3.132532835006713867e-01 -4.052328467369079590e-01 4.785298109054565430e-01 1.416213214397430420e-01 2.328270673751831055e-01
4.485540091991424561e-01 -7.615211009979248047e-01 3.601121902465820312e-02 -1.223211288452148438e-01 -4.004603326320648193e-01 -9.156239777803421021e-02 1.769353300333023071e-01 5.067042633891105652e-02
3.118492066860198975e-01 -1.231456324458122253e-01 1.542534530162811279e-01 4.288761019706726074e-01 -5.686421990394592285e-01 3.410893380641937256e-01 3.564710319042205811e-01 3.362870812416076660e-01
5.159486532211303711e-01 -4.026755392551422119e-01 -3.429033458232879639e-01 5.131009966135025024e-02 -2.776408195495605469e-01 4.934992790222167969e-01 3.047052025794982910e-01 -1.948402225971221924e-01
2.875995635986328125e-01 -2.166476845741271973e-01 1.155185475945472717e-01 2.767543494701385498e-01 -8.001992106437683105e-01 2.554846704006195068e-01 -6.329649686813354492e-02 2.661111652851104736e-01
3.209440112113952637e-01 -3.936993181705474854e-01 -3.426573276519775391e-01 -7.023170590400695801e-01 -2.222118079662322998e-01 1.238164678215980530e-02 2.053168043494224548e-02 -2.852709889411926270e-01
1.116726994514465332e-01 4.213862866163253784e-02 -2.993401288986206055e-01 -4.104954600334167480e-01 -2.418530136346817017e-01 1.259751021862030029e-01 5.675770044326782227e-01 5.754444003105163574e-01
1.947608590126037598e-01 4.312012717127799988e-02 -3.383637964725494385e-01 -4.338647723197937012e-01 -2.171927392482757568e-01 5.464781522750854492e-01 2.898040711879730225e-01 4.771611988544464111e-01
3.402716219425201416e-01 5.299075245857238770e-01 -2.889544069766998291e-01 -2.519150078296661377e-01 -6.441285014152526855e-01 -1.005805134773254395e-01 9.416301548480987549e-02 1.502423584461212158e-01
3.518926799297332764e-01 6.705000251531600952e-02 1.365348547697067261e-01 -4.066225886344909668e-01 -4.160842895507812500e-01 5.398918986320495605e-01 -4.482554197311401367e-01 1.488280743360519409e-01
1.281047165393829346e-01 -1.323271542787551880e-01 8.084271103143692017e-02 -6.761699914932250977e-01 -5.071217939257621765e-02 3.320342004299163818e-01 5.785697698593139648e-01 2.340424656867980957e-01
2.046879976987838745e-01 3.204315304756164551e-01 -3.192075192928314209e-01 -1.974420398473739624e-01 -5.889632701873779297e-01 -2.232898622751235962e-01 5.635192990303039551e-01 -1.611182466149330139e-02
4.036394953727722168e-01 -6.389731764793395996e-01 -6.150628626346588135e-02 -1.408661752939224243e-01 -4.229006171226501465e-01 -3.365175426006317139e-01 1.703569591045379639e-01 2.899165451526641846e-01
4.026563838124275208e-02 -1.149385720491409302e-01 -2.844259738922119141e-01 -1.759120672941207886e-01 -4.530065357685089111e-01 7.287366986274719238e-01 3.014917373657226562e-01 2.148376256227493286e-01
1.589349657297134399e-01 2.589988112449645996e-01 2.032088190317153931e-01 -2.901367843151092529e-01 -5.263048410415649414e-01 2.682948410511016846e-01 9.503098577260971069e-02 6.512880921363830566e-01
3.206869959831237793e-01 -2.529650926589965820e-01 -3.349024057388305664e-01 1.340280324220657349e-01 -2.086948454380035400e-01 6.347114443778991699e-01 2.135074585676193237e-01 4.593994021415710449e-01
1.935662627220153809e-01 -3.848108649253845215e-01 -7.562905084341764450e-03 -1.921363770961761475e-01 -3.120607137680053711e-01 1.423168778419494629e-01 4.488279223442077637e-01 6.770498752593994141e-01
2.248240634799003601e-03 -1.439901906996965408e-02 -5.946562290191650391e-01 -1.122882738709449768e-01 -3.587182462215423584e-01 5.703048706054687500e-01 3.631228506565093994e-01 2.185826748609542847e-01
2.463797181844711304e-01 -3.105016648769378662e-01 -4.387336671352386475e-01 -5.906460881233215332e-01 -4.129816591739654541e-01 -2.635678052902221680e-01 -2.461024671792984009e-01 -3.077955916523933411e-02
3.781915307044982910e-01 1.367604881525039673e-01 -1.292875856161117554e-01 -1.318697631359100342e-01 -1.402230560779571533e-01 3.159960210323333740e-01 5.523968338966369629e-01 6.160395741462707520e-01
3.493717610836029053e-01 2.038684189319610596e-01 -2.550314962863922119e-01 -3.814801871776580811e-01 -1.493368297815322876e-01 1.400191783905029297e-01 5.060900449752807617e-01 5.725163817405700684e-01
2.274255007505416870e-01 -7.752172946929931641e-01 -4.998003132641315460e-03 -2.523640692234039307e-01 -3.837274014949798584e-01 -2.222074270248413086e-01 2.651686072349548340e-01 -1.290967762470245361e-01
5.181286334991455078e-01 -3.894697427749633789e-01 -2.929711639881134033e-01 -2.021374553442001343e-01 -2.517020404338836670e-01 3.939042091369628906e-01 -3.080406785011291504e-01 3.738462626934051514e-01
-6.110585853457450867e-02 -1.938509494066238403e-01 -3.407301008701324463e-02 -6.768231987953186035e-01 -2.565036416053771973e-01 6.224595904350280762e-01 -1.334456205368041992e-01 1.684621870517730713e-01
3.245566487312316895e-01 2.446258068084716797e-01 -4.093590676784515381e-01 -8.099644631147384644e-02 -4.901791810989379883e-01 -2.942335605621337891e-01 5.530706644058227539e-01 1.671815812587738037e-01
7.675182074308395386e-02 1.118811666965484619e-01 9.006653912365436554e-03 1.233861371874809265e-01 -9.190683364868164062e-01 1.719652116298675537e-01 -3.490963578224182129e-02 3.013465404510498047e-01
3.278523981571197510e-01 -3.825858235359191895e-01 -1.899000257253646851e-01 -1.413974165916442871e-01 -4.847557544708251953e-01 4.798829555511474609e-01 -3.266038745641708374e-02 -4.730151593685150146e-01
4.834522008895874023e-01 -2.693968117237091064e-01 -4.278121516108512878e-02 -2.685340046882629395e-01 -1.106502488255500793e-01 6.015844345092773438e-01 2.644647955894470215e-01 4.191296696662902832e-01
4.040747284889221191e-01 -1.213641390204429626e-01 -1.909697204828262329e-01 -4.135961830615997314e-01 -2.081819772720336914e-01 4.528483748435974121e-02 7.458013892173767090e-01 -1.133698225021362305e-01
1.776652187108993530e-01 -2.200752496719360352e-01 -3.551998138427734375e-01 1.307082772254943848e-01 -2.740124166011810303e-01 5.936939716339111328e-01 4.381240904331207275e-01 3.965382575988769531e-01
7.231088876724243164e-01 -1.716076135635375977e-01 3.951729536056518555e-01 -3.929484486579895020e-01 -2.996051907539367676e-01 4.655164852738380432e-02 -4.047854163218289614e-04 -2.125173509120941162e-01
3.729420602321624756e-01 3.275620192289352417e-02 -8.412475138902664185e-02 -1.168194562196731567e-01 -6.818760037422180176e-01 -3.852699100971221924e-01 2.933927476406097412e-01 -3.736982643604278564e-01
1.368980556726455688e-01 4.677857086062431335e-02 -5.646709799766540527e-01 -1.381585747003555298e-02 -2.595037221908569336e-01 3.918947279453277588e-01 6.197198033332824707e-01 2.346273511648178101e-01
1.579696238040924072e-01 2.254862338304519653e-01 3.438307344913482666e-01 -3.492478728294372559e-01 -8.106722831726074219e-01 1.288791447877883911e-01 6.746768206357955933e-02 -7.521066814661026001e-02
3.008710145950317383e-01 -2.238297164440155029e-01 -5.000387430191040039e-01 -4.905254021286964417e-02 -1.848898380994796753e-01 7.109512090682983398e-01 1.591493040323257446e-01 2.048597633838653564e-01
1.163521856069564819e-01 1.614684909582138062e-01 -3.660213351249694824e-01 -1.097394824028015137e-01 -7.921199202537536621e-01 -2.236714512109756470e-01 2.333640903234481812e-01 2.871135473251342773e-01
1.164481565356254578e-01 -2.486280351877212524e-01 -9.782828390598297119e-02 -6.440846920013427734e-01 -8.035926520824432373e-02 6.667671352624893188e-02 6.955776810646057129e-01 7.400478422641754150e-02
3.082808256149291992e-01 4.012349992990493774e-02 9.043118357658386230e-02 -6.976135373115539551e-01 -3.851000219583511353e-02 3.306536469608545303e-03 5.894129872322082520e-01 2.441492527723312378e-01
3.328547477722167969e-01 -3.510820865631103516e-02 -7.307377457618713379e-02 -2.101529836654663086e-01 -1.385302394628524780e-01 5.740082859992980957e-01 6.602203249931335449e-01 2.321728020906448364e-01
6.876003146171569824e-01 3.130647540092468262e-02 -8.417931199073791504e-02 -1.621603220701217651e-01 -3.252416551113128662e-01 -1.272404193878173828e-01 3.900652825832366943e-01 -4.676757156848907471e-01
2.063312083482742310e-01 3.566832542419433594e-01 -1.231535002589225769e-01 4.470355808734893799e-02 -4.368103742599487305e-01 1.539819091558456421e-01 7.475152611732482910e-01 1.993657946586608887e-01
5.503652691841125488e-01 -6.177060008049011230e-01 -1.034544333815574646e-01 -1.700315028429031372e-01 -3.090886175632476807e-01 -2.411819398403167725e-01 4.314762726426124573e-02 3.469260036945343018e-01
2.901885807514190674e-01 -2.512555420398712158e-01 -3.506770133972167969e-01 -5.858494043350219727e-01 -9.329630434513092041e-02 5.424663051962852478e-02 6.121806502342224121e-01 -7.429418154060840607e-03
1.017480269074440002e-01 -2.120469957590103149e-01 -4.132874608039855957e-01 1.247744932770729065e-01 -5.908592939376831055e-01 -1.975141018629074097e-01 5.922586321830749512e-01 1.393247097730636597e-01
4.469716846942901611e-01 2.533214688301086426e-01 -3.903938829898834229e-01 -2.542284727096557617e-01 -3.021872341632843018e-01 1.537188738584518433e-01 5.707909464836120605e-01 2.797430753707885742e-01
3.484628498554229736e-01 -2.176154553890228271e-01 -1.456889361143112183e-01 -1.695713847875595093e-01 -2.532594799995422363e-01 1.805027946829795837e-02 4.211684465408325195e-01 7.344307303428649902e-01
2.688396573066711426e-01 -2.044939696788787842e-01 -3.067426383495330811e-01 -5.632054060697555542e-02 -3.213636279106140137e-01 8.158561587333679199e-01 1.119355708360671997e-01 8.496315032243728638e-02
1.226556450128555298e-01 2.905840575695037842e-01 -6.227561831474304199e-02 -3.523154556751251221e-01 -3.583373129367828369e-01 1.856449991464614868e-01 7.744712233543395996e-01 9.918152540922164917e-02
6.285169124603271484e-01 2.448156028985977173e-01 -9.601101279258728027e-02 -4.246743917465209961e-01 -1.771240979433059692e-01 -1.135990992188453674e-01 5.363553166389465332e-01 1.533322036266326904e-01
3.735434114933013916e-01 2.728245556354522705e-01 -1.786669492721557617e-01 -7.145719137042760849e-03 -4.932389855384826660e-01 -2.249830961227416992e-01 6.224736571311950684e-01 2.695989310741424561e-01
5.535445213317871094e-01 -2.533555924892425537e-01 -1.022006347775459290e-01 -2.011832743883132935e-01 -1.436104178428649902e-01 9.494098275899887085e-02 6.753129363059997559e-01 -3.046221137046813965e-01
2.918752729892730713e-01 -1.477007269859313965e-01 -1.250728815793991089e-01 4.484258592128753662e-01 -6.816860437393188477e-01 2.033671140670776367e-01 2.107453793287277222e-01 3.546782732009887695e-01
4.612813889980316162e-02 -1.441751569509506226e-01 -4.334585964679718018e-01 3.478279709815979004e-02 -4.673309624195098877e-01 5.012673735618591309e-01 4.809809029102325439e-01 2.949230074882507324e-01
1.846991479396820068e-01 -7.643593102693557739e-02 -2.745280563831329346e-01 -3.091114461421966553e-01 -3.284071087837219238e-01 2.885485626757144928e-02 1.155561506748199463e-01 8.167566061019897461e-01
7.213962078094482422e-01 9.562246501445770264e-02 -2.033877074718475342e-01 -4.912697672843933105e-01 -1.641083955764770508e-01 3.108029067516326904e-01 -1.351486444473266602e-01 -2.143275290727615356e-01
-1.141308322548866272e-01 5.702695623040199280e-02 -9.302633255720138550e-02 1.465297639369964600e-01 -8.547336459159851074e-01 1.592730134725570679e-01 3.293507993221282959e-01 2.986430227756500244e-01
2.675091922283172607e-01 4.533486962318420410e-01 1.004474759101867676e-01 1.310868281871080399e-02 -7.550701498985290527e-01 1.643941402435302734e-01 3.366852998733520508e-01 -4.624726250767707825e-02
1.829337775707244873e-01 -8.970978856086730957e-02 4.174738526344299316e-01 -1.409519612789154053e-01 -6.707991361618041992e-01 1.737454235553741455e-01 3.186109066009521484e-01 -4.273919165134429932e-01
1.228736340999603271e-01 2.121536284685134888e-01 -1.763577908277511597e-01 2.321201711893081665e-01 -7.171140909194946289e-01 3.410747349262237549e-01 2.976095974445343018e-01 -3.684492707252502441e-01
3.032418787479400635e-01 1.236403658986091614e-01 -5.519484281539916992e-01 -3.426013886928558350e-01 -2.924062013626098633e-01 -1.108739674091339111e-01 6.043922305107116699e-01 8.746626228094100952e-02
1.987745910882949829e-01 -3.070846796035766602e-01 2.100298404693603516e-01 2.112575918436050415e-01 -8.397325277328491211e-01 1.338797956705093384e-01 6.963916122913360596e-02 2.225334793329238892e-01
2.845399081707000732e-01 1.800793260335922241e-01 -4.090133309364318848e-01 -3.383587002754211426e-01 -2.107237130403518677e-01 5.985181927680969238e-01 3.748305439949035645e-01 2.484019249677658081e-01
