# Supplementary material for: Where is your field going? A machine learning approach to study the relative motion of the domains of physics
Source: PLoS One. 2020 Jun 18;15(6):e0233997. doi: 10.1371/journal.pone.0233997 (PMC7302634; doi:10.1371/journal.pone.0233997)
Supplement: S29 Data — (ZIP) [file pone.0233997.s029.zip › 28/Pacs4Run_28_VS_500_embeddings1997-2001ED8.txt]

7.645475119352340698e-02 6.092658042907714844e-01 1.255455911159515381e-01 -4.806182384490966797e-01 3.245780169963836670e-01 -4.334416687488555908e-01 -2.765304744243621826e-01 8.063879609107971191e-02
3.997034206986427307e-02 4.458324313163757324e-01 -7.975743710994720459e-02 1.286111623048782349e-01 4.838877618312835693e-01 -7.131127119064331055e-01 1.131017133593559265e-01 1.458243429660797119e-01
-5.305362939834594727e-01 2.327799201011657715e-01 -3.082793951034545898e-01 -9.346003085374832153e-02 9.808454662561416626e-02 -6.795092225074768066e-01 -2.284727692604064941e-01 1.924074292182922363e-01
-2.145218551158905029e-01 3.351139426231384277e-01 -8.116129040718078613e-02 -3.839529454708099365e-01 -1.217737272381782532e-01 -6.981930136680603027e-01 3.491980731487274170e-01 -2.518537342548370361e-01
-4.536122083663940430e-01 6.166188716888427734e-01 -1.210899576544761658e-01 -2.667746543884277344e-01 9.327257424592971802e-02 -4.343516230583190918e-01 -1.124866232275962830e-01 -3.437605798244476318e-01
2.479042261838912964e-01 4.986195266246795654e-01 6.460450291633605957e-01 2.358308061957359314e-02 1.412751376628875732e-01 -4.672424793243408203e-01 -5.985585972666740417e-02 -1.735933125019073486e-01
5.404738187789916992e-01 4.288331270217895508e-01 -1.019853800535202026e-01 1.105335503816604614e-01 -3.423167020082473755e-02 -5.850812196731567383e-01 -2.954687178134918213e-01 -2.656651139259338379e-01
-4.409852251410484314e-02 8.330250382423400879e-01 1.297949999570846558e-01 2.393633127212524414e-02 -8.692004531621932983e-02 -2.173562347888946533e-01 -4.736391901969909668e-01 8.701712638139724731e-02
-2.196224927902221680e-01 2.544251382350921631e-01 -3.399406671524047852e-01 -3.565767705440521240e-01 -1.550634764134883881e-02 -5.873543620109558105e-01 2.159362584352493286e-01 5.024669170379638672e-01
-3.825215697288513184e-01 7.906394004821777344e-01 3.808726370334625244e-02 -1.748405694961547852e-01 2.325091212987899780e-01 -9.314434975385665894e-02 -3.322685956954956055e-01 1.529965400695800781e-01
3.705029934644699097e-02 7.106519937515258789e-01 -2.061605900526046753e-01 1.136516258120536804e-01 -2.543776631355285645e-01 -5.151914954185485840e-01 -3.105490505695343018e-01 1.077551841735839844e-01
5.571842193603515625e-01 2.759002447128295898e-01 -3.819418847560882568e-01 -5.208901688456535339e-02 4.078739881515502930e-01 -2.904514670372009277e-01 -4.534720778465270996e-01 -9.204230457544326782e-02
3.463859260082244873e-01 7.036809921264648438e-01 -1.195946410298347473e-01 9.903917461633682251e-02 -8.635435998439788818e-02 -4.750646054744720459e-01 -2.844726145267486572e-01 -2.160326093435287476e-01
-1.303787827491760254e-01 7.833673357963562012e-01 6.633966416120529175e-02 -5.942221730947494507e-02 -2.754669170826673508e-03 -7.951554656028747559e-02 -5.688053369522094727e-01 1.775810420513153076e-01
4.396258667111396790e-02 3.071072697639465332e-01 -7.910221815109252930e-02 1.636612117290496826e-01 4.049748182296752930e-01 -7.384288907051086426e-01 -2.221120297908782959e-01 -3.348055183887481689e-01
5.636816620826721191e-01 7.405467033386230469e-01 2.237281203269958496e-01 -2.331535220146179199e-01 -8.623401820659637451e-02 -5.880370736122131348e-02 -1.361722052097320557e-01 1.289878855459392071e-03
-1.074520125985145569e-01 1.526601314544677734e-01 4.318570196628570557e-01 -4.156875014305114746e-01 -1.260090433061122894e-02 -2.699322104454040527e-01 -6.408817768096923828e-01 3.494291603565216064e-01
-6.670935451984405518e-02 4.199706017971038818e-02 -5.339869111776351929e-02 -3.740171492099761963e-01 -2.101943045854568481e-01 -5.123372077941894531e-01 -6.168752312660217285e-01 4.047713577747344971e-01
4.968956708908081055e-01 4.874268472194671631e-01 -5.188395380973815918e-01 -8.755729347467422485e-02 2.635986208915710449e-01 -2.859647870063781738e-01 -2.137933522462844849e-01 2.041602432727813721e-01
-1.953282356262207031e-01 4.646074473857879639e-01 -2.390058785676956177e-01 -4.240527451038360596e-01 2.913026213645935059e-01 -4.938964545726776123e-01 4.229012727737426758e-01 -3.749579191207885742e-02
-1.813430488109588623e-01 2.645650506019592285e-01 -7.962356507778167725e-02 -2.566489577293395996e-01 -3.064523339271545410e-01 -4.620840847492218018e-01 -6.135448813438415527e-01 3.755522072315216064e-01
1.816469877958297729e-01 3.462457358837127686e-01 -3.802523016929626465e-01 1.675319969654083252e-01 3.638978814706206322e-03 -7.550748586654663086e-01 -2.758661210536956787e-01 1.679464429616928101e-01
4.297006428241729736e-01 4.150906503200531006e-01 1.327503174543380737e-01 1.523358374834060669e-01 8.328188955783843994e-02 -6.856752634048461914e-01 -3.386100754141807556e-02 3.521295189857482910e-01
8.224676549434661865e-02 5.150117278099060059e-01 -2.425506263971328735e-01 2.154876291751861572e-01 2.934718132019042969e-01 -6.652970314025878906e-01 -2.964144051074981689e-01 -7.826469093561172485e-02
5.415993332862854004e-01 3.567467033863067627e-01 6.892046332359313965e-02 1.270806640386581421e-01 2.106416225433349609e-01 -6.977347135543823242e-01 -6.238089408725500107e-03 1.651062220335006714e-01
2.715411484241485596e-01 3.268746137619018555e-01 -5.859271064400672913e-02 -1.306671798229217529e-01 4.141446948051452637e-01 -6.707534790039062500e-01 3.187154233455657959e-01 -2.755099833011627197e-01
3.581190705299377441e-01 -1.683742702007293701e-01 -2.447045296430587769e-01 -4.273908138275146484e-01 2.319375127553939819e-01 -5.323354005813598633e-01 -3.665122389793395996e-01 -3.596533536911010742e-01
3.818271160125732422e-01 6.374219059944152832e-01 -9.730380028486251831e-02 9.072002023458480835e-02 -1.609666198492050171e-01 -4.198314249515533447e-01 -4.447016417980194092e-01 -1.739973574876785278e-01
3.232682645320892334e-01 2.989720404148101807e-01 -4.287159070372581482e-02 -6.213184595108032227e-01 -4.898120164871215820e-01 -1.426897943019866943e-01 -3.654744327068328857e-01 1.561764627695083618e-01
-1.068410873413085938e-01 2.284734249114990234e-01 -1.715444475412368774e-01 -2.100111246109008789e-01 -2.551988959312438965e-01 -4.871431589126586914e-01 -7.003862261772155762e-01 2.643426060676574707e-01
3.543440699577331543e-01 5.002059340476989746e-01 -3.378306329250335693e-01 -4.764489084482192993e-02 2.984673976898193359e-01 -5.866046547889709473e-01 2.732158899307250977e-01 2.166489430237561464e-04
-2.215661406517028809e-01 4.865976274013519287e-01 -4.622488915920257568e-01 -1.425643861293792725e-01 -3.753736913204193115e-01 -5.362417697906494141e-01 -2.272967845201492310e-01 2.849924145266413689e-03
7.352567464113235474e-02 7.210449129343032837e-02 1.172702386975288391e-01 -5.687891244888305664e-01 -3.596498444676399231e-02 -2.883602380752563477e-01 -4.129756391048431396e-01 6.301807165145874023e-01
2.547745406627655029e-01 7.448877692222595215e-01 -4.330218955874443054e-02 1.324560046195983887e-01 1.587524712085723877e-01 -5.405088663101196289e-01 -7.779151201248168945e-02 -1.934137195348739624e-01
3.065254688262939453e-01 -5.565597116947174072e-02 1.898318678140640259e-01 -5.685838460922241211e-01 -7.058145105838775635e-02 -4.708741605281829834e-01 -3.116054534912109375e-01 -4.688482582569122314e-01
1.441471725702285767e-01 5.180343389511108398e-01 -3.249689340591430664e-01 3.650471195578575134e-02 4.174498021602630615e-01 -1.622110158205032349e-01 -5.662334561347961426e-01 2.876240611076354980e-01
4.290971755981445312e-01 5.913744568824768066e-01 -3.052113950252532959e-01 -1.034467890858650208e-01 4.454891085624694824e-01 -2.889543771743774414e-01 1.364799886941909790e-01 2.484244853258132935e-01
-8.453945815563201904e-02 2.583206295967102051e-01 -6.243190169334411621e-01 -4.975186288356781006e-01 -1.982388645410537720e-01 -4.942964911460876465e-01 2.143992856144905090e-02 -6.882677972316741943e-02
3.733201026916503906e-01 3.469314575195312500e-01 -2.622856795787811279e-01 1.652917563915252686e-01 1.657744124531745911e-02 -6.807050704956054688e-01 -4.038740694522857666e-01 1.319361925125122070e-01
1.400374174118041992e-01 4.182367622852325439e-01 -4.506816267967224121e-01 1.026676371693611145e-01 2.149128317832946777e-01 -4.043771922588348389e-01 -5.467776060104370117e-01 2.883381247520446777e-01
-9.498831629753112793e-02 -6.334683299064636230e-02 1.236626952886581421e-01 -1.706188619136810303e-01 9.127239137887954712e-02 -6.076983213424682617e-01 -6.944717764854431152e-01 2.874757349491119385e-01
3.443171679973602295e-01 4.669629931449890137e-01 -2.896905541419982910e-01 1.672473549842834473e-01 1.871303766965866089e-01 -6.942662000656127930e-01 -1.785811483860015869e-01 5.083484947681427002e-02
5.537687540054321289e-01 4.843819439411163330e-01 -3.266149163246154785e-01 -1.364781241863965988e-02 3.692980408668518066e-01 -4.441460967063903809e-01 7.188096642494201660e-02 1.141806989908218384e-01
-1.718429923057556152e-01 3.914056122303009033e-01 -2.994448542594909668e-01 7.494819164276123047e-02 4.214259982109069824e-01 -6.638137102127075195e-01 -2.625546157360076904e-01 -1.865576058626174927e-01
6.157680749893188477e-01 3.214446604251861572e-01 2.713272571563720703e-01 -3.133388981223106384e-02 5.253652334213256836e-01 -3.702963888645172119e-01 8.054554462432861328e-03 1.723654568195343018e-01
2.468396127223968506e-01 3.256349861621856689e-01 1.170717105269432068e-01 2.730804383754730225e-01 2.691282331943511963e-01 -7.433592081069946289e-01 -1.782913357019424438e-01 2.965678274631500244e-01
2.199254333972930908e-01 6.628462076187133789e-01 4.885281622409820557e-01 -5.118573084473609924e-03 3.662450313568115234e-01 -3.637576997280120850e-01 8.253420144319534302e-02 -1.774659752845764160e-02
-8.223966509103775024e-02 3.640362620353698730e-02 6.221438292413949966e-03 -4.457099735736846924e-01 1.488223522901535034e-01 -3.893032371997833252e-01 -7.011373639106750488e-01 -3.576543927192687988e-01
-8.179135620594024658e-02 4.306904971599578857e-01 -1.558699905872344971e-01 1.094271168112754822e-01 5.176680684089660645e-01 -6.604838371276855469e-01 -1.869911849498748779e-01 -1.798927783966064453e-01
4.799677133560180664e-01 7.568366527557373047e-01 1.978354305028915405e-01 -1.379032135009765625e-01 3.157540261745452881e-01 -1.009203270077705383e-01 -6.592190265655517578e-02 1.563388109207153320e-01
-1.263093203306198120e-01 6.186408177018165588e-02 4.524538218975067139e-01 -2.756687700748443604e-01 -1.816733554005622864e-02 -7.650450468063354492e-01 2.621308565139770508e-01 2.125430703163146973e-01
5.126118063926696777e-01 6.618728041648864746e-01 3.133218288421630859e-01 5.886460654437541962e-03 2.127323746681213379e-01 -3.216579258441925049e-01 7.957794703543186188e-03 2.283990234136581421e-01
4.696308076381683350e-01 3.853986263275146484e-01 -9.278348088264465332e-02 2.980684302747249603e-02 5.358077883720397949e-01 -5.619878172874450684e-01 6.612097471952438354e-02 1.188501119613647461e-01
-1.047980636358261108e-01 3.525890707969665527e-01 -4.244244992733001709e-01 2.961065433919429779e-02 4.815807342529296875e-01 -2.998413145542144775e-01 -5.717744231224060059e-01 1.869079619646072388e-01
1.488467901945114136e-01 1.266140490770339966e-01 1.134285181760787964e-01 -1.105709224939346313e-01 -3.259937465190887451e-01 -8.666250705718994141e-01 9.477908164262771606e-02 2.653817832469940186e-01
5.437095835804939270e-02 5.244942307472229004e-01 2.845529019832611084e-01 1.195769384503364563e-01 5.896477103233337402e-01 -4.687922596931457520e-01 4.000331088900566101e-02 2.400621920824050903e-01
2.372473031282424927e-01 2.706622183322906494e-01 -2.449878156185150146e-01 -1.138503625988960266e-01 3.187792599201202393e-01 -7.697664499282836914e-01 3.206523656845092773e-01 -2.227497100830078125e-02
-1.829238533973693848e-01 7.012569904327392578e-01 5.622156336903572083e-02 -7.682970911264419556e-02 -2.347355782985687256e-01 -4.434737563133239746e-01 -4.310848414897918701e-01 1.676606088876724243e-01
-3.857927024364471436e-01 6.703389286994934082e-01 1.996019780635833740e-01 -2.093521654605865479e-01 6.915791332721710205e-02 -2.654739618301391602e-01 -4.498352110385894775e-01 -2.013195008039474487e-01
1.589940190315246582e-01 1.177244335412979126e-01 -2.320429980754852295e-01 -4.644659161567687988e-01 -5.031343549489974976e-02 -2.751213014125823975e-01 -5.926259160041809082e-01 5.117231011390686035e-01
-4.557315707206726074e-01 2.259073406457901001e-01 -1.994673311710357666e-01 -3.073041439056396484e-01 5.453440174460411072e-02 -7.114818096160888672e-01 -3.069696016609668732e-02 -3.113341033458709717e-01
2.915376126766204834e-01 3.232874274253845215e-01 -3.153448179364204407e-02 -1.218630298972129822e-01 4.369270801544189453e-01 -6.727136373519897461e-01 3.881348967552185059e-01 2.341862395405769348e-02
5.646253749728202820e-02 4.053171277046203613e-01 4.506666958332061768e-02 1.141177341341972351e-01 5.547994971275329590e-01 -6.844910979270935059e-01 -8.576611056923866272e-03 -2.026622891426086426e-01
3.638513684272766113e-01 8.979944139719009399e-02 2.862299978733062744e-01 -3.970428109169006348e-01 3.275190293788909912e-02 -3.047958910465240479e-01 -4.616447091102600098e-01 -5.593644976615905762e-01
1.218342483043670654e-01 3.242168128490447998e-01 4.276981949806213379e-02 -7.101265788078308105e-01 -4.983834028244018555e-01 -2.236739546060562134e-01 -2.738262414932250977e-01 -2.311304025352001190e-02
-2.458047866821289062e-01 8.147183060646057129e-01 1.977056497707962990e-03 -2.144593149423599243e-01 -5.713069811463356018e-02 -9.701348841190338135e-02 -4.632879495620727539e-01 5.006161704659461975e-02
6.189975142478942871e-01 4.167691469192504883e-01 6.576384603977203369e-02 1.135511770844459534e-01 1.576824784278869629e-01 -5.903846025466918945e-01 -3.195450082421302795e-02 2.269093096256256104e-01
8.864059299230575562e-02 4.787223637104034424e-01 -2.703902125358581543e-01 9.164816886186599731e-02 5.294318795204162598e-01 -6.157088279724121094e-01 -6.220839172601699829e-02 -1.348785758018493652e-01
7.476354390382766724e-02 3.980572223663330078e-01 -2.655904293060302734e-01 1.523857414722442627e-01 4.611225724220275879e-01 -7.037042975425720215e-01 -1.335446685552597046e-01 -1.285815238952636719e-01
-1.342343091964721680e-01 7.225049138069152832e-01 9.668790549039840698e-02 3.398295119404792786e-02 -1.228500977158546448e-01 -1.924999207258224487e-01 -6.232023835182189941e-01 -9.452454000711441040e-02
4.777177572250366211e-01 -6.857251375913619995e-02 2.966969907283782959e-01 -3.715392351150512695e-01 -1.196634694933891296e-01 -4.091463387012481689e-01 -5.429587364196777344e-01 2.539463341236114502e-01
3.054234981536865234e-01 2.633137106895446777e-01 -1.692904382944107056e-01 1.569892466068267822e-01 2.823308706283569336e-01 -8.236910700798034668e-01 -7.231055945158004761e-02 1.437743902206420898e-01
9.189052879810333252e-02 -1.069014817476272583e-01 -2.931905984878540039e-01 -7.456151843070983887e-01 9.816867858171463013e-02 -2.764090895652770996e-01 -3.685340881347656250e-01 3.411288559436798096e-01
-5.642579868435859680e-02 3.677248358726501465e-01 -1.047389283776283264e-01 -3.859180212020874023e-01 -3.962690830230712891e-01 -3.078507483005523682e-01 -3.785383403301239014e-01 5.537137389183044434e-01
-2.175331562757492065e-01 7.728840708732604980e-01 4.046173095703125000e-01 -7.448092103004455566e-02 1.553183048963546753e-01 -3.776996135711669922e-01 -7.293966412544250488e-02 1.181785240769386292e-01
2.075887620449066162e-01 4.031999409198760986e-01 -3.348093330860137939e-01 -1.431663632392883301e-01 3.881077170372009277e-01 -6.092872023582458496e-01 3.702507913112640381e-01 5.290114134550094604e-02
3.892113566398620605e-01 7.877534031867980957e-01 1.327650547027587891e-01 -2.616771161556243896e-01 -5.585471540689468384e-02 -7.765838410705327988e-03 -8.708959817886352539e-02 3.620680272579193115e-01
-9.874815493822097778e-02 2.016949504613876343e-01 2.473857700824737549e-01 -7.696283459663391113e-01 4.513365328311920166e-01 -9.567554295063018799e-02 1.914936006069183350e-01 2.156667262315750122e-01
2.734674513339996338e-01 -5.173261836171150208e-02 -1.780907064676284790e-01 -5.704140663146972656e-01 -1.028788015246391296e-01 -5.143264532089233398e-01 -3.363704979419708252e-01 -4.209394752979278564e-01
2.468996495008468628e-01 8.206684589385986328e-01 3.307780325412750244e-01 -3.657187223434448242e-01 4.335132241249084473e-02 5.834667757153511047e-02 -3.573586791753768921e-02 1.257736831903457642e-01
1.209161505103111267e-01 -7.947359979152679443e-02 -2.078908123075962067e-02 -5.048588514328002930e-01 -3.923864290118217468e-02 -4.531762599945068359e-01 -4.307170510292053223e-01 5.756064653396606445e-01
1.928412765264511108e-01 8.255807757377624512e-01 8.221179246902465820e-02 -4.097284674644470215e-01 5.253434181213378906e-02 -4.193144850432872772e-04 2.591168582439422607e-01 1.915483027696609497e-01
-1.594540923833847046e-01 7.349628210067749023e-01 1.641142666339874268e-01 -5.726220607757568359e-01 1.883916407823562622e-01 2.497222460806369781e-02 1.198990643024444580e-01 -1.705394536256790161e-01
-1.391680091619491577e-01 -6.548901647329330444e-02 7.100405544042587280e-02 -2.197148948907852173e-01 2.529064714908599854e-01 -5.518064498901367188e-01 -6.799930334091186523e-01 3.036194443702697754e-01
-4.579408764839172363e-01 5.883166790008544922e-01 4.110692739486694336e-01 -2.027614861726760864e-01 2.065817862749099731e-01 -1.481827199459075928e-01 -4.000459909439086914e-01 9.701814502477645874e-02
-8.190715312957763672e-02 3.911063969135284424e-01 -6.586309522390365601e-02 -7.755920290946960449e-01 -3.828976750373840332e-01 -1.760140955448150635e-01 -1.519851088523864746e-01 1.837254315614700317e-01
2.134882956743240356e-01 -1.763826459646224976e-01 7.820578664541244507e-02 -2.720837295055389404e-01 2.917895913124084473e-01 -5.165460705757141113e-01 -6.703584790229797363e-01 2.045115083456039429e-01
3.001657128334045410e-02 1.239606514573097229e-01 5.152668803930282593e-02 -2.584604620933532715e-01 1.640316098928451538e-01 -2.696952223777770996e-01 -9.025001525878906250e-01 -1.128617115318775177e-02
2.253364473581314087e-01 7.573363780975341797e-01 2.625206410884857178e-01 -4.967406019568443298e-02 5.069530010223388672e-01 -2.170899808406829834e-01 -1.627435907721519470e-03 -1.218546461313962936e-02
3.539590537548065186e-01 7.174586057662963867e-01 -1.975111365318298340e-01 1.673920452594757080e-01 4.494696855545043945e-02 -3.953937590122222900e-01 -3.173194229602813721e-01 1.840851306915283203e-01
2.988021075725555420e-01 5.120468735694885254e-01 -9.276852011680603027e-02 1.374861896038055420e-01 4.422852396965026855e-01 -6.315734386444091797e-01 -1.207859069108963013e-01 -1.092077866196632385e-01
-8.860978484153747559e-02 4.867863953113555908e-01 -1.735298782587051392e-01 -3.837789595127105713e-01 3.852510452270507812e-01 -4.922125935554504395e-01 4.083663225173950195e-01 -1.425969451665878296e-01
-2.300389260053634644e-01 -9.986221045255661011e-02 2.792094349861145020e-01 -4.677193462848663330e-01 1.727159619331359863e-01 -5.200423002243041992e-01 -5.823554396629333496e-01 3.126718103885650635e-02
-8.670877665281295776e-03 6.240906119346618652e-01 5.825024247169494629e-01 -4.229087382555007935e-02 6.874316930770874023e-02 -4.747609496116638184e-01 1.036498993635177612e-01 1.687342375516891479e-01
-1.450581252574920654e-01 2.185842096805572510e-01 1.239194422960281372e-01 -7.132921218872070312e-01 3.200070559978485107e-01 -1.789779216051101685e-01 1.970349997282028198e-01 4.835047423839569092e-01
4.571249783039093018e-01 6.360807418823242188e-01 2.562112510204315186e-01 -1.518422663211822510e-01 5.169339776039123535e-01 -5.450484901666641235e-02 -1.497973948717117310e-01 7.146379351615905762e-02
-1.276739388704299927e-01 -9.861808270215988159e-02 2.616016864776611328e-01 -4.304357469081878662e-01 2.951888740062713623e-01 -4.674422740936279297e-01 -6.264133453369140625e-01 1.491012126207351685e-01
-3.790927827358245850e-01 6.847070455551147461e-01 -5.510796979069709778e-02 -1.763677000999450684e-01 3.274630606174468994e-01 -1.466271728277206421e-01 -4.676861464977264404e-01 -7.655403017997741699e-02
4.128090441226959229e-01 4.134132564067840576e-01 -2.306379228830337524e-01 8.544476330280303955e-02 2.311374396085739136e-01 -7.310277819633483887e-01 3.177691623568534851e-02 -9.668334573507308960e-02
-1.807396560907363892e-01 6.676107048988342285e-01 1.320899277925491333e-01 -6.219996213912963867e-01 1.336792409420013428e-01 8.881926536560058594e-02 -1.388629823923110962e-01 -2.688042819499969482e-01
1.789881736040115356e-01 5.005536675453186035e-01 -3.743640780448913574e-01 3.461953252553939819e-02 5.530093908309936523e-01 -3.034303784370422363e-01 -4.108410477638244629e-01 -9.686424583196640015e-02
5.348032712936401367e-01 5.950798392295837402e-01 -4.930654540657997131e-02 1.207625418901443481e-01 -2.718624100089073181e-02 -5.215982794761657715e-01 -2.465756088495254517e-01 -9.616291522979736328e-02
3.746376186609268188e-02 -1.819224804639816284e-01 1.500220149755477905e-01 -4.901095628738403320e-01 -4.079910926520824432e-03 -5.812711119651794434e-01 -5.224489569664001465e-01 3.032178878784179688e-01
3.785552978515625000e-01 5.201418399810791016e-01 -2.833716869354248047e-01 1.412651538848876953e-01 -6.014073267579078674e-02 -6.367964744567871094e-01 -2.764914035797119141e-01 1.785109192132949829e-02
-7.397255301475524902e-02 1.780578792095184326e-01 -1.961906701326370239e-01 -9.735510498285293579e-02 -9.476283565163612366e-03 -5.530983805656433105e-01 -5.797098875045776367e-01 5.222868323326110840e-01
8.249471895396709442e-03 3.089132308959960938e-01 -7.799068838357925415e-02 -6.707661151885986328e-01 -3.385860025882720947e-01 -1.712726354598999023e-01 -5.015185475349426270e-01 2.302157282829284668e-01
5.327684283256530762e-01 4.457196295261383057e-01 -5.028268098831176758e-01 -2.219818718731403351e-02 2.308687269687652588e-01 -3.750784099102020264e-01 -1.998517960309982300e-01 1.738944202661514282e-01
7.709460705518722534e-02 4.155715703964233398e-01 3.082654476165771484e-01 -7.916390895843505859e-02 -3.266911208629608154e-02 -6.881001591682434082e-01 1.902279704809188843e-01 4.575220942497253418e-01
1.210341230034828186e-01 5.178789496421813965e-01 -2.501652240753173828e-01 -4.185011386871337891e-01 3.442537784576416016e-01 -3.824464678764343262e-01 4.608594179153442383e-01 -4.752904549241065979e-02
1.543254703283309937e-01 6.585578918457031250e-01 4.302957355976104736e-01 1.334483036771416664e-03 4.454998970031738281e-01 -3.805617690086364746e-01 1.104269251227378845e-01 -4.286765679717063904e-02
3.201353847980499268e-01 -1.744065731763839722e-01 2.195226103067398071e-01 -3.923316299915313721e-01 3.176424503326416016e-01 -4.239863157272338867e-01 -5.619146823883056641e-01 -2.618629038333892822e-01
6.256474852561950684e-01 6.893386840820312500e-01 -5.820272862911224365e-02 -2.471392787992954254e-02 -4.253916069865226746e-02 -2.098095118999481201e-01 -2.166196554899215698e-01 1.913772970438003540e-01
1.654560863971710205e-01 -1.343318223953247070e-01 3.762675076723098755e-02 -2.848493158817291260e-01 4.557724669575691223e-02 -7.005238533020019531e-01 -4.949436187744140625e-01 3.663932681083679199e-01
4.234893918037414551e-01 4.522697925567626953e-01 -2.833372056484222412e-01 1.161708869040012360e-02 4.522505700588226318e-01 -2.110517472028732300e-01 -4.765787124633789062e-01 2.439122051000595093e-01
4.676215946674346924e-01 4.322579503059387207e-01 4.304818809032440186e-01 -6.137760728597640991e-02 2.867067046463489532e-02 -5.945093035697937012e-01 2.125767618417739868e-01 7.713055610656738281e-02
-2.304234802722930908e-01 7.873222231864929199e-01 1.276607215404510498e-01 -4.365899860858917236e-01 2.773028314113616943e-01 -2.736732736229896545e-02 1.147895827889442444e-01 -1.711670607328414917e-01
3.296547234058380127e-01 7.587934136390686035e-01 2.455840706825256348e-01 -3.714261651039123535e-01 -2.083210200071334839e-01 2.702207537367939949e-03 -1.672532816883176565e-04 2.718206644058227539e-01
1.199068576097488403e-01 7.942652702331542969e-01 4.551592767238616943e-01 -2.369359433650970459e-01 6.550275534391403198e-02 -2.148602753877639771e-01 2.020682841539382935e-01 -1.301173400133848190e-02
5.465512871742248535e-01 3.748439550399780273e-01 -3.416760265827178955e-01 4.039357602596282959e-02 2.918441295623779297e-01 -5.877191424369812012e-01 -5.030215904116630554e-02 -9.634507447481155396e-02
7.083273530006408691e-01 4.864191710948944092e-01 1.616864055395126343e-01 -3.058399446308612823e-02 8.249078691005706787e-02 -2.775460481643676758e-01 -3.227598965167999268e-02 3.869271576404571533e-01
-7.235583662986755371e-02 1.428911685943603516e-01 1.998196588829159737e-03 -4.449832439422607422e-01 -2.894911170005798340e-02 -7.372808456420898438e-01 4.257328808307647705e-01 2.250845879316329956e-01
2.331436872482299805e-01 7.304891347885131836e-01 1.937731518410146236e-03 9.381190687417984009e-02 4.316981881856918335e-02 -4.776396751403808594e-01 -2.079449295997619629e-01 -3.605284690856933594e-01
-2.511414587497711182e-01 5.010383203625679016e-03 -1.770531386137008667e-01 -3.487436771392822266e-01 -1.960834413766860962e-01 -7.064399719238281250e-01 -3.225908577442169189e-01 3.773086369037628174e-01
7.103848457336425781e-01 4.579276442527770996e-01 -1.049191355705261230e-01 -1.787077784538269043e-01 1.237163841724395752e-01 -1.957920640707015991e-01 6.789024174213409424e-02 4.294900298118591309e-01
3.357649222016334534e-02 6.573435068130493164e-01 -4.594796895980834961e-01 -3.388373255729675293e-01 -4.119252264499664307e-01 -2.614012360572814941e-01 -6.666229572147130966e-03 5.274871736764907837e-02
-8.287946693599224091e-03 1.508743613958358765e-01 6.892276555299758911e-02 -8.618500232696533203e-01 -1.707789152860641479e-01 -1.004290953278541565e-01 -4.257137179374694824e-01 9.564907848834991455e-02
-1.234080176800489426e-02 1.585242450237274170e-01 3.800868988037109375e-01 1.890944503247737885e-02 4.010423719882965088e-01 -6.612321734428405762e-01 1.100770905613899231e-01 4.687370359897613525e-01
-2.866642177104949951e-01 3.230479359626770020e-01 -1.050787717103958130e-01 -4.490432143211364746e-01 4.326871037483215332e-01 -5.050893425941467285e-01 3.980422914028167725e-01 3.347849007695913315e-03
8.225394040346145630e-02 -1.310482900589704514e-02 2.655278444290161133e-01 -2.945470511913299561e-01 4.128592088818550110e-02 -5.080501437187194824e-01 -7.586969137191772461e-01 -1.895051635801792145e-02
1.564131230115890503e-01 2.059776037931442261e-01 -1.474833935499191284e-01 -7.580962181091308594e-01 5.543060228228569031e-02 9.149892628192901611e-02 -4.492286145687103271e-01 3.512777984142303467e-01
3.522013425827026367e-01 6.321106553077697754e-01 2.370815128087997437e-01 -3.064545616507530212e-02 5.281510353088378906e-01 -1.475025713443756104e-01 -1.676772683858871460e-01 3.007118403911590576e-01
1.120475381612777710e-01 -1.231284216046333313e-01 2.562823891639709473e-02 -3.634626865386962891e-01 3.454329818487167358e-02 -6.393681764602661133e-01 -5.465545058250427246e-01 3.616850674152374268e-01
-6.992716342210769653e-02 6.676943898200988770e-01 5.551656484603881836e-01 -3.138653337955474854e-01 -1.850579828023910522e-01 -1.792740225791931152e-01 -1.030223816633224487e-01 2.560757696628570557e-01
-5.037573724985122681e-02 4.803319275379180908e-01 -4.423408210277557373e-01 -5.130568146705627441e-01 4.557898044586181641e-01 -2.952495813369750977e-01 6.971228867769241333e-02 8.985596150159835815e-02
1.095869094133377075e-01 -1.001019924879074097e-01 -1.478299647569656372e-01 -7.235068082809448242e-01 2.077632993459701538e-01 -4.217743873596191406e-01 -1.877704858779907227e-01 -4.199254512786865234e-01
3.145539760589599609e-01 5.480538010597229004e-01 -1.316222548484802246e-01 1.487734317779541016e-01 3.084976673126220703e-01 -6.750217080116271973e-01 -5.425623431801795959e-02 8.640534430742263794e-02
1.559858769178390503e-01 7.856693267822265625e-01 4.507638216018676758e-01 -1.849337816238403320e-01 -9.062187746167182922e-03 -2.688194215297698975e-01 2.006410807371139526e-01 9.165545552968978882e-02
-1.373463571071624756e-01 -1.587108708918094635e-02 4.109241068363189697e-01 -4.192984998226165771e-01 -7.193665206432342529e-02 -7.397436499595642090e-01 2.185872197151184082e-01 1.898376941680908203e-01
-6.648256629705429077e-02 -1.487064659595489502e-01 9.674873203039169312e-02 -4.149693846702575684e-01 2.295690774917602539e-01 -5.653938055038452148e-01 -5.813160538673400879e-01 -2.856678664684295654e-01
2.680736826732754707e-03 3.096590340137481689e-01 2.874346971511840820e-01 -8.517256379127502441e-01 -2.285923361778259277e-01 -1.309310365468263626e-02 -1.278576552867889404e-01 1.651524156332015991e-01
-3.070894442498683929e-02 3.967672884464263916e-01 -2.021677643060684204e-01 -4.811669886112213135e-01 -3.191422224044799805e-01 -1.556634902954101562e-01 -5.640197992324829102e-01 3.536068499088287354e-01
3.711602836847305298e-02 1.862514913082122803e-01 -1.301163434982299805e-01 -6.113660335540771484e-01 4.426093697547912598e-01 -1.168222427368164062e-01 2.662360370159149170e-01 5.411117672920227051e-01
1.706205010414123535e-01 7.470052242279052734e-01 4.543796479701995850e-01 1.575681380927562714e-02 3.838780820369720459e-01 -2.191444039344787598e-01 -1.032281890511512756e-01 1.095556374639272690e-02
1.861011795699596405e-02 2.863112092018127441e-01 -1.418688148260116577e-01 -9.055227637290954590e-01 -2.479155063629150391e-01 -9.500408172607421875e-02 -8.342501521110534668e-02 1.156173739582300186e-02
-2.230808734893798828e-01 3.502790927886962891e-01 4.806095734238624573e-02 -6.604737043380737305e-01 -4.104374647140502930e-01 -2.879494428634643555e-01 -3.221738636493682861e-01 1.839409470558166504e-01
5.579037070274353027e-01 6.639203429222106934e-01 -1.422541332431137562e-03 -2.406958043575286865e-01 7.860243320465087891e-02 -2.535395622253417969e-01 2.708798646926879883e-01 -2.148959487676620483e-01
-9.093184024095535278e-02 9.024813026189804077e-02 3.720337152481079102e-02 -4.468734562397003174e-01 9.370491839945316315e-03 -3.918165266513824463e-01 -7.512557506561279297e-01 -2.539951205253601074e-01
3.439757227897644043e-02 4.909484684467315674e-01 -4.151310324668884277e-01 2.543081715703010559e-02 4.255628585815429688e-01 -2.496867775917053223e-01 -5.535917282104492188e-01 1.868019402027130127e-01
1.440728735178709030e-02 5.351430270820856094e-03 -9.354460984468460083e-02 -5.962045192718505859e-01 3.863226622343063354e-02 -6.378991603851318359e-01 3.691723048686981201e-01 3.014258742332458496e-01
2.068107873201370239e-01 5.963643789291381836e-01 4.588103294372558594e-01 7.009933143854141235e-02 3.399066627025604248e-01 -4.930883049964904785e-01 5.231275036931037903e-02 1.573177427053451538e-01
-3.112310469150543213e-01 3.392027616500854492e-01 -1.018411596305668354e-03 -6.345710754394531250e-01 -3.459419608116149902e-01 -2.923805713653564453e-01 -3.228514790534973145e-01 2.756809592247009277e-01
-5.977848172187805176e-01 4.302926361560821533e-01 5.086794495582580566e-02 -1.721619963645935059e-01 -2.466719783842563629e-02 -6.381263136863708496e-01 -1.051336303353309631e-01 -8.004795759916305542e-02
-3.317964449524879456e-02 2.050459235906600952e-01 -1.183463819324970245e-02 -8.844113945960998535e-01 -1.574752032756805420e-01 -5.133479461073875427e-02 -2.820811867713928223e-01 2.598618865013122559e-01
1.588281430304050446e-02 3.856694996356964111e-01 9.675545245409011841e-02 -8.263551592826843262e-01 -2.970849573612213135e-01 -5.240447074174880981e-02 -2.385597825050354004e-01 1.042398884892463684e-01
1.928871423006057739e-01 8.893211483955383301e-01 2.398979365825653076e-01 -1.583908051252365112e-01 3.595011308789253235e-02 -3.286654129624366760e-02 -1.998389512300491333e-01 2.166923582553863525e-01
2.636812329292297363e-01 5.987215638160705566e-01 3.237016201019287109e-01 1.499743200838565826e-02 3.900627493858337402e-01 -5.146209597587585449e-01 1.990712583065032959e-01 -1.019024103879928589e-01
5.074500292539596558e-02 2.096060067415237427e-01 -2.367049306631088257e-01 3.605663031339645386e-02 3.965254127979278564e-01 -8.542351722717285156e-01 8.217830210924148560e-02 -4.957425221800804138e-02
-2.844397127628326416e-01 7.636379599571228027e-01 -4.323356598615646362e-02 -8.117573708295822144e-02 -9.466900676488876343e-02 -2.080068290233612061e-01 -5.246466994285583496e-01 -3.060506889596581459e-03
6.619428396224975586e-01 5.043497085571289062e-01 2.291801273822784424e-01 4.539812356233596802e-02 3.598793596029281616e-02 -3.733062148094177246e-01 -9.728442132472991943e-02 3.205644786357879639e-01
-5.908139795064926147e-02 -8.481021225452423096e-02 5.270540714263916016e-03 -7.138186693191528320e-01 3.173525035381317139e-01 -3.322123885154724121e-01 -4.106782078742980957e-01 -3.162559866905212402e-01
4.737137258052825928e-01 3.395364284515380859e-01 -1.364312767982482910e-01 1.463412195444107056e-01 -2.216966263949871063e-02 -7.586985826492309570e-01 -1.672050207853317261e-01 1.273127794265747070e-01
1.485033892095088959e-02 7.332285642623901367e-01 3.017330467700958252e-01 -4.993627369403839111e-01 1.818242818117141724e-01 8.469208329916000366e-02 -1.546848118305206299e-01 -2.399774938821792603e-01
4.545819759368896484e-01 3.269716799259185791e-01 -9.442200511693954468e-02 -1.159554347395896912e-01 4.023431241512298584e-01 -6.298954486846923828e-01 3.241153657436370850e-01 -1.960927806794643402e-02
2.417843937873840332e-01 -1.263162642717361450e-01 4.311232361942529678e-03 -3.582883775234222412e-01 -2.503850460052490234e-01 -8.178319931030273438e-01 4.093188792467117310e-02 2.529389858245849609e-01
4.637282192707061768e-01 7.828344702720642090e-01 -1.369118988513946533e-01 -2.214854806661605835e-01 9.130797535181045532e-02 -1.928509026765823364e-01 2.015573829412460327e-01 1.348030269145965576e-01
4.599807262420654297e-01 5.541331768035888672e-01 3.519750535488128662e-01 -1.206655949354171753e-01 5.587821602821350098e-01 -6.302869319915771484e-02 -1.198564246296882629e-01 -1.110476180911064148e-01
2.607507705688476562e-01 6.032106876373291016e-01 -2.780027985572814941e-01 -3.016272932291030884e-02 5.640813708305358887e-01 -1.191432625055313110e-01 -3.798029422760009766e-01 1.154011115431785583e-01
5.052955150604248047e-01 4.255221486091613770e-01 4.247840344905853271e-01 3.299917653203010559e-02 2.530635595321655273e-01 -5.370064377784729004e-01 6.220435351133346558e-02 1.605938971042633057e-01
5.596515536308288574e-01 5.064336061477661133e-01 -2.323416471481323242e-01 8.226846158504486084e-02 3.151102364063262939e-01 -4.995590150356292725e-01 -1.438889950513839722e-01 -2.615723991766571999e-03
-4.365583360195159912e-01 6.832362413406372070e-01 3.102909624576568604e-01 -3.707923591136932373e-01 2.938116788864135742e-01 -1.406682133674621582e-01 -4.095860198140144348e-02 -3.236133232712745667e-02
3.464805185794830322e-01 -4.788812249898910522e-02 5.591519549489021301e-02 -3.379228711128234863e-01 1.154514551162719727e-01 -4.048764109611511230e-01 -6.096870303153991699e-01 4.597469568252563477e-01
4.350313842296600342e-01 8.017995953559875488e-01 2.718988955020904541e-01 -5.448999628424644470e-02 1.190280467271804810e-01 -1.320756077766418457e-01 -1.263150870800018311e-01 2.083259671926498413e-01
-2.594398856163024902e-01 1.248058751225471497e-01 3.828930258750915527e-01 -2.785723805427551270e-01 -6.448365747928619385e-02 -7.414613366127014160e-01 1.194534376263618469e-01 3.531467914581298828e-01
8.869678527116775513e-02 -1.362337023019790649e-01 7.174029946327209473e-02 -6.075738072395324707e-01 2.904005348682403564e-02 -6.844573020935058594e-01 2.993071973323822021e-01 2.009249478578567505e-01
4.949645325541496277e-02 -3.016266785562038422e-02 3.007625341415405273e-01 -3.076445162296295166e-01 2.230716496706008911e-01 -4.418260753154754639e-01 -7.096436619758605957e-01 2.509413361549377441e-01
1.640063896775245667e-02 -6.511045247316360474e-02 1.685731112957000732e-02 -5.199790000915527344e-01 7.845000624656677246e-01 -2.801052629947662354e-01 -4.026045557111501694e-03 1.758230477571487427e-01
4.953857064247131348e-01 7.549172639846801758e-01 -1.303576976060867310e-01 -2.456012815237045288e-01 1.520387977361679077e-01 -1.423868536949157715e-01 2.371664643287658691e-01 -8.798946440219879150e-02
1.832447499036788940e-01 -2.023521959781646729e-01 1.951473355293273926e-01 -5.659127831459045410e-01 2.764299809932708740e-01 -4.169457852840423584e-01 -5.615502595901489258e-01 -3.923092409968376160e-02
3.557618558406829834e-01 -1.730741262435913086e-01 2.023852020502090454e-01 -3.604910075664520264e-01 1.742816120386123657e-01 -4.666242897510528564e-01 -5.839253664016723633e-01 2.889363169670104980e-01
-3.144979178905487061e-01 6.767151355743408203e-01 -1.570882946252822876e-01 -1.981243342161178589e-01 -3.363395109772682190e-02 -4.436653554439544678e-01 -4.219155311584472656e-01 5.687393620610237122e-02
-5.176149010658264160e-01 6.069632172584533691e-01 -1.816099286079406738e-01 -3.881255984306335449e-01 4.303085431456565857e-02 -3.010762035846710205e-01 -2.858071923255920410e-01 7.656680792570114136e-02
-2.039478868246078491e-01 -1.746764183044433594e-01 2.088100463151931763e-01 -4.452549219131469727e-01 2.693597078323364258e-01 -6.403506994247436523e-01 -4.216319918632507324e-01 -1.601960510015487671e-01
-1.258949488401412964e-01 4.698833227157592773e-01 -1.896097511053085327e-02 3.786224499344825745e-02 5.561038851737976074e-01 -6.341488361358642578e-01 3.660887852311134338e-02 -2.209757864475250244e-01
3.493344485759735107e-01 8.051981925964355469e-01 3.866998255252838135e-01 -2.454267591238021851e-01 -7.791801542043685913e-02 -8.814591914415359497e-02 -2.803900651633739471e-02 7.227136194705963135e-02
3.290862739086151123e-01 2.344338595867156982e-01 3.301618397235870361e-01 -2.845917269587516785e-02 6.272634267807006836e-01 -4.013356566429138184e-01 3.149718046188354492e-02 4.140101671218872070e-01
-7.618458569049835205e-02 6.422316282987594604e-02 5.325573086738586426e-01 -2.872087359428405762e-01 -2.437992021441459656e-03 -6.712310910224914551e-01 1.779266595840454102e-01 3.764971196651458740e-01
5.090957134962081909e-02 2.498308122158050537e-01 -1.109616905450820923e-01 -6.335329413414001465e-01 -3.908906579017639160e-01 -2.906125783920288086e-01 -4.376259744167327881e-01 3.042182624340057373e-01
-1.510597318410873413e-01 6.952118277549743652e-01 -3.142906725406646729e-01 -5.008798837661743164e-01 2.490606009960174561e-01 -1.062952503561973572e-01 2.169983834028244019e-01 -1.542197316884994507e-01
3.581509366631507874e-02 2.155258953571319580e-01 2.237985432147979736e-01 -6.965645551681518555e-01 3.473708331584930420e-01 -2.087542116641998291e-01 3.689131438732147217e-01 3.415206372737884521e-01
2.130295634269714355e-01 2.867595553398132324e-01 1.756764501333236694e-01 -4.075632393360137939e-01 -2.334346324205398560e-01 -5.909892916679382324e-01 4.678987860679626465e-01 2.296257466077804565e-01
-1.651582270860671997e-01 2.413659095764160156e-01 1.536426991224288940e-01 -6.712416410446166992e-01 4.750034511089324951e-01 -7.312863320112228394e-02 6.332959979772567749e-02 4.531084001064300537e-01
1.007525771856307983e-01 -9.572388231754302979e-02 -1.634333729743957520e-01 -7.005542516708374023e-01 2.234326452016830444e-01 -4.521889686584472656e-01 -1.843968927860260010e-01 -4.180905520915985107e-01
4.943388979882001877e-03 -4.837942495942115784e-02 -2.060941159725189209e-01 -4.538279175758361816e-01 7.855176925659179688e-01 -2.114013731479644775e-01 -2.150618731975555420e-01 2.030274420976638794e-01
-2.005538493394851685e-01 2.059256732463836670e-01 -1.139217391610145569e-01 -4.005723595619201660e-01 1.266720443964004517e-01 -3.616410195827484131e-01 -6.188533902168273926e-01 -4.627383649349212646e-01
6.912434697151184082e-01 5.709506273269653320e-01 -1.105262786149978638e-01 -2.501895725727081299e-01 3.317250311374664307e-01 -3.100585564970970154e-02 5.582965910434722900e-02 8.524848520755767822e-02
2.196074277162551880e-01 7.743471860885620117e-01 2.254538089036941528e-01 -3.986668288707733154e-01 3.162796199321746826e-01 1.833065450191497803e-01 5.210424307733774185e-03 -9.344958513975143433e-02
-1.356541179120540619e-02 6.803120374679565430e-01 1.929764300584793091e-01 -3.061345517635345459e-01 4.687141478061676025e-01 1.475477665662765503e-01 -2.897776365280151367e-01 -2.838994264602661133e-01
-9.135878086090087891e-02 5.779172759503126144e-03 9.834866970777511597e-02 -1.936575323343276978e-01 -8.507038466632366180e-03 -6.238136887550354004e-01 -6.837660074234008789e-01 2.961294651031494141e-01
-1.076589990407228470e-02 -1.462756246328353882e-01 3.748436272144317627e-01 -3.472361862659454346e-01 -1.624709963798522949e-01 -8.041307330131530762e-01 -7.499123364686965942e-02 1.968753635883331299e-01
-2.150362581014633179e-01 3.902165591716766357e-01 -1.454615592956542969e-01 -5.505871772766113281e-01 3.780317902565002441e-01 -3.896966874599456787e-01 4.208937287330627441e-01 -7.254116237163543701e-02
3.055284619331359863e-01 2.026132941246032715e-01 -2.084137499332427979e-01 -6.843723058700561523e-01 -1.354916840791702271e-01 -2.872672677040100098e-02 -4.215622246265411377e-01 3.961067795753479004e-01
3.592892587184906006e-01 -2.623722255229949951e-01 4.263291656970977783e-01 -4.043891131877899170e-01 2.016122341156005859e-01 -5.306866168975830078e-01 -3.579572737216949463e-01 -7.984884083271026611e-02
4.573750197887420654e-01 2.905044257640838623e-01 -9.472867846488952637e-02 1.913632452487945557e-01 2.784914970397949219e-01 -6.707150340080261230e-01 -2.716869413852691650e-01 2.441146820783615112e-01
3.804640611633658409e-03 2.651455402374267578e-01 2.983966767787933350e-01 -2.323984801769256592e-01 -1.920276284217834473e-01 -7.342699170112609863e-01 2.170669287443161011e-01 4.043373167514801025e-01
1.269934177398681641e-01 -3.440055996179580688e-02 -9.637583047151565552e-03 -5.111095905303955078e-01 2.304095625877380371e-01 -4.173879921436309814e-01 -5.393129587173461914e-01 -4.507810473442077637e-01
2.665674686431884766e-01 -4.195385426282882690e-02 -1.741647347807884216e-02 -3.137717247009277344e-01 -2.350318580865859985e-01 -8.351817131042480469e-01 1.885328143835067749e-01 2.002808004617691040e-01
-5.123571678996086121e-02 3.136391639709472656e-01 -3.336910158395767212e-02 -6.518334150314331055e-01 2.806658148765563965e-01 -7.479111105203628540e-02 1.756797581911087036e-01 5.981429219245910645e-01
3.077704012393951416e-01 -2.264852970838546753e-01 -2.133109122514724731e-01 -6.755105853080749512e-01 6.059174984693527222e-02 -4.731241762638092041e-01 -3.386648893356323242e-01 -9.976891428232192993e-02
-2.783188521862030029e-01 -4.749288409948348999e-02 2.032007575035095215e-01 -2.754725515842437744e-01 8.255985379219055176e-02 -6.513608694076538086e-01 -5.847929120063781738e-01 1.733134984970092773e-01
8.474026620388031006e-02 5.654100775718688965e-01 4.786409437656402588e-01 4.752290621399879456e-02 4.284462034702301025e-01 -4.938240349292755127e-01 9.800681471824645996e-02 6.885758042335510254e-02
-1.800106763839721680e-01 7.720530033111572266e-02 -7.326527684926986694e-02 -5.540786385536193848e-01 -1.959450989961624146e-01 -7.418941259384155273e-01 1.802536398172378540e-01 1.672480702400207520e-01
-1.738927811384201050e-01 -1.562803238630294800e-01 2.811989486217498779e-01 -4.913922548294067383e-01 4.472878277301788330e-01 -4.390035867691040039e-01 -4.635840654373168945e-01 -1.307581514120101929e-01
1.116950064897537231e-01 4.427990317344665527e-02 -1.551381796598434448e-01 -6.482530236244201660e-01 -2.178926914930343628e-01 -3.881736993789672852e-01 -4.429496228694915771e-01 3.832798302173614502e-01
-1.244121138006448746e-02 -2.348072081804275513e-01 2.234701663255691528e-01 -4.371403753757476807e-01 5.205065011978149414e-01 -4.469728767871856689e-01 -4.764531254768371582e-01 -7.720587402582168579e-02
2.056211978197097778e-01 -1.372509449720382690e-01 7.290545850992202759e-02 -7.946185469627380371e-01 7.802710682153701782e-02 -2.353403717279434204e-01 -4.032193124294281006e-01 2.794443368911743164e-01
1.877453923225402832e-01 -1.772736459970474243e-01 -6.116715446114540100e-02 -5.259544849395751953e-01 -1.535202860832214355e-01 -7.607398033142089844e-01 1.346443295478820801e-01 1.803706437349319458e-01
5.843226909637451172e-01 6.038935184478759766e-01 1.508457511663436890e-01 3.947605937719345093e-02 1.993248611688613892e-01 -3.806814253330230713e-01 -1.525922864675521851e-01 2.482610791921615601e-01
6.324712634086608887e-01 5.324407815933227539e-01 -4.781990498304367065e-02 4.329014942049980164e-02 -1.099055036902427673e-01 -5.232980251312255859e-01 -8.913569897413253784e-02 -1.358708143234252930e-01
1.012914702296257019e-01 6.103547215461730957e-01 4.869852960109710693e-01 -3.454117178916931152e-01 -1.471505016088485718e-01 -1.803046911954879761e-01 1.981081627309322357e-02 4.540790915489196777e-01
6.959713250398635864e-02 4.387247189879417419e-02 -3.552781343460083008e-01 -5.548096299171447754e-01 6.314557194709777832e-01 -3.833123445510864258e-01 4.691284894943237305e-02 1.064413934946060181e-01
-4.009867310523986816e-01 6.869856119155883789e-01 1.460556238889694214e-01 -1.878810822963714600e-01 3.826411664485931396e-01 -2.781514637172222137e-02 -3.977222144603729248e-01 -7.251187413930892944e-02
4.889296889305114746e-01 -4.828717559576034546e-02 2.751535177230834961e-01 -2.397314161062240601e-01 1.656492501497268677e-01 -3.234516680240631104e-01 -6.448028683662414551e-01 2.785753309726715088e-01
-4.364752471446990967e-01 6.381207704544067383e-01 2.323942482471466064e-01 -4.377228021621704102e-01 8.210375905036926270e-02 -3.350624144077301025e-01 -1.892396360635757446e-01 -4.316869378089904785e-02
-7.545904722064733505e-03 8.919117599725723267e-02 9.649744629859924316e-02 -7.039538621902465820e-01 3.308507502079010010e-01 -2.695014178752899170e-01 3.439026772975921631e-01 4.321608543395996094e-01
1.050374060869216919e-01 1.641038209199905396e-01 2.874521166086196899e-02 -9.497806429862976074e-01 -1.893372237682342529e-01 -1.161620914936065674e-01 -7.260558754205703735e-02 6.718356907367706299e-02
3.295625448226928711e-01 2.965772151947021484e-02 -4.005765169858932495e-02 -2.334928512573242188e-01 -2.824180722236633301e-01 -7.453661561012268066e-01 9.689156711101531982e-02 4.355074763298034668e-01
1.207499206066131592e-01 6.532614827156066895e-01 5.073103904724121094e-01 -4.492706060409545898e-01 2.245512157678604126e-01 1.466955393552780151e-01 -6.641617417335510254e-02 1.520106196403503418e-01
2.200375944375991821e-01 8.384380340576171875e-01 1.163982376456260681e-01 -3.424624800682067871e-01 2.212147712707519531e-01 9.081906080245971680e-02 -9.915983676910400391e-02 2.252980321645736694e-01
2.766950130462646484e-01 -8.414774201810359955e-03 -6.729823350906372070e-02 -4.023407995700836182e-01 5.998421832919120789e-02 -3.305077552795410156e-01 -6.248726844787597656e-01 5.036492943763732910e-01
7.167546451091766357e-02 -2.264384478330612183e-01 1.465795338153839111e-01 -4.248098134994506836e-01 4.336881265044212341e-02 -6.898673176765441895e-01 -4.701000750064849854e-01 2.069960832595825195e-01
2.823806703090667725e-01 -1.819040030241012573e-01 6.485906988382339478e-02 -6.664116978645324707e-01 -1.830315776169300079e-02 -4.225937724113464355e-01 -3.672147691249847412e-01 3.536856770515441895e-01
1.149627566337585449e-01 -4.836689215153455734e-03 3.664048016071319580e-02 -6.626617908477783203e-01 3.383228778839111328e-01 -1.439605355262756348e-01 -5.424474477767944336e-01 -3.418488800525665283e-01
1.583287864923477173e-01 8.264228105545043945e-01 3.592233061790466309e-01 -2.984674572944641113e-01 -9.009326994419097900e-02 -1.533906608819961548e-01 2.051107585430145264e-01 1.081434823572635651e-02
-1.590986251831054688e-01 4.917657077312469482e-01 -1.294511109590530396e-01 -4.052053987979888916e-01 2.571803033351898193e-01 -5.122123956680297852e-01 4.379885792732238770e-01 -1.776734590530395508e-01
-4.701218605041503906e-01 4.647699594497680664e-01 5.136139392852783203e-01 -3.336265683174133301e-01 2.903965413570404053e-01 -1.930458396673202515e-01 -2.171669155359268188e-01 -1.382394880056381226e-01
1.857372522354125977e-01 6.663690805435180664e-01 3.421797156333923340e-01 -4.814886748790740967e-01 3.276174366474151611e-01 2.284676581621170044e-01 -8.927067369222640991e-02 7.096305489540100098e-02
3.421221673488616943e-01 5.464692711830139160e-01 -1.217047795653343201e-01 -1.045307666063308716e-01 5.890241861343383789e-01 -3.721627593040466309e-01 2.452913075685501099e-01 1.138532236218452454e-01
5.857351794838905334e-02 -1.201223060488700867e-01 -1.378307640552520752e-01 -6.155234575271606445e-01 1.863200664520263672e-01 -5.515580773353576660e-01 -2.407307177782058716e-01 -4.328865408897399902e-01
1.726395636796951294e-01 -7.123360782861709595e-02 -2.287171185016632080e-01 -7.658369541168212891e-01 1.608105897903442383e-01 -3.598317801952362061e-01 -1.835116744041442871e-01 -3.705240786075592041e-01
-1.741390377283096313e-01 5.671263337135314941e-01 -3.210390210151672363e-01 -5.201216936111450195e-01 2.260497510433197021e-01 -2.766575515270233154e-01 3.587607145309448242e-01 -1.345497369766235352e-01
4.077365156263113022e-03 5.228932499885559082e-01 3.339129388332366943e-01 -2.237036637961864471e-02 5.290098786354064941e-01 -5.281653404235839844e-01 2.122447788715362549e-01 -1.034879684448242188e-01
-8.194791525602340698e-02 -1.609900444746017456e-01 2.289095371961593628e-01 -2.694656252861022949e-01 3.273798227310180664e-01 -6.610228419303894043e-01 -5.254366397857666016e-01 -1.488052755594253540e-01
1.479579806327819824e-01 3.115199506282806396e-01 1.388288140296936035e-01 -3.527818322181701660e-01 4.773164987564086914e-01 -5.043329000473022461e-01 4.016492962837219238e-01 -3.063176572322845459e-01
-1.782056502997875214e-02 1.854294836521148682e-01 -1.532555222511291504e-01 -5.743871331214904785e-01 1.458624899387359619e-01 -6.209315061569213867e-01 4.526232182979583740e-01 1.382536720484495163e-02
2.363615855574607849e-02 7.650588750839233398e-01 5.261189118027687073e-02 -2.707303464412689209e-01 4.306766986846923828e-01 7.588520646095275879e-02 -2.979294657707214355e-01 -2.409569621086120605e-01
3.720278143882751465e-01 3.058369457721710205e-01 2.231452912092208862e-01 2.487612329423427582e-02 2.149701863527297974e-02 -8.091528415679931641e-01 2.426854670047760010e-01 5.966388806700706482e-02
3.664768934249877930e-01 7.230152487754821777e-01 4.048619568347930908e-01 -1.073221340775489807e-01 2.675608396530151367e-01 -2.298608422279357910e-01 1.551514267921447754e-01 -1.378971636295318604e-01
1.772332191467285156e-01 6.283077001571655273e-01 -2.718043625354766846e-01 -1.139845140278339386e-02 -2.404613494873046875e-01 -5.439136028289794922e-01 -1.915479749441146851e-01 -3.308410048484802246e-01
1.769455075263977051e-01 -1.965688467025756836e-01 -3.841862827539443970e-02 -8.379417061805725098e-01 2.488941252231597900e-01 -1.680956631898880005e-01 -3.406079113483428955e-01 1.421628594398498535e-01
2.896409034729003906e-01 3.599357008934020996e-01 4.604350030422210693e-01 8.143313229084014893e-02 2.139544934034347534e-01 -6.692504286766052246e-01 1.002333462238311768e-01 2.533840835094451904e-01
-1.550029069185256958e-01 4.698300659656524658e-01 -2.120033055543899536e-01 7.412803173065185547e-02 5.060353875160217285e-01 -4.758901298046112061e-01 -3.491627275943756104e-01 -3.167583942413330078e-01
-1.791622787714004517e-01 6.106128096580505371e-01 6.527544260025024414e-01 -3.403064608573913574e-01 7.674463093280792236e-02 -1.362178027629852295e-01 -1.634776145219802856e-01 4.456796124577522278e-02
1.765445917844772339e-01 3.362159430980682373e-01 -2.748935520648956299e-01 -2.475655674934387207e-01 3.707124590873718262e-01 -6.310990452766418457e-01 4.207573533058166504e-01 -7.864525169134140015e-02
2.249995619058609009e-01 2.579186260700225830e-01 1.081386283040046692e-01 -3.513542711734771729e-01 -2.789357006549835205e-01 -6.371226310729980469e-01 3.236514329910278320e-01 3.990349471569061279e-01
-2.983288764953613281e-01 6.885549426078796387e-01 -5.441281571984291077e-02 -5.167878270149230957e-01 1.550967693328857422e-01 -3.984563797712326050e-02 -1.416673213243484497e-01 3.480648398399353027e-01
4.140946567058563232e-01 -3.654851019382476807e-02 -1.828621327877044678e-02 -7.180121541023254395e-01 1.664354056119918823e-01 -2.863443456590175629e-02 -4.330913424491882324e-01 3.085854649543762207e-01
4.103789925575256348e-01 8.037590980529785156e-01 -1.131600290536880493e-01 -2.237172275781631470e-01 1.583754569292068481e-01 -1.601427793502807617e-01 2.608041465282440186e-01 -6.291574984788894653e-02
5.607399940490722656e-01 3.136242926120758057e-01 3.957697451114654541e-01 -5.268994718790054321e-02 4.708900451660156250e-01 -3.124121427536010742e-01 2.616874687373638153e-02 3.282938599586486816e-01
7.760316133499145508e-01 4.251432120800018311e-01 1.339624673128128052e-01 -1.486026793718338013e-01 -1.624905169010162354e-01 -1.470180004835128784e-01 -2.009064406156539917e-01 2.976887524127960205e-01
3.984528779983520508e-01 7.081587910652160645e-01 3.036954998970031738e-01 -4.029727280139923096e-01 2.096554338932037354e-01 1.800405681133270264e-01 -9.224086254835128784e-02 1.581939682364463806e-02
-3.726350963115692139e-01 1.942932605743408203e-01 -2.640403509140014648e-01 -3.969169557094573975e-01 -3.099695444107055664e-01 -5.974071025848388672e-01 -3.359664380550384521e-01 1.740201115608215332e-01
-1.239921897649765015e-01 7.654654234647750854e-02 -4.061392974108457565e-03 -6.208218336105346680e-01 6.838907599449157715e-01 -2.530272603034973145e-01 1.953617781400680542e-01 1.530840843915939331e-01
1.054679229855537415e-01 6.664865463972091675e-02 1.287677418440580368e-02 -3.142949342727661133e-01 -1.487347781658172607e-01 -7.987603545188903809e-01 2.763840854167938232e-01 3.859525024890899658e-01
1.071237865835428238e-02 1.672354787588119507e-01 -2.902305722236633301e-01 1.090250015258789062e-01 1.419643610715866089e-01 -8.685611486434936523e-01 -2.660327851772308350e-01 -1.745608299970626831e-01
2.254353761672973633e-01 -1.807290315628051758e-01 -2.493863739073276520e-02 -6.626983284950256348e-01 1.454871892929077148e-02 -4.113959372043609619e-01 -4.044905602931976318e-01 3.790172934532165527e-01
-3.709583282470703125e-01 6.425703763961791992e-01 4.614712297916412354e-02 -5.939158797264099121e-01 2.479868531227111816e-01 -3.794251754879951477e-02 1.722356490790843964e-02 -1.771838515996932983e-01
2.147497236728668213e-01 -1.143828555941581726e-01 -1.442441940307617188e-01 -7.315695285797119141e-01 2.031133174896240234e-01 -3.462977707386016846e-01 -3.495361804962158203e-01 -3.185060024261474609e-01
-1.402616500854492188e-01 7.919467687606811523e-01 -2.413496971130371094e-01 -4.775124788284301758e-01 3.171747550368309021e-02 -2.403020858764648438e-03 -1.968185789883136749e-02 -2.558904886245727539e-01
5.196993350982666016e-01 7.133294939994812012e-01 -1.971696913242340088e-01 3.746258094906806946e-02 4.768438264727592468e-02 -3.067589700222015381e-01 -1.970372945070266724e-01 2.135321646928787231e-01
1.021370366215705872e-01 -6.621399428695440292e-03 -2.341757863759994507e-01 -6.181758046150207520e-01 9.285059571266174316e-02 -4.781370759010314941e-01 -2.114801704883575439e-01 -5.201773643493652344e-01
4.068549722433090210e-03 7.055034637451171875e-01 2.436143308877944946e-01 -6.310469508171081543e-01 4.573747888207435608e-02 1.404425501823425293e-01 1.464089937508106232e-02 -1.504991501569747925e-01
-4.145739674568176270e-01 5.291877985000610352e-01 -7.934341579675674438e-02 -2.096090465784072876e-01 -2.409786731004714966e-01 -3.343467712402343750e-01 -5.037774443626403809e-01 2.724102139472961426e-01
-1.986625939607620239e-01 7.792413830757141113e-01 4.643479883670806885e-01 -2.579079568386077881e-01 -9.079460799694061279e-02 -2.395624369382858276e-01 -2.344143763184547424e-02 -7.069066911935806274e-02
9.007478505373001099e-02 -5.516776442527770996e-02 -1.152701601386070251e-01 -7.549566626548767090e-01 2.284057140350341797e-01 -2.817165255546569824e-01 -3.594586253166198730e-01 -3.805948793888092041e-01
4.728387668728828430e-02 6.563882827758789062e-01 -5.891451239585876465e-01 -3.137124180793762207e-01 -2.594957053661346436e-01 -1.354247480630874634e-01 -1.576688736677169800e-01 1.042776033282279968e-01
-1.484906822443008423e-01 7.391107082366943359e-01 3.187331371009349823e-03 -5.990234613418579102e-01 4.342922568321228027e-02 1.192010715603828430e-01 -1.666916906833648682e-01 -1.701338291168212891e-01
1.815638691186904907e-01 2.649946808815002441e-01 1.982864290475845337e-01 -3.808692693710327148e-01 -1.154211983084678650e-01 -6.054511666297912598e-01 5.019022822380065918e-01 2.839621305465698242e-01
-4.100886881351470947e-01 7.812404036521911621e-01 7.836604118347167969e-02 -2.118511795997619629e-01 1.270555257797241211e-01 -1.237853690981864929e-01 -3.678094744682312012e-01 6.098183244466781616e-02
-2.193141132593154907e-01 4.036051630973815918e-01 -4.761967062950134277e-01 -5.775064826011657715e-01 7.250265777111053467e-02 -3.686332404613494873e-01 -2.222722470760345459e-01 1.953843981027603149e-01
3.645290434360504150e-01 7.301975488662719727e-01 -2.023786753416061401e-01 -8.872244507074356079e-03 1.173296049237251282e-01 -3.402790725231170654e-01 -1.598666161298751831e-01 -3.711883723735809326e-01
5.258581638336181641e-01 5.858234167098999023e-01 -2.648384571075439453e-01 8.005788177251815796e-02 2.242065966129302979e-01 -2.870768606662750244e-01 -4.069602489471435547e-01 7.373629510402679443e-02
1.185619160532951355e-01 1.244243308901786804e-01 1.490984950214624405e-02 -5.611632466316223145e-01 -1.478994190692901611e-01 -1.754104942083358765e-01 -7.645600438117980957e-01 -1.346854567527770996e-01
-3.450961112976074219e-01 4.512702822685241699e-01 -4.247544705867767334e-01 -1.448628604412078857e-01 4.774226844310760498e-01 -2.484290301799774170e-01 -3.912561535835266113e-01 -1.820202767848968506e-01
-4.864096343517303467e-01 6.104494929313659668e-01 3.177772164344787598e-01 -2.371884137392044067e-01 1.441238522529602051e-01 -1.995030790567398071e-01 -3.812899291515350342e-01 -1.660165190696716309e-01
-1.181883290410041809e-01 6.827018260955810547e-01 8.924619853496551514e-02 -3.355553746223449707e-01 6.214970350265502930e-01 3.056403622031211853e-02 -1.098081916570663452e-01 -1.169447600841522217e-02
2.154924720525741577e-01 2.836556136608123779e-01 -1.862861812114715576e-01 -7.794238924980163574e-01 -5.396621301770210266e-02 8.700307458639144897e-02 -2.907070815563201904e-01 3.686540424823760986e-01
2.533196508884429932e-01 -6.230551376938819885e-02 1.143695116043090820e-01 -6.398943662643432617e-01 1.815752685070037842e-01 -3.043621480464935303e-01 -4.983136355876922607e-01 -3.680754303932189941e-01
2.754277884960174561e-01 -3.410475328564643860e-02 2.505906820297241211e-01 -2.205519080162048340e-01 1.110579371452331543e-01 -4.767890870571136475e-01 -5.958899855613708496e-01 4.656082987785339355e-01
1.672283746302127838e-02 1.551734283566474915e-02 -9.773504920303821564e-03 -4.309277236461639404e-01 8.686792254447937012e-01 -2.334529310464859009e-01 -6.763193756341934204e-02 2.729084575548768044e-03
-1.057793200016021729e-01 -9.800481796264648438e-02 -4.928353428840637207e-02 -4.444935619831085205e-01 7.705820798873901367e-01 -3.552869260311126709e-01 -1.805152148008346558e-01 1.630685329437255859e-01
1.055292114615440369e-01 6.319262385368347168e-01 5.623777508735656738e-01 -1.031122282147407532e-01 6.189786270260810852e-02 -4.703138470649719238e-01 1.330131143331527710e-01 1.411139369010925293e-01
1.412754058837890625e-01 4.454817622900009155e-02 -1.847251504659652710e-01 -9.597588777542114258e-01 4.059603065252304077e-02 -5.810424685478210449e-02 -1.177312880754470825e-01 6.254289299249649048e-02
-5.106122791767120361e-02 3.569044768810272217e-01 6.298977136611938477e-01 -1.210118979215621948e-01 7.263021916151046753e-02 -5.094958543777465820e-01 7.639475166797637939e-02 4.334739148616790771e-01
-9.564947336912155151e-02 6.854324340820312500e-01 1.686990410089492798e-01 -5.984278917312622070e-01 7.444528490304946899e-02 1.789499968290328979e-01 -2.697482407093048096e-01 -1.553344875574111938e-01
3.253581523895263672e-01 7.034553885459899902e-01 1.777880787849426270e-01 -2.485658526420593262e-01 -2.027731090784072876e-01 5.408939719200134277e-02 -4.107310473918914795e-01 3.052153885364532471e-01
1.391499042510986328e-01 4.617254734039306641e-01 5.803351998329162598e-01 -2.445033937692642212e-02 4.246647357940673828e-01 -4.419791698455810547e-01 1.203464493155479431e-01 1.997279971837997437e-01
-5.019031763076782227e-01 5.969578027725219727e-01 3.965183198451995850e-01 -2.042221873998641968e-01 1.709795594215393066e-01 -2.049525678157806396e-01 -3.393492400646209717e-01 -8.002365380525588989e-02
2.155552357435226440e-01 4.001824930310249329e-02 -8.913915604352951050e-02 -4.550387561321258545e-01 1.178978979587554932e-01 -4.859501123428344727e-01 -2.914140522480010986e-01 -6.340023279190063477e-01
-2.864977419376373291e-01 2.102439254522323608e-01 1.562659293413162231e-01 -5.327860713005065918e-01 1.723887622356414795e-01 -3.675408065319061279e-01 1.720563173294067383e-01 6.091213822364807129e-01
3.364853560924530029e-02 7.038973569869995117e-01 2.405645996332168579e-01 -5.515132546424865723e-01 2.342342883348464966e-01 2.569971084594726562e-01 -1.419712156057357788e-01 1.700827106833457947e-02
4.030439257621765137e-01 7.607492804527282715e-01 -1.325904130935668945e-01 -4.795280471444129944e-02 -5.982470512390136719e-02 -2.258469015359878540e-01 -2.009476870298385620e-01 3.794344961643218994e-01
1.866152435541152954e-01 8.193442821502685547e-01 -1.264157742261886597e-01 -2.461023032665252686e-01 -3.771930336952209473e-01 -2.377663254737854004e-01 1.359429657459259033e-01 3.814960597082972527e-03
5.894544720649719238e-02 5.246673822402954102e-01 6.323259472846984863e-01 -6.863124144729226828e-05 1.322263181209564209e-01 -5.415963530540466309e-01 9.051608294248580933e-02 4.909061640501022339e-02
-2.782577872276306152e-01 -3.059453796595335007e-03 3.628900647163391113e-01 -3.658777475357055664e-01 1.501159742474555969e-02 -7.316101789474487305e-01 1.194657608866691589e-01 3.275005519390106201e-01
3.014829456806182861e-01 5.521753057837486267e-02 -1.593544483184814453e-01 -8.142957687377929688e-01 9.479566663503646851e-02 -1.068762224167585373e-02 -3.230397999286651611e-01 3.226958215236663818e-01
-2.896118760108947754e-01 3.867879509925842285e-01 2.072718888521194458e-01 -5.620905756950378418e-01 4.162026345729827881e-01 -1.250011175870895386e-01 1.368438005447387695e-01 4.472544789314270020e-01
-1.494061946868896484e-01 6.371889114379882812e-01 1.370422691106796265e-01 -6.417340040206909180e-01 1.968626976013183594e-01 3.913188353180885315e-02 1.019219979643821716e-01 -3.006505668163299561e-01
-4.143810570240020752e-01 6.343138813972473145e-01 -2.314873635768890381e-01 -2.589016854763031006e-01 4.614049196243286133e-01 -2.013198286294937134e-01 -2.248338162899017334e-01 3.665252402424812317e-02
4.593612551689147949e-01 7.587112188339233398e-01 -7.553591579198837280e-02 4.580553248524665833e-02 1.069569885730743408e-01 -3.414065837860107422e-01 -1.456046849489212036e-01 -2.373641878366470337e-01
1.566805988550186157e-01 4.597734510898590088e-01 -3.442201018333435059e-02 -2.568075358867645264e-01 -1.389302313327789307e-01 -6.436607241630554199e-01 3.294761478900909424e-01 3.934073746204376221e-01
4.357057511806488037e-01 -5.021482706069946289e-02 -9.192732977680861950e-05 -2.916651964187622070e-01 1.274074912071228027e-01 -3.996937274932861328e-01 -5.109800100326538086e-01 5.343052148818969727e-01
2.284272341057658195e-03 -5.394498631358146667e-02 -2.937028110027313232e-01 -7.254122495651245117e-01 -6.583212316036224365e-02 -5.870545506477355957e-01 -1.923917979001998901e-02 1.877856850624084473e-01
2.579042613506317139e-01 7.539129853248596191e-01 3.484543561935424805e-01 -1.408417224884033203e-01 -2.534712255001068115e-01 -1.501641422510147095e-01 -2.381795793771743774e-01 2.834031283855438232e-01
-3.961591422557830811e-02 5.587474703788757324e-01 1.000641807913780212e-01 -7.705877423286437988e-01 2.103233784437179565e-01 1.782354414463043213e-01 7.272475212812423706e-02 3.347796946763992310e-02
-5.598474740982055664e-01 5.086932778358459473e-01 4.746911302208900452e-02 -1.770504862070083618e-01 -2.310699224472045898e-02 -5.892013311386108398e-01 -1.194171607494354248e-01 -1.795807629823684692e-01
-3.224207833409309387e-02 2.402665764093399048e-01 1.845446377992630005e-01 -8.637737035751342773e-01 2.875871360301971436e-01 8.547803014516830444e-02 2.786441333591938019e-02 2.651063799858093262e-01
-2.215450853109359741e-01 2.145027816295623779e-01 -2.746666073799133301e-01 -6.014345288276672363e-01 5.827327370643615723e-01 -3.229658305644989014e-01 1.104922071099281311e-01 -1.079280003905296326e-01
-4.629121348261833191e-02 6.800416707992553711e-01 4.823218286037445068e-01 -2.459632605314254761e-01 -8.448571711778640747e-02 -1.330206841230392456e-01 -2.020870745182037354e-01 4.202339351177215576e-01
-6.118932366371154785e-02 3.160158395767211914e-01 2.792564034461975098e-01 1.972767710685729980e-01 3.819896280765533447e-01 -7.798456549644470215e-01 -5.750320479273796082e-02 1.486793309450149536e-01
4.623835384845733643e-01 6.774473190307617188e-01 -2.894399166107177734e-01 -8.575889468193054199e-02 3.786193728446960449e-01 -2.156893759965896606e-01 -2.044071555137634277e-01 -6.693241745233535767e-02
6.511695683002471924e-02 4.974934160709381104e-01 -5.554524064064025879e-01 -2.599706947803497314e-01 -3.629037439823150635e-01 -4.846380650997161865e-01 5.907996371388435364e-02 4.565341770648956299e-02
1.194813251495361328e-01 1.449215319007635117e-02 -1.724062263965606689e-01 -4.655189812183380127e-01 2.077150642871856689e-01 -5.177770853042602539e-01 -2.145865410566329956e-01 -6.178966164588928223e-01
5.002176761627197266e-02 7.453036308288574219e-01 5.637004971504211426e-01 -2.986392378807067871e-01 4.152767360210418701e-02 -1.438575387001037598e-01 1.095764786005020142e-01 -2.550106681883335114e-02
9.634489566087722778e-02 3.799270093441009521e-01 -2.565270066261291504e-01 -2.256808802485466003e-02 6.340090036392211914e-01 -5.813888311386108398e-01 2.095200493931770325e-02 -1.990941911935806274e-01
-3.314154222607612610e-02 4.893232882022857666e-01 2.744410634040832520e-01 -3.231329098343849182e-02 6.817894577980041504e-01 -4.405244290828704834e-01 1.118600144982337952e-01 1.081254929304122925e-01
2.596843838691711426e-01 2.230633944272994995e-01 1.332289427518844604e-01 8.267604559659957886e-02 1.830180138349533081e-01 -8.941043615341186523e-01 1.428639590740203857e-01 6.995015591382980347e-02
-4.926262199878692627e-01 4.357012808322906494e-01 -2.336844354867935181e-01 -2.071100175380706787e-01 -9.524461627006530762e-02 -6.088427901268005371e-01 -3.000814616680145264e-01 1.307276170700788498e-02
-2.730982005596160889e-01 8.335607647895812988e-01 6.799948215484619141e-02 -3.427386283874511719e-01 2.332061380147933960e-01 5.939848255366086960e-03 -2.269040495157241821e-01 -5.093535035848617554e-02
6.905947923660278320e-01 2.163885235786437988e-01 -1.955913156270980835e-01 -1.266992688179016113e-01 4.513116776943206787e-01 -4.387489557266235352e-01 1.382298469543457031e-01 8.158221095800399780e-02
1.525127738714218140e-01 6.093395948410034180e-01 4.621729850769042969e-01 -4.778498113155364990e-01 1.765548139810562134e-01 2.570771872997283936e-01 -2.432414442300796509e-01 8.410727232694625854e-02
2.953384518623352051e-01 5.393546819686889648e-01 4.626331627368927002e-01 4.817824065685272217e-02 2.355347573757171631e-01 -4.624975323677062988e-01 2.895517647266387939e-02 3.678343594074249268e-01
1.540760844945907593e-01 8.362406492233276367e-01 4.403984844684600830e-01 -1.831037998199462891e-01 1.203485205769538879e-01 -1.142975687980651855e-01 -6.596714258193969727e-02 -1.326079517602920532e-01
-1.063245385885238647e-01 2.533954083919525146e-01 -8.908256888389587402e-02 1.497814655303955078e-01 2.569274008274078369e-01 -8.696979880332946777e-01 -1.834321767091751099e-01 -1.951458454132080078e-01
-5.619549006223678589e-02 2.938016057014465332e-01 -1.896481364965438843e-01 -2.702495753765106201e-01 1.257693469524383545e-01 -5.091076493263244629e-01 -5.895695090293884277e-01 4.229901432991027832e-01
2.301492691040039062e-01 3.357091546058654785e-01 2.040057927370071411e-01 -2.190468013286590576e-01 -2.661748230457305908e-01 -6.534126996994018555e-01 3.974322080612182617e-01 2.982974946498870850e-01
-2.313294112682342529e-01 2.277146577835083008e-01 -1.749666929244995117e-01 5.487230420112609863e-02 3.702821731567382812e-01 -8.301803469657897949e-01 -7.195253670215606689e-02 -1.718220710754394531e-01
-2.900450490415096283e-02 3.807917982339859009e-02 4.276150166988372803e-01 -1.426483690738677979e-01 3.826743960380554199e-01 -6.631489396095275879e-01 9.799797087907791138e-02 4.457531571388244629e-01
8.898933418095111847e-03 6.640712022781372070e-01 6.358065605163574219e-01 -2.871013283729553223e-01 2.249386608600616455e-01 -1.021970510482788086e-01 -8.218305185437202454e-03 1.055642962455749512e-01
9.025432169437408447e-02 2.172509394586086273e-02 -9.796480834484100342e-02 -9.051914215087890625e-01 -2.114425040781497955e-02 -1.634928435087203979e-01 -3.676215112209320068e-01 -9.547609835863113403e-03
-8.298695087432861328e-03 4.000538289546966553e-01 -3.457140624523162842e-01 -6.056279540061950684e-01 1.434560120105743408e-01 -5.293450355529785156e-01 2.254935055971145630e-01 4.417769610881805420e-02
7.051966786384582520e-01 6.088802218437194824e-01 -9.629902243614196777e-02 -7.617218047380447388e-02 9.223855286836624146e-02 -1.201146841049194336e-01 -2.437942773103713989e-01 1.857838332653045654e-01
1.891306936740875244e-01 6.146764159202575684e-01 2.377842366695404053e-01 -2.424542456865310669e-01 6.693229079246520996e-01 7.110539823770523071e-02 -1.121336668729782104e-01 -7.385244220495223999e-02
1.598745584487915039e-01 2.265207171440124512e-01 -6.394774466753005981e-02 -1.793309897184371948e-01 3.382550776004791260e-01 -7.841404676437377930e-01 3.666568100452423096e-01 -1.521500051021575928e-01
-4.453344643115997314e-02 5.769742727279663086e-01 6.839887052774429321e-02 -7.558562755584716797e-01 1.296104937791824341e-01 5.997506435960531235e-03 2.456713020801544189e-01 1.092291697859764099e-01
-2.297925502061843872e-01 6.581932902336120605e-01 2.103640288114547729e-01 -3.498930633068084717e-01 2.025702744722366333e-01 7.127040624618530273e-02 -4.740720987319946289e-01 -2.764779925346374512e-01
3.546347841620445251e-02 -2.491910904645919800e-01 -6.924373656511306763e-02 -5.978434681892395020e-01 5.964640527963638306e-02 -5.816105604171752930e-01 -4.758379161357879639e-01 -7.864004373550415039e-02
-5.352978110313415527e-01 5.685702562332153320e-01 3.108416795730590820e-01 -1.552206724882125854e-01 1.411092728376388550e-01 -2.404080927371978760e-01 -4.331874549388885498e-01 -6.409999728202819824e-02
2.920665442943572998e-01 3.646847605705261230e-01 -3.712733834981918335e-02 -2.105503678321838379e-01 4.200869202613830566e-01 -6.303397417068481445e-01 3.914549052715301514e-01 9.462670236825942993e-02
1.350122392177581787e-01 3.844087123870849609e-01 1.871314197778701782e-01 -5.749962329864501953e-01 3.443859219551086426e-01 -9.740554541349411011e-02 1.889917403459548950e-01 -5.518655776977539062e-01
3.472982645034790039e-01 7.266566157341003418e-01 2.125321626663208008e-01 -4.740648269653320312e-01 -2.446803823113441467e-02 1.842592656612396240e-01 -1.695811152458190918e-01 1.346805542707443237e-01
1.412125080823898315e-01 6.594825983047485352e-01 8.483260124921798706e-02 -2.439893931150436401e-01 1.783759444952011108e-01 -4.464256167411804199e-01 4.955597817897796631e-01 4.148459434509277344e-02
-5.931136012077331543e-02 2.265710085630416870e-01 -1.082972344011068344e-02 -5.961659550666809082e-01 5.299768447875976562e-01 -1.151911392807960510e-01 1.605587154626846313e-01 5.193198323249816895e-01
4.646884500980377197e-01 7.741684317588806152e-01 -9.985364973545074463e-02 -1.175038293004035950e-01 5.550473928451538086e-02 -1.457146108150482178e-01 -1.883214563131332397e-01 3.180746436119079590e-01
-1.485910415649414062e-01 -1.797914505004882812e-01 1.050056815147399902e-01 -6.055202484130859375e-01 3.263478875160217285e-01 -4.876964688301086426e-01 -4.509485065937042236e-01 -1.421605050563812256e-01
-1.150408983230590820e-01 -1.505918949842453003e-01 2.002511322498321533e-01 -5.371947884559631348e-01 1.761435121297836304e-01 -5.638495683670043945e-01 -4.736962914466857910e-01 -2.491341233253479004e-01
5.418995022773742676e-01 6.754142642021179199e-01 -4.651572555303573608e-02 -2.542955279350280762e-01 4.124296307563781738e-01 -5.762368813157081604e-02 3.401783108711242676e-02 -9.356638044118881226e-02
1.701911240816116333e-01 -6.889962404966354370e-02 -9.311954490840435028e-03 -8.441105484962463379e-01 1.175822913646697998e-01 -1.553473323583602905e-01 -4.130693674087524414e-01 -2.123530507087707520e-01
5.218808650970458984e-01 6.504715085029602051e-01 -2.723976671695709229e-01 -1.593397706747055054e-01 -2.846786677837371826e-01 -3.373531103134155273e-01 8.543102443218231201e-02 5.282026156783103943e-02
3.233089148998260498e-01 -7.024630904197692871e-03 1.025121193379163742e-02 -6.297112107276916504e-01 -3.808648139238357544e-02 -3.521582186222076416e-01 -3.996106684207916260e-01 -4.621967971324920654e-01
4.077254235744476318e-01 6.443781256675720215e-01 -8.168701082468032837e-02 -1.646035015583038330e-01 2.698404192924499512e-01 -3.818489909172058105e-01 3.355508744716644287e-01 -2.314151823520660400e-01
-4.385385513305664062e-01 5.589504241943359375e-01 4.966524541378021240e-01 -2.650233209133148193e-01 2.651823461055755615e-01 -1.636692285537719727e-01 -2.828115522861480713e-01 3.557672351598739624e-02
1.427449733018875122e-01 -1.858016103506088257e-01 1.678064167499542236e-01 -5.409767031669616699e-01 2.836392819881439209e-01 -4.694340229034423828e-01 -4.480007588863372803e-01 -3.503749370574951172e-01
2.504309415817260742e-01 6.611294746398925781e-01 6.103500127792358398e-01 -2.864044904708862305e-01 -6.884171068668365479e-02 -1.501645147800445557e-01 1.303156912326812744e-01 -3.696882724761962891e-02
-3.260237872600555420e-01 6.874135732650756836e-01 3.607301414012908936e-01 -5.134347081184387207e-01 8.625961095094680786e-02 -1.282538324594497681e-01 5.680540576577186584e-02 -1.769352518022060394e-02
9.091540426015853882e-02 3.048459887504577637e-01 7.270421087741851807e-02 -3.931364119052886963e-01 1.873202994465827942e-02 -6.053451895713806152e-01 5.422255992889404297e-01 2.795689105987548828e-01
-1.353328227996826172e-01 -1.311940103769302368e-01 1.292535960674285889e-01 -4.604717195034027100e-01 -1.213821675628423691e-02 -6.147383451461791992e-01 -5.690543055534362793e-01 1.840086877346038818e-01
2.173430621623992920e-01 6.880474686622619629e-01 -2.901225984096527100e-01 2.830668538808822632e-02 -1.101481076329946518e-02 -4.562309086322784424e-01 -2.659097909927368164e-01 -3.397124111652374268e-01
2.123648673295974731e-01 2.580389678478240967e-01 2.067648321390151978e-01 6.266838312149047852e-02 3.583405613899230957e-01 -8.226957321166992188e-01 1.862158179283142090e-01 4.153890535235404968e-02
-1.543308049440383911e-01 1.523168683052062988e-01 -9.344465285539627075e-02 -7.132004499435424805e-01 -1.329764071851968765e-02 -5.834317207336425781e-01 3.073935806751251221e-01 -2.312369085848331451e-02
3.625529110431671143e-01 -1.732172071933746338e-01 -3.543184837326407433e-03 -5.717809796333312988e-01 2.490482777357101440e-01 -5.229201912879943848e-01 -1.577778756618499756e-01 -3.888970613479614258e-01
-4.025657474994659424e-01 5.577132701873779297e-01 -1.289022266864776611e-01 -1.664094179868698120e-01 -2.709201574325561523e-01 -3.836087584495544434e-01 -4.942811131477355957e-01 -1.331223547458648682e-01
-6.225974857807159424e-02 7.615421712398529053e-02 -1.885187625885009766e-01 -8.147720098495483398e-01 7.350912690162658691e-02 -6.105815246701240540e-02 -5.173379778861999512e-01 1.190009415149688721e-01
1.328156143426895142e-01 6.940917968750000000e-01 -1.636226922273635864e-01 1.868743635714054108e-02 2.846630513668060303e-01 -4.494813382625579834e-01 -5.850253626704216003e-02 -4.324185848236083984e-01
1.778475940227508545e-02 -9.020576626062393188e-02 -7.232605665922164917e-02 -8.091005086898803711e-01 2.783532142639160156e-01 -1.493492573499679565e-01 -2.740377485752105713e-01 3.959666490554809570e-01
4.302975162863731384e-02 -4.922008141875267029e-02 1.456834524869918823e-01 -6.645013689994812012e-01 3.859723210334777832e-01 -1.951465010643005371e-01 -4.972401261329650879e-01 -3.140629827976226807e-01
4.218228757381439209e-01 4.644047319889068604e-01 1.036783829331398010e-01 -4.774257540702819824e-01 3.015137910842895508e-01 -1.248411014676094055e-01 1.512620747089385986e-01 -4.881937503814697266e-01
2.950634360313415527e-01 3.560097813606262207e-01 -2.041345834732055664e-01 -7.197619676589965820e-01 -1.654974222183227539e-01 1.013216003775596619e-01 -2.502393424510955811e-01 3.552339673042297363e-01
-1.891098469495773315e-01 4.986979961395263672e-01 6.715703010559082031e-02 -3.438636362552642822e-01 2.921959161758422852e-01 -5.619453787803649902e-01 3.977932035923004150e-01 -1.827158331871032715e-01
-4.915134236216545105e-02 7.796872854232788086e-01 -1.738064736127853394e-01 -2.433633059263229370e-01 4.311093986034393311e-01 -1.489644218236207962e-02 -2.770061492919921875e-01 -1.934626698493957520e-01
5.115010738372802734e-01 7.282927632331848145e-01 -1.179106086492538452e-01 -2.331445664167404175e-01 -2.145091742277145386e-01 8.753712289035320282e-03 -2.854196429252624512e-01 1.101911216974258423e-01
1.547006368637084961e-01 2.806644141674041748e-01 -1.672327518463134766e-01 -3.344821631908416748e-01 5.254416465759277344e-01 -5.030302405357360840e-01 4.091874063014984131e-01 -2.467536777257919312e-01
-2.082881480455398560e-01 2.045637927949428558e-02 -1.233492270112037659e-01 -5.419282913208007812e-01 -4.184063524007797241e-02 -7.576807737350463867e-01 2.403727918863296509e-01 1.169893294572830200e-01
-1.375196725130081177e-01 2.574256360530853271e-01 6.137033179402351379e-02 -5.899956226348876953e-01 4.635890126228332520e-01 -6.905358284711837769e-02 8.043424785137176514e-02 5.803501009941101074e-01
4.685560464859008789e-01 4.483000338077545166e-01 -1.630692556500434875e-02 -5.015344619750976562e-01 4.673388600349426270e-01 -3.792840614914894104e-02 1.642819344997406006e-01 -2.843357324600219727e-01
-2.073739022016525269e-01 1.854621432721614838e-02 -1.223626732826232910e-01 -5.948022603988647461e-01 6.093134731054306030e-02 -6.971545815467834473e-01 3.079020380973815918e-01 5.787020549178123474e-02
1.722237169742584229e-01 4.480071067810058594e-01 -3.944547176361083984e-01 2.039628475904464722e-02 6.462501287460327148e-01 -4.049578309059143066e-01 -1.758058071136474609e-01 -3.286883607506752014e-02
-3.698372840881347656e-01 2.730535529553890228e-02 1.230682060122489929e-01 -7.068288326263427734e-01 3.712638914585113525e-01 -2.306458055973052979e-01 -1.991123259067535400e-01 3.421138823032379150e-01
4.354977309703826904e-01 6.398553848266601562e-01 -1.083607748150825500e-01 1.129084303975105286e-01 -4.337429627776145935e-02 -5.814710855484008789e-01 -1.674075424671173096e-01 -9.176621586084365845e-02
-5.342384576797485352e-01 5.767471790313720703e-01 1.853114515542984009e-01 -1.618068069219589233e-01 1.968713402748107910e-01 -3.028959035873413086e-01 -3.654810786247253418e-01 -2.394774258136749268e-01
6.171884536743164062e-01 2.070116549730300903e-01 9.856002032756805420e-02 -4.426318109035491943e-01 4.160709083080291748e-01 -3.219173550605773926e-01 3.036330938339233398e-01 4.060532525181770325e-02
1.019837930798530579e-01 3.954246640205383301e-01 -2.662274427711963654e-02 -3.778249919414520264e-01 -2.642295062541961670e-01 -6.183385252952575684e-01 4.681341350078582764e-01 1.359002739191055298e-01
2.132410556077957153e-01 6.981432437896728516e-01 -3.376416265964508057e-01 -3.151724040508270264e-01 -4.629427194595336914e-01 -1.856450885534286499e-01 2.873061224818229675e-02 6.467803567647933960e-02
-6.258566677570343018e-02 -2.648698389530181885e-01 1.606187075376510620e-01 -6.610364317893981934e-01 4.442429542541503906e-01 -4.885423779487609863e-01 -1.566793024539947510e-01 -5.084917321801185608e-02
-1.037138924002647400e-01 1.226598769426345825e-01 -6.355525553226470947e-02 -5.467213988304138184e-01 -8.085406571626663208e-02 -6.690074801445007324e-01 3.635765910148620605e-01 2.914755344390869141e-01
1.678253114223480225e-01 6.277312636375427246e-01 -5.226724147796630859e-01 -4.165142178535461426e-01 -3.083739578723907471e-01 -1.594877839088439941e-01 2.485859394073486328e-02 -9.984450042247772217e-02
2.416493445634841919e-01 3.458030521869659424e-01 3.407001495361328125e-02 -6.710621118545532227e-01 4.246134161949157715e-01 -4.248401522636413574e-02 1.800576150417327881e-01 -3.949920237064361572e-01
3.997206687927246094e-01 6.977022886276245117e-01 5.098964273929595947e-02 -1.987834274768829346e-01 2.484853267669677734e-01 -3.059280514717102051e-01 3.292838037014007568e-01 -2.180722057819366455e-01
5.014263391494750977e-01 6.061717271804809570e-01 -1.927583361975848675e-03 -1.382236033678054810e-01 5.393226146697998047e-01 4.771175235509872437e-02 -2.616373300552368164e-01 2.046044357120990753e-02
6.890970468521118164e-02 2.696680426597595215e-01 9.853143244981765747e-02 -9.394798874855041504e-01 -8.798518031835556030e-02 4.661383107304573059e-02 -1.046867519617080688e-01 -9.657172858715057373e-02
1.955992728471755981e-01 -6.919663399457931519e-02 -9.461495094001293182e-03 -7.973595857620239258e-01 2.223220914602279663e-01 -1.390229612588882446e-01 -4.500264525413513184e-01 -2.231645882129669189e-01
1.733898967504501343e-01 4.831087291240692139e-01 3.507598936557769775e-01 -2.205026000738143921e-01 7.163625955581665039e-01 1.271592080593109131e-02 -9.884602576494216919e-02 -2.044027745723724365e-01
5.174828171730041504e-01 1.382589489221572876e-01 1.498984396457672119e-01 1.603247411549091339e-02 2.284006625413894653e-01 -5.626931190490722656e-01 7.171709090471267700e-03 5.670343637466430664e-01
-4.518182575702667236e-01 4.495829641819000244e-01 5.641815662384033203e-01 -2.277314215898513794e-01 3.329194188117980957e-01 -2.744342088699340820e-01 -1.933722347021102905e-01 -5.542802158743143082e-03
-2.685546409338712692e-03 4.670590162277221680e-01 2.306732535362243652e-01 -1.879542171955108643e-01 1.593177467584609985e-01 -6.332319974899291992e-01 4.352039098739624023e-01 2.784683108329772949e-01
-4.467415157705545425e-03 1.969307363033294678e-01 -7.421507686376571655e-02 -3.808771073818206787e-01 4.129659011960029602e-02 -3.977335393428802490e-01 -3.847028613090515137e-01 -7.090340852737426758e-01
7.290435582399368286e-02 -9.576324373483657837e-02 -2.126951813697814941e-01 -4.999643266201019287e-01 7.623661160469055176e-01 -2.164841890335083008e-01 -1.210696995258331299e-01 2.181405276060104370e-01
-2.495114654302597046e-01 2.861724495887756348e-01 -2.319626957178115845e-01 -8.631715774536132812e-01 1.501268297433853149e-01 -3.856830671429634094e-02 -1.815209388732910156e-01 -1.398547203280031681e-03
2.732935845851898193e-01 7.655937075614929199e-01 2.001827508211135864e-01 -1.174667850136756897e-01 -2.257266938686370850e-01 -1.817129999399185181e-01 -3.158581852912902832e-01 3.186956644058227539e-01
3.125139772891998291e-01 -2.020392864942550659e-01 -1.775882840156555176e-01 -5.101388692855834961e-01 3.643902242183685303e-01 -3.834781944751739502e-01 -4.586152434349060059e-01 2.820852398872375488e-01
5.687249302864074707e-01 6.166226863861083984e-01 -2.470784336328506470e-01 -1.678286045789718628e-01 3.608019053936004639e-01 -1.688389927148818970e-01 5.863874033093452454e-02 2.121110558509826660e-01
-2.372359186410903931e-01 2.492432743310928345e-01 -1.249544769525527954e-01 -4.212150573730468750e-01 -1.942471563816070557e-01 -7.227381467819213867e-01 1.870595365762710571e-01 3.057573437690734863e-01
1.911864280700683594e-01 4.973265826702117920e-01 -2.314468175172805786e-01 1.401134729385375977e-01 4.395794868469238281e-01 -6.514937281608581543e-01 -1.352560073137283325e-01 -8.334326744079589844e-02
2.148742228746414185e-02 4.596846401691436768e-01 -2.126291245222091675e-01 -4.648564457893371582e-01 2.657496333122253418e-01 -4.403971433639526367e-01 4.745050370693206787e-01 -1.928681284189224243e-01
-3.642616569995880127e-01 6.814580410718917847e-02 -3.017761707305908203e-01 -7.296257019042968750e-01 -1.118238121271133423e-01 -4.484135806560516357e-01 -1.559627652168273926e-01 -3.665499389171600342e-02
-5.340852588415145874e-02 7.680215239524841309e-01 6.614303588867187500e-02 -5.033034682273864746e-01 1.204474940896034241e-01 1.582107543945312500e-01 -2.776998877525329590e-01 1.815093457698822021e-01
-2.833541035652160645e-01 1.401307284832000732e-01 2.388960719108581543e-01 -3.568705320358276367e-01 -1.099319905042648315e-01 -6.960632205009460449e-01 2.163076400756835938e-01 4.150516986846923828e-01
6.741902232170104980e-01 4.846766591072082520e-01 6.823631376028060913e-02 -7.928328216075897217e-02 6.262518931180238724e-03 -4.667791128158569336e-01 1.897729784250259399e-01 2.137248367071151733e-01
-1.173449233174324036e-01 6.833217144012451172e-01 -6.880549341440200806e-02 -6.397852897644042969e-01 1.537737548351287842e-01 -2.848049625754356384e-02 5.952752754092216492e-02 -2.779231965541839600e-01
1.333708465099334717e-01 4.480001628398895264e-01 1.361164152622222900e-01 1.659007221460342407e-01 5.740751028060913086e-01 -6.105745434761047363e-01 -1.134528666734695435e-01 -1.422054618597030640e-01
1.637456268072128296e-01 7.286126017570495605e-01 3.449935615062713623e-01 -5.561627075076103210e-02 3.012306988239288330e-01 -3.462273180484771729e-01 1.644433885812759399e-01 -2.873022258281707764e-01
2.879677414894104004e-01 7.597865462303161621e-01 1.706912219524383545e-01 -6.701752543449401855e-02 5.097899436950683594e-01 -1.319829225540161133e-01 2.706111641600728035e-03 -1.698803752660751343e-01
-1.440516263246536255e-01 8.115385770797729492e-01 -1.225370839238166809e-01 -5.451053977012634277e-01 5.427662836154922843e-05 7.431178539991378784e-02 4.605691134929656982e-02 2.924643643200397491e-02
-4.487654268741607666e-01 5.384006500244140625e-01 -1.060898900032043457e-01 -3.116727471351623535e-01 -3.018484637141227722e-02 -5.662771463394165039e-01 7.099811732769012451e-02 -2.715101838111877441e-01
2.594166435301303864e-02 4.094487428665161133e-01 -9.773916006088256836e-02 -2.829206921160221100e-02 5.491901636123657227e-01 -6.715421676635742188e-01 1.869312077760696411e-01 -1.838568300008773804e-01
6.363331675529479980e-01 5.515599846839904785e-01 1.759489029645919800e-01 -2.640641629695892334e-01 2.559671103954315186e-01 6.838734447956085205e-02 -2.800192534923553467e-01 2.038803249597549438e-01
2.953238487243652344e-01 4.204571247100830078e-01 3.309087753295898438e-01 -2.578679621219635010e-01 6.458542943000793457e-01 1.809846311807632446e-01 -3.304800987243652344e-01 -3.004459664225578308e-02
3.486359417438507080e-01 2.678514420986175537e-01 -1.695551723241806030e-01 -7.232387065887451172e-01 -9.800726920366287231e-02 7.829884439706802368e-02 -3.130904436111450195e-01 3.756645023822784424e-01
-1.285426318645477295e-01 5.778843164443969727e-01 2.094461023807525635e-01 -2.869498133659362793e-01 5.770824551582336426e-01 -1.250400301069021225e-02 -3.202127814292907715e-01 -2.959762215614318848e-01
5.391784310340881348e-01 2.372204214334487915e-01 -3.327282667160034180e-01 4.987397044897079468e-02 2.792110741138458252e-01 -4.220758378505706787e-01 -4.701444804668426514e-01 2.503495514392852783e-01
-8.082766830921173096e-02 3.650440573692321777e-01 -1.241575703024864197e-01 -4.298532307147979736e-01 -1.206377223134040833e-01 -5.718550682067871094e-01 4.301596879959106445e-01 3.652557730674743652e-01
-2.670421302318572998e-01 3.618919253349304199e-01 -2.738910019397735596e-01 -4.319098293781280518e-01 -3.309947848320007324e-01 -5.931397080421447754e-01 1.561290025711059570e-01 2.245263606309890747e-01
3.471530601382255554e-02 8.224727511405944824e-01 1.295774728059768677e-01 -2.612799704074859619e-01 2.818169891834259033e-01 1.090670898556709290e-01 -3.730447292327880859e-01 -8.244360983371734619e-02
2.465077638626098633e-01 5.910962224006652832e-01 3.506461083889007568e-01 4.728585854172706604e-02 3.930574059486389160e-01 -5.404512286186218262e-01 1.338301301002502441e-01 -1.257860753685235977e-02
3.639936074614524841e-02 5.955802202224731445e-01 -5.241064429283142090e-01 -5.483581423759460449e-01 -2.011118978261947632e-01 -4.273407626897096634e-03 -9.534705430269241333e-02 -1.379122287034988403e-01
5.384066104888916016e-01 5.527516007423400879e-01 -2.404806166887283325e-01 -1.537974476814270020e-01 -1.083159223198890686e-01 -5.498314499855041504e-01 -7.229029387235641479e-02 6.186047941446304321e-02
-3.804649114608764648e-01 1.430511027574539185e-01 1.702839434146881104e-01 -1.570734083652496338e-01 -5.112674459815025330e-02 -8.355302214622497559e-01 -1.188947632908821106e-01 -2.573977708816528320e-01
-5.200150012969970703e-01 5.718595385551452637e-01 -6.752717494964599609e-02 -4.401726648211479187e-02 6.407801993191242218e-03 -4.562999904155731201e-01 -3.895336985588073730e-01 -1.899380683898925781e-01
-2.207749933004379272e-01 3.620878159999847412e-01 3.109613060951232910e-01 -4.761926531791687012e-01 3.488876223564147949e-01 -1.954498440027236938e-01 1.036740541458129883e-01 5.709842443466186523e-01
2.052696198225021362e-01 2.152276784181594849e-01 -1.880799680948257446e-01 -9.100105166435241699e-01 5.174533650279045105e-02 8.339297026395797729e-02 -1.717413365840911865e-01 9.445205330848693848e-02
3.177230656147003174e-01 5.613776445388793945e-01 -5.707004070281982422e-01 -3.512444794178009033e-01 -2.593235671520233154e-01 -2.381235063076019287e-01 5.023976415395736694e-02 9.143346548080444336e-02
2.655845135450363159e-02 3.383426666259765625e-01 -2.072652578353881836e-01 -6.076864600181579590e-01 4.612983763217926025e-01 -2.897529602050781250e-01 4.080050289630889893e-01 -9.672674536705017090e-02
-1.551196277141571045e-01 3.524523675441741943e-01 2.058643549680709839e-01 1.425625085830688477e-01 5.674028992652893066e-01 -6.822600364685058594e-01 -3.528942540287971497e-02 -1.845936663448810577e-02
-2.616290152072906494e-01 6.098814010620117188e-01 4.717399552464485168e-02 -4.000593721866607666e-01 5.928400158882141113e-01 -6.487856060266494751e-02 -2.010170370340347290e-01 3.529357165098190308e-02
-3.660609479993581772e-03 4.211250841617584229e-01 2.939608395099639893e-01 -1.099147275090217590e-01 -1.297069638967514038e-01 -6.739872097969055176e-01 2.532226145267486572e-01 4.346744120121002197e-01
8.823344111442565918e-02 3.663542568683624268e-01 -1.507708430290222168e-01 1.232159435749053955e-01 3.029327392578125000e-01 -7.284810543060302734e-01 -1.643189489841461182e-01 -4.130761027336120605e-01
4.111781120300292969e-01 6.168075799942016602e-01 3.973643779754638672e-01 -2.160458564758300781e-01 4.288909137248992920e-01 -2.097536027431488037e-01 1.338277608156204224e-01 -7.276355754584074020e-03
2.698659598827362061e-01 6.052426099777221680e-01 -2.010010033845901489e-01 1.197394579648971558e-01 3.432555794715881348e-01 -5.092309713363647461e-01 -2.410497516393661499e-01 -2.662127315998077393e-01
-5.206614732742309570e-01 4.126831591129302979e-01 -4.962519928812980652e-02 -2.482829689979553223e-01 5.474066734313964844e-01 -3.088924288749694824e-01 -2.148805856704711914e-01 -2.307701259851455688e-01
4.403726160526275635e-01 2.107932120561599731e-01 -2.907132208347320557e-01 -3.242015838623046875e-02 4.937881529331207275e-01 -6.426337957382202148e-01 2.342643961310386658e-02 -1.368180960416793823e-01
2.794913575053215027e-02 5.174788832664489746e-01 -3.524659872055053711e-01 -3.794870078563690186e-01 -4.875719845294952393e-01 -4.166544079780578613e-01 1.754458993673324585e-01 1.452006548643112183e-01
-3.844591379165649414e-01 6.935099363327026367e-01 2.239512652158737183e-01 -5.767284706234931946e-02 2.292488366365432739e-01 -1.809181869029998779e-01 -4.581629931926727295e-01 -1.501837968826293945e-01
-5.766197293996810913e-02 2.155389785766601562e-01 4.189510941505432129e-01 1.007099747657775879e-01 2.634345591068267822e-01 -8.337045907974243164e-01 -1.382221584208309650e-03 9.626504033803939819e-03
2.721753418445587158e-01 3.451274335384368896e-01 1.457152962684631348e-01 -4.407159686088562012e-01 -3.570502400398254395e-01 -6.248751282691955566e-01 2.107138931751251221e-01 -1.702643930912017822e-01
-2.300171107053756714e-01 1.130047813057899475e-01 1.915089488029479980e-01 -6.246671080589294434e-01 4.418302476406097412e-01 -2.203336805105209351e-01 4.802403226494789124e-02 5.112438201904296875e-01
-1.128414720296859741e-01 6.525433063507080078e-01 3.953809142112731934e-01 -6.158513426780700684e-01 4.317595064640045166e-02 3.676019236445426941e-02 -3.532234206795692444e-02 -1.462596803903579712e-01
-1.975959241390228271e-01 1.737999916076660156e-01 -8.735215291380882263e-03 -4.679012000560760498e-01 -1.671067923307418823e-01 -6.589896082878112793e-01 2.383297383785247803e-01 4.390312731266021729e-01
-4.250341355800628662e-01 4.465369880199432373e-01 -1.058912128210067749e-01 -3.944185078144073486e-01 5.341470837593078613e-01 -2.563943266868591309e-01 -6.148827262222766876e-03 -3.195040822029113770e-01
4.756362438201904297e-01 4.773131906986236572e-01 -1.899145096540451050e-01 -7.886043190956115723e-02 5.286630988121032715e-01 -3.359961807727813721e-01 -1.087135821580886841e-01 3.153708577156066895e-01
1.378564089536666870e-01 8.159542679786682129e-01 -2.045791149139404297e-01 -2.258383855223655701e-02 5.450791120529174805e-02 -4.882130622863769531e-01 5.989994481205940247e-02 -1.671539545059204102e-01
2.785207927227020264e-01 7.149413228034973145e-01 3.083623945713043213e-01 -5.259421467781066895e-01 9.786976128816604614e-02 2.968426421284675598e-02 1.205101385712623596e-01 -1.208317205309867859e-01
1.655922383069992065e-01 7.544949650764465332e-01 5.337291955947875977e-01 -2.420073151588439941e-01 5.540231242775917053e-02 -5.278798192739486694e-02 -1.956330090761184692e-01 1.255148947238922119e-01
-9.653263539075851440e-02 3.122915327548980713e-01 4.089382663369178772e-02 -3.142790198326110840e-01 -3.599185645580291748e-01 -7.203516364097595215e-01 9.718144685029983521e-02 3.671780824661254883e-01
1.103181168437004089e-01 -1.312039326876401901e-02 -1.404991280287504196e-02 -8.170735239982604980e-01 3.814764693379402161e-02 -1.184768229722976685e-01 -5.290064811706542969e-01 -1.565610915422439575e-01
-6.905479729175567627e-02 1.717084348201751709e-01 -1.291042864322662354e-01 -6.547911167144775391e-01 5.069866776466369629e-01 1.895985193550586700e-02 -1.576070338487625122e-01 4.879482686519622803e-01
6.391350626945495605e-01 5.464534759521484375e-01 -2.697823941707611084e-01 -1.779062300920486450e-01 8.071337640285491943e-02 -3.955667316913604736e-01 1.365402936935424805e-01 -8.264862746000289917e-02
-6.925737857818603516e-02 3.950036168098449707e-01 -4.108321154490113258e-04 -7.785589098930358887e-01 -1.990003287792205811e-01 6.553116440773010254e-02 -4.336026310920715332e-01 -3.338938951492309570e-02
1.363323926925659180e-01 7.954871654510498047e-01 2.878272533416748047e-01 -1.043704897165298462e-01 4.219966530799865723e-01 -2.342179417610168457e-01 1.465205997228622437e-01 2.164768800139427185e-02
-7.772629708051681519e-02 7.789642214775085449e-01 -1.248693317174911499e-01 -4.127589464187622070e-01 -2.649924717843532562e-02 2.703323401510715485e-02 -2.508241832256317139e-01 3.699529170989990234e-01
3.943061828613281250e-02 4.706022739410400391e-01 1.229453086853027344e-01 -4.823281168937683105e-01 5.774720907211303711e-01 2.082374878227710724e-03 7.346925325691699982e-03 -4.423691630363464355e-01
6.539522409439086914e-01 3.436192572116851807e-01 5.748821794986724854e-02 9.473125636577606201e-02 -7.345045357942581177e-02 -6.521815657615661621e-01 -1.054249852895736694e-01 1.196390669792890549e-02
3.039695620536804199e-01 6.768329143524169922e-01 -3.244790062308311462e-02 9.769611805677413940e-02 -1.791407726705074310e-02 -6.055514216423034668e-01 -5.181714892387390137e-02 -2.630664408206939697e-01
-2.951140403747558594e-01 -7.779926061630249023e-02 -5.866243317723274231e-02 -4.737618863582611084e-01 -9.341066330671310425e-02 -6.332437992095947266e-01 -5.163363218307495117e-01 -5.134977400302886963e-02
2.225978076457977295e-01 8.092262595891952515e-02 -3.840831667184829712e-02 -3.161684870719909668e-01 -3.499081730842590332e-01 -8.001908659934997559e-01 1.839236915111541748e-01 2.142308354377746582e-01
1.492764502763748169e-01 3.895219415426254272e-02 -3.668606579303741455e-01 -3.814699649810791016e-01 -9.430657373741269112e-04 -5.042821168899536133e-01 -4.692063927650451660e-01 -4.707837104797363281e-01
-2.839152216911315918e-01 6.182820200920104980e-01 1.467696279287338257e-01 -6.225456595420837402e-01 2.395740151405334473e-01 7.740217261016368866e-03 -3.260120749473571777e-03 -2.656100094318389893e-01
-1.500097662210464478e-01 7.010378837585449219e-01 4.510333836078643799e-01 -4.761883616447448730e-01 1.722778826951980591e-01 4.683128371834754944e-02 -7.563477754592895508e-02 -1.351411342620849609e-01
5.331923365592956543e-01 7.091457247734069824e-01 -9.216456860303878784e-02 -3.429782688617706299e-01 -3.086137212812900543e-02 5.999709665775299072e-02 -1.424124687910079956e-01 2.487091720104217529e-01
-7.801730185747146606e-02 2.411905676126480103e-01 -1.025355979800224304e-01 -7.189185619354248047e-01 4.129334986209869385e-01 7.350062485784292221e-03 1.584332995116710663e-02 4.874053597450256348e-01
1.376491338014602661e-01 8.405627012252807617e-01 -2.849525511264801025e-01 -2.433118969202041626e-01 2.341029047966003418e-01 -8.585161715745925903e-02 -2.592206299304962158e-01 -6.883653998374938965e-02
-5.444387346506118774e-02 2.328549772500991821e-01 -5.000362992286682129e-01 -1.140766367316246033e-01 1.717255115509033203e-01 -7.674810886383056641e-01 -2.470500916242599487e-01 -1.462465059012174606e-02
1.478299349546432495e-01 3.283703923225402832e-01 -3.141503930091857910e-01 4.802814126014709473e-02 4.244966208934783936e-01 -2.957863509654998779e-01 -6.838695406913757324e-01 1.842759549617767334e-01
8.379773795604705811e-02 2.277356944978237152e-02 -2.171159535646438599e-01 -5.411461591720581055e-01 2.123357355594635010e-02 -5.027731060981750488e-01 -5.711524486541748047e-01 -2.702478766441345215e-01
-5.114638209342956543e-01 4.825544357299804688e-01 3.895650207996368408e-01 -3.698571324348449707e-01 1.823712736368179321e-01 -1.827050596475601196e-01 -3.069929778575897217e-01 2.368667572736740112e-01
1.304649189114570618e-02 7.339300513267517090e-01 1.339014321565628052e-01 -2.660628259181976318e-01 5.471227765083312988e-01 8.087045699357986450e-02 -1.064657047390937805e-01 2.350303232669830322e-01
6.805665791034698486e-02 1.616761535406112671e-01 -3.481912612915039062e-01 -4.254431128501892090e-01 6.127242445945739746e-01 -5.007716417312622070e-01 1.657833755016326904e-01 1.153384447097778320e-01
5.702463909983634949e-02 1.249607428908348083e-01 3.747881352901458740e-01 -7.008270174264907837e-02 2.876201272010803223e-01 -6.932629346847534180e-01 1.420263200998306274e-01 5.022398233413696289e-01
1.057906001806259155e-01 8.171214461326599121e-01 4.133636951446533203e-01 -3.400657176971435547e-01 -1.668519526720046997e-01 -6.141293048858642578e-02 4.907134175300598145e-02 -2.423578500747680664e-02
1.207851171493530273e-01 1.423731148242950439e-01 7.318550348281860352e-02 -7.798036336898803711e-01 1.205443404614925385e-02 -1.788993328809738159e-01 -1.992622613906860352e-01 5.289947390556335449e-01
1.874041259288787842e-01 6.439774036407470703e-01 4.498470127582550049e-01 -2.929199337959289551e-01 3.438331484794616699e-01 1.393123418092727661e-01 -2.540429234504699707e-01 2.446251958608627319e-01
-3.293218910694122314e-01 6.591945290565490723e-01 3.393469750881195068e-01 -2.650811970233917236e-01 3.272946774959564209e-01 -4.012721776962280273e-01 2.560440637171268463e-02 -5.280511081218719482e-02
-5.305674076080322266e-01 4.225455224514007568e-01 4.450146853923797607e-01 -1.886338144540786743e-01 3.743386268615722656e-01 -3.607474565505981445e-01 -1.650212109088897705e-01 -9.398102015256881714e-02
4.596704244613647461e-01 6.770531535148620605e-01 1.020857989788055420e-01 -3.049610555171966553e-01 -8.814741671085357666e-02 -1.984649449586868286e-01 -3.968335688114166260e-01 1.491452604532241821e-01
4.044230878353118896e-01 7.054036259651184082e-01 1.216736882925033569e-01 -4.779134094715118408e-01 -6.978417281061410904e-03 1.072556674480438232e-01 -1.135950684547424316e-01 2.668062746524810791e-01
1.194890141487121582e-01 7.259293198585510254e-01 1.663534194231033325e-01 -2.586516737937927246e-01 5.376789569854736328e-01 7.321758568286895752e-02 -2.581326365470886230e-01 -5.552416294813156128e-02
1.331228464841842651e-01 7.040253281593322754e-01 -3.736111223697662354e-01 2.355659566819667816e-02 2.286219447851181030e-01 -1.484741270542144775e-01 -5.212174057960510254e-01 2.249818295240402222e-02
-7.674656808376312256e-02 3.363551497459411621e-01 -4.925994202494621277e-02 -5.604927539825439453e-01 2.638386785984039307e-01 -4.201280176639556885e-01 4.099456369876861572e-01 3.875855803489685059e-01
7.815656065940856934e-02 9.065537154674530029e-02 -1.770127005875110626e-02 -4.173547327518463135e-01 -1.404157280921936035e-01 -4.040701091289520264e-01 -6.870398521423339844e-01 3.951733112335205078e-01
-6.933704018592834473e-02 2.860124111175537109e-01 -2.826271019876003265e-02 -4.603922963142395020e-01 -1.038267910480499268e-01 -6.379762291908264160e-01 4.370316863059997559e-01 3.030496835708618164e-01
8.359256200492382050e-03 -7.169369608163833618e-02 -2.863707840442657471e-01 -5.335384011268615723e-01 2.422472536563873291e-01 -4.176551997661590576e-01 -7.310514152050018311e-02 6.242233514785766602e-01
4.217787086963653564e-01 9.853502735495567322e-03 -2.067023366689682007e-01 -7.340387105941772461e-01 -6.387649476528167725e-02 -1.660580784082412720e-01 -1.837760359048843384e-01 4.183753132820129395e-01
