# Supplementary material for: Where is your field going? A machine learning approach to study the relative motion of the domains of physics
Source: PLoS One. 2020 Jun 18;15(6):e0233997. doi: 10.1371/journal.pone.0233997 (PMC7302634; doi:10.1371/journal.pone.0233997)
Supplement: S29 Data — (ZIP) [file pone.0233997.s029.zip › 28/Pacs4Run_28_VS_500_embeddings1998-2002ED8.txt]

1.867065727710723877e-01 -3.223954439163208008e-01 4.264938533306121826e-01 -1.092237830162048340e-01 -9.230782091617584229e-02 -1.531906127929687500e-01 7.493953406810760498e-02 7.935811877250671387e-01
6.352999210357666016e-01 -2.333168983459472656e-01 3.922209143638610840e-01 -1.580858528614044189e-01 5.058548226952552795e-02 1.937918514013290405e-01 5.127563476562500000e-01 2.451440244913101196e-01
1.361497640609741211e-01 -4.357239976525306702e-02 2.224920690059661865e-01 -6.286181807518005371e-01 -1.180598661303520203e-01 8.062278479337692261e-02 5.002822279930114746e-01 5.139852166175842285e-01
8.334453403949737549e-02 -2.701658010482788086e-01 1.577665656805038452e-01 -5.341956764459609985e-02 -1.800328344106674194e-01 -2.548717707395553589e-02 8.997985124588012695e-01 2.227590233087539673e-01
4.201067388057708740e-01 -7.329091429710388184e-01 -1.022454425692558289e-01 5.146195366978645325e-02 1.323548257350921631e-01 -2.812274396419525146e-01 3.080168366432189941e-01 2.859567701816558838e-01
3.043379485607147217e-01 -6.047546267509460449e-01 -2.454319149255752563e-01 2.530223429203033447e-01 1.453420817852020264e-01 1.375320404767990112e-01 6.607981026172637939e-02 6.107266545295715332e-01
-1.791477948427200317e-01 -2.542915344238281250e-01 -1.367664635181427002e-01 -2.346365153789520264e-01 4.222181141376495361e-01 -4.261336922645568848e-01 2.898142635822296143e-01 6.209928393363952637e-01
3.166539371013641357e-01 -4.764517843723297119e-01 5.433526039123535156e-01 -9.131443500518798828e-02 2.074806243181228638e-01 -4.950655158609151840e-03 5.676428079605102539e-01 6.214989721775054932e-02
2.003872394561767578e-01 2.047502435743808746e-03 -2.442425675690174103e-02 -1.862896829843521118e-01 2.583486139774322510e-01 5.299283564090728760e-02 -1.247746646404266357e-01 9.161984324455261230e-01
3.694921433925628662e-01 9.874761104583740234e-02 8.545655012130737305e-02 -3.644116520881652832e-01 3.847863757982850075e-03 -1.465754210948944092e-01 1.679114401340484619e-01 8.148205280303955078e-01
7.450854778289794922e-02 -7.117012143135070801e-01 9.133535623550415039e-02 -3.105573356151580811e-01 2.841872870922088623e-01 1.572194844484329224e-01 -3.216825723648071289e-01 4.173511266708374023e-01
6.740107783116400242e-04 -3.167583644390106201e-01 -2.084953039884567261e-01 -1.750744283199310303e-01 2.056360691785812378e-01 4.899126589298248291e-01 1.284911334514617920e-01 7.257629036903381348e-01
2.534530460834503174e-01 -5.135599970817565918e-01 -3.035602867603302002e-01 1.276266425848007202e-01 8.014947921037673950e-02 1.971727162599563599e-01 1.618302986025810242e-02 7.197341322898864746e-01
3.112028241157531738e-01 1.459745317697525024e-01 1.229652911424636841e-01 -1.940035521984100342e-01 1.540889143943786621e-01 7.179839164018630981e-02 -9.791121631860733032e-02 8.891576528549194336e-01
2.711131870746612549e-01 -3.406038582324981689e-01 4.421932399272918701e-01 3.146815896034240723e-01 1.983729936182498932e-02 4.678109288215637207e-01 -1.825823336839675903e-01 5.131768584251403809e-01
1.565486490726470947e-01 -4.205065071582794189e-01 4.229505062103271484e-01 1.562334895133972168e-01 -1.850502341985702515e-01 6.178510785102844238e-01 1.088132187724113464e-01 4.093251228332519531e-01
-3.072666525840759277e-01 -2.692925930023193359e-01 -5.737278610467910767e-02 -5.117196124047040939e-03 8.902028203010559082e-02 -1.899948716163635254e-01 -2.545412778854370117e-01 8.490802049636840820e-01
3.106873333454132080e-01 -5.125772356986999512e-01 -1.630305796861648560e-01 -3.859610855579376221e-01 2.854915261268615723e-01 -4.617366474121809006e-03 3.907054066658020020e-01 4.806407392024993896e-01
1.440707594156265259e-01 -5.286394953727722168e-01 2.029851973056793213e-01 -3.864777684211730957e-01 -2.604319453239440918e-01 -1.901998668909072876e-01 6.029927134513854980e-01 2.039970159530639648e-01
2.814664542675018311e-01 -6.447779536247253418e-01 1.355146802961826324e-02 1.713346876204013824e-02 4.823276698589324951e-01 3.358917534351348877e-01 1.882038265466690063e-01 3.516773581504821777e-01
2.022366374731063843e-01 -1.831041276454925537e-01 4.329783916473388672e-01 -9.918133914470672607e-02 5.812576971948146820e-03 6.713253259658813477e-01 8.834131062030792236e-02 5.193750262260437012e-01
4.188593924045562744e-01 -7.423778176307678223e-01 8.266886323690414429e-02 1.103762760758399963e-01 6.854932010173797607e-02 1.455212291330099106e-02 -3.636905848979949951e-01 3.423936665058135986e-01
-1.172542795538902283e-01 -6.433528065681457520e-01 -1.283560842275619507e-01 9.829749166965484619e-02 5.047133564949035645e-01 -1.417898684740066528e-01 2.492199987173080444e-01 4.574499726295471191e-01
-8.174852281808853149e-02 -7.808620929718017578e-01 -1.441386342048645020e-01 1.166086569428443909e-01 3.698991835117340088e-01 -8.883518725633621216e-02 2.311301082372665405e-01 3.886641263961791992e-01
3.287246823310852051e-01 -5.931781530380249023e-01 -1.351991146802902222e-01 -2.927431464195251465e-01 3.085100352764129639e-01 1.662119179964065552e-01 2.155877649784088135e-01 5.165456533432006836e-01
2.407158613204956055e-01 -2.039786279201507568e-01 -2.060489803552627563e-01 1.939900070428848267e-01 3.349161148071289062e-01 2.512384355068206787e-01 6.502550095319747925e-02 8.005264997482299805e-01
-2.920050024986267090e-01 -6.789534538984298706e-02 4.231439530849456787e-01 5.379983782768249512e-01 2.601368427276611328e-01 -2.034380286931991577e-01 3.271301388740539551e-01 4.749293923377990723e-01
-3.872556686401367188e-01 -1.859133690595626831e-01 4.908946752548217773e-01 -2.702420949935913086e-01 -2.105187065899372101e-02 5.282813310623168945e-01 1.814920082688331604e-02 4.707517623901367188e-01
8.888037502765655518e-02 -2.613827884197235107e-01 1.276594847440719604e-01 -4.938244223594665527e-01 -3.359843045473098755e-02 3.563666343688964844e-01 6.776762008666992188e-01 2.761317193508148193e-01
8.637847006320953369e-02 -1.880213171243667603e-01 5.348122715950012207e-01 -5.226777195930480957e-01 4.334542751312255859e-01 1.107278466224670410e-01 4.228461384773254395e-01 1.379443556070327759e-01
3.271809518337249756e-01 -1.183667182922363281e-01 2.743345201015472412e-01 -2.036026716232299805e-01 5.890332460403442383e-01 2.876016795635223389e-01 4.171194732189178467e-01 3.982020914554595947e-01
1.722301542758941650e-01 -5.284871459007263184e-01 -3.877948820590972900e-01 -7.489501684904098511e-02 1.954339444637298584e-02 -6.427203118801116943e-02 1.579560190439224243e-01 7.110422849655151367e-01
7.318824063986539841e-03 -4.994468688964843750e-01 5.690366625785827637e-01 1.241770908236503601e-01 -2.588980197906494141e-01 4.543665647506713867e-01 -1.119109988212585449e-01 3.539424836635589600e-01
1.027025729417800903e-01 -1.285937428474426270e-01 3.318960368633270264e-01 3.962349612265825272e-03 -2.301008813083171844e-02 6.774362921714782715e-01 2.774601876735687256e-01 5.712369084358215332e-01
-1.999026089906692505e-01 -7.142577767372131348e-01 -1.058170422911643982e-01 -3.401883840560913086e-01 -2.292708866298198700e-02 -1.671952605247497559e-01 4.697692394256591797e-01 2.716369330883026123e-01
1.218452583998441696e-02 -9.029306173324584961e-01 -1.300687938928604126e-01 -4.605204612016677856e-02 -9.102113544940948486e-02 -1.725808531045913696e-02 2.618272602558135986e-01 2.973092496395111084e-01
4.982337057590484619e-01 -5.268903374671936035e-01 -4.562944918870925903e-02 -3.646524250507354736e-01 1.866469383239746094e-01 8.790635503828525543e-03 3.735470473766326904e-01 4.057642221450805664e-01
-1.149747669696807861e-01 5.870440602302551270e-02 6.220688819885253906e-01 3.958615660667419434e-01 -3.730728477239608765e-02 -6.860692799091339111e-02 4.350183904170989990e-01 4.942860901355743408e-01
3.505289256572723389e-01 -3.677348792552947998e-01 2.667903006076812744e-01 -2.165855616331100464e-01 5.445361137390136719e-01 -4.557367786765098572e-02 -3.293871879577636719e-01 4.655337631702423096e-01
4.429602622985839844e-01 -4.201369881629943848e-01 2.243174463510513306e-01 -4.294684901833534241e-02 5.772458314895629883e-01 2.381993234157562256e-01 -1.129539683461189270e-01 4.152083992958068848e-01
-1.132118999958038330e-01 -8.497391939163208008e-01 -4.328006505966186523e-02 -3.051470518112182617e-01 -1.660687476396560669e-02 -1.236397400498390198e-01 -2.127669192850589752e-02 3.925850093364715576e-01
1.852712631225585938e-01 -6.509666442871093750e-01 -1.117628067731857300e-01 1.123591810464859009e-01 4.823794364929199219e-01 2.383628636598587036e-01 1.451804339885711670e-01 4.541113376617431641e-01
2.177822291851043701e-01 -8.095405697822570801e-01 -1.513724327087402344e-01 -3.413492068648338318e-02 2.371732294559478760e-01 1.409423202276229858e-01 1.323120146989822388e-01 4.236906468868255615e-01
-2.648738622665405273e-01 -8.452326059341430664e-01 -7.290706038475036621e-02 -2.739745974540710449e-01 1.590439826250076294e-01 6.418566219508647919e-03 2.892223373055458069e-02 3.299597799777984619e-01
2.928144931793212891e-01 -2.344944924116134644e-01 3.268868923187255859e-01 4.188186824321746826e-01 -1.489750593900680542e-01 4.300081133842468262e-01 2.764021158218383789e-01 5.417650938034057617e-01
-1.406913995742797852e-01 -7.134371995925903320e-01 -3.730181604623794556e-02 -1.901121735572814941e-01 2.382926195859909058e-01 -4.527950584888458252e-01 -5.106923729181289673e-02 4.114173352718353271e-01
9.563779830932617188e-02 -3.138312697410583496e-01 -1.917094439268112183e-01 6.914646178483963013e-02 8.938187360763549805e-02 -5.958442687988281250e-01 2.080399990081787109e-01 6.667302846908569336e-01
1.404171288013458252e-01 -5.621863603591918945e-01 -7.767026871442794800e-02 5.872177705168724060e-02 6.436570286750793457e-01 -1.617397516965866089e-01 2.473434656858444214e-01 3.913000226020812988e-01
-2.921665310859680176e-01 -4.597470462322235107e-01 -1.053206399083137512e-01 -2.351105213165283203e-01 1.947527229785919189e-01 -3.514994680881500244e-01 -1.226470321416854858e-01 6.785125136375427246e-01
3.093504011631011963e-01 1.349838823080062866e-01 9.355393052101135254e-02 -4.182715713977813721e-01 1.329545080661773682e-01 2.579284831881523132e-02 2.533243596553802490e-01 7.873136401176452637e-01
-1.945406645536422729e-01 -5.078622698783874512e-01 -1.765488535165786743e-01 2.237431108951568604e-01 2.307114899158477783e-01 -3.093659877777099609e-01 -2.899575745686888695e-03 6.885171532630920410e-01
4.120317399501800537e-01 -6.461551785469055176e-01 -1.089779809117317200e-01 -3.496522307395935059e-01 1.769316196441650391e-01 -6.453480571508407593e-02 2.855408191680908203e-01 4.019669592380523682e-01
1.245519369840621948e-01 1.441393233835697174e-02 5.830327272415161133e-01 4.141664505004882812e-01 3.472209870815277100e-01 -1.033946685492992401e-02 -2.756367437541484833e-02 5.927807092666625977e-01
7.970044761896133423e-02 -3.307770490646362305e-01 5.056766271591186523e-01 7.705540955066680908e-02 5.194326639175415039e-01 -3.641925752162933350e-01 4.529356062412261963e-01 1.224377974867820740e-01
5.319133996963500977e-01 -3.818547725677490234e-01 2.151424884796142578e-01 -4.125115573406219482e-01 4.260216057300567627e-01 6.881395727396011353e-02 -1.819815114140510559e-02 4.101732671260833740e-01
-2.308864891529083252e-01 -4.360046684741973877e-01 2.325585335493087769e-01 1.365631818771362305e-01 5.161451101303100586e-01 1.571380347013473511e-01 5.712293386459350586e-01 2.577929198741912842e-01
1.826297789812088013e-01 8.603376336395740509e-03 1.758676469326019287e-01 -2.289062440395355225e-01 4.041260778903961182e-01 1.160710975527763367e-01 3.582420647144317627e-01 7.603400349617004395e-01
-4.936305433511734009e-02 -8.030166029930114746e-01 -5.985064804553985596e-02 -2.158841192722320557e-01 7.815151661634445190e-02 3.125829994678497314e-02 5.141046643257141113e-01 1.764971464872360229e-01
-1.330898255109786987e-01 -3.116201460361480713e-01 3.995126485824584961e-01 6.365612149238586426e-02 -4.670694470405578613e-01 4.173443615436553955e-01 -5.961546301841735840e-02 5.706428885459899902e-01
-2.023015618324279785e-01 -2.506822049617767334e-01 6.839776039123535156e-01 1.368847638368606567e-01 -4.208765327930450439e-01 2.750900685787200928e-01 1.508992463350296021e-01 3.661799132823944092e-01
1.450414396822452545e-02 -8.495747447013854980e-01 -1.732676988467574120e-03 -2.463106215000152588e-01 2.394399642944335938e-01 -2.707690298557281494e-01 3.860004991292953491e-02 2.918958365917205811e-01
7.848224602639675140e-03 -7.751259803771972656e-01 -5.916744470596313477e-02 3.358922898769378662e-01 3.022040128707885742e-01 -1.304174512624740601e-01 -6.144332140684127808e-02 4.131375551223754883e-01
-1.982409358024597168e-01 -7.775872200727462769e-02 6.178870201110839844e-01 -3.866347968578338623e-01 1.021846160292625427e-01 4.547302126884460449e-01 8.686048537492752075e-02 4.456651508808135986e-01
-1.052617132663726807e-01 -8.370856046676635742e-01 -3.218684345483779907e-02 -1.912171393632888794e-01 -2.167685143649578094e-02 -2.503261864185333252e-01 3.928446769714355469e-01 1.820652335882186890e-01
3.502059876918792725e-01 1.379984468221664429e-01 -4.435802996158599854e-02 -2.759824879467487335e-02 1.910275369882583618e-01 1.435034871101379395e-01 2.323851222172379494e-03 8.935841917991638184e-01
2.468068599700927734e-01 -6.541652679443359375e-01 -1.973309516906738281e-01 -2.672607302665710449e-01 1.526133120059967041e-01 -2.464642375707626343e-01 3.776399195194244385e-01 4.172995388507843018e-01
1.620853394269943237e-01 1.631200760602951050e-01 2.190214544534683228e-01 -4.226431250572204590e-01 2.291235029697418213e-01 6.041615456342697144e-02 2.923816442489624023e-02 8.145675063133239746e-01
1.722369641065597534e-01 -3.711732029914855957e-01 3.811857700347900391e-01 -2.615005970001220703e-01 -1.887716352939605713e-01 6.306930780410766602e-01 -1.364872604608535767e-02 4.304473102092742920e-01
3.836848139762878418e-01 -7.088459730148315430e-01 -6.471086293458938599e-02 -3.214038908481597900e-01 2.175681591033935547e-01 -5.526043940335512161e-03 2.685184478759765625e-01 3.512359857559204102e-01
-4.302360117435455322e-02 -8.696215748786926270e-01 1.533377449959516525e-02 -3.126819729804992676e-01 -4.723152890801429749e-02 -2.623298205435276031e-03 3.341522216796875000e-01 1.732244193553924561e-01
-1.427595019340515137e-01 2.455151528120040894e-01 4.436790049076080322e-01 3.770394623279571533e-01 1.829704046249389648e-01 -5.643159151077270508e-02 1.583663374185562134e-01 7.201316952705383301e-01
-4.550887048244476318e-01 -8.640270680189132690e-02 2.280192449688911438e-02 -3.523120582103729248e-01 4.131626710295677185e-02 -2.366207093000411987e-01 5.718963965773582458e-02 7.744793295860290527e-01
1.938194781541824341e-02 -7.657725811004638672e-01 -7.377977669239044189e-02 -1.531962305307388306e-01 4.547557830810546875e-01 9.671128541231155396e-02 2.009660154581069946e-01 3.574363887310028076e-01
2.253915965557098389e-01 -6.967483758926391602e-01 -1.502366214990615845e-01 -4.390519559383392334e-01 6.683016568422317505e-02 -4.918187484145164490e-02 2.530766129493713379e-01 4.212714433670043945e-01
-2.920306324958801270e-01 -3.479825258255004883e-01 3.645535111427307129e-01 4.126971960067749023e-01 5.969607084989547729e-02 4.723608791828155518e-01 -6.458414345979690552e-02 5.094589591026306152e-01
-4.046590253710746765e-02 -5.355011820793151855e-01 4.672637879848480225e-01 2.560097873210906982e-01 -3.349450528621673584e-01 4.469668865203857422e-01 5.443466082215309143e-02 3.358479738235473633e-01
-5.980209708213806152e-01 -1.210102513432502747e-01 3.480162844061851501e-02 -1.787070333957672119e-01 2.267960309982299805e-01 -9.899602085351943970e-02 -7.853984832763671875e-02 7.260681986808776855e-01
3.266802728176116943e-01 -7.893622517585754395e-01 3.837893903255462646e-02 5.285761132836341858e-02 7.681642472743988037e-02 5.304405838251113892e-02 -3.537129163742065430e-01 3.634458184242248535e-01
2.468624114990234375e-01 -3.464583456516265869e-01 3.270038068294525146e-01 4.431586265563964844e-01 -1.963759213685989380e-01 4.178908169269561768e-01 1.278362423181533813e-01 5.349450707435607910e-01
-5.440325736999511719e-01 -2.056225687265396118e-01 -9.335774928331375122e-02 -1.785114705562591553e-01 -2.086800932884216309e-01 -2.699213922023773193e-01 1.646092981100082397e-01 6.911330223083496094e-01
-3.481871262192726135e-02 -2.635469138622283936e-01 7.026924490928649902e-01 -2.325987815856933594e-01 -2.716965079307556152e-01 -5.044888854026794434e-01 3.236886113882064819e-02 2.282016128301620483e-01
-1.194594241678714752e-02 -4.312416911125183105e-01 -6.616441160440444946e-02 -3.527722954750061035e-01 1.192311123013496399e-01 -5.004436373710632324e-01 5.294333770871162415e-02 6.462188959121704102e-01
5.214466154575347900e-02 -2.570847272872924805e-01 6.668722033500671387e-01 -4.955866634845733643e-01 -2.846604585647583008e-02 3.377825021743774414e-01 -2.586390450596809387e-02 3.539598882198333740e-01
-2.792881131172180176e-01 -4.854400642216205597e-03 7.673012018203735352e-01 2.286655455827713013e-01 9.294639527797698975e-02 -2.099402099847793579e-01 2.943908572196960449e-01 3.762390017509460449e-01
1.032491698861122131e-01 8.536414802074432373e-02 1.188545003533363342e-01 -3.667958676815032959e-01 4.122474193572998047e-01 -2.939165830612182617e-01 3.300892710685729980e-01 6.841733455657958984e-01
2.628074884414672852e-01 -7.109156250953674316e-01 -1.028501838445663452e-01 -9.228922426700592041e-02 1.403560787439346313e-01 1.894906908273696899e-02 5.633535981178283691e-01 2.626967430114746094e-01
1.841899454593658447e-01 -5.333582162857055664e-01 7.114563137292861938e-02 -3.339332938194274902e-01 -4.595008492469787598e-01 -1.164113730192184448e-01 5.038824081420898438e-01 2.940065264701843262e-01
2.471735328435897827e-01 -4.404310882091522217e-01 -7.738897204399108887e-02 -7.015237957239151001e-02 2.712318897247314453e-01 -5.953022837638854980e-01 2.235126644372940063e-01 5.060690641403198242e-01
-2.874429337680339813e-03 -1.686778515577316284e-01 5.004510283470153809e-01 -2.495371550321578979e-01 -3.438881039619445801e-01 4.390630722045898438e-01 -7.200208306312561035e-02 5.853202939033508301e-01
-3.701765462756156921e-02 4.918225109577178955e-02 2.811882793903350830e-01 -3.156806826591491699e-01 -2.637239992618560791e-01 -5.422123074531555176e-01 9.695822000503540039e-02 6.667415499687194824e-01
-7.371880114078521729e-02 -2.440591752529144287e-01 3.640877604484558105e-01 5.511316657066345215e-01 -1.180279776453971863e-01 3.290613889694213867e-01 1.424175649881362915e-01 5.968247652053833008e-01
2.278191298246383667e-01 -5.646035075187683105e-01 -1.105918064713478088e-01 4.771754890680313110e-02 3.868121504783630371e-01 1.171138659119606018e-01 -1.133933439850807190e-01 6.622811555862426758e-01
7.997427880764007568e-02 1.129693239927291870e-01 6.807852070778608322e-03 -4.579294323921203613e-01 -1.213960647583007812e-01 5.408762395381927490e-02 3.977126479148864746e-01 7.715301513671875000e-01
1.369809806346893311e-01 1.447464227676391602e-01 3.964282572269439697e-01 3.653870224952697754e-01 4.162696748971939087e-02 2.608014047145843506e-01 6.137829273939132690e-02 7.720777988433837891e-01
1.445726603269577026e-01 -7.043136358261108398e-01 -1.924787014722824097e-01 -3.958534002304077148e-01 1.535910964012145996e-01 -2.735295519232749939e-02 1.656095832586288452e-01 4.873686432838439941e-01
-1.646026410162448883e-02 -4.301612675189971924e-01 2.680103480815887451e-02 -2.117038667201995850e-01 -3.910655621439218521e-03 -4.463497400283813477e-01 -3.334294855594635010e-01 6.772997379302978516e-01
4.219910204410552979e-01 -2.308770269155502319e-02 2.211204916238784790e-01 -5.835699439048767090e-01 1.555692702531814575e-01 -5.449876189231872559e-03 1.688875108957290649e-01 6.157823801040649414e-01
3.727787733078002930e-01 -2.599343955516815186e-01 5.418466329574584961e-01 5.132686495780944824e-01 1.122423931956291199e-01 1.916562467813491821e-01 5.848510935902595520e-02 4.285750687122344971e-01
1.790648549795150757e-01 -3.991185128688812256e-01 4.717410802841186523e-01 5.244571566581726074e-01 2.173959277570247650e-02 3.298387825489044189e-01 1.025937646627426147e-01 4.373254776000976562e-01
1.085964217782020569e-01 -5.648075938224792480e-01 -2.728209197521209717e-01 2.936078608036041260e-01 1.472106426954269409e-01 7.146484404802322388e-02 -9.337601065635681152e-02 6.877972483634948730e-01
3.004246652126312256e-01 -4.093287289142608643e-01 2.879298925399780273e-01 3.551104068756103516e-01 6.045744940638542175e-02 4.723174273967742920e-01 2.089489102363586426e-01 5.126301050186157227e-01
-9.528014063835144043e-02 -5.981052517890930176e-01 9.529361501336097717e-03 -3.168919086456298828e-01 -4.838712215423583984e-01 -1.504499465227127075e-01 4.377635717391967773e-01 2.903050780296325684e-01
-4.979923367500305176e-02 -3.382969796657562256e-01 7.663404345512390137e-01 -3.556064963340759277e-01 7.627556473016738892e-02 -3.835042119026184082e-01 1.669241115450859070e-02 1.271587014198303223e-01
8.220608532428741455e-02 -8.467901945114135742e-01 -1.420615017414093018e-01 -1.193864643573760986e-01 1.918338835239410400e-01 9.069105237722396851e-02 2.840475142002105713e-01 3.406549990177154541e-01
5.635180473327636719e-01 -5.628327131271362305e-01 1.339742094278335571e-01 -2.632873654365539551e-01 2.532930970191955566e-01 -1.251016219612210989e-04 -1.585258245468139648e-01 4.348671436309814453e-01
3.917992115020751953e-02 -4.089383482933044434e-01 4.771863520145416260e-01 4.357609748840332031e-01 -1.779820472002029419e-01 4.194694757461547852e-01 2.220163494348526001e-01 3.958744704723358154e-01
-2.772523462772369385e-01 -4.259141981601715088e-01 -1.013771966099739075e-01 -8.547916263341903687e-02 3.779945671558380127e-01 -3.528661429882049561e-01 5.065217614173889160e-01 4.474208950996398926e-01
1.646158397197723389e-01 -6.534391045570373535e-01 -1.922813653945922852e-01 9.224341064691543579e-02 3.354825079441070557e-01 2.422398030757904053e-01 6.221895664930343628e-02 5.703841447830200195e-01
-1.423027515411376953e-01 -3.936062157154083252e-01 1.618262976408004761e-01 1.884834319353103638e-01 4.778529107570648193e-01 -3.340827524662017822e-01 5.546938776969909668e-01 3.398093283176422119e-01
-1.208633631467819214e-01 -4.343155026435852051e-01 3.004014194011688232e-01 4.050447940826416016e-01 -1.779907643795013428e-01 4.764455556869506836e-01 3.541374504566192627e-01 3.979515135288238525e-01
4.878078028559684753e-02 2.175512015819549561e-01 4.927777647972106934e-01 -3.846246898174285889e-01 -2.322920598089694977e-02 -4.014064371585845947e-01 1.117274612188339233e-01 6.207865476608276367e-01
9.871008992195129395e-02 2.709942311048507690e-02 1.607987135648727417e-01 -3.272064924240112305e-01 -3.292709887027740479e-01 -5.205997824668884277e-01 2.279708683490753174e-01 6.520639061927795410e-01
8.291045576333999634e-02 -3.519166409969329834e-01 -1.914863735437393188e-01 -1.291999369859695435e-01 9.016943722963333130e-02 -5.763370394706726074e-01 2.376767247915267944e-01 6.474068164825439453e-01
3.067685961723327637e-01 1.618716567754745483e-01 1.193125918507575989e-01 -2.808244526386260986e-01 1.776344925165176392e-01 6.891018897294998169e-02 1.505695879459381104e-01 8.530058264732360840e-01
3.320405483245849609e-01 -3.505265712738037109e-01 -3.730808794498443604e-01 1.257907897233963013e-01 -1.477875653654336929e-02 7.357106357812881470e-02 1.969310641288757324e-01 7.532960176467895508e-01
2.101576924324035645e-01 -6.002629399299621582e-01 7.736490666866302490e-02 -8.963848650455474854e-02 4.044740498065948486e-01 -4.778319224715232849e-02 -3.551885187625885010e-01 5.380114912986755371e-01
-3.035059869289398193e-01 -3.860803544521331787e-01 -1.908329427242279053e-01 1.066940370947122574e-02 3.653428554534912109e-01 8.667578548192977905e-02 -9.964094310998916626e-02 7.558960318565368652e-01
-3.464358299970626831e-02 -6.175252050161361694e-02 4.527972936630249023e-01 5.965539813041687012e-01 -5.555263534188270569e-02 -1.209514215588569641e-02 5.889389291405677795e-02 6.537459492683410645e-01
-2.897438965737819672e-02 -1.028323695063591003e-01 -1.614104583859443665e-02 -3.668721765279769897e-02 4.705647826194763184e-01 -5.129255652427673340e-01 3.739305138587951660e-01 6.021889448165893555e-01
-4.539238214492797852e-01 -4.097353667020797729e-03 -2.807332016527652740e-02 -3.453930318355560303e-01 9.247414767742156982e-02 3.759392350912094116e-02 4.553808569908142090e-01 6.756591796875000000e-01
1.740324199199676514e-01 -2.234820462763309479e-02 3.587602078914642334e-01 -2.738500237464904785e-01 6.785933971405029297e-01 2.206975370645523071e-01 3.088573813438415527e-01 4.011498689651489258e-01
-3.830145001411437988e-01 -5.624483823776245117e-01 -1.805259287357330322e-02 1.730647832155227661e-01 2.615298628807067871e-01 -2.475826293230056763e-01 -2.715608477592468262e-01 5.506668686866760254e-01
-7.141178846359252930e-02 -7.927246689796447754e-01 -1.221309974789619446e-01 -3.466835021972656250e-01 2.248695045709609985e-01 1.941228061914443970e-01 1.426796615123748779e-01 3.503926694393157959e-01
-6.324547529220581055e-01 -1.524398028850555420e-01 2.677828539162874222e-03 -1.684918105602264404e-01 2.180580645799636841e-01 -1.389421224594116211e-01 7.319613546133041382e-02 6.900395750999450684e-01
-2.513458728790283203e-01 -4.621044695377349854e-01 4.304798543453216553e-01 -3.610537946224212646e-01 2.534366548061370850e-01 -1.237849444150924683e-01 5.711627006530761719e-01 4.280581697821617126e-02
1.100964620709419250e-01 -3.386433720588684082e-01 -1.849472224712371826e-01 -5.965524469502270222e-04 2.995273768901824951e-01 -4.571077823638916016e-01 4.233450591564178467e-01 6.009231209754943848e-01
-1.085956245660781860e-01 -4.158553108572959900e-02 8.448898792266845703e-01 -1.036778166890144348e-01 7.969781756401062012e-02 3.094211220741271973e-01 -2.505261264741420746e-02 3.989597856998443604e-01
2.224382907152175903e-01 -5.028769373893737793e-01 5.882712602615356445e-01 2.623933739960193634e-02 -2.168894745409488678e-02 4.717724621295928955e-01 3.252458274364471436e-01 1.485256701707839966e-01
2.752790153026580811e-01 -4.770583808422088623e-01 2.719508409500122070e-01 -2.939823269844055176e-01 -3.017602264881134033e-01 -3.816166818141937256e-01 5.352168083190917969e-01 1.144832819700241089e-01
1.750557720661163330e-01 -5.160843729972839355e-01 9.961115568876266479e-02 -2.937342822551727295e-01 -5.859606862068176270e-01 -4.402419924736022949e-02 3.003829717636108398e-01 4.138747751712799072e-01
-1.436574906110763550e-01 -3.205119967460632324e-01 6.353935599327087402e-01 -1.032897457480430603e-01 -3.927040398120880127e-01 1.759744286537170410e-01 -2.958107888698577881e-01 4.353772997856140137e-01
-5.382047295570373535e-01 -5.811797380447387695e-01 4.366613179445266724e-02 1.129056140780448914e-02 2.562326192855834961e-01 -1.247452050447463989e-01 -1.963539868593215942e-01 5.007595419883728027e-01
1.751297712326049805e-01 -4.888482093811035156e-01 2.058123499155044556e-01 6.796894967555999756e-02 4.671149849891662598e-01 -5.770350694656372070e-01 2.936981320381164551e-01 2.143684029579162598e-01
-9.510366246104240417e-03 -7.930818200111389160e-01 -1.487794369459152222e-01 -2.441960275173187256e-01 2.719341516494750977e-01 -3.303181007504463196e-02 1.857779026031494141e-01 4.238052368164062500e-01
-5.844970420002937317e-02 -4.693801999092102051e-01 2.784005105495452881e-01 3.857655823230743408e-01 -1.486277282238006592e-01 5.230076313018798828e-01 3.117945194244384766e-01 3.963596224784851074e-01
-8.594117127358913422e-03 -4.362515211105346680e-01 3.823757916688919067e-02 -3.043384850025177002e-01 3.326734006404876709e-01 -4.859950840473175049e-01 -1.221704706549644470e-01 5.947590470314025879e-01
-2.528473921120166779e-02 -1.662596315145492554e-01 4.447583556175231934e-01 4.904024004936218262e-01 2.101242542266845703e-01 3.591099679470062256e-01 7.371065765619277954e-02 5.957084298133850098e-01
-2.305714935064315796e-01 -5.682926774024963379e-01 -2.491661608219146729e-01 -7.950124330818653107e-03 -3.981074988842010498e-01 -1.645699888467788696e-01 -6.939599663019180298e-02 6.093806028366088867e-01
1.510381419211626053e-02 -9.585912525653839111e-02 6.671822667121887207e-01 3.802275955677032471e-01 7.655933033674955368e-03 -4.172538518905639648e-01 2.867091000080108643e-01 3.801531195640563965e-01
-9.033209830522537231e-02 -8.091616327874362469e-04 8.056274056434631348e-01 -3.580793738365173340e-01 -1.044927835464477539e-01 1.624819040298461914e-01 4.518731310963630676e-02 4.185953438282012939e-01
8.914457261562347412e-02 -1.039010435342788696e-01 5.196082592010498047e-01 5.819527506828308105e-01 2.355943322181701660e-01 2.833094261586666107e-02 2.378873378038406372e-01 5.096060037612915039e-01
1.494643837213516235e-02 -3.567674458026885986e-01 6.069036126136779785e-01 3.769653663039207458e-02 3.544500172138214111e-01 -3.035722672939300537e-01 5.230759978294372559e-01 1.064951121807098389e-01
1.434039920568466187e-01 -1.884285211563110352e-01 4.524196684360504150e-01 -2.200146168470382690e-01 -1.350169181823730469e-01 5.515899062156677246e-01 -1.034718379378318787e-01 5.980406999588012695e-01
5.842786282300949097e-02 -1.337801367044448853e-01 6.214318796992301941e-02 -5.553078651428222656e-01 -1.612816601991653442e-01 -3.237326145172119141e-01 -9.156575798988342285e-02 7.261279821395874023e-01
5.199949145317077637e-01 -4.234118163585662842e-01 2.212233543395996094e-01 -3.211360275745391846e-01 4.029513895511627197e-01 3.636160120368003845e-02 -1.476563960313796997e-01 4.612647593021392822e-01
6.040594354271888733e-02 -1.530012488365173340e-01 -1.484280377626419067e-01 -1.261369138956069946e-01 1.294197440147399902e-01 -5.140113830566406250e-01 5.209161341190338135e-02 8.070499897003173828e-01
6.260411813855171204e-03 -1.215037703514099121e-01 8.904004693031311035e-01 -2.250969558954238892e-01 -2.804245613515377045e-02 1.121341586112976074e-01 -1.110639348626136780e-01 3.406176567077636719e-01
-1.556328982114791870e-01 6.873819511383771896e-03 1.085764262825250626e-02 -1.965993642807006836e-02 1.521596163511276245e-01 -5.677001476287841797e-01 1.687564253807067871e-01 7.754430770874023438e-01
-1.846243441104888916e-02 -5.359904766082763672e-01 -2.175457179546356201e-01 -1.771057546138763428e-01 1.269836425781250000e-01 -4.866165816783905029e-01 3.187241852283477783e-01 5.283702015876770020e-01
-1.359917819499969482e-01 -1.536991298198699951e-01 7.733246684074401855e-01 -4.693624377250671387e-01 -2.086804248392581940e-02 2.080850452184677124e-01 -2.143568359315395355e-02 3.087981939315795898e-01
-2.096908241510391235e-01 -5.161818861961364746e-01 6.723794341087341309e-01 -1.579024195671081543e-01 1.270265728235244751e-01 -1.166075170040130615e-01 4.205655753612518311e-01 -7.713748514652252197e-02
2.451205849647521973e-01 4.986912757158279419e-02 6.095329523086547852e-01 3.046339154243469238e-01 3.440143167972564697e-01 2.502554953098297119e-01 7.760049402713775635e-02 5.348843336105346680e-01
1.592667847871780396e-01 -4.251459538936614990e-01 -1.626829952001571655e-01 1.801183372735977173e-01 2.443059831857681274e-01 -5.510933995246887207e-01 2.311415821313858032e-01 5.640574097633361816e-01
2.538762092590332031e-01 -4.988354742527008057e-01 6.596592068672180176e-01 -2.205346226692199707e-01 -6.890417635440826416e-02 -4.419367015361785889e-01 -2.149553038179874420e-02 4.905389249324798584e-02
2.291073054075241089e-01 -2.130621671676635742e-01 5.673515200614929199e-01 -3.699228763580322266e-01 -2.165374755859375000e-01 4.654828608036041260e-01 9.671448171138763428e-02 4.128768146038055420e-01
1.256003677845001221e-01 -9.676855057477951050e-02 5.301976203918457031e-01 -3.397807776927947998e-01 -2.543950378894805908e-01 4.660291075706481934e-01 1.589365750551223755e-01 5.207101106643676758e-01
-2.866439223289489746e-01 -5.935530662536621094e-01 -9.681560844182968140e-02 1.705138087272644043e-01 3.943703472614288330e-01 -2.295702546834945679e-01 -1.191798895597457886e-01 5.519487857818603516e-01
3.848313391208648682e-01 -4.320395365357398987e-02 9.340565651655197144e-02 -1.702552586793899536e-01 -1.908948421478271484e-01 2.365669459104537964e-01 6.902318596839904785e-01 4.934591054916381836e-01
-2.429663538932800293e-01 -5.661262869834899902e-01 -1.093325540423393250e-01 -1.014977768063545227e-01 4.559494853019714355e-01 -3.616826832294464111e-01 2.408614605665206909e-01 4.488812983036041260e-01
-4.291886985301971436e-01 -5.677160024642944336e-01 -2.420187145471572876e-01 -2.186679989099502563e-01 -1.986017227172851562e-01 -8.133215596899390221e-04 1.012843996286392212e-01 5.808656811714172363e-01
1.903203725814819336e-01 1.531051099300384521e-01 1.902059912681579590e-01 -3.440997898578643799e-01 -1.484869569540023804e-01 -3.752579987049102783e-01 4.174706339836120605e-01 6.697800755500793457e-01
4.290639162063598633e-01 -5.032944083213806152e-01 5.300026014447212219e-02 -2.513255476951599121e-01 2.642401158809661865e-01 -1.965378224849700928e-01 -3.190125524997711182e-01 5.351694226264953613e-01
-1.142011359333992004e-01 -5.124294757843017578e-02 7.415953278541564941e-01 -3.570636212825775146e-01 4.745055362582206726e-02 2.900743782520294189e-01 -2.592900022864341736e-02 4.688359200954437256e-01
-2.109427899122238159e-01 -7.825127243995666504e-02 -1.931782998144626617e-02 -1.903568953275680542e-01 1.559258848428726196e-01 -2.769887745380401611e-01 -1.314574629068374634e-01 8.913215994834899902e-01
-3.197231888771057129e-01 -4.859438836574554443e-01 -2.944661676883697510e-01 1.861065626144409180e-02 -3.172086477279663086e-01 -6.232636421918869019e-02 5.301650241017341614e-02 6.835657954216003418e-01
-8.988288789987564087e-02 4.901049658656120300e-02 2.440400719642639160e-01 -4.969564974308013916e-01 8.139555156230926514e-02 -3.966013789176940918e-01 2.187535539269447327e-02 7.201398015022277832e-01
-6.373862270265817642e-03 -7.152459025382995605e-02 7.372643351554870605e-01 4.355296194553375244e-01 4.945278167724609375e-02 -1.938197910785675049e-01 -9.838285855948925018e-03 4.706276357173919678e-01
-2.033016383647918701e-01 -2.806220576167106628e-02 4.188754409551620483e-02 -1.474319677799940109e-02 3.596018850803375244e-01 -5.344314575195312500e-01 1.028496697545051575e-01 7.282859683036804199e-01
4.021150171756744385e-01 -2.313294075429439545e-02 4.032288193702697754e-01 -3.777920007705688477e-01 -1.280636787414550781e-01 2.016830742359161377e-01 3.588806092739105225e-01 5.887075662612915039e-01
-6.327504664659500122e-02 -4.952301681041717529e-01 -2.292469516396522522e-02 -2.096172273159027100e-01 -7.857891172170639038e-02 -4.839882552623748779e-01 -2.995028197765350342e-01 6.133164763450622559e-01
-2.169927358627319336e-01 -8.552998900413513184e-01 -1.139020398259162903e-01 -8.500723540782928467e-02 4.371019080281257629e-03 -1.819259524345397949e-01 3.295870423316955566e-01 2.437883019447326660e-01
1.720653623342514038e-01 -8.509230613708496094e-01 -1.813356280326843262e-01 -5.042011383920907974e-03 3.781001269817352295e-02 -7.751583307981491089e-02 -6.616081297397613525e-02 4.489987194538116455e-01
-8.349692448973655701e-03 -7.573292255401611328e-01 -1.301859170198440552e-01 2.323462218046188354e-01 4.030964076519012451e-01 1.493362486362457275e-01 1.388225853443145752e-01 3.890882432460784912e-01
1.882692277431488037e-01 -5.277066230773925781e-01 -7.218943536281585693e-02 -3.098009824752807617e-01 3.092710971832275391e-01 4.061945080757141113e-01 4.394306242465972900e-01 3.621471226215362549e-01
3.771221637725830078e-01 -4.750410020351409912e-01 -1.109693273901939392e-01 -2.798204123973846436e-01 2.602519094944000244e-01 2.352408692240715027e-02 5.758616924285888672e-01 3.762978017330169678e-01
2.900318801403045654e-01 3.642482683062553406e-03 2.482105940580368042e-01 -3.120374381542205811e-01 2.805544622242450714e-02 3.473032414913177490e-01 2.859509289264678955e-01 7.441222667694091797e-01
-8.884303271770477295e-02 -4.688630700111389160e-01 6.671565175056457520e-01 -2.581063210964202881e-01 -3.177966177463531494e-02 -5.019547939300537109e-01 5.965194851160049438e-02 6.348884105682373047e-02
-3.093351125717163086e-01 -4.664259552955627441e-01 4.844847321510314941e-01 2.638084292411804199e-01 1.837463527917861938e-01 2.429512590169906616e-01 5.291036367416381836e-01 9.848707914352416992e-02
3.514656126499176025e-01 -4.818532764911651611e-01 5.047720074653625488e-01 1.333972364664077759e-01 -4.658701121807098389e-01 -3.566049039363861084e-01 7.055387645959854126e-02 1.500656753778457642e-01
-2.070020884275436401e-01 -2.462935447692871094e-01 -1.252674162387847900e-01 2.310391701757907867e-02 2.520543336868286133e-01 -2.800813317298889160e-01 -2.074289619922637939e-01 8.338227868080139160e-01
2.034875750541687012e-01 -3.646354675292968750e-01 5.585051178932189941e-01 1.042084991931915283e-01 4.742019176483154297e-01 -2.733862102031707764e-01 4.348800778388977051e-01 1.188203692436218262e-01
-1.785882748663425446e-02 -6.307089924812316895e-01 1.325881183147430420e-01 -1.060031130909919739e-01 2.992857098579406738e-01 -6.275501251220703125e-01 -4.632743448019027710e-02 2.958608567714691162e-01
2.776235342025756836e-01 -1.872243285179138184e-01 5.894258022308349609e-01 5.695955753326416016e-01 9.553685039281845093e-02 -2.654819935560226440e-02 2.424028664827346802e-01 3.839518129825592041e-01
-7.975567132234573364e-02 -6.418309807777404785e-01 -1.200784221291542053e-01 -2.060548067092895508e-01 -3.592250868678092957e-02 6.023743376135826111e-02 6.828404664993286133e-01 2.315694093704223633e-01
-3.493965417146682739e-02 -2.914709448814392090e-01 4.073761403560638428e-01 -2.044887989759445190e-01 -3.169426023960113525e-01 5.738715529441833496e-01 2.990965545177459717e-02 5.247639417648315430e-01
3.906171321868896484e-01 4.979949444532394409e-02 3.700495138764381409e-02 -3.346988558769226074e-01 -3.039194047451019287e-01 -1.396479755640029907e-01 6.959675345569849014e-03 7.871649265289306641e-01
1.616615988314151764e-02 -2.307629883289337158e-01 5.597756505012512207e-01 5.860810875892639160e-01 -1.474328488111495972e-01 5.088774487376213074e-02 1.089586764574050903e-01 5.034372806549072266e-01
-6.321684271097183228e-02 -2.069711536169052124e-01 -1.469466537237167358e-01 5.557972937822341919e-03 3.828958272933959961e-01 -4.059864878654479980e-01 5.131586790084838867e-01 5.973076820373535156e-01
-1.947813779115676880e-01 -3.987731337547302246e-01 3.021149635314941406e-01 3.962540924549102783e-01 -1.873143762350082397e-01 4.679765999317169189e-01 -6.341086700558662415e-04 5.483248233795166016e-01
-8.900626003742218018e-02 -3.295711278915405273e-01 2.928179800510406494e-01 5.885592103004455566e-01 -2.390454113483428955e-01 2.423271089792251587e-01 7.444954663515090942e-02 5.743766427040100098e-01
-2.018150836229324341e-01 -4.305668175220489502e-01 6.983706951141357422e-01 1.657203957438468933e-02 9.843385219573974609e-02 -1.916360557079315186e-01 4.893530309200286865e-01 2.520820824429392815e-03
5.448537468910217285e-01 -4.325669109821319580e-01 4.667445719242095947e-01 2.754374444484710693e-01 -2.455880939960479736e-01 -3.063111305236816406e-01 -1.293121427297592163e-01 2.268091589212417603e-01
-3.981435894966125488e-01 -1.405972093343734741e-01 -1.380514353513717651e-01 -2.166646271944046021e-01 -1.370505057275295258e-02 -2.094277590513229370e-01 7.445053756237030029e-02 8.403105139732360840e-01
1.456960290670394897e-01 -2.991554737091064453e-01 3.497863411903381348e-01 5.441835522651672363e-01 -2.189811691641807556e-02 3.200634419918060303e-01 6.566847860813140869e-02 6.029592156410217285e-01
1.259499192237854004e-01 -7.648901343345642090e-01 -6.375937163829803467e-02 7.960126549005508423e-02 5.010746717453002930e-01 6.087995134294033051e-03 7.540167868137359619e-02 3.631527721881866455e-01
-2.312390357255935669e-01 -3.475298881530761719e-01 5.360320806503295898e-01 -1.351458579301834106e-01 -3.142530322074890137e-01 3.473099470138549805e-01 -2.697068750858306885e-01 4.775310456752777100e-01
1.478857826441526413e-02 -3.824688494205474854e-01 7.037756443023681641e-01 -2.176799476146697998e-01 -1.789928376674652100e-01 -4.920525252819061279e-01 -6.978636234998703003e-02 1.782969534397125244e-01
1.193840280175209045e-01 -3.974672555923461914e-01 3.006567358970642090e-01 -3.914585709571838379e-01 -4.036425352096557617e-01 -2.795707881450653076e-01 5.613372325897216797e-01 1.671713590621948242e-01
-3.763568028807640076e-02 -3.943704068660736084e-01 5.134303569793701172e-01 1.539217215031385422e-02 5.473022460937500000e-01 -3.878645002841949463e-01 3.460831344127655029e-01 9.723992645740509033e-02
-4.575312137603759766e-01 -3.905391693115234375e-01 3.524667322635650635e-01 -2.362133003771305084e-02 2.860007286071777344e-01 -2.205349951982498169e-01 5.917334556579589844e-01 1.810330748558044434e-01
4.298490583896636963e-01 -5.825329422950744629e-01 -1.230997964739799500e-01 -2.968977987766265869e-01 1.171037182211875916e-02 -2.608233094215393066e-01 4.129102826118469238e-01 3.659542202949523926e-01
-1.996451430022716522e-02 -9.614425152540206909e-02 7.147804498672485352e-01 3.677287399768829346e-01 3.376742079854011536e-02 -3.650084435939788818e-01 2.853315174579620361e-01 3.583807349205017090e-01
4.235310852527618408e-01 2.219046354293823242e-01 5.312085151672363281e-01 1.888327449560165405e-01 3.054436743259429932e-01 -9.897559881210327148e-02 7.218435406684875488e-02 5.875687003135681152e-01
9.562262892723083496e-02 -4.301707148551940918e-01 5.394501090049743652e-01 4.295876622200012207e-01 4.046164751052856445e-01 1.037948653101921082e-01 3.720039725303649902e-01 1.318437159061431885e-01
1.166941896080970764e-01 2.008596360683441162e-01 4.555531963706016541e-02 -1.661128401756286621e-01 -3.578179478645324707e-01 -1.241376549005508423e-01 4.796865284442901611e-01 7.367673516273498535e-01
2.592306435108184814e-01 -2.300757467746734619e-01 3.611250221729278564e-01 3.857583701610565186e-01 -8.411525189876556396e-02 4.638765752315521240e-01 1.977081745862960815e-01 5.824933052062988281e-01
-2.311843447387218475e-02 -3.339979946613311768e-01 4.356147646903991699e-01 -1.141261309385299683e-02 5.765709280967712402e-01 -2.385133951902389526e-01 5.134945511817932129e-01 2.121813595294952393e-01
-6.977007724344730377e-03 -1.831064522266387939e-01 3.823881745338439941e-01 6.645399928092956543e-01 -1.956362128257751465e-01 -3.355195978656411171e-03 2.395003139972686768e-01 5.319247841835021973e-01
-3.878548741340637207e-01 -6.238846182823181152e-01 -6.825439631938934326e-02 -4.126476347446441650e-01 2.242645807564258575e-02 -1.522704511880874634e-01 -1.825505495071411133e-01 4.778973162174224854e-01
-8.777566999197006226e-02 -4.064206182956695557e-01 4.888885915279388428e-01 -4.510415717959403992e-02 -3.991400897502899170e-01 4.984592199325561523e-01 8.072308450937271118e-02 4.144645333290100098e-01
-1.858930885791778564e-01 -3.443945050239562988e-01 7.537611126899719238e-01 2.230034619569778442e-01 -2.369394451379776001e-01 2.109363228082656860e-01 -5.106440931558609009e-02 3.545530736446380615e-01
-3.116886317729949951e-01 -5.055440664291381836e-01 3.998092114925384521e-01 1.579965353012084961e-01 4.013452529907226562e-01 1.223451569676399231e-01 5.327393412590026855e-01 5.106294155120849609e-02
-6.572636775672435760e-03 -5.589198470115661621e-01 -1.646646410226821899e-01 -5.606638151220977306e-04 3.404048681259155273e-01 -7.494723796844482422e-02 6.528230905532836914e-01 3.358274698257446289e-01
2.265139669179916382e-01 -2.918044626712799072e-01 7.814200520515441895e-01 -2.358387410640716553e-01 -2.172994241118431091e-02 -4.110316634178161621e-01 -5.978746339678764343e-02 1.559187024831771851e-01
-1.203891783952713013e-01 2.244983613491058350e-02 5.826261639595031738e-01 4.576294124126434326e-01 2.242556363344192505e-01 -1.733841150999069214e-01 1.504989266395568848e-01 5.771672725677490234e-01
-2.839664220809936523e-01 -4.222406744956970215e-01 6.079087257385253906e-01 1.169777140021324158e-01 2.011386007070541382e-01 8.142662793397903442e-02 5.567267537117004395e-01 2.841586060822010040e-02
-3.014109730720520020e-01 -1.008136421442031860e-01 6.587222218513488770e-01 -4.209164679050445557e-01 -2.398527562618255615e-01 2.467552125453948975e-01 2.463965415954589844e-01 3.298087120056152344e-01
-2.561890780925750732e-01 -1.964420229196548462e-01 7.197807431221008301e-01 4.383760988712310791e-01 -5.515760183334350586e-02 -1.820688694715499878e-02 2.717780768871307373e-01 3.290629684925079346e-01
3.653767108917236328e-01 7.386364787817001343e-02 -6.159052625298500061e-02 -2.247678488492965698e-01 -3.192025721073150635e-01 -3.299592807888984680e-02 2.877284586429595947e-01 7.880123853683471680e-01
3.195027709007263184e-01 -5.595890283584594727e-01 4.637708067893981934e-01 9.758164733648300171e-02 -4.852978289127349854e-01 -2.687318921089172363e-01 1.514688879251480103e-01 1.717522740364074707e-01
8.145600557327270508e-02 7.051565498113632202e-02 1.769077777862548828e-01 -2.063301801681518555e-01 -4.036333560943603516e-01 -2.376041933894157410e-02 5.100689530372619629e-01 7.006205320358276367e-01
-3.151733577251434326e-01 8.672353625297546387e-02 -6.316424161195755005e-02 -2.823577523231506348e-01 -7.083003222942352295e-02 -1.596482098102569580e-01 4.813985526561737061e-01 7.397162914276123047e-01
-1.757286489009857178e-01 -8.018945455551147461e-01 -4.565480351448059082e-02 -3.516250252723693848e-01 2.814729884266853333e-02 -2.724631428718566895e-01 1.148009523749351501e-01 3.348916471004486084e-01
2.675211727619171143e-01 -2.063793838024139404e-01 4.897760748863220215e-01 6.377572417259216309e-01 9.231637232005596161e-03 -9.026439487934112549e-02 9.217921644449234009e-02 4.716937839984893799e-01
-3.284460604190826416e-01 -1.713386625051498413e-01 1.544009055942296982e-02 -2.888928651809692383e-01 -2.289983928203582764e-01 -4.036690294742584229e-01 -1.251085847616195679e-01 7.402888536453247070e-01
-4.910226445645093918e-03 -6.382354497909545898e-01 -2.239565849304199219e-01 4.217039644718170166e-01 1.364364922046661377e-01 6.811420619487762451e-02 4.125133156776428223e-02 5.828243494033813477e-01
3.380340039730072021e-01 -2.388979792594909668e-01 4.835768043994903564e-01 4.442571103572845459e-01 3.951905295252799988e-02 3.543587327003479004e-01 2.016622126102447510e-01 4.792184531688690186e-01
-7.593364454805850983e-03 -2.798816561698913574e-01 6.610439419746398926e-01 -9.345954656600952148e-02 1.553543061017990112e-01 4.811456799507141113e-02 6.677492260932922363e-01 5.963205173611640930e-02
-4.435793459415435791e-01 -6.807052344083786011e-02 1.350678354501724243e-01 -4.462388753890991211e-01 -8.912760764360427856e-02 -3.065255880355834961e-01 8.701181411743164062e-02 6.868469715118408203e-01
-3.105908632278442383e-02 -4.734221696853637695e-01 7.534337639808654785e-01 -1.015939712524414062e-01 -2.955279499292373657e-02 -4.294539690017700195e-01 1.051698476076126099e-01 2.362732030451297760e-02
-1.388243883848190308e-01 -5.759133696556091309e-01 -1.308424472808837891e-01 -6.039393693208694458e-02 2.913979887962341309e-01 -2.261632531881332397e-01 -1.359871625900268555e-01 6.882800459861755371e-01
-5.892571806907653809e-01 -8.491040021181106567e-02 -2.287621377035975456e-03 -3.082762062549591064e-01 2.188318818807601929e-01 5.068521574139595032e-02 4.287027418613433838e-01 5.623915791511535645e-01
3.593562170863151550e-03 3.652250766754150391e-02 5.689274668693542480e-01 3.980834484100341797e-01 -8.910368382930755615e-02 -2.606989443302154541e-01 -6.940510123968124390e-02 6.601391434669494629e-01
-3.489034473896026611e-01 -5.507402420043945312e-01 3.430325686931610107e-01 1.681824028491973877e-01 4.587190747261047363e-01 1.690839976072311401e-01 4.209521710872650146e-01 1.130556166172027588e-01
2.737995684146881104e-01 2.020244598388671875e-01 2.326789684593677521e-02 -1.389286965131759644e-01 -2.528539597988128662e-01 -1.734332181513309479e-02 3.061588108539581299e-01 8.404809832572937012e-01
-2.500523626804351807e-01 -1.766878217458724976e-01 7.383687794208526611e-02 -3.373424708843231201e-01 -2.745420932769775391e-01 -4.014067053794860840e-01 -1.549985706806182861e-01 7.255882620811462402e-01
2.020005136728286743e-01 -2.665597796440124512e-01 4.866717457771301270e-01 6.376402378082275391e-01 -6.867790967226028442e-02 -1.528813242912292480e-01 4.558614641427993774e-02 4.631845653057098389e-01
1.438892632722854614e-01 -3.942255079746246338e-01 9.573106653988361359e-03 -3.856462985277175903e-02 -5.617293119430541992e-01 -8.768482506275177002e-02 6.505719423294067383e-01 2.753740549087524414e-01
-3.376517593860626221e-01 -1.971730291843414307e-01 6.408881396055221558e-02 -4.920361936092376709e-01 2.024186700582504272e-01 -2.669680416584014893e-01 -3.202556446194648743e-02 6.983094811439514160e-01
2.656532526016235352e-01 -3.760068416595458984e-01 -2.991434335708618164e-01 1.053092181682586670e-01 -5.006141494959592819e-03 3.480767309665679932e-01 2.928203344345092773e-01 6.932130455970764160e-01
-1.313822716474533081e-01 -3.453373014926910400e-01 3.877424597740173340e-01 2.767396569252014160e-01 -2.544203996658325195e-01 4.813289344310760498e-01 -4.263395816087722778e-02 5.816587209701538086e-01
-2.878850102424621582e-01 5.028751492500305176e-02 -3.163477231282740831e-04 -6.898830085992813110e-02 9.336426109075546265e-02 -5.222885012626647949e-01 2.372559309005737305e-01 7.563341259956359863e-01
1.554178446531295776e-01 -4.843004047870635986e-01 -2.356111407279968262e-01 -1.197055801749229431e-01 -7.764566689729690552e-02 -4.251781404018402100e-01 4.646666347980499268e-01 5.183975696563720703e-01
-2.187321633100509644e-01 -2.776183784008026123e-01 2.095250040292739868e-01 5.065860152244567871e-01 -9.364683181047439575e-02 3.500538766384124756e-01 -2.409086935222148895e-02 6.653317213058471680e-01
1.088608950376510620e-01 -3.119457364082336426e-01 3.674598336219787598e-01 5.049523711204528809e-01 -2.748599052429199219e-01 2.933458685874938965e-01 3.759214580059051514e-01 4.448809027671813965e-01
-2.648455500602722168e-01 -4.456104338169097900e-01 6.063646674156188965e-01 2.542011439800262451e-01 -2.469139695167541504e-01 3.568465411663055420e-01 1.094930097460746765e-01 3.141609728336334229e-01
-1.564673781394958496e-01 -5.811604261398315430e-01 -1.043795272707939148e-01 -2.217772006988525391e-01 3.838350176811218262e-01 7.084428519010543823e-02 -1.445980817079544067e-01 6.359509229660034180e-01
2.971330285072326660e-01 -4.015977978706359863e-01 -9.157034009695053101e-02 -6.374242305755615234e-01 8.336371183395385742e-02 1.218091025948524475e-01 2.196364253759384155e-01 5.154700279235839844e-01
-2.734937667846679688e-01 -3.600321412086486816e-01 7.583737969398498535e-01 3.182592391967773438e-01 -1.371076554059982300e-01 -6.643875688314437866e-02 -1.508729606866836548e-01 2.705235183238983154e-01
2.022337615489959717e-01 -3.670922517776489258e-01 2.101486623287200928e-01 -3.623951375484466553e-01 -5.774211287498474121e-01 -3.208674490451812744e-02 4.964390397071838379e-01 2.606830596923828125e-01
-1.010401844978332520e-01 -4.417001903057098389e-01 4.452661573886871338e-01 -4.392395168542861938e-02 -3.010740578174591064e-01 -1.242455691099166870e-01 6.879038810729980469e-01 1.233132779598236084e-01
2.294468879699707031e-01 -2.563179135322570801e-01 4.320811033248901367e-01 -2.447222322225570679e-01 5.927491001784801483e-03 6.050413250923156738e-01 4.246823489665985107e-01 2.976692914962768555e-01
-1.151431724429130554e-01 -3.366422057151794434e-01 -2.870905697345733643e-01 -3.724084794521331787e-02 4.254392534494400024e-02 -4.462831318378448486e-01 1.250525712966918945e-01 7.569605708122253418e-01
-3.471225500106811523e-02 -1.480512022972106934e-01 7.028757333755493164e-01 3.761853873729705811e-01 -2.590226009488105774e-02 -3.711760640144348145e-01 2.838511168956756592e-01 3.497314751148223877e-01
-3.783513307571411133e-01 -1.066823378205299377e-01 1.803638190031051636e-01 -4.222542643547058105e-01 -6.266101449728012085e-02 -3.828272223472595215e-01 -1.470753550529479980e-01 6.800920367240905762e-01
1.300409436225891113e-01 1.306078135967254639e-01 2.102964743971824646e-02 -3.266396224498748779e-01 -2.992489039897918701e-01 6.650780793279409409e-03 3.862509727478027344e-01 7.874715924263000488e-01
-3.228222727775573730e-01 -3.376071453094482422e-01 6.492027640342712402e-01 1.281685084104537964e-01 -3.289154767990112305e-01 1.307885497808456421e-01 -2.324935644865036011e-01 4.056742191314697266e-01
-6.481526792049407959e-02 -5.131947398185729980e-01 7.201020605862140656e-03 1.629879921674728394e-01 4.395720958709716797e-01 -4.865260422229766846e-01 3.460587561130523682e-01 3.951268494129180908e-01
-9.405288845300674438e-02 -7.816647887229919434e-01 5.200328305363655090e-02 -2.893946170806884766e-01 -2.319617271423339844e-01 2.757685072720050812e-02 4.698050320148468018e-01 1.357096731662750244e-01
-2.249411195516586304e-01 -5.980154871940612793e-01 1.084870100021362305e-01 -2.824422717094421387e-02 2.893496751785278320e-01 -5.840864777565002441e-01 -1.195689588785171509e-01 3.742122054100036621e-01
-1.592796146869659424e-01 -5.917838811874389648e-01 2.441709190607070923e-01 -5.889336466789245605e-01 -5.078596994280815125e-02 -3.477550148963928223e-01 2.523095905780792236e-01 1.754612773656845093e-01
-4.204147458076477051e-01 -3.446692526340484619e-01 2.159203290939331055e-01 9.028285741806030273e-02 2.101778388023376465e-01 -1.202273592352867126e-01 7.123555541038513184e-01 2.891402244567871094e-01
1.968697756528854370e-01 -2.028680592775344849e-01 3.323356509208679199e-01 6.587052941322326660e-01 1.623737663030624390e-01 6.560266017913818359e-02 1.804706156253814697e-01 5.590246319770812988e-01
-3.251393139362335205e-01 -5.464840531349182129e-01 -2.856800854206085205e-01 -9.551546722650527954e-02 -2.635948061943054199e-01 -7.884585112333297729e-02 5.877336487174034119e-02 6.524953246116638184e-01
7.210210561752319336e-01 -2.932517826557159424e-01 3.066000938415527344e-01 -3.625646233558654785e-01 1.495639979839324951e-01 4.107019677758216858e-02 9.864206612110137939e-02 3.672725260257720947e-01
3.700928390026092529e-01 -4.791612327098846436e-01 -1.156253144145011902e-01 -2.165085673332214355e-01 1.015407890081405640e-01 -1.749966852366924286e-02 6.730645298957824707e-01 3.309955000877380371e-01
-4.099300131201744080e-02 9.618863463401794434e-02 6.816608905792236328e-01 1.699283868074417114e-01 3.083086609840393066e-01 3.479153513908386230e-01 1.279124766588211060e-01 5.129025578498840332e-01
-4.788524806499481201e-01 -4.046836495399475098e-01 1.328271627426147461e-01 2.143329679965972900e-01 4.652372300624847412e-01 1.797478063963353634e-03 -2.547578811645507812e-01 5.118588209152221680e-01
-1.923038959503173828e-01 -4.627631008625030518e-01 5.448499917984008789e-01 3.175505399703979492e-01 -2.348719090223312378e-01 4.061109125614166260e-01 1.468920409679412842e-01 3.309101760387420654e-01
2.641236875206232071e-03 -2.877330183982849121e-01 2.272644490003585815e-01 -6.297887563705444336e-01 -4.322610497474670410e-01 -2.128005772829055786e-01 2.614489197731018066e-01 4.104027450084686279e-01
4.071375131607055664e-01 -5.544523596763610840e-01 -2.414592504501342773e-01 -1.615050137042999268e-01 1.018606051802635193e-01 1.017225533723831177e-01 4.197830557823181152e-01 4.954738318920135498e-01
8.156134933233261108e-02 4.462348297238349915e-03 4.994311630725860596e-01 -5.885149836540222168e-01 3.082701563835144043e-01 -2.957156896591186523e-01 -1.602614857256412506e-02 4.634774625301361084e-01
1.962740570306777954e-01 -4.137303829193115234e-01 6.476462483406066895e-01 -1.916812062263488770e-01 -1.707363277673721313e-01 -5.327948331832885742e-01 9.985815733671188354e-02 1.054681614041328430e-01
2.840711176395416260e-01 -5.149955749511718750e-01 -3.393459916114807129e-01 4.707405343651771545e-02 -1.486423760652542114e-01 1.592720150947570801e-01 1.120842918753623962e-01 6.904248595237731934e-01
-2.059860378503799438e-01 -5.065708160400390625e-01 4.600057601928710938e-01 9.715390205383300781e-02 4.025312662124633789e-01 -2.603467181324958801e-02 5.621441602706909180e-01 3.458646684885025024e-02
-8.309976011514663696e-02 -9.545757621526718140e-02 6.981475353240966797e-01 4.430699944496154785e-01 4.557590559124946594e-02 -2.576071321964263916e-01 1.849563270807266235e-01 4.445376694202423096e-01
-6.378936767578125000e-02 -6.138466298580169678e-02 7.023103833198547363e-01 4.007657766342163086e-01 1.262568682432174683e-01 -2.955906987190246582e-01 3.129861354827880859e-01 3.701820075511932373e-01
-4.463267624378204346e-01 -6.746452301740646362e-02 -1.124850660562515259e-01 -4.169136285781860352e-01 7.265982776880264282e-02 1.168327704071998596e-01 4.205138981342315674e-01 6.434360742568969727e-01
3.506780266761779785e-01 -7.987071573734283447e-02 2.270863354206085205e-01 -3.213053345680236816e-01 -2.064240723848342896e-01 4.597479403018951416e-01 1.186784505844116211e-01 6.691610813140869141e-01
3.284461423754692078e-02 3.435570979490876198e-03 6.894730329513549805e-01 2.781488597393035889e-01 1.402578800916671753e-01 -4.249976277351379395e-01 2.999511659145355225e-01 3.948464393615722656e-01
2.940979599952697754e-01 -3.681551218032836914e-01 2.751332521438598633e-01 -3.977246880531311035e-01 -5.463107228279113770e-01 2.594067752361297607e-01 1.579354405403137207e-01 3.916553854942321777e-01
-2.646440863609313965e-01 -6.263881325721740723e-01 -8.939871937036514282e-02 4.446306452155113220e-02 4.028944373130798340e-01 -1.794224083423614502e-01 4.894703924655914307e-01 3.058344125747680664e-01
1.859495490789413452e-01 1.176161915063858032e-01 5.238851904869079590e-01 -4.737213253974914551e-01 -6.535819265991449356e-03 -2.621736228466033936e-01 1.023786067962646484e-01 6.111158132553100586e-01
9.421012550592422485e-02 -1.608665287494659424e-01 1.935768574476242065e-01 -6.933702826499938965e-01 -1.342083513736724854e-01 -2.877072393894195557e-01 1.199860572814941406e-01 5.760450959205627441e-01
2.702473104000091553e-01 -8.882295340299606323e-03 3.990322649478912354e-01 -3.117745518684387207e-01 6.842364668846130371e-01 1.907715946435928345e-01 1.100736334919929504e-01 3.921324014663696289e-01
-3.043467998504638672e-01 -2.640335857868194580e-01 -2.474976181983947754e-01 -7.865311205387115479e-02 -1.411936711519956589e-02 -1.995253264904022217e-01 6.259254217147827148e-01 5.817435979843139648e-01
1.917055994272232056e-01 -5.917159914970397949e-01 -6.062308326363563538e-02 -1.057321112602949142e-02 2.933326065540313721e-01 7.942878454923629761e-02 -3.523871898651123047e-01 6.267411112785339355e-01
-7.020828127861022949e-02 -5.195474624633789062e-02 7.364969849586486816e-01 3.571651577949523926e-01 1.792842335999011993e-02 -3.023845255374908447e-01 6.700067222118377686e-02 4.755311906337738037e-01
-2.691663503646850586e-01 -1.059543527662754059e-02 -4.128969460725784302e-02 1.164139732718467712e-01 1.327607873827219009e-02 -4.747142195701599121e-01 1.392430067062377930e-01 8.168608546257019043e-01
-2.774916291236877441e-01 -1.987711936235427856e-01 7.040145993232727051e-01 -2.379561513662338257e-01 -4.103970229625701904e-01 1.497221887111663818e-01 2.250562459230422974e-01 2.995595932006835938e-01
-2.326510846614837646e-01 -2.478610575199127197e-01 6.384967565536499023e-01 -2.543805241584777832e-01 -3.038727343082427979e-01 1.093279495835304260e-01 -3.277224898338317871e-01 4.476133882999420166e-01
2.007962577044963837e-02 1.636982858180999756e-01 4.473038613796234131e-01 -5.290051698684692383e-01 -1.097968891263008118e-01 -1.820258200168609619e-01 4.364275559782981873e-02 6.676668524742126465e-01
-2.422035634517669678e-01 1.311792582273483276e-01 3.907206654548645020e-01 -2.838257253170013428e-01 -5.783930420875549316e-02 -4.966293275356292725e-01 6.607741117477416992e-02 6.607249379158020020e-01
-1.453403830528259277e-01 3.040071018040180206e-02 -2.375449426472187042e-02 1.586026512086391449e-02 4.147438332438468933e-02 -4.729487895965576172e-01 1.874768733978271484e-01 8.465151786804199219e-01
6.590893864631652832e-02 -3.207708597183227539e-01 7.317503094673156738e-01 -3.685658276081085205e-01 3.214352950453758240e-02 -4.224269390106201172e-01 -1.277301311492919922e-01 1.602188646793365479e-01
-1.748461425304412842e-01 -4.367395043373107910e-01 -2.348466515541076660e-01 1.795502752065658569e-02 8.248683065176010132e-02 -3.469833731651306152e-01 6.171413064002990723e-01 4.638396799564361572e-01
2.453005909919738770e-01 8.119320869445800781e-02 1.170513108372688293e-01 -4.843468666076660156e-01 -4.291145130991935730e-02 9.715614467859268188e-02 1.637353003025054932e-01 8.042712807655334473e-01
2.332992702722549438e-01 1.017032116651535034e-01 3.668118119239807129e-01 -3.300943970680236816e-01 -3.168844282627105713e-01 -4.130073189735412598e-01 2.772972583770751953e-01 5.863703489303588867e-01
1.272546350955963135e-01 -5.413093566894531250e-01 5.824673175811767578e-01 -9.527730196714401245e-02 -3.873217701911926270e-01 -4.253661334514617920e-01 3.932207450270652771e-02 9.971837699413299561e-02
3.014087080955505371e-01 -4.073672592639923096e-01 3.183106780052185059e-01 1.677025109529495239e-01 -5.779400467872619629e-01 -4.125110805034637451e-01 1.131415963172912598e-01 3.110914826393127441e-01
4.165422022342681885e-01 -3.546803891658782959e-01 4.777070283889770508e-01 2.955173850059509277e-01 -4.537654817104339600e-01 -3.023397326469421387e-01 1.260074675083160400e-01 2.682715654373168945e-01
-3.192161023616790771e-01 -8.364910632371902466e-02 1.244838610291481018e-01 -1.195883303880691528e-01 3.937965035438537598e-01 4.371100291609764099e-02 -2.085787057876586914e-01 8.129051923751831055e-01
-7.978628575801849365e-02 1.996256262063980103e-01 4.709922969341278076e-01 -3.721856176853179932e-01 7.966899126768112183e-02 -3.061696887016296387e-01 -4.159364104270935059e-02 7.011495828628540039e-01
-3.753106296062469482e-01 -4.428689777851104736e-01 3.048456311225891113e-01 7.808841764926910400e-02 2.413880825042724609e-01 -2.938658297061920166e-01 6.401423811912536621e-01 9.784071892499923706e-02
-2.879311740398406982e-01 -2.930183112621307373e-01 7.185549736022949219e-01 -4.219708219170570374e-02 -3.698771893978118896e-01 1.091677024960517883e-01 -1.892449557781219482e-01 3.585997223854064941e-01
-4.877705872058868408e-02 -1.622148305177688599e-01 2.616657912731170654e-01 -7.031449675559997559e-02 5.277497768402099609e-01 -5.613638758659362793e-01 3.356954455375671387e-01 4.376683235168457031e-01
-1.213811784982681274e-01 -4.074375927448272705e-01 -2.091655693948268890e-02 2.575856074690818787e-02 3.241258561611175537e-01 -6.573536992073059082e-01 2.772226333618164062e-01 4.518143832683563232e-01
1.326113194227218628e-01 -2.798616588115692139e-01 7.588952779769897461e-01 -1.971379965543746948e-01 2.371313422918319702e-01 -4.482234120368957520e-01 1.621161252260208130e-01 7.674088329076766968e-02
-1.586487442255020142e-01 -2.972701191902160645e-02 9.443250298500061035e-02 -1.040352657437324524e-01 7.719957828521728516e-01 -1.873780786991119385e-01 1.445942819118499756e-01 5.497367978096008301e-01
-1.850372999906539917e-01 7.285208255052566528e-02 6.011441349983215332e-01 2.904135584831237793e-01 1.749650537967681885e-01 -4.107257723808288574e-01 2.482617944478988647e-01 5.037827491760253906e-01
-9.318922460079193115e-02 -4.489915072917938232e-01 1.979404091835021973e-01 4.986216127872467041e-01 -1.059273630380630493e-01 4.439170062541961670e-01 5.456649884581565857e-02 5.391274094581604004e-01
2.566187679767608643e-01 -1.749237626791000366e-01 6.171219348907470703e-01 -3.138968944549560547e-01 5.791650339961051941e-02 -5.924498438835144043e-01 1.075016856193542480e-01 2.413917481899261475e-01
-1.975801140069961548e-01 -2.595791518688201904e-01 7.185664772987365723e-01 -3.612760007381439209e-01 -1.776376068592071533e-01 -3.268471062183380127e-01 -2.262975424528121948e-01 2.390144020318984985e-01
-1.765666604042053223e-01 1.546597015112638474e-02 5.758693814277648926e-01 4.369271099567413330e-01 -4.842645302414894104e-02 -1.448065340518951416e-01 4.916972666978836060e-02 6.483228206634521484e-01
-6.033043190836906433e-02 -6.168977618217468262e-01 -5.148558318614959717e-02 -5.489932894706726074e-01 5.218464881181716919e-02 -2.221625484526157379e-02 -1.692713052034378052e-01 5.290399789810180664e-01
-1.324322372674942017e-01 -6.977526098489761353e-02 5.159213542938232422e-01 -2.898445725440979004e-01 -3.468047976493835449e-01 -4.176805913448333740e-01 -1.677317619323730469e-01 5.518547892570495605e-01
-3.300802707672119141e-01 -9.749415330588817596e-03 2.579375803470611572e-01 -5.140247344970703125e-01 -1.068213768303394318e-02 -3.338795602321624756e-01 -9.687262773513793945e-02 6.627403497695922852e-01
1.366740316152572632e-01 -4.186963438987731934e-01 -3.738929033279418945e-01 1.447205245494842529e-01 8.687099069356918335e-02 1.092146262526512146e-01 5.167892575263977051e-01 5.989392399787902832e-01
-2.048641443252563477e-01 1.724497228860855103e-02 -3.407687414437532425e-03 -5.246967077255249023e-02 3.511896133422851562e-01 -1.203448548913002014e-01 -2.966815046966075897e-02 9.034774303436279297e-01
3.204397261142730713e-01 -5.254852771759033203e-01 -8.638899773359298706e-02 2.223100513219833374e-03 4.038138687610626221e-01 -3.592906296253204346e-01 4.240192174911499023e-01 3.765207827091217041e-01
1.632740646600723267e-01 -5.699198246002197266e-01 -3.383247554302215576e-01 1.711531430482864380e-01 -1.169304326176643372e-01 2.987029589712619781e-02 -8.392324298620223999e-02 6.951028108596801758e-01
1.430106014013290405e-01 1.012412309646606445e-01 -1.874790899455547333e-02 -3.400847613811492920e-01 -3.750292658805847168e-01 1.370614171028137207e-01 3.797172904014587402e-01 7.413980960845947266e-01
-6.941405683755874634e-02 -4.221955239772796631e-01 7.765448093414306641e-01 3.218474611639976501e-02 -1.488794237375259399e-01 1.942679882049560547e-01 3.731516599655151367e-01 1.171645522117614746e-01
-2.545157074928283691e-01 -4.406128525733947754e-01 3.686194419860839844e-01 3.013887405395507812e-01 -2.646903395652770996e-01 4.347592890262603760e-01 3.558606142178177834e-03 5.052499175071716309e-01
1.794737428426742554e-01 -4.499049782752990723e-01 3.981661200523376465e-01 -1.802005320787429810e-01 -1.839504092931747437e-01 2.813742458820343018e-01 1.486732959747314453e-01 6.627618670463562012e-01
3.391574025154113770e-01 -3.130156993865966797e-01 1.974918693304061890e-01 -1.155709847807884216e-01 -1.290731579065322876e-01 2.490504831075668335e-01 6.736251115798950195e-01 4.496407806873321533e-01
-9.480167180299758911e-02 1.977220922708511353e-02 3.175796270370483398e-01 -4.081259965896606445e-01 -3.804992735385894775e-01 -4.369931221008300781e-01 1.870284378528594971e-01 5.936967730522155762e-01
5.479532480239868164e-01 -4.400084316730499268e-01 3.695998191833496094e-01 -1.352479308843612671e-01 -4.892487227916717529e-01 -1.728128194808959961e-01 1.881535798311233521e-01 2.159018814563751221e-01
-5.571197718381881714e-02 1.281769573688507080e-01 1.520266942679882050e-02 -3.842940330505371094e-01 -2.275370806455612183e-01 -1.087233349680900574e-01 5.019804239273071289e-01 7.190102338790893555e-01
-3.268282413482666016e-01 -4.991501867771148682e-01 1.725211143493652344e-01 -2.261889874935150146e-01 3.530660867691040039e-01 -6.940062344074249268e-02 5.834048390388488770e-01 3.054081201553344727e-01
-2.707551121711730957e-01 -4.716308116912841797e-01 1.266065239906311035e-01 2.219876796007156372e-01 4.108918607234954834e-01 -2.262769937515258789e-01 6.210800409317016602e-01 1.821380853652954102e-01
5.168749392032623291e-02 -4.074907600879669189e-01 -4.270348325371742249e-02 2.406104654073715210e-01 3.448192775249481201e-01 -5.373107194900512695e-01 7.029510289430618286e-02 5.991812348365783691e-01
-2.730915248394012451e-01 -1.425149738788604736e-01 -3.467281535267829895e-02 -3.319383561611175537e-01 1.853704452514648438e-01 -4.570611417293548584e-01 3.848374783992767334e-01 6.343172788619995117e-01
1.424837708473205566e-01 1.055657565593719482e-01 2.340007275342941284e-01 -4.376823902130126953e-01 -1.218295246362686157e-01 -2.755990028381347656e-01 6.866353750228881836e-02 7.916566133499145508e-01
-1.087172329425811768e-01 -9.971935302019119263e-02 5.991860032081604004e-01 -4.984658956527709961e-01 9.822142869234085083e-02 -4.132237434387207031e-01 7.166230678558349609e-02 4.303578436374664307e-01
-1.619636714458465576e-01 -2.322203218936920166e-01 1.198964342474937439e-01 -7.403050661087036133e-01 1.837456785142421722e-02 -2.604059875011444092e-01 1.100548170506954193e-02 5.377215147018432617e-01
-5.939662456512451172e-02 -2.009736001491546631e-01 7.040016055107116699e-01 4.652481675148010254e-01 -7.397413253784179688e-02 1.388838291168212891e-01 2.887922823429107666e-01 3.685725033283233643e-01
-2.631126344203948975e-01 -1.113262400031089783e-01 8.832516074180603027e-01 -2.601482532918453217e-02 1.333163529634475708e-01 -1.987571828067302704e-02 -1.401182860136032104e-01 3.158585131168365479e-01
2.308600693941116333e-01 1.288358718156814575e-01 2.071441411972045898e-01 -4.961808025836944580e-01 -6.689229607582092285e-02 -9.646868705749511719e-02 -5.075348913669586182e-02 7.903443574905395508e-01
2.562051713466644287e-01 -1.284532099962234497e-01 4.956896901130676270e-01 5.725059509277343750e-01 6.874589622020721436e-02 1.134595647454261780e-02 3.860589861869812012e-01 4.364527761936187744e-01
6.727745383977890015e-02 -2.055832147598266602e-01 3.073505163192749023e-01 -3.151806890964508057e-01 6.678637266159057617e-01 2.029693871736526489e-01 4.579253494739532471e-01 2.499443143606185913e-01
2.200678549706935883e-02 -9.135107398033142090e-01 8.990703523159027100e-02 -2.107748575508594513e-02 8.356066048145294189e-02 -3.002346158027648926e-01 -1.109133958816528320e-01 2.169362455606460571e-01
-3.637682273983955383e-02 -4.105210304260253906e-01 -9.777326881885528564e-02 1.259904652833938599e-01 -2.948948442935943604e-01 -3.786944746971130371e-01 6.568822264671325684e-01 3.779541850090026855e-01
2.837760150432586670e-01 -3.907615244388580322e-01 6.778975129127502441e-01 1.674938946962356567e-01 3.697078227996826172e-01 -1.871162205934524536e-01 3.197954893112182617e-01 7.219339162111282349e-02
-2.330550849437713623e-01 -7.867956906557083130e-02 8.175006508827209473e-01 2.292942255735397339e-01 8.755147457122802734e-02 -9.114482253789901733e-02 -1.116734892129898071e-01 4.360827505588531494e-01
-3.291987255215644836e-02 -3.175358772277832031e-01 3.914213478565216064e-01 -2.124239057302474976e-01 -3.961227834224700928e-01 1.288146674633026123e-01 6.782593727111816406e-01 2.573136389255523682e-01
-9.328022599220275879e-03 -3.973104357719421387e-01 -6.503339111804962158e-02 -2.531774342060089111e-01 3.608866333961486816e-01 1.983464807271957397e-01 -6.131267175078392029e-02 7.748480439186096191e-01
-3.193236589431762695e-01 -3.592012524604797363e-01 2.294920384883880615e-01 -5.743759870529174805e-01 -2.171008586883544922e-01 -4.272448718547821045e-01 9.865500777959823608e-02 3.834433257579803467e-01
-3.111473023891448975e-01 -6.093893051147460938e-01 -2.989995181560516357e-01 -1.618802249431610107e-01 -2.915961742401123047e-01 -1.269063651561737061e-01 2.496075928211212158e-01 5.027809739112854004e-01
-1.372885555028915405e-01 5.253498256206512451e-02 6.426655650138854980e-01 3.166130185127258301e-01 -1.582951284945011139e-02 -4.059585630893707275e-01 2.326042205095291138e-01 4.959552586078643799e-01
1.873514354228973389e-01 -7.766910791397094727e-01 -1.132303774356842041e-01 -4.298070669174194336e-01 4.698090255260467529e-02 -7.772014290094375610e-02 1.727701127529144287e-01 3.549618721008300781e-01
2.127601057291030884e-01 -1.908571273088455200e-01 2.399187833070755005e-01 -6.765392422676086426e-01 5.758614861406385899e-04 -2.225682437419891357e-01 -1.386708617210388184e-01 5.781643390655517578e-01
2.437825351953506470e-01 -4.869829714298248291e-01 2.552848123013973236e-02 -2.785421013832092285e-01 1.243112832307815552e-01 -5.757668614387512207e-01 3.107423782348632812e-01 4.262142181396484375e-01
-4.079635143280029297e-01 -2.286925725638866425e-02 2.336773723363876343e-01 -2.597848176956176758e-01 1.861157119274139404e-01 -2.263919860124588013e-01 -2.091934978961944580e-01 7.624271512031555176e-01
9.688954055309295654e-02 1.774231642484664917e-01 4.183962941169738770e-01 -4.277446269989013672e-01 1.159894987940788269e-01 -4.083861708641052246e-01 2.742038667201995850e-01 5.879557132720947266e-01
-3.462408110499382019e-02 -4.742346331477165222e-02 2.058413811028003693e-02 -7.041475176811218262e-02 1.597239635884761810e-02 -5.382242798805236816e-01 -8.991620689630508423e-02 8.325531482696533203e-01
-1.353078633546829224e-01 1.204008609056472778e-01 -4.208882898092269897e-02 -2.647997140884399414e-01 -1.272620856761932373e-01 -1.404819041490554810e-01 3.935546576976776123e-01 8.393384218215942383e-01
7.230180501937866211e-02 -7.760153412818908691e-01 7.279233541339635849e-03 2.840558812022209167e-02 -1.945205032825469971e-01 -3.095868527889251709e-01 4.409760236740112305e-01 2.521325647830963135e-01
-1.215906813740730286e-01 -6.438391208648681641e-01 -4.547384008765220642e-02 -3.262194991111755371e-01 -9.521152079105377197e-02 -1.909624934196472168e-01 -3.126072883605957031e-01 5.647518634796142578e-01
1.349529325962066650e-01 -6.587793827056884766e-01 -3.580738231539726257e-02 -3.159196674823760986e-02 3.842227160930633545e-01 -3.001129329204559326e-01 4.843653440475463867e-01 2.705781757831573486e-01
-2.043383121490478516e-01 -3.560866713523864746e-01 2.190230637788772583e-01 1.120384186506271362e-01 -6.758939474821090698e-02 -7.736298441886901855e-02 8.543720841407775879e-01 1.744120568037033081e-01
9.344642609357833862e-02 -3.544309437274932861e-01 -3.441105037927627563e-02 -7.726988941431045532e-02 -4.444706141948699951e-01 -1.721599847078323364e-01 6.878329515457153320e-01 3.977240025997161865e-01
6.162412092089653015e-02 -2.558984756469726562e-01 7.326915860176086426e-01 2.192207239568233490e-02 -1.080367490649223328e-01 9.333484619855880737e-02 -4.225403368473052979e-01 4.409956932067871094e-01
7.980264723300933838e-02 -2.727888226509094238e-01 5.164749622344970703e-01 -4.091237485408782959e-02 -2.901718020439147949e-01 2.840076945722103119e-02 7.378181815147399902e-01 1.463403105735778809e-01
4.228206574916839600e-01 7.099746167659759521e-02 -2.275008335709571838e-02 -2.542094290256500244e-01 -2.305212765932083130e-01 1.842673569917678833e-01 3.572435975074768066e-01 7.323417663574218750e-01
-2.366608530282974243e-01 3.925377130508422852e-02 6.511134505271911621e-01 3.599875271320343018e-01 5.594395846128463745e-02 -1.816125959157943726e-01 1.797473728656768799e-01 5.661176443099975586e-01
-6.557030230760574341e-02 -1.108770444989204407e-01 5.741767883300781250e-01 5.808745026588439941e-01 -1.427280530333518982e-02 -1.740714609622955322e-01 1.352231651544570923e-01 5.172260403633117676e-01
-3.696101009845733643e-01 1.184129342436790466e-02 1.883955150842666626e-01 -3.778177797794342041e-01 -1.363521665334701538e-01 -2.795918881893157959e-01 -9.794494509696960449e-02 7.606920003890991211e-01
4.447436034679412842e-01 2.773196808993816376e-02 1.774523556232452393e-01 -3.040816187858581543e-01 -6.268103420734405518e-02 3.897467851638793945e-01 1.538286805152893066e-01 7.056801319122314453e-01
2.068950831890106201e-01 -4.993775784969329834e-01 3.082949221134185791e-01 1.906891465187072754e-01 2.314360588788986206e-01 -6.584703326225280762e-01 2.416922897100448608e-01 1.756340414285659790e-01
1.073847860097885132e-01 -5.468281507492065430e-01 -3.369675278663635254e-01 1.576326340436935425e-01 6.261596083641052246e-02 1.440918743610382080e-01 1.665007919073104858e-01 7.061491012573242188e-01
-1.501508355140686035e-01 -3.369471728801727295e-01 2.103494703769683838e-01 -1.078892201185226440e-01 7.323968410491943359e-01 -4.619039967656135559e-02 3.666687756776809692e-02 5.178331732749938965e-01
-2.164626270532608032e-01 -2.752660810947418213e-01 5.276898145675659180e-01 -3.197914063930511475e-01 -2.629915177822113037e-01 2.077188789844512939e-01 -3.701432347297668457e-01 4.973248243331909180e-01
1.914803683757781982e-01 -2.255494743585586548e-01 6.031081080436706543e-01 5.937274694442749023e-01 1.328593958169221878e-02 -1.318649798631668091e-01 1.631842553615570068e-01 3.898939788341522217e-01
4.539379477500915527e-01 -5.312922000885009766e-01 -2.248740792274475098e-01 -1.602536067366600037e-02 -4.821797087788581848e-02 2.621553838253021240e-01 1.293880492448806763e-01 6.107799410820007324e-01
-2.376844882965087891e-01 -2.150411009788513184e-01 -5.766981467604637146e-02 8.524151891469955444e-02 1.184197664260864258e-01 3.816367313265800476e-02 -2.993806898593902588e-01 8.840605616569519043e-01
-1.075017377734184265e-01 -3.195286989212036133e-01 7.703109979629516602e-01 1.019432544708251953e-01 -4.202449917793273926e-01 -4.636862128973007202e-02 -6.250875443220138550e-02 3.160858452320098877e-01
-6.568566709756851196e-02 -1.465558707714080811e-01 -1.771978437900543213e-01 1.847849041223526001e-01 2.888864874839782715e-01 -4.011592268943786621e-01 5.105460882186889648e-01 6.353116631507873535e-01
-6.355374306440353394e-02 4.290101677179336548e-02 2.884335219860076904e-01 -3.585642576217651367e-02 8.049980401992797852e-01 1.262292116880416870e-01 1.463856995105743408e-01 4.735573530197143555e-01
-2.454876899719238281e-01 -4.542845785617828369e-01 2.059465646743774414e-01 -4.281421899795532227e-01 -5.399506092071533203e-01 -2.426027804613113403e-01 -6.281047314405441284e-02 3.915275335311889648e-01
-2.934328317642211914e-01 -5.389854907989501953e-01 1.201533377170562744e-01 -4.748738706111907959e-01 -3.503151535987854004e-01 -1.784878075122833252e-01 -1.552515178918838501e-01 4.525130987167358398e-01
-2.734791636466979980e-01 -5.440841317176818848e-01 2.412748336791992188e-01 -9.971528500318527222e-02 1.015750244259834290e-01 -2.261986136436462402e-01 7.022039294242858887e-01 8.031911402940750122e-02
-3.368692696094512939e-01 -5.554096102714538574e-01 2.707302011549472809e-02 -1.145758256316184998e-01 3.475399017333984375e-01 -3.134622424840927124e-02 -2.961524426937103271e-01 5.955717563629150391e-01
3.813916742801666260e-01 -4.124282393604516983e-03 3.919547423720359802e-02 -1.612597107887268066e-01 -1.757175922393798828e-01 1.362955123186111450e-01 6.938840150833129883e-01 5.441086292266845703e-01
2.653601467609405518e-01 -2.442550212144851685e-01 5.413562059402465820e-01 3.755177855491638184e-01 -1.541552543640136719e-01 3.841650784015655518e-01 2.819909155368804932e-01 4.300904572010040283e-01
-1.519862860441207886e-01 -5.760211125016212463e-02 6.320679783821105957e-01 4.395207464694976807e-01 5.108384042978286743e-02 -1.473757922649383545e-01 -1.249602511525154114e-01 5.839087963104248047e-01
-7.915008813142776489e-02 -5.575163364410400391e-01 -2.881396412849426270e-01 -7.792722899466753006e-03 -3.749087750911712646e-01 -2.782527804374694824e-01 1.603899598121643066e-01 5.967574119567871094e-01
-1.468248367309570312e-01 -7.746691256761550903e-02 4.877097308635711670e-01 4.703091681003570557e-01 -9.379541873931884766e-02 -4.695848226547241211e-01 2.797885835170745850e-01 4.536525607109069824e-01
4.639634191989898682e-01 -5.044732689857482910e-01 -3.065899312496185303e-01 -2.817563340067863464e-02 -2.434211373329162598e-01 -1.638577319681644440e-02 2.226236611604690552e-01 5.712877511978149414e-01
-3.728495836257934570e-01 -1.382270157337188721e-01 1.237587854266166687e-01 -3.989391922950744629e-01 -1.990302205085754395e-01 -3.900090456008911133e-01 -1.403271406888961792e-01 6.752747297286987305e-01
3.542521595954895020e-02 -3.026410341262817383e-01 1.086656451225280762e-01 -2.983760237693786621e-01 -4.537865519523620605e-02 -6.694267988204956055e-01 -1.199076473712921143e-01 5.845918059349060059e-01
-1.606685519218444824e-01 -3.523277938365936279e-01 3.753578290343284607e-03 -3.263316452503204346e-01 2.647779881954193115e-01 9.687042981386184692e-02 -1.666114181280136108e-01 7.976801991462707520e-01
-9.362322837114334106e-02 7.158105820417404175e-02 -9.324828162789344788e-03 -3.272814750671386719e-01 -2.493993639945983887e-01 -7.406341284513473511e-02 5.567464232444763184e-01 7.079961299896240234e-01
-1.194132938981056213e-01 -5.189570784568786621e-01 7.428124547004699707e-03 -4.687062203884124756e-01 5.266340449452400208e-02 -2.660467922687530518e-01 -2.836528718471527100e-01 5.853803753852844238e-01
-2.632817625999450684e-01 -1.383949816226959229e-01 6.538820862770080566e-01 -3.776039183139801025e-01 -3.671693503856658936e-01 1.127769127488136292e-01 8.122365176677703857e-02 4.327284395694732666e-01
-3.456825911998748779e-01 -4.946536123752593994e-01 1.816237568855285645e-01 -5.296606421470642090e-01 -2.134893983602523804e-01 -2.376254200935363770e-01 -1.469596922397613525e-01 4.457052052021026611e-01
1.000167056918144226e-02 -2.326565384864807129e-01 1.558968573808670044e-01 -3.208496868610382080e-01 7.964441925287246704e-02 -5.002381205558776855e-01 -4.045373499393463135e-01 6.311027407646179199e-01
-6.507272273302078247e-02 -4.579623043537139893e-01 6.091357469558715820e-01 -8.745650947093963623e-02 1.335100382566452026e-01 -1.569166630506515503e-01 6.034393310546875000e-01 -2.746586315333843231e-02
-9.476218372583389282e-02 -6.784927248954772949e-01 1.672783121466636658e-02 -3.476036489009857178e-01 -2.379152774810791016e-01 -2.404405474662780762e-01 5.157379508018493652e-01 1.707590967416763306e-01
-2.238767147064208984e-01 -1.136582940816879272e-01 7.480970025062561035e-01 2.684841156005859375e-01 -2.885024435818195343e-02 -2.000060528516769409e-01 -1.906225979328155518e-01 4.775524437427520752e-01
-3.904429972171783447e-01 -9.935694932937622070e-02 -1.252224594354629517e-01 -4.195508360862731934e-01 2.278736559674143791e-03 1.854862459003925323e-02 2.722551524639129639e-01 7.559807300567626953e-01
-1.668319851160049438e-01 -5.804652571678161621e-01 4.809613525867462158e-02 4.122014045715332031e-01 -2.436039149761199951e-01 -4.910134673118591309e-01 1.347988992929458618e-01 3.799946904182434082e-01
-4.391798079013824463e-01 -1.815674006938934326e-01 2.359435707330703735e-02 8.957676589488983154e-02 2.405107915401458740e-01 9.442511200904846191e-02 -5.154300853610038757e-02 8.343593478202819824e-01
8.037612587213516235e-02 -4.944472610950469971e-01 4.633489996194839478e-02 -1.705924123525619507e-01 -5.523144602775573730e-01 -6.647561490535736084e-02 5.848550796508789062e-01 2.574630677700042725e-01
8.788412809371948242e-02 -4.545135498046875000e-01 5.500214695930480957e-01 -9.411612898111343384e-02 -4.054622724652290344e-02 -1.432963311672210693e-01 6.723617315292358398e-01 -8.008076809346675873e-03
-4.573609530925750732e-01 -6.876816153526306152e-01 -1.727190017700195312e-01 -2.067397162318229675e-02 1.717069447040557861e-01 -9.245188534259796143e-02 5.207433924078941345e-02 4.969036877155303955e-01
-3.336428105831146240e-01 -4.554859101772308350e-01 1.757418364286422729e-01 -2.129258513450622559e-01 1.109919920563697815e-01 -1.960836201906204224e-01 -3.960684537887573242e-01 6.303606033325195312e-01
-2.049411684274673462e-01 -4.270595684647560120e-02 8.042816519737243652e-01 -4.072918891906738281e-01 -3.440753370523452759e-02 1.192991435527801514e-01 9.455648064613342285e-02 3.450543880462646484e-01
1.224173903465270996e-01 3.639388363808393478e-03 6.112406849861145020e-01 -4.061615467071533203e-01 -4.363655447959899902e-01 -4.024484660476446152e-03 3.172557353973388672e-01 3.941271305084228516e-01
2.002292424440383911e-01 -2.303847521543502808e-01 5.502011179924011230e-01 -2.014336884021759033e-01 3.241926729679107666e-01 -5.868343636393547058e-02 6.559329628944396973e-01 1.572948694229125977e-01
-8.381904661655426025e-02 -5.630844831466674805e-02 3.542012870311737061e-01 -4.429119825363159180e-01 6.838389039039611816e-01 -2.734333276748657227e-02 1.284246146678924561e-01 4.281329810619354248e-01
7.301422208547592163e-02 -4.967957437038421631e-01 6.077969074249267578e-01 -4.039435833692550659e-02 1.379838585853576660e-01 -3.482482209801673889e-02 5.960576534271240234e-01 -3.573721647262573242e-02
3.976705372333526611e-01 -4.957672953605651855e-01 -5.251377820968627930e-02 -2.311978638172149658e-01 2.077049314975738525e-01 -3.209078013896942139e-01 5.253958702087402344e-01 3.430728614330291748e-01
6.110335886478424072e-02 -7.183393836021423340e-01 1.519756019115447998e-01 4.771322309970855713e-01 2.874861657619476318e-01 -3.253982067108154297e-01 -2.647256292402744293e-02 2.006742209196090698e-01
1.031716316938400269e-01 -2.536016702651977539e-01 5.840819478034973145e-01 -3.567554652690887451e-01 -2.748873233795166016e-01 3.927248418331146240e-01 3.920966982841491699e-01 2.703331410884857178e-01
-4.326310753822326660e-01 -1.568396836519241333e-01 1.363769173622131348e-01 -3.592303395271301270e-01 -1.283299922943115234e-01 -3.433320522308349609e-01 -5.123247392475605011e-03 7.114878296852111816e-01
2.396929115056991577e-01 -1.834882497787475586e-01 3.012472391128540039e-01 -5.126941204071044922e-01 -2.976733148097991943e-01 -2.908439934253692627e-01 1.703152656555175781e-01 5.941945314407348633e-01
6.293042898178100586e-01 -9.997298568487167358e-02 2.938976585865020752e-01 -3.073266446590423584e-01 -2.382624745368957520e-01 -1.393189877271652222e-01 2.028349190950393677e-01 5.439074039459228516e-01
2.678563296794891357e-01 -4.485806226730346680e-01 4.240070283412933350e-01 1.702912896871566772e-01 -5.800865292549133301e-01 -3.250162601470947266e-01 7.669679354876279831e-03 2.757762074470520020e-01
2.394991666078567505e-01 -7.761230468750000000e-01 8.032213896512985229e-02 -4.596041142940521240e-01 2.179567664861679077e-01 -3.644016757607460022e-02 3.346848115324974060e-02 2.695039808750152588e-01
-3.745368123054504395e-01 -2.720559835433959961e-01 5.440481901168823242e-01 -3.104270100593566895e-01 -2.827745378017425537e-01 1.610012054443359375e-01 -3.135001659393310547e-01 4.349585473537445068e-01
1.202399432659149170e-01 -5.441201925277709961e-01 6.021173000335693359e-01 -3.170643746852874756e-02 -4.053374528884887695e-01 -3.851549923419952393e-01 7.446504384279251099e-02 8.796089887619018555e-02
1.477252691984176636e-01 -2.614960968494415283e-01 7.811223268508911133e-01 3.294815719127655029e-01 -6.852543354034423828e-02 -3.593397736549377441e-01 8.515740931034088135e-02 2.236384898424148560e-01
2.247850000858306885e-01 -1.419120877981185913e-01 5.030527114868164062e-01 -6.446509063243865967e-02 2.093498855829238892e-01 2.147442847490310669e-01 7.332937121391296387e-01 2.108379900455474854e-01
6.474928557872772217e-02 -3.132397234439849854e-01 1.012088581919670105e-01 -3.715131282806396484e-01 -1.079330146312713623e-01 -5.797449946403503418e-01 -1.495309472084045410e-01 6.158815026283264160e-01
-5.808996409177780151e-02 -3.477123081684112549e-01 1.425766646862030029e-01 -5.283803343772888184e-01 -4.734309613704681396e-01 -3.267814517021179199e-01 5.154163576662540436e-03 4.952357709407806396e-01
-3.587554395198822021e-02 -1.525423396378755569e-02 4.647130966186523438e-01 -5.064930915832519531e-01 3.351337611675262451e-01 -3.434417247772216797e-01 -1.626838892698287964e-01 5.188968777656555176e-01
-1.570242792367935181e-01 -2.845177948474884033e-01 -2.501503229141235352e-01 6.630793213844299316e-02 5.021107569336891174e-02 -4.150350093841552734e-01 5.866670012474060059e-01 5.553987622261047363e-01
3.578532934188842773e-01 1.754903644323348999e-01 -1.252748072147369385e-02 -2.888383865356445312e-01 -2.624136162921786308e-03 -7.802127301692962646e-02 2.629477381706237793e-01 8.260290622711181641e-01
3.266043961048126221e-02 2.030617296695709229e-01 5.811673998832702637e-01 1.887058019638061523e-01 1.854587197303771973e-01 -3.863578736782073975e-01 2.371871769428253174e-01 5.868631601333618164e-01
1.101058349013328552e-01 -4.549465477466583252e-01 -2.054548077285289764e-02 -1.270456761121749878e-01 4.118330180644989014e-01 -3.293007314205169678e-01 5.984912514686584473e-01 3.579112887382507324e-01
-7.536202669143676758e-02 1.926244646310806274e-01 3.655556738376617432e-01 -2.216376215219497681e-01 -3.862074017524719238e-01 -2.716216444969177246e-01 1.769491098821163177e-02 7.424383163452148438e-01
-1.530325561761856079e-01 -2.441279888153076172e-01 -2.517010271549224854e-01 -9.720356762409210205e-02 -1.580259650945663452e-01 -4.969895482063293457e-01 2.383900880813598633e-01 7.178997397422790527e-01
1.762874424457550049e-01 -7.477976083755493164e-01 -4.921981133520603180e-03 -3.910971283912658691e-01 -5.266116186976432800e-02 -1.598583608865737915e-01 4.261389076709747314e-01 2.163745611906051636e-01
-3.947931528091430664e-02 -4.370708167552947998e-01 1.646070033311843872e-01 -5.694399029016494751e-02 2.171551436185836792e-01 -5.301008820533752441e-01 6.374682188034057617e-01 2.062605619430541992e-01
2.432970553636550903e-01 -5.615622401237487793e-01 -1.294053047895431519e-01 -1.799391061067581177e-01 3.748472630977630615e-01 -3.150563836097717285e-01 3.820142149925231934e-01 4.366062879562377930e-01
-2.072483301162719727e-01 -3.759005665779113770e-01 1.413715779781341553e-01 4.984274506568908691e-02 4.515665173530578613e-01 -1.688671857118606567e-01 6.937353014945983887e-01 2.820985317230224609e-01
1.949846595525741577e-01 -4.276946783065795898e-01 6.530132889747619629e-01 4.275242090225219727e-01 -1.135415285825729370e-01 -3.047854639589786530e-02 -1.566852629184722900e-01 3.626073002815246582e-01
-2.195361070334911346e-02 -4.395773708820343018e-01 3.622181713581085205e-01 -8.014808595180511475e-02 1.737563908100128174e-01 -1.123331710696220398e-01 7.856461405754089355e-01 9.281191974878311157e-02
1.561087220907211304e-01 -3.350921571254730225e-01 5.760385990142822266e-01 -2.765448391437530518e-02 4.004192054271697998e-01 -2.865362763404846191e-01 5.347309112548828125e-01 4.880987107753753662e-02
-1.247799172997474670e-01 -2.115182206034660339e-02 8.793709874153137207e-01 1.416332423686981201e-01 9.740756452083587646e-02 8.575927466154098511e-02 -5.109953507781028748e-02 4.137332737445831299e-01
2.298123538494110107e-01 -3.463492393493652344e-01 8.200569748878479004e-01 -5.330467969179153442e-02 -1.560142040252685547e-01 -3.045492172241210938e-01 -1.036441102623939514e-01 1.551159173250198364e-01
1.065947636961936951e-01 1.346515864133834839e-01 4.308948516845703125e-01 -3.203856050968170166e-01 -3.029876351356506348e-01 -3.242881596088409424e-01 1.918477565050125122e-01 6.696411967277526855e-01
2.544790208339691162e-01 -7.270306944847106934e-01 -1.513965725898742676e-01 -3.394426107406616211e-01 1.745966523885726929e-01 -5.724357906728982925e-03 2.032973915338516235e-01 4.434840679168701172e-01
-8.179129101336002350e-03 -4.112949371337890625e-01 -1.743713021278381348e-01 -3.384835720062255859e-01 6.412963382899761200e-03 -4.367690384387969971e-01 -5.430743843317031860e-02 7.014523744583129883e-01
1.510316282510757446e-01 -3.989633917808532715e-01 2.626172006130218506e-01 2.368524819612503052e-01 8.327377587556838989e-02 9.296553209424018860e-03 6.556140780448913574e-01 5.060634016990661621e-01
1.314134895801544189e-01 8.493173122406005859e-02 6.139611005783081055e-01 -3.872636258602142334e-01 5.450810194015502930e-01 2.502374164760112762e-02 1.612279377877712250e-02 3.880673050880432129e-01
8.304774016141891479e-02 -1.758640259504318237e-01 6.404025554656982422e-01 -3.400757908821105957e-01 3.104628026485443115e-01 -5.440229177474975586e-01 -4.867970943450927734e-02 2.041819691658020020e-01
-3.275559842586517334e-01 -4.542651474475860596e-01 -2.759282290935516357e-02 -1.647862195968627930e-01 -5.407480522990226746e-02 -5.480239391326904297e-01 1.098370254039764404e-01 5.857610702514648438e-01
5.694894492626190186e-02 -4.013385474681854248e-01 -1.614113897085189819e-01 1.800108999013900757e-01 3.252189457416534424e-01 -4.781648218631744385e-01 4.197187423706054688e-01 5.163852572441101074e-01
1.976524144411087036e-01 1.154300849884748459e-02 1.983342617750167847e-01 -3.634585440158843994e-01 -2.498675603419542313e-03 -3.708173334598541260e-01 -1.311548352241516113e-01 7.966481447219848633e-01
1.546066105365753174e-01 -6.400868892669677734e-01 1.376162916421890259e-01 -4.765122756361961365e-02 5.389648079872131348e-01 2.030339241027832031e-01 -2.108931690454483032e-01 4.110901057720184326e-01
-2.040655910968780518e-01 -5.613594651222229004e-01 -7.409623265266418457e-02 -2.258894294500350952e-01 2.624985873699188232e-01 -4.149045944213867188e-01 3.910281956195831299e-01 4.390469789505004883e-01
2.568754367530345917e-02 -5.082349777221679688e-01 2.883124649524688721e-01 -3.822855651378631592e-01 -5.500786900520324707e-01 -2.560737133026123047e-01 3.052576780319213867e-01 2.245629727840423584e-01
-9.314373135566711426e-02 -7.264000773429870605e-01 3.162015080451965332e-01 -1.828856319189071655e-01 3.023282885551452637e-01 -4.838715866208076477e-02 -1.224734410643577576e-01 4.706308841705322266e-01
-2.858296930789947510e-01 9.155427664518356323e-02 9.017521142959594727e-02 -1.334103047847747803e-01 -5.846214294433593750e-02 -4.156018793582916260e-01 1.988003849983215332e-01 8.175114393234252930e-01
-2.111847102642059326e-01 -7.668350934982299805e-01 4.559748619794845581e-02 -3.335657119750976562e-01 5.813365429639816284e-02 -1.202882751822471619e-01 -2.250696569681167603e-01 4.307139217853546143e-01
1.946708709001541138e-01 -1.472834497690200806e-01 5.953586101531982422e-02 -4.656918942928314209e-01 -4.732660949230194092e-01 -1.818916797637939453e-01 -4.747335240244865417e-02 6.787329316139221191e-01
2.023569643497467041e-01 -5.213235020637512207e-01 -2.365221530199050903e-01 -4.911535084247589111e-01 5.353194102644920349e-02 -1.122908387333154678e-02 5.533822253346443176e-02 6.197136640548706055e-01
6.462775170803070068e-03 -4.094706177711486816e-01 7.384788393974304199e-01 -1.516775786876678467e-01 -2.049026638269424438e-01 -4.514577984809875488e-01 8.201062679290771484e-02 1.068171858787536621e-01
-2.386142313480377197e-01 1.574993580579757690e-01 3.762253224849700928e-01 -2.958970665931701660e-01 -1.225628405809402466e-01 -4.149077534675598145e-01 2.285092324018478394e-01 6.706489324569702148e-01
-5.418280139565467834e-02 -6.048800945281982422e-01 1.242864653468132019e-01 -4.891006052494049072e-01 3.833841979503631592e-01 -1.484918743371963501e-01 -1.829259246587753296e-01 4.171606004238128662e-01
-8.330063521862030029e-02 -5.434852838516235352e-01 -1.909448951482772827e-01 -8.298238366842269897e-02 7.932414114475250244e-02 -3.557889759540557861e-01 6.174975633621215820e-01 3.743760883808135986e-01
9.847471117973327637e-02 9.165206551551818848e-02 1.036269739270210266e-01 -3.686704933643341064e-01 -2.604040801525115967e-01 -5.882413685321807861e-02 5.755867362022399902e-01 6.577807664871215820e-01
-3.565057367086410522e-02 -5.342646688222885132e-02 5.520234107971191406e-01 5.012818574905395508e-01 1.244280040264129639e-01 -1.686861068010330200e-01 4.011547937989234924e-02 6.279446482658386230e-01
-5.249672383069992065e-02 -2.549530863761901855e-01 7.083012163639068604e-02 -3.645424246788024902e-01 -3.005454540252685547e-01 -3.288267254829406738e-01 -1.648258268833160400e-01 7.541304826736450195e-01
1.523190140724182129e-01 -8.900058865547180176e-01 -7.114425301551818848e-02 -2.049724459648132324e-01 1.944054663181304932e-01 -3.098098561167716980e-02 1.613843142986297607e-01 2.698423564434051514e-01
5.801525712013244629e-02 -2.998907864093780518e-02 4.077999293804168701e-01 -1.211910620331764221e-01 7.264060378074645996e-01 -1.322016771882772446e-02 3.985183537006378174e-01 3.578958511352539062e-01
1.964566558599472046e-01 -2.275585383176803589e-01 7.506904006004333496e-02 -4.277629852294921875e-01 -3.228225111961364746e-01 -2.449847310781478882e-01 -6.694817543029785156e-02 7.431629896163940430e-01
-3.310203552246093750e-01 -2.202013581991195679e-01 3.120680451393127441e-01 -4.648356735706329346e-01 5.924991965293884277e-01 1.359593719244003296e-01 8.933897316455841064e-02 3.885314464569091797e-01
-1.340200155973434448e-01 1.060110703110694885e-01 2.237292826175689697e-01 -3.903184235095977783e-01 -9.399416297674179077e-02 -1.315822452306747437e-02 5.251409411430358887e-01 6.954250931739807129e-01
5.618691444396972656e-01 -5.372245907783508301e-01 1.633110493421554565e-01 -6.112492829561233521e-02 -6.577177345752716064e-02 2.277801036834716797e-01 4.130525290966033936e-01 3.721077442169189453e-01
3.116970956325531006e-01 6.118980236351490021e-03 2.428472638130187988e-01 -2.831688523292541504e-01 -5.391336083412170410e-01 -3.242806065827608109e-03 4.446732103824615479e-01 5.246315002441406250e-01
-6.800795346498489380e-02 -3.630898296833038330e-01 -2.021857053041458130e-01 -1.831348240375518799e-01 1.012422963976860046e-01 -4.926926195621490479e-01 3.114866316318511963e-01 6.626486778259277344e-01
1.834911555051803589e-01 -5.236070156097412109e-01 5.110537409782409668e-01 3.214001953601837158e-01 5.179884433746337891e-01 -1.682378798723220825e-01 1.423386633396148682e-01 1.040025353431701660e-01
2.303114533424377441e-01 -3.761810958385467529e-01 3.100484907627105713e-01 1.857041865587234497e-01 3.918756544589996338e-01 5.625620856881141663e-02 6.713542342185974121e-01 2.595777809619903564e-01
4.171341955661773682e-01 -5.428819656372070312e-01 -2.165627330541610718e-01 1.820367015898227692e-02 -2.507768273353576660e-01 -6.456932425498962402e-02 7.616899162530899048e-02 6.412389278411865234e-01
-1.176825091242790222e-01 -3.798975646495819092e-01 3.641948997974395752e-01 7.441868633031845093e-02 -2.486372739076614380e-01 5.754111409187316895e-01 -1.489597838371992111e-02 5.572360754013061523e-01
4.220283329486846924e-01 1.076937168836593628e-01 -3.951698914170265198e-02 -2.461316734552383423e-01 -2.636244297027587891e-01 9.583622217178344727e-02 2.738541662693023682e-01 7.710209488868713379e-01
2.517501115798950195e-01 -3.955128788948059082e-01 5.665307044982910156e-01 1.253381520509719849e-01 2.323132157325744629e-01 -2.053402066230773926e-01 5.878238081932067871e-01 4.305746406316757202e-02
2.850105762481689453e-01 -1.187370866537094116e-01 7.911815643310546875e-01 2.736608088016510010e-01 2.219235748052597046e-01 1.320950835943222046e-01 1.652531176805496216e-01 3.313672840595245361e-01
3.168053030967712402e-01 -8.427253365516662598e-02 1.570176035165786743e-01 -3.403230011463165283e-01 -5.412733554840087891e-01 -1.315654069185256958e-01 4.439673721790313721e-01 4.946362972259521484e-01
2.140933424234390259e-01 -7.599689811468124390e-02 2.074435502290725708e-01 -4.675312042236328125e-01 -2.096216827630996704e-01 1.894271820783615112e-01 5.963056683540344238e-01 5.013639926910400391e-01
-6.605692952871322632e-02 -4.596697688102722168e-01 5.378056168556213379e-01 -1.567548811435699463e-01 2.318052202463150024e-01 -1.693201810121536255e-01 6.192188262939453125e-01 6.854437291622161865e-02
5.634995177388191223e-02 1.312876045703887939e-01 7.154755592346191406e-01 -1.877133846282958984e-01 9.082261472940444946e-02 1.824244856834411621e-01 -1.642565727233886719e-01 6.032736301422119141e-01
-4.600979760289192200e-02 7.247351109981536865e-02 7.462368160486221313e-02 -3.320584595203399658e-01 -6.882672011852264404e-02 -2.551988661289215088e-01 3.640778064727783203e-01 8.212082386016845703e-01
5.281553864479064941e-01 -6.460260152816772461e-01 2.350260317325592041e-01 6.805535405874252319e-03 -4.081363677978515625e-01 -1.757345199584960938e-01 1.328149139881134033e-01 1.825400590896606445e-01
-4.969340935349464417e-02 6.192690879106521606e-02 3.602512776851654053e-01 -3.211605250835418701e-01 -4.913772046566009521e-01 -3.272082507610321045e-01 9.145306050777435303e-02 6.355235576629638672e-01
7.095663994550704956e-02 -2.967155277729034424e-01 6.756502389907836914e-01 -1.823554486036300659e-01 -5.070282220840454102e-01 -2.886556088924407959e-01 -1.038089618086814880e-01 2.568895816802978516e-01
-4.794635251164436340e-02 -7.318146228790283203e-01 -1.981227546930313110e-01 3.692640662193298340e-01 2.002043873071670532e-01 -2.838200144469738007e-02 1.151624768972396851e-01 4.820685684680938721e-01
5.192065834999084473e-01 -4.610887765884399414e-01 2.169238626956939697e-01 -1.024596840143203735e-01 4.595674574375152588e-01 2.154874801635742188e-01 -1.780638098716735840e-01 4.134296476840972900e-01
-3.919409215450286865e-01 -4.439577460289001465e-01 5.767369866371154785e-01 -6.518558412790298462e-02 -1.749312728643417358e-01 2.359846085309982300e-01 -2.780795097351074219e-01 3.857347965240478516e-01
-2.719544339925050735e-03 -1.923005580902099609e-01 -6.353305280208587646e-02 -2.010821700096130371e-01 -9.199731983244419098e-03 -3.451572656631469727e-01 1.381873488426208496e-01 8.833054900169372559e-01
4.169095456600189209e-01 -1.506803035736083984e-01 3.715608417987823486e-01 4.225024208426475525e-02 1.600221842527389526e-01 1.324906349182128906e-01 6.921621561050415039e-01 3.760187327861785889e-01
-5.184001326560974121e-01 -2.254005223512649536e-01 9.578182548284530640e-02 -2.492582648992538452e-01 2.756110727787017822e-01 -1.532393740490078926e-03 -1.087879464030265808e-01 7.220481038093566895e-01
-3.314757645130157471e-01 -3.072206079959869385e-01 2.959127426147460938e-01 3.085962869226932526e-02 1.946376711130142212e-01 1.874215602874755859e-01 7.767915725708007812e-01 1.755186170339584351e-01
-1.568829566240310669e-01 -2.568494379520416260e-01 8.210280537605285645e-02 -6.611524820327758789e-01 3.132701218128204346e-01 -1.728799007833003998e-02 6.654861569404602051e-02 6.022348403930664062e-01
-5.853721126914024353e-02 -1.579518169164657593e-01 5.092040169984102249e-03 -5.902527570724487305e-01 9.607969783246517181e-03 -1.559444814920425415e-01 4.795330762863159180e-01 6.073198914527893066e-01
-1.068585813045501709e-01 6.047826725989580154e-03 5.542395114898681641e-01 -3.679833412170410156e-01 4.007357656955718994e-01 -1.046349629759788513e-01 -1.724130362272262573e-01 5.871010422706604004e-01
-2.494340091943740845e-01 -2.283944785594940186e-01 8.542135357856750488e-01 -2.193981558084487915e-01 1.927067935466766357e-01 -1.025884971022605896e-01 -5.431215465068817139e-02 2.391491383314132690e-01
