# Supplementary material for: Where is your field going? A machine learning approach to study the relative motion of the domains of physics
Source: PLoS One. 2020 Jun 18;15(6):e0233997. doi: 10.1371/journal.pone.0233997 (PMC7302634; doi:10.1371/journal.pone.0233997)
Supplement: S29 Data — (ZIP) [file pone.0233997.s029.zip › 28/Pacs4Run_28_VS_500_embeddings1999-2003ED8.txt]

1.221946105360984802e-01 -4.399627745151519775e-01 7.464933441951870918e-04 4.058099091053009033e-01 5.597256422042846680e-01 -4.006752967834472656e-01 1.860411614179611206e-01 3.440556824207305908e-01
-3.429507017135620117e-01 -3.010879456996917725e-01 -1.473216153681278229e-02 -2.190499901771545410e-01 6.497281193733215332e-01 -3.621727824211120605e-01 -3.931072056293487549e-01 1.888971030712127686e-01
-1.950821578502655029e-01 -2.076204866170883179e-01 9.604419581592082977e-03 4.179418385028839111e-01 3.647007644176483154e-01 -4.435757696628570557e-01 -3.611345589160919189e-01 5.328083634376525879e-01
-1.413886547088623047e-01 -4.761177301406860352e-01 1.027492806315422058e-01 5.259947851300239563e-02 5.368920564651489258e-01 1.785937547683715820e-01 -4.097096621990203857e-01 5.019823908805847168e-01
-4.344576001167297363e-01 -2.033614814281463623e-01 2.580756843090057373e-01 5.233640670776367188e-01 5.136784315109252930e-01 1.386343240737915039e-01 -1.079958379268646240e-01 -3.669191300868988037e-01
-3.692800104618072510e-01 -1.543508470058441162e-01 -2.137842476367950439e-01 2.517945468425750732e-01 6.795057058334350586e-01 -1.993529647588729858e-01 2.936060726642608643e-01 -3.781927525997161865e-01
-3.003837466239929199e-01 -5.808068513870239258e-01 -1.109446808695793152e-01 -3.449509143829345703e-01 4.976332783699035645e-01 -3.083254396915435791e-01 -1.316685378551483154e-01 2.847686111927032471e-01
-2.336398512125015259e-01 -3.094085864722728729e-02 2.522414326667785645e-01 5.921696424484252930e-01 6.329948306083679199e-01 2.412044554948806763e-01 -2.516286447644233704e-02 -2.658365070819854736e-01
-6.024891138076782227e-01 -1.208972111344337463e-01 3.568079769611358643e-01 -8.593446761369705200e-02 6.383057236671447754e-01 -7.541142404079437256e-02 2.581286430358886719e-01 -8.912117779254913330e-02
-4.499433338642120361e-01 -3.515005111694335938e-01 4.238751530647277832e-01 4.195473194122314453e-01 7.417716085910797119e-02 -4.695200026035308838e-01 2.659474015235900879e-01 -1.470683813095092773e-01
-2.175146192312240601e-01 -8.717112243175506592e-02 2.288982421159744263e-01 4.679446816444396973e-01 2.915136218070983887e-01 -6.652918457984924316e-01 -3.297967612743377686e-01 1.932940632104873657e-01
-2.071234285831451416e-01 -7.437834888696670532e-02 -7.598960399627685547e-02 7.252678275108337402e-01 5.769797563552856445e-01 1.532019823789596558e-01 -2.400539964437484741e-01 7.600895315408706665e-02
-1.061652228236198425e-01 -1.779016852378845215e-01 -6.421732902526855469e-02 8.040030598640441895e-01 3.304176628589630127e-01 -4.078608453273773193e-01 -1.496604233980178833e-01 -9.279340505599975586e-02
4.607148468494415283e-01 -9.702122188173234463e-04 3.114810883998870850e-01 3.222338855266571045e-01 6.740909218788146973e-01 -2.005554139614105225e-01 -2.533676028251647949e-01 -1.675391942262649536e-01
4.415615461766719818e-03 -1.147525906562805176e-01 -9.872735291719436646e-02 7.473613619804382324e-01 3.894658088684082031e-01 -4.914942979812622070e-01 -1.589155346155166626e-01 -3.456678474321961403e-03
-2.673960030078887939e-01 -2.569508254528045654e-01 3.949858546257019043e-01 -3.308562189340591431e-02 4.318869709968566895e-01 -2.561596333980560303e-01 -6.545008420944213867e-01 1.576440483331680298e-01
1.716399639844894409e-01 -4.560239240527153015e-02 1.408316791057586670e-01 -9.106323122978210449e-02 9.077696800231933594e-01 -1.426573544740676880e-01 -1.631556600332260132e-01 -2.632821798324584961e-01
-7.559804618358612061e-02 -5.183219909667968750e-01 3.063873946666717529e-01 7.562021017074584961e-01 1.216956377029418945e-01 -1.788006722927093506e-02 2.062809318304061890e-01 -4.723523184657096863e-02
-3.034768700599670410e-01 -4.577184915542602539e-01 3.362726867198944092e-01 -8.421082794666290283e-02 3.391612172126770020e-01 -1.983485072851181030e-01 -7.649384438991546631e-02 6.465298533439636230e-01
-5.614418983459472656e-01 -3.242326676845550537e-01 -4.490164667367935181e-02 1.257391273975372314e-01 6.657912135124206543e-01 2.711654081940650940e-02 -1.771225333213806152e-01 -2.940138876438140869e-01
1.553108841180801392e-01 1.666929200291633606e-02 -6.910274922847747803e-02 9.846556186676025391e-02 8.929479122161865234e-01 -2.897276878356933594e-01 -2.703688442707061768e-01 -8.205225318670272827e-02
-5.959145426750183105e-01 -5.161027312278747559e-01 3.085933029651641846e-01 2.456738948822021484e-01 3.935574591159820557e-01 5.188521742820739746e-02 1.954692453145980835e-01 -1.647747159004211426e-01
-4.938580691814422607e-01 -2.823335826396942139e-01 -5.557063966989517212e-02 4.015486240386962891e-01 4.613792896270751953e-01 -2.297856807708740234e-01 1.880615055561065674e-01 -4.593723714351654053e-01
-6.760087013244628906e-01 -1.283777803182601929e-01 3.146374225616455078e-01 8.741141110658645630e-02 5.804514288902282715e-01 -2.298497855663299561e-01 -1.681553274393081665e-01 -4.316258430480957031e-02
-5.476024150848388672e-01 -3.974828422069549561e-01 2.755273282527923584e-01 2.790444791316986084e-01 4.652215242385864258e-01 1.974245011806488037e-01 2.675493061542510986e-01 -2.477252930402755737e-01
-2.751506567001342773e-01 -5.448176860809326172e-01 -7.136041671037673950e-02 -7.692110538482666016e-02 2.875850796699523926e-01 -5.225000381469726562e-01 -5.103552937507629395e-01 -1.681559532880783081e-02
2.939246594905853271e-01 -1.221878677606582642e-01 -2.496203929185867310e-01 2.365734875202178955e-01 8.568609952926635742e-01 1.099710240960121155e-01 1.635778248310089111e-01 8.566930890083312988e-02
-2.043250948190689087e-01 -9.307342022657394409e-02 1.651771813631057739e-01 6.685159206390380859e-01 5.563091635704040527e-01 5.099913105368614197e-02 -1.964108347892761230e-01 -3.531762361526489258e-01
-6.256542205810546875e-01 -9.036717563867568970e-02 8.315432071685791016e-02 2.919349968433380127e-01 7.082640528678894043e-01 -5.713875964283943176e-02 -5.227788910269737244e-02 2.477605082094669342e-02
-6.288784146308898926e-01 -8.296125382184982300e-02 2.194572240114212036e-01 1.031405702233314514e-01 5.765048265457153320e-01 -3.773153126239776611e-01 -2.524815499782562256e-01 -1.893506199121475220e-02
2.957312464714050293e-01 -6.541702747344970703e-01 2.835073471069335938e-01 1.824572533369064331e-01 3.386859297752380371e-01 1.308222264051437378e-01 -1.639861166477203369e-01 -4.606767594814300537e-01
-2.172806113958358765e-01 -5.276303887367248535e-01 -3.745289444923400879e-01 2.154430449008941650e-01 4.597843289375305176e-01 -2.019080519676208496e-01 -4.852374494075775146e-01 9.150758385658264160e-03
-3.586568832397460938e-01 2.076405137777328491e-01 4.762080311775207520e-01 4.147546589374542236e-01 6.017317175865173340e-01 -2.147428132593631744e-02 1.880845874547958374e-01 -1.775878071784973145e-01
3.415972888469696045e-01 -9.459289163351058960e-02 5.849506333470344543e-02 1.540207862854003906e-01 8.233168125152587891e-01 -4.419497400522232056e-02 2.051210552453994751e-01 -3.540355265140533447e-01
3.706333413720130920e-02 -4.719449579715728760e-02 -1.528325676918029785e-01 2.205693162977695465e-02 8.455789089202880859e-01 -3.708737790584564209e-01 -3.124464452266693115e-01 -1.496022045612335205e-01
-4.812053442001342773e-01 -3.448935747146606445e-01 4.104729294776916504e-01 2.473076432943344116e-01 4.672931730747222900e-01 2.677093446254730225e-01 9.144830703735351562e-02 3.484922349452972412e-01
-3.801799714565277100e-01 -2.999594509601593018e-01 -4.160182774066925049e-01 3.182511925697326660e-01 6.585015058517456055e-01 -1.209468320012092590e-01 -3.906438499689102173e-02 -2.033574134111404419e-01
4.043006598949432373e-01 -6.846702098846435547e-01 -7.767049968242645264e-02 2.164595574140548706e-01 4.704376757144927979e-01 8.325062692165374756e-02 -1.782866716384887695e-01 -2.342046052217483521e-01
-4.302275776863098145e-01 -2.876939773559570312e-01 -1.137052103877067566e-02 3.008642196655273438e-01 6.951488256454467773e-01 2.018304318189620972e-01 6.090528331696987152e-03 -3.427580893039703369e-01
-5.466191172599792480e-01 -4.807038009166717529e-01 7.001231610774993896e-02 4.361879229545593262e-01 3.470703065395355225e-01 -2.068250998854637146e-02 2.817983329296112061e-01 2.732651233673095703e-01
-6.150369048118591309e-01 -2.688013315200805664e-01 1.240302771329879761e-01 2.956315279006958008e-01 6.163256168365478516e-01 1.206200495362281799e-01 9.324060380458831787e-02 -2.087904512882232666e-01
-6.080955862998962402e-01 -3.874619007110595703e-01 4.987288117408752441e-01 9.855455160140991211e-02 3.039165139198303223e-01 -5.417747423052787781e-02 1.999296396970748901e-01 2.939001321792602539e-01
-5.221018791198730469e-01 -4.307180345058441162e-01 1.256168484687805176e-01 3.256781399250030518e-01 4.298424422740936279e-01 1.596219837665557861e-01 3.449573516845703125e-01 3.013412356376647949e-01
-4.388804435729980469e-01 -3.503318130970001221e-01 2.202531546354293823e-01 2.302612960338592529e-01 3.745505511760711670e-01 -7.956504821777343750e-02 6.586837172508239746e-01 5.135131999850273132e-02
2.001720666885375977e-01 -1.679048836231231689e-01 2.687560617923736572e-01 -7.692555338144302368e-02 6.882615089416503906e-01 -3.497423529624938965e-01 -3.253159224987030029e-01 -3.895352184772491455e-01
-8.947074413299560547e-02 -8.958876132965087891e-02 3.559232875704765320e-02 5.475594997406005859e-01 3.591092824935913086e-01 -5.796824693679809570e-01 -3.258791863918304443e-01 3.342039883136749268e-01
-5.843251347541809082e-01 -2.112183868885040283e-01 4.068211019039154053e-01 -1.133512556552886963e-01 6.466929316520690918e-01 1.251101586967706680e-02 -1.285837292671203613e-01 2.640248276293277740e-02
-3.398533463478088379e-01 -3.878923058509826660e-01 4.524744749069213867e-01 5.559321045875549316e-01 2.570173442363739014e-01 4.757163301110267639e-02 3.374509811401367188e-01 -1.950674206018447876e-01
-3.573805391788482666e-01 -9.678700566291809082e-02 5.639402866363525391e-01 3.393588662147521973e-01 2.335849404335021973e-01 -4.040796756744384766e-01 3.859729468822479248e-01 -2.508006989955902100e-01
-3.400046527385711670e-01 -1.260812282562255859e-01 -3.645783960819244385e-01 4.600664973258972168e-01 5.944036841392517090e-01 -3.229356706142425537e-01 2.569805383682250977e-01 -1.671899668872356415e-02
-6.534988880157470703e-01 -4.171447157859802246e-01 1.860747784376144409e-01 1.099141463637351990e-01 3.889832198619842529e-01 -1.413673013448715210e-01 2.271557301282882690e-01 -3.596278429031372070e-01
-4.781442880630493164e-01 -8.126367628574371338e-02 -3.290840089321136475e-01 9.419477730989456177e-02 6.716796755790710449e-01 -4.298860132694244385e-01 7.268466055393218994e-02 7.979297637939453125e-02
-2.926030755043029785e-01 -7.051504254341125488e-01 1.107170879840850830e-01 -1.442966163158416748e-01 5.510409474372863770e-01 1.795716881752014160e-01 -1.011764779686927795e-01 -1.947763115167617798e-01
-3.395892381668090820e-01 -3.892816305160522461e-01 2.398845702409744263e-01 6.938440799713134766e-01 1.784628927707672119e-01 -1.790830492973327637e-01 3.530030846595764160e-01 7.512533664703369141e-02
5.799098014831542969e-01 -4.987563788890838623e-01 2.262184172868728638e-01 3.102855384349822998e-01 3.057662546634674072e-01 -3.053205013275146484e-01 -2.282873690128326416e-01 -1.693109273910522461e-01
-6.487517356872558594e-01 1.648906245827674866e-02 3.076187372207641602e-01 2.016123980283737183e-01 6.125395894050598145e-01 -2.419625222682952881e-01 5.050745978951454163e-02 8.527023345232009888e-02
-1.845607757568359375e-01 -8.004819750785827637e-01 1.183407381176948547e-01 -3.383363187313079834e-01 2.653672397136688232e-01 -3.136726617813110352e-01 -1.373659074306488037e-01 -9.492243081331253052e-02
1.579111069440841675e-02 -4.378052651882171631e-01 -6.040529906749725342e-02 6.134246587753295898e-01 3.969829678535461426e-01 -3.913432359695434570e-01 -3.426273465156555176e-01 3.714888007380068302e-04
-5.618706941604614258e-01 -4.411745965480804443e-01 2.833589613437652588e-01 -1.247669979929924011e-01 5.438827872276306152e-01 1.099144145846366882e-01 7.585247606039047241e-02 2.831327319145202637e-01
5.146077871322631836e-01 -1.153213083744049072e-01 2.971590757369995117e-01 -5.022322386503219604e-02 7.417379021644592285e-01 1.101216375827789307e-01 2.492883652448654175e-01 8.128708600997924805e-02
-6.031808257102966309e-01 -2.841484844684600830e-01 2.142958641052246094e-01 1.656915098428726196e-01 4.994815587997436523e-01 5.536506325006484985e-02 4.262294173240661621e-01 2.187174856662750244e-01
-3.790842890739440918e-01 -3.724049627780914307e-01 2.716660499572753906e-01 2.586926519870758057e-01 5.778470635414123535e-01 3.238382637500762939e-01 3.026592433452606201e-01 -2.156488001346588135e-01
2.549305856227874756e-01 1.878205984830856323e-01 2.256590127944946289e-02 3.621438443660736084e-01 8.332630991935729980e-01 -2.232301533222198486e-01 -7.236707210540771484e-02 1.366762667894363403e-01
-4.743908941745758057e-01 -3.505413234233856201e-01 -8.166208118200302124e-02 4.191484153270721436e-01 4.461556673049926758e-01 -1.269574761390686035e-01 2.315580099821090698e-01 -4.482496380805969238e-01
-5.431161075830459595e-02 2.235916256904602051e-02 7.338673621416091919e-02 7.499553561210632324e-01 4.098566472530364990e-01 -3.805742561817169189e-01 -3.244218826293945312e-01 -1.032617166638374329e-01
3.709816336631774902e-01 7.299324870109558105e-02 2.536777555942535400e-01 5.337046924978494644e-03 8.167775869369506836e-01 -2.583878338336944580e-01 2.300114333629608154e-01 -7.660641521215438843e-02
2.989820837974548340e-01 -1.685061603784561157e-01 -2.196173071861267090e-01 3.220751881599426270e-01 7.691327333450317383e-01 9.033452719449996948e-02 -3.803421556949615479e-02 3.592759966850280762e-01
4.737918451428413391e-02 -2.614672482013702393e-01 -1.406356394290924072e-01 6.882365345954895020e-01 2.980800867080688477e-01 -5.259102582931518555e-01 -2.525976002216339111e-01 8.187377452850341797e-02
-4.828255474567413330e-01 -3.232403993606567383e-01 4.955827593803405762e-01 -8.869795128703117371e-03 4.502931535243988037e-01 1.484165340662002563e-01 3.187580108642578125e-01 3.005264997482299805e-01
-6.751571297645568848e-01 -5.581938847899436951e-02 1.525149643421173096e-01 1.673886179924011230e-01 6.607818007469177246e-01 -2.023785263299942017e-01 1.286582846660166979e-04 1.103525459766387939e-01
1.040194369852542877e-02 -5.582827329635620117e-01 3.155492842197418213e-01 6.701502203941345215e-01 -5.521130561828613281e-02 -2.372273653745651245e-01 1.760774254798889160e-01 2.218360751867294312e-01
-5.770147442817687988e-01 -4.429518580436706543e-01 3.557144105434417725e-01 -2.683466672897338867e-02 4.225372970104217529e-01 4.692875221371650696e-02 9.284657984972000122e-02 3.927270174026489258e-01
-2.453218400478363037e-01 -2.429435253143310547e-01 4.624484479427337646e-01 8.281330764293670654e-02 4.070988297462463379e-01 -6.951998919248580933e-03 4.698567092418670654e-02 7.014937996864318848e-01
-6.465781927108764648e-01 -4.890654981136322021e-02 2.352022975683212280e-01 2.356298118829727173e-01 6.286197304725646973e-01 -1.453674137592315674e-01 8.820791542530059814e-02 2.112538367509841919e-01
-9.399164468050003052e-02 -6.312158107757568359e-01 2.240270972251892090e-01 7.044365406036376953e-01 -5.355025455355644226e-02 -2.016149312257766724e-01 3.573993220925331116e-02 3.898033872246742249e-02
-6.513327360153198242e-01 -6.734614819288253784e-02 4.381020069122314453e-01 3.993267938494682312e-02 5.485823750495910645e-01 -2.076066732406616211e-01 1.820211410522460938e-01 2.296381816267967224e-02
1.814641952514648438e-01 4.785380512475967407e-02 -1.501511484384536743e-01 9.417393058538436890e-02 8.914048671722412109e-01 -2.570092082023620605e-01 1.620750129222869873e-01 2.155036777257919312e-01
-5.079128742218017578e-01 -1.288160532712936401e-01 5.880358219146728516e-01 1.534564197063446045e-01 3.034189641475677490e-01 -4.171800017356872559e-01 2.201327681541442871e-01 -2.038019597530364990e-01
-2.146179229021072388e-01 -4.772332310676574707e-01 4.244082570075988770e-01 5.823384523391723633e-01 -3.567088022828102112e-02 -1.745588183403015137e-01 2.286523133516311646e-01 3.506024181842803955e-01
-3.438033163547515869e-01 -2.480238229036331177e-01 4.215385913848876953e-01 5.371184349060058594e-01 2.471416741609573364e-01 -2.988023161888122559e-01 4.135982096195220947e-01 1.807408332824707031e-01
2.422768175601959229e-01 -1.018168479204177856e-01 2.132865786552429199e-01 -5.778435617685317993e-02 8.370735645294189453e-01 -6.548559665679931641e-02 1.621479094028472900e-01 -3.883717358112335205e-01
3.762079775333404541e-01 -6.272976398468017578e-01 -1.509034037590026855e-01 3.718381822109222412e-01 3.468812406063079834e-01 -1.948920488357543945e-01 -1.246326267719268799e-01 -3.606758713722229004e-01
-6.420362591743469238e-01 -4.281553626060485840e-01 1.122471317648887634e-01 1.099028736352920532e-01 5.774298310279846191e-01 1.222977489233016968e-01 8.824191987514495850e-02 -1.537068337202072144e-01
-1.888719350099563599e-01 -2.107513993978500366e-01 -4.818176850676536560e-02 6.716036200523376465e-01 3.904008865356445312e-01 -4.626217186450958252e-01 -3.150044977664947510e-01 2.964348159730434418e-02
2.753299474716186523e-01 -1.517561674118041992e-01 3.199574649333953857e-01 5.337121710181236267e-02 7.075608372688293457e-01 -2.469910383224487305e-01 -1.420398205518722534e-01 -4.627313613891601562e-01
3.737608790397644043e-01 -5.925023928284645081e-02 -9.013549983501434326e-02 2.985970675945281982e-01 7.003328204154968262e-01 -2.788364887237548828e-01 4.204970225691795349e-02 4.353428781032562256e-01
4.255987107753753662e-01 -5.124963819980621338e-03 2.701535522937774658e-01 8.274154365062713623e-02 6.592823266983032227e-01 -4.496253132820129395e-01 1.602238118648529053e-01 -2.766269147396087646e-01
1.563186049461364746e-01 -6.433823108673095703e-01 -8.927903138101100922e-03 -1.999935880303382874e-02 1.855665445327758789e-01 -4.267058372497558594e-01 3.136657476425170898e-01 4.962307810783386230e-01
-2.959153056144714355e-01 -3.867667019367218018e-01 5.297107696533203125e-01 1.191260218620300293e-01 2.458694726228713989e-01 1.935239881277084351e-02 7.248265296220779419e-02 6.340196728706359863e-01
-4.390211105346679688e-01 -5.455691814422607422e-01 6.410720348358154297e-01 1.676889210939407349e-01 1.157414019107818604e-01 -1.028155684471130371e-01 6.343881040811538696e-02 -2.062284201383590698e-01
-6.649486422538757324e-01 -1.401976495981216431e-01 3.389812707901000977e-01 3.544693291187286377e-01 5.268624424934387207e-01 -2.735793776810169220e-02 9.156896919012069702e-02 1.044693514704704285e-01
4.184426367282867432e-01 -2.211152166128158569e-01 4.411970376968383789e-01 -1.770610064268112183e-01 4.582959413528442383e-01 -5.562508106231689453e-01 1.804547756910324097e-02 -1.738756150007247925e-01
-2.356135845184326172e-01 -1.434282660484313965e-01 3.008653223514556885e-01 5.470350384712219238e-01 5.341943502426147461e-01 2.485689520835876465e-01 9.510078281164169312e-02 -4.218446910381317139e-01
-2.754625976085662842e-01 -1.797481328248977661e-01 -1.178090423345565796e-01 5.689577460289001465e-01 6.837700605392456055e-01 2.855379581451416016e-01 -6.620834022760391235e-02 2.761179395020008087e-02
-3.008292317390441895e-01 -2.053474634885787964e-01 -1.235016211867332458e-01 4.006154239177703857e-01 4.054485857486724854e-01 -5.871558785438537598e-01 -2.314681112766265869e-01 3.589859008789062500e-01
-5.520001053810119629e-01 -2.043249756097793579e-01 3.483659625053405762e-01 1.558250486850738525e-01 6.704488992691040039e-01 2.337116450071334839e-01 4.856878519058227539e-02 3.775005415081977844e-02
3.946436345577239990e-01 -3.080059885978698730e-01 6.560632493346929550e-03 2.775299847126007080e-01 4.620520472526550293e-01 -4.938474893569946289e-01 -1.789002865552902222e-01 -4.277152419090270996e-01
4.829976260662078857e-01 -4.706870317459106445e-01 3.485718965530395508e-01 3.324632644653320312e-01 4.025896489620208740e-01 3.414702713489532471e-01 -1.822550892829895020e-01 -3.515136614441871643e-02
9.416022337973117828e-03 -1.827337145805358887e-01 2.488085925579071045e-01 6.434882879257202148e-01 2.988268733024597168e-01 -5.219717696309089661e-02 6.299373507499694824e-01 4.115257784724235535e-02
8.971871435642242432e-02 -7.563664112240076065e-03 4.768349826335906982e-01 -2.409173101186752319e-01 7.059707045555114746e-01 -4.134874045848846436e-01 -3.108205273747444153e-02 -1.901263147592544556e-01
7.765698246657848358e-03 -3.466855585575103760e-01 2.888481020927429199e-01 3.318046629428863525e-01 1.244611758738756180e-02 -6.954405903816223145e-01 2.821616828441619873e-01 3.504477739334106445e-01
-3.163912594318389893e-01 -4.449652433395385742e-01 2.805201709270477295e-01 4.199953973293304443e-01 2.463468909263610840e-02 -6.497735977172851562e-01 -1.533017009496688843e-01 -2.237879298627376556e-02
4.188055694103240967e-01 -2.288993597030639648e-01 4.782647490501403809e-01 -9.261949360370635986e-02 5.902371406555175781e-01 -3.391781747341156006e-01 -2.150791287422180176e-01 -1.587786078453063965e-01
-3.383880853652954102e-01 -8.510824441909790039e-01 3.317816555500030518e-01 2.256801351904869080e-02 1.201870292425155640e-01 -1.098849773406982422e-01 -2.503759227693080902e-02 -1.530279666185379028e-01
6.449544429779052734e-02 -1.337146311998367310e-01 1.337730437517166138e-01 -3.137400001287460327e-02 8.965272307395935059e-01 -1.643540263175964355e-01 -2.039013355970382690e-01 -2.945030331611633301e-01
-5.774369835853576660e-01 -5.034242942929267883e-02 3.760507702827453613e-01 -7.530199736356735229e-02 6.268604993820190430e-01 -2.518058419227600098e-01 -2.415584027767181396e-01 -4.729528352618217468e-02
3.710414767265319824e-01 -1.682249903678894043e-01 3.665726482868194580e-01 -1.948788762092590332e-01 7.238109111785888672e-01 -2.624768912792205811e-01 -9.913712739944458008e-02 -2.430041134357452393e-01
-2.966357171535491943e-01 1.393648386001586914e-01 4.206033647060394287e-01 5.841609835624694824e-01 5.796115994453430176e-01 3.407869488000869751e-02 -1.280611753463745117e-01 -1.446477472782135010e-01
1.243917923420667648e-02 -2.013650387525558472e-01 4.917136728763580322e-01 3.841199278831481934e-01 1.597876548767089844e-01 -5.403344631195068359e-01 -4.217424690723419189e-01 2.731422781944274902e-01
-4.009618163108825684e-01 -1.635883450508117676e-01 1.003732681274414062e-01 3.663967549800872803e-01 7.245964407920837402e-01 2.432758063077926636e-01 -7.287879008799791336e-03 -2.896048128604888916e-01
4.544380605220794678e-01 -4.047675728797912598e-01 3.884323239326477051e-01 -5.733928456902503967e-02 5.106560587882995605e-01 -3.104124665260314941e-01 -2.891724407672882080e-01 -1.863753199577331543e-01
-5.440314412117004395e-01 -3.721629679203033447e-01 5.815581083297729492e-01 -2.977403439581394196e-02 4.001442193984985352e-01 5.495516583323478699e-02 -4.124217107892036438e-02 2.481767684221267700e-01
-7.900929450988769531e-02 -4.228235185146331787e-01 6.240829825401306152e-01 4.861137568950653076e-01 1.997094042599201202e-02 -3.143612742424011230e-01 -2.922208607196807861e-01 6.765199452638626099e-02
1.295260041952133179e-01 -7.885681390762329102e-01 -1.549139320850372314e-01 -3.494589822366833687e-03 1.975189745426177979e-01 -2.385866940021514893e-01 2.464747875928878784e-01 4.250712692737579346e-01
-3.967359662055969238e-01 -2.671534381806850433e-02 4.958475530147552490e-01 3.832475244998931885e-01 2.377275526523590088e-01 -4.314733445644378662e-01 4.454621672630310059e-01 -8.957349509000778198e-02
-1.742943227291107178e-01 -3.187180459499359131e-01 2.686004936695098877e-01 3.234520256519317627e-01 8.284899592399597168e-02 -6.674451828002929688e-01 1.877707690000534058e-01 4.512959718704223633e-01
-2.096303254365921021e-01 -4.215156435966491699e-01 1.101822629570960999e-01 7.890095710754394531e-01 2.786746621131896973e-01 1.616889834403991699e-01 1.047186776995658875e-01 -1.701015233993530273e-01
1.350907385349273682e-01 -3.527332842350006104e-01 -6.203397642821073532e-03 2.736738920211791992e-01 8.435236662626266479e-02 -8.436632752418518066e-01 1.394563615322113037e-01 2.099112570285797119e-01
-3.990377485752105713e-01 -2.163075506687164307e-01 -2.030825912952423096e-01 3.825277686119079590e-01 5.916864275932312012e-01 -1.570171415805816650e-01 4.227011203765869141e-01 -2.301874756813049316e-01
1.322364211082458496e-01 -6.579077988862991333e-02 2.253061980009078979e-01 5.753032565116882324e-01 2.264205664396286011e-01 -5.195255279541015625e-01 3.444195985794067383e-01 3.957909345626831055e-01
-2.152245491743087769e-01 -4.986717104911804199e-01 1.576135754585266113e-01 5.745293498039245605e-01 2.587655186653137207e-01 1.481050401926040649e-01 4.619401991367340088e-01 -2.186215966939926147e-01
4.750526845455169678e-01 -5.700996518135070801e-01 9.153788536787033081e-02 1.950208991765975952e-01 4.057719707489013672e-01 -2.568851113319396973e-01 -3.933526750188320875e-04 -4.150397479534149170e-01
-2.273198813199996948e-01 -6.725722551345825195e-01 4.908781349658966064e-01 -2.694500684738159180e-01 1.946420371532440186e-01 -2.356041371822357178e-01 -2.682234644889831543e-01 1.306478679180145264e-01
-5.174233317375183105e-01 -3.137609362602233887e-02 -5.600497499108314514e-02 2.773075997829437256e-01 6.091932058334350586e-01 -4.500049650669097900e-01 1.702729463577270508e-01 -2.205418348312377930e-01
-2.490872442722320557e-01 -6.816074252128601074e-01 -4.259218573570251465e-01 2.496498823165893555e-01 2.468804866075515747e-01 -3.313320279121398926e-01 -2.423454225063323975e-01 1.304821204394102097e-02
-6.056690216064453125e-01 -2.290752679109573364e-01 8.166181296110153198e-02 1.203744187951087952e-01 6.658787131309509277e-01 -9.355153143405914307e-02 -3.177901208400726318e-01 -7.996381074190139771e-02
-2.985020279884338379e-01 -4.506220519542694092e-01 2.452955543994903564e-01 -6.612379103899002075e-02 3.202793896198272705e-01 -2.245462983846664429e-01 9.054815769195556641e-02 6.943305134773254395e-01
-1.168293058872222900e-01 -3.463789820671081543e-01 4.909285902976989746e-01 5.815627574920654297e-01 2.441767305135726929e-01 3.121928274631500244e-01 2.083431184291839600e-01 2.943684756755828857e-01
-2.090167552232742310e-01 -2.912674248218536377e-01 2.512303590774536133e-01 1.948554366827011108e-01 4.319054782390594482e-01 -5.029913783073425293e-02 5.801898986101150513e-02 7.602311372756958008e-01
-7.729431986808776855e-02 -6.656177639961242676e-01 2.750329971313476562e-01 6.475371718406677246e-01 -1.011332049965858459e-01 -2.134132981300354004e-01 1.168195437639951706e-02 -1.102421246469020844e-02
-4.211122393608093262e-01 -7.961464673280715942e-02 5.296072959899902344e-01 1.401735097169876099e-01 3.130883574485778809e-01 -4.229547977447509766e-01 4.736057817935943604e-01 -1.223764792084693909e-01
-3.850829303264617920e-01 -4.121198654174804688e-01 5.301569700241088867e-01 1.658864766359329224e-01 4.625733941793441772e-02 -5.033301711082458496e-01 1.304470151662826538e-01 -3.174684345722198486e-01
-2.041803151369094849e-01 -6.444627642631530762e-01 2.861470915377140045e-02 5.197271108627319336e-01 2.311081439256668091e-01 2.535053789615631104e-01 3.910157382488250732e-01 3.839164599776268005e-02
3.113443255424499512e-01 -4.800109192728996277e-02 -8.865630626678466797e-02 6.758026778697967529e-02 6.598986983299255371e-01 -3.566410541534423828e-01 5.558385252952575684e-01 1.292975097894668579e-01
-6.128494143486022949e-01 -3.275326788425445557e-01 1.519504636526107788e-01 3.391308188438415527e-01 5.839400291442871094e-01 1.360737234354019165e-01 -1.792359165847301483e-03 1.397644728422164917e-01
9.768936783075332642e-02 -2.718842923641204834e-01 1.928702443838119507e-01 -3.697839975357055664e-01 8.169941306114196777e-01 -3.896202519536018372e-02 -2.576940357685089111e-01 8.481122553348541260e-02
-6.774650812149047852e-01 -3.005827069282531738e-01 1.352583765983581543e-01 3.122284710407257080e-01 5.663519501686096191e-01 -1.582324318587779999e-02 1.172019764780998230e-01 1.297826599329710007e-02
4.111025035381317139e-01 -4.070160686969757080e-01 -3.475572764873504639e-01 -7.637062575668096542e-03 6.344348192214965820e-01 -3.446669876575469971e-01 1.158398836851119995e-01 9.877528995275497437e-02
4.994803071022033691e-01 -3.023402392864227295e-01 1.892921924591064453e-01 8.094541728496551514e-02 5.017764568328857422e-01 -5.503952503204345703e-01 -1.651194840669631958e-01 -1.864059120416641235e-01
-4.564548730850219727e-01 -5.824501514434814453e-01 1.910600960254669189e-01 -2.370112240314483643e-01 2.572855949401855469e-01 -3.070597052574157715e-01 4.352253079414367676e-01 -9.909590333700180054e-02
-4.184367954730987549e-01 -4.217404425144195557e-01 8.790750056505203247e-02 4.118941426277160645e-01 2.377870082855224609e-01 -3.077268600463867188e-01 5.551959872245788574e-01 1.008956581354141235e-01
-2.491910383105278015e-02 8.710548281669616699e-02 2.953155338764190674e-01 5.094636678695678711e-01 3.947047889232635498e-01 -5.446419715881347656e-01 -2.214665412902832031e-01 3.788842558860778809e-01
-5.251955389976501465e-01 -3.169280588626861572e-01 6.038457155227661133e-01 2.633183002471923828e-01 2.098030000925064087e-01 -2.808940112590789795e-01 2.574092745780944824e-01 -2.411733195185661316e-02
-5.086219906806945801e-01 -3.153989911079406738e-01 6.255830526351928711e-01 -5.014597252011299133e-02 4.241840243339538574e-01 4.102393612265586853e-02 -1.777848154306411743e-01 -1.863754838705062866e-01
3.919290006160736084e-01 -6.580973863601684570e-01 1.036935970187187195e-01 2.939612977206707001e-02 4.214379787445068359e-01 -2.319884449243545532e-01 -2.857210040092468262e-01 -2.976878583431243896e-01
1.764178723096847534e-01 -1.765304245054721832e-02 4.393778443336486816e-01 -2.260613441467285156e-01 7.519403100013732910e-01 -3.412168323993682861e-01 -4.717661440372467041e-02 -2.008469849824905396e-01
2.517794668674468994e-01 -2.612718939781188965e-01 -3.028910160064697266e-01 1.047920510172843933e-01 6.462858915328979492e-01 -3.054269254207611084e-01 1.881509423255920410e-01 4.682393074035644531e-01
-1.049532890319824219e-01 -8.483697175979614258e-01 1.189201325178146362e-01 -3.077185750007629395e-01 3.094503879547119141e-01 -2.352447807788848877e-01 -8.593922108411788940e-02 4.399699345231056213e-02
-4.113638103008270264e-01 -4.209439158439636230e-01 3.342625200748443604e-01 2.146452069282531738e-01 5.907929316163063049e-02 -6.003354787826538086e-01 1.947775632143020630e-01 -3.065140843391418457e-01
1.259203702211380005e-01 9.494780749082565308e-02 -2.332439571619033813e-01 2.811658978462219238e-01 8.457770943641662598e-01 -3.518304526805877686e-01 3.585609793663024902e-02 3.553625941276550293e-02
-4.570279121398925781e-01 -5.711525306105613708e-02 -3.029307126998901367e-01 3.155510127544403076e-01 6.206132173538208008e-01 -4.396360814571380615e-01 1.343863159418106079e-01 4.838406108319759369e-03
4.058639109134674072e-01 -3.660509884357452393e-01 -2.756226658821105957e-01 8.489785343408584595e-02 6.215174794197082520e-01 -3.277419507503509521e-01 2.558262646198272705e-01 2.428166717290878296e-01
4.426870048046112061e-01 -7.540005445480346680e-01 3.005830645561218262e-01 1.400027126073837280e-01 2.972871661186218262e-01 1.817187070846557617e-01 4.998212098143994808e-04 -6.448881328105926514e-02
-1.424912363290786743e-01 -1.836995184421539307e-01 3.496639728546142578e-01 2.368766367435455322e-01 1.162495613098144531e-01 -8.227134943008422852e-01 -6.072954088449478149e-02 2.711380422115325928e-01
4.717488884925842285e-01 -1.655191183090209961e-01 -2.388322167098522186e-02 2.126313745975494385e-01 6.153395771980285645e-01 -1.187434270977973938e-01 1.743187904357910156e-01 5.302300453186035156e-01
-2.630958855152130127e-01 -4.230912625789642334e-01 2.878343462944030762e-01 6.482812166213989258e-01 2.075534015893936157e-01 2.168526649475097656e-01 1.312059313058853149e-01 3.759504854679107666e-01
-2.725044190883636475e-01 -4.672801196575164795e-01 1.797646582126617432e-01 5.392070412635803223e-01 2.889065444469451904e-01 1.160631552338600159e-01 4.549235105514526367e-01 -2.836156189441680908e-01
-4.973185956478118896e-01 -5.025520920753479004e-01 4.640142619609832764e-01 2.437953650951385498e-01 2.511783838272094727e-01 -7.207643240690231323e-02 3.506594002246856689e-01 -1.847234219312667847e-01
4.610857367515563965e-01 -4.508577883243560791e-01 -6.354598701000213623e-02 2.173509597778320312e-01 4.892467558383941650e-01 -3.559976816177368164e-01 -3.628925085067749023e-01 -1.872433573007583618e-01
-2.655247151851654053e-01 -6.980491429567337036e-02 4.332153499126434326e-01 5.258979201316833496e-01 1.450804620981216431e-01 -5.195486545562744141e-01 3.909766077995300293e-01 -1.285992115736007690e-01
-1.550414320081472397e-02 8.541521430015563965e-02 1.992023438215255737e-01 5.900050401687622070e-01 3.591495454311370850e-01 -5.490550398826599121e-01 2.969461120665073395e-02 4.163467884063720703e-01
-4.019719362258911133e-01 -6.400456279516220093e-02 3.098792731761932373e-01 3.199326992034912109e-01 6.952322721481323242e-01 2.804658114910125732e-01 2.547107338905334473e-01 9.514970332384109497e-02
-1.276503950357437134e-01 -4.892808571457862854e-02 9.472151845693588257e-02 2.594564259052276611e-01 5.845012068748474121e-01 -2.092049568891525269e-01 -5.075461268424987793e-01 5.118692517280578613e-01
-2.209888994693756104e-01 -3.499811291694641113e-01 4.157173633575439453e-01 6.778802871704101562e-01 2.563557028770446777e-01 2.423344105482101440e-01 1.713952720165252686e-01 2.061892747879028320e-01
-7.378618232905864716e-03 -7.477708458900451660e-01 1.000758036971092224e-01 -3.867352604866027832e-01 4.747142195701599121e-01 6.242372095584869385e-02 -1.801529340445995331e-02 2.272230535745620728e-01
-3.610350489616394043e-01 -1.158877015113830566e-01 5.314155817031860352e-01 2.286348789930343628e-01 3.189413547515869141e-01 -2.672418653964996338e-01 4.256922900676727295e-01 -4.088906347751617432e-01
3.731381595134735107e-01 -2.676695883274078369e-01 -3.069151937961578369e-01 3.236914873123168945e-01 6.492675542831420898e-01 -1.863541007041931152e-01 1.478221416473388672e-01 3.346938192844390869e-01
9.486614912748336792e-02 -1.926335319876670837e-02 6.117507815361022949e-01 2.439460754394531250e-01 1.492101103067398071e-01 -6.543400883674621582e-01 -1.754105687141418457e-01 2.751129567623138428e-01
5.744270682334899902e-01 -6.801378130912780762e-01 2.297789156436920166e-01 1.789446622133255005e-01 3.014223873615264893e-01 -7.625301927328109741e-02 3.311159461736679077e-02 -1.576710641384124756e-01
-2.086423896253108978e-02 -1.855899393558502197e-01 -5.525249615311622620e-02 3.219006657600402832e-01 5.016685128211975098e-01 -4.777703583240509033e-01 -3.824873566627502441e-01 4.818880259990692139e-01
2.392311245203018188e-01 3.965108469128608704e-02 -4.100134596228599548e-02 1.763643920421600342e-01 8.064965009689331055e-01 -3.558042049407958984e-01 -6.354639679193496704e-02 3.568462133407592773e-01
6.076727062463760376e-02 -2.428532838821411133e-01 8.405010402202606201e-02 4.706006348133087158e-01 1.338729858398437500e-01 -7.573709487915039062e-01 2.830359041690826416e-01 1.927645504474639893e-01
-6.979952752590179443e-02 -2.959716320037841797e-01 2.136529982089996338e-01 8.400392532348632812e-01 1.687741130590438843e-01 -2.917693257331848145e-01 1.702781468629837036e-01 -1.166469156742095947e-01
-5.201306343078613281e-01 -3.906603455543518066e-01 4.243817329406738281e-01 4.424772039055824280e-02 4.645156264305114746e-01 2.223415672779083252e-01 3.010170757770538330e-01 1.974062621593475342e-01
1.898621469736099243e-01 3.551482781767845154e-02 -1.150477826595306396e-01 1.702957898378372192e-01 8.441776633262634277e-01 -2.609167993068695068e-01 -1.203165799379348755e-01 3.539274632930755615e-01
-1.139811426401138306e-01 -8.041583001613616943e-02 4.132989645004272461e-01 5.200334191322326660e-01 2.886513769626617432e-01 -9.174171090126037598e-02 6.678833961486816406e-01 3.855442628264427185e-02
2.623235881328582764e-01 4.852994903922080994e-02 -6.920357793569564819e-02 6.495536118745803833e-02 8.170051574707031250e-01 -2.327541112899780273e-01 4.420751631259918213e-01 5.215889215469360352e-02
-3.912118822336196899e-02 -2.978459596633911133e-01 6.568956375122070312e-01 4.935927093029022217e-01 -1.775096729397773743e-02 -4.310995042324066162e-01 -2.101159989833831787e-01 6.558362394571304321e-02
8.960548788309097290e-02 -2.072180658578872681e-01 1.560273393988609314e-02 5.515936017036437988e-01 5.487653017044067383e-01 -2.773058116436004639e-01 -4.263032376766204834e-01 2.911294400691986084e-01
-3.476209342479705811e-01 -3.873120248317718506e-01 2.547019720077514648e-01 6.646709144115447998e-02 2.602464556694030762e-01 -1.480929851531982422e-01 7.547762989997863770e-01 2.260570973157882690e-02
-4.221699833869934082e-01 -3.649438917636871338e-01 1.343137174844741821e-01 2.510813176631927490e-01 6.074208617210388184e-01 2.868121862411499023e-01 5.594260990619659424e-02 -3.913508653640747070e-01
-5.320467352867126465e-01 -2.913241088390350342e-01 7.817167788743972778e-02 7.716706395149230957e-02 6.373224854469299316e-01 7.945901900529861450e-02 2.668338418006896973e-01 -3.691843152046203613e-01
3.696317970752716064e-01 -6.439158320426940918e-01 3.169476091861724854e-01 -1.256082803010940552e-01 3.753723204135894775e-01 -2.592852711677551270e-01 -2.891450226306915283e-01 -2.019241303205490112e-01
4.202072694897651672e-02 -8.133246302604675293e-01 3.235818818211555481e-02 -5.265445634722709656e-02 1.494424790143966675e-01 -1.558545380830764771e-01 3.781949281692504883e-01 3.785004317760467529e-01
-1.178796663880348206e-01 -2.659117579460144043e-01 1.772805601358413696e-01 7.675540447235107422e-01 2.031527310609817505e-01 -2.040860354900360107e-01 4.520377814769744873e-01 -8.699113875627517700e-02
-1.970520913600921631e-01 -7.330940961837768555e-01 1.221169084310531616e-01 -3.984276652336120605e-01 3.239853382110595703e-01 -3.195838928222656250e-01 -1.153814345598220825e-01 -1.722594201564788818e-01
1.474329382181167603e-01 1.094899177551269531e-01 -3.496421873569488525e-02 6.608234345912933350e-02 9.593585729598999023e-01 -1.224578917026519775e-01 8.227131515741348267e-02 1.362088173627853394e-01
4.711511433124542236e-01 -5.089763998985290527e-01 1.830614507198333740e-01 -5.994823575019836426e-02 5.002193450927734375e-01 -1.749957799911499023e-01 6.778220832347869873e-02 -4.431894421577453613e-01
3.949549421668052673e-02 -5.271515250205993652e-01 1.473226547241210938e-01 -3.610006868839263916e-01 6.617305278778076172e-01 3.385471403598785400e-01 -1.195757910609245300e-01 -4.154450446367263794e-02
1.080821603536605835e-01 -2.568738162517547607e-01 4.138889014720916748e-01 7.120147347450256348e-01 5.893794074654579163e-02 -2.505489885807037354e-01 2.970029413700103760e-01 2.993423938751220703e-01
1.987908184528350830e-01 -7.202293872833251953e-01 1.444046646356582642e-01 -4.435115959495306015e-03 1.823309510946273804e-01 -1.403609216213226318e-01 3.396967351436614990e-01 5.025333762168884277e-01
-2.032055258750915527e-01 -3.687959015369415283e-01 2.700360119342803955e-01 -7.712159305810928345e-03 3.501279056072235107e-01 -2.110283076763153076e-01 -4.634891636669635773e-03 7.632655501365661621e-01
-5.062674880027770996e-01 5.671687051653862000e-02 4.404954314231872559e-01 1.443766951560974121e-01 6.768622398376464844e-01 -8.080381900072097778e-02 -2.204641848802566528e-01 -1.109924241900444031e-01
3.941331505775451660e-01 -9.430190175771713257e-02 4.002648293972015381e-01 1.543454825878143311e-01 5.867053270339965820e-01 -4.015703201293945312e-01 -2.075635492801666260e-01 -3.211970329284667969e-01
3.041732609272003174e-01 3.301298618316650391e-02 3.596265912055969238e-01 -1.506053097546100616e-02 7.012509703636169434e-01 -3.990608751773834229e-01 1.507014185190200806e-01 -3.211190700531005859e-01
2.989439480006694794e-02 -7.701072692871093750e-01 6.700379401445388794e-02 -3.198703527450561523e-01 4.690876901149749756e-01 1.794200986623764038e-01 3.417040035128593445e-02 2.140844166278839111e-01
-4.270304143428802490e-01 -1.131614223122596741e-01 -1.601972430944442749e-01 2.952787578105926514e-01 5.163611173629760742e-01 -4.734286367893218994e-01 4.044393002986907959e-01 -1.940420567989349365e-01
-2.564001679420471191e-01 -8.535041809082031250e-01 3.534384965896606445e-01 -1.274169385433197021e-01 1.850340366363525391e-01 7.359811663627624512e-02 -9.435945749282836914e-02 1.267978101968765259e-01
1.058942638337612152e-02 4.397953301668167114e-02 3.767976164817810059e-01 5.095387101173400879e-01 3.227645456790924072e-01 -5.968313813209533691e-01 -2.880565524101257324e-01 2.301875948905944824e-01
3.797492384910583496e-01 -5.287943482398986816e-01 5.061579123139381409e-02 3.856303393840789795e-01 2.314518094062805176e-01 -3.625870347023010254e-01 -4.792943596839904785e-01 -1.006578505039215088e-01
3.047745823860168457e-01 -2.122135162353515625e-01 -1.260200981050729752e-02 -1.565753370523452759e-01 7.020868062973022461e-01 -2.525551617145538330e-01 1.458338052034378052e-01 5.093385577201843262e-01
-1.587497144937515259e-01 -8.219618797302246094e-01 1.636677980422973633e-01 -3.358735442161560059e-01 1.888510435819625854e-01 -3.024760186672210693e-01 9.860175848007202148e-02 -1.506658345460891724e-01
3.749133944511413574e-01 -1.456181854009628296e-01 4.688485562801361084e-01 -2.275469340384006500e-02 5.127620100975036621e-01 -4.572826623916625977e-01 1.002759411931037903e-01 -3.685252666473388672e-01
-7.646526396274566650e-02 -3.706335127353668213e-01 5.513389706611633301e-01 6.932811737060546875e-01 -1.325120776891708374e-02 -2.360031604766845703e-01 1.248458549380302429e-01 -2.665830962359905243e-02
1.642369627952575684e-01 -7.370675206184387207e-01 -3.726375848054885864e-02 7.877444475889205933e-02 1.785507947206497192e-01 -2.275341898202896118e-01 3.425942063331604004e-01 4.702560901641845703e-01
2.325727194547653198e-01 5.011211708188056946e-02 6.786669045686721802e-02 -4.955234378576278687e-02 9.375607967376708984e-01 -1.305588036775588989e-01 2.006756961345672607e-01 9.176894091069698334e-04
-6.303270459175109863e-01 -4.665708541870117188e-01 2.664539217948913574e-01 2.359043359756469727e-01 2.709260284900665283e-01 -9.427759051322937012e-02 3.140740990638732910e-01 2.782429456710815430e-01
-2.987442910671234131e-01 -8.218188285827636719e-01 -3.289810940623283386e-02 -1.936733275651931763e-01 3.217930793762207031e-01 -2.376869320869445801e-01 -1.618866175413131714e-01 -1.025710850954055786e-01
-2.299388498067855835e-01 -4.001895487308502197e-01 4.303347170352935791e-01 4.880982637405395508e-01 -4.205964133143424988e-02 -5.502610802650451660e-01 2.042371332645416260e-01 -1.314509510993957520e-01
4.472928941249847412e-01 -7.604259252548217773e-01 2.856729626655578613e-01 1.517810523509979248e-01 2.824274003505706787e-01 1.918278783559799194e-01 1.780319260433316231e-03 -2.164667285978794098e-02
4.560085535049438477e-01 -2.984277009963989258e-01 5.903226509690284729e-02 -1.952734440565109253e-01 7.046011090278625488e-01 -1.908742189407348633e-01 3.419765532016754150e-01 -1.074107289314270020e-01
-1.578300297260284424e-01 -7.274516820907592773e-01 1.498917639255523682e-01 -2.221461385488510132e-01 4.978795051574707031e-01 2.930909097194671631e-01 -1.541264206171035767e-01 -1.286312639713287354e-01
4.768295586109161377e-01 -4.484485685825347900e-01 4.170165061950683594e-01 8.407452702522277832e-02 4.570766687393188477e-01 -1.718954443931579590e-01 -2.023726552724838257e-01 -3.333681523799896240e-01
2.618741095066070557e-01 -5.739199519157409668e-01 4.808483123779296875e-01 -1.676000803709030151e-01 2.130590379238128662e-01 -1.573138087987899780e-01 2.904037237167358398e-01 4.338859915733337402e-01
9.970222599804401398e-03 -5.963974595069885254e-01 2.144953757524490356e-01 -4.384994208812713623e-01 5.309408307075500488e-01 -6.156132742762565613e-02 -1.044734418392181396e-01 -3.306330442428588867e-01
2.189382016658782959e-01 -1.310013979673385620e-01 2.542886734008789062e-01 -6.477583199739456177e-02 7.206954360008239746e-01 -3.755701482295989990e-01 -3.133947551250457764e-01 -3.276811838150024414e-01
5.011608600616455078e-01 -6.548939347267150879e-01 2.747840248048305511e-02 2.676183283329010010e-01 2.660840749740600586e-01 -2.481176704168319702e-01 1.364875137805938721e-01 -3.107816576957702637e-01
1.056846156716346741e-01 -2.188201062381267548e-02 4.310215711593627930e-01 3.887892067432403564e-01 4.573782682418823242e-01 -3.629177510738372803e-01 -2.646470963954925537e-01 4.903805851936340332e-01
1.282984167337417603e-01 -6.412088871002197266e-01 -2.095657438039779663e-01 1.102816164493560791e-01 2.723725438117980957e-01 -2.351257055997848511e-01 4.166606962680816650e-01 4.617725312709808350e-01
-5.376793742179870605e-01 -8.383353054523468018e-02 3.515213727951049805e-01 -4.058767110109329224e-02 6.554583311080932617e-01 -1.541467607021331787e-01 -3.316981196403503418e-01 1.234825700521469116e-01
-1.438065618276596069e-01 -2.320417016744613647e-01 4.368259012699127197e-01 1.037747412919998169e-01 4.473892450332641602e-01 1.223220676183700562e-01 -7.868623733520507812e-02 7.089279890060424805e-01
-5.978053212165832520e-01 -1.244758255779743195e-02 3.937697410583496094e-01 2.421275898814201355e-02 5.875391960144042969e-01 -2.136048972606658936e-01 1.329364776611328125e-01 2.798775732517242432e-01
4.964134469628334045e-02 -6.785488724708557129e-01 9.112879633903503418e-02 -3.147409558296203613e-01 5.945479869842529297e-01 2.580419182777404785e-01 -8.038268983364105225e-02 5.662616342306137085e-02
-2.440882474184036255e-01 -5.098277926445007324e-01 3.000780642032623291e-01 4.680072069168090820e-01 -7.253843545913696289e-02 -5.059596896171569824e-01 2.740174531936645508e-01 -1.872868239879608154e-01
4.403925836086273193e-01 -5.535154938697814941e-01 6.824620068073272705e-02 -3.987115249037742615e-02 6.045343279838562012e-01 1.815523356199264526e-01 8.097467361949384212e-04 -3.082270622253417969e-01
4.681646525859832764e-01 -6.226178407669067383e-01 2.995176911354064941e-01 2.725884616374969482e-01 2.773556113243103027e-01 -1.204616874456405640e-01 -1.802144497632980347e-01 -3.244058787822723389e-01
-4.243319332599639893e-01 -5.265941023826599121e-01 1.396715193986892700e-01 5.405496954917907715e-01 1.936338692903518677e-01 4.121096059679985046e-02 3.715020120143890381e-01 2.318034619092941284e-01
-2.259159535169601440e-01 -5.968409776687622070e-01 5.076606869697570801e-01 4.924004077911376953e-01 -4.112087562680244446e-02 -1.355941593647003174e-01 -2.449013739824295044e-01 1.118570566177368164e-01
1.524346470832824707e-01 -3.885406255722045898e-01 5.112853050231933594e-01 6.288839578628540039e-01 -3.564565628767013550e-02 -3.354733586311340332e-01 1.081595495343208313e-01 2.082803845405578613e-01
8.295362442731857300e-02 -6.943666934967041016e-02 4.598656296730041504e-01 4.615488350391387939e-01 2.123991996049880981e-01 -5.276655554771423340e-01 -3.665457665920257568e-01 3.254125118255615234e-01
-4.400045871734619141e-01 -4.103374183177947998e-01 2.436510771512985229e-01 5.444077253341674805e-01 3.011245131492614746e-01 3.009298630058765411e-02 4.200033843517303467e-01 -1.195378601551055908e-01
-3.294020295143127441e-01 -4.557874500751495361e-01 -3.787396848201751709e-02 6.875216960906982422e-01 3.974755108356475830e-01 1.678063720464706421e-01 1.530407369136810303e-01 8.023409172892570496e-03
2.178852856159210205e-01 -4.312108457088470459e-01 4.657136201858520508e-01 -9.861350804567337036e-02 4.448070228099822998e-01 1.124165579676628113e-01 1.815684586763381958e-01 5.445285439491271973e-01
3.821556866168975830e-01 -2.849566638469696045e-01 3.080994188785552979e-01 -8.812987059354782104e-02 6.095026731491088867e-01 -3.276903033256530762e-01 -3.796104490756988525e-01 -2.169931232929229736e-01
-2.048982381820678711e-01 -8.000455796718597412e-02 2.470677644014358521e-01 5.395595431327819824e-01 6.045386195182800293e-01 3.008929789066314697e-01 -3.777087330818176270e-01 -2.795468643307685852e-02
1.577653288841247559e-01 -8.124220371246337891e-01 -6.492017954587936401e-02 1.903831511735916138e-01 1.266725212335586548e-01 -1.943217366933822632e-01 2.144929021596908569e-01 4.180984497070312500e-01
-3.812930881977081299e-01 -2.690627574920654297e-01 8.149025440216064453e-01 1.305829286575317383e-01 2.221412658691406250e-01 -1.161360442638397217e-01 1.628545820713043213e-01 -1.083822548389434814e-01
-2.069265246391296387e-01 -7.455258369445800781e-01 4.478853195905685425e-02 -1.900090426206588745e-01 5.017770528793334961e-01 2.677360475063323975e-01 8.203594945371150970e-03 -1.993315964937210083e-01
1.923748664557933807e-02 -7.177443504333496094e-01 1.012906059622764587e-01 -2.835402488708496094e-01 5.092158913612365723e-01 1.759216003119945526e-02 -2.954891324043273926e-01 2.165502607822418213e-01
4.495476782321929932e-01 -6.043323278427124023e-01 2.787388563156127930e-01 -1.594053059816360474e-01 2.931484580039978027e-01 -4.342839717864990234e-01 1.741901412606239319e-02 -2.339697033166885376e-01
-1.672225743532180786e-01 -4.110007882118225098e-01 5.604772567749023438e-01 5.311474800109863281e-01 5.821243859827518463e-03 -2.463728785514831543e-01 -3.762135803699493408e-01 6.776674091815948486e-02
-3.120130300521850586e-01 -6.664884090423583984e-02 6.463397145271301270e-01 3.077122271060943604e-01 5.053822398185729980e-01 1.846952587366104126e-01 -2.147844582796096802e-01 -2.238489240407943726e-01
8.479442447423934937e-02 -7.714375853538513184e-01 1.020090803503990173e-01 5.316022783517837524e-02 1.255819946527481079e-01 -8.857414126396179199e-02 2.738800048828125000e-01 5.346360802650451660e-01
-4.445088803768157959e-01 -5.090251564979553223e-02 7.635992765426635742e-01 2.998154610395431519e-02 3.465269804000854492e-01 -2.533341944217681885e-01 1.310922503471374512e-01 1.199738979339599609e-01
-5.392608046531677246e-01 1.568419188261032104e-01 1.526929587125778198e-01 3.056737482547760010e-01 6.270343065261840820e-01 -3.641541898250579834e-01 -8.754375576972961426e-02 1.854799985885620117e-01
5.610020086169242859e-02 -7.835823297500610352e-01 -5.273587629199028015e-02 -1.248841732740402222e-01 2.619883716106414795e-01 -8.928596973419189453e-02 3.990859389305114746e-01 3.586011826992034912e-01
5.012523531913757324e-01 -6.306025981903076172e-01 2.715740203857421875e-01 -7.045551389455795288e-02 3.217646777629852295e-01 -3.028508722782135010e-01 -1.314109750092029572e-02 -2.773918211460113525e-01
-2.070006728172302246e-01 -2.690290510654449463e-01 3.965548872947692871e-01 5.263302326202392578e-01 4.602726697921752930e-01 4.571226537227630615e-01 8.924189209938049316e-02 -1.473727971315383911e-01
-1.868742555379867554e-01 -1.178998798131942749e-01 6.298286318778991699e-01 5.607551336288452148e-01 1.902414858341217041e-01 -2.265793681144714355e-01 3.866702914237976074e-01 -5.480317398905754089e-02
-9.457800537347793579e-03 -4.019464254379272461e-01 3.724108338356018066e-01 5.135790705680847168e-01 -7.016544044017791748e-02 -5.496646165847778320e-01 2.904406487941741943e-01 -2.109173834323883057e-01
-4.152234792709350586e-01 -4.972733184695243835e-02 -2.328825294971466064e-01 8.349841088056564331e-02 6.375077962875366211e-01 -5.370545387268066406e-01 -1.949505954980850220e-01 1.762409508228302002e-01
-3.044267594814300537e-01 -5.730387568473815918e-01 9.738025814294815063e-02 6.078894734382629395e-01 2.342099323868751526e-02 -3.263988792896270752e-01 2.303009331226348877e-01 1.995370239019393921e-01
-2.662495896220207214e-02 -5.571861863136291504e-01 4.553462862968444824e-01 -2.512868344783782959e-01 4.167755842208862305e-01 2.572420425713062286e-02 -8.003044128417968750e-02 4.874227046966552734e-01
4.364800751209259033e-01 -4.714093208312988281e-01 9.256251156330108643e-03 -8.721895515918731689e-02 5.084555149078369141e-01 -1.493744105100631714e-01 4.434913694858551025e-01 -3.194389641284942627e-01
3.217478990554809570e-01 -2.521508336067199707e-01 4.584455788135528564e-01 -2.558983266353607178e-01 6.351582407951354980e-01 -2.631607651710510254e-01 -1.714487671852111816e-01 -2.348778545856475830e-01
2.961311042308807373e-01 6.841710209846496582e-02 2.216282337903976440e-01 1.971861906349658966e-02 8.055300712585449219e-01 -3.594454824924468994e-01 1.374642550945281982e-01 -2.472677081823348999e-01
-1.059975326061248779e-01 -4.451631903648376465e-01 3.702312409877777100e-01 4.367976784706115723e-01 -1.424859017133712769e-01 -5.831723213195800781e-01 2.965736687183380127e-01 -1.199282929301261902e-01
-3.501794300973415375e-03 -4.379108250141143799e-01 3.950508236885070801e-01 4.787041842937469482e-01 -7.405493408441543579e-02 -5.747964382171630859e-01 2.450468391180038452e-01 -1.645479798316955566e-01
4.659953713417053223e-01 -2.292428910732269287e-01 -4.393309354782104492e-03 -6.924771517515182495e-02 6.199131011962890625e-01 -2.888035774230957031e-01 5.073857307434082031e-01 -1.848644576966762543e-02
-1.289635449647903442e-01 -2.258566766977310181e-01 1.707649677991867065e-01 1.211194172501564026e-01 4.379917085170745850e-01 -1.993271559476852417e-01 -7.117152214050292969e-02 8.073990345001220703e-01
8.764243870973587036e-02 -1.639816015958786011e-01 9.498968138359487057e-04 -2.188486009836196899e-01 8.331400752067565918e-01 -1.701866239309310913e-01 -3.410275876522064209e-01 2.795486748218536377e-01
4.432647824287414551e-01 -7.413166761398315430e-01 2.867507040500640869e-01 1.731608361005783081e-01 3.216931223869323730e-01 1.782136112451553345e-01 -7.435818202793598175e-03 -8.033376187086105347e-02
4.143359661102294922e-01 -4.565158784389495850e-01 5.352745056152343750e-01 -1.720916181802749634e-01 1.892216652631759644e-01 -3.236964941024780273e-01 2.848579883575439453e-01 2.864550650119781494e-01
-4.639930725097656250e-01 -3.626425266265869141e-01 4.906910061836242676e-01 -7.850771397352218628e-02 4.247570037841796875e-01 4.428699240088462830e-02 1.143712922930717468e-01 4.591287672519683838e-01
-3.040046691894531250e-01 -4.155232906341552734e-01 2.340518236160278320e-01 2.489363700151443481e-01 1.993098258972167969e-01 -1.374111622571945190e-01 7.480407357215881348e-01 8.756238967180252075e-04
-2.371448576450347900e-01 1.257091015577316284e-01 3.820994794368743896e-01 5.555862784385681152e-01 6.470469832420349121e-01 2.186741977930068970e-01 5.909262225031852722e-02 -5.747433379292488098e-02
4.021754562854766846e-01 -4.823604524135589600e-01 -3.140679001808166504e-01 4.424037039279937744e-02 5.526154041290283203e-01 -4.145618677139282227e-01 -1.089802980422973633e-01 -1.259579360485076904e-01
-1.676908731460571289e-01 -2.296482175588607788e-01 1.672466099262237549e-01 4.599848091602325439e-01 3.007617890834808350e-01 -4.854921102523803711e-01 1.257191598415374756e-01 5.810492634773254395e-01
-1.961934193968772888e-02 -6.454626917839050293e-01 -1.656008958816528320e-01 5.687410235404968262e-01 1.992776244878768921e-01 1.192149594426155090e-01 3.804335594177246094e-01 -1.828923374414443970e-01
-2.162922620773315430e-01 -3.383855223655700684e-01 3.851169943809509277e-01 6.659412980079650879e-01 2.720644176006317139e-01 2.266465425491333008e-01 1.832436174154281616e-01 2.965705692768096924e-01
-4.691117405891418457e-01 1.283118035644292831e-02 3.610628247261047363e-01 5.103467702865600586e-01 6.015868186950683594e-01 7.585258781909942627e-02 3.834691364318132401e-03 -1.458575278520584106e-01
4.542260468006134033e-01 -1.417782753705978394e-01 2.642570436000823975e-01 -1.043957695364952087e-01 8.016659021377563477e-01 -4.034605994820594788e-02 1.908529400825500488e-01 -1.101201474666595459e-01
3.583888411521911621e-01 -2.928221784532070160e-02 3.845360279083251953e-01 9.422385692596435547e-02 5.061820149421691895e-01 -5.704039335250854492e-01 1.735214442014694214e-01 -3.197865486145019531e-01
2.091615647077560425e-01 -3.836634755134582520e-01 3.181888759136199951e-01 6.359648704528808594e-01 -7.314363960176706314e-03 -3.740807175636291504e-01 3.539938032627105713e-01 1.950819492340087891e-01
-1.859897375106811523e-01 -7.919911146163940430e-01 3.982851505279541016e-01 -4.003976657986640930e-02 2.747571766376495361e-01 6.510073691606521606e-02 -3.116929829120635986e-01 3.227357193827629089e-02
-4.015771746635437012e-01 -5.628466010093688965e-01 4.856653809547424316e-01 -1.819597370922565460e-02 3.436819314956665039e-01 -2.311819978058338165e-02 3.315601646900177002e-01 -2.390684336423873901e-01
-3.189873099327087402e-01 -3.404714167118072510e-01 8.065148591995239258e-01 3.158471882343292236e-01 1.335103958845138550e-01 -8.730208128690719604e-02 -5.424913763999938965e-02 6.091924384236335754e-02
2.945478856563568115e-01 -2.140948176383972168e-01 1.052210479974746704e-01 -2.961051166057586670e-01 6.744346618652343750e-01 -1.905972808599472046e-01 3.443841040134429932e-01 3.985790908336639404e-01
1.926586776971817017e-01 -1.675664782524108887e-01 1.873936057090759277e-01 -2.716996669769287109e-01 7.997058629989624023e-01 -1.951664537191390991e-01 2.367762029170989990e-01 -3.036192059516906738e-01
-3.308519721031188965e-01 -1.774827688932418823e-01 -1.607557237148284912e-01 6.053227782249450684e-01 6.250110864639282227e-01 5.225613713264465332e-02 2.014268487691879272e-01 -1.812083423137664795e-01
1.330838352441787720e-01 -1.908097416162490845e-02 1.537226289510726929e-01 1.737576872110366821e-01 6.924905776977539062e-01 2.622364275157451630e-02 -5.052691325545310974e-02 6.673218011856079102e-01
-4.152494296431541443e-02 -3.334270417690277100e-01 -3.094516396522521973e-01 2.969424128532409668e-01 2.513812482357025146e-01 -7.290642261505126953e-01 2.464610487222671509e-01 2.183960378170013428e-01
5.980184674263000488e-02 -3.374537825584411621e-01 3.658659756183624268e-01 6.533493995666503906e-01 8.847002871334552765e-03 -2.937092781066894531e-01 2.984372675418853760e-01 3.826448917388916016e-01
2.876392602920532227e-01 -3.783073723316192627e-01 -6.974809616804122925e-02 4.953208863735198975e-01 1.474178582429885864e-01 -6.744049787521362305e-01 1.753712296485900879e-01 1.289595365524291992e-01
-3.328337669372558594e-01 -2.114148736000061035e-01 8.464048057794570923e-02 -1.014459729194641113e-01 4.070430099964141846e-01 -3.069848716259002686e-01 5.664445757865905762e-01 4.962730109691619873e-01
5.394454598426818848e-01 -7.059427499771118164e-01 1.658672392368316650e-01 2.159046381711959839e-01 3.165290057659149170e-01 1.848506927490234375e-02 9.525861591100692749e-02 -1.640432775020599365e-01
2.993992567062377930e-01 -9.516595304012298584e-02 -1.693421900272369385e-01 1.724006682634353638e-01 6.186988949775695801e-01 -2.626192867755889893e-01 5.742548108100891113e-01 2.477482855319976807e-01
1.361485272645950317e-01 -3.408226668834686279e-01 -2.408415377140045166e-01 4.785001575946807861e-01 2.605068087577819824e-01 -6.572760939598083496e-01 1.135775223374366760e-01 2.560487985610961914e-01
3.996650874614715576e-01 -2.271881550550460815e-01 -4.552479833364486694e-02 -9.178437292575836182e-02 6.586741209030151367e-01 -2.451260834932327271e-01 5.192038416862487793e-01 1.210179030895233154e-01
1.173583939671516418e-01 1.148214265704154968e-01 -3.758469223976135254e-02 4.024751484394073486e-01 7.812045216560363770e-01 -2.178400009870529175e-01 -3.329626619815826416e-01 2.025965899229049683e-01
2.766733244061470032e-02 -5.881262421607971191e-01 -3.446175754070281982e-01 4.420673251152038574e-01 1.526796221733093262e-01 -4.046033322811126709e-01 -7.416690140962600708e-02 3.829382061958312988e-01
-2.489394545555114746e-01 -5.768352746963500977e-01 -5.074902176856994629e-01 2.577073276042938232e-01 3.004136681556701660e-01 -4.184008538722991943e-01 -1.219573989510536194e-01 -3.390646353363990784e-02
-2.642735838890075684e-01 -8.097925186157226562e-01 1.132475212216377258e-01 -2.808303236961364746e-01 4.121488928794860840e-01 5.577578023076057434e-02 -7.336410880088806152e-02 -6.591659039258956909e-02
-3.256625235080718994e-01 -2.516393363475799561e-01 5.163546800613403320e-01 1.604356467723846436e-01 1.268709599971771240e-01 -5.119600892066955566e-01 2.460873574018478394e-01 -4.466557204723358154e-01
4.338244795799255371e-01 -7.720367312431335449e-01 2.386187016963958740e-01 2.716641724109649658e-01 2.377205193042755127e-01 7.234781980514526367e-02 -1.512181758880615234e-01 -2.008032612502574921e-02
3.669387102127075195e-01 -5.113604068756103516e-01 3.395693302154541016e-01 -2.346109226346015930e-02 3.442919552326202393e-01 -4.062328934669494629e-01 -1.899028271436691284e-01 -4.103457331657409668e-01
-3.859799206256866455e-01 -6.740058064460754395e-01 3.685422539710998535e-01 -1.464319135993719101e-02 -4.367648623883724213e-03 -4.605577588081359863e-01 1.641876250505447388e-01 -1.469954997301101685e-01
9.451834857463836670e-02 -4.302147328853607178e-01 -8.402284979820251465e-02 8.504202961921691895e-01 1.655277907848358154e-01 -1.679524928331375122e-01 2.522014081478118896e-02 -1.395116448402404785e-01
2.424384802579879761e-01 -3.968578875064849854e-01 2.229863554239273071e-01 3.753199875354766846e-01 -1.295993383973836899e-02 -7.047285437583923340e-01 2.725326716899871826e-01 1.485100090503692627e-01
4.769335091114044189e-01 -7.151916027069091797e-01 2.847896218299865723e-01 2.017356902360916138e-01 3.066463172435760498e-01 1.355475187301635742e-01 -9.465912356972694397e-03 -1.635186821222305298e-01
5.272828415036201477e-02 -8.005780577659606934e-01 -1.242727860808372498e-01 -1.993378698825836182e-01 1.791899800300598145e-01 -3.627551794052124023e-01 2.978627979755401611e-01 2.206640988588333130e-01
6.884463876485824585e-02 -1.285413056612014771e-01 -4.110855050384998322e-03 6.231362819671630859e-01 3.648304641246795654e-01 -5.394532084465026855e-01 -2.830399870872497559e-01 2.935970723628997803e-01
4.580166637897491455e-01 -7.296090722084045410e-01 3.261964917182922363e-01 1.651273965835571289e-01 2.731147706508636475e-01 1.506629437208175659e-01 -1.320957839488983154e-01 -9.736450016498565674e-02
4.523656889796257019e-02 -2.178007513284683228e-01 5.557255148887634277e-01 3.200372457504272461e-01 7.015141099691390991e-02 -6.297652125358581543e-01 -2.832871079444885254e-01 2.397599369287490845e-01
-4.079772830009460449e-01 -2.800070941448211670e-01 4.071906507015228271e-01 3.134042024612426758e-02 1.918219029903411865e-01 -4.464290738105773926e-01 5.743820071220397949e-01 -1.495150327682495117e-01
1.752554774284362793e-01 -3.249634206295013428e-01 5.183178558945655823e-02 -3.838501274585723877e-01 8.248338699340820312e-01 -5.356435663998126984e-03 -2.261495962738990784e-02 1.810130178928375244e-01
-4.025453031063079834e-01 -2.359300851821899414e-01 -1.198329105973243713e-01 5.622411966323852539e-01 4.700259864330291748e-01 -1.426111068576574326e-02 1.863250136375427246e-01 4.426898360252380371e-01
1.356707215309143066e-01 -9.983278810977935791e-03 3.943591117858886719e-01 4.285218715667724609e-01 3.548583686351776123e-01 -4.843542873859405518e-01 -3.581841289997100830e-01 3.918216526508331299e-01
4.655941426753997803e-01 -6.371716856956481934e-01 -2.822533063590526581e-02 2.251103222370147705e-01 3.807038068771362305e-01 -9.394193440675735474e-02 7.363647222518920898e-02 -4.081423282623291016e-01
-4.666575416922569275e-02 -2.857128083705902100e-01 1.369547992944717407e-01 9.764836728572845459e-02 1.886058449745178223e-01 -8.123446702957153320e-01 1.282119899988174438e-01 4.195048213005065918e-01
2.551931738853454590e-01 -5.410749912261962891e-01 -2.245227992534637451e-01 1.369932200759649277e-02 2.835279107093811035e-01 -4.138816595077514648e-01 4.984235465526580811e-01 3.023311793804168701e-01
-3.510802686214447021e-01 -5.987759232521057129e-01 2.063020318746566772e-02 3.034771084785461426e-01 -1.457122061401605606e-02 -4.772143065929412842e-01 -7.095645368099212646e-02 -4.389822185039520264e-01
-1.442775875329971313e-01 -4.602103531360626221e-01 2.283347696065902710e-01 7.335709333419799805e-01 6.006003171205520630e-02 -3.236560225486755371e-01 8.348979800939559937e-02 -2.485888004302978516e-01
3.669484555721282959e-01 -7.122429609298706055e-01 2.739340662956237793e-01 4.079618155956268311e-01 2.031823843717575073e-01 7.367088645696640015e-02 -1.840856522321701050e-01 -1.897049695253372192e-01
-2.702104747295379639e-01 -8.314592838287353516e-01 3.943839073181152344e-01 -2.166233509778976440e-01 1.446175724267959595e-01 -1.205474324524402618e-02 -9.180954843759536743e-02 6.090020388364791870e-02
-3.065896928310394287e-01 -4.485037624835968018e-01 4.800291061401367188e-01 3.544017374515533447e-01 -5.124491453170776367e-02 -5.709199905395507812e-01 1.413479745388031006e-01 -1.623453944921493530e-02
-2.037161290645599365e-01 1.881195046007633209e-02 4.640198945999145508e-01 6.054661870002746582e-01 5.170134305953979492e-01 2.667512595653533936e-01 1.474122852087020874e-01 -1.266984492540359497e-01
-2.843800000846385956e-02 -6.971882581710815430e-01 -4.529268294572830200e-02 2.630142495036125183e-02 1.114625781774520874e-01 -5.076023936271667480e-01 2.615714967250823975e-01 4.145756065845489502e-01
-5.514655709266662598e-01 -1.405895054340362549e-01 -1.878373026847839355e-01 3.143121302127838135e-01 6.443203091621398926e-01 -3.094911575317382812e-01 6.270615756511688232e-02 -1.648638695478439331e-01
2.952013313770294189e-01 -4.118538498878479004e-01 -1.248401496559381485e-02 3.557341992855072021e-01 1.639949232339859009e-01 -5.125390887260437012e-01 4.553854465484619141e-01 3.457794487476348877e-01
1.945250928401947021e-01 -4.194338321685791016e-01 2.860901355743408203e-01 5.721350312232971191e-01 -2.213312871754169464e-02 -4.752695262432098389e-01 2.087416648864746094e-01 3.272691071033477783e-01
2.614958584308624268e-01 -2.893191874027252197e-01 4.800284504890441895e-01 5.735715627670288086e-01 3.781973943114280701e-02 -3.320997059345245361e-01 3.195690810680389404e-01 2.732357680797576904e-01
-3.213338255882263184e-01 -2.292856425046920776e-01 6.015624403953552246e-01 4.290481209754943848e-01 3.325179219245910645e-01 2.545066475868225098e-01 1.432235836982727051e-01 3.199346065521240234e-01
5.381287541240453720e-03 -2.192787230014801025e-01 1.981936246156692505e-01 5.287270992994308472e-02 7.124983668327331543e-01 -6.399638950824737549e-02 -5.806189775466918945e-01 2.468682825565338135e-01
2.164734452962875366e-01 -1.410178542137145996e-01 1.047663539648056030e-01 1.912483870983123779e-01 9.084926843643188477e-01 -2.201824933290481567e-01 6.478087976574897766e-03 1.087209656834602356e-01
-8.823593705892562866e-02 3.943000361323356628e-02 7.446871697902679443e-02 5.523999333381652832e-01 5.014189481735229492e-01 -2.842809557914733887e-01 -4.365100860595703125e-01 3.964727818965911865e-01
-2.928103208541870117e-01 -1.942793428897857666e-01 6.477446556091308594e-01 1.153486371040344238e-01 3.904508054256439209e-01 9.242329979315400124e-04 -4.538727551698684692e-02 5.377048850059509277e-01
-5.476092100143432617e-01 -5.575184226036071777e-01 4.829278290271759033e-01 2.954362332820892334e-02 3.522464632987976074e-01 1.248987615108489990e-01 6.426939275115728378e-03 -1.244450211524963379e-01
5.360879004001617432e-02 -3.387208282947540283e-01 1.217642426490783691e-01 2.882663905620574951e-01 9.884917736053466797e-02 -7.816357612609863281e-01 1.814908981323242188e-01 3.616705238819122314e-01
-3.881933093070983887e-01 -8.148514032363891602e-01 2.881821393966674805e-01 -1.061461344361305237e-01 1.857603788375854492e-01 9.439446032047271729e-02 -1.034019142389297485e-01 -1.920885741710662842e-01
4.446729421615600586e-01 -4.950645565986633301e-01 -3.702224493026733398e-01 1.806744039058685303e-01 5.976758599281311035e-01 -5.883942358195781708e-03 1.735190451145172119e-01 1.046109199523925781e-02
6.071536540985107422e-01 -5.193392634391784668e-01 -1.483240537345409393e-02 3.173770904541015625e-01 4.352577328681945801e-01 -5.119465291500091553e-03 1.910274475812911987e-01 -1.863757669925689697e-01
2.009026855230331421e-01 -2.330975681543350220e-01 4.590513110160827637e-01 -5.950676277279853821e-02 4.462258517742156982e-01 -8.271229267120361328e-02 -3.096625022590160370e-02 6.957848668098449707e-01
-2.909754216670989990e-01 -4.045996963977813721e-01 3.654461205005645752e-01 3.635677993297576904e-01 2.453858405351638794e-01 -1.312255859375000000e-01 5.231404900550842285e-01 -3.671370148658752441e-01
-5.474268794059753418e-01 -9.716320782899856567e-02 4.655352532863616943e-01 -1.157842501997947693e-01 4.839329719543457031e-01 -2.700169980525970459e-01 2.870817780494689941e-01 -2.669040858745574951e-01
2.132413387298583984e-01 -5.722485184669494629e-01 3.241660296916961670e-01 -1.179600879549980164e-01 2.240023016929626465e-01 -1.783696413040161133e-01 3.316303193569183350e-01 5.622189044952392578e-01
3.396598249673843384e-02 -3.262219950556755066e-02 -8.242350886575877666e-04 6.141175627708435059e-01 3.136476278305053711e-01 -6.207985877990722656e-01 -3.535432741045951843e-02 3.682737648487091064e-01
-4.488321393728256226e-02 -4.435597360134124756e-01 5.771240592002868652e-01 6.270851492881774902e-01 2.021038904786109924e-02 -1.844534575939178467e-01 -1.826591193675994873e-01 8.447692543268203735e-02
-2.529428601264953613e-01 -2.213762700557708740e-01 8.661847710609436035e-01 2.288426905870437622e-01 1.083859130740165710e-01 -2.394923716783523560e-01 9.748359769582748413e-02 -7.589752972126007080e-02
4.415082633495330811e-01 -6.659464836120605469e-01 2.341914772987365723e-01 3.308320045471191406e-01 3.182391524314880371e-01 1.913662105798721313e-01 -2.056126892566680908e-01 -1.308310329914093018e-01
5.674447119235992432e-02 -2.084813863039016724e-01 2.800449728965759277e-01 -1.455786377191543579e-01 6.953665018081665039e-01 -1.122253108769655228e-02 -1.205772012472152710e-01 5.962366461753845215e-01
4.420947134494781494e-01 -5.994634628295898438e-01 2.419835329055786133e-01 -1.332251280546188354e-01 4.571866095066070557e-01 -2.319345921277999878e-01 -2.874148488044738770e-01 -1.531993150711059570e-01
-2.302192300558090210e-01 -7.530575990676879883e-01 3.162651360034942627e-01 9.412207640707492828e-03 2.657624781131744385e-01 1.819743216037750244e-01 -2.469091713428497314e-01 3.392384648323059082e-01
-4.127727746963500977e-01 -8.143444657325744629e-01 1.619553565979003906e-01 -4.074738174676895142e-02 3.075457811355590820e-01 1.797231845557689667e-02 -1.435335129499435425e-01 1.518639624118804932e-01
-3.084345757961273193e-01 -2.645861804485321045e-01 -2.167607396841049194e-01 5.880271792411804199e-01 3.208004534244537354e-01 -4.804961085319519043e-01 2.183265611529350281e-02 3.283821940422058105e-01
-6.417680382728576660e-01 -2.557893991470336914e-01 4.703477919101715088e-01 -5.060562863945960999e-02 4.865800142288208008e-01 -1.156926080584526062e-01 1.073890849947929382e-01 -1.929775923490524292e-01
2.505888938903808594e-01 6.978973746299743652e-02 3.125666975975036621e-01 -1.488348189741373062e-02 7.778403759002685547e-01 -2.600524425506591797e-01 2.999407052993774414e-01 -2.679324150085449219e-01
-3.526122272014617920e-01 -7.150530219078063965e-01 -3.679074943065643311e-01 8.649159967899322510e-02 3.295425474643707275e-01 -2.470511347055435181e-01 -2.270390987396240234e-01 1.864798367023468018e-02
-3.079911172389984131e-01 -5.215135812759399414e-01 6.463783979415893555e-01 1.722446382045745850e-01 1.156197562813758850e-01 6.087237969040870667e-02 7.333371043205261230e-02 4.040303826332092285e-01
4.360195100307464600e-01 -5.592030882835388184e-01 4.881333708763122559e-01 -1.359287351369857788e-01 2.046481519937515259e-01 -3.145719766616821289e-01 6.227337196469306946e-02 3.093763589859008789e-01
-1.826082020998001099e-01 -7.433345317840576172e-01 -4.157488346099853516e-01 2.693251669406890869e-01 2.111799716949462891e-01 -2.326779961585998535e-01 -7.559431344270706177e-02 -2.535237371921539307e-01
3.484059497714042664e-02 -6.761901378631591797e-01 2.249888703227043152e-02 6.440095901489257812e-01 -6.113136932253837585e-02 -3.231415450572967529e-01 9.094253927469253540e-02 9.934990108013153076e-02
-4.667912796139717102e-02 -2.886076569557189941e-01 1.354529112577438354e-01 3.996721506118774414e-01 1.558459848165512085e-01 -7.795166969299316406e-01 7.522117346525192261e-02 3.144024908542633057e-01
4.485293924808502197e-01 -5.025367736816406250e-01 2.193847596645355225e-01 -1.267434358596801758e-01 6.113590598106384277e-01 -4.525839909911155701e-02 -1.232566758990287781e-01 -3.018012940883636475e-01
-7.286313176155090332e-02 -5.823016166687011719e-01 -1.066577881574630737e-01 1.963380128145217896e-01 1.440486907958984375e-01 -5.352087020874023438e-01 3.763650655746459961e-01 3.960334360599517822e-01
-2.563616260886192322e-02 -3.927615284919738770e-01 1.216066628694534302e-01 2.623887956142425537e-01 8.017864078283309937e-02 -7.695601582527160645e-01 5.553058162331581116e-02 3.996374607086181641e-01
7.021938264369964600e-02 -4.764761328697204590e-01 1.712415814399719238e-01 -3.333038687705993652e-01 6.345351338386535645e-01 9.023755788803100586e-02 -1.713986396789550781e-01 4.329775869846343994e-01
4.336518794298171997e-02 -2.161048054695129395e-01 6.524415016174316406e-01 2.961080670356750488e-01 8.242546021938323975e-02 -5.041514039039611816e-01 -2.851366400718688965e-01 3.095039725303649902e-01
-7.863560318946838379e-02 -6.001079827547073364e-02 2.865869998931884766e-01 1.773236095905303955e-01 2.824066281318664551e-01 -4.349162578582763672e-01 5.188419818878173828e-01 5.818392038345336914e-01
7.655038498342037201e-03 3.187908232212066650e-02 4.420337975025177002e-01 2.025313526391983032e-01 3.965814411640167236e-01 -1.544548422098159790e-01 4.305590391159057617e-01 6.292836666107177734e-01
-2.202216088771820068e-01 -1.902362555265426636e-01 8.700612187385559082e-02 5.613703727722167969e-01 4.133517146110534668e-01 4.895459860563278198e-02 5.234281420707702637e-01 3.812779486179351807e-01
-3.793239593505859375e-01 -3.117408454418182373e-01 2.577503919601440430e-01 7.242348790168762207e-02 5.846557021141052246e-01 2.703309059143066406e-01 4.755195379257202148e-01 2.150126993656158447e-01
-6.438027620315551758e-01 -9.891705214977264404e-02 2.673275172710418701e-01 1.307334154844284058e-01 5.889111161231994629e-01 -1.215226426720619202e-01 1.031487360596656799e-01 3.390495181083679199e-01
6.934302300214767456e-02 9.043368697166442871e-02 4.741667211055755615e-01 4.163180291652679443e-01 2.855483889579772949e-01 -3.603248596191406250e-01 5.816591382026672363e-01 1.978868246078491211e-01
2.915108203887939453e-01 6.098692864179611206e-02 4.662885069847106934e-01 1.016970723867416382e-01 6.014792323112487793e-01 -4.265454113483428955e-01 -2.082620374858379364e-02 -3.733398318290710449e-01
-4.887427091598510742e-01 -1.456895917654037476e-01 4.108432829380035400e-01 6.538738310337066650e-02 3.621755540370941162e-01 -3.678932189941406250e-01 4.187960326671600342e-01 3.534552752971649170e-01
-3.382748067378997803e-01 -2.644126117229461670e-01 5.635885596275329590e-01 -3.522645309567451477e-02 2.055902779102325439e-01 -3.848167955875396729e-01 4.756758213043212891e-01 -2.831333875656127930e-01
-5.380335450172424316e-01 -2.234912244603037834e-03 4.919864237308502197e-01 -1.187901049852371216e-01 5.445505976676940918e-01 -3.694738745689392090e-01 -1.288338154554367065e-01 -6.862004101276397705e-02
2.224426567554473877e-01 -4.451022148132324219e-01 3.032785654067993164e-01 5.865176320075988770e-01 3.641453385353088379e-02 -4.240975379943847656e-01 3.051380813121795654e-01 2.052521258592605591e-01
-3.990330398082733154e-01 -3.389952182769775391e-01 7.496182322502136230e-01 2.154833227396011353e-01 3.138456344604492188e-01 -7.027222216129302979e-02 1.168248876929283142e-01 2.022226713597774506e-02
-3.104232251644134521e-02 -7.044575810432434082e-01 1.480191349983215332e-01 -4.446657598018646240e-01 3.990443646907806396e-01 -2.991544902324676514e-01 -1.553923338651657104e-01 -1.013011559844017029e-01
1.451129019260406494e-01 -1.497477386146783829e-02 1.283223181962966919e-01 5.769124031066894531e-01 3.021775484085083008e-01 -2.312655299901962280e-01 6.821857094764709473e-01 1.387480050325393677e-01
2.561180591583251953e-01 1.545473118312656879e-03 -1.475921720266342163e-01 2.288326621055603027e-01 6.641694307327270508e-01 -2.113521993160247803e-01 5.910040140151977539e-01 1.586721092462539673e-01
-1.956058591604232788e-01 -5.666286945343017578e-01 -9.921531379222869873e-02 7.712609767913818359e-01 1.882403194904327393e-01 2.181841805577278137e-02 8.518097922205924988e-03 1.016904570860788226e-04
-4.182602167129516602e-01 -6.867942810058593750e-01 -1.805270165205001831e-01 4.092749953269958496e-01 2.203973531723022461e-01 -2.197414934635162354e-01 4.055033251643180847e-02 -2.340310662984848022e-01
1.898096874356269836e-02 -3.774481266736984253e-02 -1.212540417909622192e-01 5.208855867385864258e-01 6.031038165092468262e-01 -2.306313365697860718e-01 -4.844086766242980957e-01 2.461992651224136353e-01
-1.837767362594604492e-01 -6.094286441802978516e-01 4.001525938510894775e-01 -3.040796816349029541e-01 1.982363313436508179e-01 -2.972958981990814209e-01 4.464733004570007324e-01 -1.233510524034500122e-01
2.790282368659973145e-01 -7.470881193876266479e-02 4.202058911323547363e-02 -2.918936684727668762e-02 6.578681468963623047e-01 -3.076875507831573486e-01 3.520048856735229492e-01 5.124201774597167969e-01
3.804984390735626221e-01 -4.429845511913299561e-01 5.337009429931640625e-01 -3.573143156245350838e-03 2.579519152641296387e-01 -1.227625757455825806e-01 1.328429430723190308e-01 5.242891907691955566e-01
-2.677605748176574707e-01 1.714085973799228668e-02 4.168264567852020264e-01 5.661847591400146484e-01 5.995187163352966309e-01 2.710435986518859863e-01 -1.641932688653469086e-02 -2.332694642245769501e-02
-2.529629766941070557e-01 -1.115982830524444580e-01 6.537495255470275879e-01 4.772069752216339111e-01 2.843357920646667480e-01 1.357572376728057861e-01 2.808761894702911377e-01 3.004536330699920654e-01
4.488065838813781738e-01 -6.544471979141235352e-01 1.141457073390483856e-02 3.097219467163085938e-01 4.450661838054656982e-01 8.485551923513412476e-02 -7.440435141324996948e-02 -2.517800033092498779e-01
5.124973058700561523e-01 -2.481746077537536621e-01 -2.001566886901855469e-01 1.857099235057830811e-01 5.802680253982543945e-01 -3.126856684684753418e-01 3.933282196521759033e-01 -1.096114590764045715e-01
2.497656196355819702e-01 -5.652888417243957520e-01 3.274917006492614746e-01 -1.414181441068649292e-01 2.663850188255310059e-01 -1.139772757887840271e-01 3.412341475486755371e-01 5.389091372489929199e-01
-1.117022335529327393e-01 -1.196585670113563538e-01 4.056448042392730713e-01 4.690386056900024414e-01 3.703859746456146240e-01 -2.075106836855411530e-02 4.495850503444671631e-01 4.989151358604431152e-01
2.325087636709213257e-01 -1.780809909105300903e-01 1.101696267724037170e-01 -1.463393121957778931e-01 7.657351493835449219e-01 -6.167769432067871094e-02 -2.706230282783508301e-01 4.661365747451782227e-01
-3.288967907428741455e-01 1.843557506799697876e-02 2.992822527885437012e-01 4.058307409286499023e-01 7.289869785308837891e-01 1.972612887620925903e-01 -2.429730296134948730e-01 -8.859249204397201538e-02
1.402754038572311401e-01 -3.176317214965820312e-01 9.846547991037368774e-02 5.077428817749023438e-01 3.154681026935577393e-01 -4.323900043964385986e-01 -3.275490831583738327e-03 5.704756975173950195e-01
-2.836372256278991699e-01 -7.181884050369262695e-01 5.339104533195495605e-01 -2.078666836023330688e-01 1.593354195356369019e-01 -5.885307863354682922e-02 -1.128757745027542114e-01 1.841035187244415283e-01
3.808207809925079346e-01 -7.776647806167602539e-01 2.028194367885589600e-01 1.780376136302947998e-01 2.979186177253723145e-01 2.594712376594543457e-01 6.729910522699356079e-02 -1.294987648725509644e-01
-4.300149977207183838e-01 -4.397216439247131348e-01 5.772448182106018066e-01 -1.396380644291639328e-02 3.989008367061614990e-01 1.549746543169021606e-01 1.211192086338996887e-01 3.008599281311035156e-01
4.818973243236541748e-01 -7.056105732917785645e-01 2.338771671056747437e-01 6.816857308149337769e-02 2.891368567943572998e-01 -1.866612285375595093e-01 -5.873995646834373474e-02 -2.977421283721923828e-01
5.907630324363708496e-01 -5.555775165557861328e-01 1.389166861772537231e-01 2.725503146648406982e-01 3.200898766517639160e-01 -2.355252392590045929e-02 2.877061963081359863e-01 -2.509262859821319580e-01
-5.711157321929931641e-01 -3.978770077228546143e-01 6.156262755393981934e-01 -7.731535006314516068e-03 1.568656712770462036e-01 -2.656458020210266113e-01 1.667525321245193481e-01 1.161218658089637756e-01
-3.089833557605743408e-01 2.345996201038360596e-01 5.631482601165771484e-01 3.930930495262145996e-01 6.092503666877746582e-01 -4.166029393672943115e-02 -5.747301504015922546e-02 4.012027755379676819e-02
5.764615535736083984e-01 -6.293523311614990234e-01 1.502002030611038208e-01 2.570143640041351318e-01 2.732733488082885742e-01 -1.638022363185882568e-01 1.501034200191497803e-01 -2.427975535392761230e-01
-9.442247450351715088e-02 -5.034364759922027588e-03 2.296263873577117920e-01 4.174215793609619141e-01 4.398114681243896484e-01 -1.120668873190879822e-01 4.712265431880950928e-01 5.796916484832763672e-01
-7.265913486480712891e-02 1.666809767484664917e-01 2.675132155418395996e-01 4.883935451507568359e-01 4.776303172111511230e-01 -4.824916124343872070e-01 -3.321887552738189697e-01 2.925205230712890625e-01
1.561645697802305222e-02 3.856157138943672180e-02 3.738074004650115967e-01 3.098959028720855713e-01 3.744894266128540039e-01 -1.672124713659286499e-01 4.362100362777709961e-01 6.356257796287536621e-01
5.271850824356079102e-01 -6.230620145797729492e-01 2.900260984897613525e-01 -1.095209494233131409e-01 4.065969884395599365e-01 -1.774068623781204224e-01 -8.451878279447555542e-02 -1.839075684547424316e-01
-1.856163740158081055e-01 -3.756265640258789062e-01 4.505611956119537354e-01 3.726415708661079407e-02 3.802849650382995605e-01 8.928478509187698364e-02 -2.560160122811794281e-02 6.832374334335327148e-01
-2.693633139133453369e-01 -4.251100718975067139e-01 -1.316772550344467163e-01 7.698991298675537109e-01 3.376145362854003906e-01 6.155706569552421570e-02 9.119022637605667114e-02 1.027263775467872620e-01
-1.015604361891746521e-01 -7.859948277473449707e-01 2.151438742876052856e-01 -4.075319468975067139e-01 3.622635900974273682e-01 2.254591137170791626e-02 -6.650378555059432983e-02 1.528483033180236816e-01
-1.005742847919464111e-01 -3.840339928865432739e-02 9.426838904619216919e-02 5.715031027793884277e-01 4.288213551044464111e-01 -4.237230122089385986e-02 6.518234014511108398e-01 2.057930529117584229e-01
3.907479941844940186e-01 -3.503885567188262939e-01 7.234294898808002472e-03 -1.735730320215225220e-01 4.846608042716979980e-01 -4.419538080692291260e-01 5.137645006179809570e-01 -1.381197292357683182e-02
-3.101628124713897705e-01 -4.537441432476043701e-01 -3.731293603777885437e-02 7.667081356048583984e-01 2.809827327728271484e-01 -3.256446868181228638e-02 3.718334808945655823e-02 1.651885360479354858e-01
-4.787182509899139404e-01 -2.756305336952209473e-01 4.720769822597503662e-01 -2.959408424794673920e-02 4.552958011627197266e-01 5.516887456178665161e-02 8.488595485687255859e-02 5.035679936408996582e-01
-1.226797327399253845e-01 -1.710705012083053589e-01 2.175288945436477661e-01 7.198902964591979980e-01 1.372924596071243286e-01 -4.571880102157592773e-01 4.000102281570434570e-01 -4.738621786236763000e-02
-5.998651310801506042e-02 -6.504201292991638184e-01 -2.689158618450164795e-01 -1.544129103422164917e-01 5.217162966728210449e-01 -1.766118407249450684e-01 -3.579064011573791504e-01 2.138217836618423462e-01
-1.729754805564880371e-01 -1.726461350917816162e-01 6.796926259994506836e-01 4.965228140354156494e-01 6.708006560802459717e-02 -2.960100769996643066e-01 3.733752071857452393e-01 1.499766763299703598e-02
4.085222184658050537e-01 -1.534066051244735718e-01 2.387219071388244629e-01 8.116675540804862976e-03 7.591505050659179688e-01 -2.109493166208267212e-01 -2.827312946319580078e-01 -2.275429069995880127e-01
-4.028451740741729736e-01 -6.111558079719543457e-01 2.695771455764770508e-01 4.787831902503967285e-01 2.309466451406478882e-01 2.545107901096343994e-01 2.092630416154861450e-01 1.989899203181266785e-02
-2.237717993557453156e-02 -3.767190575599670410e-01 3.442292287945747375e-02 6.810751557350158691e-01 3.573707342147827148e-01 1.398284435272216797e-01 4.589209854602813721e-01 1.861705034971237183e-01
2.468509227037429810e-01 -1.193699836730957031e-01 -1.827649474143981934e-01 1.611654609441757202e-01 6.381314992904663086e-01 -2.066472023725509644e-01 6.285037994384765625e-01 1.432007551193237305e-01
1.095663104206323624e-02 -5.295778512954711914e-01 1.893766224384307861e-01 7.788254022598266602e-01 1.942992359399795532e-01 1.918270587921142578e-01 -4.277016595005989075e-02 -2.481294795870780945e-02
-5.388903021812438965e-01 -1.476183682680130005e-01 4.657749235630035400e-01 -9.928934276103973389e-02 5.089752674102783203e-01 -1.279913038015365601e-01 1.726636737585067749e-01 3.946531414985656738e-01
5.933262705802917480e-01 -4.913962185382843018e-01 -1.297073811292648315e-01 2.310227006673812866e-01 5.445781946182250977e-01 -4.027653858065605164e-02 1.436661779880523682e-01 -1.321768015623092651e-01
-1.953168958425521851e-01 -7.599627971649169922e-01 1.883533224463462830e-02 -1.857849657535552979e-01 2.754599452018737793e-01 -3.259355425834655762e-01 -3.706404268741607666e-01 1.730620712041854858e-01
-1.844746321439743042e-01 -4.778013229370117188e-01 2.527523338794708252e-01 -1.339190304279327393e-01 4.510799944400787354e-01 2.064285129308700562e-01 5.200963616371154785e-01 -3.731898665428161621e-01
-6.463684141635894775e-02 -4.251648783683776855e-01 -2.284916490316390991e-01 4.198015630245208740e-01 1.322511583566665649e-01 -6.456992626190185547e-01 2.796736955642700195e-01 2.719923555850982666e-01
-2.073848694562911987e-01 -4.982757866382598877e-01 1.263925526291131973e-02 6.362131237983703613e-01 2.767593562602996826e-01 1.073255985975265503e-01 4.641353189945220947e-01 1.579760946333408356e-02
9.756415337324142456e-02 -4.424972832202911377e-01 6.518988013267517090e-01 6.034868955612182617e-02 2.711068987846374512e-01 3.357575237751007080e-01 4.077226221561431885e-01 1.165910363197326660e-01
-6.415179371833801270e-01 -1.058930307626724243e-01 3.594643771648406982e-01 8.408714830875396729e-02 4.470742046833038330e-01 -3.081611394882202148e-01 3.305292725563049316e-01 -1.920101195573806763e-01
2.299767434597015381e-01 -1.342501342296600342e-01 8.652132004499435425e-03 -2.340453490614891052e-02 5.576070547103881836e-01 -5.198766589164733887e-01 4.705578833818435669e-02 5.874124169349670410e-01
-1.038924306631088257e-01 -7.081101536750793457e-01 1.744029968976974487e-01 -3.203763365745544434e-01 4.251802861690521240e-01 2.525754459202289581e-02 -1.710632145404815674e-01 3.795393407344818115e-01
-4.320056438446044922e-01 1.386352926492691040e-01 4.908288419246673584e-01 1.532772332429885864e-01 6.578573584556579590e-01 -1.101581081748008728e-01 -1.311638355255126953e-01 -2.600567936897277832e-01
-4.987802803516387939e-01 -1.464598625898361206e-02 -9.728768467903137207e-02 1.783577948808670044e-01 7.150385379791259766e-01 -4.041132032871246338e-01 -1.499685347080230713e-01 -1.124682798981666565e-01
3.940868377685546875e-01 -6.579804420471191406e-01 9.781230241060256958e-02 5.080490112304687500e-01 2.014504224061965942e-01 -3.562597325071692467e-03 -3.185673058032989502e-01 -4.467669874429702759e-02
-1.054329946637153625e-01 1.410214882344007492e-02 3.305498659610748291e-01 4.784960746765136719e-01 3.250644803047180176e-01 -6.097426414489746094e-01 -3.898890018463134766e-01 1.449034363031387329e-01
3.763186037540435791e-01 -2.337312251329421997e-01 -2.227965556085109711e-02 7.188140600919723511e-02 6.273751258850097656e-01 -2.048299312591552734e-01 1.824558526277542114e-01 5.737994313240051270e-01
-1.343204546719789505e-02 -5.965286493301391602e-01 -2.793553471565246582e-01 4.653833210468292236e-01 9.300079941749572754e-02 -4.956239461898803711e-01 1.118291839957237244e-01 2.873224020004272461e-01
-2.136296033859252930e-02 -4.860666990280151367e-01 2.966593503952026367e-01 4.411948025226593018e-01 -9.777643531560897827e-02 -6.386038064956665039e-01 2.068906277418136597e-01 1.429841816425323486e-01
2.345509678125381470e-01 -4.036775231361389160e-01 3.289391100406646729e-01 6.813709735870361328e-01 -3.221935778856277466e-02 -3.906879127025604248e-01 1.698049604892730713e-01 1.644813567399978638e-01
3.757762312889099121e-01 -4.877023994922637939e-01 3.963946178555488586e-02 -8.658096194267272949e-02 6.929632425308227539e-01 2.728162147104740143e-02 2.896434068679809570e-01 -2.168764770030975342e-01
8.956926316022872925e-02 -7.669627666473388672e-01 -1.031727343797683716e-01 9.997858852148056030e-02 1.022013425827026367e-01 -4.887214899063110352e-01 2.747962772846221924e-01 2.414506375789642334e-01
-6.933857798576354980e-01 -2.003894150257110596e-01 3.657076880335807800e-02 2.063761353492736816e-01 5.962924361228942871e-01 -1.917607486248016357e-01 6.760417670011520386e-02 1.955112218856811523e-01
-3.491572439670562744e-01 -3.937958776950836182e-01 -2.838237881660461426e-01 3.548135757446289062e-01 5.736669301986694336e-01 1.812735944986343384e-02 2.237020730972290039e-01 -3.702710270881652832e-01
-4.692211747169494629e-01 -2.912666797637939453e-01 5.722850561141967773e-01 -2.390834540128707886e-01 4.623693823814392090e-01 -2.152626514434814453e-01 -7.716610282659530640e-02 -2.103472650051116943e-01
2.965382672846317291e-02 -2.428636550903320312e-01 5.861200019717216492e-02 2.174095362424850464e-01 2.229911088943481445e-01 -8.281224966049194336e-01 2.100571990013122559e-01 3.313603103160858154e-01
-3.544571101665496826e-01 -6.447467207908630371e-01 -3.238700926303863525e-01 3.458680808544158936e-01 1.837351620197296143e-01 -3.944948613643646240e-01 -2.006618529558181763e-01 -6.704629957675933838e-02
-4.390415847301483154e-01 -1.372209191322326660e-01 -3.485009968280792236e-01 3.936436474323272705e-01 6.602184176445007324e-01 -2.395386248826980591e-01 -6.403063237667083740e-02 -1.209859326481819153e-01
-3.248653113842010498e-01 -7.805203795433044434e-01 3.651362657546997070e-01 -8.908531814813613892e-02 1.265341043472290039e-01 -1.398910582065582275e-01 -2.914702296257019043e-01 -1.531485170125961304e-01
1.068888902664184570e-01 7.964910566806793213e-02 4.376715719699859619e-01 5.964993238449096680e-01 3.411306738853454590e-01 -1.857228279113769531e-01 4.369366466999053955e-01 3.051005303859710693e-01
-2.288827151060104370e-01 -9.431277960538864136e-02 9.768192470073699951e-02 2.939071357250213623e-01 5.259103775024414062e-01 -2.603089511394500732e-01 -5.897803902626037598e-01 3.880865573883056641e-01
-1.756953001022338867e-01 -7.259967327117919922e-01 2.305280864238739014e-01 -3.515306115150451660e-01 3.960702419281005859e-01 -1.069532409310340881e-01 -2.241895943880081177e-01 2.162666320800781250e-01
-1.795921660959720612e-02 -5.660666525363922119e-02 1.002542674541473389e-01 6.330118775367736816e-01 3.949452936649322510e-01 -3.836258649826049805e-01 2.260037511587142944e-01 4.811341464519500732e-01
-3.762486279010772705e-01 -8.091939687728881836e-01 1.969746500253677368e-01 -1.095703765749931335e-01 2.103569209575653076e-01 -9.483603388071060181e-02 -2.710061967372894287e-01 1.617076992988586426e-01
1.814963296055793762e-02 -3.290702402591705322e-02 -9.649012237787246704e-03 5.681328177452087402e-01 2.998566627502441406e-01 -6.370657682418823242e-01 3.629929125308990479e-01 2.195204645395278931e-01
-2.039986997842788696e-01 -6.052628755569458008e-01 2.756330072879791260e-01 1.044060885906219482e-01 4.583372175693511963e-01 1.607539802789688110e-01 -5.150658488273620605e-01 6.292462348937988281e-02
4.307028651237487793e-02 1.426099091768264771e-01 3.072026669979095459e-01 5.106548070907592773e-01 3.851381838321685791e-01 -3.638813495635986328e-01 1.861638724803924561e-01 5.543171167373657227e-01
2.103883624076843262e-01 -3.773186504840850830e-01 1.758067160844802856e-01 3.528875112533569336e-01 6.594962626695632935e-02 -7.451137304306030273e-01 1.920090317726135254e-01 2.480291128158569336e-01
-5.232800543308258057e-02 -6.176502108573913574e-01 2.602476179599761963e-01 -4.448798000812530518e-01 4.865485131740570068e-01 2.002872526645660400e-03 2.131964564323425293e-01 -2.606470882892608643e-01
-5.540819168090820312e-01 -4.623846709728240967e-01 5.343538522720336914e-01 2.914486229419708252e-01 1.754777729511260986e-01 -2.358163148164749146e-01 1.765609718859195709e-02 -1.483366787433624268e-01
-1.158266589045524597e-01 -2.791031002998352051e-01 5.937412381172180176e-01 5.221194028854370117e-01 1.432346552610397339e-01 -9.872688353061676025e-02 4.549670815467834473e-01 2.151518464088439941e-01
-2.053411602973937988e-01 -3.488306105136871338e-01 2.763594985008239746e-01 -1.599074807018041611e-03 3.612569272518157959e-01 -1.807309836149215698e-01 1.195294559001922607e-01 7.630972862243652344e-01
-2.739930748939514160e-01 -1.799266189336776733e-01 3.844513893127441406e-01 6.775138974189758301e-01 2.286809831857681274e-01 -1.543373912572860718e-01 4.414533674716949463e-01 1.213688179850578308e-01
-3.573589622974395752e-01 -5.069336295127868652e-01 1.130270883440971375e-01 4.920954406261444092e-01 4.468100666999816895e-01 -9.550043195486068726e-02 -2.935114502906799316e-01 2.558737397193908691e-01
4.568316042423248291e-01 -6.176616549491882324e-01 -1.169533729553222656e-01 3.209182918071746826e-01 3.910456299781799316e-01 -1.771747916936874390e-01 1.420331932604312897e-02 -3.295803070068359375e-01
4.295438528060913086e-01 -4.827791750431060791e-01 4.884032011032104492e-01 -5.299676209688186646e-02 2.682111263275146484e-01 -1.314267218112945557e-01 1.773316264152526855e-01 4.694817960262298584e-01
-2.822102308273315430e-01 -4.071929454803466797e-01 6.936486959457397461e-01 -2.607264555990695953e-02 9.662479907274246216e-02 -3.778125047683715820e-01 -3.422412574291229248e-01 -5.928967520594596863e-02
4.786337912082672119e-01 -8.100863099098205566e-01 1.377996653318405151e-01 -5.138875544071197510e-02 2.085488736629486084e-01 -2.136381119489669800e-01 6.114140152931213379e-02 -1.296839490532875061e-02
-1.515437960624694824e-01 -8.067991733551025391e-01 1.292930450290441513e-02 -3.627105951309204102e-01 2.994844913482666016e-01 -3.102819621562957764e-01 -9.097275137901306152e-02 -1.190055720508098602e-02
-4.049673974514007568e-01 -8.177875280380249023e-01 3.362356126308441162e-01 -1.996156014502048492e-02 3.944404795765876770e-02 -1.595998108386993408e-01 -6.447084993124008179e-02 1.502912491559982300e-01
3.029426634311676025e-01 1.513170748949050903e-01 2.512865066528320312e-01 8.158800750970840454e-02 8.734894394874572754e-01 -2.088205516338348389e-01 5.392778292298316956e-02 -7.764713466167449951e-02
-1.748481392860412598e-02 -5.530649423599243164e-01 -4.552506208419799805e-01 1.482226699590682983e-01 2.446241229772567749e-01 -6.335609555244445801e-01 -4.734963178634643555e-02 -3.328551352024078369e-02
-5.020759701728820801e-01 -4.740506708621978760e-01 -1.389343291521072388e-01 4.532853960990905762e-01 4.474241137504577637e-01 -7.527761906385421753e-02 2.492261379957199097e-01 1.745177954435348511e-01
6.275637447834014893e-02 -1.198531016707420349e-01 6.537551879882812500e-01 4.332635104656219482e-01 1.074321046471595764e-01 -5.620300769805908203e-01 -2.865087613463401794e-02 1.958150118589401245e-01
1.290755569934844971e-01 -1.977576166391372681e-01 7.828140258789062500e-02 2.810647487640380859e-01 2.077922075986862183e-01 -7.356859445571899414e-01 3.270612061023712158e-01 4.095431864261627197e-01
1.291442066431045532e-01 -4.731459319591522217e-01 6.107009053230285645e-01 2.707317769527435303e-01 2.300342731177806854e-02 -4.011145830154418945e-01 -2.558732032775878906e-01 2.937863171100616455e-01
-6.869158744812011719e-01 -2.823626697063446045e-01 1.780416220426559448e-01 5.386010557413101196e-02 6.049000024795532227e-01 3.307954594492912292e-02 2.139085233211517334e-01 3.260546177625656128e-02
1.765221357345581055e-01 -7.560586929321289062e-01 4.696692805737257004e-03 -1.042456999421119690e-01 2.790566980838775635e-01 -1.528465151786804199e-01 3.041913509368896484e-01 4.388153553009033203e-01
-6.547435522079467773e-01 -1.877738237380981445e-01 1.612018942832946777e-01 2.814493179321289062e-01 6.167468428611755371e-01 -3.201583400368690491e-02 8.364553004503250122e-02 2.060437202453613281e-01
-5.472303628921508789e-01 9.384590387344360352e-02 1.358411908149719238e-01 5.327972769737243652e-01 5.613555908203125000e-01 -1.976505517959594727e-01 9.597807377576828003e-02 1.612722575664520264e-01
1.129837855696678162e-01 -6.592579483985900879e-01 -3.381307795643806458e-02 9.202658385038375854e-02 1.768000274896621704e-01 -2.757403552532196045e-01 3.716484010219573975e-01 5.455162525177001953e-01
-5.237214565277099609e-01 -7.145380973815917969e-01 3.537547290325164795e-01 -1.287607848644256592e-01 1.283053457736968994e-01 -1.737508773803710938e-01 -7.876703143119812012e-02 1.434352397918701172e-01
-3.464322686195373535e-01 -8.050421476364135742e-01 -1.288366913795471191e-01 3.534992337226867676e-01 3.593000397086143494e-02 -2.139292359352111816e-01 -1.470631361007690430e-01 -1.471297144889831543e-01
-3.751590251922607422e-01 -9.558585286140441895e-02 5.630605816841125488e-01 3.981670439243316650e-01 2.116854190826416016e-01 -4.206567406654357910e-01 3.849897086620330811e-01 -6.756578385829925537e-02
-6.883515045046806335e-03 -2.430240958929061890e-01 3.897641003131866455e-01 3.982261405326426029e-04 5.076014399528503418e-01 -5.128598213195800781e-02 -6.059544906020164490e-02 7.245788574218750000e-01
3.178221583366394043e-01 1.090617198497056961e-02 3.951644599437713623e-01 -3.088385425508022308e-02 7.202534675598144531e-01 -3.563473522663116455e-01 2.979207970201969147e-02 -3.084240257740020752e-01
-3.925678730010986328e-01 -5.202192068099975586e-02 -2.824179530143737793e-01 2.762031555175781250e-01 6.929590106010437012e-01 -3.418487310409545898e-01 1.044262498617172241e-01 -2.813862264156341553e-01
7.320579886436462402e-02 -1.420358717441558838e-01 5.156089067459106445e-01 3.349168896675109863e-01 2.275633662939071655e-01 -4.743683934211730957e-01 -3.493070602416992188e-01 4.445434212684631348e-01
2.794140391051769257e-02 5.923720076680183411e-02 4.151953160762786865e-01 2.969052195549011230e-01 4.147465825080871582e-01 -7.219851016998291016e-02 4.001518785953521729e-01 6.307309269905090332e-01
-3.148703649640083313e-02 -1.073293760418891907e-01 3.027337193489074707e-01 5.527752041816711426e-01 4.597403407096862793e-01 -4.608882665634155273e-01 -1.068485230207443237e-01 3.938082456588745117e-01
-1.490378975868225098e-01 -4.916553497314453125e-01 2.269129157066345215e-01 1.165213659405708313e-01 1.644534431397914886e-02 -7.948101758956909180e-01 1.348722875118255615e-01 1.442634314298629761e-01
-3.465570807456970215e-01 -3.963038623332977295e-01 3.204160556197166443e-02 7.320420742034912109e-01 1.914481967687606812e-01 -6.114695221185684204e-02 2.884525358676910400e-01 2.496660798788070679e-01
-5.268563628196716309e-01 -4.734626412391662598e-01 -1.342851668596267700e-01 4.298596978187561035e-01 3.058424890041351318e-01 -1.178375557065010071e-01 1.438432931900024414e-01 4.090567231178283691e-01
-9.138381108641624451e-03 -3.551275134086608887e-01 6.092014312744140625e-01 3.585473299026489258e-01 -3.983792662620544434e-02 -5.247074961662292480e-01 -3.060928285121917725e-01 5.933546274900436401e-02
-6.404921412467956543e-02 -5.638317465782165527e-01 5.607932209968566895e-01 3.278981894254684448e-02 1.933645457029342651e-01 1.333519369363784790e-01 2.190588265657424927e-01 5.091834664344787598e-01
3.284662365913391113e-01 -2.833675742149353027e-01 -4.177533686161041260e-01 2.287389039993286133e-01 4.965541958808898926e-01 -5.250056385993957520e-01 1.922299563884735107e-01 1.606989055871963501e-01
-1.791053116321563721e-01 -2.939012050628662109e-01 1.174186840653419495e-01 2.075255960226058960e-01 8.517707586288452148e-01 -4.325010254979133606e-02 -3.119180500507354736e-01 3.524318570271134377e-03
-1.383957117795944214e-01 -3.486804664134979248e-01 2.897819280624389648e-01 -1.137460768222808838e-01 5.771408677101135254e-01 -5.661946907639503479e-02 -3.065503947436809540e-02 6.520119905471801758e-01
-1.528353393077850342e-01 -5.691405534744262695e-01 -1.169923245906829834e-01 2.487748563289642334e-01 1.042798087000846863e-01 -7.277288436889648438e-01 1.593790762126445770e-02 1.908578425645828247e-01
2.962552309036254883e-01 -4.470484852790832520e-01 -2.440392225980758667e-02 -6.959364563226699829e-02 3.260538876056671143e-01 -4.350357353687286377e-01 4.460465610027313232e-01 4.608871936798095703e-01
-5.140200257301330566e-01 -1.482673883438110352e-01 2.689212262630462646e-01 -4.495348315685987473e-03 5.544431209564208984e-01 -4.066546261310577393e-01 -4.021643996238708496e-01 8.336825668811798096e-02
3.472352027893066406e-01 -2.519368231296539307e-01 3.999358788132667542e-02 1.736675947904586792e-01 6.150116920471191406e-01 1.820896863937377930e-01 5.623824596405029297e-01 -2.377513051033020020e-01
-2.424685806035995483e-01 -7.243749499320983887e-01 1.299715135246515274e-02 -1.456472277641296387e-01 2.810010313987731934e-01 -3.266930580139160156e-01 -4.574907124042510986e-01 1.095710415393114090e-02
-1.828303635120391846e-01 -6.485620737075805664e-01 2.215247899293899536e-01 -3.556791841983795166e-01 4.703849256038665771e-01 -1.244447454810142517e-01 -2.183282077312469482e-01 2.931614518165588379e-01
-1.486816257238388062e-01 -7.950290441513061523e-01 -1.000417396426200867e-01 -3.703182935714721680e-01 4.193417429924011230e-01 -1.165146380662918091e-01 -6.143353879451751709e-02 7.403739541769027710e-02
5.484928563237190247e-02 -4.043329656124114990e-01 9.974266402423381805e-03 -2.941636834293603897e-03 2.980166375637054443e-01 -6.533809900283813477e-01 1.350599825382232666e-01 5.472079515457153320e-01
-3.123382627964019775e-01 -6.925538182258605957e-01 -4.190196096897125244e-02 -2.006319761276245117e-01 5.739003419876098633e-01 -1.010430976748466492e-01 -2.010025680065155029e-01 -2.884028665721416473e-02
