# Supplementary material for: Where is your field going? A machine learning approach to study the relative motion of the domains of physics
Source: PLoS One. 2020 Jun 18;15(6):e0233997. doi: 10.1371/journal.pone.0233997 (PMC7302634; doi:10.1371/journal.pone.0233997)
Supplement: S29 Data — (ZIP) [file pone.0233997.s029.zip › 28/Pacs4Run_28_VS_500_embeddings2000-2004ED8.txt]

1.954752951860427856e-01 -1.383022964000701904e-01 7.192862033843994141e-01 -1.507671475410461426e-01 2.200888693332672119e-01 -2.839373648166656494e-01 -2.243838459253311157e-01 4.723882973194122314e-01
6.839921325445175171e-02 2.572629749774932861e-01 6.061207652091979980e-01 5.065277814865112305e-01 -6.946662906557321548e-03 -2.518340647220611572e-01 -6.421908736228942871e-02 4.874338805675506592e-01
-1.768153756856918335e-01 -1.496507134288549423e-02 8.931164145469665527e-01 -7.759921252727508545e-02 -2.763666510581970215e-01 -1.215728595852851868e-01 -3.243062272667884827e-02 2.694878280162811279e-01
-2.098198384046554565e-01 1.677983999252319336e-02 5.379552841186523438e-01 3.198575079441070557e-01 -2.640423737466335297e-02 -8.973430842161178589e-03 3.223223686218261719e-01 6.777313947677612305e-01
3.277539312839508057e-01 5.612378716468811035e-01 1.474510133266448975e-01 -3.434841036796569824e-01 4.068146049976348877e-01 -4.081338047981262207e-01 2.086244672536849976e-01 2.495409101247787476e-01
3.024177439510822296e-02 2.770977914333343506e-01 1.735860854387283325e-01 -3.571869730949401855e-01 1.653252542018890381e-01 -4.897753000259399414e-01 5.887805223464965820e-01 3.882176280021667480e-01
2.959211766719818115e-01 6.085633039474487305e-01 3.453790247440338135e-01 -3.396760225296020508e-01 4.444576501846313477e-01 -3.244487643241882324e-01 4.431443661451339722e-02 5.139511078596115112e-02
5.737709626555442810e-02 -2.756998501718044281e-02 6.724552512168884277e-01 5.449565052986145020e-01 3.597472310066223145e-01 1.021205410361289978e-01 -5.614082887768745422e-02 3.221423625946044922e-01
-4.235874116420745850e-01 3.058424293994903564e-01 7.515307664871215820e-01 2.430159598588943481e-01 4.569373279809951782e-02 6.004738062620162964e-02 -7.733643800020217896e-02 3.024968802928924561e-01
6.921985000371932983e-02 9.289885312318801880e-02 9.306433200836181641e-01 -9.924500435590744019e-02 -1.656712591648101807e-01 -2.318924069404602051e-01 -1.671821922063827515e-01 3.822382912039756775e-02
1.447965949773788452e-02 3.797586262226104736e-01 5.933070182800292969e-01 -4.098960757255554199e-02 4.520123600959777832e-01 -4.957010746002197266e-01 3.007463552057743073e-02 -2.257012128829956055e-01
5.182243511080741882e-02 2.908402681350708008e-01 5.890999436378479004e-01 -6.668040752410888672e-01 2.633586823940277100e-01 2.194101512432098389e-01 -2.742588520050048828e-03 5.961429700255393982e-02
3.356567919254302979e-01 1.340572535991668701e-01 7.051405310630798340e-01 -2.696246206760406494e-01 1.217754110693931580e-01 -4.977471828460693359e-01 -8.206102252006530762e-02 -1.735715121030807495e-01
-1.265431791543960571e-01 4.011075198650360107e-01 5.338538885116577148e-01 -3.425582051277160645e-01 1.955147683620452881e-01 2.477806657552719116e-01 4.662790596485137939e-01 3.220497071743011475e-01
2.873731851577758789e-01 1.293529756367206573e-02 9.890509396791458130e-02 -4.903248324990272522e-02 2.314559519290924072e-01 -7.152640223503112793e-01 3.635535016655921936e-02 5.818649530410766602e-01
2.008890956640243530e-01 4.703508317470550537e-02 7.022308707237243652e-01 1.887957304716110229e-01 -9.065060317516326904e-02 3.120576739311218262e-01 9.974654018878936768e-02 5.595643520355224609e-01
2.251493483781814575e-01 3.721408918499946594e-02 7.860124707221984863e-01 -1.798311471939086914e-01 5.495830625295639038e-02 -5.046331286430358887e-01 -1.379903703927993774e-01 -1.450921893119812012e-01
2.966522872447967529e-01 4.088071882724761963e-01 4.749540388584136963e-01 1.510179638862609863e-01 3.676773011684417725e-01 -2.704452276229858398e-01 4.925622344017028809e-01 2.134044617414474487e-01
1.504383534193038940e-01 3.444190323352813721e-01 4.959111213684082031e-01 -1.700149029493331909e-01 6.428917050361633301e-01 1.738583296537399292e-01 3.722682893276214600e-01 4.231843724846839905e-02
-9.098470956087112427e-02 -1.116295233368873596e-01 2.781042456626892090e-01 2.257004529237747192e-01 4.173026382923126221e-01 -6.810579895973205566e-01 1.797711849212646484e-01 4.250632822513580322e-01
6.204610466957092285e-01 -6.716733425855636597e-02 5.786228179931640625e-01 -3.843609988689422607e-01 3.114985823631286621e-01 -7.808275520801544189e-02 1.475159972906112671e-01 -5.558525770902633667e-02
1.345215085893869400e-02 -4.912108182907104492e-02 4.422429800033569336e-01 2.690451741218566895e-01 2.140076160430908203e-01 -7.587379217147827148e-01 6.538999825716018677e-02 3.219997584819793701e-01
2.221042811870574951e-01 -1.817738860845565796e-01 7.668884992599487305e-01 4.133676588535308838e-01 1.034710258245468140e-01 -8.020106703042984009e-02 2.980009615421295166e-01 2.295522391796112061e-01
3.080888688564300537e-01 3.852023780345916748e-01 3.358493149280548096e-01 -2.736740708351135254e-01 5.986048579216003418e-01 1.143158525228500366e-01 3.970324695110321045e-01 1.999434381723403931e-01
-3.424512743949890137e-01 -1.318391412496566772e-01 2.524867653846740723e-01 -3.558302521705627441e-01 2.684196457266807556e-02 -6.538470387458801270e-01 2.351916953921318054e-02 4.961764812469482422e-01
2.193552702665328979e-01 2.562867701053619385e-01 3.911311328411102295e-01 -4.772503376007080078e-01 1.047050580382347107e-01 -3.769730031490325928e-01 5.236458182334899902e-01 2.795928716659545898e-01
-1.531092524528503418e-01 6.408669352531433105e-01 6.459861993789672852e-01 -9.650640934705734253e-02 -9.677051752805709839e-02 -4.013388603925704956e-02 1.284131854772567749e-01 3.343206644058227539e-01
4.083395898342132568e-01 4.757728576660156250e-01 4.143922030925750732e-01 -2.300732135772705078e-01 3.645642399787902832e-01 -4.975715577602386475e-01 4.050939157605171204e-02 -1.090410351753234863e-02
-2.006536573171615601e-01 6.221196651458740234e-01 5.932701826095581055e-01 -1.644577533006668091e-01 8.017911016941070557e-02 1.610576733946800232e-02 2.694418430328369141e-01 3.382344245910644531e-01
6.401615682989358902e-03 3.826626390218734741e-02 7.833313345909118652e-01 4.296230971813201904e-01 2.546065747737884521e-01 -2.915710806846618652e-01 2.246606796979904175e-01 3.664629766717553139e-04
3.955727443099021912e-02 1.655537337064743042e-01 2.348323017358779907e-01 9.492183476686477661e-02 7.416614890098571777e-01 -1.806598454713821411e-01 -5.131065845489501953e-01 2.467640489339828491e-01
7.464303076267242432e-02 5.973482728004455566e-01 6.209099292755126953e-01 -7.541374117136001587e-02 1.185264959931373596e-01 -1.812190413475036621e-01 3.764983415603637695e-01 2.403065264225006104e-01
-1.018703952431678772e-01 6.167665123939514160e-01 3.539179861545562744e-01 -3.966278955340385437e-02 1.864093989133834839e-01 8.037707209587097168e-02 3.247045874595642090e-01 5.794379711151123047e-01
1.507738679647445679e-01 -2.933741509914398193e-01 4.663813412189483643e-01 2.507472038269042969e-01 2.922491431236267090e-01 -6.500394344329833984e-01 1.101842820644378662e-01 3.011839091777801514e-01
-1.012014895677566528e-01 -1.141062155365943909e-01 1.460554003715515137e-01 -2.546298205852508545e-01 5.825132131576538086e-01 -7.122362852096557617e-01 4.812842700630426407e-03 2.096290290355682373e-01
8.246220648288726807e-02 7.034246325492858887e-01 4.351266920566558838e-01 -4.251794517040252686e-01 2.730238735675811768e-01 -2.010181397199630737e-01 5.824012309312820435e-02 9.969375282526016235e-02
-5.203005298972129822e-02 1.633383482694625854e-01 5.825240612030029297e-01 -6.769095361232757568e-02 2.544251084327697754e-01 -4.866673350334167480e-01 5.663705468177795410e-01 6.591154634952545166e-02
4.614465236663818359e-01 3.043071627616882324e-01 4.112914502620697021e-01 -6.963817775249481201e-02 2.255275845527648926e-01 1.611776351928710938e-01 4.135965406894683838e-01 5.220643281936645508e-01
1.321057081222534180e-01 4.927346110343933105e-01 3.981910645961761475e-01 -1.009777560830116272e-01 5.250105261802673340e-01 -3.043437898159027100e-01 4.309856891632080078e-01 1.303766369819641113e-01
5.092961713671684265e-03 -3.162352740764617920e-02 3.044813573360443115e-01 2.038097828626632690e-01 4.906549751758575439e-01 -2.862621098756790161e-02 -6.084213256835937500e-01 5.029795169830322266e-01
3.120124638080596924e-01 5.441593527793884277e-01 4.469048082828521729e-01 -1.511161327362060547e-01 3.342118561267852783e-01 -1.467473357915878296e-01 4.161173999309539795e-01 2.785548865795135498e-01
5.387941002845764160e-01 1.373505145311355591e-01 3.306947350502014160e-01 -3.329890668392181396e-01 1.773143410682678223e-01 -9.232904016971588135e-02 4.789621829986572266e-01 4.485815167427062988e-01
2.177932411432266235e-01 1.425922065973281860e-01 3.151020705699920654e-01 -4.927426278591156006e-01 5.960469841957092285e-01 1.957496553659439087e-01 3.743745982646942139e-01 2.374928444623947144e-01
3.115541115403175354e-02 1.785933971405029297e-01 7.873320579528808594e-01 -2.614389359951019287e-01 -1.816831678152084351e-01 -3.388857245445251465e-01 -3.448473513126373291e-01 1.100886911153793335e-01
4.146398603916168213e-01 2.685602307319641113e-01 3.555801212787628174e-01 -2.411901652812957764e-01 3.521764874458312988e-01 4.430838301777839661e-02 5.440477728843688965e-01 3.864711523056030273e-01
2.606851458549499512e-01 -1.941871196031570435e-01 2.212191373109817505e-01 2.263147532939910889e-01 5.827574729919433594e-01 -5.062724351882934570e-01 4.224553331732749939e-02 4.432556629180908203e-01
3.444697260856628418e-01 1.438760906457901001e-01 4.816273450851440430e-01 -5.118457078933715820e-01 4.795300960540771484e-01 7.106061279773712158e-02 3.605344593524932861e-01 4.129820689558982849e-02
-1.629288047552108765e-01 3.259472548961639404e-01 6.144769787788391113e-01 -5.354824066162109375e-01 2.302653491497039795e-01 3.048332631587982178e-01 2.070503234863281250e-01 1.186342462897300720e-01
2.899145483970642090e-01 3.733530938625335693e-01 4.351047575473785400e-01 -1.484336405992507935e-01 1.989375203847885132e-01 4.688147902488708496e-01 1.741231083869934082e-01 5.249056220054626465e-01
-1.333594918251037598e-01 3.316161930561065674e-01 5.728164911270141602e-01 -2.556814551353454590e-01 4.626375734806060791e-01 1.506458669900894165e-01 4.900316894054412842e-01 4.353745654225349426e-02
-9.025452286005020142e-02 2.071246802806854248e-01 5.142375230789184570e-01 2.802302837371826172e-01 7.583426833152770996e-01 6.143205240368843079e-02 1.387345641851425171e-01 8.876596391201019287e-02
3.077698051929473877e-01 2.269252985715866089e-01 3.452768921852111816e-01 -4.243061244487762451e-01 1.903224140405654907e-01 -3.403966128826141357e-01 5.779531002044677734e-01 2.615502774715423584e-01
5.242332220077514648e-01 1.110035702586174011e-01 5.103986859321594238e-01 -5.972965359687805176e-01 2.871247828006744385e-01 3.028456866741180420e-02 1.877996884286403656e-02 1.089830920100212097e-01
-4.640090838074684143e-02 2.148823440074920654e-01 5.212244391441345215e-01 -7.510486841201782227e-01 2.608835697174072266e-01 1.879266202449798584e-01 8.877867460250854492e-02 6.830290704965591431e-02
-4.772305190563201904e-01 -6.742469221353530884e-02 6.205857992172241211e-01 4.810231551527976990e-02 5.600714087486267090e-01 1.954008042812347412e-01 1.562351882457733154e-01 6.319396942853927612e-02
1.877783983945846558e-01 4.388368874788284302e-02 7.762473225593566895e-01 2.059281803667545319e-02 3.281469047069549561e-01 -4.246839880943298340e-01 -2.143012583255767822e-01 -1.608339399099349976e-01
-3.272069394588470459e-01 2.941208481788635254e-01 5.785045027732849121e-01 -1.186744123697280884e-01 -2.448523603379726410e-02 -3.659945428371429443e-01 5.018131732940673828e-01 2.670383751392364502e-01
1.592513173818588257e-01 5.471968054771423340e-01 3.796790838241577148e-01 5.300328484736382961e-04 2.642855346202850342e-01 3.772094547748565674e-01 5.667254328727722168e-03 5.647053718566894531e-01
3.646758496761322021e-01 1.730757206678390503e-01 1.965391039848327637e-01 7.504157721996307373e-02 3.070436418056488037e-01 -3.617002665996551514e-01 -5.373606681823730469e-01 5.281460285186767578e-01
2.352906614542007446e-01 3.757542669773101807e-01 3.408893346786499023e-01 -1.905909776687622070e-01 6.834207177162170410e-01 -7.594945281744003296e-02 4.096648395061492920e-01 1.012866422533988953e-01
-2.278616726398468018e-01 8.793585747480392456e-02 3.798667490482330322e-01 4.033212363719940186e-02 1.919867843389511108e-01 -7.720344662666320801e-01 -6.987340748310089111e-02 3.957809209823608398e-01
-2.994611561298370361e-01 6.752598285675048828e-01 4.695331156253814697e-01 -1.509540975093841553e-01 6.474346667528152466e-02 -2.709687128663063049e-02 1.314357519149780273e-01 4.346233010292053223e-01
-5.497904866933822632e-02 6.008599400520324707e-01 5.345850586891174316e-01 -2.887467741966247559e-01 -6.400600075721740723e-02 -6.256657093763351440e-02 2.897281646728515625e-01 4.181327223777770996e-01
2.320379167795181274e-01 3.981314599514007568e-02 5.368610620498657227e-01 1.490321103483438492e-02 -1.596929132938385010e-01 2.062924206256866455e-01 1.832418441772460938e-01 7.446444630622863770e-01
1.324441432952880859e-01 9.230175614356994629e-02 8.644752502441406250e-01 -9.007151424884796143e-02 5.992961674928665161e-02 -3.983246982097625732e-01 -1.790570318698883057e-01 -1.555405557155609131e-01
-3.101741373538970947e-01 -2.735190093517303467e-01 5.063777565956115723e-01 -1.302861869335174561e-01 1.402058452367782593e-01 -6.601482629776000977e-01 -4.093169793486595154e-02 3.137798309326171875e-01
-4.071042835712432861e-01 5.257100239396095276e-02 1.448793895542621613e-02 -1.414918899536132812e-01 5.193285346031188965e-01 -5.460568666458129883e-01 -8.590746670961380005e-02 4.858108758926391602e-01
-2.794627547264099121e-01 -1.524928510189056396e-01 4.148876965045928955e-01 -1.194221302866935730e-01 -2.021415233612060547e-01 -5.115903615951538086e-01 -8.494531363248825073e-02 6.343905925750732422e-01
3.411196768283843994e-01 4.064323306083679199e-01 2.879179418087005615e-01 -2.444467991590499878e-01 5.281675457954406738e-01 1.757928133010864258e-01 3.560750782489776611e-01 3.730222582817077637e-01
2.757246494293212891e-01 4.245815277099609375e-01 3.578095734119415283e-01 1.439227908849716187e-01 3.788151144981384277e-01 2.519593238830566406e-01 3.060159385204315186e-01 5.425263047218322754e-01
2.395147979259490967e-01 2.586711645126342773e-01 7.221260666847229004e-01 -1.739825867116451263e-02 2.958590909838676453e-02 -5.520900487899780273e-01 -1.863053888082504272e-01 -1.164671480655670166e-01
5.430350303649902344e-01 -2.406767606735229492e-01 5.427920222282409668e-01 -4.384599328041076660e-01 1.927569359540939331e-01 1.615486890077590942e-01 -2.592687606811523438e-01 1.727537959814071655e-01
-1.565080434083938599e-01 -2.062577605247497559e-01 1.205870583653450012e-01 -5.750455334782600403e-02 6.710394024848937988e-01 -5.731869935989379883e-01 2.038869261741638184e-01 3.077465891838073730e-01
-2.582046389579772949e-01 -2.340293675661087036e-01 1.695021688938140869e-01 -1.110028922557830811e-01 3.764868676662445068e-01 -6.421674489974975586e-01 9.700363874435424805e-02 5.234280824661254883e-01
4.300564825534820557e-01 2.439560368657112122e-02 5.303611159324645996e-01 -6.146742776036262512e-02 -4.625358618795871735e-03 3.667357265949249268e-01 2.657330632209777832e-01 5.694426298141479492e-01
-1.298265159130096436e-01 3.756189644336700439e-01 3.596656024456024170e-01 -4.344641268253326416e-01 6.307914257049560547e-01 2.961363494396209717e-01 7.319556176662445068e-02 1.816174089908599854e-01
3.376726210117340088e-01 -1.972505599260330200e-01 7.898424267768859863e-01 -1.297636777162551880e-01 6.545965559780597687e-03 -4.021950960159301758e-01 -2.109728157520294189e-01 8.152363821864128113e-03
2.611970603466033936e-01 3.952092230319976807e-01 2.249179929494857788e-01 -1.265849471092224121e-01 3.595142066478729248e-01 3.562182188034057617e-01 2.777191400527954102e-01 6.129470467567443848e-01
2.897222638130187988e-01 3.921102285385131836e-01 5.080538392066955566e-01 5.061725154519081116e-02 2.618640065193176270e-01 3.194258809089660645e-01 2.991795539855957031e-01 4.914423227310180664e-01
-2.498507685959339142e-02 6.365105509757995605e-01 5.435320734977722168e-01 -1.582561433315277100e-01 9.518181905150413513e-03 -9.283433854579925537e-02 3.321561813354492188e-01 3.933463692665100098e-01
6.009774208068847656e-01 -8.135312050580978394e-02 4.168414771556854248e-01 -4.826148450374603271e-01 1.374007761478424072e-01 2.951234579086303711e-01 -2.116595357656478882e-01 2.734180390834808350e-01
5.863835215568542480e-01 -1.999043673276901245e-01 5.273381471633911133e-01 -3.084448873996734619e-01 4.596576690673828125e-01 4.222506657242774963e-02 -1.571492403745651245e-01 -7.214346528053283691e-02
-3.354883491992950439e-01 -9.285470470786094666e-03 4.511169791221618652e-01 -4.697526618838310242e-02 -3.481616824865341187e-02 -5.734182000160217285e-01 -3.346827030181884766e-01 4.895048737525939941e-01
2.279541194438934326e-01 1.264351010322570801e-01 5.454174280166625977e-01 -7.467988729476928711e-01 1.469829529523849487e-01 8.513489365577697754e-02 1.029603481292724609e-01 1.934154927730560303e-01
1.908916383981704712e-01 -1.662925481796264648e-01 1.106677949428558350e-01 4.827693849802017212e-02 6.145274639129638672e-01 -5.297946929931640625e-01 1.620943993330001831e-01 4.865470826625823975e-01
-1.495486199855804443e-01 3.896839171648025513e-02 5.075516700744628906e-01 -4.089723527431488037e-01 1.469923257827758789e-01 -4.884657859802246094e-01 5.353468060493469238e-01 6.669352948665618896e-02
2.329061329364776611e-01 6.056118607521057129e-01 4.879470467567443848e-01 -2.312483787536621094e-01 8.738282136619091034e-03 -5.741466209292411804e-02 3.158320784568786621e-01 4.292995333671569824e-01
3.464574366807937622e-02 -5.143997669219970703e-01 4.511573612689971924e-01 -1.536982059478759766e-01 7.854302972555160522e-02 2.361966222524642944e-01 -2.868321239948272705e-01 6.023253798484802246e-01
3.092165589332580566e-01 -1.395521312952041626e-01 3.192780017852783203e-01 -3.284831764176487923e-03 3.988658785820007324e-01 -1.126301959156990051e-01 -6.996995806694030762e-01 3.487147986888885498e-01
2.135715335607528687e-01 3.253269195556640625e-01 5.389043688774108887e-01 6.195753812789916992e-04 4.302358925342559814e-01 5.153325200080871582e-02 5.677012801170349121e-01 2.192893624305725098e-01
2.274823039770126343e-01 6.287254691123962402e-01 3.261264860630035400e-01 2.378731593489646912e-02 4.835664033889770508e-01 -9.639188647270202637e-02 2.990574836730957031e-01 3.368507921695709229e-01
-5.435052886605262756e-02 -1.449945122003555298e-01 1.767323911190032959e-01 1.701975911855697632e-01 6.690871715545654297e-01 -4.391556680202484131e-01 5.958956480026245117e-02 5.212820172309875488e-01
-1.676845401525497437e-01 1.947713643312454224e-01 7.594430446624755859e-01 -3.371595740318298340e-01 -2.119055092334747314e-01 -2.158169746398925781e-01 -3.620958626270294189e-01 1.446414738893508911e-01
3.298303484916687012e-01 5.272088050842285156e-01 2.046108692884445190e-01 -3.995835483074188232e-01 5.140978097915649414e-01 -3.354683220386505127e-01 1.498916298151016235e-01 1.114770248532295227e-01
2.671097815036773682e-01 -4.318852350115776062e-02 3.358956277370452881e-01 -7.783543467521667480e-01 3.883119821548461914e-01 -2.002036571502685547e-01 1.137831360101699829e-01 6.566392630338668823e-02
2.730355262756347656e-01 6.406849026679992676e-01 5.310675501823425293e-01 -2.334596216678619385e-01 1.850932240486145020e-01 3.051925264298915863e-02 2.441818416118621826e-01 2.891757786273956299e-01
2.144217863678932190e-02 6.243513226509094238e-01 5.338879227638244629e-01 -3.084482550621032715e-01 1.404766589403152466e-01 1.924457997083663940e-01 2.159286588430404663e-01 3.551829755306243896e-01
-1.592974811792373657e-01 2.093059867620468140e-01 6.302053928375244141e-01 -4.734694063663482666e-01 4.121663272380828857e-01 3.706694841384887695e-01 -8.470062166452407837e-04 -4.696378111839294434e-02
-2.941726520657539368e-02 6.020539402961730957e-01 6.390206217765808105e-01 1.743305623531341553e-01 1.940984129905700684e-01 -1.064573898911476135e-01 2.847223877906799316e-01 2.604861557483673096e-01
6.506379693746566772e-02 -3.676613271236419678e-01 9.141469001770019531e-02 4.105684906244277954e-02 5.185222625732421875e-01 -2.519769668579101562e-01 -5.945415422320365906e-02 7.173962593078613281e-01
1.750974506139755249e-01 1.222561523318290710e-01 8.529538512229919434e-01 -4.981368407607078552e-02 -2.520457208156585693e-01 -3.364048600196838379e-01 -6.784462183713912964e-02 2.075681239366531372e-01
-1.719500496983528137e-02 -4.432651400566101074e-01 1.189756765961647034e-01 -1.178503260016441345e-01 4.153759777545928955e-01 -5.171216726303100586e-01 1.562681235373020172e-02 5.787746906280517578e-01
1.776508390903472900e-01 -1.167917326092720032e-01 2.684484049677848816e-02 1.148494705557823181e-01 4.367882311344146729e-01 -3.443727195262908936e-01 9.938561916351318359e-02 7.884382009506225586e-01
3.271267935633659363e-02 6.694642901420593262e-01 3.645840287208557129e-01 -4.525255560874938965e-01 2.506912648677825928e-01 -3.668902218341827393e-01 -9.107372909784317017e-02 8.542492985725402832e-02
9.522419422864913940e-02 -3.564565777778625488e-01 6.915277242660522461e-01 -5.553279519081115723e-01 -1.656035035848617554e-01 5.560038611292839050e-02 -1.011184696108102798e-02 2.159936428070068359e-01
3.487620055675506592e-01 8.536300808191299438e-02 7.205969691276550293e-01 -1.799557656049728394e-01 2.240185439586639404e-01 2.585710287094116211e-01 -4.498501121997833252e-01 -5.077010020613670349e-03
1.822945475578308105e-01 1.428423225879669189e-01 5.084493160247802734e-01 2.186938673257827759e-01 3.950023055076599121e-01 -6.501079797744750977e-01 1.150241568684577942e-01 2.193607240915298462e-01
-1.313041448593139648e-01 7.231085747480392456e-02 5.621385574340820312e-01 -7.624852657318115234e-02 6.798582077026367188e-01 4.288677275180816650e-01 -6.138399988412857056e-02 7.624934613704681396e-02
-2.708414793014526367e-01 5.913954377174377441e-01 3.367293179035186768e-01 -1.429020017385482788e-01 5.217514634132385254e-01 2.215703874826431274e-01 1.369131505489349365e-01 3.209756910800933838e-01
2.353603392839431763e-01 4.588011205196380615e-01 5.251979827880859375e-01 -3.764275461435317993e-02 3.938457965850830078e-01 -4.878721237182617188e-01 2.492830604314804077e-01 -3.976509720087051392e-02
-2.760522067546844482e-01 2.695434689521789551e-01 2.842108011245727539e-01 2.581588923931121826e-02 4.478193223476409912e-01 -9.535261243581771851e-02 -6.031805872917175293e-01 4.429877996444702148e-01
4.048416316509246826e-01 -2.398831993341445923e-01 2.833096683025360107e-01 9.120164066553115845e-02 4.068309664726257324e-01 -5.182868242263793945e-01 -3.577948510646820068e-01 3.575295209884643555e-01
2.282764613628387451e-01 -6.729988008737564087e-02 4.558711051940917969e-01 -6.711353063583374023e-01 -2.323648780584335327e-01 -2.820422053337097168e-01 -2.887797355651855469e-01 2.611213326454162598e-01
-1.408613566309213638e-02 -2.397831529378890991e-01 1.057123243808746338e-01 1.475396454334259033e-01 5.661255717277526855e-01 -4.261829853057861328e-01 7.266563177108764648e-02 6.339970827102661133e-01
7.729452848434448242e-02 -2.121860831975936890e-01 7.184970974922180176e-01 -5.053580999374389648e-01 -2.420348078012466431e-01 1.093779876828193665e-01 -1.086407974362373352e-01 3.082705140113830566e-01
1.110891699790954590e-01 1.127860173583030701e-01 8.047674298286437988e-01 -1.653008908033370972e-01 -6.599990278482437134e-02 2.156058698892593384e-02 -5.134254097938537598e-01 1.775859296321868896e-01
2.182841598987579346e-01 5.415626764297485352e-01 3.674050867557525635e-01 -1.375574022531509399e-01 4.798309504985809326e-01 -3.869323432445526123e-01 3.309055268764495850e-01 1.253011822700500488e-01
-3.394614532589912415e-02 3.637019172310829163e-02 9.022156596183776855e-01 -2.719184458255767822e-01 2.347145229578018188e-01 2.613457478582859039e-02 -1.276441812515258789e-01 -1.937144249677658081e-01
-3.431181982159614563e-02 2.611678838729858398e-01 5.666774511337280273e-01 -7.437824606895446777e-01 1.175311878323554993e-01 1.677240431308746338e-01 6.606285274028778076e-02 9.984545409679412842e-02
1.585399508476257324e-01 -3.894530534744262695e-01 6.183901429176330566e-01 -3.790018856525421143e-01 -2.225826382637023926e-01 -1.794779151678085327e-01 -3.031222224235534668e-01 3.514318466186523438e-01
2.938454747200012207e-01 5.513173341751098633e-02 8.555675297975540161e-02 2.376590073108673096e-01 4.955159127712249756e-01 -2.857356071472167969e-01 -1.254112422466278076e-01 7.098623514175415039e-01
1.044708192348480225e-01 -6.160773634910583496e-01 4.913250803947448730e-01 -1.635413430631160736e-02 2.883269190788269043e-01 2.040527760982513428e-01 -5.085962265729904175e-02 4.904183745384216309e-01
4.320098757743835449e-01 1.015805974602699280e-01 2.868445217609405518e-01 -4.695475697517395020e-01 6.569761037826538086e-01 -4.440647736191749573e-02 2.580358684062957764e-01 1.105340011417865753e-02
3.691062927246093750e-01 1.107974164187908173e-02 5.075010657310485840e-01 -2.056524716317653656e-02 -2.051629871129989624e-01 5.133301764726638794e-02 2.884873747825622559e-01 6.911625862121582031e-01
5.006842613220214844e-01 2.529627084732055664e-01 4.613637626171112061e-01 -2.312169224023818970e-01 5.170602798461914062e-01 -2.916498184204101562e-01 2.426084280014038086e-01 -8.796392381191253662e-02
7.002852559089660645e-01 1.144893541932106018e-01 3.595908582210540771e-01 -4.824386835098266602e-01 2.163715474307537079e-02 3.144371137022972107e-02 1.701347827911376953e-01 3.225482106208801270e-01
-2.144473195075988770e-01 8.075654506683349609e-02 6.480042934417724609e-01 2.386392802000045776e-01 4.010616540908813477e-01 4.603211581707000732e-01 -6.473590433597564697e-02 3.060977458953857422e-01
6.903074681758880615e-02 -2.026189118623733521e-01 8.082313537597656250e-01 2.867026329040527344e-01 2.540221512317657471e-01 -2.369177043437957764e-01 2.860861420631408691e-01 -1.274427026510238647e-01
-3.805486261844635010e-01 -2.764901518821716309e-01 3.527282476425170898e-01 -3.541953265666961670e-01 3.045625090599060059e-01 -5.215148329734802246e-01 -3.233214616775512695e-01 2.441142350435256958e-01
2.523712217807769775e-01 -1.309998426586389542e-02 1.090205311775207520e-01 -1.288340538740158081e-01 6.883941888809204102e-01 -2.714994251728057861e-01 -4.766367077827453613e-01 3.645170331001281738e-01
3.669015830382704735e-03 1.279399544000625610e-01 3.627011477947235107e-01 -4.738184213638305664e-01 2.695967257022857666e-01 -4.356205463409423828e-01 5.816896557807922363e-01 1.635592132806777954e-01
5.578133463859558105e-01 1.718399673700332642e-02 1.695824116468429565e-01 -3.690606653690338135e-01 6.436261534690856934e-01 -1.259460002183914185e-01 2.839104831218719482e-01 1.134143993258476257e-01
7.303757220506668091e-02 -4.717410542070865631e-03 5.311233401298522949e-01 6.157044321298599243e-02 -1.017303019762039185e-01 3.720405995845794678e-01 -7.101729512214660645e-02 7.449520826339721680e-01
-1.993193179368972778e-01 7.601462602615356445e-01 3.126280307769775391e-01 -1.761111021041870117e-01 1.325894296169281006e-01 -1.846492141485214233e-01 1.052927151322364807e-01 4.369623661041259766e-01
-2.611706852912902832e-01 -3.117755353450775146e-01 3.594232499599456787e-01 2.728245779871940613e-02 1.465307474136352539e-01 -4.137456417083740234e-01 -3.906542360782623291e-01 5.994905829429626465e-01
-2.732276916503906250e-02 3.591791689395904541e-01 5.178518891334533691e-01 -5.689813494682312012e-01 2.737281918525695801e-01 3.635537922382354736e-01 1.538039445877075195e-01 2.181268781423568726e-01
6.093802452087402344e-01 -1.291193366050720215e-01 5.247825980186462402e-01 -2.711959779262542725e-01 4.706852436065673828e-01 1.038731709122657776e-01 -1.658108383417129517e-01 -5.668037757277488708e-02
-1.362561136484146118e-01 -9.606950730085372925e-02 5.335849523544311523e-01 -1.784506738185882568e-01 5.216609835624694824e-01 4.756810963153839111e-01 3.789387643337249756e-01 1.168337464332580566e-01
3.623462021350860596e-01 4.811716973781585693e-01 4.904988110065460205e-01 -2.454606629908084869e-02 2.280056774616241455e-01 -1.092702448368072510e-01 4.866088926792144775e-01 3.086626827716827393e-01
2.593828737735748291e-01 1.101633533835411072e-01 2.020940035581588745e-01 2.777711749076843262e-01 5.464289784431457520e-01 -2.786395549774169922e-01 -3.774793744087219238e-01 5.327949523925781250e-01
4.096032083034515381e-01 4.622474908828735352e-01 5.381881594657897949e-01 -8.861519396305084229e-02 2.885773479938507080e-01 6.007805094122886658e-02 3.910916745662689209e-01 2.849811613559722900e-01
-7.056520879268646240e-02 -4.687796160578727722e-02 3.787969946861267090e-01 5.080879926681518555e-01 4.009152352809906006e-01 -4.040044546127319336e-01 7.784348726272583008e-02 5.110481381416320801e-01
-4.491080343723297119e-01 -3.333447575569152832e-01 5.137578845024108887e-01 -1.185302585363388062e-01 1.024361699819564819e-02 -3.016985356807708740e-01 -2.762220203876495361e-01 4.916920363903045654e-01
-2.832113206386566162e-02 -1.332091987133026123e-01 1.225189268589019775e-01 1.210589483380317688e-01 6.215448975563049316e-01 -4.649190008640289307e-01 1.270120590925216675e-01 5.772235393524169922e-01
3.013274371623992920e-01 6.962829083204269409e-02 6.066318750381469727e-01 -5.003353357315063477e-01 5.015969872474670410e-01 7.940338551998138428e-02 1.636231094598770142e-01 3.659249469637870789e-02
3.783939033746719360e-02 -9.223150461912155151e-02 8.390259146690368652e-01 -3.640030324459075928e-01 -2.631468772888183594e-01 1.059549897909164429e-01 -1.569415926933288574e-01 2.202170342206954956e-01
7.884633541107177734e-01 1.946140676736831665e-01 3.689491748809814453e-01 -2.898024618625640869e-01 1.831707358360290527e-01 -8.708739653229713440e-03 -2.615981549024581909e-02 2.933092415332794189e-01
3.005379438400268555e-01 -2.672769725322723389e-01 1.886307001113891602e-01 1.174448207020759583e-01 3.296929001808166504e-01 -4.024468660354614258e-01 -1.884055882692337036e-01 6.947715878486633301e-01
-4.341817200183868408e-01 -8.060450106859207153e-02 4.197086691856384277e-01 -1.318660825490951538e-01 -5.234862118959426880e-02 -3.812927305698394775e-01 -3.574822843074798584e-01 5.792468786239624023e-01
-2.464678138494491577e-01 -4.359735548496246338e-01 4.363933503627777100e-01 -9.517446160316467285e-02 1.356384605169296265e-01 -3.697323799133300781e-01 -3.726397752761840820e-01 5.056907534599304199e-01
-1.233287304639816284e-01 2.439145892858505249e-01 5.526880025863647461e-01 -2.977472245693206787e-01 -6.566856801509857178e-02 -4.640494585037231445e-01 4.956882596015930176e-01 2.565487325191497803e-01
-2.523795003071427345e-03 -1.369219738990068436e-02 6.806894540786743164e-01 -2.501066625118255615e-01 -1.166217848658561707e-01 1.024019569158554077e-01 -6.085582375526428223e-01 2.819308936595916748e-01
-5.140859633684158325e-02 2.229985035955905914e-02 7.289646863937377930e-01 -4.897198081016540527e-01 -2.895022332668304443e-01 -2.843330800533294678e-01 -2.026996016502380371e-01 1.410709917545318604e-01
-3.293164074420928955e-01 -2.180718034505844116e-01 5.342381000518798828e-01 1.867050528526306152e-01 6.314488053321838379e-01 2.339902669191360474e-01 9.914741665124893188e-02 2.457990944385528564e-01
-1.794094443321228027e-01 -1.026523783802986145e-01 5.326944589614868164e-01 2.050814032554626465e-02 1.876300871372222900e-01 -7.709478139877319336e-01 -5.864086002111434937e-02 2.002167403697967529e-01
-4.444756805896759033e-01 -1.966035217046737671e-01 2.804709076881408691e-01 -2.772770524024963379e-01 3.595031499862670898e-01 -6.198034286499023438e-01 -8.281022310256958008e-02 2.966236770153045654e-01
7.266119867563247681e-02 -7.717694342136383057e-02 8.785384893417358398e-01 1.884061396121978760e-01 -1.733462214469909668e-01 -3.099703192710876465e-01 -3.820540755987167358e-02 2.320501357316970825e-01
7.209502458572387695e-01 2.558428049087524414e-01 2.569324970245361328e-01 -4.871853888034820557e-01 1.641719043254852295e-01 -7.409170269966125488e-02 -4.166517406702041626e-03 2.809839248657226562e-01
-5.908901337534189224e-03 4.131119549274444580e-01 1.016956642270088196e-01 -3.024336695671081543e-02 4.975472688674926758e-01 5.348809063434600830e-02 -4.875648915767669678e-01 5.743807554244995117e-01
5.295610427856445312e-01 -2.006023675203323364e-01 4.312010109424591064e-01 -6.495915055274963379e-01 5.057337135076522827e-02 -2.869049645960330963e-02 -1.467080563306808472e-01 2.156762182712554932e-01
-1.616535484790802002e-01 3.052350282669067383e-01 4.689777195453643799e-01 -4.109708368778228760e-01 -1.033730134367942810e-01 -3.369657993316650391e-01 4.889002740383148193e-01 3.586184382438659668e-01
2.947658598423004150e-01 2.795160189270973206e-02 6.943370699882507324e-01 -3.437654674053192139e-01 9.526959806680679321e-02 2.457551807165145874e-01 -4.844414293766021729e-01 8.886958658695220947e-02
2.967053651809692383e-01 5.951495468616485596e-02 2.723136246204376221e-01 2.932792305946350098e-01 2.991343736648559570e-01 -4.644927680492401123e-01 -3.781038820743560791e-01 5.477763414382934570e-01
3.756568729877471924e-01 1.316396147012710571e-01 2.748844325542449951e-01 -5.338349342346191406e-01 6.205338239669799805e-01 -1.087759509682655334e-01 2.891823649406433105e-01 -2.215621434152126312e-02
2.777217328548431396e-01 6.665551662445068359e-01 2.723601460456848145e-01 -4.113361537456512451e-01 2.605257630348205566e-01 -2.851430773735046387e-01 1.524216979742050171e-01 2.505685985088348389e-01
-2.620817720890045166e-02 3.497314453125000000e-01 4.253252446651458740e-01 -4.299198687076568604e-01 6.062014698982238770e-01 3.252447545528411865e-01 1.040706038475036621e-01 1.648433804512023926e-01
2.823313474655151367e-01 6.735404133796691895e-01 2.217247635126113892e-01 -2.342350631952285767e-01 4.350984394550323486e-01 -1.915582716464996338e-01 1.391821950674057007e-01 3.423849344253540039e-01
-9.974911063909530640e-02 7.597416043281555176e-01 3.414058387279510498e-01 -2.433370947837829590e-01 4.232864677906036377e-01 -1.412677466869354248e-01 -1.437610536813735962e-01 1.314416974782943726e-01
-3.016299307346343994e-01 -3.005171418190002441e-01 4.509841501712799072e-01 -1.433382481336593628e-01 -6.857191771268844604e-02 -4.331361949443817139e-01 -3.109943568706512451e-01 5.529463887214660645e-01
-1.181078553199768066e-01 1.064670830965042114e-01 8.455771803855895996e-01 -2.576360106468200684e-01 -1.169239133596420288e-01 -1.888111233711242676e-01 -3.779524564743041992e-01 3.419416770339012146e-02
1.280448883771896362e-01 1.220901086926460266e-01 5.873194336891174316e-01 -7.744998931884765625e-01 1.373604983091354370e-01 2.644914947450160980e-02 -6.585399806499481201e-02 2.886602305807173252e-04
7.788250595331192017e-02 2.828800976276397705e-01 9.615218266844749451e-03 -1.565883755683898926e-01 4.698116779327392578e-01 -2.123980671167373657e-01 -5.302222371101379395e-01 5.850892663002014160e-01
-2.800855636596679688e-01 -2.574858628213405609e-02 5.693045258522033691e-01 1.783410012722015381e-01 8.107481151819229126e-02 -5.995842814445495605e-01 -1.876211464405059814e-01 4.045981764793395996e-01
-1.409801691770553589e-01 3.826610743999481201e-01 3.789051175117492676e-01 -6.105598807334899902e-01 3.467902839183807373e-01 3.247149288654327393e-01 2.492776513099670410e-02 3.016918599605560303e-01
-1.548378169536590576e-01 3.721764385700225830e-01 6.835115551948547363e-01 3.049345910549163818e-01 -1.336872279644012451e-01 -2.916379272937774658e-01 -2.588581442832946777e-01 3.277261853218078613e-01
9.872143715620040894e-02 -2.058072835206985474e-01 6.402411460876464844e-01 -6.655253767967224121e-01 -1.406856328248977661e-01 -2.118780463933944702e-02 -1.852781921625137329e-01 2.012346684932708740e-01
-5.048023164272308350e-02 -1.226604580879211426e-01 3.989580869674682617e-01 4.045362770557403564e-01 5.492211580276489258e-01 2.524423301219940186e-01 1.241190433502197266e-01 5.280269384384155273e-01
4.453217983245849609e-01 1.303562457906082273e-04 6.110114455223083496e-01 -4.825712442398071289e-01 3.152432441711425781e-01 -2.584805190563201904e-01 -5.701008811593055725e-02 -1.613621115684509277e-01
3.055161051452159882e-02 9.515058994293212891e-02 8.204632401466369629e-01 1.954872608184814453e-01 1.473177596926689148e-02 -4.540022015571594238e-01 -1.739261001348495483e-01 2.050670534372329712e-01
8.182664215564727783e-02 3.732416629791259766e-01 3.441605567932128906e-01 -2.482597529888153076e-01 4.786885976791381836e-01 -1.060470566153526306e-01 6.078339219093322754e-01 2.531102895736694336e-01
-8.339966833591461182e-02 1.768057793378829956e-01 5.213271379470825195e-01 -6.671696305274963379e-01 3.052290976047515869e-01 2.263766378164291382e-01 3.080866336822509766e-01 7.455482333898544312e-02
9.056335687637329102e-02 4.654356092214584351e-02 2.498180121183395386e-01 -8.933745622634887695e-01 2.832362949848175049e-01 -1.062184050679206848e-01 1.121115908026695251e-01 1.582111567258834839e-01
-3.865633010864257812e-01 6.286394000053405762e-01 4.318246543407440186e-01 -5.333331972360610962e-02 4.518695548176765442e-02 2.638733200728893280e-02 8.753714710474014282e-02 5.056316256523132324e-01
-3.295485675334930420e-01 -9.913215041160583496e-02 5.946641564369201660e-01 1.446796208620071411e-01 3.724228590726852417e-02 -5.975344181060791016e-01 -8.837575465440750122e-02 3.751908838748931885e-01
-6.950792670249938965e-02 4.400112852454185486e-02 7.643028497695922852e-01 -4.241324663162231445e-01 3.351065516471862793e-01 3.132913410663604736e-01 3.910866379737854004e-02 -1.311796009540557861e-01
6.223812699317932129e-02 -5.190321207046508789e-01 3.860079944133758545e-01 -1.414456814527511597e-01 3.211695849895477295e-01 3.625838160514831543e-01 8.011161349713802338e-03 5.683677196502685547e-01
-4.042114689946174622e-02 -6.764367818832397461e-01 4.745360016822814941e-01 -1.884840875864028931e-01 2.668740153312683105e-01 1.266358047723770142e-01 1.326973289251327515e-01 4.185951650142669678e-01
1.618141829967498779e-01 7.718464732170104980e-02 9.400082379579544067e-02 2.601966857910156250e-01 5.997771620750427246e-01 -1.625554263591766357e-01 -2.950718700885772705e-01 6.466034650802612305e-01
8.191965520381927490e-02 -5.558681488037109375e-01 3.386211395263671875e-01 -1.629699766635894775e-01 2.311871498823165894e-01 2.577895820140838623e-01 2.658284604549407959e-01 5.937243103981018066e-01
3.752462565898895264e-01 3.658052384853363037e-01 2.848275005817413330e-01 -1.691237837076187134e-01 4.456045031547546387e-01 2.995192408561706543e-01 3.264223635196685791e-01 4.699152410030364990e-01
-2.042100951075553894e-02 -5.676834378391504288e-03 3.085837066173553467e-01 -5.698625445365905762e-01 5.211334228515625000e-01 2.984663546085357666e-01 3.968212306499481201e-01 2.478997409343719482e-01
-6.744353175163269043e-01 6.816934794187545776e-02 4.620382487773895264e-01 -5.912945419549942017e-02 4.092124104499816895e-02 -1.829787045717239380e-01 -2.247513383626937866e-01 4.876939058303833008e-01
-2.926881313323974609e-01 -2.301712930202484131e-01 2.073765099048614502e-01 -3.598449826240539551e-01 1.483979225158691406e-01 3.099414110183715820e-01 8.108713477849960327e-02 7.511330842971801758e-01
3.214740455150604248e-01 4.192181825637817383e-01 3.584985435009002686e-01 -1.476576030254364014e-01 6.007364988327026367e-01 -9.106053411960601807e-02 4.206245541572570801e-01 1.564779728651046753e-01
-2.800962924957275391e-01 -1.920274943113327026e-01 6.161119341850280762e-01 2.472481280565261841e-01 6.399877667427062988e-01 1.733032763004302979e-01 -7.742852903902530670e-03 6.532815843820571899e-02
-3.627345860004425049e-01 1.469193100929260254e-01 2.240229547023773193e-01 3.548347055912017822e-01 7.100601792335510254e-01 -4.181370884180068970e-02 1.610500961542129517e-01 3.726572692394256592e-01
2.075762152671813965e-01 2.926841080188751221e-01 1.874981820583343506e-01 -4.662547111511230469e-01 2.184246629476547241e-01 1.328657567501068115e-01 3.975156247615814209e-01 6.287431120872497559e-01
4.853942990303039551e-02 -5.905719473958015442e-02 6.591259241104125977e-01 1.580333337187767029e-02 -1.401763409376144409e-01 3.519716560840606689e-01 1.469288170337677002e-01 6.279634237289428711e-01
4.216037690639495850e-01 1.068160831928253174e-01 3.121109008789062500e-01 -7.513532042503356934e-01 3.335938751697540283e-01 -1.755845546722412109e-01 -8.175721764564514160e-02 -9.833549149334430695e-03
1.716051995754241943e-02 -2.036450803279876709e-01 9.386762231588363647e-02 6.535726785659790039e-02 6.733818650245666504e-01 -3.136868178844451904e-01 -3.685830831527709961e-01 5.074007511138916016e-01
2.205518633127212524e-01 -2.647837400436401367e-01 6.773591637611389160e-01 -5.775827765464782715e-01 2.433557808399200439e-01 1.545896530151367188e-01 3.755956515669822693e-02 -6.556282192468643188e-02
-3.374915421009063721e-01 -1.593734472990036011e-01 4.322896301746368408e-01 -7.829111814498901367e-02 1.685646176338195801e-01 -6.933695077896118164e-01 7.632486522197723389e-02 3.907620906829833984e-01
1.278541982173919678e-01 -3.668566644191741943e-01 1.070621330291032791e-02 -7.676944136619567871e-02 5.468624234199523926e-01 -3.304960727691650391e-01 2.094518765807151794e-02 6.590421795845031738e-01
-1.789435595273971558e-01 -1.846542507410049438e-01 3.330355286598205566e-01 2.922622859477996826e-01 5.974196791648864746e-01 2.281286120414733887e-01 1.899312585592269897e-01 5.408560037612915039e-01
3.859283030033111572e-01 1.913348883390426636e-01 6.726981997489929199e-01 -1.576228439807891846e-01 2.104595750570297241e-01 2.807782590389251709e-01 -4.590438306331634521e-01 5.684689059853553772e-02
5.576977273449301720e-04 -3.615844249725341797e-01 9.962141513824462891e-02 -5.557400733232498169e-02 5.074706673622131348e-01 -4.867053925991058350e-01 1.437854617834091187e-01 5.840896368026733398e-01
-3.871697233989834785e-03 -5.942181944847106934e-01 4.600887894630432129e-01 -2.163423746824264526e-01 1.872770339250564575e-01 2.550585567951202393e-01 -1.537435501813888550e-01 5.144311189651489258e-01
4.712939560413360596e-01 2.880314886569976807e-01 4.716777801513671875e-01 -2.769349515438079834e-01 4.732306301593780518e-01 -3.104397952556610107e-01 2.726260125637054443e-01 -3.319455310702323914e-02
-2.859930098056793213e-01 -2.437185049057006836e-01 5.254523754119873047e-01 -1.673380658030509949e-02 6.715269088745117188e-01 3.317321240901947021e-01 1.142644435167312622e-01 9.153249114751815796e-02
2.752560675144195557e-01 -1.954666525125503540e-01 8.694149553775787354e-02 4.881434515118598938e-02 4.404727518558502197e-01 -4.636090695858001709e-01 4.905011132359504700e-02 6.817107200622558594e-01
-8.146694302558898926e-02 1.783577352762222290e-02 8.386586904525756836e-01 -1.653655320405960083e-01 -9.805546700954437256e-02 -6.957843154668807983e-02 -4.855237901210784912e-01 1.102793365716934204e-01
-6.120582297444343567e-02 -3.159514069557189941e-02 6.243783831596374512e-01 2.589870691299438477e-01 5.591887235641479492e-01 3.850125372409820557e-01 6.796193867921829224e-02 2.697915136814117432e-01
4.392741024494171143e-01 1.745921671390533447e-01 4.031295478343963623e-01 1.521292030811309814e-01 8.046399056911468506e-02 -2.875646948814392090e-01 -5.792931914329528809e-01 4.076157510280609131e-01
1.916085630655288696e-01 2.342700771987438202e-02 1.232727617025375366e-01 -1.724237501621246338e-01 5.117112398147583008e-01 -2.464794367551803589e-01 -6.377480626106262207e-01 4.341523647308349609e-01
-3.729119598865509033e-01 -1.338048130273818970e-01 2.570638060569763184e-01 -3.749277815222740173e-02 4.876804947853088379e-01 -6.464274525642395020e-01 1.053760722279548645e-01 3.297582268714904785e-01
-8.455943316221237183e-02 -1.534773409366607666e-01 6.823779940605163574e-01 2.502551078796386719e-01 6.158487796783447266e-01 1.235675662755966187e-01 2.154497057199478149e-01 -8.352400735020637512e-03
5.195972323417663574e-01 3.333077952265739441e-02 6.192084550857543945e-01 -4.541255235671997070e-01 1.947780102491378784e-01 1.959971189498901367e-01 -2.449865043163299561e-01 5.373013392090797424e-02
3.909687995910644531e-01 -3.516658907756209373e-03 5.132780075073242188e-01 5.523327738046646118e-02 -1.334663927555084229e-01 2.801413238048553467e-01 2.002103626728057861e-01 6.665203571319580078e-01
-2.226221114397048950e-01 2.668225169181823730e-01 5.663866996765136719e-01 1.116686314344406128e-02 -2.624738514423370361e-01 -3.374535441398620605e-01 3.149368762969970703e-01 5.257126092910766602e-01
-8.588911592960357666e-02 1.426397562026977539e-01 6.027141213417053223e-01 -5.696890354156494141e-01 3.542945086956024170e-01 3.848789632320404053e-01 1.033582314848899841e-01 1.129961572587490082e-02
-5.127256363630294800e-02 3.967134058475494385e-01 1.332810521125793457e-01 2.608001790940761566e-02 4.890883862972259521e-01 2.822243236005306244e-02 -5.066564083099365234e-01 5.699481964111328125e-01
-2.512215971946716309e-01 -1.533859670162200928e-01 1.470314562320709229e-01 -2.028078585863113403e-01 2.748871780931949615e-02 8.395265787839889526e-02 3.407923281192779541e-01 8.524484038352966309e-01
-3.577835261821746826e-01 -2.036182433366775513e-01 1.196977347135543823e-01 -8.365576714277267456e-02 6.018857955932617188e-01 -3.875876963138580322e-01 -2.347530275583267212e-01 4.915333986282348633e-01
-4.488224983215332031e-01 6.547576189041137695e-02 7.822644114494323730e-01 -1.232101693749427795e-01 8.063726127147674561e-02 -1.546313762664794922e-01 -3.449358642101287842e-01 1.332625597715377808e-01
-2.733070552349090576e-01 7.988753914833068848e-02 3.137822151184082031e-01 2.960487604141235352e-01 7.702151536941528320e-01 1.076242551207542419e-01 2.280455976724624634e-01 2.756774723529815674e-01
2.171425372362136841e-01 -2.296131253242492676e-01 3.541166707873344421e-02 4.941904172301292419e-02 6.234053969383239746e-01 -1.257312893867492676e-01 -3.097642958164215088e-01 6.293124556541442871e-01
-1.095515564084053040e-01 2.655866146087646484e-01 6.046087741851806641e-01 -6.050158739089965820e-01 1.844771653413772583e-01 2.123105823993682861e-01 2.947368323802947998e-01 1.410273760557174683e-01
-2.539747655391693115e-01 3.081713020801544189e-01 5.848612785339355469e-01 -3.966677188873291016e-01 -8.947231806814670563e-03 -3.205059468746185303e-01 4.516844153404235840e-01 1.851926892995834351e-01
4.337544739246368408e-02 -7.095203399658203125e-01 3.608623147010803223e-01 -2.626668810844421387e-01 2.813527882099151611e-01 6.309770792722702026e-02 4.130951315164566040e-02 4.589518904685974121e-01
-4.258910194039344788e-02 -2.272133678197860718e-01 2.825216054916381836e-01 3.018042147159576416e-01 8.491666913032531738e-01 -4.422559216618537903e-02 3.323584422469139099e-02 2.269612848758697510e-01
3.381776213645935059e-01 -1.948205977678298950e-01 4.798292219638824463e-01 -6.125015020370483398e-01 1.742680221796035767e-01 1.478632688522338867e-01 -4.136127829551696777e-01 1.377615332603454590e-01
-1.716338247060775757e-01 5.691632628440856934e-01 6.282168030738830566e-01 -2.180657833814620972e-01 -2.144710868597030640e-01 -2.221911102533340454e-01 1.048824712634086609e-01 3.130797147750854492e-01
2.942813336849212646e-01 -2.266925722360610962e-01 2.791891098022460938e-01 2.788239419460296631e-01 3.874911069869995117e-01 -5.581405162811279297e-01 1.350671052932739258e-01 4.758217930793762207e-01
4.795842170715332031e-01 1.871700137853622437e-01 7.072864770889282227e-01 -4.416307061910629272e-02 3.021661639213562012e-01 1.976419389247894287e-01 -3.199519217014312744e-01 5.089765880256891251e-03
1.890158206224441528e-01 -2.581143379211425781e-01 7.024471163749694824e-01 -5.438912510871887207e-01 2.594558894634246826e-01 1.867912411689758301e-01 1.927098818123340607e-02 -7.629491388797760010e-02
-2.796521186828613281e-01 7.794730830937623978e-03 2.944799363613128662e-01 3.610557615756988525e-01 6.667515039443969727e-01 9.980254620313644409e-02 2.159223146736621857e-02 4.996699392795562744e-01
-3.131114840507507324e-01 8.490607887506484985e-02 1.807673424482345581e-01 1.325104683637619019e-01 7.030955553054809570e-01 -2.502928376197814941e-01 -3.777849972248077393e-01 3.805324733257293701e-01
-3.098212182521820068e-01 -3.141147494316101074e-01 1.056115999817848206e-01 -3.729564249515533447e-01 1.939948648214340210e-01 1.209991797804832458e-01 1.729443222284317017e-01 7.569069862365722656e-01
9.371916204690933228e-02 6.414178609848022461e-01 4.627678692340850830e-01 2.282749116420745850e-02 4.207585155963897705e-01 -4.168557524681091309e-01 -1.195438280701637268e-01 -5.244927946478128433e-03
-5.209019035100936890e-02 -5.923989415168762207e-01 3.360342383384704590e-01 -1.815696954727172852e-01 2.303814738988876343e-01 2.157331854104995728e-01 1.632434725761413574e-01 6.117178797721862793e-01
1.838625222444534302e-01 2.268220782279968262e-01 1.722629815340042114e-01 8.371656760573387146e-03 5.693323016166687012e-01 -2.494494915008544922e-01 -5.737947821617126465e-01 4.115785360336303711e-01
3.965822234749794006e-02 -5.175253748893737793e-01 3.637121915817260742e-01 -6.605374161154031754e-03 3.929361999034881592e-01 3.332048952579498291e-01 -6.942588835954666138e-02 5.727303624153137207e-01
-1.233963742852210999e-01 1.720356345176696777e-01 3.492974936962127686e-01 3.041043281555175781e-01 8.328173160552978516e-01 6.413955241441726685e-02 1.341686397790908813e-01 1.580795049667358398e-01
6.662043929100036621e-01 -1.986368931829929352e-02 2.626700997352600098e-01 -4.340885579586029053e-01 3.425399661064147949e-01 -5.170172452926635742e-02 3.299037516117095947e-01 2.636388838291168213e-01
-7.081607729196548462e-02 3.838249668478965759e-02 4.038831293582916260e-01 -5.431308746337890625e-01 -1.875365525484085083e-02 -3.346891701221466064e-01 5.862008929252624512e-01 2.817788422107696533e-01
3.120830655097961426e-01 5.147850513458251953e-01 2.611020207405090332e-01 -2.633408010005950928e-01 6.722404360771179199e-01 -2.155048251152038574e-01 4.145446792244911194e-02 3.147724317386746407e-03
4.026716947555541992e-01 2.397860586643218994e-01 4.848643243312835693e-01 -5.416741967201232910e-01 4.072273373603820801e-01 3.468166664242744446e-02 2.872858047485351562e-01 4.778999835252761841e-02
2.666621804237365723e-01 1.675496846437454224e-01 5.106542110443115234e-01 -7.478404641151428223e-01 1.856018304824829102e-01 1.504048556089401245e-01 7.489463686943054199e-02 1.345601826906204224e-01
-1.454757302999496460e-01 4.534790217876434326e-01 5.354199409484863281e-01 -4.738917946815490723e-01 2.946079336106777191e-02 3.439063131809234619e-01 5.748562142252922058e-02 3.734989762306213379e-01
-3.529884219169616699e-01 -8.149440586566925049e-02 5.179571509361267090e-01 4.120220839977264404e-01 4.109403491020202637e-01 1.153216585516929626e-01 9.511929005384445190e-02 4.893846511840820312e-01
9.628792852163314819e-02 -2.478678524494171143e-01 3.704788684844970703e-01 2.844858169555664062e-01 2.610511183738708496e-01 -3.910591602325439453e-01 -4.307183921337127686e-01 5.518242716789245605e-01
2.465892583131790161e-01 -1.254246830940246582e-01 5.742835402488708496e-01 1.337659209966659546e-01 -2.665290534496307373e-01 8.712729811668395996e-02 5.311185866594314575e-02 7.030774354934692383e-01
-9.150684624910354614e-02 -1.008873805403709412e-03 5.145547986030578613e-01 2.989642620086669922e-01 1.759871244430541992e-01 3.356077075004577637e-01 -6.547956913709640503e-02 6.997054219245910645e-01
4.775967001914978027e-01 -1.090869531035423279e-01 7.483052611351013184e-01 -3.572706580162048340e-01 2.199564576148986816e-01 9.137888438999652863e-03 -1.544822454452514648e-01 8.318413980305194855e-03
-5.503134801983833313e-02 -3.792162835597991943e-01 1.511680930852890015e-01 -8.927547186613082886e-02 4.614477753639221191e-01 -5.950136780738830566e-01 7.639048993587493896e-02 4.995334446430206299e-01
6.141018122434616089e-02 -8.108916133642196655e-02 4.925279021263122559e-01 8.402940630912780762e-02 -2.997948825359344482e-01 -3.385853469371795654e-01 2.425316870212554932e-01 6.904130578041076660e-01
5.249771848320960999e-02 6.633655428886413574e-01 2.621773779392242432e-01 -3.851395845413208008e-01 3.466222584247589111e-01 -4.465332031250000000e-01 2.100270427763462067e-02 1.419176012277603149e-01
-3.623935580253601074e-02 6.057503819465637207e-01 4.841326177120208740e-01 -3.202830553054809570e-01 -1.789792254567146301e-02 9.375504404306411743e-02 1.982575505971908569e-01 4.963578283786773682e-01
2.659746259450912476e-02 -6.293802708387374878e-02 6.056186556816101074e-01 4.822096824645996094e-01 -2.971324510872364044e-02 -4.323803186416625977e-01 6.006747484207153320e-02 4.523135423660278320e-01
3.685644567012786865e-01 -5.686599388718605042e-02 2.266407907009124756e-01 3.429234921932220459e-01 3.169901072978973389e-01 -5.136126875877380371e-01 -3.113917633891105652e-02 5.715885758399963379e-01
2.890405058860778809e-01 -8.660894632339477539e-02 -2.653275802731513977e-02 -5.347118526697158813e-02 6.343733072280883789e-01 -7.709977775812149048e-02 -3.190649747848510742e-01 6.286612749099731445e-01
1.008567959070205688e-01 -1.612696796655654907e-01 6.984025985002517700e-02 2.310214340686798096e-01 6.254634261131286621e-01 -2.909042239189147949e-01 1.004538536071777344e-01 6.478044986724853516e-01
2.268115133047103882e-01 -2.017215192317962646e-01 6.119790077209472656e-01 -6.495155692100524902e-01 2.023823857307434082e-01 2.603020966053009033e-01 -3.905750066041946411e-02 3.514062240719795227e-02
2.204521298408508301e-01 3.170215487480163574e-01 6.500654220581054688e-01 -2.583269476890563965e-01 2.721926569938659668e-01 4.578161239624023438e-01 -2.449821531772613525e-01 1.337147206068038940e-01
-7.139258980751037598e-01 -3.266685828566551208e-02 3.343781828880310059e-01 -8.265114575624465942e-02 2.525281608104705811e-01 -1.570806205272674561e-01 -2.829401493072509766e-01 4.495583474636077881e-01
3.047885000705718994e-01 -4.030225798487663269e-02 -2.138140797615051270e-02 -3.690791781991720200e-03 6.253740191459655762e-01 -1.330411136150360107e-01 -2.900243103504180908e-01 6.419518589973449707e-01
-2.639534771442413330e-01 -1.279809027910232544e-01 6.048061698675155640e-02 -2.402124106884002686e-01 7.402310967445373535e-01 -3.283043503761291504e-01 -3.515759706497192383e-01 2.706623971462249756e-01
-3.731566965579986572e-01 -2.761842906475067139e-01 3.658379316329956055e-01 -3.648827970027923584e-01 2.042618691921234131e-01 -5.153245329856872559e-01 -3.675748407840728760e-01 2.740545868873596191e-01
3.436127603054046631e-01 2.305590659379959106e-01 4.080520272254943848e-01 1.343460083007812500e-01 1.460763365030288696e-01 3.939723670482635498e-01 2.420341521501541138e-01 6.395971179008483887e-01
3.369661867618560791e-01 -3.697077333927154541e-01 4.689720273017883301e-01 -6.635453104972839355e-01 1.212406754493713379e-01 -7.248856872320175171e-02 -2.163143455982208252e-01 1.509863138198852539e-01
1.475418955087661743e-01 4.008686169981956482e-02 1.990153193473815918e-01 -6.463407278060913086e-01 5.887734889984130859e-01 2.965442538261413574e-01 1.835053712129592896e-01 2.258185595273971558e-01
-3.860496580600738525e-01 -3.533882796764373779e-01 1.077061891555786133e-01 -3.893680274486541748e-01 4.345446527004241943e-01 -3.786838054656982422e-01 -1.716986298561096191e-01 4.485126137733459473e-01
4.988388419151306152e-01 -2.228048890829086304e-01 2.765461504459381104e-01 -3.015730679035186768e-01 6.808922886848449707e-01 -1.377708762884140015e-01 2.252809256315231323e-01 -2.733186259865760803e-02
1.399427652359008789e-01 3.008204400539398193e-01 3.751818537712097168e-01 -3.558015227317810059e-01 4.384442865848541260e-01 -5.518911480903625488e-01 3.529359102249145508e-01 -3.443899005651473999e-02
-5.585500001907348633e-01 -1.852637380361557007e-01 2.438357025384902954e-01 -3.063607215881347656e-01 3.889124691486358643e-01 -3.975791931152343750e-01 -2.620930671691894531e-01 3.498166501522064209e-01
9.417881816625595093e-02 -4.808213710784912109e-01 5.461738705635070801e-01 -4.692843854427337646e-01 9.767720103263854980e-02 -2.508204579353332520e-01 -3.967614471912384033e-01 1.074054092168807983e-01
-2.884653210639953613e-01 -2.467273175716400146e-01 1.352400779724121094e-01 -5.281911045312881470e-02 7.050585746765136719e-01 -4.705953598022460938e-01 9.133231826126575470e-03 3.408555686473846436e-01
-1.570120453834533691e-01 8.876270055770874023e-02 4.616895616054534912e-01 -3.092073202133178711e-01 6.378461122512817383e-01 3.674522638320922852e-01 3.321312665939331055e-01 8.075895905494689941e-02
-1.257403288036584854e-02 5.116231366991996765e-02 5.892050862312316895e-01 2.705672383308410645e-01 6.681495308876037598e-01 3.175286650657653809e-01 -1.149619091302156448e-02 1.716822087764739990e-01
-6.230128929018974304e-02 3.761148750782012939e-01 1.265873014926910400e-01 3.441676124930381775e-02 4.920794069766998291e-01 1.406613085418939590e-02 -4.899860620498657227e-01 5.958365201950073242e-01
1.198051944375038147e-01 -4.934915304183959961e-01 8.327935636043548584e-02 -1.706747114658355713e-01 3.799456655979156494e-01 -3.703792393207550049e-01 4.126803949475288391e-02 6.502345204353332520e-01
6.904364228248596191e-01 2.403279989957809448e-01 3.969849050045013428e-01 -3.655957579612731934e-01 2.587859034538269043e-01 6.813208758831024170e-02 1.094136983156204224e-01 3.011629283428192139e-01
1.067309603095054626e-01 -4.979884028434753418e-01 6.108036041259765625e-01 -5.574572086334228516e-01 -1.324143446981906891e-02 -8.723627775907516479e-02 -1.488802582025527954e-01 1.637852638959884644e-01
-5.025202035903930664e-02 3.235954344272613525e-01 8.163408935070037842e-02 -1.124358177185058594e-01 5.120831727981567383e-01 -1.411283761262893677e-01 -5.439225435256958008e-01 5.435593724250793457e-01
1.017833426594734192e-01 1.410351544618606567e-01 3.768151402473449707e-01 -2.864237427711486816e-01 -6.221586093306541443e-02 2.508198618888854980e-01 1.929514855146408081e-01 8.010677099227905273e-01
2.291591092944145203e-02 -1.152213588356971741e-01 5.950861573219299316e-01 1.566025018692016602e-01 -9.407065063714981079e-02 -7.161373496055603027e-01 5.261881276965141296e-02 2.882298231124877930e-01
-2.691136486828327179e-02 -5.659866929054260254e-01 7.124747037887573242e-01 -2.480054497718811035e-01 -8.611048758029937744e-02 -2.176809161901473999e-01 1.599196642637252808e-01 1.715624928474426270e-01
4.450006186962127686e-01 -2.569872438907623291e-01 3.121110200881958008e-01 -6.930405497550964355e-01 1.520940214395523071e-01 -1.336188241839408875e-02 -2.963191568851470947e-01 2.170194089412689209e-01
4.913466274738311768e-01 3.687755018472671509e-02 6.120947003364562988e-01 -3.049509227275848389e-01 2.682375609874725342e-01 2.804360091686248779e-01 -3.702023327350616455e-01 4.379778727889060974e-02
1.375934761017560959e-02 -1.723897457122802734e-02 7.940691113471984863e-01 -1.994483023881912231e-01 8.360896259546279907e-03 2.043062597513198853e-01 -5.176033973693847656e-01 1.395134478807449341e-01
2.359937280416488647e-01 -1.195853799581527710e-01 7.209490537643432617e-01 -5.250233411788940430e-01 2.115340828895568848e-01 2.942371964454650879e-01 5.220356956124305725e-02 -2.327364496886730194e-02
-1.242513507604598999e-01 2.138507813215255737e-01 8.313153386116027832e-01 -4.826088249683380127e-02 -1.982195526361465454e-01 -3.822152316570281982e-01 -2.378994822502136230e-01 5.864774063229560852e-02
2.472698539495468140e-01 -5.046602487564086914e-01 7.486900091171264648e-01 -8.899350464344024658e-02 8.422718942165374756e-02 -2.259364575147628784e-01 -2.086204886436462402e-01 1.185544580221176147e-01
1.172657534480094910e-01 2.767287893220782280e-03 7.452065944671630859e-01 -5.075768828392028809e-01 1.954011768102645874e-01 3.586286902427673340e-01 -8.042739331722259521e-02 3.026081947609782219e-03
-5.622496455907821655e-02 2.741781473159790039e-01 5.414512753486633301e-01 -5.975838899612426758e-01 2.575522959232330322e-01 3.994685709476470947e-01 -1.582483798265457153e-01 1.429615765810012817e-01
7.771636545658111572e-02 -2.197622507810592651e-01 7.906677126884460449e-01 2.219824641942977905e-01 2.318889349699020386e-01 -3.153061866760253906e-01 3.134673833847045898e-01 -1.406442821025848389e-01
1.347553730010986328e-01 -4.493899345397949219e-01 7.375678420066833496e-01 -3.773651123046875000e-01 -7.887450046837329865e-04 -2.964228987693786621e-01 -6.058585643768310547e-02 4.405740275979042053e-02
-1.747299432754516602e-01 -3.059252910315990448e-02 6.972238421440124512e-01 -2.607703208923339844e-01 4.531420767307281494e-01 4.556188881397247314e-01 -4.696608521044254303e-03 -3.824690356850624084e-02
2.027610093355178833e-01 -3.802557289600372314e-02 8.195011615753173828e-01 -1.432865262031555176e-01 -1.526549905538558960e-01 -4.177375733852386475e-01 -2.524021267890930176e-01 6.175655126571655273e-02
2.151198685169219971e-01 2.582874521613121033e-02 6.992561817169189453e-01 -3.623028397560119629e-01 -2.829906344413757324e-01 -2.198143750429153442e-01 -1.781031638383865356e-01 4.155850112438201904e-01
4.166825711727142334e-01 5.004540681838989258e-01 1.654398590326309204e-01 -5.521879196166992188e-01 3.180042505264282227e-01 -3.119809329509735107e-01 7.069995999336242676e-02 2.004552483558654785e-01
3.697945475578308105e-01 3.260301798582077026e-02 5.615496635437011719e-01 -5.564945936203002930e-01 4.331927001476287842e-01 -5.575018003582954407e-02 -1.660568714141845703e-01 -1.372073441743850708e-01
-2.098949104547500610e-01 7.605693340301513672e-01 2.474796622991561890e-01 -2.265725284814834595e-01 2.088203728199005127e-01 -2.290060222148895264e-01 3.270185366272926331e-02 4.096070230007171631e-01
-5.165974795818328857e-02 1.355110704898834229e-01 5.273079872131347656e-01 -5.678889751434326172e-01 4.154134690761566162e-01 4.278438091278076172e-01 1.293613910675048828e-01 7.786750048398971558e-02
3.054614961147308350e-01 2.300410568714141846e-01 6.698037385940551758e-01 -2.344350330531597137e-02 -4.984105750918388367e-02 3.484692871570587158e-01 7.524593919515609741e-02 5.244146585464477539e-01
-1.545660793781280518e-01 -5.512363910675048828e-01 5.538004636764526367e-01 1.571609266102313995e-02 4.454828798770904541e-01 2.378580868244171143e-01 -1.624014526605606079e-01 2.896554172039031982e-01
-1.588943153619766235e-01 7.283281534910202026e-02 8.131697773933410645e-01 -1.593037098646163940e-01 -6.126949563622474670e-02 -8.192977309226989746e-02 -5.034846067428588867e-01 1.373391896486282349e-01
4.415440559387207031e-01 3.030618727207183838e-01 2.860851287841796875e-01 -4.349810183048248291e-01 1.472374796867370605e-02 -5.163612365722656250e-01 2.611845731735229492e-01 3.272248804569244385e-01
-2.286789007484912872e-02 -6.762384176254272461e-01 3.712153732776641846e-01 -2.116496562957763672e-01 5.364554747939109802e-02 -6.454249471426010132e-02 -1.595965474843978882e-01 5.718982815742492676e-01
-5.024788379669189453e-01 -1.859398558735847473e-03 4.946895539760589600e-01 2.774187028408050537e-01 4.165782928466796875e-01 -2.629444003105163574e-01 -1.463561505079269409e-01 4.021633565425872803e-01
2.849288517609238625e-03 3.681567609310150146e-01 9.931119531393051147e-02 -4.750914499163627625e-02 5.408514738082885742e-01 1.247291639447212219e-02 -4.737438261508941650e-01 5.789847970008850098e-01
4.852639511227607727e-03 -5.651963949203491211e-01 5.251142382621765137e-01 -5.110676884651184082e-01 1.700284145772457123e-02 -2.161324918270111084e-01 -1.277994960546493530e-01 2.833008170127868652e-01
8.199596405029296875e-02 -2.457480579614639282e-01 6.783186197280883789e-01 -3.518756628036499023e-01 -3.541966378688812256e-01 -2.868027053773403168e-02 -1.911189407110214233e-01 4.314483702182769775e-01
-2.850235700607299805e-01 -1.954522281885147095e-01 1.564086414873600006e-02 -1.170654818415641785e-01 5.919169187545776367e-01 -4.769836664199829102e-01 2.472963649779558182e-03 5.373321771621704102e-01
1.176354661583900452e-01 3.564010262489318848e-01 2.480597048997879028e-01 4.929089173674583435e-02 3.468743860721588135e-01 -2.357986010611057281e-02 -6.500291824340820312e-01 5.017578601837158203e-01
5.256037116050720215e-01 -1.214722022414207458e-01 4.616946876049041748e-01 -2.451159507036209106e-01 5.220125317573547363e-01 -3.368784785270690918e-01 -6.336286664009094238e-02 -2.138748615980148315e-01
1.496852338314056396e-01 2.340345829725265503e-01 3.142849206924438477e-01 -2.145950123667716980e-02 3.574027419090270996e-01 5.865143984556198120e-02 -7.291632294654846191e-01 4.009125232696533203e-01
2.225701510906219482e-01 -1.241618394851684570e-01 7.052257657051086426e-01 -5.090771317481994629e-01 3.225750923156738281e-01 2.538601458072662354e-01 3.028574585914611816e-02 -9.553308784961700439e-02
3.878985941410064697e-01 2.566839568316936493e-03 6.909257918596267700e-02 1.112366095185279846e-01 6.982085704803466797e-01 -2.461363971233367920e-01 -2.252714782953262329e-01 4.832753241062164307e-01
-4.736155737191438675e-03 -1.363703757524490356e-01 1.602351069450378418e-01 -2.032541036605834961e-01 5.182908773422241211e-01 -1.400386840105056763e-01 -6.808120608329772949e-01 4.033012092113494873e-01
1.651228033006191254e-02 3.440029323101043701e-01 1.743247956037521362e-01 7.871643453836441040e-02 5.126512646675109863e-01 3.751093288883566856e-03 -5.196678042411804199e-01 5.585016608238220215e-01
-7.884731143712997437e-02 4.115047454833984375e-01 2.731435298919677734e-01 -5.962120890617370605e-01 4.363615512847900391e-01 2.399770468473434448e-01 -6.617209315299987793e-02 3.768177032470703125e-01
-2.542852759361267090e-01 6.364057064056396484e-01 5.208497643470764160e-01 -2.689741849899291992e-01 5.451048910617828369e-02 1.890939176082611084e-01 -2.547746710479259491e-02 3.838204145431518555e-01
-1.673425137996673584e-01 1.722845435142517090e-02 5.389977097511291504e-01 3.340701758861541748e-01 6.979850530624389648e-01 2.083661109209060669e-01 9.226408600807189941e-02 1.745457202196121216e-01
-2.942396700382232666e-01 4.761796891689300537e-01 4.240849614143371582e-01 -2.687670588493347168e-01 -9.474817663431167603e-02 -3.940970003604888916e-01 3.200689256191253662e-01 4.097051918506622314e-01
-3.240937590599060059e-01 -2.236803174018859863e-01 9.651328623294830322e-02 -2.796920537948608398e-01 2.724031805992126465e-01 1.952798664569854736e-01 -2.666252292692661285e-02 8.027074933052062988e-01
-5.786004010587930679e-03 -4.811611399054527283e-02 5.897178053855895996e-01 2.757916152477264404e-01 5.639243125915527344e-01 4.358520507812500000e-01 1.410224586725234985e-01 2.143786847591400146e-01
3.971228301525115967e-01 -3.726173639297485352e-01 5.202167630195617676e-01 -5.748742818832397461e-01 4.276829212903976440e-02 -7.582914829254150391e-02 -2.503414154052734375e-01 1.791471242904663086e-01
-5.183067172765731812e-02 -5.365110039710998535e-01 5.987285375595092773e-01 -1.699367314577102661e-01 8.969339728355407715e-02 2.874486744403839111e-01 -1.690641939640045166e-01 4.504007697105407715e-01
-1.710563749074935913e-01 2.361125946044921875e-01 7.657325863838195801e-01 -2.776317894458770752e-01 -1.669764518737792969e-01 -2.921696305274963379e-01 -3.518641889095306396e-01 1.204666867852210999e-01
-9.991059452295303345e-02 -4.206348657608032227e-01 1.776364892721176147e-01 -2.473004013299942017e-01 1.793271452188491821e-01 2.733845412731170654e-01 1.184301152825355530e-01 7.742407917976379395e-01
-2.951714396476745605e-01 8.649071305990219116e-02 4.438264667987823486e-01 2.450470998883247375e-02 6.468012332916259766e-01 4.108810126781463623e-01 2.587073445320129395e-01 2.317460328340530396e-01
-1.485338360071182251e-01 2.753770649433135986e-01 5.885659456253051758e-01 -1.785473078489303589e-01 2.515006996691226959e-02 -5.033562183380126953e-01 4.916661679744720459e-01 1.675730794668197632e-01
-3.501248955726623535e-01 -6.913048028945922852e-02 4.325359165668487549e-01 3.917912840843200684e-01 2.535560131072998047e-01 3.185459971427917480e-02 2.649688534438610077e-02 6.826698780059814453e-01
6.128082275390625000e-01 4.566043913364410400e-01 2.043327242136001587e-01 -4.076124727725982666e-01 1.479283720254898071e-01 6.074140593409538269e-02 -8.675323426723480225e-02 4.183067083358764648e-01
1.498193293809890747e-01 -1.913735121488571167e-01 7.640994191169738770e-01 -1.352538168430328369e-01 4.087111055850982666e-01 -6.424371898174285889e-02 3.362615704536437988e-01 -2.335488647222518921e-01
1.381023377180099487e-01 -2.835815586149692535e-02 8.480558395385742188e-01 -1.609832346439361572e-01 2.438837103545665741e-02 2.456838190555572510e-01 -4.019697308540344238e-01 1.116877868771553040e-01
-1.376785188913345337e-01 5.652967467904090881e-02 6.081298589706420898e-01 -4.699203073978424072e-01 3.950068950653076172e-01 4.301249682903289795e-01 2.113903313875198364e-01 3.844992443919181824e-02
-1.118185147643089294e-01 -1.063602045178413391e-01 3.235866427421569824e-01 -1.256177276372909546e-01 -2.446718066930770874e-01 -1.059158984571695328e-02 1.842892616987228394e-01 8.727869987487792969e-01
-1.472608894109725952e-01 1.241015568375587463e-01 8.873721957206726074e-02 -3.027524650096893311e-01 3.771569728851318359e-01 -3.061408400535583496e-01 -6.410693526268005371e-01 4.652310907840728760e-01
-2.119145691394805908e-01 4.939070940017700195e-01 5.764535069465637207e-01 -4.150285720825195312e-01 1.617373228073120117e-01 2.521087527275085449e-01 2.635155320167541504e-01 2.178128659725189209e-01
-1.984270811080932617e-01 5.553647875785827637e-01 4.971589744091033936e-01 -2.785132527351379395e-01 3.531897664070129395e-01 2.959481775760650635e-01 2.134493142366409302e-01 2.637634575366973877e-01
-2.697073817253112793e-01 -1.837223768234252930e-01 2.802606225013732910e-01 -9.566074609756469727e-02 3.052395284175872803e-01 -3.100229203701019287e-01 -5.616713762283325195e-01 5.486775040626525879e-01
-5.607483386993408203e-01 2.374465018510818481e-01 5.627849102020263672e-01 1.015459746122360229e-01 1.264522504061460495e-02 3.687566518783569336e-02 -6.091056019067764282e-02 5.448966026306152344e-01
-3.171210885047912598e-01 -1.037901267409324646e-01 3.149994313716888428e-01 -4.763184189796447754e-01 1.500865221023559570e-01 -5.892222523689270020e-01 -3.636000454425811768e-01 2.462610155344009399e-01
2.308954745531082153e-01 1.542467325925827026e-01 6.569167971611022949e-01 3.860131800174713135e-01 1.604397967457771301e-02 -2.459257245063781738e-01 1.056851968169212341e-01 5.200415849685668945e-01
3.311842381954193115e-01 -1.712508946657180786e-01 2.430302649736404419e-01 -4.336690902709960938e-01 -2.791290283203125000e-01 -2.027834206819534302e-01 1.566003859043121338e-01 6.857838630676269531e-01
2.254888117313385010e-01 -8.502762764692306519e-03 1.120006665587425232e-01 2.751184105873107910e-01 5.478369593620300293e-01 -8.040940761566162109e-02 -2.657374441623687744e-01 6.954428553581237793e-01
8.419184386730194092e-02 -6.869496311992406845e-03 6.314206719398498535e-01 3.127687573432922363e-01 4.655436277389526367e-01 3.637103140354156494e-01 2.426523119211196899e-01 2.974086105823516846e-01
1.549574285745620728e-01 1.984342932701110840e-01 5.628446936607360840e-01 -2.708695530891418457e-01 1.698927134275436401e-01 5.710094571113586426e-01 2.439015060663223267e-01 3.633789420127868652e-01
-3.793486654758453369e-01 -1.366448700428009033e-01 2.368582636117935181e-01 -3.498652577400207520e-01 -1.385432551614940166e-03 2.563531696796417236e-01 2.624228224158287048e-02 7.697452306747436523e-01
6.227873265743255615e-02 -6.205288767814636230e-01 5.969317555427551270e-01 -3.968998491764068604e-01 4.569262266159057617e-02 -1.083809882402420044e-01 3.882658109068870544e-02 2.861232459545135498e-01
-5.803772807121276855e-01 -1.045871451497077942e-01 5.458713173866271973e-01 -2.770456075668334961e-01 1.061338037252426147e-01 -3.916043937206268311e-01 -2.729015350341796875e-01 1.959597617387771606e-01
4.048517942428588867e-01 1.317937374114990234e-01 4.900311231613159180e-01 -3.288303017616271973e-01 -3.145122230052947998e-01 -4.802885651588439941e-01 -9.526538848876953125e-02 3.630359470844268799e-01
2.548771798610687256e-01 -4.193513989448547363e-01 5.353110432624816895e-01 -6.011027097702026367e-01 2.298689037561416626e-01 -5.426630750298500061e-02 -2.291733473539352417e-01 5.472299084067344666e-02
9.410917013883590698e-02 -3.694840371608734131e-01 6.996145248413085938e-01 -3.379185199737548828e-01 -2.903727591037750244e-01 -6.168659776449203491e-02 -1.180492565035820007e-01 3.858994245529174805e-01
2.092282287776470184e-02 -4.931281879544258118e-02 6.796950697898864746e-01 -4.755008816719055176e-01 -3.010130822658538818e-01 -3.750332891941070557e-01 -2.147764563560485840e-01 1.779223531484603882e-01
-3.283322229981422424e-02 2.538181841373443604e-01 2.934026718139648438e-01 -1.361189316958189011e-02 4.656630456447601318e-01 -5.067430809140205383e-02 -7.068749666213989258e-01 3.593685925006866455e-01
1.634812057018280029e-01 3.542942181229591370e-02 6.594550609588623047e-01 2.181144505739212036e-01 5.387277007102966309e-01 2.562026381492614746e-01 3.128531873226165771e-01 1.892600506544113159e-01
9.319279342889785767e-02 -1.678960323333740234e-01 7.101171016693115234e-01 3.898457288742065430e-01 3.457006514072418213e-01 -1.710984110832214355e-01 3.953760266304016113e-01 4.212517663836479187e-02
-2.356264889240264893e-01 -2.069306522607803345e-01 3.852979540824890137e-01 -3.272111415863037109e-01 5.177011489868164062e-01 4.612365067005157471e-01 3.490106761455535889e-01 2.087488770484924316e-01
1.520780324935913086e-01 -2.291721999645233154e-01 8.256701231002807617e-01 -3.804709911346435547e-01 -2.028330713510513306e-01 -1.049245893955230713e-01 -8.339869976043701172e-02 1.968688517808914185e-01
2.645097076892852783e-01 6.408599764108657837e-02 6.096123456954956055e-01 -2.482709884643554688e-01 4.497450217604637146e-02 4.977682828903198242e-01 1.327460706233978271e-01 4.745992720127105713e-01
-2.230359613895416260e-01 -4.089258238673210144e-02 4.200900197029113770e-01 3.155602812767028809e-01 -2.406152524054050446e-02 -3.376560211181640625e-01 5.964440107345581055e-02 7.445675134658813477e-01
2.389849275350570679e-01 -8.332170546054840088e-02 3.099983930587768555e-01 -5.912842750549316406e-01 -2.294172197580337524e-01 -3.191231191158294678e-02 -9.814579971134662628e-03 6.606668233871459961e-01
5.150857567787170410e-01 2.830947339534759521e-01 3.611885011196136475e-01 -5.847035646438598633e-01 -3.344828262925148010e-02 4.990188777446746826e-02 1.546755433082580566e-01 3.932876288890838623e-01
-1.892656534910202026e-01 -3.116038441658020020e-01 5.178248286247253418e-01 2.150207906961441040e-01 7.097607851028442383e-01 1.147566214203834534e-01 9.340838342905044556e-02 1.644706726074218750e-01
7.821261882781982422e-02 1.650184988975524902e-01 7.857473492622375488e-01 1.257084608078002930e-01 -1.134468466043472290e-01 -5.183565616607666016e-01 -2.149896770715713501e-01 7.527215033769607544e-02
-2.606598660349845886e-02 -2.358632534742355347e-01 7.739679217338562012e-01 -3.590108156204223633e-01 -1.079708933830261230e-01 -1.838767975568771362e-01 -2.663727998733520508e-01 3.152004182338714600e-01
2.007604837417602539e-01 6.530959159135818481e-02 5.455318689346313477e-01 -4.402084350585937500e-01 5.620444416999816895e-01 1.948996037244796753e-01 3.280914723873138428e-01 -5.017331242561340332e-02
6.250461339950561523e-01 -1.993942633271217346e-02 5.267311930656433105e-01 -1.722076088190078735e-01 3.886647224426269531e-01 -3.483875691890716553e-01 1.037558168172836304e-01 -1.364512890577316284e-01
2.544720470905303955e-01 5.354392528533935547e-01 1.756768375635147095e-01 -1.930576711893081665e-01 5.631809830665588379e-01 1.131157726049423218e-01 2.285693138837814331e-01 4.452002346515655518e-01
2.550412714481353760e-01 1.312558911740779877e-02 5.020245909690856934e-01 9.924246370792388916e-02 -1.058536469936370850e-01 2.829484343528747559e-01 1.936814039945602417e-01 7.376495003700256348e-01
-5.683160945773124695e-02 -2.711777389049530029e-01 7.121723890304565430e-01 -4.546023011207580566e-01 -2.260260879993438721e-01 2.577487844973802567e-03 -2.554372549057006836e-01 3.050200343132019043e-01
-9.712557494640350342e-02 -7.109817117452621460e-02 2.329737246036529541e-01 -9.298010468482971191e-01 5.600253120064735413e-02 -6.374659389257431030e-02 3.667518496513366699e-02 2.411637306213378906e-01
4.353711903095245361e-01 -2.861799597740173340e-01 5.299000740051269531e-01 -6.255360841751098633e-01 -7.168112695217132568e-02 -2.687836065888404846e-02 6.538644433021545410e-02 2.152381539344787598e-01
2.718083262443542480e-01 5.524924397468566895e-01 4.481779038906097412e-01 -1.742223352193832397e-01 -5.617992579936981201e-02 7.284170389175415039e-02 2.346035689115524292e-01 5.710993409156799316e-01
1.728074252605438232e-01 -1.650032699108123779e-01 6.886659264564514160e-01 2.893633544445037842e-01 4.511854052543640137e-01 -3.277291655540466309e-01 2.095028758049011230e-01 -1.733594685792922974e-01
-1.679281704127788544e-02 -1.290535554289817810e-02 9.000350534915924072e-02 1.465795785188674927e-01 7.250885367393493652e-01 -2.408969849348068237e-01 -3.098861277103424072e-01 5.386567711830139160e-01
-1.772678457200527191e-02 -3.543160110712051392e-02 1.893767416477203369e-01 -9.124232828617095947e-02 5.585330128669738770e-01 2.918536365032196045e-01 -5.466649532318115234e-01 5.081942677497863770e-01
3.134808838367462158e-01 -2.483178861439228058e-02 7.043312788009643555e-01 -6.966546177864074707e-02 4.900410771369934082e-01 -2.119698226451873779e-01 2.987823188304901123e-01 -1.607325673103332520e-01
3.535168170928955078e-01 -9.154564142227172852e-02 2.795716822147369385e-01 -5.135039687156677246e-01 -2.782580554485321045e-01 -2.216228991746902466e-01 1.780666410923004150e-01 6.054310798645019531e-01
3.566079437732696533e-01 -6.324752420186996460e-02 2.407892942428588867e-01 -5.312775969505310059e-01 -1.211957409977912903e-01 -2.371744215488433838e-01 3.248839974403381348e-01 5.933849215507507324e-01
4.378164652734994888e-03 -3.685593605041503906e-01 1.243104711174964905e-01 -7.431763410568237305e-02 4.696160554885864258e-01 -5.579434633255004883e-01 1.649220585823059082e-01 5.330376625061035156e-01
-6.561939418315887451e-02 -1.769630759954452515e-01 2.406215518712997437e-01 -8.132628798484802246e-01 3.723799884319305420e-01 -3.019806742668151855e-01 -6.591845303773880005e-02 -1.043004542589187622e-01
-1.232448592782020569e-01 -2.232742011547088623e-01 1.074549555778503418e-01 -1.476062089204788208e-01 5.533611774444580078e-01 -6.117377877235412598e-01 9.100279211997985840e-02 4.614237248897552490e-01
4.753712713718414307e-01 3.020984493196010590e-02 1.665879487991333008e-01 -6.428283452987670898e-01 2.093761861324310303e-01 -3.052513301372528076e-01 2.884064316749572754e-01 3.345664441585540771e-01
4.030890762805938721e-01 -1.160846799612045288e-01 1.947357207536697388e-01 -5.926436781883239746e-01 -5.023523420095443726e-02 -1.819808334112167358e-01 2.428008168935775757e-01 5.833543539047241211e-01
-6.599956750869750977e-02 5.041252821683883667e-03 5.720400810241699219e-01 1.463793031871318817e-02 1.297162473201751709e-01 -6.825296282768249512e-01 1.305821686983108521e-01 4.104263186454772949e-01
6.173188090324401855e-01 -3.389493525028228760e-01 5.274335741996765137e-01 -3.038071990013122559e-01 3.290052711963653564e-01 -2.488119527697563171e-02 -1.504721790552139282e-01 4.517069831490516663e-02
-7.052440941333770752e-02 7.082943916320800781e-01 3.348571062088012695e-01 -4.871742129325866699e-01 9.069076180458068848e-02 -2.987681329250335693e-01 -8.088374882936477661e-02 1.996197253465652466e-01
-2.545801401138305664e-01 -2.193548344075679779e-02 2.873157262802124023e-01 -1.963618993759155273e-01 4.092802405357360840e-01 -5.897838473320007324e-01 -4.940096139907836914e-01 2.328062504529953003e-01
4.375722408294677734e-01 -7.058382034301757812e-02 3.194809257984161377e-01 -4.799619615077972412e-01 5.389350056648254395e-01 -2.087369263172149658e-01 3.551777005195617676e-01 1.046130582690238953e-01
-9.429492056369781494e-02 6.941702961921691895e-01 3.582820296287536621e-01 -1.463732421398162842e-01 3.481227755546569824e-01 -4.598260819911956787e-01 2.267549000680446625e-02 1.621768474578857422e-01
1.779257357120513916e-01 -1.911123655736446381e-02 2.561483681201934814e-01 -8.141743540763854980e-01 2.856619060039520264e-01 -2.676235437393188477e-01 2.469195872545242310e-01 1.590313762426376343e-01
-3.203035891056060791e-01 -2.324564009904861450e-01 2.487804889678955078e-01 -5.060709714889526367e-01 1.581823676824569702e-01 -5.783299803733825684e-01 -2.683850824832916260e-01 3.063534796237945557e-01
2.945607900619506836e-01 6.349505782127380371e-01 3.625921308994293213e-01 -2.617836594581604004e-01 5.073596239089965820e-01 -2.020875215530395508e-01 6.302332133054733276e-02 8.856073021888732910e-02
2.131632715463638306e-01 7.861208170652389526e-02 5.437144264578819275e-02 -2.156744301319122314e-01 4.317598640918731689e-01 -2.126583755016326904e-01 -6.029149293899536133e-01 5.511474609375000000e-01
-7.975807785987854004e-02 9.722317010164260864e-02 6.956157833337783813e-02 -3.489980399608612061e-01 4.880429804325103760e-01 -2.269551306962966919e-01 -6.067892313003540039e-01 4.468333125114440918e-01
-9.376852214336395264e-02 -3.946110904216766357e-01 3.027746379375457764e-01 -1.688055992126464844e-01 8.556780964136123657e-02 3.025912344455718994e-01 6.677318364381790161e-02 7.822913527488708496e-01
1.778908669948577881e-01 7.945733517408370972e-02 5.848940014839172363e-01 2.158084660768508911e-01 4.022160172462463379e-01 5.352152585983276367e-01 -6.201882287859916687e-02 3.482638299465179443e-01
3.011475205421447754e-01 -2.932236194610595703e-01 6.540568470954895020e-01 -5.510931015014648438e-01 1.034913212060928345e-01 1.824755519628524780e-01 -2.016708701848983765e-01 8.460016548633575439e-02
2.644438482820987701e-02 2.583328187465667725e-01 6.984670162200927734e-01 -1.047839820384979248e-01 2.800092399120330811e-01 4.337906241416931152e-01 -3.967179656028747559e-01 9.881459176540374756e-02
1.105404645204544067e-01 3.323962688446044922e-01 7.266758084297180176e-01 -2.584468424320220947e-01 1.455782651901245117e-01 3.327082395553588867e-01 7.182150334119796753e-02 3.813069164752960205e-01
2.013004124164581299e-01 -1.058344841003417969e-01 4.467608034610748291e-02 -3.194965794682502747e-02 6.830068826675415039e-01 -1.088236048817634583e-01 -4.345135092735290527e-01 5.273684859275817871e-01
9.293691813945770264e-02 4.995627403259277344e-01 5.290453433990478516e-01 -5.786870047450065613e-02 2.180722355842590332e-02 3.637798130512237549e-01 2.197967097163200378e-02 5.703224539756774902e-01
-8.373325318098068237e-02 7.177322357892990112e-02 1.753008067607879639e-01 -7.756803929805755615e-02 3.300021588802337646e-01 -4.078479111194610596e-01 -5.959762930870056152e-01 5.662697553634643555e-01
-1.456045061349868774e-01 -1.433904767036437988e-01 4.961118698120117188e-01 2.240262627601623535e-01 4.667340815067291260e-01 4.213854968547821045e-01 1.965165883302688599e-01 4.773872494697570801e-01
-5.956925824284553528e-02 1.112802550196647644e-01 2.449435442686080933e-01 -2.982204779982566833e-02 4.699959158897399902e-01 -5.068507790565490723e-02 -6.856862306594848633e-01 4.791145622730255127e-01
3.641975522041320801e-01 2.731296122074127197e-01 3.648445010185241699e-01 1.185875944793224335e-02 3.303388953208923340e-01 3.421810865402221680e-01 3.231942057609558105e-01 5.734474658966064453e-01
-2.633689343929290771e-01 -4.828589409589767456e-02 7.308561205863952637e-01 4.871586263179779053e-01 3.313307166099548340e-01 -1.321936696767807007e-01 9.456899762153625488e-02 1.436398774385452271e-01
-6.015270203351974487e-02 4.251211583614349365e-01 3.463409245014190674e-01 -6.621024012565612793e-01 4.061792492866516113e-01 1.317356675863265991e-01 -1.238047257065773010e-01 2.442510277032852173e-01
3.661862909793853760e-01 3.138634935021400452e-02 5.901365876197814941e-01 -6.421875357627868652e-01 1.432289481163024902e-01 2.676742076873779297e-01 -5.037292465567588806e-02 9.775146096944808960e-02
8.564762771129608154e-02 6.534463912248611450e-02 -1.541425287723541260e-02 4.817533120512962341e-02 6.359589099884033203e-01 -1.775479465723037720e-01 -3.571591377258300781e-01 6.498508453369140625e-01
1.483598202466964722e-01 -4.083459675312042236e-01 8.563822507858276367e-02 -6.718613207340240479e-02 4.665237069129943848e-01 -4.239240586757659912e-01 1.823399364948272705e-01 6.072819232940673828e-01
2.460727281868457794e-02 6.328078452497720718e-04 5.907437205314636230e-01 1.096580699086189270e-01 3.272181451320648193e-01 5.039669871330261230e-01 3.226226270198822021e-01 4.162344634532928467e-01
2.903368771076202393e-01 3.543442785739898682e-01 8.179944753646850586e-01 1.150402203202247620e-01 2.537239193916320801e-01 -1.750999838113784790e-01 4.156155139207839966e-02 1.050342768430709839e-01
-3.331951424479484558e-02 4.753029048442840576e-01 3.077157139778137207e-01 -1.639636754989624023e-01 6.590157151222229004e-01 3.320181369781494141e-01 1.271258145570755005e-01 3.011730313301086426e-01
-1.287310868501663208e-01 -1.103402003645896912e-01 7.353707551956176758e-01 2.602641284465789795e-01 4.897644519805908203e-01 2.717762589454650879e-01 7.678614556789398193e-02 2.076492905616760254e-01
6.946217417716979980e-01 1.687604486942291260e-01 5.808313488960266113e-01 -9.849112480878829956e-02 3.025474250316619873e-01 -1.651512533426284790e-01 -1.519181132316589355e-01 -8.128439076244831085e-03
2.515724897384643555e-01 4.185352101922035217e-02 5.137100815773010254e-01 -7.720196843147277832e-01 1.228114068508148193e-01 -2.104459851980209351e-01 -1.174441426992416382e-01 -4.340319335460662842e-02
-6.541500985622406006e-02 -8.571472018957138062e-02 5.300378203392028809e-01 3.923746645450592041e-01 2.964407801628112793e-01 3.089921176433563232e-01 1.674061566591262817e-01 5.848912000656127930e-01
7.321819067001342773e-01 7.357534021139144897e-02 4.963769018650054932e-01 -1.651985794305801392e-01 2.517891228199005127e-01 -3.170442283153533936e-01 1.332044750452041626e-01 5.619363486766815186e-02
-2.678338587284088135e-01 3.285229951143264771e-02 7.121948599815368652e-01 1.663020402193069458e-01 5.531426668167114258e-01 2.884141504764556885e-01 5.545279756188392639e-02 -9.129176847636699677e-03
-3.597573041915893555e-01 -3.963499069213867188e-01 2.401805371046066284e-01 -2.306312471628189087e-01 5.290254354476928711e-01 -3.598032593727111816e-01 -2.907030284404754639e-01 3.298020660877227783e-01
-5.402594432234764099e-02 -1.661110073328018188e-01 2.657864689826965332e-01 -2.772306203842163086e-01 4.912521839141845703e-01 3.014671206474304199e-01 2.488767802715301514e-01 6.540935039520263672e-01
5.322005227208137512e-02 -5.178781747817993164e-01 7.084581255912780762e-01 -4.052705764770507812e-01 -4.141800105571746826e-02 -1.656583398580551147e-01 -1.163724437355995178e-01 1.418169736862182617e-01
-3.782580196857452393e-01 3.658302724361419678e-01 6.497542262077331543e-01 -1.280149668455123901e-01 -2.146909981966018677e-01 -9.710258990526199341e-02 7.049758732318878174e-02 4.733180105686187744e-01
2.017234712839126587e-01 2.482520490884780884e-01 3.841993808746337891e-01 -3.183633387088775635e-01 3.335267305374145508e-01 -3.660171031951904297e-01 5.999304056167602539e-01 2.087800204753875732e-01
9.980182349681854248e-02 -1.585344523191452026e-01 1.438622474670410156e-01 1.487180739641189575e-01 5.115901231765747070e-01 -5.391575098037719727e-01 2.083102613687515259e-02 6.076542139053344727e-01
1.939042508602142334e-01 2.620379030704498291e-01 3.869099020957946777e-01 -9.006151813082396984e-04 1.256441771984100342e-01 3.663434982299804688e-01 3.235126435756683350e-01 6.995587944984436035e-01
7.784481346607208252e-02 -8.549442887306213379e-02 6.796236038208007812e-01 -5.525813698768615723e-01 -1.673341691493988037e-01 -3.814809024333953857e-01 -1.289758980274200439e-01 1.709775775671005249e-01
-3.676451146602630615e-01 -1.162629723548889160e-01 6.818653345108032227e-01 -4.526961222290992737e-02 -2.386153638362884521e-01 -1.912844479084014893e-01 -2.573335766792297363e-01 4.739016592502593994e-01
6.333034038543701172e-01 2.400120198726654053e-01 3.196219801902770996e-01 -1.219967678189277649e-01 6.111251711845397949e-01 1.042196899652481079e-01 1.674986928701400757e-01 1.090336441993713379e-01
1.063602119684219360e-01 9.349295496940612793e-02 5.061502456665039062e-01 -5.144638419151306152e-01 -3.991680741310119629e-01 -3.407977223396301270e-01 -2.048525661230087280e-01 3.763543963432312012e-01
6.582033634185791016e-01 -6.720741745084524155e-03 4.422402679920196533e-01 -4.441160857677459717e-01 3.271410465240478516e-01 -1.804653555154800415e-01 1.740536838769912720e-01 6.343378871679306030e-02
-4.060383141040802002e-02 9.257297217845916748e-02 4.487889707088470459e-01 -8.536233901977539062e-01 6.122464314103126526e-02 -8.590842783451080322e-02 -1.634674817323684692e-01 1.478066146373748779e-01
5.611766502261161804e-02 -4.136765301227569580e-01 7.141435742378234863e-01 -4.011107981204986572e-01 -9.655975550413131714e-02 -9.163562953472137451e-02 -2.501732409000396729e-01 2.729909718036651611e-01
4.659147560596466064e-02 4.460551738739013672e-01 5.381237864494323730e-01 -5.098924636840820312e-01 1.626352220773696899e-01 2.789119184017181396e-01 2.851764261722564697e-01 2.524454891681671143e-01
-1.597816646099090576e-01 -2.203556746244430542e-01 3.246024847030639648e-01 7.872286438941955566e-02 8.819156885147094727e-01 8.033125102519989014e-02 1.647246032953262329e-01 5.464877560734748840e-02
1.618643105030059814e-01 2.673399448394775391e-01 3.501862883567810059e-01 -2.635889220982789993e-03 1.825772672891616821e-01 -1.237612310796976089e-02 -7.370330095291137695e-01 4.505405426025390625e-01
-4.392323493957519531e-01 9.309339523315429688e-02 5.144232884049415588e-02 -2.654143869876861572e-01 6.307476162910461426e-01 -2.643287777900695801e-01 -2.291648089885711670e-01 4.528672397136688232e-01
-4.985651075839996338e-01 5.048606991767883301e-01 3.443174660205841064e-01 -2.411857247352600098e-01 3.458228111267089844e-01 2.317931801080703735e-01 1.004054993391036987e-01 3.693516254425048828e-01
1.262071728706359863e-01 -5.101091861724853516e-01 3.633234500885009766e-01 -2.744812369346618652e-01 1.623492687940597534e-01 2.944259643554687500e-01 -1.290589720010757446e-01 6.219455599784851074e-01
-3.252641856670379639e-02 -2.024953663349151611e-01 8.053331375122070312e-01 4.080623388290405273e-01 2.438078820705413818e-01 -7.803105749189853668e-03 2.452863752841949463e-01 1.522920578718185425e-01
2.634132653474807739e-02 6.203839089721441269e-03 2.035167962312698364e-01 -1.191411241888999939e-01 8.866252899169921875e-01 1.114979833364486694e-01 3.734162449836730957e-01 7.535198330879211426e-02
-5.683395862579345703e-01 -1.103805098682641983e-02 4.322612285614013672e-01 -2.063459455966949463e-01 -4.415834322571754456e-02 -2.405529320240020752e-01 -3.647185266017913818e-01 5.045835375785827637e-01
4.030546247959136963e-01 -5.534354448318481445e-01 6.567790508270263672e-01 -6.347730010747909546e-02 6.560559570789337158e-02 -1.336777657270431519e-01 -1.339263617992401123e-01 2.361314743757247925e-01
1.789341568946838379e-01 -1.147492676973342896e-01 5.257411003112792969e-01 2.824432589113712311e-02 -1.725983023643493652e-01 2.771854400634765625e-01 7.869035005569458008e-02 7.515316009521484375e-01
-2.586883865296840668e-02 2.150278836488723755e-01 8.036132454872131348e-01 -2.792655229568481445e-01 -1.596592515707015991e-01 -2.652594745159149170e-01 -3.517187237739562988e-01 9.874469041824340820e-02
8.100164681673049927e-02 -6.494292616844177246e-02 8.060247302055358887e-01 -1.530768722295761108e-01 1.709535419940948486e-01 2.841045260429382324e-01 -4.534789621829986572e-01 2.300262823700904846e-02
-3.967098891735076904e-02 -1.278255432844161987e-01 7.939381599426269531e-01 -6.762386858463287354e-02 2.346314787864685059e-01 3.962419033050537109e-01 -3.443877398967742920e-01 1.285061985254287720e-01
-4.494018107652664185e-02 -4.551064074039459229e-01 6.654438972473144531e-01 -5.374540090560913086e-01 -1.878865063190460205e-02 -7.240130100399255753e-03 -1.816357076168060303e-01 1.605906635522842407e-01
-3.562848269939422607e-01 -1.452362388372421265e-01 6.110255122184753418e-01 2.271643728017807007e-01 5.150581598281860352e-01 3.081647157669067383e-01 8.491207659244537354e-02 2.440308183431625366e-01
1.393670439720153809e-01 -2.924355491995811462e-02 8.358761668205261230e-01 -4.008644819259643555e-01 7.088403403759002686e-02 1.114438921213150024e-01 -3.181899785995483398e-01 4.063473269343376160e-02
-2.481254488229751587e-01 -1.872498840093612671e-01 1.196209415793418884e-01 -3.677461743354797363e-01 1.937979273498058319e-02 1.994049847126007080e-01 8.329863101243972778e-02 8.406831026077270508e-01
1.976940184831619263e-01 -4.996233880519866943e-01 7.314369082450866699e-01 7.655135542154312134e-02 7.325201481580734253e-02 -2.927331626415252686e-01 2.782391309738159180e-01 4.425005614757537842e-02
-1.726530306041240692e-02 -3.733771666884422302e-02 6.193346977233886719e-01 3.456757366657257080e-01 4.660938978195190430e-01 3.315429985523223877e-01 2.580010592937469482e-01 3.186093270778656006e-01
-1.051531988196074963e-03 3.010925352573394775e-01 6.965447664260864258e-01 3.750915825366973877e-01 5.045744776725769043e-01 -1.315607279539108276e-01 -3.059953451156616211e-02 1.031212136149406433e-01
3.476147353649139404e-01 -9.296143054962158203e-02 1.532001048326492310e-01 -4.166379868984222412e-01 -2.745209038257598877e-01 -2.565490007400512695e-01 2.467458695173263550e-01 6.865872144699096680e-01
1.085461974143981934e-01 -9.293739497661590576e-02 6.308642029762268066e-01 -6.809883713722229004e-01 -1.183300316333770752e-01 -2.207142263650894165e-01 -1.957432329654693604e-01 1.296660006046295166e-01
4.134075939655303955e-01 -1.933708041906356812e-01 7.493452429771423340e-01 1.586546450853347778e-01 2.658430337905883789e-01 -2.297703623771667480e-01 2.733766436576843262e-01 -8.252588659524917603e-02
-6.045163795351982117e-02 -4.637016952037811279e-01 6.051585674285888672e-01 -5.054625272750854492e-01 -1.844772994518280029e-01 -1.717723608016967773e-01 3.558388352394104004e-02 3.079174757003784180e-01
3.109048604965209961e-01 -3.054860047996044159e-02 1.157664284110069275e-01 -1.130847185850143433e-01 5.485461354255676270e-01 -2.423880845308303833e-01 -5.628675222396850586e-01 4.469231963157653809e-01
2.157706320285797119e-01 1.127980053424835205e-01 3.110333681106567383e-01 -7.840103507041931152e-01 2.358070611953735352e-01 8.487884700298309326e-02 4.330367967486381531e-02 4.057350754737854004e-01
-2.818681485950946808e-02 -5.299640893936157227e-01 2.883646488189697266e-01 -5.225772038102149963e-02 3.133694529533386230e-01 2.670388817787170410e-01 9.394929558038711548e-02 6.738855838775634766e-01
-8.949693292379379272e-03 -5.161016061902046204e-02 7.123780250549316406e-01 2.942188829183578491e-02 3.482936620712280273e-01 4.991512298583984375e-01 2.680160403251647949e-01 2.159052938222885132e-01
9.000498801469802856e-02 -6.340762972831726074e-01 6.539482474327087402e-01 -8.301422744989395142e-02 1.910621672868728638e-01 1.741131395101547241e-01 -9.237257391214370728e-02 2.827614843845367432e-01
1.072321906685829163e-01 5.393893718719482422e-01 5.088411569595336914e-01 -1.616941839456558228e-01 -1.435553096234798431e-02 -9.625147096812725067e-03 3.713414967060089111e-01 5.237394571304321289e-01
-2.548545002937316895e-01 -2.852969169616699219e-01 7.704082131385803223e-01 -3.438497781753540039e-01 1.598249375820159912e-01 3.035582602024078369e-01 -1.445955783128738403e-01 5.739160999655723572e-02
4.168926775455474854e-01 2.411711066961288452e-01 5.832304954528808594e-01 -1.490217894315719604e-01 3.418709337711334229e-01 -1.800549924373626709e-01 4.698191583156585693e-01 1.888021528720855713e-01
3.423549830913543701e-01 2.188451439142227173e-01 3.348736763000488281e-01 -7.288777828216552734e-01 3.611608147621154785e-01 3.821940720081329346e-02 1.557789891958236694e-01 1.879678815603256226e-01
-8.621040731668472290e-02 -1.920936703681945801e-01 2.153129130601882935e-01 1.055960264056921005e-02 3.917876780033111572e-01 -7.359724044799804688e-01 8.633794635534286499e-02 4.545209705829620361e-01
1.043460890650749207e-01 -3.320900797843933105e-01 1.049394086003303528e-01 -3.840688988566398621e-02 4.784310758113861084e-01 1.970361024141311646e-01 -2.715136110782623291e-01 7.245009541511535645e-01
2.898003458976745605e-01 -4.644074141979217529e-01 6.863045096397399902e-01 -2.876912057399749756e-01 2.606775797903537750e-02 -1.432056874036788940e-01 -2.786850631237030029e-01 2.184229940176010132e-01
1.885081529617309570e-01 -1.502426415681838989e-01 4.510866105556488037e-01 1.338606774806976318e-01 -1.944947987794876099e-01 6.650947034358978271e-02 1.841111630201339722e-01 8.027112483978271484e-01
-2.480845712125301361e-02 2.823871374130249023e-02 6.859565377235412598e-01 -4.204185605049133301e-01 -1.299298554658889771e-01 -9.336479008197784424e-02 -2.471862882375717163e-01 5.143917798995971680e-01
-3.070127665996551514e-01 1.710964739322662354e-01 3.331213593482971191e-01 -6.007458269596099854e-02 -5.133808031678199768e-02 3.377242758870124817e-02 3.974052965641021729e-01 7.747148275375366211e-01
2.791461348533630371e-01 -3.921665623784065247e-02 7.170460820198059082e-01 -3.574062287807464600e-01 2.885846495628356934e-01 3.338363468647003174e-01 -2.896849811077117920e-01 -4.739407740999013186e-04
-2.940533459186553955e-01 4.298057556152343750e-01 5.817558169364929199e-01 1.607352942228317261e-01 3.413325548171997070e-01 -4.039970636367797852e-01 6.551535427570343018e-02 2.837427258491516113e-01
7.892294228076934814e-02 2.600155174732208252e-01 7.670342922210693359e-01 -4.582906365394592285e-01 1.351496726274490356e-01 2.863446176052093506e-01 1.536142230033874512e-01 6.273192167282104492e-02
-1.940092295408248901e-01 -1.861400343477725983e-02 6.486231684684753418e-01 3.695960044860839844e-01 3.369826972484588623e-01 3.122968375682830811e-01 7.378197461366653442e-02 4.337860047817230225e-01
2.047373726963996887e-02 5.794349312782287598e-01 2.902662158012390137e-01 -1.893111467361450195e-01 2.735307812690734863e-01 -4.825822263956069946e-02 4.463022947311401367e-01 5.171163082122802734e-01
-7.018575817346572876e-02 1.347866058349609375e-01 5.596269965171813965e-01 -1.826629638671875000e-01 6.714973598718643188e-02 -5.540372729301452637e-01 5.357549190521240234e-01 1.784900575876235962e-01
2.124486267566680908e-01 6.299034953117370605e-01 5.467780828475952148e-01 -2.541588544845581055e-01 6.669870018959045410e-02 -9.263048321008682251e-02 2.419130802154541016e-01 3.506752252578735352e-01
2.308181226253509521e-01 5.875978469848632812e-01 4.868367314338684082e-01 -4.518978595733642578e-01 -7.111525535583496094e-02 -2.621552944183349609e-01 1.500933319330215454e-01 2.528226375579833984e-01
-2.769374055787920952e-03 -1.713059544563293457e-01 2.836918234825134277e-01 -1.921300292015075684e-01 1.069131493568420410e-01 3.263015747070312500e-01 2.967872023582458496e-01 8.045282959938049316e-01
-2.474187016487121582e-01 -5.780042409896850586e-01 3.978357911109924316e-01 -2.735638618469238281e-01 6.237483024597167969e-02 -9.939956665039062500e-02 -1.655767410993576050e-01 5.748026371002197266e-01
-9.970007836818695068e-02 -9.775712154805660248e-03 9.281858205795288086e-01 -7.756819576025009155e-02 -1.488414853811264038e-01 8.763676136732101440e-02 -2.417862266302108765e-01 1.847272664308547974e-01
3.519292175769805908e-02 -4.286125302314758301e-01 4.423009455204010010e-01 -1.864105463027954102e-01 -2.532708272337913513e-02 -4.819606244564056396e-01 -4.154669940471649170e-01 4.232414960861206055e-01
6.062863469123840332e-01 3.556661605834960938e-01 2.204274237155914307e-01 -5.490457415580749512e-01 1.396878212690353394e-01 -9.753246605396270752e-02 1.153614893555641174e-01 3.369650840759277344e-01
-7.763273268938064575e-02 -6.890659928321838379e-01 3.686036467552185059e-01 -2.622159421443939209e-01 9.727840125560760498e-02 -1.590636074542999268e-01 -3.423476219177246094e-02 5.278248786926269531e-01
-2.437111139297485352e-01 -9.957309812307357788e-02 2.894794754683971405e-02 -3.615109324455261230e-01 7.458433508872985840e-01 -4.710244238376617432e-01 -4.623873159289360046e-02 1.373950541019439697e-01
3.689878880977630615e-01 1.338251829147338867e-01 5.891283154487609863e-01 -3.035480976104736328e-01 3.765603899955749512e-01 -4.467252194881439209e-01 1.916574686765670776e-01 -1.692088246345520020e-01
3.744612634181976318e-02 -1.531649380922317505e-01 6.052529215812683105e-01 -5.405771732330322266e-02 -3.279385566711425781e-01 -2.936000823974609375e-01 -1.187633275985717773e-01 6.309006810188293457e-01
3.301328420639038086e-01 -2.868419699370861053e-02 2.848176956176757812e-01 -4.643295407295227051e-01 6.246513724327087402e-01 -3.113471865653991699e-01 3.232011198997497559e-01 4.337040707468986511e-02
-3.352530002593994141e-01 -6.336762011051177979e-02 5.761356949806213379e-01 3.247143328189849854e-01 5.335668325424194336e-01 2.665494680404663086e-01 -1.480071339756250381e-02 3.004278540611267090e-01
5.239037871360778809e-01 7.874687202274799347e-03 3.851924538612365723e-01 -1.537221074104309082e-01 8.119344711303710938e-02 -2.165042459964752197e-01 5.644619464874267578e-01 4.258817136287689209e-01
5.595021247863769531e-01 -1.965069025754928589e-01 5.787935853004455566e-01 1.336419582366943359e-01 4.186703264713287354e-01 -1.705303639173507690e-01 2.887519001960754395e-01 -8.796176314353942871e-02
-2.136477828025817871e-01 5.351812392473220825e-02 7.140433192253112793e-01 3.211160898208618164e-01 3.462487757205963135e-01 2.885695099830627441e-01 8.184129744768142700e-02 3.586897850036621094e-01
