# Supplementary material for: Where is your field going? A machine learning approach to study the relative motion of the domains of physics
Source: PLoS One. 2020 Jun 18;15(6):e0233997. doi: 10.1371/journal.pone.0233997 (PMC7302634; doi:10.1371/journal.pone.0233997)
Supplement: S29 Data — (ZIP) [file pone.0233997.s029.zip › 28/Pacs4Run_28_VS_500_embeddings2001-2005ED8.txt]

-3.821642398834228516e-01 3.888044953346252441e-01 -8.144829422235488892e-02 2.496432960033416748e-01 7.330457568168640137e-01 -2.986565530300140381e-01 6.916310638189315796e-02 -4.990630224347114563e-02
3.610922023653984070e-02 2.427470684051513672e-01 -6.172511577606201172e-01 -4.776050522923469543e-02 6.976097822189331055e-01 -2.200609445571899414e-01 -1.039213985204696655e-01 -1.029757633805274963e-01
-7.699485123157501221e-02 7.729731202125549316e-01 -2.485566586256027222e-01 4.659985378384590149e-02 5.401864647865295410e-01 -2.896386012434959412e-02 1.841244101524353027e-01 -7.803954184055328369e-02
-2.013743072748184204e-01 4.864313900470733643e-01 -3.154532313346862793e-01 -8.269570767879486084e-02 5.538596510887145996e-01 4.247807264328002930e-01 -3.546058237552642822e-01 5.948962643742561340e-02
-1.659769415855407715e-01 3.783699274063110352e-01 -5.074533224105834961e-01 -1.158770546317100525e-01 6.185395717620849609e-01 2.855327129364013672e-01 2.348929196596145630e-01 -1.976273953914642334e-01
-1.712466180324554443e-01 3.712669387459754944e-02 -1.458325684070587158e-01 8.512597680091857910e-01 4.421567618846893311e-01 4.830645397305488586e-02 -9.524212032556533813e-02 -1.283697783946990967e-01
2.789666950702667236e-01 -1.687384098768234253e-01 8.982094377279281616e-02 5.084042549133300781e-01 7.659847140312194824e-01 7.644371688365936279e-02 8.315777033567428589e-02 -1.663452982902526855e-01
-1.424723714590072632e-01 -1.900044642388820648e-02 -1.703528910875320435e-01 8.033711314201354980e-01 4.806589484214782715e-01 1.277497857809066772e-01 -2.390398085117340088e-01 -2.054898627102375031e-02
-2.735124900937080383e-02 1.521989554166793823e-01 -3.282688558101654053e-01 -3.204430341720581055e-01 8.109128475189208984e-01 -1.160591319203376770e-01 -2.178795784711837769e-01 2.170770168304443359e-01
1.725514680147171021e-01 5.651819109916687012e-01 -7.416403293609619141e-02 2.753437757492065430e-01 6.121442317962646484e-01 -3.876128196716308594e-01 2.108324021100997925e-01 -8.146274834871292114e-03
1.169593632221221924e-01 7.313174009323120117e-02 -1.838738769292831421e-01 6.695691943168640137e-01 5.023189187049865723e-01 -4.301415979862213135e-01 -1.875916123390197754e-01 -1.621816158294677734e-01
1.601680368185043335e-01 3.545618951320648193e-01 1.985616981983184814e-01 6.292614936828613281e-01 5.046632885932922363e-01 -3.756982982158660889e-01 6.284736096858978271e-03 -1.317634433507919312e-01
-5.057825148105621338e-02 5.565823242068290710e-02 3.381832540035247803e-01 5.215778350830078125e-01 5.584560632705688477e-01 -1.949521340429782867e-02 4.625459611415863037e-01 2.858857810497283936e-01
-2.530806064605712891e-01 2.900890111923217773e-01 2.316127568483352661e-01 -2.786256745457649231e-02 5.527949333190917969e-01 -1.349096149206161499e-01 -4.372232258319854736e-01 -5.314424037933349609e-01
-1.943595558404922485e-01 4.609573781490325928e-01 -2.644084095954895020e-01 -1.076254397630691528e-01 6.134617924690246582e-01 -5.654140189290046692e-02 -1.142322570085525513e-01 5.250394940376281738e-01
2.509124577045440674e-01 1.835259348154067993e-01 -2.291758805513381958e-01 -3.080482482910156250e-01 8.664926290512084961e-01 -5.745545774698257446e-02 -1.629635505378246307e-02 -3.961962088942527771e-02
1.550807356834411621e-01 -2.843345105648040771e-01 -3.774018585681915283e-01 3.828127384185791016e-01 7.389235496520996094e-01 -1.030127778649330139e-01 -2.223939299583435059e-01 6.898005958646535873e-03
-3.247735649347305298e-02 -2.511205077171325684e-01 -5.771958269178867340e-03 4.289313852787017822e-01 7.070338726043701172e-01 -6.414213776588439941e-02 -1.098452284932136536e-01 4.855833649635314941e-01
2.072057276964187622e-01 4.335190653800964355e-01 1.331767290830612183e-01 4.424514770507812500e-01 5.472940802574157715e-01 -4.703437685966491699e-01 -1.896280795335769653e-02 -1.857800036668777466e-01
-1.157218590378761292e-01 2.451008707284927368e-01 3.720081448554992676e-01 5.793022513389587402e-01 4.190026521682739258e-01 -3.523430228233337402e-01 -2.067530155181884766e-01 3.318090140819549561e-01
-9.057182818651199341e-02 -1.273539513349533081e-01 -2.207487523555755615e-01 3.665424287319183350e-01 6.760213375091552734e-01 6.296331435441970825e-02 2.297345101833343506e-01 5.279652476310729980e-01
-4.512858092784881592e-01 4.136252403259277344e-02 -2.301744967699050903e-01 1.335136890411376953e-01 4.845363497734069824e-01 -8.512066304683685303e-02 -4.708032906055450439e-01 -5.100463628768920898e-01
-1.770879626274108887e-01 1.292916834354400635e-01 -2.783435881137847900e-01 9.970902651548385620e-02 5.408918261528015137e-01 -4.643062651157379150e-01 -4.157355129718780518e-01 -4.283998012542724609e-01
-8.410272002220153809e-02 -1.125379744917154312e-02 -6.151763796806335449e-01 2.939796447753906250e-01 6.287642121315002441e-01 8.911022543907165527e-02 3.362235724925994873e-01 -1.077159494161605835e-01
-6.366581469774246216e-02 4.113948345184326172e-02 -4.448930025100708008e-01 3.363532423973083496e-01 6.987901329994201660e-01 2.724476754665374756e-01 6.354732811450958252e-02 3.414929211139678955e-01
-1.130754575133323669e-01 -2.973805069923400879e-01 -5.671397969126701355e-02 5.500080585479736328e-01 6.254951357841491699e-01 6.212734803557395935e-02 -2.222405374050140381e-01 3.854331374168395996e-01
-6.742244362831115723e-01 1.709945946931838989e-01 -1.090891584753990173e-01 1.122758374549448490e-03 3.173019289970397949e-01 -5.514836311340332031e-01 -3.012326955795288086e-01 -9.340562671422958374e-02
-3.151663765311241150e-02 -2.396823018789291382e-01 2.678894624114036560e-02 5.332549810409545898e-01 5.864673256874084473e-01 4.628078639507293701e-01 -1.090916171669960022e-01 -2.940147221088409424e-01
4.931190982460975647e-02 2.014882266521453857e-01 -9.705247730016708374e-02 7.616832852363586426e-01 4.549120366573333740e-01 -1.206849366426467896e-01 -3.398622870445251465e-01 -1.742818802595138550e-01
3.619038462638854980e-01 2.139281481504440308e-01 -1.368354260921478271e-01 -1.077077761292457581e-01 8.195204138755798340e-01 -9.097708761692047119e-02 -3.240784406661987305e-01 -8.954281359910964966e-02
3.895300999283790588e-02 -3.293533325195312500e-01 -2.040421515703201294e-01 5.921738743782043457e-01 6.413518786430358887e-01 -5.717162415385246277e-02 -2.754335999488830566e-01 -8.509647101163864136e-02
-3.527139127254486084e-01 -1.954877376556396484e-01 -1.753187030553817749e-01 -1.213736161589622498e-01 6.636067032814025879e-01 -8.010987192392349243e-02 4.309943914413452148e-01 -3.992012143135070801e-01
2.987743318080902100e-01 -3.942796960473060608e-02 -8.029954135417938232e-02 3.432824313640594482e-01 7.990897297859191895e-01 1.928135901689529419e-01 -2.783364355564117432e-01 -1.780331581830978394e-01
-3.770826160907745361e-01 1.193385347723960876e-01 -3.342286348342895508e-01 4.316831231117248535e-01 4.399104416370391846e-01 7.619871199131011963e-02 -2.689907848834991455e-01 5.232824683189392090e-01
-5.939671993255615234e-01 1.065546125173568726e-01 9.772028774023056030e-02 2.833454906940460205e-01 3.640886247158050537e-01 -2.088584005832672119e-01 -2.326902598142623901e-01 -5.618613362312316895e-01
-7.744015753269195557e-02 7.723586261272430420e-02 9.984290599822998047e-02 5.046349763870239258e-01 5.899813771247863770e-01 1.526382714509963989e-01 4.425438344478607178e-01 3.952100276947021484e-01
1.261635124683380127e-01 -2.316396124660968781e-02 -4.202664196491241455e-01 5.255610346794128418e-01 6.906610131263732910e-01 -1.342037469148635864e-01 7.949337363243103027e-02 1.713635772466659546e-01
-2.378656715154647827e-01 -3.944085165858268738e-02 -1.679376363754272461e-01 8.477845191955566406e-01 3.759199082851409912e-01 6.607612222433090210e-02 2.168685495853424072e-01 -4.700108617544174194e-02
-5.365031361579895020e-01 5.544670391827821732e-03 -3.891597092151641846e-01 2.290978580713272095e-01 4.452735185623168945e-01 3.722036778926849365e-01 6.558120995759963989e-02 4.087753891944885254e-01
-8.339097350835800171e-02 -8.397868275642395020e-02 -2.659005820751190186e-01 1.463002115488052368e-01 5.946833491325378418e-01 -4.986743032932281494e-01 -4.107660949230194092e-01 -3.504761755466461182e-01
-6.174609437584877014e-02 6.190007925033569336e-02 -4.738787412643432617e-01 3.754678666591644287e-01 6.488765478134155273e-01 2.455147802829742432e-01 3.556948602199554443e-01 1.377734392881393433e-01
-7.378749549388885498e-02 7.171361148357391357e-02 -4.709987640380859375e-01 4.768666028976440430e-01 6.351190209388732910e-01 1.577178835868835449e-01 3.090960681438446045e-01 1.279824376106262207e-01
1.457625627517700195e-02 -2.561450004577636719e-01 -2.494626492261886597e-01 5.928142070770263672e-01 6.549420356750488281e-01 -1.408030688762664795e-01 -1.294831037521362305e-01 2.344706058502197266e-01
-1.527530401945114136e-01 -2.682073712348937988e-01 3.126289322972297668e-02 -2.301223427057266235e-01 7.995069026947021484e-01 -3.371575474739074707e-01 2.484818100929260254e-01 -1.901787668466567993e-01
7.401250302791595459e-02 6.524971127510070801e-01 -2.038372866809368134e-02 3.123379945755004883e-01 5.380764603614807129e-01 -3.337692916393280029e-01 2.166427075862884521e-01 -1.514492928981781006e-01
-1.505330018699169159e-02 9.703631699085235596e-02 2.821959257125854492e-01 4.217961728572845459e-01 6.264665126800537109e-01 1.564525812864303589e-01 -1.898018717765808105e-01 5.290069580078125000e-01
-1.662474572658538818e-01 1.128875091671943665e-01 4.233955591917037964e-02 5.036606192588806152e-01 4.972910583019256592e-01 2.866250276565551758e-01 -5.175575613975524902e-01 3.268539607524871826e-01
-1.618822515010833740e-01 5.486842617392539978e-02 2.037462592124938965e-01 7.111543416976928711e-01 4.570745527744293213e-01 -1.060971692204475403e-01 -3.122692741453647614e-02 4.498685896396636963e-01
-8.669796586036682129e-02 9.354634582996368408e-02 -2.539556100964546204e-02 5.223233699798583984e-01 5.557717680931091309e-01 2.816192209720611572e-01 -3.687005639076232910e-01 4.314326345920562744e-01
-2.331191748380661011e-01 -1.734392940998077393e-01 4.259844124317169189e-02 2.771556377410888672e-02 6.782248020172119141e-01 -1.044149696826934814e-01 -3.505969345569610596e-01 -5.649620294570922852e-01
-7.644881028681993484e-03 -2.525753080844879150e-01 7.042209804058074951e-02 5.245950818061828613e-01 5.950532555580139160e-01 4.505993425846099854e-01 -1.671092063188552856e-01 -2.663350403308868408e-01
-1.168804988265037537e-01 -3.131663501262664795e-01 -7.094179093837738037e-02 -6.170140579342842102e-02 8.523473143577575684e-01 2.194146066904067993e-01 -1.925091892480850220e-01 2.602451145648956299e-01
1.371525973081588745e-02 -2.616479992866516113e-01 4.927670210599899292e-02 4.447806179523468018e-01 7.201962471008300781e-01 1.296166926622390747e-01 1.132243350148200989e-01 4.275410771369934082e-01
-1.883732154965400696e-02 7.350410223007202148e-01 -5.517134815454483032e-02 2.791560590267181396e-01 4.827036857604980469e-01 -1.108396723866462708e-01 2.920677363872528076e-01 -2.186232805252075195e-01
8.606761693954467773e-02 3.566708564758300781e-01 5.404548719525337219e-02 3.438841104507446289e-01 7.268982529640197754e-01 -4.588633477687835693e-01 -7.186568528413772583e-02 -9.986537508666515350e-03
-5.362590551376342773e-01 4.459471702575683594e-01 -3.430743217468261719e-01 8.976154029369354248e-02 3.760386407375335693e-01 2.930805459618568420e-02 -9.894292056560516357e-02 4.855373203754425049e-01
1.774725019931793213e-01 4.601939320564270020e-01 9.216841310262680054e-03 3.150007128715515137e-01 5.758104324340820312e-01 -5.577066540718078613e-01 6.524102389812469482e-02 -1.027816534042358398e-01
-1.431308537721633911e-01 2.666289210319519043e-01 3.394176065921783447e-01 6.416347026824951172e-01 4.766584932804107666e-01 -5.189771950244903564e-02 -1.092540398240089417e-01 3.737514317035675049e-01
-2.712490856647491455e-01 -8.996508084237575531e-03 1.913296431303024292e-01 4.179246127605438232e-01 5.471851825714111328e-01 5.208632946014404297e-01 2.455154508352279663e-01 2.899774014949798584e-01
5.195346102118492126e-02 -6.058727577328681946e-02 1.831069737672805786e-01 -2.916880548000335693e-01 8.724559545516967773e-01 1.785901039838790894e-01 -1.317469775676727295e-01 2.541431486606597900e-01
-3.305212408304214478e-02 -3.008584976196289062e-01 -8.314603939652442932e-03 5.222759842872619629e-01 6.352781057357788086e-01 -2.225176058709621429e-02 -3.567611277103424072e-01 3.227980136871337891e-01
3.270393013954162598e-01 2.524201869964599609e-01 -2.308307439088821411e-01 2.774967849254608154e-01 7.664998769760131836e-01 2.838006913661956787e-01 1.023261919617652893e-01 -1.432010531425476074e-01
-1.427061706781387329e-01 1.312538832426071167e-01 2.892660200595855713e-01 5.574753880500793457e-01 5.226496458053588867e-01 1.421249210834503174e-01 3.795234560966491699e-01 3.613221645355224609e-01
-4.694847762584686279e-01 3.746081292629241943e-01 -2.134242057800292969e-01 1.596258431673049927e-01 4.080126583576202393e-01 2.553429827094078064e-02 -1.024793162941932678e-01 6.249753236770629883e-01
-3.405582010746002197e-01 1.671629250049591064e-01 -3.426907062530517578e-01 2.217254638671875000e-01 4.306640028953552246e-01 -5.013583302497863770e-01 -2.638516724109649658e-01 -4.278180003166198730e-01
-6.565988063812255859e-01 1.271902322769165039e-01 -4.209851324558258057e-01 1.006335169076919556e-01 3.857228755950927734e-01 -3.180771172046661377e-01 -1.277839392423629761e-01 -3.147396147251129150e-01
-4.262033402919769287e-01 3.767825365066528320e-01 3.793187439441680908e-01 4.357559680938720703e-01 2.929548025131225586e-01 -3.997294008731842041e-01 9.333532303571701050e-02 2.971570491790771484e-01
6.765062361955642700e-02 -1.215970441699028015e-01 -5.794851779937744141e-01 2.881094217300415039e-01 7.432129979133605957e-01 -8.135788142681121826e-02 -3.823729231953620911e-02 3.715763241052627563e-02
1.786227971315383911e-01 5.181340575218200684e-01 4.597841296344995499e-03 5.526126027107238770e-01 4.136070311069488525e-01 -3.492763638496398926e-01 -1.699616760015487671e-01 -2.688452899456024170e-01
-6.354697048664093018e-02 -5.041539669036865234e-02 2.675133943557739258e-01 3.207581043243408203e-01 6.226330399513244629e-01 -3.545472398400306702e-03 5.298615097999572754e-01 3.879863917827606201e-01
-2.335292845964431763e-01 -9.284903854131698608e-02 -2.847734689712524414e-01 3.666107356548309326e-01 6.029955744743347168e-01 5.056747198104858398e-01 2.130476683378219604e-01 2.379994988441467285e-01
-1.152414306998252869e-01 7.967961020767688751e-03 2.538335621356964111e-01 -6.757541745901107788e-02 6.914196014404296875e-01 -1.745459735393524170e-01 2.125845402479171753e-01 -6.032733321189880371e-01
-8.240588307380676270e-01 -1.807046085596084595e-01 -2.884072624146938324e-02 4.319519270211458206e-03 3.490892946720123291e-01 -9.677703678607940674e-02 -1.968805342912673950e-01 -3.426825106143951416e-01
-6.411718130111694336e-01 4.978163838386535645e-01 -1.512847095727920532e-01 -5.616810917854309082e-02 3.329602777957916260e-01 -2.333052903413772583e-01 -3.197368383407592773e-01 -2.179682254791259766e-01
-5.468680858612060547e-01 -1.032278016209602356e-01 2.382539585232734680e-02 3.095078766345977783e-01 3.952660560607910156e-01 -5.410695448517799377e-02 -2.663038372993469238e-01 -6.031883358955383301e-01
7.737346738576889038e-02 -3.490826487541198730e-02 -4.600036144256591797e-01 4.867556095123291016e-01 7.097912430763244629e-01 5.591412074863910675e-03 1.743821054697036743e-01 1.000823974609375000e-01
-1.089032143354415894e-01 3.636009618639945984e-02 -2.061374485492706299e-01 4.822632968425750732e-01 6.148374080657958984e-01 7.458541542291641235e-02 -2.034539431333541870e-01 5.355054140090942383e-01
-6.733123660087585449e-01 -1.276466697454452515e-01 1.281623728573322296e-02 2.006470710039138794e-01 3.702793121337890625e-01 -3.687579631805419922e-01 -3.370765745639801025e-01 -3.212844431400299072e-01
-2.340601682662963867e-01 1.179153248667716980e-01 -3.512116968631744385e-01 2.764595150947570801e-01 6.055805087089538574e-01 3.012352585792541504e-01 -1.014913618564605713e-01 5.135769248008728027e-01
1.068625301122665405e-01 5.298835039138793945e-01 1.922073066234588623e-01 2.967950403690338135e-01 5.138974189758300781e-01 -5.353850126266479492e-01 -1.719775050878524780e-01 -4.968968778848648071e-02
-2.368090897798538208e-01 2.535902149975299835e-02 -3.546934127807617188e-01 2.548261284828186035e-01 6.165069341659545898e-01 2.658279836177825928e-01 -2.265343219041824341e-01 5.004711151123046875e-01
1.288510300219058990e-02 6.438154727220535278e-02 -4.458823800086975098e-01 5.117093324661254883e-01 6.496483087539672852e-01 1.510091964155435562e-02 2.536628842353820801e-01 2.200354337692260742e-01
-4.423724114894866943e-01 6.259358674287796021e-02 -2.518447041511535645e-01 3.053816854953765869e-01 4.727461040019989014e-01 2.650386691093444824e-01 -3.833098709583282471e-02 5.903403162956237793e-01
-1.831061094999313354e-01 -8.672252297401428223e-02 -4.869298338890075684e-01 5.216599106788635254e-01 5.818406343460083008e-01 2.072558701038360596e-01 -1.782735288143157959e-01 1.909105330705642700e-01
-3.227961063385009766e-01 1.432003378868103027e-01 -2.181851863861083984e-01 2.805425226688385010e-01 5.433318018913269043e-01 3.602165877819061279e-01 -8.981186151504516602e-02 5.620994567871093750e-01
-4.221176803112030029e-01 -3.145771324634552002e-01 1.149705275893211365e-01 2.505494058132171631e-01 5.324376225471496582e-01 2.383431792259216309e-02 -4.516194462776184082e-01 -3.985558152198791504e-01
-2.652915418148040771e-01 -8.805108070373535156e-02 2.044872790575027466e-01 1.919667422771453857e-01 5.890629887580871582e-01 2.085308544337749481e-02 -3.180286288261413574e-01 -6.281948089599609375e-01
-5.036539435386657715e-01 3.993807435035705566e-01 3.340047299861907959e-01 5.408065319061279297e-01 1.935212761163711548e-01 -2.006466090679168701e-01 -6.740810722112655640e-02 3.170859217643737793e-01
-1.781861782073974609e-01 1.101818755269050598e-01 -5.155594348907470703e-01 5.951809287071228027e-01 4.848273396492004395e-01 2.564131915569305420e-01 1.837932914495468140e-01 -3.850380331277847290e-02
-2.547930181026458740e-01 3.695634305477142334e-01 2.402284890413284302e-01 6.398316621780395508e-01 4.304585456848144531e-01 1.231350228190422058e-01 8.770959824323654175e-02 3.510828614234924316e-01
-5.314553380012512207e-01 4.784728586673736572e-01 -2.980389893054962158e-01 5.176670104265213013e-02 3.580884933471679688e-01 -3.679555356502532959e-01 -7.620362192392349243e-02 -3.573321402072906494e-01
-2.045709192752838135e-01 8.798357099294662476e-02 5.292367339134216309e-01 4.809840619564056396e-01 3.677893280982971191e-01 -5.144755244255065918e-01 -6.009180843830108643e-02 1.881681233644485474e-01
-9.182053059339523315e-02 -3.812210634350776672e-02 -5.263295173645019531e-01 5.066851377487182617e-01 6.051736474037170410e-01 -1.101902350783348083e-01 1.327915042638778687e-01 2.456675916910171509e-01
-1.339031904935836792e-01 2.322340458631515503e-01 5.540868639945983887e-01 5.714008808135986328e-01 4.483053088188171387e-01 2.475881874561309814e-01 -1.381247788667678833e-01 1.151959374547004700e-01
-4.439128637313842773e-01 3.924716711044311523e-01 3.674494028091430664e-01 -3.027946949005126953e-01 4.435139298439025879e-01 -2.672390341758728027e-01 -3.248251080513000488e-01 2.203882485628128052e-01
-1.561174839735031128e-01 2.804478108882904053e-01 -1.811706125736236572e-01 8.538420796394348145e-01 3.456282913684844971e-01 6.936611980199813843e-02 6.852550804615020752e-02 -7.836403697729110718e-02
-7.533004134893417358e-02 -6.089294329285621643e-02 -3.608677089214324951e-01 2.314552366733551025e-01 6.400879025459289551e-01 -2.699234187602996826e-01 -3.299591243267059326e-01 -4.640864729881286621e-01
-1.864685863256454468e-01 -1.430451869964599609e-01 -2.591937081888318062e-03 8.504897952079772949e-01 4.109082221984863281e-01 9.881550073623657227e-02 -1.694997847080230713e-01 -1.186917871236801147e-01
-3.620081841945648193e-01 1.861945241689682007e-01 3.469991683959960938e-02 3.567961454391479492e-01 3.433775901794433594e-01 -6.116688847541809082e-01 3.811404109001159668e-01 2.616469860076904297e-01
-2.173253148794174194e-01 -4.821503534913063049e-02 2.459745258092880249e-01 -2.455808818340301514e-01 6.734884977340698242e-01 -4.329961240291595459e-01 3.452194333076477051e-01 -2.634064257144927979e-01
1.950483620166778564e-01 5.210973024368286133e-01 -2.928332090377807617e-01 2.149070501327514648e-01 6.800802350044250488e-01 -2.455152869224548340e-01 1.838954538106918335e-01 -4.327647015452384949e-02
8.449557423591613770e-02 -2.932893931865692139e-01 -2.071529775857925415e-01 4.596592187881469727e-01 7.294887304306030273e-01 -9.778679162263870239e-02 -1.707638055086135864e-01 2.859484553337097168e-01
-1.206383407115936279e-01 -1.464459151029586792e-01 -4.571161568164825439e-01 5.019939541816711426e-01 5.528268814086914062e-01 -2.636940181255340576e-01 1.222212910652160645e-01 3.360904753208160400e-01
-3.280299007892608643e-01 -3.020787835121154785e-01 3.326958417892456055e-01 1.386265084147453308e-02 6.438925266265869141e-01 -5.371192470192909241e-02 -3.606490492820739746e-01 -3.777771890163421631e-01
-2.931469380855560303e-01 -9.915371239185333252e-02 1.036959439516067505e-01 2.196855656802654266e-02 7.417286038398742676e-01 3.666195273399353027e-01 2.053492218255996704e-01 4.077480137348175049e-01
-4.246148467063903809e-01 -4.029914364218711853e-02 2.909338176250457764e-01 1.175685077905654907e-01 4.525834023952484131e-01 -3.499376475811004639e-01 -3.767327964305877686e-01 -5.003975629806518555e-01
-2.622088193893432617e-01 -1.352579146623611450e-01 3.334022760391235352e-01 -3.986783325672149658e-02 6.404435634613037109e-01 1.278814822435379028e-01 -4.242447316646575928e-01 -4.401135146617889404e-01
-2.389643341302871704e-01 7.508086562156677246e-01 2.852385938167572021e-01 4.354763329029083252e-01 2.715259492397308350e-01 5.662822350859642029e-02 2.561387605965137482e-02 -1.749078631401062012e-01
1.579246371984481812e-01 2.529971599578857422e-01 -1.682382225990295410e-01 6.352962255477905273e-01 5.838183164596557617e-01 8.035336434841156006e-02 -3.617098331451416016e-01 3.181459009647369385e-02
-2.278683036565780640e-01 6.472308039665222168e-01 4.943612515926361084e-01 7.329121232032775879e-02 4.405389726161956787e-01 4.444289579987525940e-02 2.248289734125137329e-01 1.811247020959854126e-01
-5.491584539413452148e-01 4.028134942054748535e-01 -3.418579995632171631e-01 2.332478910684585571e-01 2.823920249938964844e-01 -2.323793470859527588e-01 -1.821580529212951660e-01 4.449356794357299805e-01
-2.243977338075637817e-01 -7.737170904874801636e-02 -2.450090348720550537e-01 8.308255672454833984e-01 4.261908233165740967e-01 7.887337356805801392e-02 7.251095026731491089e-02 1.552759762853384018e-02
-3.545606434345245361e-01 -3.579888343811035156e-01 2.055309154093265533e-02 1.958924382925033569e-01 5.546235442161560059e-01 -3.228652179241180420e-01 4.238822460174560547e-01 -3.403072953224182129e-01
-7.178168743848800659e-02 -5.068219034001231194e-04 1.855732649564743042e-01 8.144487738609313965e-01 4.368743300437927246e-01 -2.484654635190963745e-01 -1.939598470926284790e-01 8.287554234266281128e-02
-5.169098079204559326e-02 -1.618879474699497223e-02 2.133947908878326416e-01 -9.134060889482498169e-02 6.563452482223510742e-01 -5.517598390579223633e-01 -1.309669911861419678e-01 -4.368125200271606445e-01
-1.582460850477218628e-01 -1.418736726045608521e-01 4.509436488151550293e-01 6.316546797752380371e-01 4.774253368377685547e-01 -2.962643653154373169e-02 -2.698442935943603516e-01 2.255299687385559082e-01
-2.712477743625640869e-01 4.908885061740875244e-02 -1.555944681167602539e-01 -3.610636591911315918e-01 7.256264686584472656e-01 3.387969732284545898e-01 2.089186161756515503e-01 2.906447052955627441e-01
-5.865003466606140137e-01 1.238904967904090881e-01 8.061499893665313721e-02 6.254592537879943848e-01 1.782273352146148682e-01 -8.521474152803421021e-02 -1.734717339277267456e-01 4.169549345970153809e-01
-3.493354916572570801e-01 7.570815086364746094e-02 -2.510326206684112549e-01 7.762939929962158203e-01 3.189314007759094238e-01 2.770336270332336426e-01 1.575490981340408325e-01 -5.741570144891738892e-02
-1.671536713838577271e-01 -7.879809290170669556e-02 -3.585144579410552979e-01 4.995766878128051758e-01 6.142386794090270996e-01 6.886241957545280457e-03 2.276401668787002563e-01 3.982264995574951172e-01
-7.441170979291200638e-03 -1.697011440992355347e-01 -2.472706139087677002e-01 7.261062264442443848e-01 5.923879742622375488e-01 -8.237493224442005157e-03 -1.735170632600784302e-01 -4.091118648648262024e-02
-2.249811887741088867e-01 4.935154616832733154e-01 -1.123677939176559448e-01 2.385811209678649902e-01 4.159611165523529053e-01 -4.586817026138305664e-01 5.028429031372070312e-01 3.850658191367983818e-03
-8.938436210155487061e-02 2.299079895019531250e-01 2.534411847591400146e-01 5.740380883216857910e-01 5.011195540428161621e-01 1.586243510246276855e-01 4.170277714729309082e-01 3.085545301437377930e-01
-4.202092289924621582e-01 -1.914538145065307617e-01 6.177176535129547119e-02 -6.701003015041351318e-02 5.943295359611511230e-01 3.554520010948181152e-02 -4.159474372863769531e-01 -5.009593367576599121e-01
-1.430450826883316040e-01 6.704657673835754395e-01 4.606361687183380127e-01 -7.691024243831634521e-02 5.072337985038757324e-01 -5.737632885575294495e-02 1.882901042699813843e-01 -1.260226219892501831e-01
-1.580038219690322876e-01 7.485744357109069824e-01 3.268237709999084473e-01 8.760791271924972534e-02 4.758877158164978027e-01 3.249354660511016846e-02 1.746701449155807495e-01 2.052989006042480469e-01
-1.006371974945068359e-01 1.833137273788452148e-01 6.903870403766632080e-02 4.542829990386962891e-01 6.051494479179382324e-01 3.705740571022033691e-01 3.519070148468017578e-01 3.431606590747833252e-01
-2.223880887031555176e-01 -1.324299722909927368e-01 1.765138953924179077e-01 -1.152791008353233337e-01 7.049667835235595703e-01 1.523565798997879028e-01 -1.713541597127914429e-01 -5.822427272796630859e-01
-8.076490759849548340e-01 7.574875652790069580e-02 -2.006777971982955933e-01 2.317191511392593384e-01 2.024201303720474243e-01 -3.334144055843353271e-01 1.266181319952011108e-01 -2.825393676757812500e-01
3.576542437076568604e-01 3.250154256820678711e-01 2.153700590133666992e-01 -8.917552977800369263e-02 7.681578397750854492e-01 -1.090927422046661377e-02 -3.474798798561096191e-01 -3.441435098648071289e-02
3.278037011623382568e-01 1.191057339310646057e-01 1.937139630317687988e-01 3.998989462852478027e-01 7.460219264030456543e-01 2.877394855022430420e-01 -5.442852526903152466e-02 -1.964918375015258789e-01
-3.617698550224304199e-01 2.344165593385696411e-01 4.627152085304260254e-01 -3.493918478488922119e-01 5.568549036979675293e-01 -9.061570465564727783e-02 -2.803494334220886230e-01 2.847755849361419678e-01
-3.064275383949279785e-01 1.328449249267578125e-01 6.888239085674285889e-02 5.122374892234802246e-01 4.809478223323822021e-01 3.717659413814544678e-01 3.618178963661193848e-01 3.476917743682861328e-01
-2.959924340248107910e-01 -1.382378637790679932e-01 4.001151919364929199e-01 5.135156512260437012e-01 3.857213854789733887e-01 4.546533524990081787e-02 -4.781919717788696289e-01 2.999541163444519043e-01
1.780667603015899658e-01 3.445453047752380371e-01 1.371619403362274170e-01 1.811655610799789429e-01 7.029628157615661621e-01 -2.417953163385391235e-01 4.482972025871276855e-01 2.106046676635742188e-01
1.563314199447631836e-01 -1.143323704600334167e-01 1.753968596458435059e-01 5.427190065383911133e-01 7.126318216323852539e-01 3.164422214031219482e-01 -9.044949710369110107e-02 -1.449821293354034424e-01
-4.992692172527313232e-01 4.426622390747070312e-02 2.736947033554315567e-03 5.687797665596008301e-01 2.788338661193847656e-01 -2.762016654014587402e-01 -2.695099413394927979e-01 4.456247985363006592e-01
-4.811282157897949219e-01 5.674480199813842773e-01 3.823841810226440430e-01 4.919227659702301025e-01 1.810409724712371826e-01 -1.131907999515533447e-01 1.007018238306045532e-02 1.123535782098770142e-01
-2.702862620353698730e-01 -2.970496416091918945e-01 3.551371395587921143e-01 -7.666369527578353882e-02 6.718819141387939453e-01 -1.331157088279724121e-01 1.929174065589904785e-01 -4.475990831851959229e-01
-3.486439585685729980e-01 4.678817689418792725e-01 -1.777086108922958374e-01 -1.196687147021293640e-01 5.450142025947570801e-01 -3.309953957796096802e-02 -7.175257802009582520e-02 5.570893287658691406e-01
-2.027221918106079102e-01 -1.523796319961547852e-01 -2.582123316824436188e-02 -1.853208243846893311e-01 7.579995393753051758e-01 -5.551226809620857239e-02 1.681826412677764893e-01 -5.429027676582336426e-01
-2.462232857942581177e-02 -2.494523227214813232e-01 1.317407488822937012e-01 3.059432469308376312e-02 7.238951921463012695e-01 -9.005936980247497559e-02 1.207029819488525391e-01 6.100586056709289551e-01
-1.789558492600917816e-02 6.194322109222412109e-01 2.156132608652114868e-01 1.256493199616670609e-02 5.766243338584899902e-01 -1.794911921024322510e-01 4.082254767417907715e-01 1.948741227388381958e-01
-7.182293534278869629e-01 3.332102894783020020e-01 -2.599211037158966064e-01 -1.745094209909439087e-01 3.910385668277740479e-01 -2.785893082618713379e-01 -1.604284346103668213e-02 -2.105338126420974731e-01
-1.051254197955131531e-01 -1.580656766891479492e-01 -3.795721232891082764e-01 5.147312283515930176e-01 6.312911510467529297e-01 4.844306502491235733e-03 -2.071760147809982300e-01 3.368483185768127441e-01
-6.034004688262939453e-01 2.662402987480163574e-01 -1.250893920660018921e-01 -2.409563064575195312e-01 4.450718760490417480e-01 -2.899209260940551758e-01 5.605179443955421448e-02 -4.539073705673217773e-01
-3.952269852161407471e-01 -2.634127140045166016e-01 9.974445402622222900e-02 2.977728843688964844e-01 4.891290664672851562e-01 5.748613923788070679e-02 -4.849928915500640869e-01 -4.449964165687561035e-01
-3.233194053173065186e-01 6.112399101257324219e-01 3.711119061335921288e-03 1.168707851320505142e-02 4.235388040542602539e-01 -3.619919419288635254e-01 4.595361351966857910e-01 -1.015115249902009964e-02
-7.037951350212097168e-01 5.234509110450744629e-01 -1.278793513774871826e-01 -4.506882280111312866e-02 2.976956665515899658e-01 -1.836323738098144531e-01 6.775441113859415054e-03 -2.998293936252593994e-01
-8.030253648757934570e-01 -1.423470210283994675e-02 -1.233738437294960022e-01 2.331684529781341553e-01 2.210005223751068115e-01 -3.885690271854400635e-01 -1.267286092042922974e-01 -2.635748982429504395e-01
6.124693527817726135e-02 1.837323307991027832e-01 2.326505184173583984e-01 4.462440609931945801e-01 6.670323610305786133e-01 -8.832326531410217285e-02 4.391632974147796631e-02 5.045487284660339355e-01
-2.781981825828552246e-01 -9.973589330911636353e-03 4.466799199581146240e-01 4.808075428009033203e-01 3.558748364448547363e-01 -5.393356084823608398e-01 -1.497560646384954453e-02 2.721275985240936279e-01
-1.534792874008417130e-02 -1.226356476545333862e-01 -2.247617840766906738e-01 4.756219089031219482e-01 6.515272855758666992e-01 -1.756942868232727051e-01 -1.330360919237136841e-01 4.847020506858825684e-01
-3.577930927276611328e-01 3.520179688930511475e-01 1.658243834972381592e-01 3.740578591823577881e-01 2.937658429145812988e-01 -4.162416458129882812e-01 5.593484640121459961e-01 9.068710356950759888e-02
-6.531386375427246094e-01 3.161936104297637939e-01 -5.397121235728263855e-02 -2.590074241161346436e-01 4.242235720157623291e-01 -3.806944787502288818e-01 2.114030532538890839e-02 -2.794513404369354248e-01
-8.762911707162857056e-02 -1.936958879232406616e-01 4.393984973430633545e-01 6.525519490242004395e-01 4.889697134494781494e-01 -2.962538972496986389e-02 -1.751684248447418213e-01 2.554504871368408203e-01
4.523840174078941345e-02 7.970933914184570312e-01 9.835217148065567017e-02 3.313707709312438965e-01 4.589834511280059814e-01 -7.412576675415039062e-02 1.388238519430160522e-01 -8.765554428100585938e-02
3.446248173713684082e-01 1.634873002767562866e-01 -1.175575256347656250e-01 3.899974226951599121e-01 7.774907946586608887e-01 2.170203626155853271e-01 4.658205434679985046e-02 -1.866231411695480347e-01
-5.789402127265930176e-01 2.846046537160873413e-02 2.460001036524772644e-02 6.812766194343566895e-01 1.801216304302215576e-01 -1.864113509654998779e-01 -1.486178189516067505e-01 3.316547572612762451e-01
-1.558303385972976685e-01 2.404301613569259644e-01 -5.819881558418273926e-01 3.153417706489562988e-01 5.633200407028198242e-01 3.518156707286834717e-01 1.962207853794097900e-01 -1.237583439797163010e-02
-3.225795924663543701e-01 -9.051776677370071411e-02 -5.032657384872436523e-01 -2.430750280618667603e-01 6.221738457679748535e-01 -2.220707237720489502e-01 -3.545963466167449951e-01 -1.150337308645248413e-01
-1.872343569993972778e-01 -1.369727998971939087e-01 8.095663040876388550e-02 -4.432615637779235840e-01 8.209966421127319336e-01 1.311764717102050781e-01 -8.201040327548980713e-02 2.125522494316101074e-01
1.500291377305984497e-01 1.180140972137451172e-01 -4.387129843235015869e-02 4.790363311767578125e-01 6.679597496986389160e-01 5.084846615791320801e-01 1.086786091327667236e-01 -1.250028312206268311e-01
-1.176462918519973755e-01 6.879329085350036621e-01 -9.447686374187469482e-02 3.570429384708404541e-01 3.888206779956817627e-01 -3.852771520614624023e-01 2.330583035945892334e-01 -1.502192467451095581e-01
-2.781519852578639984e-02 6.323928236961364746e-01 -2.618170976638793945e-01 -9.078721702098846436e-02 6.093613505363464355e-01 -3.266292512416839600e-01 -1.118406280875205994e-01 -1.788819879293441772e-01
-2.302660495042800903e-01 -1.282709538936614990e-01 2.444605529308319092e-01 -8.962334692478179932e-02 7.088215351104736328e-01 -2.703411281108856201e-01 -2.495845556259155273e-01 -4.742636382579803467e-01
-4.861327409744262695e-01 2.756797969341278076e-01 4.301899969577789307e-01 -3.613491952419281006e-01 5.160117745399475098e-01 -1.638641953468322754e-01 -8.848454803228378296e-02 2.666267454624176025e-01
-7.465512305498123169e-02 -8.075983822345733643e-02 3.122846186161041260e-01 3.198325932025909424e-01 6.183430552482604980e-01 -2.880208753049373627e-02 4.517568647861480713e-01 4.481380581855773926e-01
-6.315662860870361328e-01 1.992570012807846069e-01 2.785984575748443604e-01 -3.104030191898345947e-01 4.357182979583740234e-01 5.979651957750320435e-02 -1.289224997162818909e-02 4.402967393398284912e-01
-5.540474876761436462e-02 2.760514989495277405e-02 1.294699870049953461e-02 -1.903236806392669678e-01 7.664176821708679199e-01 -2.225379943847656250e-01 6.254965066909790039e-02 -5.647528767585754395e-01
-3.199934065341949463e-01 -3.048655688762664795e-01 1.941574811935424805e-01 2.176593430340290070e-02 6.257885098457336426e-01 9.586583077907562256e-02 5.553640127182006836e-01 -2.392897903919219971e-01
-3.021614253520965576e-01 1.759441941976547241e-01 -3.890410959720611572e-01 2.111797481775283813e-01 4.445346295833587646e-01 -4.953239262104034424e-01 -2.352436631917953491e-01 -4.283640086650848389e-01
-7.920095324516296387e-02 2.411134541034698486e-01 6.535273194313049316e-01 2.926108241081237793e-01 5.070362687110900879e-01 -1.506385505199432373e-01 2.539268434047698975e-01 2.803852856159210205e-01
-9.440511465072631836e-02 1.464780867099761963e-01 -2.263645976781845093e-01 6.833638548851013184e-01 5.230315923690795898e-01 1.652168929576873779e-01 -2.946898043155670166e-01 2.523967027664184570e-01
-6.249728202819824219e-01 3.758744895458221436e-01 -1.689371019601821899e-01 -2.310206443071365356e-01 4.345134198665618896e-01 -3.649744093418121338e-01 -2.887259051203727722e-02 -2.517441213130950928e-01
-3.304580226540565491e-02 3.309604227542877197e-01 4.007007777690887451e-01 5.697310566902160645e-01 4.808754026889801025e-01 -1.724532991647720337e-02 3.946919441223144531e-01 1.299941241741180420e-01
-1.694617718458175659e-01 6.381399035453796387e-01 5.187527537345886230e-01 2.124698758125305176e-01 4.474007785320281982e-01 5.673682317137718201e-02 1.940021067857742310e-01 9.374871104955673218e-02
2.053273171186447144e-01 3.639226257801055908e-01 -4.096954464912414551e-01 1.686045527458190918e-01 7.053902149200439453e-01 2.220817357301712036e-01 1.894870772957801819e-02 -2.861268520355224609e-01
2.892763167619705200e-02 -3.884250819683074951e-01 -7.103700190782546997e-02 5.140632390975952148e-01 7.369491457939147949e-01 9.636782109737396240e-02 -7.534110546112060547e-02 1.446539610624313354e-01
-3.761422932147979736e-01 -2.073027044534683228e-01 3.105082511901855469e-01 -1.311083137989044189e-02 6.035285592079162598e-01 4.929313063621520996e-02 4.051505029201507568e-01 -4.337418377399444580e-01
-7.447595000267028809e-01 4.047475457191467285e-01 -4.072822332382202148e-01 -5.960245430469512939e-02 2.930395901203155518e-01 1.474008709192276001e-02 3.778891265392303467e-02 -1.567290425300598145e-01
-5.426048040390014648e-01 -1.013432163745164871e-02 9.530928730964660645e-02 -2.244612127542495728e-01 4.433468282222747803e-01 -3.853462636470794678e-01 -1.404606848955154419e-01 5.303143262863159180e-01
-5.160597711801528931e-02 6.581553220748901367e-01 -4.764849543571472168e-01 1.433802396059036255e-01 5.023731589317321777e-01 -8.642833679914474487e-02 4.093435779213905334e-02 -2.346240729093551636e-01
-1.877090483903884888e-01 -2.066715359687805176e-01 1.354635655879974365e-01 -2.343858033418655396e-01 7.672085762023925781e-01 2.375799417495727539e-01 5.102514103055000305e-02 -4.484509527683258057e-01
-8.431115746498107910e-02 3.125879764556884766e-01 4.359351396560668945e-01 6.480950117111206055e-01 3.897946476936340332e-01 -3.565022349357604980e-01 2.855153940618038177e-02 7.255937159061431885e-02
-3.428521156311035156e-01 1.332010328769683838e-01 -9.837923198938369751e-02 4.051249027252197266e-01 3.071042895317077637e-01 -5.852255225181579590e-01 4.809504449367523193e-01 1.509632468223571777e-01
-3.467197343707084656e-02 5.748564004898071289e-01 -3.024552166461944580e-01 2.324630618095397949e-01 5.300521850585937500e-01 -4.488622546195983887e-01 -1.253818571567535400e-01 -1.570562273263931274e-01
-2.517780065536499023e-01 1.870872676372528076e-01 8.481501787900924683e-02 3.976375758647918701e-01 4.792495071887969971e-01 6.322094202041625977e-01 -1.034462004899978638e-01 3.102045655250549316e-01
-2.731397449970245361e-01 -1.150459870696067810e-01 1.323026567697525024e-01 4.751783907413482666e-01 5.791453719139099121e-01 4.366670250892639160e-01 1.198345124721527100e-01 3.583477437496185303e-01
-3.315582498908042908e-02 -3.983995690941810608e-02 2.579004764556884766e-01 5.156254172325134277e-01 6.077319979667663574e-01 5.342693999409675598e-02 3.054221868515014648e-01 4.466046690940856934e-01
-4.415278434753417969e-01 2.143371999263763428e-01 -5.569114685058593750e-01 4.023848846554756165e-02 4.483286440372467041e-01 -3.670532703399658203e-01 -8.548616617918014526e-02 -3.229687511920928955e-01
-6.606639921665191650e-02 3.896330296993255615e-02 3.311094045639038086e-01 2.535697519779205322e-01 6.309563517570495605e-01 1.852615773677825928e-01 -1.327249705791473389e-01 6.083933115005493164e-01
-4.545860886573791504e-01 2.453548461198806763e-01 -4.816514849662780762e-01 5.662029609084129333e-02 4.504573047161102295e-01 -3.434165120124816895e-01 -1.868225336074829102e-01 -3.771066069602966309e-01
-1.967930942773818970e-01 3.679194450378417969e-01 3.816795647144317627e-01 6.326565146446228027e-01 3.559939861297607422e-01 3.049982786178588867e-01 6.758789997547864914e-03 2.453019022941589355e-01
-4.161714613437652588e-01 -1.153882518410682678e-01 -1.220070421695709229e-01 -4.020201563835144043e-01 6.667867898941040039e-01 1.713057011365890503e-01 -2.916091680526733398e-01 2.792750895023345947e-01
-5.120401382446289062e-01 1.738606244325637817e-01 4.266555607318878174e-01 -2.392842024564743042e-01 4.459472000598907471e-01 2.615433037281036377e-01 -1.975089162588119507e-01 4.025068879127502441e-01
-4.955050349235534668e-01 -1.136674210429191589e-01 1.995291113853454590e-01 -1.910047084093093872e-01 6.005970835685729980e-01 6.095015257596969604e-02 -3.478444740176200867e-02 -5.473738312721252441e-01
-7.623481005430221558e-02 1.278612464666366577e-01 5.507681369781494141e-01 7.141506671905517578e-01 3.929036557674407959e-01 -7.386629283428192139e-02 -2.881512418389320374e-02 6.183174997568130493e-02
-1.105419769883155823e-01 -4.346686899662017822e-01 -1.040095835924148560e-01 5.965332984924316406e-01 5.880290865898132324e-01 -1.625542342662811279e-01 -1.968377381563186646e-01 1.456933021545410156e-01
1.149396528489887714e-03 7.376830093562602997e-03 1.946077793836593628e-01 7.163854241371154785e-01 5.001654028892517090e-01 -1.482971608638763428e-01 -4.115116894245147705e-01 8.581702411174774170e-02
1.954952068626880646e-02 -6.929525732994079590e-02 7.100662589073181152e-02 -4.295804202556610107e-01 8.755802512168884277e-01 1.379057019948959351e-01 1.547864079475402832e-02 1.390552967786788940e-01
-3.850109279155731201e-01 -3.172032535076141357e-01 -3.033765256404876709e-01 -1.889904737472534180e-01 6.453187465667724609e-01 1.638271659612655640e-01 -4.231869280338287354e-01 3.211078047752380371e-02
-2.912445068359375000e-01 -4.291008785367012024e-02 -1.673790067434310913e-01 3.721691071987152100e-01 5.588038563728332520e-01 1.476462185382843018e-01 -2.076392024755477905e-01 6.079759001731872559e-01
-4.617735743522644043e-01 4.314402043819427490e-01 -2.978117167949676514e-01 2.019076794385910034e-01 3.667143285274505615e-01 -6.003943085670471191e-02 -1.462963223457336426e-01 5.582823157310485840e-01
-3.969554603099822998e-01 -2.176288962364196777e-01 3.705088496208190918e-01 -1.253836974501609802e-02 5.773665308952331543e-01 -1.296115070581436157e-01 -4.447759389877319336e-01 -3.311389684677124023e-01
-4.663819074630737305e-01 2.988739609718322754e-01 4.371244311332702637e-01 -3.253343999385833740e-01 4.959622919559478760e-01 -2.131422907114028931e-01 -1.552843451499938965e-01 2.841137051582336426e-01
-4.219396412372589111e-01 -1.197105869650840759e-01 2.880688905715942383e-01 1.968175470829010010e-01 4.877891838550567627e-01 -2.252766937017440796e-01 -4.717271625995635986e-01 -4.179726839065551758e-01
-6.622327566146850586e-01 9.197418391704559326e-02 -3.249638378620147705e-01 2.155852019786834717e-01 3.458082079887390137e-01 -3.456926345825195312e-01 -3.188814520835876465e-01 -2.452306896448135376e-01
-4.500614404678344727e-01 5.455594062805175781e-01 -1.808017194271087646e-01 -1.087875068187713623e-01 4.689023196697235107e-01 4.827842861413955688e-02 2.105618081986904144e-02 4.823299050331115723e-01
7.354664802551269531e-02 -5.214078351855278015e-02 3.778365999460220337e-02 -2.306211888790130615e-01 8.725221753120422363e-01 -3.131410852074623108e-02 -2.506571412086486816e-01 3.348941802978515625e-01
-4.423916935920715332e-01 -8.870099484920501709e-02 -7.359687238931655884e-02 -4.240329861640930176e-01 6.563737988471984863e-01 1.587608903646469116e-01 -2.855585515499114990e-01 2.713409960269927979e-01
-4.394131302833557129e-01 4.709177017211914062e-01 4.067517817020416260e-01 5.072823762893676758e-01 2.156389355659484863e-01 -2.675726711750030518e-01 1.582737714052200317e-01 1.386512368917465210e-01
-2.796183526515960693e-01 7.210630178451538086e-01 -1.467693299055099487e-01 2.641195952892303467e-01 3.472366929054260254e-01 -3.188266158103942871e-01 2.950727939605712891e-01 -3.591192513704299927e-02
6.617888063192367554e-02 2.951426506042480469e-01 -4.606669843196868896e-01 4.234340786933898926e-01 5.786381363868713379e-01 -4.677459597587585449e-02 4.207683801651000977e-01 -5.426597967743873596e-02
-1.629175990819931030e-01 2.453723400831222534e-01 6.293687224388122559e-01 3.482653200626373291e-01 4.619552791118621826e-01 -2.045304477214813232e-01 2.831515073776245117e-01 2.458585053682327271e-01
-5.095388293266296387e-01 -1.267106831073760986e-01 1.819872260093688965e-01 -1.620505601167678833e-01 4.620904326438903809e-01 -4.651345908641815186e-01 -3.475807309150695801e-01 3.380011022090911865e-01
-5.554950833320617676e-01 5.971657857298851013e-02 -7.169730961322784424e-02 -7.174686342477798462e-02 4.336827993392944336e-01 -3.738192021846771240e-01 -3.253670930862426758e-01 4.938478171825408936e-01
2.011684179306030273e-01 7.333799451589584351e-02 -7.973588258028030396e-02 4.666143059730529785e-01 7.189201116561889648e-01 3.623346090316772461e-01 2.128292471170425415e-01 -1.914083361625671387e-01
-3.501408696174621582e-01 -1.915176026523113251e-02 2.931279540061950684e-01 -1.814911365509033203e-01 6.345107555389404297e-01 -1.357569098472595215e-01 4.428028166294097900e-01 -3.755840361118316650e-01
-6.510864496231079102e-01 3.594398032873868942e-03 -2.354107946157455444e-01 3.553777933120727539e-01 2.835919559001922607e-01 -1.527504175901412964e-01 -3.413279354572296143e-01 -4.172529876232147217e-01
-2.548694014549255371e-01 -3.668043017387390137e-02 2.522149682044982910e-01 -3.191190958023071289e-02 6.552963256835937500e-01 -7.449657469987869263e-02 -4.181399643421173096e-01 -5.091771483421325684e-01
-2.782784700393676758e-01 -4.181178212165832520e-01 -1.597837209701538086e-01 -1.991050094366073608e-01 7.435529828071594238e-01 1.489137262105941772e-01 -2.884260714054107666e-01 1.559779793024063110e-01
-2.278882861137390137e-01 2.227074801921844482e-01 -4.517831206321716309e-01 6.017612218856811523e-01 4.585144817829132080e-01 2.852097451686859131e-01 1.943613290786743164e-01 -5.373387411236763000e-02
-5.740908384323120117e-01 -3.865068852901458740e-01 -1.166596710681915283e-01 8.484034240245819092e-02 4.699341952800750732e-01 -3.445192798972129822e-02 2.500436007976531982e-01 -4.644114673137664795e-01
-7.192854285240173340e-01 -4.627173766493797302e-02 1.292086988687515259e-01 6.094192340970039368e-02 3.958549499511718750e-01 -1.699096709489822388e-02 -1.398689001798629761e-01 -5.324710011482238770e-01
8.618825674057006836e-02 5.142256245017051697e-02 1.028899624943733215e-01 -1.401008963584899902e-01 7.346265316009521484e-01 -3.838176727294921875e-01 3.574355542659759521e-01 -3.807364702224731445e-01
-2.744254171848297119e-01 -1.043716818094253540e-02 -6.100967898964881897e-02 -1.885620504617691040e-01 7.587276697158813477e-01 4.332773983478546143e-01 5.173313245177268982e-02 3.452977836132049561e-01
-1.157406941056251526e-01 -3.637647926807403564e-01 9.571794420480728149e-02 -3.292597532272338867e-01 8.214863538742065430e-01 2.653798833489418030e-02 -2.429065108299255371e-01 4.645137488842010498e-02
-4.121686220169067383e-01 6.105175018310546875e-01 -3.106174468994140625e-01 1.945143043994903564e-01 3.786349594593048096e-01 -3.676656186580657959e-01 2.039910107851028442e-01 -5.396066978573799133e-02
-1.494144052267074585e-01 -2.123481035232543945e-01 1.731475293636322021e-01 -3.396679461002349854e-01 7.920390367507934570e-01 6.778166443109512329e-02 8.135140687227249146e-02 3.856049180030822754e-01
-3.692919313907623291e-01 2.019688338041305542e-01 2.896592319011688232e-01 5.892607569694519043e-01 2.842350602149963379e-01 -4.274332821369171143e-01 2.277319133281707764e-01 2.763163447380065918e-01
-3.215594291687011719e-01 -3.096869885921478271e-01 2.273107767105102539e-01 5.945671722292900085e-02 6.052740216255187988e-01 4.937563091516494751e-03 5.575008988380432129e-01 -2.613427340984344482e-01
-3.517448008060455322e-01 5.200266465544700623e-02 3.255718154832720757e-03 3.820113241672515869e-01 3.987398445606231689e-01 -5.797728896141052246e-01 3.474747240543365479e-01 3.343042731285095215e-01
-4.087094664573669434e-01 -2.685720622539520264e-01 -2.192497849464416504e-01 -3.498967587947845459e-01 7.233731746673583984e-01 6.902740895748138428e-02 -2.457536458969116211e-01 4.357960075139999390e-02
-3.010154068470001221e-01 -4.214710593223571777e-01 -1.974601745605468750e-01 -1.742627173662185669e-01 7.336323857307434082e-01 1.273061335086822510e-01 -2.691107094287872314e-01 1.885472387075424194e-01
-4.169439971446990967e-01 -2.576391696929931641e-01 1.992750167846679688e-01 -3.296219408512115479e-01 6.991028189659118652e-01 -6.838361173868179321e-02 -8.245638757944107056e-02 -3.334642946720123291e-01
-1.193103417754173279e-01 3.353334665298461914e-01 -2.633351087570190430e-01 6.997333168983459473e-01 3.660636246204376221e-01 1.974074095487594604e-01 -2.882722020149230957e-01 -2.413948774337768555e-01
-5.738505125045776367e-01 2.531067132949829102e-01 3.672933280467987061e-01 -4.101428985595703125e-01 4.917538464069366455e-01 -6.996206939220428467e-02 1.746429502964019775e-01 1.621552705764770508e-01
1.712733507156372070e-02 -1.943823136389255524e-02 2.061555534601211548e-01 1.659864187240600586e-01 6.760709285736083984e-01 -7.886902242898941040e-02 5.491654276847839355e-01 4.054654538631439209e-01
-2.271943688392639160e-01 2.701915428042411804e-02 -8.735766634345054626e-03 -8.830825984477996826e-02 6.796259284019470215e-01 -1.427329629659652710e-01 -4.526486396789550781e-01 -5.026160478591918945e-01
-4.673019647598266602e-01 2.040606439113616943e-01 1.637628525495529175e-01 4.673995971679687500e-01 2.651088535785675049e-01 -4.314713478088378906e-01 3.403208851814270020e-01 3.499127030372619629e-01
-3.550074398517608643e-01 9.503382607363164425e-04 -1.301546990871429443e-01 -2.555442452430725098e-01 6.509419679641723633e-01 -3.143598735332489014e-01 2.758228452876210213e-03 -5.188164114952087402e-01
-5.319855213165283203e-01 1.136576309800148010e-01 3.195185363292694092e-01 -3.944963514804840088e-01 5.228879451751708984e-01 2.790144830942153931e-02 -2.348637580871582031e-01 3.420564532279968262e-01
-2.714223861694335938e-01 -1.260579824447631836e-01 1.171373054385185242e-01 -5.159821361303329468e-02 6.659775972366333008e-01 -5.131742730736732483e-02 4.520241916179656982e-01 -4.935284256935119629e-01
-3.035351932048797607e-01 1.594799011945724487e-01 1.693411171436309814e-01 4.478443861007690430e-01 4.478571414947509766e-01 1.007756739854812622e-01 5.207774043083190918e-01 4.138245284557342529e-01
-8.300663530826568604e-02 -1.194364354014396667e-01 2.565524578094482422e-01 6.054449677467346191e-01 5.652153491973876953e-01 -8.472920209169387817e-02 -2.352863736450672150e-02 4.682533144950866699e-01
-4.327834844589233398e-01 7.089550495147705078e-01 -2.211448252201080322e-01 -4.126816242933273315e-02 4.118067622184753418e-01 1.001607254147529602e-01 -6.170156970620155334e-02 2.757699191570281982e-01
-2.118949294090270996e-01 -6.089089810848236084e-02 -8.446055650711059570e-02 -1.570899635553359985e-01 7.366260886192321777e-01 -5.895954370498657227e-02 -3.013901412487030029e-01 -5.316501855850219727e-01
-1.993487328290939331e-01 2.839678227901458740e-01 2.974815070629119873e-01 6.647373437881469727e-01 4.047600924968719482e-01 1.068399697542190552e-01 2.924778163433074951e-01 2.974266111850738525e-01
-2.355556637048721313e-01 -3.880860516801476479e-03 -6.930691003799438477e-02 8.282129764556884766e-01 4.133670926094055176e-01 1.068626642227172852e-01 -2.286464720964431763e-01 1.385175287723541260e-01
-2.618135213851928711e-01 3.528851568698883057e-01 -1.762048751115798950e-01 3.999129533767700195e-01 4.527833461761474609e-01 3.146703243255615234e-01 3.897193074226379395e-01 4.000449776649475098e-01
1.454197168350219727e-01 1.808734089136123657e-01 -2.504351139068603516e-01 4.638453125953674316e-01 6.822515130043029785e-01 2.991834878921508789e-01 2.660884261131286621e-01 -2.061236202716827393e-01
-8.359435796737670898e-01 2.684378921985626221e-01 -3.061957359313964844e-01 -7.384954392910003662e-02 2.368833720684051514e-01 1.014091968536376953e-01 1.519176661968231201e-01 -2.011300027370452881e-01
-2.850063741207122803e-01 1.860606521368026733e-01 -2.326224893331527710e-01 8.227435946464538574e-01 3.356724679470062256e-01 1.759730875492095947e-01 -5.224142596125602722e-02 -8.222545683383941650e-02
-3.529404997825622559e-01 7.558787241578102112e-03 -2.890844941139221191e-01 -4.388552308082580566e-01 6.994206905364990234e-01 2.326503843069076538e-01 -2.356729954481124878e-01 1.883618719875812531e-02
-2.385641485452651978e-01 1.823444664478302002e-01 -4.774218797683715820e-01 -1.940412372350692749e-01 6.120762228965759277e-01 -3.253346383571624756e-01 -3.882981240749359131e-01 -1.140118911862373352e-01
-4.850989878177642822e-01 5.128998160362243652e-01 4.715334177017211914e-01 4.765304028987884521e-01 1.720773726701736450e-01 -1.242022141814231873e-01 7.434241473674774170e-02 4.030205309391021729e-02
-8.001143336296081543e-01 8.816888183355331421e-02 -1.721580624580383301e-01 9.420856833457946777e-02 2.223071008920669556e-01 -4.407644271850585938e-01 1.650081574916839600e-01 -2.064176052808761597e-01
-2.840366363525390625e-01 -1.121412962675094604e-01 3.626005351543426514e-01 -2.017301619052886963e-01 6.605474352836608887e-01 2.745273709297180176e-01 8.996623568236827850e-03 -4.720214605331420898e-01
-4.649421870708465576e-01 2.161231487989425659e-01 -3.122992217540740967e-01 -2.624841928482055664e-01 6.124982237815856934e-01 4.981690272688865662e-02 -1.743949204683303833e-01 4.032881259918212891e-01
-4.149334877729415894e-02 3.515287339687347412e-01 3.448125422000885010e-01 4.622486233711242676e-01 5.625350475311279297e-01 -3.505815565586090088e-01 3.597474470734596252e-02 3.185737729072570801e-01
-4.283088743686676025e-01 1.522551923990249634e-01 -3.256265223026275635e-01 9.335616976022720337e-02 5.253520011901855469e-01 1.446908712387084961e-01 -6.036669388413429260e-02 6.148557066917419434e-01
-2.399706095457077026e-01 2.234633564949035645e-01 3.057186603546142578e-01 5.185953974723815918e-01 3.827099800109863281e-01 1.201343089342117310e-01 -4.808638393878936768e-01 3.714084327220916748e-01
-4.496817886829376221e-01 1.168414056301116943e-01 -8.187016099691390991e-02 4.228805303573608398e-01 3.998467624187469482e-01 -2.219679206609725952e-01 4.041415154933929443e-01 4.755271375179290771e-01
-4.098544716835021973e-01 -2.543322741985321045e-01 -2.966126054525375366e-02 -2.529049292206764221e-02 6.327202320098876953e-01 1.500212699174880981e-01 -3.574109673500061035e-01 -4.639304876327514648e-01
-4.256260991096496582e-01 -7.462923228740692139e-02 2.123478651046752930e-01 2.840339243412017822e-01 4.152372181415557861e-01 -3.881610929965972900e-01 -4.643701016902923584e-01 -3.857142329216003418e-01
1.019193790853023529e-03 7.605465054512023926e-01 -2.020096778869628906e-01 3.728416860103607178e-01 4.197257459163665771e-01 -1.910545229911804199e-01 4.022445157170295715e-02 -1.657097637653350830e-01
-8.950749039649963379e-01 1.997455060482025146e-01 4.211267828941345215e-02 1.071206852793693542e-01 1.739397346973419189e-01 -9.933423250913619995e-02 5.742562934756278992e-02 -3.198036849498748779e-01
-2.119544446468353271e-01 6.233062744140625000e-01 5.614703893661499023e-01 1.206692159175872803e-01 4.123018682003021240e-01 -1.634226590394973755e-01 7.086326926946640015e-02 -1.871715486049652100e-01
-2.909715175628662109e-01 2.801446020603179932e-01 6.350190043449401855e-01 2.881804108619689941e-01 3.678015172481536865e-01 -7.979576289653778076e-02 3.772142231464385986e-01 2.581116259098052979e-01
-3.770928978919982910e-01 5.771746635437011719e-01 5.239570736885070801e-01 4.036587178707122803e-01 2.714862525463104248e-01 -7.939007878303527832e-02 5.342622101306915283e-02 6.585728377103805542e-02
-2.622306942939758301e-01 -8.576449006795883179e-02 -2.030411958694458008e-01 -1.681273281574249268e-01 8.068209886550903320e-01 3.111626803874969482e-01 -7.979837059974670410e-02 3.166022598743438721e-01
-5.417715907096862793e-01 5.084832310676574707e-01 -4.012826681137084961e-01 2.357327938079833984e-02 3.336811959743499756e-01 -2.408130168914794922e-01 -2.995750606060028076e-01 1.651230752468109131e-01
-8.221972584724426270e-01 1.369018703699111938e-01 2.313876450061798096e-01 4.172357916831970215e-02 2.460813671350479126e-01 -1.879371255636215210e-01 -1.417324393987655640e-01 -3.660654425621032715e-01
-3.869212567806243896e-01 1.462303251028060913e-01 2.486576735973358154e-01 4.156964123249053955e-01 4.252984821796417236e-01 5.906591415405273438e-01 1.796438395977020264e-01 1.795708537101745605e-01
-2.724903523921966553e-01 -1.154065206646919250e-01 3.976928889751434326e-01 -1.929410248994827271e-01 6.949660181999206543e-01 1.810777485370635986e-01 1.458980049937963486e-02 -4.484026134014129639e-01
-1.240128353238105774e-01 -2.941939234733581543e-02 3.742171227931976318e-01 2.399654090404510498e-01 5.773941278457641602e-01 2.244673073291778564e-01 -1.285156607627868652e-01 6.211664676666259766e-01
-8.506134897470474243e-02 -1.740912497043609619e-01 5.918012261390686035e-01 3.563695251941680908e-01 4.691182374954223633e-01 -1.650730520486831665e-01 -4.469530284404754639e-01 1.952969431877136230e-01
1.143341064453125000e-01 6.999955046921968460e-03 8.096082508563995361e-02 7.163091301918029785e-01 5.729938745498657227e-01 2.166318446397781372e-01 -2.737798392772674561e-01 -1.304554194211959839e-01
3.077533543109893799e-01 1.500369012355804443e-01 -1.250783056020736694e-01 4.031080901622772217e-01 7.705005407333374023e-01 2.374003380537033081e-01 -8.453647792339324951e-02 -2.178525924682617188e-01
-4.319490194320678711e-01 3.968217670917510986e-01 -3.407917022705078125e-01 2.340995967388153076e-01 4.061583876609802246e-01 -8.830537647008895874e-02 -4.221427440643310547e-02 5.571951270103454590e-01
-3.573673069477081299e-01 6.113630160689353943e-02 -7.696498930454254150e-02 8.531392216682434082e-01 2.898539900779724121e-01 1.940267533063888550e-02 -1.939963847398757935e-01 1.129353791475296021e-01
-3.041836023330688477e-01 5.856635570526123047e-01 6.008605957031250000e-01 1.271024346351623535e-01 3.975354135036468506e-01 -5.144148692488670349e-02 1.630366295576095581e-01 4.540027119219303131e-03
-1.623816490173339844e-01 5.203801989555358887e-01 -2.942373752593994141e-01 5.331619083881378174e-02 4.797871708869934082e-01 -4.486463665962219238e-01 -3.168427050113677979e-01 -2.855693399906158447e-01
-3.363058865070343018e-01 4.924976825714111328e-01 1.595397107303142548e-02 1.308282315731048584e-01 3.957876265048980713e-01 -4.125681221485137939e-01 5.277305841445922852e-01 1.470166146755218506e-01
-6.534002423286437988e-01 1.057587284594774246e-02 2.505823075771331787e-01 1.419428437948226929e-01 2.741954624652862549e-01 5.352262407541275024e-02 2.410746663808822632e-01 -5.948548316955566406e-01
-4.188559651374816895e-01 -1.804300993680953979e-01 3.007438480854034424e-01 -5.768382921814918518e-02 5.840735435485839844e-01 -3.786534816026687622e-02 4.733730554580688477e-01 -3.627294898033142090e-01
5.118506774306297302e-02 6.573847532272338867e-01 4.694795906543731689e-01 -1.136585474014282227e-01 5.178008079528808594e-01 1.339739561080932617e-01 -1.103689968585968018e-01 -1.834338307380676270e-01
-1.360779255628585815e-01 2.062088847160339355e-01 2.741497755050659180e-01 2.765987515449523926e-01 5.414105653762817383e-01 -1.492431610822677612e-01 5.791650414466857910e-01 3.694112300872802734e-01
1.984690129756927490e-01 4.096638038754463196e-02 2.220212817192077637e-01 4.368747472763061523e-01 6.498805880546569824e-01 4.680953621864318848e-01 1.531463265419006348e-01 -2.320929318666458130e-01
-1.670787185430526733e-01 -3.369581103324890137e-01 1.364448368549346924e-01 2.500443756580352783e-01 6.954569220542907715e-01 -4.324945807456970215e-02 8.846472203731536865e-02 5.329612493515014648e-01
-6.357092857360839844e-01 -1.559740751981735229e-01 5.269968509674072266e-02 3.319070041179656982e-01 3.500187098979949951e-01 -1.010744646191596985e-01 -1.992616802453994751e-01 -5.349502563476562500e-01
5.233762413263320923e-02 6.905527710914611816e-01 2.727470360696315765e-02 2.708320021629333496e-01 4.933791756629943848e-01 -4.152093529701232910e-01 2.855141460895538330e-02 -1.722407042980194092e-01
-3.361353576183319092e-01 1.110105440020561218e-01 3.487533330917358398e-01 -5.145196318626403809e-01 6.424226164817810059e-01 -1.370118707418441772e-01 -3.276808932423591614e-02 2.361722439527511597e-01
-3.933513164520263672e-02 2.080558799207210541e-02 2.501687109470367432e-01 -5.422804504632949829e-02 7.117344141006469727e-01 -1.415943801403045654e-01 3.954913914203643799e-01 4.994662702083587646e-01
-3.502967059612274170e-01 3.244073092937469482e-01 1.315903514623641968e-01 7.252779603004455566e-01 2.478033900260925293e-01 -3.722149878740310669e-02 -2.554927170276641846e-01 3.172371685504913330e-01
-3.810423612594604492e-01 -3.108905553817749023e-01 2.207438498735427856e-01 4.133076593279838562e-02 6.069726347923278809e-01 -1.677357964217662811e-02 5.188252925872802734e-01 -2.642745077610015869e-01
-3.408398926258087158e-01 -2.089990824460983276e-01 4.472997486591339111e-01 8.340559154748916626e-02 5.132209062576293945e-01 -3.102091550827026367e-01 -4.498235583305358887e-01 -2.667347788810729980e-01
-4.828518033027648926e-01 1.348281502723693848e-01 3.311194777488708496e-01 -3.545962274074554443e-01 5.231262445449829102e-01 -2.386869788169860840e-01 -9.509212523698806763e-02 4.166794717311859131e-01
-1.617925763130187988e-01 6.362238526344299316e-01 5.130728483200073242e-01 1.096712723374366760e-01 4.392233788967132568e-01 -2.026479691267013550e-01 -1.583271101117134094e-02 -2.440021038055419922e-01
7.702367752790451050e-02 6.348631381988525391e-01 -3.811783157289028168e-03 2.971590757369995117e-01 5.607370138168334961e-01 -2.320133149623870850e-01 2.983077764511108398e-01 -2.132005691528320312e-01
-1.897950768470764160e-01 -5.604999512434005737e-02 -4.479323923587799072e-01 3.131811618804931641e-01 5.945466160774230957e-01 4.110731557011604309e-02 5.403634309768676758e-01 1.222378984093666077e-01
-7.538374513387680054e-03 5.894531607627868652e-01 4.166167080402374268e-01 -7.686731219291687012e-02 5.616754889488220215e-01 -2.152812927961349487e-01 -3.333503305912017822e-01 -7.895940914750099182e-03
-4.280579984188079834e-01 -6.388382613658905029e-02 4.825030267238616943e-02 -2.846738994121551514e-01 5.077237486839294434e-01 -5.854147076606750488e-01 -7.868153601884841919e-02 3.501904308795928955e-01
-2.627106755971908569e-02 -1.707485467195510864e-01 3.043440282344818115e-01 2.335057854652404785e-01 6.760160923004150391e-01 1.267804112285375595e-02 3.515661656856536865e-01 4.921861290931701660e-01
-1.065604109317064285e-02 9.785139560699462891e-02 5.666921734809875488e-01 5.249117612838745117e-01 4.959306418895721436e-01 -3.214139044284820557e-01 1.924455612897872925e-01 8.573086559772491455e-02
-6.636364459991455078e-01 7.597190141677856445e-02 1.384339630603790283e-01 -2.652571201324462891e-01 4.027393758296966553e-01 -2.478243112564086914e-01 -8.683140575885772705e-02 4.828397929668426514e-01
-8.729562163352966309e-02 -7.394297420978546143e-02 2.847931683063507080e-01 3.075917363166809082e-01 6.302540898323059082e-01 3.522692993283271790e-02 3.951251506805419922e-01 5.065640211105346680e-01
-4.032904207706451416e-01 5.718427896499633789e-01 -1.969632357358932495e-01 2.134856283664703369e-01 3.141534328460693359e-01 -3.493715524673461914e-01 3.992130458354949951e-01 2.141453623771667480e-01
-6.098315119743347168e-01 -1.014136001467704773e-01 -5.606354475021362305e-01 -1.702823489904403687e-01 4.811198711395263672e-01 9.435234242118895054e-04 -1.024530082941055298e-01 -1.803849339485168457e-01
-2.337581366300582886e-01 7.550224661827087402e-01 2.311715781688690186e-01 -6.414490938186645508e-02 5.039556026458740234e-01 -2.879004925489425659e-02 2.143291383981704712e-01 1.304078251123428345e-01
-4.274028837680816650e-01 5.110635161399841309e-01 -1.663757711648941040e-01 2.824185788631439209e-01 3.820620477199554443e-01 4.606714546680450439e-01 -3.898341581225395203e-02 2.983128428459167480e-01
5.594061687588691711e-02 5.076625943183898926e-01 7.276549935340881348e-02 5.556275248527526855e-01 4.614903926849365234e-01 3.773371577262878418e-01 -2.623883187770843506e-01 -3.046862967312335968e-02
-3.470428884029388428e-01 1.215690523386001587e-01 -8.096171915531158447e-02 1.980185955762863159e-01 5.136268138885498047e-01 1.044917553663253784e-01 1.891692578792572021e-01 7.130919098854064941e-01
4.080152511596679688e-01 3.157880604267120361e-01 1.958552151918411255e-01 -6.267454475164413452e-03 7.843744754791259766e-01 -7.845857180655002594e-03 -2.751354873180389404e-01 -6.632255017757415771e-02
6.843812763690948486e-02 7.517014443874359131e-02 4.856034219264984131e-01 3.948367834091186523e-01 4.571372568607330322e-01 -5.608718991279602051e-01 -2.643848359584808350e-01 -6.714045256376266479e-02
-6.322164088487625122e-02 8.225169181823730469e-01 9.162678569555282593e-02 2.520183324813842773e-01 4.815800487995147705e-01 5.352297425270080566e-02 -6.159300729632377625e-02 9.477655589580535889e-02
-3.666183054447174072e-01 -2.502667605876922607e-01 2.076910585165023804e-01 1.505457330495119095e-02 6.063382625579833984e-01 2.149921841919422150e-03 5.258350372314453125e-01 -3.397676348686218262e-01
-5.913231372833251953e-01 3.621057569980621338e-01 4.601467847824096680e-01 -3.029905259609222412e-01 4.362585246562957764e-01 -8.633417636156082153e-02 -1.333543658256530762e-01 -1.093310862779617310e-02
-2.017894238233566284e-01 -1.004270836710929871e-01 1.279562711715698242e-01 -7.500628381967544556e-02 6.115347743034362793e-01 -3.607847392559051514e-01 5.949501991271972656e-01 -2.628506124019622803e-01
-5.750696659088134766e-01 6.115205883979797363e-01 4.261665642261505127e-01 1.877965405583381653e-02 2.839884757995605469e-01 -1.753664314746856689e-01 -9.753203019499778748e-03 4.323073849081993103e-02
-4.844143092632293701e-01 6.308648735284805298e-02 2.694167778827250004e-04 -2.309465259313583374e-01 4.644471406936645508e-01 -5.081309080123901367e-01 -1.611271947622299194e-01 4.562416076660156250e-01
-2.547216713428497314e-01 7.032525539398193359e-01 -2.109673470258712769e-01 2.533806860446929932e-01 3.657873570919036865e-01 -2.936420440673828125e-01 3.010090887546539307e-01 -1.456401348114013672e-01
-3.763397037982940674e-01 -1.260359678417444229e-02 1.522448956966400146e-01 2.817791104316711426e-01 4.734604954719543457e-01 -1.660990566015243530e-01 -4.558188021183013916e-01 -5.441573858261108398e-01
-5.818151831626892090e-01 1.395464837551116943e-01 -1.109974384307861328e-01 6.465213894844055176e-01 2.275104522705078125e-01 1.015603467822074890e-01 -1.056414097547531128e-01 3.721181154251098633e-01
-4.514600634574890137e-01 6.496595740318298340e-01 4.391739368438720703e-01 3.330751955509185791e-01 1.949936598539352417e-01 -1.714388877153396606e-01 6.157589610666036606e-03 5.349437519907951355e-02
-3.137211799621582031e-01 3.688176274299621582e-01 4.244129359722137451e-01 -3.633188605308532715e-01 5.493240952491760254e-01 -1.883621066808700562e-01 2.363971807062625885e-02 3.400436639785766602e-01
-2.025548219680786133e-01 -1.341571211814880371e-01 2.513707429170608521e-02 -1.490536928176879883e-01 7.398680448532104492e-01 5.287879109382629395e-01 1.885702461004257202e-02 3.012433350086212158e-01
-7.654277682304382324e-01 1.077471897006034851e-01 -1.102030724287033081e-01 2.304277420043945312e-01 1.708666533231735229e-01 -4.880950152873992920e-01 1.852215230464935303e-01 -1.884942054748535156e-01
-2.352913320064544678e-01 -1.578377336263656616e-01 2.045769095420837402e-01 -8.548952639102935791e-02 7.096139788627624512e-01 1.305492073297500610e-01 -9.614336490631103516e-02 -5.837177038192749023e-01
-3.408075869083404541e-01 -2.696964740753173828e-01 1.627870798110961914e-01 1.084035914391279221e-02 6.184639334678649902e-01 -1.067354381084442139e-01 5.647830367088317871e-01 -2.676323354244232178e-01
-5.280011296272277832e-01 1.454069763422012329e-01 -3.834052383899688721e-01 -2.761951386928558350e-01 4.972693324089050293e-01 1.784623265266418457e-01 -4.445000588893890381e-01 9.080305695533752441e-03
-1.386206150054931641e-01 -1.794925332069396973e-01 -1.897985041141510010e-01 4.148174226284027100e-01 6.508924961090087891e-01 1.348840445280075073e-01 3.498068153858184814e-01 4.198215603828430176e-01
-4.551928937435150146e-01 6.225183010101318359e-01 7.487948238849639893e-02 2.127523869276046753e-01 2.204858660697937012e-01 3.020673096179962158e-01 -4.406056702136993408e-01 1.428559720516204834e-01
-4.527617990970611572e-01 -1.935551762580871582e-01 1.905402839183807373e-01 -1.897059231996536255e-01 6.321479678153991699e-01 -2.407064586877822876e-01 3.297331631183624268e-01 -3.449272513389587402e-01
-1.935493350028991699e-01 -4.911930114030838013e-02 -6.384816765785217285e-02 -3.194684684276580811e-01 7.655324935913085938e-01 2.851686775684356689e-01 -5.679160729050636292e-02 4.282555878162384033e-01
-1.268493533134460449e-01 -1.360142379999160767e-01 1.708812415599822998e-01 -1.612441992620006204e-04 6.856892704963684082e-01 -1.664777398109436035e-01 6.077640652656555176e-01 -2.625785171985626221e-01
-6.066290140151977539e-01 4.476962685585021973e-01 -4.810187220573425293e-01 8.471079170703887939e-02 2.916252315044403076e-01 3.049654662609100342e-01 -1.222048178315162659e-01 5.570124834775924683e-03
-1.610152572393417358e-01 2.105443030595779419e-01 -4.488908350467681885e-01 5.202227234840393066e-01 5.308634638786315918e-01 2.940425463020801544e-02 3.201647996902465820e-01 2.691179513931274414e-01
-1.449715793132781982e-01 -1.329822093248367310e-01 -1.557655930519104004e-01 4.347571730613708496e-01 6.090981960296630859e-01 2.724022418260574341e-02 4.515415728092193604e-01 4.151982665061950684e-01
-4.292811751365661621e-01 5.428900718688964844e-01 4.616172909736633301e-01 4.238219857215881348e-01 2.644477188587188721e-01 -2.210373729467391968e-01 9.610181301832199097e-02 1.570506393909454346e-02
-1.716704964637756348e-01 2.201226651668548584e-01 2.516562640666961670e-01 4.765357673168182373e-01 4.929877519607543945e-01 5.421847701072692871e-01 2.928714156150817871e-01 9.425023198127746582e-02
2.260724902153015137e-01 6.906793117523193359e-01 1.127137988805770874e-01 3.079567253589630127e-01 5.486761331558227539e-01 1.721822470426559448e-01 -9.376937150955200195e-02 -1.575647741556167603e-01
-1.099338307976722717e-01 -2.795534729957580566e-01 -3.951809555292129517e-02 -2.596781253814697266e-01 8.449087738990783691e-01 1.134182438254356384e-01 -1.193978264927864075e-01 3.158791065216064453e-01
-3.302884995937347412e-01 8.422616869211196899e-02 -1.368568986654281616e-01 1.238933205604553223e-01 4.475281536579132080e-01 -3.608013391494750977e-01 6.161754727363586426e-01 3.736372292041778564e-01
-5.393918156623840332e-01 3.525737524032592773e-01 -2.378823757171630859e-01 -1.009378060698509216e-01 3.778548240661621094e-01 -2.857080996036529541e-01 -2.767449617385864258e-01 4.658117294311523438e-01
-2.406882345676422119e-01 1.435870826244354248e-01 -2.316270470619201660e-01 -2.644291818141937256e-01 7.408189177513122559e-01 3.259339034557342529e-01 -1.206791624426841736e-01 3.581466376781463623e-01
-6.740809082984924316e-01 5.161005258560180664e-01 -2.063132226467132568e-01 1.859766840934753418e-01 2.222750931978225708e-01 -3.039592206478118896e-01 1.847862154245376587e-01 -1.617382466793060303e-01
-5.052548646926879883e-01 2.774062752723693848e-01 -5.519675612449645996e-01 -6.225895881652832031e-02 4.179761707782745361e-01 -4.732355475425720215e-02 -3.639380335807800293e-01 -2.232141196727752686e-01
-5.911900997161865234e-01 5.566006526350975037e-02 -6.404981948435306549e-03 5.714367032051086426e-01 2.415257990360260010e-01 -4.239568486809730530e-02 -4.163647536188364029e-03 5.105545520782470703e-01
-6.574645638465881348e-01 -7.801725878380239010e-04 -1.197674944996833801e-01 -3.332439363002777100e-01 5.158000588417053223e-01 -2.631661295890808105e-01 1.611852049827575684e-01 -2.847058475017547607e-01
-5.840156078338623047e-01 -8.451150357723236084e-02 1.663418710231781006e-01 -8.304959535598754883e-02 4.833601713180541992e-01 -2.376179397106170654e-01 4.067356586456298828e-01 -4.020988345146179199e-01
-1.151685863733291626e-01 5.678398534655570984e-02 -1.603789329528808594e-01 -5.938141047954559326e-02 7.655233740806579590e-01 1.413974016904830933e-01 -2.565019428730010986e-01 5.314620733261108398e-01
-4.461764544248580933e-02 4.710113704204559326e-01 6.298255324363708496e-01 3.459737300872802734e-01 4.175391197204589844e-01 2.577752768993377686e-01 -1.204171031713485718e-01 6.702425330877304077e-02
-3.454094827175140381e-01 5.063421726226806641e-01 3.033163547515869141e-01 3.494367301464080811e-01 3.050888478755950928e-01 4.588293135166168213e-01 -2.954865694046020508e-01 1.388788074254989624e-01
-1.414553821086883545e-01 2.443701475858688354e-01 -5.521755218505859375e-01 3.170901536941528320e-02 6.283375024795532227e-01 -3.093311488628387451e-01 -3.002335429191589355e-01 -1.836747676134109497e-01
-4.633507728576660156e-01 4.294846057891845703e-01 -3.301512300968170166e-01 1.735090464353561401e-02 4.564694166183471680e-01 5.162129178643226624e-02 -1.796625107526779175e-01 4.982374906539916992e-01
2.770591676235198975e-01 1.447197049856185913e-01 3.898336589336395264e-01 2.525129318237304688e-01 7.037173509597778320e-01 -1.127036437392234802e-01 -3.925918936729431152e-01 1.565654724836349487e-01
6.932377815246582031e-02 4.818364381790161133e-01 -3.409579992294311523e-01 3.097371757030487061e-01 4.903160333633422852e-01 -5.113263130187988281e-01 -1.028101295232772827e-01 -1.959694474935531616e-01
-2.998741567134857178e-01 6.995983719825744629e-01 2.335699349641799927e-01 2.136771827936172485e-01 3.235431015491485596e-01 3.845826387405395508e-01 -2.241817712783813477e-01 1.326020359992980957e-01
-1.867436021566390991e-01 -2.728168368339538574e-01 1.043553352355957031e-01 -9.472312778234481812e-02 7.567992210388183594e-01 1.336905509233474731e-01 5.466524511575698853e-02 -5.265251994132995605e-01
2.822503149509429932e-01 4.147099703550338745e-02 1.216950267553329468e-01 -4.495814442634582520e-02 7.790862917900085449e-01 -3.210609033703804016e-02 -5.365155339241027832e-01 7.699967175722122192e-02
3.405487239360809326e-01 -9.280422702431678772e-03 5.001306533813476562e-01 1.701884120702743530e-01 7.342786788940429688e-01 -1.277333348989486694e-01 1.380952745676040649e-01 1.740529239177703857e-01
5.050262808799743652e-02 7.863770723342895508e-01 1.960382014513015747e-01 3.086095154285430908e-01 4.495151042938232422e-01 -1.342430114746093750e-01 1.746733672916889191e-02 -1.581127345561981201e-01
-2.156372517347335815e-01 7.312439084053039551e-01 3.137759864330291748e-01 9.037533774971961975e-03 4.919203221797943115e-01 -4.900754243135452271e-02 2.748911082744598389e-01 1.713272742927074432e-02
-3.692793250083923340e-01 6.819998621940612793e-01 2.333356887102127075e-01 2.571731209754943848e-01 2.665035128593444824e-01 2.639641761779785156e-01 -3.525506258010864258e-01 1.137212961912155151e-01
4.163809935562312603e-04 4.723140299320220947e-01 -3.868548274040222168e-01 1.921911090612411499e-01 5.862600803375244141e-01 3.905305564403533936e-01 2.980416119098663330e-01 -7.267377525568008423e-02
-1.457446813583374023e-01 7.119768857955932617e-01 3.171069324016571045e-01 4.469919949769973755e-02 4.882103204727172852e-01 -3.025275766849517822e-01 1.412005275487899780e-01 1.395803987979888916e-01
-3.978983461856842041e-01 6.104272007942199707e-01 4.131307899951934814e-01 -1.344488412141799927e-01 4.717367589473724365e-01 -5.231556668877601624e-02 -1.987801790237426758e-01 1.245631501078605652e-01
-2.604247927665710449e-01 -1.492798030376434326e-01 1.102131139487028122e-02 -8.159890770912170410e-02 6.503819823265075684e-01 -2.613157629966735840e-01 5.912192463874816895e-01 -2.495831847190856934e-01
-1.907477676868438721e-01 5.482963323593139648e-01 1.062970235943794250e-01 3.619786798954010010e-01 3.704929053783416748e-01 3.585451841354370117e-01 -4.930628538131713867e-01 1.082971841096878052e-01
-1.914759725332260132e-01 5.055091381072998047e-01 4.098831415176391602e-01 4.396625757217407227e-01 3.607011437416076660e-01 4.198368787765502930e-01 1.042808294296264648e-01 1.710187643766403198e-01
2.505216933786869049e-02 3.677612543106079102e-02 3.664726614952087402e-01 5.380374789237976074e-01 4.690732657909393311e-01 -4.534056186676025391e-01 -3.810947537422180176e-01 5.825565755367279053e-02
-2.722780704498291016e-01 4.775609672069549561e-01 5.979334712028503418e-01 2.173736542463302612e-01 4.052862226963043213e-01 -1.640235185623168945e-01 2.333723306655883789e-01 2.177178263664245605e-01
-1.556724458932876587e-01 -2.677012681961059570e-01 3.124571442604064941e-01 -7.895921915769577026e-02 6.688472032546997070e-01 9.363761171698570251e-03 9.007034450769424438e-02 5.870957374572753906e-01
1.412447635084390640e-02 5.991778373718261719e-01 -2.023498564958572388e-01 3.957570493221282959e-01 5.045394301414489746e-01 1.501347273588180542e-01 -4.028564989566802979e-01 6.183520704507827759e-02
-1.917076557874679565e-01 7.770125865936279297e-01 3.751304149627685547e-01 -7.563040405511856079e-02 4.570480287075042725e-01 -2.358542755246162415e-03 -5.271682515740394592e-02 3.714047744870185852e-02
-1.619730591773986816e-01 7.495378702878952026e-02 -8.223797380924224854e-02 -7.540603727102279663e-02 7.351340055465698242e-01 2.807344198226928711e-01 1.773442514240741730e-02 5.797837376594543457e-01
-6.659479737281799316e-01 -1.800255626440048218e-01 1.343850195407867432e-01 2.510435581207275391e-01 3.809928894042968750e-01 -6.964983791112899780e-02 -2.729090750217437744e-01 -4.674782156944274902e-01
-1.493342071771621704e-01 7.372750639915466309e-01 2.088986635208129883e-01 9.938255883753299713e-03 5.622797608375549316e-01 -2.421618849039077759e-01 -1.186994686722755432e-01 3.869174420833587646e-02
-8.368729799985885620e-02 -1.334142088890075684e-01 3.821310102939605713e-01 5.285331606864929199e-01 5.911669135093688965e-01 -3.055277653038501740e-02 -4.221162758767604828e-03 4.465379118919372559e-01
-7.103317230939865112e-02 3.814331889152526855e-01 3.964140713214874268e-01 5.703069567680358887e-01 4.117570817470550537e-01 3.631163835525512695e-01 -1.932135820388793945e-01 1.683450192213058472e-01
-2.110054045915603638e-01 3.357772231101989746e-01 5.804250240325927734e-01 3.529968857765197754e-01 3.930321633815765381e-01 -4.238846004009246826e-01 -1.304784119129180908e-01 1.733586639165878296e-01
-7.770884633064270020e-01 1.546378582715988159e-01 1.418719440698623657e-01 8.298806101083755493e-02 2.167358547449111938e-01 -4.870227873325347900e-01 8.323550224304199219e-02 -2.326203435659408569e-01
-9.190320968627929688e-02 -1.469723284244537354e-01 1.256262063980102539e-01 -4.327554702758789062e-01 8.487001061439514160e-01 5.572224780917167664e-02 -1.826369911432266235e-01 1.007004156708717346e-01
-1.177188530564308167e-01 1.852886676788330078e-01 -1.820705533027648926e-01 4.382826387882232666e-01 5.715976357460021973e-01 3.316405117511749268e-01 -2.934575974941253662e-01 4.513782560825347900e-01
-1.625658124685287476e-01 3.137855529785156250e-01 -4.190838932991027832e-01 6.056123375892639160e-01 4.051454365253448486e-01 3.383595347404479980e-01 -2.605685032904148102e-02 -2.310941368341445923e-01
-2.263612300157546997e-01 3.498276174068450928e-01 5.354852601885795593e-02 1.634525954723358154e-01 4.837665557861328125e-01 -4.265950918197631836e-01 5.785907506942749023e-01 2.145142704248428345e-01
-1.511050462722778320e-01 2.651321142911911011e-02 -5.203238129615783691e-01 4.459089636802673340e-01 5.611708760261535645e-01 -1.534125506877899170e-01 1.883604824542999268e-01 3.646432757377624512e-01
3.871131837368011475e-01 7.635963708162307739e-02 3.671285808086395264e-01 -2.340429648756980896e-02 7.569024562835693359e-01 -1.246521919965744019e-01 -3.439588248729705811e-01 -4.726824909448623657e-02
-5.998887419700622559e-01 3.555875718593597412e-01 -6.596345454454421997e-02 2.475284337997436523e-01 3.229514062404632568e-01 1.464463919401168823e-01 3.861488774418830872e-02 5.664224028587341309e-01
-2.786160707473754883e-01 2.762962877750396729e-01 -2.703853547573089600e-01 7.415851950645446777e-01 2.810255289077758789e-01 2.487149834632873535e-01 2.738674283027648926e-01 -8.449207246303558350e-02
1.737462580204010010e-01 2.738167643547058105e-01 -8.389436453580856323e-02 -3.157851696014404297e-01 8.590574264526367188e-01 5.415680259466171265e-02 -1.759614646434783936e-01 1.272916793823242188e-01
-2.096440941095352173e-01 3.939078152179718018e-01 2.735241055488586426e-01 4.805276989936828613e-01 3.258653283119201660e-01 3.550041615962982178e-01 -4.778606891632080078e-01 1.860018670558929443e-01
-1.423038840293884277e-01 2.517834007740020752e-01 3.893107771873474121e-01 5.950777530670166016e-01 4.532521963119506836e-01 3.447534516453742981e-02 -3.948776721954345703e-01 2.193622887134552002e-01
4.871258512139320374e-02 2.899766862392425537e-01 -1.761634647846221924e-01 -3.272725343704223633e-01 7.958041429519653320e-01 8.344515413045883179e-02 -3.636851906776428223e-01 -5.352978408336639404e-02
-6.769941449165344238e-01 -1.202916726469993591e-01 -6.677889078855514526e-02 1.278003901243209839e-01 3.313870728015899658e-01 -4.162073731422424316e-01 2.029222846031188965e-01 -4.268408119678497314e-01
-3.165611624717712402e-01 -9.853460639715194702e-02 3.911694288253784180e-01 -9.041634202003479004e-02 6.438556909561157227e-01 -1.584586352109909058e-01 3.563922643661499023e-01 -4.027610123157501221e-01
-5.325547456741333008e-01 -1.174020171165466309e-01 3.349448442459106445e-01 -1.324212830513715744e-02 4.662933945655822754e-01 -7.720864564180374146e-02 4.115065932273864746e-01 -4.444214701652526855e-01
-3.358189761638641357e-01 3.534560650587081909e-02 -2.451153248548507690e-01 -1.249945908784866333e-01 6.591452360153198242e-01 1.780866533517837524e-01 9.015406668186187744e-02 5.796172022819519043e-01
-4.068168699741363525e-01 1.928899139165878296e-01 -4.622384607791900635e-01 2.224697768688201904e-01 4.712157845497131348e-01 -8.885337971150875092e-03 2.155138105154037476e-01 5.153317451477050781e-01
-5.461298823356628418e-01 -3.567457944154739380e-02 5.581302568316459656e-02 -2.097153663635253906e-01 5.617975592613220215e-01 -1.827205270528793335e-01 2.774520218372344971e-01 -4.768549799919128418e-01
1.499632000923156738e-01 -3.101273477077484131e-01 8.074200153350830078e-02 5.208538174629211426e-01 6.847048997879028320e-01 1.490118205547332764e-01 -3.218796849250793457e-01 -9.429895132780075073e-02
-3.535940051078796387e-01 -3.641743361949920654e-01 4.308128356933593750e-02 -1.030258387327194214e-01 6.985273361206054688e-01 -6.678785663098096848e-03 3.194507583975791931e-02 -4.907877743244171143e-01
-4.220753014087677002e-01 6.900829672813415527e-01 3.624433279037475586e-01 1.427605152130126953e-01 3.448991775512695312e-01 -4.054886102676391602e-02 2.467140257358551025e-01 -1.114661470055580139e-01
-3.418504893779754639e-01 3.126728832721710205e-01 2.899404168128967285e-01 4.858717620372772217e-01 3.962420523166656494e-01 -5.906632542610168457e-02 3.262011110782623291e-01 4.453461766242980957e-01
-2.185996323823928833e-01 9.113992005586624146e-02 -1.312086284160614014e-01 8.352556228637695312e-01 3.959436714649200439e-01 1.400639861822128296e-01 -1.750218570232391357e-01 1.483853757381439209e-01
-1.854954212903976440e-01 8.457764387130737305e-01 4.015532135963439941e-02 3.855078220367431641e-01 2.823501229286193848e-01 -1.498290710151195526e-02 -1.263216882944107056e-01 -6.420009583234786987e-02
-5.268254876136779785e-01 2.796257138252258301e-01 4.163980185985565186e-01 -2.776511907577514648e-01 4.584528803825378418e-01 -7.182639092206954956e-02 5.412260815501213074e-02 4.189504683017730713e-01
-3.709608614444732666e-01 1.378893256187438965e-01 -3.142227232456207275e-01 2.611023783683776855e-01 5.005347728729248047e-01 1.019370481371879578e-01 -2.522097826004028320e-01 5.932353734970092773e-01
-1.024973317980766296e-01 1.125434860587120056e-01 3.658420220017433167e-02 -3.910815715789794922e-01 8.201035857200622559e-01 2.989851832389831543e-01 -5.828299373388290405e-02 2.391357272863388062e-01
-2.056186050176620483e-01 8.041249513626098633e-01 1.606624871492385864e-01 3.696853816509246826e-01 3.816780149936676025e-01 -1.830170676112174988e-02 -4.329612478613853455e-02 -2.714236639440059662e-02
-2.066504359245300293e-01 1.887854635715484619e-01 4.140626490116119385e-01 5.566135048866271973e-01 3.899688422679901123e-01 -1.225850060582160950e-01 -4.430281817913055420e-01 2.775112688541412354e-01
-3.043744862079620361e-01 2.001996487379074097e-01 -3.660872280597686768e-01 1.015158519148826599e-01 5.826784372329711914e-01 -4.940456449985504150e-01 -2.477030307054519653e-01 -2.792829871177673340e-01
-5.513435602188110352e-01 -9.250982850790023804e-02 2.484851032495498657e-01 3.322702050209045410e-01 3.370415270328521729e-01 -2.797392308712005615e-01 -4.117836654186248779e-01 -3.922972679138183594e-01
-3.334909975528717041e-01 -2.076994031667709351e-01 2.798416912555694580e-01 -2.106968313455581665e-01 7.051133513450622559e-01 -6.485699117183685303e-02 2.244824618101119995e-01 -4.137105047702789307e-01
-3.819674849510192871e-01 -3.444088697433471680e-01 2.387627661228179932e-01 -2.685871124267578125e-01 6.267046928405761719e-01 -3.539533615112304688e-01 2.791632413864135742e-01 1.017984598875045776e-01
-3.438464105129241943e-01 1.702463254332542419e-02 -1.046786308288574219e-01 -3.616984784603118896e-01 7.222434282302856445e-01 2.381927073001861572e-01 -1.776350289583206177e-01 3.602374494075775146e-01
-3.330754935741424561e-01 -2.656546235084533691e-01 1.377743482589721680e-01 -9.972148388624191284e-02 6.633754372596740723e-01 -3.162339925765991211e-01 4.303399324417114258e-01 -2.535722553730010986e-01
1.633166521787643433e-02 3.065341711044311523e-01 2.163812052458524704e-03 2.674723565578460693e-01 6.442715525627136230e-01 9.069751948118209839e-02 -5.807488039135932922e-02 6.383880972862243652e-01
-2.413006424903869629e-01 6.803096532821655273e-01 5.109664797782897949e-01 -4.059867933392524719e-03 3.963579237461090088e-01 -2.196754068136215210e-01 -4.478683322668075562e-02 -1.024054065346717834e-01
-3.905093669891357422e-01 -2.194486707448959351e-01 1.879334598779678345e-01 -1.700605154037475586e-01 6.682807207107543945e-01 1.901436597108840942e-01 1.132453605532646179e-01 -4.894148409366607666e-01
-7.579930126667022705e-02 -3.920053243637084961e-01 7.149206101894378662e-02 -2.734140157699584961e-01 8.439479470252990723e-01 4.823394119739532471e-02 -1.346438676118850708e-01 1.673807799816131592e-01
-7.149353027343750000e-01 3.194095492362976074e-01 3.678284883499145508e-01 5.390146002173423767e-02 2.767587900161743164e-01 -1.055259630084037781e-01 -8.005040697753429413e-03 -4.010567963123321533e-01
-4.857725501060485840e-01 -2.527619712054729462e-03 6.614750623703002930e-02 -2.104820907115936279e-01 4.577836990356445312e-01 -5.471302866935729980e-01 -6.442768126726150513e-02 4.497469663619995117e-01
-3.148560523986816406e-01 2.246832549571990967e-01 -1.277969628572463989e-01 -5.977135524153709412e-02 5.399152040481567383e-01 -3.666423261165618896e-01 5.499138236045837402e-01 3.195908069610595703e-01
-8.041570186614990234e-01 -1.774011552333831787e-01 7.011566311120986938e-02 1.811424344778060913e-01 2.702642381191253662e-01 7.766935974359512329e-02 -1.388662606477737427e-01 4.310132265090942383e-01
-2.928521335124969482e-01 5.537594556808471680e-01 2.646213769912719727e-01 5.974045991897583008e-01 2.772156894207000732e-01 1.355938017368316650e-01 2.220160812139511108e-01 1.901213824748992920e-01
-5.185149237513542175e-02 4.450996816158294678e-01 3.734203577041625977e-01 3.298432379961013794e-02 6.246662139892578125e-01 -2.745081856846809387e-02 4.328803420066833496e-01 2.834080159664154053e-01
-3.354964777827262878e-02 3.347263634204864502e-01 5.756921768188476562e-01 5.932170748710632324e-01 4.336886703968048096e-01 3.907813876867294312e-02 1.087876334786415100e-01 -4.535435512661933899e-02
-1.239472329616546631e-01 2.319537401199340820e-01 9.774705767631530762e-02 6.118533015251159668e-01 4.070450663566589355e-01 -4.458133280277252197e-01 -3.136534690856933594e-01 2.900034487247467041e-01
-9.643155336380004883e-02 4.367979243397712708e-02 -1.039938181638717651e-01 -2.245125472545623779e-01 8.553104996681213379e-01 3.562471270561218262e-01 1.608502268791198730e-01 2.079227268695831299e-01
-1.556370109319686890e-01 -1.707544177770614624e-01 -5.878943577408790588e-02 5.036686062812805176e-01 6.033912897109985352e-01 7.401559501886367798e-02 4.161530435085296631e-01 3.830653727054595947e-01
-2.297116518020629883e-01 4.936598986387252808e-02 2.767923772335052490e-01 6.394716501235961914e-01 3.975108563899993896e-01 -4.922499060630798340e-01 -7.221028953790664673e-02 2.317723780870437622e-01
-4.180204272270202637e-01 -1.185584515333175659e-01 -8.888324722647666931e-03 -5.627963319420814514e-02 6.284995079040527344e-01 -6.935291737318038940e-02 -3.080183267593383789e-01 -5.596960186958312988e-01
-3.852707445621490479e-01 2.453669458627700806e-01 -2.837668657302856445e-01 1.606577038764953613e-01 5.296012759208679199e-01 3.132753670215606689e-01 -3.265682607889175415e-02 5.525773167610168457e-01
-4.539251029491424561e-01 6.670514941215515137e-01 -2.593106031417846680e-01 -1.165365800261497498e-01 4.145496189594268799e-01 -2.080789953470230103e-01 1.324806362390518188e-01 -1.883406639099121094e-01
-3.592558205127716064e-01 -1.365804076194763184e-01 -2.220214158296585083e-01 1.202752664685249329e-01 5.890757441520690918e-01 3.553100228309631348e-01 5.234808921813964844e-01 2.030607461929321289e-01
-5.489247441291809082e-01 1.264334321022033691e-01 2.605231702327728271e-01 -3.797951340675354004e-01 4.898302555084228516e-01 -1.410128921270370483e-01 -3.146772384643554688e-01 3.342745304107666016e-01
-2.769628763198852539e-01 1.518784910440444946e-01 -2.836967408657073975e-01 -3.141781687736511230e-01 7.110251188278198242e-01 1.653451323509216309e-01 -1.970421969890594482e-01 3.864082992076873779e-01
-7.993353009223937988e-01 -2.677578330039978027e-01 6.038839742541313171e-02 9.314981848001480103e-02 4.440513551235198975e-01 -1.247063577175140381e-01 3.479145839810371399e-02 -2.511997222900390625e-01
4.448916390538215637e-02 4.749427139759063721e-01 3.995009958744049072e-01 -1.001198291778564453e-01 5.840381383895874023e-01 -3.444328904151916504e-01 -3.782356083393096924e-01 -5.340369418263435364e-03
-4.101703464984893799e-01 5.831711888313293457e-01 1.008514165878295898e-01 2.307234555482864380e-01 2.184416651725769043e-01 2.683650255203247070e-01 -5.444411635398864746e-01 1.100662723183631897e-01
-2.074272632598876953e-01 -2.176472693681716919e-01 4.814256429672241211e-01 8.632987737655639648e-02 6.175053119659423828e-01 -1.420395225286483765e-01 2.925041317939758301e-01 -4.281744658946990967e-01
-2.952129766345024109e-02 -3.662634268403053284e-02 2.128646671772003174e-01 -1.504730992019176483e-02 6.812095642089843750e-01 -3.176436126232147217e-01 5.774921774864196777e-01 -2.319659590721130371e-01
-2.173882424831390381e-01 4.922897815704345703e-01 2.277204096317291260e-01 5.056532025337219238e-01 4.097578823566436768e-01 -1.110813096165657043e-01 4.607059955596923828e-01 1.017876416444778442e-01
-4.238827899098396301e-02 1.968228518962860107e-01 -1.267711538821458817e-02 -5.141668766736984253e-02 7.087097167968750000e-01 1.692009866237640381e-01 -2.605332247912883759e-02 6.519834995269775391e-01
-3.311045765876770020e-01 6.977235674858093262e-01 3.069175183773040771e-01 -7.283258438110351562e-02 4.456299543380737305e-01 -3.075620830059051514e-01 3.570723161101341248e-02 9.794552624225616455e-02
-1.280479878187179565e-01 3.033671975135803223e-01 -2.713106870651245117e-01 8.228147029876708984e-02 6.815798878669738770e-01 4.089042842388153076e-01 -4.228619337081909180e-01 -2.502517588436603546e-02
2.381728738546371460e-01 3.968063890933990479e-01 3.293309509754180908e-01 -2.370778769254684448e-01 7.261076569557189941e-01 -2.321361601352691650e-01 -1.548692137002944946e-01 -1.266864985227584839e-01
-2.805655300617218018e-01 6.866654753684997559e-01 5.038931369781494141e-01 -3.224602341651916504e-02 4.218833446502685547e-01 5.653548613190650940e-02 -6.738548725843429565e-02 -9.540709853172302246e-02
-1.238305047154426575e-01 -1.383687555789947510e-01 -8.636016398668289185e-02 -3.730142414569854736e-01 8.428831696510314941e-01 1.970737576484680176e-01 -4.037437215447425842e-02 2.607719898223876953e-01
-1.575363725423812866e-01 -1.817003637552261353e-01 7.270176708698272705e-02 5.652590394020080566e-01 4.705603420734405518e-01 -3.641491234302520752e-01 -2.673889398574829102e-01 4.379902482032775879e-01
-3.614536672830581665e-02 -2.094832062721252441e-02 -4.425781965255737305e-01 4.152382910251617432e-01 7.314308881759643555e-01 1.504951119422912598e-01 1.172129511833190918e-01 2.420279383659362793e-01
-4.759918153285980225e-01 6.045010089874267578e-01 -1.372877657413482666e-01 -3.947054222226142883e-02 4.024127721786499023e-01 1.167331039905548096e-01 -2.171601951122283936e-01 4.060584902763366699e-01
-4.909979403018951416e-01 2.692062556743621826e-01 1.712459325790405273e-01 4.181692004203796387e-01 2.579596042633056641e-01 -2.497430294752120972e-01 5.339966416358947754e-01 2.611347138881683350e-01
-6.967920660972595215e-01 2.680590152740478516e-01 3.237569332122802734e-01 -3.344247341156005859e-01 4.174489974975585938e-01 -1.621327996253967285e-01 1.285987198352813721e-01 9.422513842582702637e-02
1.679394394159317017e-01 1.940364539623260498e-01 4.553722217679023743e-02 5.090060234069824219e-01 7.010343074798583984e-01 1.373320519924163818e-01 -3.344238698482513428e-01 2.254701703786849976e-01
-5.190208181738853455e-02 -4.844166338443756104e-01 2.325400263071060181e-01 2.388031482696533203e-01 6.644865870475769043e-01 1.350229829549789429e-01 -3.022717237472534180e-01 3.168645501136779785e-01
2.227945439517498016e-02 6.508350372314453125e-01 -1.005511656403541565e-01 2.638045549392700195e-01 4.756578207015991211e-01 -4.172870814800262451e-01 2.706218361854553223e-01 -1.503298729658126831e-01
-9.573579579591751099e-02 5.845532417297363281e-01 5.680754184722900391e-01 6.386599689722061157e-02 5.391314029693603516e-01 4.588406905531883240e-02 -2.148752287030220032e-02 -1.706278920173645020e-01
-8.528785407543182373e-02 7.228959798812866211e-01 3.789611160755157471e-01 3.129433691501617432e-01 4.378158748149871826e-01 -3.740004077553749084e-02 1.867355704307556152e-01 -2.550575695931911469e-02
-7.531576752662658691e-01 3.733296692371368408e-01 -1.766804307699203491e-01 -1.749972254037857056e-01 3.264342844486236572e-01 6.537748873233795166e-02 1.049607321619987488e-01 -3.311920762062072754e-01
3.596094548702239990e-01 7.249525189399719238e-02 3.909923136234283447e-01 9.004569798707962036e-02 7.392948865890502930e-01 -3.284306824207305908e-01 -2.126867622137069702e-01 6.915824860334396362e-02
-2.664424479007720947e-01 2.161109745502471924e-01 -5.717328786849975586e-01 9.901358932256698608e-02 5.049831271171569824e-01 -3.469329774379730225e-01 -1.337415575981140137e-01 3.903394639492034912e-01
-3.833198547363281250e-01 -1.399903297424316406e-01 3.030179142951965332e-01 -3.978412151336669922e-01 6.660633087158203125e-01 -3.412183523178100586e-01 -8.963161706924438477e-02 1.235592737793922424e-01
-3.675001263618469238e-01 3.996604382991790771e-01 2.110468447208404541e-01 5.009586811065673828e-01 4.370315670967102051e-01 3.464988172054290771e-01 4.782113060355186462e-02 3.104348480701446533e-01
2.936237156391143799e-01 -1.562498062849044800e-01 -1.609551608562469482e-01 3.160342574119567871e-01 7.945832610130310059e-01 8.861209452152252197e-02 -2.630569636821746826e-01 -2.348902076482772827e-01
-1.867851167917251587e-01 4.119524657726287842e-01 4.963077902793884277e-01 -3.355236947536468506e-01 6.035585403442382812e-01 -1.219139173626899719e-01 -4.065458849072456360e-02 2.360299229621887207e-01
-5.476986169815063477e-01 4.692447781562805176e-01 -2.785527110099792480e-01 -1.894205808639526367e-02 3.501131534576416016e-01 -1.882422119379043579e-01 -2.812936902046203613e-01 4.058877527713775635e-01
-2.653962373733520508e-01 4.281679987907409668e-01 -5.040841102600097656e-01 1.164738014340400696e-01 5.276881456375122070e-01 3.205411136150360107e-01 -2.544197142124176025e-01 -1.806633770465850830e-01
-2.166130840778350830e-01 -7.458701729774475098e-02 3.079239726066589355e-01 2.169650197029113770e-01 5.622931718826293945e-01 -7.184931635856628418e-02 -4.692935347557067871e-01 -5.138600468635559082e-01
-1.429292708635330200e-01 4.648886620998382568e-01 1.994499936699867249e-02 1.242972835898399353e-01 6.135861277580261230e-01 -5.962389111518859863e-01 4.901281371712684631e-02 1.149395182728767395e-01
-7.840686291456222534e-02 1.923240870237350464e-01 -1.539782881736755371e-01 -2.969977259635925293e-01 7.967532277107238770e-01 3.646935820579528809e-01 -3.697517514228820801e-02 2.752498686313629150e-01
-7.272573113441467285e-01 1.622748672962188721e-01 -8.480134606361389160e-02 -2.806268259882926941e-02 3.291801214218139648e-01 5.973553285002708435e-02 -1.955105215311050415e-01 5.353807806968688965e-01
-2.966799437999725342e-01 2.595157027244567871e-01 3.695667386054992676e-01 6.959252953529357910e-01 3.755308091640472412e-01 9.300682693719863892e-02 -1.979291252791881561e-02 2.714328169822692871e-01
-5.516936779022216797e-01 1.155884936451911926e-01 9.729643166065216064e-02 -3.051588833332061768e-01 4.741220474243164062e-01 -3.347436785697937012e-01 -6.023600324988365173e-02 4.890925288200378418e-01
-2.580315172672271729e-01 6.223717927932739258e-01 -2.101803272962570190e-01 2.493723668158054352e-02 4.623662233352661133e-01 -3.579501807689666748e-01 3.540470004081726074e-01 1.844325959682464600e-01
-3.015896081924438477e-01 6.426746845245361328e-01 -2.974474132061004639e-01 -1.305391937494277954e-01 5.103795528411865234e-01 -3.307901620864868164e-01 -1.433312445878982544e-01 -6.647529080510139465e-03
-5.808659791946411133e-01 -4.003481008112430573e-03 -3.266252949833869934e-02 7.136700749397277832e-01 1.730288863182067871e-01 -1.719451397657394409e-01 -2.526430971920490265e-02 3.033883571624755859e-01
-5.263755917549133301e-01 1.881382049759849906e-04 -1.649765074253082275e-01 1.914888024330139160e-01 4.391377866268157959e-01 -2.645415067672729492e-01 -5.145101547241210938e-01 -3.626276254653930664e-01
-7.555293440818786621e-01 3.555741906166076660e-01 2.504405379295349121e-01 -2.383570075035095215e-01 3.606522083282470703e-01 -2.234215438365936279e-01 6.545812822878360748e-03 5.637241527438163757e-02
1.602612808346748352e-02 -1.411419175565242767e-02 -3.511235713958740234e-01 6.369075775146484375e-01 5.373198390007019043e-01 -3.329086005687713623e-01 2.597334086894989014e-01 6.002276018261909485e-02
-9.304853528738021851e-02 1.614369750022888184e-01 2.061037868261337280e-01 4.977607131004333496e-01 5.806607007980346680e-01 1.300080865621566772e-01 4.138933420181274414e-01 3.868577778339385986e-01
-7.676234096288681030e-02 -1.756684780120849609e-01 -3.945880830287933350e-01 4.362086951732635498e-01 6.910647153854370117e-01 1.476609706878662109e-01 -1.287681013345718384e-01 3.183001875877380371e-01
2.867352403700351715e-02 1.672718673944473267e-02 -5.225830078125000000e-01 5.068930983543395996e-01 6.694517731666564941e-01 -2.476067841053009033e-02 1.408122777938842773e-01 1.604881323873996735e-02
-3.031805157661437988e-01 -1.476806253194808960e-01 3.930327296257019043e-01 4.749870598316192627e-01 4.154790937900543213e-01 -8.627668023109436035e-02 -4.425368010997772217e-01 3.609421253204345703e-01
-1.522848196327686310e-02 5.744609236717224121e-01 4.809237122535705566e-01 3.670388460159301758e-01 5.418108701705932617e-01 -4.582756012678146362e-02 -6.593807786703109741e-02 -6.124095246195793152e-02
-5.167283415794372559e-01 4.796499013900756836e-01 6.646968424320220947e-02 -2.055340260267257690e-01 4.368462562561035156e-01 -3.613483905792236328e-01 1.525023132562637329e-01 -3.340674638748168945e-01
6.049874704331159592e-03 1.924658864736557007e-01 3.725967705249786377e-01 5.317559242248535156e-01 6.478478908538818359e-01 2.030576765537261963e-02 -5.368012003600597382e-03 3.481082618236541748e-01
-3.013601899147033691e-01 4.566467404365539551e-01 3.581272065639495850e-01 5.596201419830322266e-01 3.723601996898651123e-01 1.220856234431266785e-01 3.111390173435211182e-01 9.413595497608184814e-02
-1.862541139125823975e-01 1.304769515991210938e-01 -2.800440192222595215e-01 -4.710890352725982666e-01 7.899146676063537598e-01 1.016388237476348877e-01 -8.454745262861251831e-02 8.057027310132980347e-02
4.869269952178001404e-02 3.688021302223205566e-01 8.181286044418811798e-03 3.643795251846313477e-01 5.516245961189270020e-01 5.327291041612625122e-02 -5.508993864059448242e-01 3.437394499778747559e-01
-4.086772203445434570e-01 6.476742029190063477e-01 4.567857682704925537e-01 2.508093118667602539e-01 2.835079729557037354e-01 1.066744327545166016e-01 2.048801928758621216e-01 -9.061078727245330811e-02
8.264849334955215454e-02 -7.169985026121139526e-02 2.377001196146011353e-02 -2.602179050445556641e-01 8.928472995758056641e-01 2.894736528396606445e-01 -1.969160735607147217e-01 1.651887432672083378e-03
-1.523695737123489380e-01 8.574514836072921753e-02 -1.506516039371490479e-01 -3.286463618278503418e-01 7.615861892700195312e-01 1.838076710700988770e-01 -4.323584735393524170e-01 1.949210464954376221e-01
-6.101359128952026367e-01 -2.583977580070495605e-01 4.936189055442810059e-01 4.156183302402496338e-01 2.335835397243499756e-01 1.090358942747116089e-01 -2.209535390138626099e-01 -1.711602360010147095e-01
7.384087145328521729e-02 6.634144783020019531e-01 5.211400613188743591e-02 4.019764363765716553e-01 4.608629941940307617e-01 3.203221559524536133e-01 -3.489890694618225098e-02 -2.718620300292968750e-01
1.968589574098587036e-01 -1.539738774299621582e-01 4.246881604194641113e-01 3.611614704132080078e-01 6.119299530982971191e-01 -3.814510405063629150e-01 -3.101602196693420410e-01 1.028526946902275085e-01
-2.452854961156845093e-01 2.526708543300628662e-01 -3.298332989215850830e-01 -2.931310534477233887e-01 7.444079518318176270e-01 2.508680820465087891e-01 -4.123666137456893921e-02 2.499966174364089966e-01
