# Supplementary material for: Where is your field going? A machine learning approach to study the relative motion of the domains of physics
Source: PLoS One. 2020 Jun 18;15(6):e0233997. doi: 10.1371/journal.pone.0233997 (PMC7302634; doi:10.1371/journal.pone.0233997)
Supplement: S29 Data — (ZIP) [file pone.0233997.s029.zip › 28/Pacs4Run_28_VS_500_embeddings2002-2006ED8.txt]

4.552643001079559326e-02 5.867496132850646973e-01 -4.988161623477935791e-01 -3.493625819683074951e-01 -2.673733234405517578e-01 5.726024508476257324e-02 -4.530256986618041992e-01 5.273379012942314148e-02
3.043299019336700439e-01 5.229602456092834473e-01 -3.965521752834320068e-01 -5.484697222709655762e-01 2.442977577447891235e-01 2.260536253452301025e-01 1.395454704761505127e-01 -2.134683132171630859e-01
3.026889562606811523e-01 6.042872071266174316e-01 -4.283480346202850342e-01 -5.078587532043457031e-01 6.936468929052352905e-02 -1.466381847858428955e-01 2.375191599130630493e-01 1.381458640098571777e-01
3.091274201869964600e-01 1.636483520269393921e-01 -3.564412593841552734e-01 -6.967089772224426270e-01 -3.440888524055480957e-01 3.317310810089111328e-01 3.648908808827400208e-02 -1.882330477237701416e-01
3.221549689769744873e-01 5.228629708290100098e-01 -3.779932260513305664e-01 -3.574756085872650146e-01 -2.557667195796966553e-01 4.639641642570495605e-01 8.388137072324752808e-02 2.538650035858154297e-01
-2.829874865710735321e-02 4.336346387863159180e-01 3.126123845577239990e-01 -5.197846889495849609e-01 -1.017592325806617737e-01 4.332098960876464844e-01 -4.524490535259246826e-01 -2.012999057769775391e-01
5.957370996475219727e-01 4.752567112445831299e-01 3.349088430404663086e-01 -1.748622506856918335e-01 -4.008823037147521973e-01 1.607394963502883911e-01 -2.192650884389877319e-01 -2.046136558055877686e-01
1.452090889215469360e-01 4.879282712936401367e-01 3.330510258674621582e-01 -5.393314957618713379e-01 4.665497399400919676e-04 3.844383358955383301e-01 -4.190385043621063232e-01 -1.251102536916732788e-01
4.413019120693206787e-01 3.509175181388854980e-01 -4.646293222904205322e-01 -4.583129286766052246e-01 3.847114145755767822e-01 -1.102119833230972290e-01 -2.948605716228485107e-01 9.532079845666885376e-02
1.096032336354255676e-01 5.268543362617492676e-01 9.576433897018432617e-02 -3.904853165149688721e-01 2.203618288040161133e-01 5.895897746086120605e-01 -2.301193773746490479e-01 -3.156450688838958740e-01
1.099204942584037781e-01 7.804337739944458008e-01 -2.119903862476348877e-01 -6.372699886560440063e-02 -5.843011289834976196e-02 5.552269816398620605e-01 1.149212345480918884e-01 7.029738277196884155e-02
7.169415950775146484e-01 2.421989887952804565e-01 -2.996240556240081787e-01 -4.041140973567962646e-01 -5.577921494841575623e-02 2.749485671520233154e-01 -1.976940333843231201e-01 -2.376144975423812866e-01
1.191950365900993347e-01 1.968003213405609131e-01 -2.392320334911346436e-01 -8.134659379720687866e-02 -6.512248888611793518e-03 1.234317123889923096e-01 -5.533636808395385742e-01 -7.494823336601257324e-01
1.454489231109619141e-01 4.458187818527221680e-01 -4.364804923534393311e-01 -6.736175417900085449e-01 -7.736443728208541870e-02 2.088899351656436920e-02 -2.655832469463348389e-02 3.587303757667541504e-01
1.257027238607406616e-01 5.761098861694335938e-01 2.841398417949676514e-01 -4.776780605316162109e-01 2.517018020153045654e-01 -1.926367729902267456e-01 -4.877486824989318848e-01 -7.087361812591552734e-02
1.030350849032402039e-01 6.698477268218994141e-01 9.839332103729248047e-02 6.492786109447479248e-02 4.388679936528205872e-02 6.332104802131652832e-01 -3.515287935733795166e-01 -1.835239306092262268e-02
4.417784214019775391e-01 4.907791316509246826e-01 2.436068505048751831e-01 -4.940531849861145020e-01 1.247249022126197815e-01 6.911104917526245117e-02 -2.016270011663436890e-01 -4.467087984085083008e-01
-2.204483300447463989e-01 9.102079868316650391e-01 2.153104841709136963e-01 -3.428059443831443787e-02 1.648689657449722290e-01 3.534355387091636658e-02 -1.891911029815673828e-01 1.056698635220527649e-01
2.098521739244461060e-01 5.068125724792480469e-01 2.513613700866699219e-01 -1.406284421682357788e-01 -1.702357232570648193e-01 2.214628458023071289e-01 -6.492388844490051270e-01 3.414774835109710693e-01
-4.894216079264879227e-03 7.499428987503051758e-01 1.956885606050491333e-01 -5.472348332405090332e-01 2.093406915664672852e-01 -2.259588837623596191e-01 -6.211088597774505615e-02 3.260498493909835815e-02
2.320153564214706421e-01 6.424903273582458496e-01 -1.260368525981903076e-01 9.392874687910079956e-02 -4.449671134352684021e-03 6.757027506828308105e-01 -2.259453684091567993e-01 -3.196601942181587219e-02
1.224859617650508881e-02 5.761766433715820312e-01 -8.525666780769824982e-03 -5.967699885368347168e-01 -2.172585576772689819e-01 1.073334924876689911e-02 2.763898074626922607e-01 -4.335384666919708252e-01
1.677778661251068115e-01 6.124464869499206543e-01 1.302102357149124146e-01 -7.381110191345214844e-01 -2.138134837150573730e-02 -1.836642175912857056e-01 1.883187331259250641e-02 -2.128328196704387665e-02
-8.062940090894699097e-02 3.549324870109558105e-01 -4.324946999549865723e-01 -3.503766357898712158e-01 3.083068132400512695e-02 1.358402222394943237e-01 -1.717101633548736572e-01 -7.133153676986694336e-01
3.975545987486839294e-02 5.485469698905944824e-01 4.429824352264404297e-01 -4.267512857913970947e-01 1.086003631353378296e-01 -1.655637025833129883e-01 -5.006586313247680664e-01 -1.711761355400085449e-01
-3.225250542163848877e-01 2.543094158172607422e-01 -4.428076744079589844e-01 -1.888072043657302856e-01 2.568898200988769531e-01 1.971308737993240356e-01 -6.416824460029602051e-01 -2.880420982837677002e-01
6.470741331577301025e-02 4.321841895580291748e-01 -4.456823170185089111e-01 -1.095562577247619629e-01 3.115691840648651123e-01 2.767121791839599609e-01 -2.268468886613845825e-01 -6.109745502471923828e-01
2.227850630879402161e-02 5.224257111549377441e-01 2.944153919816017151e-02 -7.633562088012695312e-01 -4.289016127586364746e-02 -3.626901805400848389e-01 -6.410900503396987915e-02 7.417538017034530640e-02
1.449848264455795288e-01 6.855407357215881348e-01 1.646289974451065063e-01 -5.807313919067382812e-01 -2.300103604793548584e-01 -5.479705706238746643e-02 2.460338026285171509e-01 -1.679930686950683594e-01
2.196574956178665161e-01 4.438851773738861084e-01 1.818352043628692627e-01 -4.380458295345306396e-01 5.887190811336040497e-03 5.804284811019897461e-01 -4.155541062355041504e-01 -1.419556289911270142e-01
6.730948090553283691e-01 4.656668007373809814e-01 -2.729280292987823486e-01 -1.810778379440307617e-01 2.285797297954559326e-01 3.618584871292114258e-01 -1.349371075630187988e-01 -1.463578790426254272e-01
3.167653977870941162e-01 3.846365511417388916e-01 3.694418072700500488e-01 -4.457832872867584229e-01 -7.063650339841842651e-02 7.753390818834304810e-02 -3.960145115852355957e-01 -4.986741542816162109e-01
3.841365128755569458e-02 4.134287834167480469e-01 1.196690872311592102e-01 -7.829548716545104980e-01 8.394844830036163330e-02 -1.216180715709924698e-02 -3.842569887638092041e-01 2.131042927503585815e-01
2.195518016815185547e-01 5.877309441566467285e-01 4.517111480236053467e-01 -7.113648205995559692e-02 -2.245142310857772827e-01 1.181106641888618469e-01 -2.049019038677215576e-01 -5.393739938735961914e-01
-8.905876427888870239e-02 8.894070386886596680e-01 2.794428765773773193e-01 -2.238234877586364746e-01 1.699952483177185059e-01 -1.285876631736755371e-01 -7.957620918750762939e-02 1.451649367809295654e-01
3.560171127319335938e-01 1.630845367908477783e-01 -2.509619593620300293e-01 -2.212003320455551147e-01 -5.483070611953735352e-01 -2.647020220756530762e-01 -4.207653403282165527e-01 -4.324260652065277100e-01
5.769196152687072754e-01 6.353151798248291016e-01 1.509850025177001953e-01 -4.544451832771301270e-02 1.698945462703704834e-01 2.063131183385848999e-01 -9.297765046358108521e-02 -3.982495367527008057e-01
7.527601718902587891e-02 5.866240859031677246e-01 -2.321109026670455933e-01 2.892280183732509613e-02 3.777114450931549072e-01 2.669711410999298096e-01 -1.609110832214355469e-01 -5.963738560676574707e-01
-2.393320947885513306e-01 2.475410699844360352e-01 -4.308607578277587891e-01 -3.223509192466735840e-01 2.345042675733566284e-02 -6.845645606517791748e-02 -4.939352273941040039e-01 -5.853922963142395020e-01
1.633868515491485596e-01 6.278108358383178711e-01 3.209296762943267822e-01 -5.718725919723510742e-01 -5.144168063998222351e-02 8.964858949184417725e-02 -6.408693641424179077e-02 -3.665160834789276123e-01
-3.313510715961456299e-01 6.174928545951843262e-01 3.352175951004028320e-01 -4.383773803710937500e-01 1.026188302785158157e-02 3.149758875370025635e-01 -2.231808304786682129e-01 -2.350290268659591675e-01
2.388806045055389404e-01 5.368704795837402344e-01 4.032312333583831787e-01 -5.201430320739746094e-01 -1.601536944508552551e-02 3.273833915591239929e-02 -3.280910253524780273e-01 -3.355441093444824219e-01
2.631328999996185303e-01 4.793778061866760254e-01 -3.181147277355194092e-01 -1.309018880128860474e-01 -6.196597814559936523e-01 -2.268912643194198608e-01 -5.800804123282432556e-03 -3.835808038711547852e-01
-2.610995173454284668e-01 7.320078015327453613e-01 -2.680860161781311035e-01 -2.608304098248481750e-02 -1.016288325190544128e-01 5.556186437606811523e-01 4.381755366921424866e-02 4.980638250708580017e-02
3.216787874698638916e-01 3.490663468837738037e-01 2.452328503131866455e-01 -6.036006808280944824e-01 -3.150618374347686768e-01 3.203615313395857811e-03 -4.849875867366790771e-01 1.253617554903030396e-01
-3.168234527111053467e-01 5.629489421844482422e-01 3.108403980731964111e-01 -3.140592575073242188e-01 4.491579532623291016e-02 -2.347766011953353882e-01 -5.703153610229492188e-01 -7.112971693277359009e-02
8.885702490806579590e-02 7.149242758750915527e-01 -3.231251537799835205e-01 -6.435968913137912750e-03 -1.144389882683753967e-01 5.945296883583068848e-01 9.864378720521926880e-02 1.562423165887594223e-02
3.935959935188293457e-02 7.021228671073913574e-01 2.374968230724334717e-01 -5.906256437301635742e-01 -1.368558108806610107e-01 1.810877397656440735e-02 1.290865987539291382e-01 -2.539887130260467529e-01
1.202008724212646484e-01 6.480379104614257812e-01 3.619513213634490967e-01 -2.261506617069244385e-01 6.162344664335250854e-02 1.180944889783859253e-01 -5.492973923683166504e-01 2.529314756393432617e-01
5.176756158471107483e-02 4.997771382331848145e-01 -2.887551188468933105e-01 -2.752002328634262085e-02 -1.330045312643051147e-01 6.915716081857681274e-02 -8.719060570001602173e-02 -7.958208918571472168e-01
2.773496210575103760e-01 4.343881607055664062e-01 3.310951292514801025e-01 -5.562332272529602051e-01 -2.032034844160079956e-01 -2.000975050032138824e-02 -4.689515531063079834e-01 2.318560630083084106e-01
-1.030754968523979187e-01 4.346415102481842041e-01 -3.625136017799377441e-01 -7.409306764602661133e-01 -2.817263640463352203e-02 -3.630617260932922363e-02 -1.361499726772308350e-01 3.153080344200134277e-01
5.058674216270446777e-01 5.234159231185913086e-01 -2.551549300551414490e-02 -3.111026883125305176e-01 1.111208572983741760e-01 -4.848544299602508545e-01 -2.973670065402984619e-01 -1.919351369142532349e-01
2.276853770017623901e-01 5.269548892974853516e-01 5.052449703216552734e-01 -3.624480962753295898e-02 -2.207737565040588379e-01 4.335837811231613159e-02 -3.182641863822937012e-01 -5.118384361267089844e-01
-9.550420567393302917e-03 5.294306278228759766e-01 1.746539771556854248e-01 -7.184595465660095215e-01 -2.638523876667022705e-01 2.403210997581481934e-01 7.961724698543548584e-02 -1.980224549770355225e-01
2.605091333389282227e-01 7.254868745803833008e-01 2.980245351791381836e-01 -4.800721108913421631e-01 -1.190169155597686768e-01 -2.507764101028442383e-01 -1.343160029500722885e-02 9.634099155664443970e-02
2.328055053949356079e-01 6.770893931388854980e-01 -1.763384491205215454e-01 9.919160511344671249e-04 -2.461840957403182983e-02 6.721864342689514160e-01 -5.920983850955963135e-02 -1.757536269724369049e-02
2.382385134696960449e-01 7.232457399368286133e-01 3.319237530231475830e-01 -3.492165505886077881e-01 3.235315084457397461e-01 -1.740024834871292114e-01 -1.769299358129501343e-01 -1.475763171911239624e-01
4.181482791900634766e-01 6.847870349884033203e-01 -2.164445519447326660e-01 -7.752862572669982910e-02 1.242695897817611694e-01 3.916294574737548828e-01 -3.580880761146545410e-01 -7.947400957345962524e-02
1.639093011617660522e-01 7.195565700531005859e-01 3.591408133506774902e-01 -1.304487586021423340e-01 -1.868706494569778442e-01 -3.295217752456665039e-01 -2.628155350685119629e-01 3.111203610897064209e-01
-1.653070002794265747e-02 4.246603846549987793e-01 -1.916072219610214233e-01 -6.580835580825805664e-01 1.003259941935539246e-01 -6.239037215709686279e-02 -3.558687865734100342e-01 4.571679532527923584e-01
-7.367077469825744629e-02 9.296334385871887207e-01 1.485643088817596436e-01 2.137865684926509857e-02 2.016875445842742920e-01 -2.356898933649063110e-01 -2.211399748921394348e-02 1.054007634520530701e-01
3.578479588031768799e-01 5.042713284492492676e-01 6.257250159978866577e-02 -6.365448832511901855e-01 1.074336916208267212e-01 1.215090528130531311e-01 7.454206235706806183e-03 -4.268357753753662109e-01
-8.317176252603530884e-02 4.557193219661712646e-01 -5.611334443092346191e-01 -1.093787550926208496e-01 3.033002614974975586e-01 2.217732965946197510e-01 -3.075145781040191650e-01 -4.720468521118164062e-01
2.529702782630920410e-01 5.154764652252197266e-01 3.299907445907592773e-01 -4.126080870628356934e-01 2.694941163063049316e-01 2.378473058342933655e-02 -5.548586845397949219e-01 -1.004475206136703491e-01
-2.497464418411254883e-02 5.813792347908020020e-01 3.201476112008094788e-02 3.252209164202213287e-03 -3.796995282173156738e-01 2.334786951541900635e-01 -5.169601440429687500e-01 4.409162402153015137e-01
-2.691152691841125488e-01 3.621065914630889893e-01 -6.537817716598510742e-01 -1.466013193130493164e-01 4.026910290122032166e-02 3.312089443206787109e-01 -3.946482539176940918e-01 -2.836638092994689941e-01
5.764719843864440918e-01 6.546699404716491699e-01 -2.454958260059356689e-01 -2.048507519066333771e-02 3.231767117977142334e-01 -2.676340341567993164e-01 -4.770163819193840027e-02 7.276901043951511383e-03
9.573993273079395294e-03 6.256657242774963379e-01 2.720764875411987305e-01 -1.120774373412132263e-01 -2.403865903615951538e-01 1.477320045232772827e-01 -6.082063913345336914e-01 2.689577639102935791e-01
-3.689726293087005615e-01 8.258106112480163574e-01 3.009237945079803467e-01 -1.112073734402656555e-01 9.024806320667266846e-02 -2.696541696786880493e-02 -2.564689517021179199e-01 6.576915830373764038e-02
5.023747310042381287e-02 4.661270678043365479e-01 1.922334283590316772e-01 -8.048318028450012207e-01 8.288666605949401855e-02 9.899497777223587036e-02 -1.475496888160705566e-01 -2.388568073511123657e-01
4.670853018760681152e-01 7.317695021629333496e-01 4.965882375836372375e-02 -2.177286744117736816e-01 1.441485900431871414e-02 2.144850641489028931e-01 2.716570198535919189e-01 -2.765210568904876709e-01
5.482178181409835815e-03 2.104814350605010986e-01 -5.902576446533203125e-01 -2.150718271732330322e-01 2.655991315841674805e-01 2.867150902748107910e-01 -6.223058104515075684e-01 -1.448950469493865967e-01
1.754667162895202637e-01 6.046299338340759277e-01 -9.044436365365982056e-02 -6.950169056653976440e-02 1.979651153087615967e-01 7.158412337303161621e-01 -1.558872014284133911e-01 -1.212590336799621582e-01
4.126467108726501465e-01 3.954603374004364014e-01 -3.106678724288940430e-01 3.059028089046478271e-01 -4.362742304801940918e-01 -9.607480466365814209e-02 -3.931303322315216064e-01 -3.593406081199645996e-01
1.505451798439025879e-01 6.230440735816955566e-01 2.784501910209655762e-01 -5.624393820762634277e-01 -2.436814457178115845e-01 -5.955744162201881409e-02 1.399039775133132935e-01 -3.358259499073028564e-01
-2.899752557277679443e-01 3.576793670654296875e-01 -2.817184627056121826e-01 -3.403921127319335938e-01 -2.593426778912544250e-02 -7.175618410110473633e-02 -2.964029014110565186e-01 -7.064500451087951660e-01
-1.927813440561294556e-01 6.008943319320678711e-01 -2.367225289344787598e-01 -1.365679055452346802e-01 -1.087426170706748962e-01 -1.206538379192352295e-01 2.180069126188755035e-02 -7.072593569755554199e-01
-2.785157859325408936e-01 3.899487257003784180e-01 -5.672684311866760254e-01 -1.660933345556259155e-01 -3.043106757104396820e-02 -2.586266100406646729e-01 -3.381671309471130371e-01 -4.886899292469024658e-01
-2.281844913959503174e-01 4.256098568439483643e-01 2.019081264734268188e-01 -6.835859417915344238e-01 1.321976333856582642e-01 -1.984014958143234253e-01 -4.268513023853302002e-01 -1.403215825557708740e-01
-1.027299985289573669e-01 5.187303423881530762e-01 4.315718114376068115e-01 -5.084717273712158203e-01 -2.473497539758682251e-01 2.169769853353500366e-01 -2.557400763034820557e-01 -3.192238509654998779e-01
2.243095040321350098e-01 4.314064681529998779e-01 8.077891170978546143e-02 -7.985508441925048828e-01 2.085012570023536682e-02 -1.248387843370437622e-01 -2.652851343154907227e-01 1.815745681524276733e-01
-2.606497108936309814e-01 7.216224074363708496e-01 2.834989726543426514e-01 -2.398777008056640625e-01 -2.582263350486755371e-01 1.058098971843719482e-01 -4.035451114177703857e-01 1.807891726493835449e-01
-8.069092035293579102e-02 4.459554553031921387e-01 -2.292948514223098755e-01 -1.377623230218887329e-01 -2.003907859325408936e-01 1.365796923637390137e-01 -1.529318243265151978e-01 -8.005369901657104492e-01
-2.728565037250518799e-01 6.345389485359191895e-01 3.360497653484344482e-01 5.678547173738479614e-02 -2.680192887783050537e-01 5.842605978250503540e-02 -5.745369195938110352e-01 -3.761618211865425110e-02
-1.910725980997085571e-02 5.448659062385559082e-01 4.560563340783119202e-02 -1.422588229179382324e-01 -9.389434754848480225e-02 2.058799266815185547e-01 -5.942700505256652832e-01 5.254323482513427734e-01
-4.508763551712036133e-01 4.523538649082183838e-01 -3.743246197700500488e-01 -6.870686262845993042e-02 6.161655485630035400e-02 1.137790754437446594e-01 -3.414939045906066895e-01 -5.602557659149169922e-01
-7.412191480398178101e-02 6.427806019783020020e-01 2.707513272762298584e-01 -4.715806543827056885e-01 -6.529700011014938354e-02 4.970665872097015381e-01 -1.822854131460189819e-01 -3.282555565237998962e-02
2.143509872257709503e-02 4.478459358215332031e-01 1.505964398384094238e-01 -7.606944441795349121e-01 -1.553556174039840698e-01 -2.664605677127838135e-01 -2.652973234653472900e-01 1.792216300964355469e-01
-1.798623241484165192e-02 4.898481070995330811e-01 -2.522256374359130859e-01 -3.506902158260345459e-01 1.578302681446075439e-01 1.639527380466461182e-01 -1.947672665119171143e-01 -6.952688694000244141e-01
1.342514455318450928e-01 8.062347173690795898e-01 8.636996150016784668e-02 2.515822350978851318e-01 -4.535892307758331299e-01 1.045604944229125977e-01 6.629480049014091492e-04 2.110269814729690552e-01
7.188869267702102661e-02 3.861115276813507080e-01 -6.968066692352294922e-01 -5.638639256358146667e-02 3.143865466117858887e-01 1.651545166969299316e-01 -4.471246898174285889e-01 -1.760557889938354492e-01
2.440662533044815063e-01 4.546172320842742920e-01 1.102309077978134155e-01 -7.919963598251342773e-01 -1.252480037510395050e-02 -2.285521775484085083e-01 -1.910922080278396606e-01 7.373149693012237549e-02
-2.112787663936614990e-01 5.918210148811340332e-01 3.058752715587615967e-01 -5.929958820343017578e-01 -1.459055691957473755e-01 2.994323074817657471e-01 -1.533196419477462769e-01 -1.595314890146255493e-01
3.125912547111511230e-01 5.556064248085021973e-01 1.477741301059722900e-01 2.088349610567092896e-01 -2.488855868577957153e-01 2.109969109296798706e-01 -5.879330039024353027e-01 2.756991386413574219e-01
1.641447842121124268e-01 6.549313068389892578e-01 -1.605375260114669800e-01 7.069538533687591553e-02 -1.806273609399795532e-01 6.518878340721130371e-01 -2.251802235841751099e-01 7.114205509424209595e-02
9.236718527972698212e-03 5.448530316352844238e-01 3.044205904006958008e-01 -6.837526559829711914e-01 -2.940602302551269531e-01 2.723079733550548553e-02 -3.765359148383140564e-02 -2.328721880912780762e-01
9.126331657171249390e-02 7.130984067916870117e-01 2.342224419116973877e-01 -5.689672827720642090e-01 -1.382984668016433716e-01 2.659717760980129242e-02 1.484789103269577026e-01 -2.503956854343414307e-01
1.110775619745254517e-01 4.635722339153289795e-01 4.290939867496490479e-01 -4.317578971385955811e-01 -1.305025666952133179e-01 3.177915811538696289e-01 -4.958819448947906494e-01 -1.957160979509353638e-01
1.317617744207382202e-01 4.257048070430755615e-01 -5.310776233673095703e-01 9.284573048353195190e-02 5.195504799485206604e-02 -1.454219818115234375e-01 -5.322973728179931641e-01 4.511798024177551270e-01
2.143976390361785889e-01 6.285933852195739746e-01 -1.996219903230667114e-01 -3.026877641677856445e-01 -4.146057665348052979e-01 4.729590713977813721e-01 1.783529371023178101e-01 6.101743783801794052e-03
-5.203543603420257568e-02 4.760102629661560059e-01 1.028003841638565063e-01 -7.529962062835693359e-01 -6.832124292850494385e-02 -2.683797776699066162e-01 -2.663106918334960938e-01 2.133503407239913940e-01
5.110808610916137695e-01 6.324208974838256836e-01 8.905157446861267090e-02 -1.702597737312316895e-01 3.741171956062316895e-02 -4.259925186634063721e-01 -2.261012792587280273e-01 2.606350779533386230e-01
-1.421607136726379395e-01 5.772383213043212891e-01 -1.570626795291900635e-01 2.286846488714218140e-01 -9.475246071815490723e-02 -2.288990914821624756e-01 -2.896296381950378418e-01 -6.514313220977783203e-01
6.588300317525863647e-02 5.909955501556396484e-01 3.956950902938842773e-01 -5.847056508064270020e-01 -2.871853709220886230e-01 -3.713966906070709229e-02 -1.583065390586853027e-01 -1.975160092115402222e-01
2.059845477342605591e-01 3.067250549793243408e-01 -1.998577713966369629e-01 2.440343238413333893e-02 -7.687596678733825684e-01 2.677760086953639984e-02 -2.948993742465972900e-01 -3.798386156558990479e-01
5.508901551365852356e-02 4.493687748908996582e-01 -2.181740105152130127e-01 1.333592832088470459e-02 -7.988981902599334717e-02 -2.232502400875091553e-01 -2.848788797855377197e-01 -7.809458374977111816e-01
-2.844932079315185547e-01 4.951225817203521729e-01 -1.755687892436981201e-01 1.380829513072967529e-01 8.284814655780792236e-02 -5.150967091321945190e-02 -4.865439534187316895e-01 -6.146411895751953125e-01
-2.827504873275756836e-01 4.983602166175842285e-01 -2.897712886333465576e-01 -6.236047148704528809e-01 7.838749885559082031e-02 -1.014045551419258118e-01 -2.413145899772644043e-01 3.523901402950286865e-01
-7.899004220962524414e-02 8.104318976402282715e-01 3.049435317516326904e-01 -3.344763815402984619e-01 -1.984762847423553467e-01 -1.920383274555206299e-01 -4.518055170774459839e-02 2.319113314151763916e-01
1.245267018675804138e-01 5.288450717926025391e-01 4.333863556385040283e-01 -4.144342988729476929e-02 -5.336548388004302979e-02 -1.293705403804779053e-02 -7.112790942192077637e-01 7.963362336158752441e-02
3.805876970291137695e-01 5.481817722320556641e-01 3.221108019351959229e-01 -5.294981598854064941e-01 1.075321212410926819e-01 -1.820956617593765259e-01 -2.912412583827972412e-01 -2.024414390325546265e-01
-2.747557759284973145e-01 4.869756996631622314e-01 -1.465106308460235596e-01 -4.468037560582160950e-02 -5.264390707015991211e-01 5.062526464462280273e-01 -3.267134726047515869e-01 1.540477126836776733e-01
1.955203860998153687e-01 5.285975933074951172e-01 1.860918104648590088e-01 -5.258651971817016602e-01 2.454421818256378174e-01 4.420795738697052002e-01 -3.101534247398376465e-01 -1.389991939067840576e-01
-1.179945841431617737e-01 3.419152200222015381e-01 2.019148766994476318e-01 -5.047775506973266602e-01 -1.700753271579742432e-01 1.223331615328788757e-01 -6.520398259162902832e-01 3.233486413955688477e-01
5.177555084228515625e-01 4.162065684795379639e-01 -3.732749223709106445e-01 -4.798560440540313721e-01 2.084742933511734009e-01 -2.792243957519531250e-01 -1.973821073770523071e-01 1.694635897874832153e-01
-2.737421095371246338e-01 5.201722979545593262e-01 -3.803676366806030273e-01 -6.231694296002388000e-02 -1.482325643301010132e-01 2.730146050453186035e-01 -4.505273997783660889e-01 4.543549418449401855e-01
1.764329075813293457e-01 5.327482819557189941e-01 4.120114445686340332e-01 -1.654331237077713013e-01 -1.518600285053253174e-01 3.229566514492034912e-01 -5.880591273307800293e-01 1.214626654982566833e-01
7.540763169527053833e-02 4.872559010982513428e-01 -3.171880841255187988e-01 2.286801487207412720e-01 -4.139479398727416992e-01 3.229935169219970703e-01 -2.217063754796981812e-01 -5.283568501472473145e-01
3.146542012691497803e-01 8.028981089591979980e-01 2.402389347553253174e-01 -8.701886236667633057e-02 -2.893003821372985840e-02 2.498353719711303711e-01 1.578999608755111694e-01 -3.207386434078216553e-01
3.091624975204467773e-01 4.283486306667327881e-01 -2.818238437175750732e-01 -9.807326644659042358e-02 -6.007042527198791504e-01 -4.902961850166320801e-01 -1.163446530699729919e-01 -1.308479309082031250e-01
2.344888448715209961e-01 5.119109749794006348e-01 3.807953298091888428e-01 -5.067148208618164062e-01 1.999645121395587921e-02 2.114676237106323242e-01 -3.350092470645904541e-01 -3.519197106361389160e-01
-7.786216214299201965e-03 8.536983728408813477e-01 2.793827056884765625e-01 -3.275033235549926758e-01 -3.762093186378479004e-02 -1.375091969966888428e-01 -8.378088474273681641e-02 2.418302148580551147e-01
-5.809246003627777100e-02 4.692848026752471924e-01 -3.219846487045288086e-01 -1.227432861924171448e-01 -7.622214406728744507e-02 -2.208906114101409912e-01 -1.723103970289230347e-01 -7.572078108787536621e-01
-3.527791500091552734e-01 8.698046207427978516e-01 2.168051302433013916e-01 -1.035706028342247009e-01 5.022495985031127930e-02 1.601883322000503540e-01 -1.069163903594017029e-01 1.471103578805923462e-01
2.797787189483642578e-01 3.767146766185760498e-01 -2.546239197254180908e-01 4.764994978904724121e-02 -1.727066934108734131e-01 -2.134102433919906616e-01 -2.879285514354705811e-01 -7.446017265319824219e-01
-1.632575094699859619e-01 5.917448401451110840e-01 -3.908171057701110840e-01 -1.053179353475570679e-01 -1.617288738489151001e-01 4.159058034420013428e-01 -2.358143031597137451e-01 4.523415863513946533e-01
-3.866165876388549805e-01 4.845379292964935303e-01 -6.292428374290466309e-01 8.718958497047424316e-02 9.029211848974227905e-02 -1.171704530715942383e-01 -4.190393686294555664e-01 -1.213531717658042908e-01
3.210246935486793518e-02 7.668102383613586426e-01 -2.222634404897689819e-01 5.539172887802124023e-02 -3.874774277210235596e-01 3.523015379905700684e-01 2.165498733520507812e-01 1.932697743177413940e-01
4.261400550603866577e-02 3.361583054065704346e-01 1.408673822879791260e-01 -4.364763200283050537e-01 -1.203041300177574158e-01 1.958390474319458008e-01 -6.947159767150878906e-01 3.733231425285339355e-01
7.198324203491210938e-01 3.746573925018310547e-01 -2.716902792453765869e-01 -1.130081862211227417e-01 1.297505348920822144e-01 3.250840008258819580e-01 -3.471523225307464600e-01 1.088909432291984558e-01
1.045142188668251038e-01 4.264622032642364502e-01 -4.645547270774841309e-01 -6.162917017936706543e-01 -1.539823263883590698e-01 -1.565216332674026489e-01 -2.408799901604652405e-02 4.034729301929473877e-01
2.235759347677230835e-01 3.400084078311920166e-01 3.140542507171630859e-01 -1.011246442794799805e-01 -1.910765469074249268e-01 -3.840822353959083557e-02 -8.200307488441467285e-01 1.229463815689086914e-01
-1.463672071695327759e-01 6.902985572814941406e-01 3.194520473480224609e-01 -5.776062011718750000e-01 -4.268758371472358704e-02 -1.544854789972305298e-01 -5.185885238461196423e-04 -2.017369270324707031e-01
-1.762010157108306885e-02 3.748098313808441162e-01 -7.350471019744873047e-01 5.732499063014984131e-02 6.557951122522354126e-02 2.367236614227294922e-01 -5.050216913223266602e-01 -1.553592272102832794e-02
5.142851173877716064e-02 2.556312978267669678e-01 -4.636124074459075928e-01 -5.952332168817520142e-02 -4.312840402126312256e-01 4.907023012638092041e-01 -4.694235324859619141e-01 2.576334774494171143e-01
4.839215278625488281e-01 4.058482348918914795e-01 -3.194972276687622070e-01 1.206603720784187317e-01 -3.434933722019195557e-01 -2.540088593959808350e-01 -2.188843488693237305e-01 -5.040348768234252930e-01
-2.405221946537494659e-02 7.854885458946228027e-01 -9.485753253102302551e-03 1.163838580250740051e-01 -4.861670136451721191e-01 2.144582569599151611e-01 3.288346156477928162e-02 2.921681702136993408e-01
-3.923735618591308594e-01 4.752955436706542969e-01 -5.466808676719665527e-01 -6.691566668450832367e-03 1.750892102718353271e-01 -1.515559256076812744e-01 -4.479049146175384521e-01 -2.588209509849548340e-01
-1.793895959854125977e-01 5.092444419860839844e-01 5.885595828294754028e-02 -8.582109212875366211e-02 -5.604187250137329102e-01 2.555762231349945068e-01 -3.898491561412811279e-01 4.077860713005065918e-01
4.456376135349273682e-01 6.222901344299316406e-01 4.519771933555603027e-01 -7.141913473606109619e-02 -1.828740537166595459e-01 1.620770543813705444e-01 -2.759256362915039062e-01 -2.625475525856018066e-01
-7.017366588115692139e-02 8.918685913085937500e-01 1.929972767829895020e-01 -5.116170644760131836e-02 2.543433010578155518e-01 -1.665071994066238403e-01 -1.816721856594085693e-01 1.853664964437484741e-01
2.620239853858947754e-01 8.913132548332214355e-01 -5.676031485199928284e-02 1.413630843162536621e-01 1.406557410955429077e-01 2.559421062469482422e-01 4.176011309027671814e-02 1.632927358150482178e-01
4.928163066506385803e-02 1.850160658359527588e-01 -7.829936742782592773e-01 -2.203328311443328857e-01 3.504957631230354309e-02 7.012761384248733521e-02 -5.397337079048156738e-01 -6.523852795362472534e-02
1.150691211223602295e-01 3.808039128780364990e-01 -1.629620641469955444e-01 1.090532913804054260e-01 -6.215418577194213867e-01 -2.866254150867462158e-01 -3.549182415008544922e-01 -4.570150077342987061e-01
-2.126355469226837158e-01 5.561218857765197754e-01 -2.008633017539978027e-01 -1.494031548500061035e-01 -1.076092272996902466e-01 -6.608248502016067505e-02 -4.415892809629440308e-02 -7.516320347785949707e-01
-2.088649272918701172e-01 7.097123861312866211e-01 -4.583160579204559326e-01 1.092102751135826111e-02 -3.388093709945678711e-01 2.465956360101699829e-01 2.078547328710556030e-01 1.539684385061264038e-01
3.837339580059051514e-01 4.316264390945434570e-01 -5.236081480979919434e-01 7.304777950048446655e-02 -1.221628338098526001e-01 -1.903687715530395508e-01 -4.479120075702667236e-01 3.676357269287109375e-01
1.115828454494476318e-01 6.904951930046081543e-01 2.557728812098503113e-02 -1.706777065992355347e-01 4.351841211318969727e-01 -4.043996036052703857e-01 -3.239634633064270020e-01 1.520001739263534546e-01
1.006363779306411743e-01 2.839068770408630371e-01 -7.458217740058898926e-01 9.003642946481704712e-02 -1.060753166675567627e-01 8.338110893964767456e-02 -4.731022417545318604e-01 -3.207531571388244629e-01
-1.141430661082267761e-01 2.984703481197357178e-01 2.044458836317062378e-01 -4.592630267143249512e-01 -9.490988403558731079e-02 1.977349221706390381e-01 -7.421858310699462891e-01 2.149877101182937622e-01
3.288848698139190674e-01 4.331516921520233154e-01 3.917664885520935059e-01 -6.267079114913940430e-01 -2.302574068307876587e-01 -5.333958566188812256e-02 -2.838566601276397705e-01 -1.467394381761550903e-01
-1.820698082447052002e-01 7.267441153526306152e-01 -4.302689731121063232e-01 1.848831586539745331e-02 -1.142523288726806641e-01 3.044435381889343262e-01 1.183321978896856308e-02 3.838502168655395508e-01
-2.721066176891326904e-01 6.439111232757568359e-01 -2.597411572933197021e-01 -1.337735056877136230e-01 -2.490871250629425049e-01 5.761681795120239258e-01 -3.529389575123786926e-02 1.752592027187347412e-01
2.287732809782028198e-01 2.519065737724304199e-01 -5.449818968772888184e-01 -4.757510721683502197e-01 2.305488437414169312e-01 -1.824955344200134277e-01 -2.146154642105102539e-01 -4.778537750244140625e-01
8.572405576705932617e-02 4.758540689945220947e-01 4.371200799942016602e-01 -1.087468191981315613e-01 2.880664542317390442e-02 2.206298708915710449e-02 -7.470722794532775879e-01 -6.229526922106742859e-02
1.051078960299491882e-01 7.425910234451293945e-01 -3.070562481880187988e-01 1.160267665982246399e-01 -1.774993091821670532e-01 5.300160050392150879e-01 6.576894968748092651e-02 1.140902787446975708e-01
5.967926606535911560e-02 2.993532419204711914e-01 -7.746215462684631348e-01 9.628692269325256348e-02 -1.300177164375782013e-02 3.318407014012336731e-02 -5.442563891410827637e-01 5.576468538492918015e-03
3.063575923442840576e-01 5.626012682914733887e-01 2.354174107313156128e-01 1.611877083778381348e-01 -2.753526568412780762e-01 1.393058598041534424e-01 -5.719169974327087402e-01 2.931000292301177979e-01
-1.367474794387817383e-01 7.659183144569396973e-01 2.826806008815765381e-01 -1.044809073209762573e-01 1.570930890738964081e-02 1.057267934083938599e-01 -5.405554771423339844e-01 1.481590513139963150e-02
1.296356022357940674e-01 5.587400197982788086e-01 3.794406354427337646e-01 -5.565937757492065430e-01 7.992767542600631714e-02 -1.023312681354582310e-03 -3.328138291835784912e-01 -3.163507878780364990e-01
3.932533562183380127e-01 6.179547905921936035e-01 -1.563059687614440918e-01 -3.357950448989868164e-01 -7.806183397769927979e-02 3.023999333381652832e-01 3.341918587684631348e-01 -3.421553969383239746e-01
6.804797798395156860e-02 6.622946262359619141e-01 -4.113379865884780884e-02 -6.083104014396667480e-01 -1.213056147098541260e-01 -5.159861594438552856e-02 3.617369532585144043e-01 -1.917569339275360107e-01
2.288871556520462036e-01 5.555088520050048828e-01 -6.000048518180847168e-01 -3.215305805206298828e-01 7.531204074621200562e-02 4.093233942985534668e-01 4.285391420125961304e-02 -2.405699342489242554e-02
2.612690925598144531e-01 4.507645070552825928e-01 -4.315058588981628418e-01 -1.346626430749893188e-01 -2.445506006479263306e-01 -3.634477853775024414e-01 -2.832361757755279541e-01 5.020920038223266602e-01
4.992665946483612061e-01 7.431452274322509766e-01 1.790779531002044678e-01 -7.641875743865966797e-02 -1.074426472187042236e-01 1.978874355554580688e-01 1.418325453996658325e-01 -2.995652258396148682e-01
4.946495592594146729e-01 6.050927639007568359e-01 -3.802538812160491943e-01 -6.675848364830017090e-02 1.650526374578475952e-01 -4.573614299297332764e-01 -4.357881098985671997e-02 -4.258931428194046021e-02
-1.814754456281661987e-01 7.524215579032897949e-01 -1.438320055603981018e-02 1.416719108819961548e-01 4.215451702475547791e-02 1.385174691677093506e-01 -4.372614026069641113e-01 4.104743599891662598e-01
-1.684389561414718628e-01 4.466948509216308594e-01 1.688690930604934692e-01 -6.960465312004089355e-01 2.401883900165557861e-01 1.696779727935791016e-01 -3.696330189704895020e-01 -1.896967887878417969e-01
-1.460974067449569702e-01 5.565167665481567383e-01 -4.998249411582946777e-01 -1.313635259866714478e-01 2.031766623258590698e-02 -4.788154065608978271e-01 -2.033768594264984131e-01 3.616963028907775879e-01
-1.170120686292648315e-01 6.289684772491455078e-01 1.860274672508239746e-01 -6.251544356346130371e-01 -1.996755301952362061e-01 2.543452382087707520e-01 1.159392446279525757e-01 -2.174370288848876953e-01
5.392273068428039551e-01 3.101098239421844482e-01 -4.319143593311309814e-01 1.262015551328659058e-01 -2.489836215972900391e-01 6.162692233920097351e-02 -3.414135575294494629e-01 -4.777396917343139648e-01
-1.840134523808956146e-02 4.908439815044403076e-01 -4.886185824871063232e-01 -1.926037669181823730e-02 3.942949175834655762e-01 2.653346359729766846e-01 -3.240193724632263184e-01 -4.344595372676849365e-01
4.043821692466735840e-01 4.685226678848266602e-01 -4.477724432945251465e-01 1.684131175279617310e-01 -2.157907038927078247e-01 -1.853079646825790405e-01 -3.998229503631591797e-01 3.838429749011993408e-01
1.001027673482894897e-01 2.890835404396057129e-01 -5.417020320892333984e-01 -1.139806658029556274e-01 -6.094648241996765137e-01 -3.441188931465148926e-01 -2.513875067234039307e-01 -2.166024595499038696e-01
1.414354145526885986e-01 5.157666802406311035e-01 -2.098979353904724121e-01 3.043293356895446777e-01 -6.122320517897605896e-02 1.008500903844833374e-02 -4.158278107643127441e-01 -6.328857541084289551e-01
2.925130426883697510e-01 7.842143774032592773e-01 1.035801693797111511e-01 8.445205539464950562e-02 -4.375517070293426514e-01 8.620595186948776245e-02 6.071406975388526917e-02 2.810938954353332520e-01
-1.277907043695449829e-01 2.464795112609863281e-01 -8.123322129249572754e-01 -3.355210721492767334e-01 1.732043735682964325e-02 -2.589271776378154755e-02 -3.857560455799102783e-01 -2.610265091061592102e-02
5.220597237348556519e-02 2.429407984018325806e-01 -6.624571681022644043e-01 -1.261082012206315994e-02 5.685807019472122192e-02 2.586684226989746094e-01 -6.406912803649902344e-01 -1.364495754241943359e-01
-6.156052276492118835e-02 3.988462388515472412e-01 -6.971066594123840332e-01 -2.441815286874771118e-01 2.254822701215744019e-01 2.849770784378051758e-01 -2.531283199787139893e-01 -3.089036643505096436e-01
2.737984657287597656e-01 3.932834267616271973e-01 3.824460804462432861e-01 -2.453221827745437622e-01 -2.115062922239303589e-01 2.375961393117904663e-01 -6.709976792335510254e-01 -1.117575913667678833e-01
-3.196680843830108643e-01 4.703219532966613770e-01 -3.066565394401550293e-01 -9.734904766082763672e-02 -3.398603200912475586e-01 3.392639756202697754e-01 -4.706040918827056885e-01 3.478808701038360596e-01
-3.027043640613555908e-01 8.439101576805114746e-01 1.460690647363662720e-01 4.896378517150878906e-02 8.302224427461624146e-02 2.445238679647445679e-01 -2.442284673452377319e-01 2.147555798292160034e-01
2.416808903217315674e-01 5.173659324645996094e-01 2.872786819934844971e-01 -3.916967511177062988e-01 -4.997947514057159424e-01 -2.652109265327453613e-01 -2.260899692773818970e-01 2.583007216453552246e-01
1.850261241197586060e-01 3.599233031272888184e-01 -4.214856326580047607e-01 1.143029928207397461e-01 -5.411144495010375977e-01 -3.957991003990173340e-01 -3.260123431682586670e-01 -2.995989918708801270e-01
3.561373054981231689e-01 5.753549337387084961e-01 3.676314055919647217e-01 -3.945309221744537354e-01 1.315634399652481079e-01 -9.523527324199676514e-02 -3.314641416072845459e-01 -3.392318785190582275e-01
-1.099948491901159286e-02 4.631624817848205566e-01 -6.624779701232910156e-01 -1.705846041440963745e-01 3.190200328826904297e-01 2.484701871871948242e-01 -2.544936239719390869e-01 -2.985047399997711182e-01
2.801347710192203522e-02 6.494427919387817383e-01 2.669849991798400879e-01 -2.605403959751129150e-02 -1.893607676029205322e-01 4.399191141128540039e-01 -4.953872859477996826e-01 1.751705557107925415e-01
-1.487254053354263306e-01 5.322485566139221191e-01 -2.778077125549316406e-01 -6.379256844520568848e-01 1.164413392543792725e-01 -3.936192393302917480e-02 -1.370439678430557251e-01 4.202105700969696045e-01
4.268820285797119141e-01 4.789264202117919922e-01 -2.028895467519760132e-01 1.543191373348236084e-01 -1.943436861038208008e-01 -3.869877457618713379e-01 -1.991724371910095215e-01 -5.442646145820617676e-01
4.108457267284393311e-02 3.425671458244323730e-01 -3.732057511806488037e-01 1.590615883469581604e-02 -3.293102383613586426e-01 -2.630250155925750732e-01 -3.842989802360534668e-01 -6.450667977333068848e-01
-1.821980774402618408e-01 6.270712614059448242e-01 -4.603244364261627197e-01 6.115474551916122437e-02 -1.322705000638961792e-01 -5.374216437339782715e-01 -1.026753410696983337e-01 2.026997953653335571e-01
-3.167867287993431091e-02 8.237764239311218262e-01 3.235152959823608398e-01 -1.001487299799919128e-01 2.243218421936035156e-01 -9.147311002016067505e-02 -3.413236439228057861e-01 1.746638119220733643e-01
-2.554745972156524658e-01 5.937685966491699219e-01 2.172753065824508667e-01 -1.839772611856460571e-01 2.145224511623382568e-01 -3.854580819606781006e-01 -5.532025098800659180e-01 2.201597392559051514e-02
1.978334188461303711e-01 6.059430241584777832e-01 -3.936778903007507324e-01 -2.990408241748809814e-01 2.042400240898132324e-01 5.323593020439147949e-01 -1.550240963697433472e-01 -1.159949600696563721e-02
6.233706474304199219e-01 5.639222264289855957e-01 -3.037014603614807129e-01 6.392660737037658691e-02 3.165200650691986084e-01 -2.761364281177520752e-01 -1.262526214122772217e-01 -6.858400255441665649e-02
6.533289700746536255e-02 4.102111756801605225e-01 -5.368378162384033203e-01 -5.954489707946777344e-01 -1.833893358707427979e-01 -1.138167381286621094e-01 -2.626667730510234833e-02 3.707130849361419678e-01
-4.705297350883483887e-01 6.289933919906616211e-01 3.214485943317413330e-01 -1.153761520981788635e-01 -2.182572335004806519e-01 1.720152795314788818e-01 -4.348134994506835938e-01 6.325811613351106644e-03
2.059826254844665527e-01 4.285245239734649658e-01 4.181699454784393311e-01 -4.242663681507110596e-01 5.533052980899810791e-02 -3.096607327461242676e-02 -5.140497684478759766e-01 -3.883327841758728027e-01
4.926836192607879639e-01 2.738417387008666992e-01 -4.532434642314910889e-01 -4.160287380218505859e-01 6.070812419056892395e-02 -4.361367821693420410e-01 -3.308852910995483398e-01 1.944633014500141144e-02
1.546425372362136841e-01 7.658984065055847168e-01 2.023041397333145142e-01 1.333504915237426758e-01 -4.226509332656860352e-01 1.352728456258773804e-01 -1.684287041425704956e-01 3.247693479061126709e-01
1.268823891878128052e-01 5.652032494544982910e-01 -4.608821868896484375e-01 -4.342947900295257568e-01 7.213288545608520508e-02 4.540722072124481201e-01 2.104305028915405273e-01 -8.806810528039932251e-02
5.995593592524528503e-02 4.614548981189727783e-01 1.683002412319183350e-01 -7.107923030853271484e-01 8.213983476161956787e-02 -2.442975640296936035e-01 -4.026704728603363037e-01 1.460904777050018311e-01
3.379943668842315674e-01 4.330346584320068359e-01 -3.339428007602691650e-01 -7.546002417802810669e-02 -1.685982942581176758e-01 -3.757334649562835693e-01 -4.212649464607238770e-01 4.836979806423187256e-01
2.178967744112014771e-01 4.042120873928070068e-01 -3.649222254753112793e-01 -3.166452348232269287e-01 1.920864880084991455e-01 -6.248376965522766113e-01 -6.995759904384613037e-02 -3.514080941677093506e-01
-1.252384632825851440e-01 5.172647833824157715e-01 3.161088824272155762e-01 -3.959045186638832092e-02 -2.786085382103919983e-02 2.681462466716766357e-01 -7.309936285018920898e-01 9.071844816207885742e-02
-3.337197303771972656e-01 5.620730519294738770e-01 -1.585008800029754639e-01 -7.993419654667377472e-03 -2.675338089466094971e-02 -5.949712544679641724e-02 -2.585058808326721191e-01 -6.902445554733276367e-01
-1.439804881811141968e-01 5.816207528114318848e-01 7.504370808601379395e-02 3.160789608955383301e-02 -6.072833538055419922e-01 2.387383431196212769e-01 -3.334881961345672607e-01 3.120141327381134033e-01
6.347786635160446167e-02 6.343792676925659180e-01 3.464327380061149597e-02 -5.020461082458496094e-01 -3.841180503368377686e-01 2.567766606807708740e-01 3.173130750656127930e-01 -1.615994423627853394e-01
3.489509224891662598e-01 6.763897538185119629e-01 1.923398077487945557e-01 -3.359730839729309082e-01 -2.834607064723968506e-01 2.880283296108245850e-01 1.894865781068801880e-01 -2.676609754562377930e-01
-1.928460597991943359e-01 5.363475680351257324e-01 -5.382969379425048828e-01 -3.381727933883666992e-01 -3.012329898774623871e-02 -4.572363495826721191e-01 -4.349079728126525879e-02 2.432144880294799805e-01
6.169321537017822266e-01 5.673544406890869141e-01 -2.054064869880676270e-01 -1.150561273097991943e-01 3.718555271625518799e-01 -2.064117789268493652e-01 -2.447188645601272583e-01 -3.611229360103607178e-02
2.301677167415618896e-01 4.493002891540527344e-01 -4.906527698040008545e-01 2.729549445211887360e-02 -1.521598845720291138e-01 -2.621053755283355713e-01 -4.742802083492279053e-01 4.322886765003204346e-01
1.810831427574157715e-01 7.019495964050292969e-01 3.366487920284271240e-01 -1.317993551492691040e-01 -1.532911360263824463e-01 -4.375452697277069092e-01 -3.061121106147766113e-01 1.874126046895980835e-01
-3.070517778396606445e-01 5.069315433502197266e-01 -8.387301862239837646e-02 7.944456487894058228e-02 -1.610860377550125122e-01 -1.394407004117965698e-01 -3.189945816993713379e-01 -6.987441778182983398e-01
4.123527109622955322e-01 3.008638024330139160e-01 -4.835769832134246826e-01 -3.608123362064361572e-01 5.353585258126258850e-02 -5.379936695098876953e-01 -2.882537543773651123e-01 -4.537525586783885956e-03
-1.710858196020126343e-01 8.695983290672302246e-01 2.181863188743591309e-01 -4.498156905174255371e-02 -1.675923615694046021e-01 -6.513112783432006836e-02 -1.160987019538879395e-01 3.450965583324432373e-01
6.748371571302413940e-02 3.826142549514770508e-01 -1.815946102142333984e-01 1.714086085557937622e-01 -7.338820695877075195e-01 -1.364555060863494873e-01 -3.195231556892395020e-01 -3.569265305995941162e-01
-9.762600064277648926e-02 6.565165519714355469e-01 -3.676023483276367188e-01 -1.130952537059783936e-01 -4.295710623264312744e-01 4.369716048240661621e-01 1.780349612236022949e-01 6.603855639696121216e-02
4.884684979915618896e-01 4.081693589687347412e-01 -1.430035382509231567e-01 -3.273649811744689941e-01 9.174556285142898560e-02 -6.069459319114685059e-01 -1.907964050769805908e-01 -2.323241084814071655e-01
-3.014725744724273682e-01 4.361721277236938477e-01 -4.782485365867614746e-01 -1.548521071672439575e-01 2.730167806148529053e-01 3.254396021366119385e-01 -3.958171904087066650e-01 -3.592309951782226562e-01
-4.299587905406951904e-01 3.879367411136627197e-01 -4.466606974601745605e-01 -3.520406782627105713e-01 4.930933937430381775e-02 1.468329131603240967e-01 -2.565712928771972656e-01 -5.013800263404846191e-01
6.145495176315307617e-01 6.302475333213806152e-01 2.534831464290618896e-01 1.517420113086700439e-01 -1.038173809647560120e-01 2.112304717302322388e-01 -1.718117147684097290e-01 -2.300480157136917114e-01
1.233107075095176697e-01 4.518279731273651123e-01 -1.692499518394470215e-01 2.055630274116992950e-02 -1.122975870966911316e-01 7.853896357119083405e-03 -3.232286870479583740e-01 -7.965103387832641602e-01
-4.885609075427055359e-02 2.676083147525787354e-01 -5.058718323707580566e-01 -2.962152659893035889e-01 -4.439779222011566162e-01 -3.417847156524658203e-01 -1.460945010185241699e-01 -4.970637261867523193e-01
4.939192235469818115e-01 5.197858214378356934e-01 -2.493454962968826294e-01 8.628313243389129639e-02 3.155765533447265625e-01 -3.985990285873413086e-01 -2.320182919502258301e-01 -3.224070966243743896e-01
3.425027430057525635e-01 3.478330075740814209e-01 -4.375563263893127441e-01 -3.863535821437835693e-01 1.105166897177696228e-01 -5.613756179809570312e-01 -1.706618666648864746e-01 -2.539636194705963135e-01
-2.180631011724472046e-01 3.618040084838867188e-01 -5.506095290184020996e-01 -5.528884008526802063e-02 -2.271125465631484985e-01 -1.765546798706054688e-01 -3.251087665557861328e-01 -5.717266798019409180e-01
2.192623354494571686e-02 3.335293531417846680e-01 -5.119872093200683594e-01 -7.993412762880325317e-02 -6.761471033096313477e-01 -3.007842302322387695e-01 -2.131685763597488403e-01 -1.633096784353256226e-01
4.085732698440551758e-01 3.108945190906524658e-01 -3.299347758293151855e-01 7.983502000570297241e-02 -6.283961534500122070e-01 2.676105797290802002e-01 -2.382169812917709351e-01 -3.129496276378631592e-01
5.109379887580871582e-01 5.780577659606933594e-01 -1.259499490261077881e-01 -3.028643727302551270e-01 2.387549877166748047e-01 -4.158113300800323486e-01 -1.958856135606765747e-01 1.700803488492965698e-01
3.500955700874328613e-01 4.049284458160400391e-01 -5.403367877006530762e-01 3.266597390174865723e-01 -1.375271230936050415e-01 4.982957243919372559e-02 -3.449067175388336182e-01 -4.176581501960754395e-01
-2.949523627758026123e-01 7.401137351989746094e-01 -5.706872344017028809e-01 1.506147626787424088e-02 4.300739988684654236e-02 1.732070595026016235e-01 3.966820985078811646e-02 7.681260257959365845e-02
-1.017689108848571777e-01 6.677128076553344727e-01 -7.429100573062896729e-02 1.581430584192276001e-01 4.956939071416854858e-02 1.570953428745269775e-01 -5.427364706993103027e-01 4.376933574676513672e-01
-1.043339073657989502e-01 3.610756099224090576e-01 -4.033605754375457764e-01 1.753870844841003418e-01 -3.936789929866790771e-01 3.920391201972961426e-01 -5.744068026542663574e-01 1.632713377475738525e-01
-1.504192948341369629e-01 1.919285804033279419e-01 -7.910173535346984863e-01 -4.070238173007965088e-01 -1.565090417861938477e-01 -2.885664068162441254e-02 -3.479641377925872803e-01 -5.247722566127777100e-02
4.201017022132873535e-01 3.798659145832061768e-01 -1.094849854707717896e-01 -2.959974706172943115e-01 2.251890003681182861e-01 -5.937103629112243652e-01 -3.084278106689453125e-01 -2.851051986217498779e-01
3.224525749683380127e-01 7.411087751388549805e-01 1.889947503805160522e-01 3.654210641980171204e-02 -3.422965109348297119e-01 5.209398642182350159e-02 -1.841773837804794312e-01 3.948743641376495361e-01
7.410280406475067139e-02 3.803070783615112305e-01 -1.615093350410461426e-01 -2.596429362893104553e-02 -4.400263428688049316e-01 -3.933278024196624756e-01 -2.476900517940521240e-01 -6.429895758628845215e-01
8.927214890718460083e-02 3.619609177112579346e-01 3.003829158842563629e-02 -6.366367936134338379e-01 6.152386963367462158e-02 5.651722550392150879e-01 -2.979134917259216309e-01 -2.069996297359466553e-01
4.862490594387054443e-01 7.175650596618652344e-01 1.730421483516693115e-01 -1.005486845970153809e-01 -3.885066136717796326e-02 3.486368656158447266e-01 5.594930052757263184e-02 -2.870913147926330566e-01
-1.071900427341461182e-01 7.039158344268798828e-01 2.773763537406921387e-01 -1.665493845939636230e-01 -4.245102405548095703e-01 -3.844833672046661377e-01 -1.600175797939300537e-01 1.862639486789703369e-01
3.505025207996368408e-01 2.720796465873718262e-01 -5.256870985031127930e-01 3.063495270907878876e-02 -3.268190026283264160e-01 -9.057300537824630737e-02 -5.481542944908142090e-01 3.321867585182189941e-01
4.148401692509651184e-02 6.982038021087646484e-01 2.519434690475463867e-01 7.138051837682723999e-02 -3.924145996570587158e-01 2.130484580993652344e-01 -3.642466664314270020e-01 3.319116830825805664e-01
-1.755680739879608154e-01 5.383393168449401855e-01 2.596035897731781006e-01 -6.162285804748535156e-01 -2.345035225152969360e-02 3.924495279788970947e-01 -2.443631887435913086e-01 -1.339969336986541748e-01
7.657893002033233643e-02 3.759505450725555420e-01 -9.472245723009109497e-02 -8.288499712944030762e-01 6.637503951787948608e-02 -2.163931131362915039e-01 -2.657881081104278564e-01 1.869694739580154419e-01
7.145822793245315552e-02 4.601984322071075439e-01 -2.717216908931732178e-01 -7.146838307380676270e-02 6.012978404760360718e-02 1.310895085334777832e-01 -2.761529684066772461e-01 -7.791727781295776367e-01
-2.568708360195159912e-01 5.405918955802917480e-01 1.790976896882057190e-02 1.220105662941932678e-01 -5.690369009971618652e-01 1.642440557479858398e-01 -4.100749492645263672e-01 3.280696272850036621e-01
2.284292727708816528e-01 3.098208308219909668e-01 -5.806434750556945801e-01 -4.703821539878845215e-01 2.766159176826477051e-01 1.921335458755493164e-01 -1.580608487129211426e-01 -3.937132954597473145e-01
5.099664926528930664e-01 5.979043245315551758e-01 -1.803499907255172729e-01 3.909015282988548279e-02 2.936680912971496582e-01 -4.613570570945739746e-01 -2.186883389949798584e-01 3.840022161602973938e-02
-6.367749720811843872e-02 7.013931870460510254e-01 4.189557135105133057e-01 -1.898865103721618652e-01 1.448019444942474365e-01 3.407391533255577087e-02 -5.198701024055480957e-01 -4.294375423341989517e-03
-4.042397141456604004e-01 3.000066578388214111e-01 -6.658003926277160645e-01 -1.114910617470741272e-01 -1.970883309841156006e-01 -7.934364676475524902e-02 -4.752648472785949707e-01 -1.408895254135131836e-01
4.902310371398925781e-01 3.664656281471252441e-01 -4.954755902290344238e-01 -3.883312940597534180e-01 5.486520007252693176e-02 -4.390328526496887207e-01 -1.340354532003402710e-01 -1.239105463027954102e-01
-3.997918218374252319e-03 4.026096165180206299e-01 -5.374386906623840332e-01 -6.122083663940429688e-01 -4.121446050703525543e-03 1.609552502632141113e-01 -9.102272987365722656e-02 3.742211461067199707e-01
3.473701477050781250e-01 3.511763215065002441e-01 -4.263175129890441895e-01 -9.847280383110046387e-02 -7.981967180967330933e-02 -4.134016036987304688e-01 -4.985404908657073975e-01 3.724928498268127441e-01
7.090593129396438599e-02 9.061484336853027344e-01 5.351165775209665298e-03 9.491362422704696655e-02 3.086813092231750488e-01 -8.816634863615036011e-02 -5.133367329835891724e-02 2.431818991899490356e-01
2.148967683315277100e-01 3.921146988868713379e-01 -5.040225982666015625e-01 -6.298500299453735352e-01 -7.445418834686279297e-02 -2.824488878250122070e-01 -8.913000673055648804e-02 2.367502450942993164e-01
-2.496232092380523682e-01 8.022093772888183594e-01 3.187675476074218750e-01 -1.417392939329147339e-01 -1.830398738384246826e-01 6.102107092738151550e-02 -2.396983653306961060e-01 2.788603007793426514e-01
2.336735874414443970e-01 5.161551237106323242e-01 -3.091565966606140137e-01 -8.388661593198776245e-02 -5.794921144843101501e-02 -9.705542027950286865e-02 -9.894892573356628418e-02 -7.441754341125488281e-01
-3.245294094085693359e-01 4.585529267787933350e-01 -6.304019689559936523e-01 9.580488502979278564e-02 1.639635562896728516e-01 -7.355476170778274536e-02 -4.912467896938323975e-01 -6.486137956380844116e-02
3.674083575606346130e-02 7.021242380142211914e-01 1.249460726976394653e-01 1.148119345307350159e-01 -2.306952923536300659e-01 2.230857014656066895e-01 -5.431706905364990234e-01 2.808141708374023438e-01
5.226281881332397461e-01 6.026446223258972168e-01 -1.581148654222488403e-01 -3.394286930561065674e-01 2.794385254383087158e-01 -2.528176903724670410e-01 -2.079679965972900391e-01 1.954831779003143311e-01
-1.949557065963745117e-01 8.056849837303161621e-01 5.961646139621734619e-02 -4.596699178218841553e-01 -6.921413354575634003e-03 -8.671700954437255859e-02 6.351003795862197876e-02 2.939595878124237061e-01
-2.346507459878921509e-01 5.469561219215393066e-01 -4.269358888268470764e-02 8.218497037887573242e-02 -5.356494784355163574e-01 2.777276635169982910e-01 -4.138935506343841553e-01 3.191241323947906494e-01
3.534733355045318604e-01 3.171835839748382568e-01 -2.921691238880157471e-01 6.199325621128082275e-02 -5.900744795799255371e-01 -3.112352192401885986e-01 -3.395343124866485596e-01 -3.534208238124847412e-01
2.596975862979888916e-02 7.648084163665771484e-01 -2.883850336074829102e-01 -1.653952337801456451e-02 1.379573717713356018e-02 5.419523119926452637e-01 8.791400492191314697e-02 1.712389290332794189e-01
7.045043259859085083e-02 8.184179067611694336e-01 1.411309242248535156e-01 -2.676246464252471924e-01 -2.835221588611602783e-01 -1.756782084703445435e-02 -2.728320285677909851e-02 3.901926279067993164e-01
-5.588786676526069641e-02 3.898498713970184326e-01 3.011212348937988281e-01 -5.455648899078369141e-01 -8.121296763420104980e-02 3.341030478477478027e-01 -5.805762410163879395e-01 3.591049835085868835e-02
-1.639825291931629181e-02 4.223769307136535645e-01 2.813010513782501221e-01 -5.586401820182800293e-01 1.477202624082565308e-01 2.207809388637542725e-01 -5.979833602905273438e-01 -4.438507929444313049e-02
-2.557451725006103516e-01 4.456243216991424561e-01 -2.225097119808197021e-01 -6.164091229438781738e-01 2.782434821128845215e-01 -2.878226153552532196e-02 -3.614961206912994385e-01 3.124350309371948242e-01
-2.685233056545257568e-01 3.791080713272094727e-01 -5.816318392753601074e-01 -5.321484804153442383e-01 2.404057532548904419e-01 1.887521743774414062e-01 -2.501010000705718994e-01 8.198720961809158325e-02
2.894816398620605469e-01 5.298988819122314453e-01 4.019648730754852295e-01 -1.907658576965332031e-01 -2.992768399417400360e-02 3.608876466751098633e-01 -4.336546957492828369e-01 -3.438720703125000000e-01
-2.635258622467517853e-02 5.137814283370971680e-01 -1.912766098976135254e-01 -1.321272104978561401e-01 -1.347928643226623535e-01 -2.642785012722015381e-01 -2.053346298635005951e-02 -7.699715495109558105e-01
-3.715430796146392822e-01 5.138475298881530762e-01 -2.371570765972137451e-01 -6.926056812517344952e-04 2.219496294856071472e-02 1.456722021102905273e-01 -3.625352382659912109e-01 -6.233198046684265137e-01
1.757860332727432251e-01 3.062007427215576172e-01 3.252097666263580322e-01 -2.909889817237854004e-01 -4.980652034282684326e-01 1.007137726992368698e-02 -6.345932483673095703e-01 1.844597756862640381e-01
-1.269737929105758667e-01 7.680466771125793457e-01 -2.300668805837631226e-01 6.850253045558929443e-02 -4.608464837074279785e-01 1.219912618398666382e-01 1.878370940685272217e-01 2.716880142688751221e-01
-9.317233413457870483e-02 9.136416316032409668e-01 -5.913971457630395889e-03 -2.256727218627929688e-02 8.735326677560806274e-02 3.343355655670166016e-02 -1.275965943932533264e-02 3.835656344890594482e-01
1.894647330045700073e-01 5.280039310455322266e-01 -1.807596683502197266e-01 3.388293683528900146e-01 -2.413277328014373779e-01 -4.041047692298889160e-01 -3.251079916954040527e-01 -4.589125514030456543e-01
4.139136895537376404e-02 7.257210612297058105e-01 -3.313122391700744629e-01 6.456456333398818970e-02 -1.292295604944229126e-01 5.794691443443298340e-01 6.761641800403594971e-02 2.495278790593147278e-02
4.670467227697372437e-02 7.385836243629455566e-01 1.672570258378982544e-01 -3.778496980667114258e-01 -2.621701061725616455e-01 -2.132497876882553101e-01 3.701081275939941406e-01 -1.742960512638092041e-01
-2.091088443994522095e-01 5.036199092864990234e-01 -3.258984982967376709e-01 5.557896569371223450e-02 -3.308037221431732178e-01 2.984676361083984375e-01 -4.794310033321380615e-01 4.061692953109741211e-01
-2.724099159240722656e-01 4.546576738357543945e-01 -2.022808790206909180e-01 -1.524365544319152832e-01 -1.751287281513214111e-02 -2.781025320291519165e-02 -2.428638190031051636e-01 -7.712728381156921387e-01
6.743977963924407959e-02 3.445919752120971680e-01 -4.299858808517456055e-01 3.707330673933029175e-02 -6.354267001152038574e-01 -3.323357999324798584e-01 -3.204071223735809326e-01 -2.712399959564208984e-01
-3.594535589218139648e-01 6.611456871032714844e-01 -8.107389509677886963e-02 1.216016560792922974e-01 -6.971860677003860474e-02 6.811078637838363647e-02 -4.370218813419342041e-01 4.602516293525695801e-01
1.137585341930389404e-01 5.087375640869140625e-01 -5.104736685752868652e-01 -2.131648361682891846e-01 2.740063071250915527e-01 5.336479544639587402e-01 -1.444757580757141113e-01 -2.036903649568557739e-01
3.116710186004638672e-01 2.274811416864395142e-01 -4.213369488716125488e-01 -1.563172489404678345e-01 -2.116222828626632690e-01 5.013769268989562988e-01 -5.063841938972473145e-01 3.107505440711975098e-01
-2.838101685047149658e-01 5.146602988243103027e-01 1.824986487627029419e-01 -9.131397306919097900e-02 1.254491209983825684e-01 -4.394298195838928223e-01 -6.354496479034423828e-01 1.732849143445491791e-02
1.345248371362686157e-01 5.282180905342102051e-01 -1.319226473569869995e-01 3.258570432662963867e-01 -3.101806938648223877e-01 -4.161554276943206787e-01 -2.816899716854095459e-01 -4.801622629165649414e-01
3.370974957942962646e-01 3.204919695854187012e-01 2.361612170934677124e-01 1.196830421686172485e-01 2.047641435638070107e-03 9.000099264085292816e-03 -8.445816040039062500e-01 1.227070391178131104e-02
1.123613193631172180e-01 6.385059952735900879e-01 -3.160546720027923584e-01 2.104741521179676056e-02 -8.641839027404785156e-02 6.739668250083923340e-01 -1.323882639408111572e-01 1.119595486670732498e-02
-1.496581882238388062e-01 6.739901900291442871e-01 -5.021933913230895996e-01 1.087919101119041443e-01 -6.370124965906143188e-02 -4.927876889705657959e-01 -3.000258281826972961e-02 1.072755604982376099e-01
-1.680308580398559570e-02 4.895880520343780518e-01 -4.836321771144866943e-01 -1.361101269721984863e-01 -1.741906106472015381e-01 -5.170874595642089844e-01 -2.745041251182556152e-01 3.667709231376647949e-01
-1.727219298481941223e-02 6.312209963798522949e-01 3.371788933873176575e-02 -4.924706518650054932e-01 2.948381006717681885e-01 -3.346424698829650879e-01 -2.390466779470443726e-01 3.186520040035247803e-01
-2.264204025268554688e-01 6.037442684173583984e-01 -4.953095912933349609e-01 -1.730928570032119751e-01 -2.128631621599197388e-02 -4.562723934650421143e-01 -6.749719381332397461e-02 3.094198107719421387e-01
8.709718286991119385e-02 7.659425735473632812e-01 1.527369618415832520e-01 -4.868915677070617676e-02 4.198290407657623291e-01 -3.094443380832672119e-01 -2.836783826351165771e-01 1.660161316394805908e-01
4.539804458618164062e-01 4.882737994194030762e-01 -4.840582013130187988e-01 2.085128277540206909e-01 6.158917769789695740e-02 -2.887178957462310791e-01 -3.701567053794860840e-01 2.313725203275680542e-01
-3.657129704952239990e-01 2.261471897363662720e-01 -5.927067995071411133e-01 -1.246389150619506836e-01 -2.247836142778396606e-01 -1.114809066057205200e-01 -5.653051733970642090e-01 -2.564171850681304932e-01
3.589934408664703369e-01 8.332155346870422363e-01 3.592319786548614502e-02 1.643487960100173950e-01 1.989485770463943481e-01 -1.860994696617126465e-01 -1.018200963735580444e-01 2.529698908329010010e-01
2.027309238910675049e-01 5.465148687362670898e-01 -4.690419435501098633e-01 8.925650268793106079e-02 -1.568421572446823120e-01 -3.810043632984161377e-01 -3.136090338230133057e-01 4.051422774791717529e-01
-2.893198132514953613e-01 5.659241080284118652e-01 -2.377140894532203674e-02 1.891256272792816162e-01 -1.167661622166633606e-01 -1.753956265747547150e-02 -3.961115181446075439e-01 -6.235736012458801270e-01
1.210011448711156845e-02 3.184464871883392334e-01 -3.994686305522918701e-01 -1.962931826710700989e-02 -2.369671016931533813e-01 5.453534722328186035e-01 -5.761345624923706055e-01 2.301957458257675171e-01
4.599040001630783081e-02 4.554600119590759277e-01 2.631044685840606689e-01 -5.349271893501281738e-01 -2.368090599775314331e-01 2.226274162530899048e-01 -4.502914249897003174e-01 3.559021353721618652e-01
6.416358798742294312e-02 3.176421821117401123e-01 -4.885226190090179443e-01 -2.567811869084835052e-02 -6.375573873519897461e-01 -3.148356974124908447e-01 -2.814957201480865479e-01 -2.661424279212951660e-01
3.386304154992103577e-02 7.228736281394958496e-01 1.511899232864379883e-01 -1.735925227403640747e-01 3.207615613937377930e-01 -4.062721729278564453e-01 -3.893446922302246094e-01 6.148131936788558960e-02
2.483275383710861206e-01 8.676420450210571289e-01 1.641716435551643372e-02 -2.313885465264320374e-02 -1.860386580228805542e-01 -1.353796720504760742e-01 2.357173115015029907e-01 2.760890424251556396e-01
7.316337525844573975e-02 3.181774020195007324e-01 -5.583334565162658691e-01 -1.200704053044319153e-01 -6.287748813629150391e-01 -2.773393094539642334e-01 -2.162181437015533447e-01 -2.196174263954162598e-01
2.306130714714527130e-02 3.791647851467132568e-01 -7.180949449539184570e-01 -3.349562883377075195e-01 1.407018750905990601e-01 -3.203997313976287842e-01 -1.318042427301406860e-01 -2.966825962066650391e-01
-3.733127713203430176e-01 3.720806539058685303e-01 -4.632415175437927246e-01 -2.908976376056671143e-01 -1.697894632816314697e-01 -9.839402884244918823e-02 -2.268626093864440918e-01 -5.770639777183532715e-01
4.536032676696777344e-01 7.082777023315429688e-01 2.519791424274444580e-01 -1.024420186877250671e-01 -2.531969249248504639e-01 9.595433622598648071e-02 1.146561279892921448e-01 -3.635067343711853027e-01
-3.903223276138305664e-01 4.288348853588104248e-01 -6.219871044158935547e-01 -4.723621159791946411e-02 1.266721934080123901e-01 -1.093724295496940613e-01 -4.926950037479400635e-01 -6.239729374647140503e-02
5.988660734146833420e-03 6.753869056701660156e-01 -2.427136152982711792e-01 -2.239972651004791260e-01 -4.702906012535095215e-01 1.934715658426284790e-01 1.882178783416748047e-01 3.751021325588226318e-01
4.148495495319366455e-01 2.483118772506713867e-01 -4.061160981655120850e-01 -8.327503502368927002e-02 -4.107757806777954102e-01 4.973897039890289307e-01 -4.116021096706390381e-01 9.394885599613189697e-02
1.406516879796981812e-01 7.317513227462768555e-01 1.767587363719940186e-01 1.228010132908821106e-01 -1.160477474331855774e-01 2.801896333694458008e-01 -4.893644452095031738e-01 2.588095664978027344e-01
-7.449763268232345581e-02 2.644422352313995361e-01 -4.652948975563049316e-01 -4.770195856690406799e-02 -2.147039622068405151e-01 2.173331677913665771e-01 -6.822872161865234375e-01 3.832733035087585449e-01
-3.202644884586334229e-01 2.939099967479705811e-01 -6.475730240345001221e-02 -7.049643993377685547e-01 -4.862825870513916016e-01 -1.637659966945648193e-01 -1.370883882045745850e-01 1.667212694883346558e-01
-2.103926241397857666e-01 1.269435882568359375e-01 -2.516355514526367188e-01 -5.747337341308593750e-01 -6.042721867561340332e-01 4.907073453068733215e-02 -3.857521414756774902e-01 1.721150428056716919e-01
2.296005487442016602e-01 3.273449838161468506e-01 -5.890592336654663086e-01 1.486791521310806274e-01 -1.803241819143295288e-01 -2.831175178289413452e-02 -6.012654900550842285e-01 2.760327160358428955e-01
-2.940347790718078613e-01 1.897926032543182373e-01 -4.913066625595092773e-01 -1.156531348824501038e-01 -4.982216358184814453e-01 -2.082519829273223877e-01 -4.669658541679382324e-01 -3.363237082958221436e-01
3.750637173652648926e-01 2.635072171688079834e-01 2.158131152391433716e-01 -3.939537703990936279e-01 -6.574497222900390625e-01 2.100546807050704956e-01 -3.222348093986511230e-01 8.898302167654037476e-02
2.799569070339202881e-01 5.404412150382995605e-01 1.611336320638656616e-01 2.985415160655975342e-01 -1.380672305822372437e-01 3.148755431175231934e-01 -6.258027553558349609e-01 6.795559078454971313e-02
1.011509224772453308e-01 3.018642961978912354e-01 -2.637753784656524658e-01 -5.163863301277160645e-02 -8.494840860366821289e-01 -1.605998873710632324e-01 -1.972335129976272583e-01 -2.002140581607818604e-01
1.615662872791290283e-01 3.628055453300476074e-01 -6.699281334877014160e-01 -4.801967442035675049e-01 1.193104311823844910e-01 -3.656860291957855225e-01 -4.907230660319328308e-02 -1.118321716785430908e-01
-2.812421917915344238e-01 4.121907651424407959e-01 -5.434581637382507324e-01 -2.426389157772064209e-01 -4.358215332031250000e-01 2.779441773891448975e-01 -1.520639359951019287e-01 3.262889385223388672e-01
-1.635618060827255249e-01 4.110125005245208740e-01 -6.464152336120605469e-01 -6.010361909866333008e-01 -1.915280474349856377e-03 -8.482385426759719849e-02 1.767871901392936707e-02 1.330705434083938599e-01
7.945704460144042969e-02 4.761014580726623535e-01 -3.212837278842926025e-01 -6.988805532455444336e-01 2.999795600771903992e-02 -1.289052665233612061e-01 -1.341050118207931519e-01 3.739734292030334473e-01
2.879897952079772949e-01 6.777102947235107422e-01 3.333480358123779297e-01 -1.961650252342224121e-01 -4.053159952163696289e-01 -2.082113772630691528e-01 -2.218025922775268555e-01 2.265825867652893066e-01
1.217385455965995789e-01 2.810989022254943848e-01 -4.963350296020507812e-01 -5.636191740632057190e-02 -7.714310884475708008e-01 -7.307343184947967529e-02 -1.845588237047195435e-01 -1.487633734941482544e-01
5.408445000648498535e-01 5.644108057022094727e-01 -2.461302652955055237e-02 -2.624063491821289062e-01 1.915832608938217163e-01 -5.143601894378662109e-01 -9.099043160676956177e-02 9.957371652126312256e-02
-2.092135995626449585e-01 4.104159176349639893e-01 2.737661600112915039e-01 -6.114356517791748047e-01 -3.451362252235412598e-01 5.780756473541259766e-02 -4.076331555843353271e-01 2.244139313697814941e-01
3.424058556556701660e-01 5.285306572914123535e-01 -3.589664399623870850e-01 -4.162664115428924561e-01 3.537434637546539307e-01 -3.281375765800476074e-01 -1.846454739570617676e-01 1.854088604450225830e-01
2.375802993774414062e-01 5.191556215286254883e-01 -5.266102552413940430e-01 6.209823861718177795e-02 -2.472277134656906128e-01 -1.480701118707656860e-01 -2.749068439006805420e-01 4.839817285537719727e-01
-2.128312736749649048e-01 8.447845578193664551e-01 1.995884925127029419e-01 -4.084544256329536438e-02 3.053093254566192627e-01 -2.367592602968215942e-01 -2.115192413330078125e-01 7.435519993305206299e-02
-2.686565741896629333e-02 4.049371778964996338e-01 -2.007374763488769531e-01 6.485416740179061890e-02 -6.614891290664672852e-01 -3.848297894001007080e-01 -2.883011102676391602e-01 -3.493182957172393799e-01
-1.886234879493713379e-01 5.506187081336975098e-01 -2.806447632610797882e-02 -4.727225378155708313e-02 -5.406565666198730469e-01 2.979514896869659424e-01 -4.218521118164062500e-01 3.149191141128540039e-01
-1.336318254470825195e-01 6.805499196052551270e-01 -4.927244782447814941e-01 -5.022487044334411621e-02 -2.668426930904388428e-01 3.825271129608154297e-01 2.128999680280685425e-01 1.040962710976600647e-01
4.564921557903289795e-01 3.656312823295593262e-01 -2.174051664769649506e-02 -1.382677555084228516e-01 2.663441896438598633e-01 2.316897958517074585e-01 -7.063640356063842773e-01 1.215251833200454712e-01
5.964982137084007263e-02 5.742318034172058105e-01 -1.863644421100616455e-01 -5.898411870002746582e-01 -3.680133521556854248e-01 1.775306016206741333e-01 3.356165289878845215e-01 -6.682813167572021484e-02
3.811487257480621338e-01 5.780938267707824707e-01 -1.781153976917266846e-01 -4.292349815368652344e-01 2.246293723583221436e-01 -3.680026829242706299e-01 -1.296057552099227905e-01 3.191918432712554932e-01
3.413080275058746338e-01 3.384039998054504395e-01 -3.792002052068710327e-02 -3.058911263942718506e-01 -6.837976574897766113e-01 4.087067246437072754e-01 -1.575923562049865723e-01 1.205344796180725098e-01
6.663350462913513184e-01 3.861869871616363525e-01 -2.155981957912445068e-01 -1.385084241628646851e-01 1.546074897050857544e-01 4.844686985015869141e-01 -2.870940268039703369e-01 -1.239448599517345428e-02
7.278268784284591675e-02 6.441491246223449707e-01 -2.336378581821918488e-02 -4.640669524669647217e-01 2.675504684448242188e-01 4.673464000225067139e-01 -2.404492497444152832e-01 1.267236322164535522e-01
-1.672826558351516724e-01 2.241857796907424927e-01 -1.624551415443420410e-01 -4.911985397338867188e-01 -6.787141561508178711e-01 7.348731905221939087e-02 -3.077273666858673096e-01 3.055161237716674805e-01
1.821288019418716431e-01 6.760717630386352539e-01 -3.016946613788604736e-01 -1.167202591896057129e-01 9.645254909992218018e-02 6.222363114356994629e-01 6.696967780590057373e-02 -6.439399719238281250e-02
1.685721799731254578e-02 7.861599326133728027e-01 3.097677826881408691e-01 -4.375520944595336914e-01 9.466166794300079346e-02 -2.594897747039794922e-01 1.495831552892923355e-02 -1.331960111856460571e-01
1.042613685131072998e-01 8.753021359443664551e-01 -1.199837848544120789e-01 2.391834706068038940e-01 -2.435310035943984985e-01 7.830940186977386475e-02 1.426238566637039185e-01 2.561047673225402832e-01
-3.663191199302673340e-01 6.778968572616577148e-01 1.232511922717094421e-01 -5.296198725700378418e-01 -8.101405203342437744e-02 6.091834232211112976e-02 1.944501399993896484e-01 -2.499858140945434570e-01
1.104789674282073975e-01 3.122528493404388428e-01 -4.632663726806640625e-01 -9.852609038352966309e-02 -6.837811470031738281e-01 -3.100508451461791992e-01 -2.440538406372070312e-01 -2.066856324672698975e-01
-7.105903327465057373e-02 3.446528017520904541e-01 1.357310712337493896e-01 -3.187761902809143066e-01 -6.985692977905273438e-01 -1.677770912647247314e-01 -4.251072108745574951e-01 2.434329539537429810e-01
-2.215255349874496460e-01 8.075054883956909180e-01 2.706162035465240479e-01 -3.368479907512664795e-01 9.448820352554321289e-02 -2.678341567516326904e-01 6.652821600437164307e-02 -1.645368635654449463e-01
-2.942278683185577393e-01 4.972814619541168213e-01 2.553251683712005615e-01 -4.815663099288940430e-01 -6.074010208249092102e-02 -8.697286248207092285e-03 -5.234591960906982422e-01 3.021087646484375000e-01
-4.207534220768138766e-05 1.417271643877029419e-01 -1.188213825225830078e-01 -6.492729187011718750e-01 -4.061769247055053711e-01 2.431535273790359497e-01 -5.352546572685241699e-01 1.834089159965515137e-01
2.547842450439929962e-02 2.812510430812835693e-01 -4.084765911102294922e-01 7.208109647035598755e-02 -4.958384335041046143e-01 -4.698810875415802002e-01 -4.636018574237823486e-01 -2.581263184547424316e-01
-4.749741256237030029e-01 5.291500687599182129e-01 1.305239945650100708e-01 2.674399614334106445e-01 -3.267291486263275146e-01 1.358938515186309814e-01 -5.263901352882385254e-01 -5.944302678108215332e-02
3.036418557167053223e-01 4.753538072109222412e-01 -2.275297194719314575e-01 1.122682839632034302e-01 -2.340726256370544434e-01 -2.269151061773300171e-01 -2.568708062171936035e-01 -6.672356128692626953e-01
-7.645137608051300049e-02 5.468848347663879395e-01 -3.255601227283477783e-01 -3.321301341056823730e-01 -4.202063083648681641e-01 5.278046727180480957e-01 -7.855677604675292969e-02 1.320993453264236450e-01
-2.135560214519500732e-01 4.388671815395355225e-01 -1.170962750911712646e-01 -2.300210110843181610e-02 -5.928601622581481934e-01 3.431559503078460693e-01 -4.189961552619934082e-01 3.205490112304687500e-01
4.210338592529296875e-01 6.170757412910461426e-01 -1.525863260030746460e-01 -1.844297349452972412e-01 3.897767364978790283e-01 -4.432280659675598145e-01 -1.852033585309982300e-01 -4.442719370126724243e-02
7.406049966812133789e-01 3.099875748157501221e-01 -1.597925573587417603e-01 -1.991180926561355591e-01 1.930451542139053345e-01 2.333385050296783447e-01 -4.444566369056701660e-01 3.123032115399837494e-02
7.276281118392944336e-01 4.639761447906494141e-01 -3.776887953281402588e-01 -2.637860178947448730e-01 1.758079677820205688e-01 6.968545168638229370e-02 -7.877578586339950562e-02 3.288620337843894958e-02
2.212228775024414062e-01 3.315928876399993896e-01 -3.496881127357482910e-01 -1.028656363487243652e-01 -7.701644897460937500e-01 -2.381553202867507935e-01 -1.679504811763763428e-01 -1.736804395914077759e-01
5.171464085578918457e-01 5.363622903823852539e-01 -2.036901116371154785e-01 -3.105728626251220703e-01 2.435493022203445435e-01 -4.149493873119354248e-01 -1.813329458236694336e-01 2.062745839357376099e-01
-3.220534026622772217e-01 5.500688552856445312e-01 -7.106821537017822266e-01 -5.591939762234687805e-02 5.028856173157691956e-02 1.408204883337020874e-01 -2.218141406774520874e-01 1.181053444743156433e-01
-1.065590530633926392e-01 3.665919303894042969e-01 -6.215810775756835938e-01 -5.365861058235168457e-01 2.199525833129882812e-01 4.343560338020324707e-02 -1.096110418438911438e-01 -3.430557847023010254e-01
-1.919737160205841064e-01 5.603616237640380859e-01 -5.024403929710388184e-01 -4.899522364139556885e-01 2.237042412161827087e-03 -2.211763709783554077e-01 3.553318604826927185e-02 3.262742459774017334e-01
1.534997522830963135e-01 2.069604843854904175e-01 -5.673145651817321777e-01 8.230490982532501221e-02 -1.393396407365798950e-01 -3.265366852283477783e-01 -6.526656746864318848e-01 -2.301545739173889160e-01
3.592447340488433838e-01 5.401406884193420410e-01 -2.746814489364624023e-01 1.442825496196746826e-01 -2.647168040275573730e-01 -2.599014937877655029e-01 -5.728188157081604004e-02 -5.848239064216613770e-01
3.542066365480422974e-02 5.720891356468200684e-01 -5.337916016578674316e-01 -9.352087974548339844e-02 -3.780029714107513428e-01 3.944521546363830566e-01 -2.030341178178787231e-01 1.951361298561096191e-01
7.511927280575037003e-03 3.654938638210296631e-01 -4.556550979614257812e-01 -1.194687113165855408e-01 -1.617562025785446167e-01 2.299222648143768311e-01 -6.183878183364868164e-01 4.278208017349243164e-01
4.603536725044250488e-01 7.409642934799194336e-01 3.150427937507629395e-01 1.231401041150093079e-01 -1.402588486671447754e-01 9.013503789901733398e-02 5.052918568253517151e-03 -3.111405372619628906e-01
4.344832301139831543e-01 5.867996215820312500e-01 -1.401742845773696899e-01 -4.465685784816741943e-01 1.898047775030136108e-01 -3.979779779911041260e-01 -2.059822678565979004e-01 1.047716811299324036e-01
-5.095762759447097778e-02 2.823353111743927002e-01 -5.100461244583129883e-01 -2.441200315952301025e-01 -2.177239507436752319e-01 4.435521364212036133e-01 -4.660043120384216309e-01 3.696570098400115967e-01
1.950244009494781494e-01 4.633541405200958252e-01 -5.663643479347229004e-01 -5.287262797355651855e-01 1.198576837778091431e-01 2.607489824295043945e-01 4.137207940220832825e-02 -2.507603466510772705e-01
-3.619913160800933838e-01 6.155806183815002441e-01 1.324623078107833862e-01 -4.986268579959869385e-01 -1.395518928766250610e-01 4.485220313072204590e-01 5.720703047700226307e-04 -5.657641217112541199e-02
-1.848295032978057861e-01 5.335898995399475098e-01 -4.591065943241119385e-01 -2.487990632653236389e-02 -3.902558982372283936e-01 3.663880527019500732e-01 -2.159671336412429810e-01 3.695135116577148438e-01
-1.486640274524688721e-01 5.974366664886474609e-01 -1.660256981849670410e-01 3.496197983622550964e-02 -1.680691391229629517e-01 1.705414503812789917e-01 -4.912201762199401855e-01 5.418050885200500488e-01
8.254251442849636078e-03 6.316773295402526855e-01 3.019531071186065674e-01 -1.151583194732666016e-01 2.501196563243865967e-01 -4.321306012570858002e-03 -6.486510634422302246e-01 1.146812364459037781e-01
-6.707478761672973633e-01 6.400971412658691406e-01 1.151163280010223389e-01 1.998208230361342430e-03 -2.211235016584396362e-01 6.201267242431640625e-02 -2.680717110633850098e-01 5.013656243681907654e-02
4.390650689601898193e-01 6.518676280975341797e-01 6.751808524131774902e-02 -1.569782942533493042e-02 2.817598581314086914e-01 2.700047492980957031e-01 -3.964324891567230225e-01 2.608359754085540771e-01
-2.132549285888671875e-01 5.724056959152221680e-01 -2.663845121860504150e-01 -1.140573471784591675e-01 -2.754060924053192139e-01 6.674466133117675781e-01 -9.639900922775268555e-02 1.108066961169242859e-01
-1.558336913585662842e-01 7.863802909851074219e-01 1.732718199491500854e-01 -9.562145173549652100e-02 4.293609410524368286e-02 1.267651021480560303e-01 -3.889134526252746582e-01 3.859904408454895020e-01
-3.113788068294525146e-01 3.248870372772216797e-01 6.520813703536987305e-02 -7.702890634536743164e-01 1.694706082344055176e-01 -1.865018457174301147e-01 -3.342321217060089111e-01 -1.570989489555358887e-01
5.756747126579284668e-01 4.247580468654632568e-01 -5.450503230094909668e-01 -2.556719481945037842e-01 2.898787856101989746e-01 3.527580946683883667e-02 -2.011394202709197998e-01 1.154990168288350105e-04
-1.414202153682708740e-01 5.917209982872009277e-01 -2.969203591346740723e-01 -2.319070696830749512e-01 -2.728510797023773193e-01 5.698009729385375977e-01 -9.591997414827346802e-02 2.821390628814697266e-01
-3.016045391559600830e-01 5.274828076362609863e-01 3.268320858478546143e-01 -1.934054940938949585e-01 -3.904920816421508789e-01 5.180777236819267273e-02 -5.706022977828979492e-01 7.626522332429885864e-02
-3.574181199073791504e-01 1.736886054277420044e-01 -2.245716005563735962e-01 -5.151441097259521484e-01 -5.735214352607727051e-01 1.366570293903350830e-01 -3.881974816322326660e-01 1.672713309526443481e-01
-1.173842921853065491e-01 6.200016736984252930e-01 -3.706364631652832031e-01 -2.862360700964927673e-02 -2.508429288864135742e-01 4.521560966968536377e-01 -2.485654950141906738e-01 3.667097687721252441e-01
-1.191032305359840393e-01 4.209161698818206787e-01 -1.240313649177551270e-01 -8.080629706382751465e-01 -2.838620245456695557e-01 -2.034118324518203735e-01 5.462339520454406738e-02 1.239223256707191467e-01
1.451373696327209473e-01 2.588129043579101562e-01 -4.921600818634033203e-01 1.727907210588455200e-01 -3.655524849891662598e-01 -2.544419169425964355e-01 -5.773968100547790527e-01 -3.288105726242065430e-01
4.032669588923454285e-02 4.225487112998962402e-01 2.872266471385955811e-01 -3.329523205757141113e-01 -2.477231472730636597e-01 1.611240804195404053e-01 -7.296657562255859375e-01 8.203747868537902832e-02
-3.993402719497680664e-01 3.420111835002899170e-01 -5.351715683937072754e-01 1.504153851419687271e-02 6.560254096984863281e-02 -9.102077782154083252e-02 -6.313181519508361816e-01 -1.605302840471267700e-01
1.570294983685016632e-02 5.983310341835021973e-01 -7.383567094802856445e-02 3.968875855207443237e-02 4.189386665821075439e-01 -5.644317865371704102e-01 -3.700717687606811523e-01 6.066860631108283997e-02
-3.559391796588897705e-01 6.107593178749084473e-01 -1.561015546321868896e-01 -1.445557475090026855e-01 -4.288294613361358643e-01 4.463559985160827637e-01 -2.402148842811584473e-01 1.190999597311019897e-01
7.578542232513427734e-01 4.047788679599761963e-01 -1.596584618091583252e-01 4.920354485511779785e-02 1.551464945077896118e-01 2.422927320003509521e-01 -3.886523842811584473e-01 8.508699946105480194e-03
1.726442277431488037e-01 5.052342414855957031e-01 3.065079078078269958e-02 2.411474734544754028e-01 -3.071502745151519775e-01 2.733297348022460938e-01 -6.442843079566955566e-01 2.677462995052337646e-01
1.711230874061584473e-01 3.192052245140075684e-01 -4.612233638763427734e-01 -1.313909739255905151e-01 -2.738532423973083496e-01 -2.257252186536788940e-01 -5.363913178443908691e-01 4.745221138000488281e-01
4.703245460987091064e-01 4.169710576534271240e-01 4.213113486766815186e-01 -1.656419485807418823e-01 -8.686129003763198853e-02 6.861669570207595825e-02 -4.556111097335815430e-01 -4.244465827941894531e-01
1.009802967309951782e-01 4.254728853702545166e-01 -1.987392455339431763e-01 1.207972019910812378e-01 -5.658141970634460449e-01 -3.471614718437194824e-01 -3.513623774051666260e-01 -4.365366399288177490e-01
4.939432144165039062e-01 5.995022654533386230e-01 -3.412016332149505615e-01 -2.086618095636367798e-01 2.945609688758850098e-01 -3.347866535186767578e-01 -9.042058885097503662e-02 1.721470504999160767e-01
3.810521066188812256e-01 3.478923738002777100e-01 5.018833279609680176e-02 -6.485237181186676025e-02 -2.188069820404052734e-01 3.914328515529632568e-01 -6.867419481277465820e-01 2.330981194972991943e-01
-5.840326845645904541e-02 3.144368529319763184e-01 -2.178378701210021973e-01 6.649739295244216919e-02 -5.346560478210449219e-01 -4.874711334705352783e-01 -4.871306419372558594e-01 -2.916534543037414551e-01
-5.493571236729621887e-02 4.206028878688812256e-01 8.033816516399383545e-02 -7.247276306152343750e-01 -1.810458004474639893e-01 4.642069637775421143e-01 -6.036088243126869202e-02 -1.910022199153900146e-01
3.150533735752105713e-01 5.924367904663085938e-01 -2.138929665088653564e-01 -5.139962434768676758e-01 1.519577801227569580e-01 -3.804273307323455811e-01 -4.784853383898735046e-02 2.640303373336791992e-01
6.450474262237548828e-01 5.489486455917358398e-01 -2.700821757316589355e-01 6.032375991344451904e-02 3.160194158554077148e-01 -1.532333493232727051e-01 -1.270844340324401855e-01 -2.578500509262084961e-01
1.924799382686614990e-01 3.609396815299987793e-01 2.707482874393463135e-01 -1.462929546833038330e-01 -4.194027483463287354e-01 1.533761918544769287e-01 -7.129708528518676758e-01 1.738318204879760742e-01
-1.846652776002883911e-01 4.917213022708892822e-01 -6.042602062225341797e-01 1.602019071578979492e-01 -7.610009610652923584e-02 -3.937065303325653076e-01 -2.662636637687683105e-01 -3.187813460826873779e-01
-1.911390572786331177e-01 3.975939750671386719e-01 -3.785651922225952148e-01 -1.802054196596145630e-01 -5.994057059288024902e-01 3.541072905063629150e-01 -2.873124480247497559e-01 2.497435510158538818e-01
6.681382656097412109e-02 2.500877976417541504e-01 1.880759149789810181e-01 -4.301951527595520020e-01 -5.039810538291931152e-01 8.514427393674850464e-02 -6.317321658134460449e-01 2.285164147615432739e-01
-1.039848383516073227e-02 5.373183488845825195e-01 -1.407518833875656128e-01 -5.260406732559204102e-01 2.071777880191802979e-01 9.115935862064361572e-02 -3.313053548336029053e-01 5.036418437957763672e-01
2.139700390398502350e-02 4.871999025344848633e-01 1.896771341562271118e-01 -7.378360033035278320e-01 -4.089469015598297119e-01 -5.696360021829605103e-02 3.991226106882095337e-02 -9.860786795616149902e-02
4.125290811061859131e-01 4.203146100044250488e-01 -3.771990537643432617e-01 -4.420979321002960205e-01 1.513580977916717529e-01 -4.788135290145874023e-01 -1.924925148487091064e-01 1.618656516075134277e-01
1.222099512815475464e-01 4.031603336334228516e-01 -4.357541501522064209e-01 -8.084680140018463135e-02 -4.710210561752319336e-01 -5.946105718612670898e-01 -2.231521159410476685e-01 -2.982010319828987122e-02
7.420220226049423218e-02 4.706928431987762451e-01 3.260631561279296875e-01 -6.124179363250732422e-01 -2.503212168812751770e-02 2.522846758365631104e-01 -4.743716716766357422e-01 4.760986566543579102e-02
9.461133182048797607e-02 4.117964506149291992e-01 -1.782713681459426880e-01 1.676545590162277222e-01 -6.917353272438049316e-01 -2.422141879796981812e-01 -2.969114482402801514e-01 -3.691366910934448242e-01
-3.704521572217345238e-03 4.384856820106506348e-01 7.168818265199661255e-02 1.249805241823196411e-01 -6.523050665855407715e-01 -2.959147393703460693e-01 -3.676806390285491943e-01 -3.724256157875061035e-01
1.574928462505340576e-01 7.573718428611755371e-01 -3.242553174495697021e-01 1.238603219389915466e-01 1.281879991292953491e-01 5.672070756554603577e-02 -1.459222286939620972e-01 4.900595545768737793e-01
-1.425159126520156860e-01 6.321706771850585938e-01 -4.684672057628631592e-01 -3.199701383709907532e-02 -1.419765800237655640e-01 -4.899224042892456055e-01 -6.066224724054336548e-02 3.093586862087249756e-01
-2.948284149169921875e-01 4.938838183879852295e-01 -5.990862846374511719e-01 1.450683642178773880e-02 2.704697549343109131e-01 -1.213140785694122314e-01 -4.446489214897155762e-01 -1.563857942819595337e-01
2.495308220386505127e-01 4.546291828155517578e-01 2.766221761703491211e-01 -5.445201322436332703e-02 -2.669811546802520752e-01 4.101801514625549316e-01 -6.325440406799316406e-01 1.091930642724037170e-01
-6.615535914897918701e-02 9.288699179887771606e-02 -1.575227230787277222e-01 -5.357963442802429199e-01 -6.451663970947265625e-01 1.952783088199794292e-03 -4.551194012165069580e-01 2.274360954761505127e-01
2.897989749908447266e-01 6.422375440597534180e-01 -2.329516410827636719e-01 -3.811118602752685547e-01 3.248152136802673340e-01 -2.533779740333557129e-01 -1.257289350032806396e-01 3.442695140838623047e-01
-2.677524089813232422e-01 3.176310062408447266e-01 -7.070073485374450684e-01 -4.607470240443944931e-03 -1.503026038408279419e-01 -1.158740967512130737e-01 -5.398588776588439941e-01 -8.557587862014770508e-03
5.015632510185241699e-01 4.861171543598175049e-01 -1.520119160413742065e-01 3.700987249612808228e-02 4.165754616260528564e-01 -3.346267044544219971e-01 -3.755254447460174561e-01 -2.472198456525802612e-01
1.309826504439115524e-03 8.146311640739440918e-01 2.783385515213012695e-01 -3.845186829566955566e-01 2.056891769170761108e-01 -2.547788321971893311e-01 -2.357681468129158020e-02 -5.719529092311859131e-02
1.021070182323455811e-01 4.380502104759216309e-01 3.880501165986061096e-02 -7.310201525688171387e-01 2.321707159280776978e-01 -1.475833654403686523e-01 -3.795314133167266846e-01 2.050894945859909058e-01
1.915863603353500366e-01 4.587671160697937012e-01 -4.465152919292449951e-01 -7.551631331443786621e-02 -3.062798082828521729e-01 -3.672331869602203369e-01 -3.045722469687461853e-02 -5.640511512756347656e-01
-3.093862831592559814e-01 6.927319765090942383e-01 1.417660862207412720e-01 -2.326163463294506073e-02 1.449497323483228683e-02 2.375995963811874390e-01 -5.081316232681274414e-01 2.981645762920379639e-01
-4.947362840175628662e-01 7.026824951171875000e-01 1.178376525640487671e-01 -4.651182144880294800e-02 -3.363102078437805176e-01 1.573752313852310181e-01 -2.579587697982788086e-01 2.025091052055358887e-01
-4.579671919345855713e-01 6.293292641639709473e-01 4.504020512104034424e-02 -4.567901194095611572e-01 2.797977328300476074e-01 -7.320002466440200806e-02 -3.131065666675567627e-01 -4.294272884726524353e-02
-7.046478986740112305e-02 4.199469685554504395e-01 -7.980353236198425293e-01 -2.066305428743362427e-01 -3.577160183340311050e-03 2.449951767921447754e-01 -2.419423907995223999e-01 1.433569341897964478e-01
6.413356065750122070e-01 5.576509237289428711e-01 -1.958148777484893799e-01 -3.012709617614746094e-01 1.821318119764328003e-01 -2.872234284877777100e-01 -1.388888657093048096e-01 1.168207824230194092e-01
5.408192276954650879e-01 1.975921243429183960e-01 -4.213645160198211670e-01 -9.788944572210311890e-02 -5.895547941327095032e-02 4.658420979976654053e-01 -4.979739487171173096e-01 1.134849265217781067e-01
5.350947976112365723e-01 5.579357147216796875e-01 -2.942194938659667969e-01 -1.958829760551452637e-01 2.131530046463012695e-01 -4.778895974159240723e-01 -1.964144408702850342e-02 -5.698760971426963806e-02
2.061496227979660034e-01 6.357145905494689941e-01 2.574520111083984375e-01 1.154238060116767883e-01 -1.695284247398376465e-01 2.055595815181732178e-01 -6.221810579299926758e-01 1.251450181007385254e-01
-1.285709142684936523e-01 7.540580630302429199e-01 2.583480626344680786e-02 6.628062576055526733e-02 -5.049477219581604004e-01 2.390073239803314209e-02 -3.237642347812652588e-02 3.914251923561096191e-01
-7.272256165742874146e-02 7.167417407035827637e-01 7.535755634307861328e-02 -4.203338623046875000e-01 -1.518428623676300049e-01 -4.739139676094055176e-01 2.187568843364715576e-01 -5.592952296137809753e-02
-2.533755004405975342e-01 4.238908588886260986e-01 -1.634616702795028687e-01 -4.361962378025054932e-01 9.421063214540481567e-02 -4.296472966670989990e-01 -5.671333074569702148e-01 1.549771428108215332e-01
6.654090434312820435e-02 4.545583128929138184e-01 -4.560765996575355530e-02 -8.044616580009460449e-01 -1.700966358184814453e-01 -2.127055823802947998e-01 -9.565105289220809937e-02 2.374548166990280151e-01
-3.381711244583129883e-01 3.650543391704559326e-01 -7.273353338241577148e-01 -3.208557516336441040e-02 -3.210017681121826172e-01 -6.696248799562454224e-02 -3.134416341781616211e-01 -1.286770701408386230e-01
5.893913656473159790e-02 4.267517030239105225e-01 -3.541082441806793213e-01 -6.187228136695921421e-04 -4.441583752632141113e-01 3.965654969215393066e-01 -5.529503226280212402e-01 1.694733202457427979e-01
1.947440505027770996e-01 4.239830076694488525e-01 -2.595897912979125977e-01 1.251523196697235107e-01 -3.528307974338531494e-01 -4.735344946384429932e-01 -3.270575702190399170e-01 -4.935303330421447754e-01
-4.380581080913543701e-01 4.264811277389526367e-01 -2.117664217948913574e-01 -1.510925889015197754e-01 2.168536186218261719e-02 3.876037150621414185e-02 -3.969320654869079590e-01 -6.316783428192138672e-01
-2.561381161212921143e-01 8.037259578704833984e-01 1.263571977615356445e-01 1.022820770740509033e-01 -4.854472875595092773e-01 3.277517482638359070e-02 -2.297914325026795268e-04 1.589244157075881958e-01
3.231138586997985840e-01 8.220980167388916016e-01 -2.553498446941375732e-01 1.266838759183883667e-01 -4.937571659684181213e-02 -1.652486771345138550e-01 1.760901063680648804e-01 2.788318693637847900e-01
-1.496686041355133057e-01 3.900904059410095215e-01 -3.504479527473449707e-01 -4.454025626182556152e-01 3.093362087383866310e-03 -4.219734072685241699e-01 -4.242629408836364746e-01 3.823106884956359863e-01
-1.800194978713989258e-01 3.650617003440856934e-01 -5.289937257766723633e-01 -5.806367993354797363e-01 3.144258633255958557e-02 4.885540902614593506e-02 -2.636891305446624756e-01 3.800551891326904297e-01
5.671898275613784790e-02 5.317007303237915039e-01 -3.498632013797760010e-01 9.665793180465698242e-02 -2.432252019643783569e-01 -6.515267491340637207e-01 -3.066488802433013916e-01 6.819795072078704834e-02
2.529434673488140106e-02 4.816834926605224609e-01 -3.358992636203765869e-01 -1.789311021566390991e-01 2.516307123005390167e-02 -1.144136264920234680e-01 -1.458330154418945312e-01 -7.664890885353088379e-01
-1.833868771791458130e-01 3.739707767963409424e-01 -4.868910014629364014e-01 1.386164105497300625e-03 -3.364758491516113281e-01 3.796717822551727295e-01 -5.029958486557006836e-01 2.812096476554870605e-01
-2.810904383659362793e-01 3.158562779426574707e-01 -4.920640587806701660e-01 -2.651529610157012939e-01 -2.488228082656860352e-01 -4.515682756900787354e-01 -3.620981872081756592e-01 -3.344367146492004395e-01
1.137755513191223145e-01 4.329215288162231445e-01 -4.727491140365600586e-01 -5.121695995330810547e-01 3.159184753894805908e-02 -2.553071081638336182e-02 -2.374874651432037354e-01 5.057414174079895020e-01
-2.076327502727508545e-01 5.444920659065246582e-01 -5.477625727653503418e-01 -2.789699006825685501e-03 -9.395633637905120850e-02 3.200842142105102539e-01 -3.517012298107147217e-01 3.541044294834136963e-01
2.534915804862976074e-01 3.749519586563110352e-01 -4.167665243148803711e-01 -7.407162785530090332e-01 4.922046139836311340e-02 1.537772268056869507e-01 -1.901323199272155762e-01 -1.028479561209678650e-01
-3.397415578365325928e-02 5.265149474143981934e-01 -7.263658046722412109e-01 -2.670871913433074951e-01 -1.313493847846984863e-01 2.522822916507720947e-01 -1.201268732547760010e-01 1.653948426246643066e-01
-9.916418045759201050e-02 3.809588849544525146e-01 -4.608654677867889404e-01 1.593061350286006927e-02 -2.783496081829071045e-01 4.072969257831573486e-01 -5.149597525596618652e-01 3.518995344638824463e-01
2.457585781812667847e-01 2.398138642311096191e-01 -2.907087206840515137e-01 -7.442498207092285156e-02 -8.403189182281494141e-01 2.008589170873165131e-02 -2.613107860088348389e-01 -1.312204152345657349e-01
-4.887963235378265381e-01 5.948039889335632324e-01 1.526750326156616211e-01 -3.132988512516021729e-01 -3.423728048801422119e-01 -1.507750898599624634e-01 -3.535125255584716797e-01 1.445583999156951904e-01
2.872068285942077637e-01 4.914974868297576904e-01 -4.913289248943328857e-01 5.615372210741043091e-02 -9.639208018779754639e-02 -4.882952868938446045e-01 -2.903422117233276367e-01 3.152185976505279541e-01
1.309145092964172363e-01 4.688477516174316406e-01 -2.567957341670989990e-01 -1.474579703062772751e-02 -6.868792176246643066e-01 -3.847497999668121338e-01 -7.712182402610778809e-02 -2.666432559490203857e-01
4.653621912002563477e-01 4.171836972236633301e-01 -3.548946678638458252e-01 2.077676355838775635e-01 -3.729439973831176758e-01 3.009047806262969971e-01 -4.555296897888183594e-01 5.603792518377304077e-02
4.306259453296661377e-01 5.884582400321960449e-01 -2.055533230304718018e-01 -5.492748022079467773e-01 2.665378451347351074e-01 1.870276927947998047e-01 -8.575280755758285522e-02 -1.046322137117385864e-01
1.375091224908828735e-01 5.019004940986633301e-01 4.132288396358489990e-01 -2.899483442306518555e-01 5.663715302944183350e-02 1.430176571011543274e-02 -6.752886772155761719e-01 1.221962049603462219e-01
3.673364222049713135e-01 3.690087199211120605e-01 2.388413399457931519e-01 -4.910469353199005127e-01 -2.755057811737060547e-01 1.740752756595611572e-01 -5.676155090332031250e-01 -4.828303679823875427e-02
-4.706137478351593018e-01 7.715476751327514648e-01 7.212030887603759766e-02 6.873854249715805054e-02 -3.354721367359161377e-01 7.902898639440536499e-02 -1.355696618556976318e-01 1.901168823242187500e-01
5.486572384834289551e-01 5.486150383949279785e-01 2.016517072916030884e-01 -2.045216560363769531e-01 1.001449078321456909e-01 1.725680977106094360e-01 -1.255668103694915771e-01 -5.098319053649902344e-01
2.030650228261947632e-01 5.690840482711791992e-01 -3.041418790817260742e-01 -3.766586482524871826e-01 7.401977479457855225e-02 3.238547146320343018e-01 -4.490678757429122925e-02 -5.368021726608276367e-01
-1.175089105963706970e-01 7.921746373176574707e-01 -5.011751651763916016e-01 1.517046540975570679e-01 -1.678004711866378784e-01 9.034276753664016724e-02 -1.219629794359207153e-01 1.823910325765609741e-01
2.797101438045501709e-01 4.688130617141723633e-01 1.852225363254547119e-01 -4.649281501770019531e-02 3.948454558849334717e-01 -3.522433936595916748e-01 -5.919818282127380371e-01 -1.873151361942291260e-01
2.469594031572341919e-01 6.511363983154296875e-01 1.797644048929214478e-01 -5.887128114700317383e-01 -2.326690852642059326e-01 -1.122002899646759033e-01 1.715472191572189331e-01 -1.999553889036178589e-01
3.030270636081695557e-01 3.023359775543212891e-01 -6.564587950706481934e-01 7.481692731380462646e-02 -3.027493953704833984e-01 -8.117217570543289185e-02 -4.871469736099243164e-01 2.113617956638336182e-01
-2.552126348018646240e-01 3.652782142162322998e-01 -3.272278904914855957e-01 -1.198015064001083374e-01 -4.381851255893707275e-01 3.976877331733703613e-01 -4.940653443336486816e-01 2.928234040737152100e-01
5.091569200158119202e-02 6.595183014869689941e-01 -2.679613530635833740e-01 -5.175862312316894531e-01 -1.908184736967086792e-01 -2.671534419059753418e-01 2.792017459869384766e-01 1.923750936985015869e-01
3.770892322063446045e-01 4.033720195293426514e-01 -3.375453352928161621e-01 -6.141834259033203125e-01 -1.201561186462640762e-02 -4.032431840896606445e-01 -9.961703419685363770e-02 1.768153905868530273e-01
-2.757293283939361572e-01 4.525367617607116699e-01 -3.532556295394897461e-01 -3.072986304759979248e-01 1.335268467664718628e-01 4.444739595055580139e-02 -2.195274531841278076e-01 -6.572400331497192383e-01
-1.218128129839897156e-01 6.781992912292480469e-01 -3.869174420833587646e-01 -2.987305447459220886e-02 -1.433887332677841187e-01 5.857952237129211426e-01 9.530115127563476562e-02 4.256036132574081421e-02
-2.422463297843933105e-01 3.200977146625518799e-01 2.203575670719146729e-01 -4.875745177268981934e-01 -1.533573567867279053e-01 1.151955276727676392e-01 -6.805173754692077637e-01 2.295119464397430420e-01
-3.495680391788482666e-01 4.390996992588043213e-01 -3.966578543186187744e-01 -1.784271895885467529e-01 -1.176326051354408264e-01 -1.935295909643173218e-01 -2.247939705848693848e-01 -6.276914477348327637e-01
-3.572126850485801697e-02 6.774595379829406738e-01 -4.321946799755096436e-01 -2.291542440652847290e-01 -3.395880162715911865e-01 1.649313569068908691e-01 3.127139508724212646e-01 2.452676445245742798e-01
-9.686400182545185089e-03 2.277865856885910034e-01 -7.579594850540161133e-01 -5.129312723875045776e-02 -2.460508607327938080e-02 8.109942078590393066e-02 -5.927045941352844238e-01 -1.113755479454994202e-01
-1.995204985141754150e-01 5.997268557548522949e-01 3.289894163608551025e-01 -5.761583149433135986e-02 -3.796770572662353516e-01 1.715349107980728149e-01 -5.093989372253417969e-01 2.364303618669509888e-01
4.674935042858123779e-01 6.074827313423156738e-01 -3.202842772006988525e-01 -3.374908566474914551e-01 2.732487916946411133e-01 -2.707624733448028564e-01 -5.957273766398429871e-02 2.107283473014831543e-01
7.533946540206670761e-03 9.097151160240173340e-01 1.933516263961791992e-01 -1.789450794458389282e-01 1.662620753049850464e-01 1.091718226671218872e-01 -1.142671108245849609e-01 2.243588864803314209e-01
2.161270678043365479e-01 3.361436128616333008e-01 2.069504261016845703e-01 -1.318137049674987793e-01 -2.782425284385681152e-02 -1.835193112492561340e-02 -8.447880744934082031e-01 2.555693089962005615e-01
-4.006140530109405518e-01 6.859962940216064453e-01 -1.077872216701507568e-01 2.786594033241271973e-01 -1.987478286027908325e-01 3.678735811263322830e-03 -4.899421930313110352e-01 9.532505646347999573e-03
-3.280931711196899414e-01 6.019065380096435547e-01 -3.452363908290863037e-01 -5.959478765726089478e-02 -2.627471685409545898e-01 4.303189516067504883e-01 -2.485451847314834595e-01 3.022227287292480469e-01
6.131880283355712891e-01 3.842031657695770264e-01 -5.089860036969184875e-02 -1.690376736223697662e-02 1.915224269032478333e-02 3.596391081809997559e-01 -5.503737330436706543e-01 2.022222727537155151e-01
4.399813413619995117e-01 4.745744466781616211e-01 -4.874902665615081787e-01 1.395219564437866211e-01 -2.416382580995559692e-01 1.495887059718370438e-02 -3.610616028308868408e-01 3.675651252269744873e-01
5.490041803568601608e-03 8.410530090332031250e-01 3.535937368869781494e-01 7.844457775354385376e-02 -1.452264636754989624e-01 1.675053685903549194e-01 -3.331658840179443359e-01 3.562672436237335205e-02
3.969389200210571289e-02 6.443920731544494629e-01 4.006073772907257080e-01 -4.523692727088928223e-01 -3.599353730678558350e-01 2.547652721405029297e-01 -9.420458972454071045e-02 -1.213489100337028503e-01
-1.718245744705200195e-01 4.619873166084289551e-01 -2.741001546382904053e-01 -1.584606170654296875e-01 -4.010261893272399902e-01 5.184659957885742188e-01 -4.198739826679229736e-01 2.255664169788360596e-01
4.291098117828369141e-01 3.056840598583221436e-01 1.240881979465484619e-01 -4.183986783027648926e-01 -5.997515916824340820e-01 2.389270961284637451e-01 -3.217023909091949463e-01 1.081031113862991333e-01
2.678303122520446777e-01 5.888323187828063965e-01 2.233321666717529297e-01 -5.422682762145996094e-01 -2.901967167854309082e-01 1.017610449343919754e-02 1.577794402837753296e-01 -3.583284020423889160e-01
-2.957001514732837677e-02 1.857506483793258667e-01 -5.152386426925659180e-01 -1.461624354124069214e-01 -2.230634093284606934e-01 2.988422214984893799e-01 -6.863953471183776855e-01 2.599716782569885254e-01
1.971540227532386780e-02 4.035946428775787354e-01 -6.524559259414672852e-01 2.518711388111114502e-01 -1.033556759357452393e-01 2.453092038631439209e-01 -5.108082294464111328e-01 -1.257012337446212769e-01
4.802667200565338135e-01 3.322404325008392334e-01 2.007677704095840454e-01 9.541898965835571289e-03 -1.818845570087432861e-01 3.331621289253234863e-01 -6.807568073272705078e-01 1.051307767629623413e-01
2.907638251781463623e-01 5.201579332351684570e-01 2.719272077083587646e-01 -7.022776007652282715e-01 7.602695841342210770e-03 -6.289681047201156616e-02 -1.061240509152412415e-01 -2.499559372663497925e-01
3.680381178855895996e-01 2.416500151157379150e-01 -5.730326175689697266e-01 2.511922270059585571e-02 -2.410159856081008911e-01 -1.091409474611282349e-01 -5.929251909255981445e-01 2.357862889766693115e-01
-3.502285778522491455e-01 5.168496966361999512e-01 -2.464072406291961670e-01 -3.011566214263439178e-02 -3.077397048473358154e-01 3.107279241085052490e-01 -4.384250342845916748e-01 4.063384532928466797e-01
2.127213925123214722e-01 4.387211799621582031e-01 -5.916729569435119629e-01 -1.516058892011642456e-01 -8.336787670850753784e-02 -3.420610725879669189e-01 -3.099612295627593994e-01 4.113150537014007568e-01
6.512308865785598755e-02 7.172181606292724609e-01 -5.155389308929443359e-01 -1.897611469030380249e-01 -2.006158232688903809e-01 2.710921466350555420e-01 2.072984576225280762e-01 1.511864960193634033e-01
4.575234651565551758e-02 3.756818771362304688e-01 4.712649807333946228e-02 -6.633815169334411621e-01 -1.198120713233947754e-01 5.789240002632141113e-01 -1.526760160923004150e-01 -2.040978372097015381e-01
