# Supplementary material for: Where is your field going? A machine learning approach to study the relative motion of the domains of physics
Source: PLoS One. 2020 Jun 18;15(6):e0233997. doi: 10.1371/journal.pone.0233997 (PMC7302634; doi:10.1371/journal.pone.0233997)
Supplement: S29 Data — (ZIP) [file pone.0233997.s029.zip › 28/Pacs4Run_28_VS_500_embeddings2003-2007ED8.txt]

-4.592335522174835205e-01 -2.841994911432266235e-02 6.499806642532348633e-01 -1.525021195411682129e-01 -1.490216404199600220e-01 -3.988499045372009277e-01 3.301214873790740967e-01 -2.286839336156845093e-01
-1.343191266059875488e-01 1.053214818239212036e-01 4.089101850986480713e-01 -6.601722240447998047e-01 -3.313851654529571533e-01 -1.893746554851531982e-01 3.962625563144683838e-01 -2.552014291286468506e-01
1.719348132610321045e-01 1.724028587341308594e-01 3.438700139522552490e-01 -7.292597293853759766e-01 -6.647716462612152100e-02 -4.022753536701202393e-01 3.159024715423583984e-01 1.568770408630371094e-01
-1.671512424945831299e-01 4.407300353050231934e-01 4.139530360698699951e-01 -5.489279031753540039e-01 -5.099275335669517517e-02 -4.787933230400085449e-01 1.705910712480545044e-01 -2.102233469486236572e-01
-2.860721051692962646e-01 -1.027840655297040939e-02 5.417703390121459961e-01 -6.602603793144226074e-01 7.013364136219024658e-02 -3.745274841785430908e-01 1.302847117185592651e-01 1.625870466232299805e-01
2.973434627056121826e-01 -2.068556100130081177e-01 1.676161885261535645e-01 -4.252466559410095215e-01 1.711426489055156708e-02 -6.752943992614746094e-01 -2.361159473657608032e-01 -3.844495415687561035e-01
5.416997075080871582e-01 -5.166891813278198242e-01 1.422923803329467773e-01 -3.202152252197265625e-01 -3.006609380245208740e-01 -4.389548003673553467e-01 1.686199903488159180e-01 7.278718799352645874e-02
2.057250440120697021e-01 -3.325487077236175537e-01 1.779688745737075806e-01 -3.242480456829071045e-01 -8.927488327026367188e-02 -5.297576785087585449e-01 -2.526138424873352051e-01 -5.982072353363037109e-01
8.038760721683502197e-02 3.733902275562286377e-01 4.112905263900756836e-01 -5.293330550193786621e-01 -1.563225127756595612e-02 -2.781300246715545654e-01 5.627071261405944824e-01 -1.025878414511680603e-01
6.219138577580451965e-02 1.094393059611320496e-01 1.852498352527618408e-01 -3.772178888320922852e-01 -4.990603625774383545e-01 -6.370514631271362305e-01 3.310559988021850586e-01 2.074865549802780151e-01
6.797864288091659546e-02 -7.182667404413223267e-02 3.001081347465515137e-01 -5.583149790763854980e-01 -2.721118628978729248e-01 -5.570216178894042969e-01 -3.415413200855255127e-01 -2.957548201084136963e-01
4.107558131217956543e-01 -2.956976592540740967e-01 3.597089275717735291e-02 -2.670005857944488525e-01 1.831511110067367554e-01 -5.274818539619445801e-01 1.977286338806152344e-01 -5.660223960876464844e-01
-2.324371337890625000e-01 -2.734608650207519531e-01 5.770221352577209473e-01 -6.479228138923645020e-01 1.048885807394981384e-01 -2.847323715686798096e-01 -9.810414910316467285e-02 1.293635517358779907e-01
-2.939111590385437012e-01 2.181671708822250366e-01 2.226863503456115723e-01 -5.039122700691223145e-01 2.658204175531864166e-02 -5.266147851943969727e-01 5.257820487022399902e-01 -8.958790451288223267e-02
1.136496812105178833e-01 -3.516170084476470947e-01 4.607586264610290527e-01 1.269126981496810913e-01 -6.581894755363464355e-01 -2.242155671119689941e-01 1.359926611185073853e-01 -3.647792041301727295e-01
3.229234814643859863e-01 -3.112638890743255615e-01 4.409727081656455994e-02 -4.361767470836639404e-01 -4.391665458679199219e-01 -3.983359634876251221e-01 2.886411547660827637e-01 -4.144730865955352783e-01
3.514342606067657471e-01 -2.247644066810607910e-01 -3.449206426739692688e-02 -4.548607468605041504e-01 2.079679667949676514e-01 -5.023069381713867188e-01 5.192911028861999512e-01 -2.294790893793106079e-01
2.046622186899185181e-01 -2.905953824520111084e-01 2.261401116847991943e-01 -7.874574661254882812e-01 5.847428366541862488e-02 -2.072509229183197021e-01 3.557123243808746338e-01 -1.718596369028091431e-01
-1.151145547628402710e-01 -4.871881604194641113e-01 2.021228075027465820e-01 3.190200030803680420e-02 1.777754426002502441e-01 -7.609734535217285156e-01 -2.119663059711456299e-01 -2.278388291597366333e-01
-7.139553874731063843e-02 -3.583394587039947510e-01 4.578922390937805176e-01 -3.689463138580322266e-01 -5.690380558371543884e-02 -5.458915233612060547e-01 -4.666727781295776367e-01 -4.110609740018844604e-02
2.093753367662429810e-01 -7.758017629384994507e-02 1.292581856250762939e-01 -6.361824870109558105e-01 1.413532495498657227e-01 -2.906633913516998291e-01 3.724552392959594727e-01 -5.343393683433532715e-01
-1.511513292789459229e-01 -3.258992135524749756e-01 5.503769516944885254e-01 -4.081794619560241699e-01 -1.173928081989288330e-01 -4.820237457752227783e-01 -3.920837342739105225e-01 3.949853405356407166e-02
4.156225621700286865e-01 -5.271822810173034668e-01 1.682995706796646118e-01 -2.423779070377349854e-01 4.474594295024871826e-01 -4.937558174133300781e-01 1.142950654029846191e-01 7.201911509037017822e-02
1.566735357046127319e-01 -2.902192473411560059e-01 2.854761183261871338e-01 -6.668333411216735840e-01 1.694344580173492432e-01 -6.342556327581405640e-02 2.464323788881301880e-01 -5.211554169654846191e-01
-6.324031203985214233e-02 -4.743475466966629028e-02 3.852460160851478577e-02 -2.943661808967590332e-01 2.686215937137603760e-01 -2.444005459547042847e-01 6.083511710166931152e-01 -6.353226304054260254e-01
4.684074521064758301e-01 -3.078242540359497070e-01 3.867527097463607788e-02 -1.497560441493988037e-01 7.563572376966476440e-02 -4.931685030460357666e-01 1.362811028957366943e-01 -6.280188560485839844e-01
-1.761277616024017334e-01 3.927066177129745483e-02 5.092965364456176758e-01 2.619878947734832764e-02 -4.518345594406127930e-01 -3.101435601711273193e-01 3.442682698369026184e-02 -6.370546817779541016e-01
-3.643599152565002441e-01 -4.049584269523620605e-01 6.480504870414733887e-01 -1.861567236483097076e-02 -2.489871084690093994e-01 8.281571418046951294e-02 4.329289495944976807e-01 -1.632602065801620483e-01
-2.820059359073638916e-01 -7.957497239112854004e-02 5.725071430206298828e-01 -1.925245523452758789e-01 -6.187944412231445312e-01 -2.310093641281127930e-01 9.181130677461624146e-02 -3.234333395957946777e-01
5.332753807306289673e-02 -2.518278658390045166e-01 2.143335193395614624e-01 -4.303824603557586670e-01 -2.862744927406311035e-01 -6.292266845703125000e-01 -3.424577713012695312e-01 -3.277410864830017090e-01
2.617643773555755615e-01 5.504963174462318420e-02 4.436041414737701416e-01 -5.388106703758239746e-01 -5.129551887512207031e-01 -3.720445930957794189e-01 1.704073399305343628e-01 1.037724241614341736e-01
4.511937499046325684e-01 -3.314876556396484375e-01 6.250646710395812988e-02 -3.012618422508239746e-01 -3.402523100376129150e-01 -4.686399400234222412e-01 8.972000330686569214e-02 -4.984269738197326660e-01
-9.416021406650543213e-02 -1.040009856224060059e-01 -1.312607824802398682e-01 -2.640849351882934570e-01 4.008335992693901062e-03 -7.184893488883972168e-01 4.227877259254455566e-01 -4.453703761100769043e-01
3.877305388450622559e-01 -4.778198897838592529e-01 8.122021704912185669e-02 -3.428674042224884033e-01 4.177274107933044434e-01 -5.308269858360290527e-01 2.020459324121475220e-01 -1.011822000145912170e-02
5.968006849288940430e-01 -5.025443434715270996e-01 3.165755271911621094e-01 -2.161714285612106323e-01 -2.139135748147964478e-01 -9.495688974857330322e-02 -5.825065448880195618e-02 -4.314616322517395020e-01
6.152117848396301270e-01 1.573819667100906372e-02 7.248747944831848145e-01 1.263516247272491455e-01 -1.470505744218826294e-01 -2.376457154750823975e-01 1.672319695353507996e-02 -3.846423327922821045e-02
-1.798390299081802368e-01 -3.922571539878845215e-01 3.732122182846069336e-01 -5.278256535530090332e-01 3.714866563677787781e-02 -5.080758333206176758e-01 4.226406663656234741e-02 3.668757081031799316e-01
-8.069900795817375183e-03 -3.037205934524536133e-01 6.546790003776550293e-01 1.908866167068481445e-01 -3.115272521972656250e-01 -9.290765039622783661e-03 1.382692903280258179e-01 -5.713075995445251465e-01
-3.394632339477539062e-01 -9.673602133989334106e-02 5.051600337028503418e-01 -6.080794706940650940e-02 -5.957965254783630371e-01 -4.091311395168304443e-01 1.705700010061264038e-01 -2.550822198390960693e-01
1.655426621437072754e-01 -4.368968904018402100e-01 6.461543589830398560e-02 -6.319348216056823730e-01 -1.342732161283493042e-01 -3.610379099845886230e-01 1.915521174669265747e-01 -4.394658505916595459e-01
3.203384876251220703e-01 -5.531004667282104492e-01 2.579619586467742920e-01 -4.023070931434631348e-01 -5.297614336013793945e-01 -1.575663983821868896e-01 1.521308720111846924e-01 -1.856062710285186768e-01
4.191012084484100342e-01 2.259879708290100098e-01 6.797121763229370117e-01 1.371352523565292358e-01 -1.535066366195678711e-01 -5.051716566085815430e-01 -9.006580710411071777e-02 -7.479420304298400879e-02
2.843088507652282715e-01 -4.001754522323608398e-01 -3.123418893665075302e-03 -3.170176446437835693e-01 -1.332757323980331421e-01 -5.269879698753356934e-01 1.327186971902847290e-01 -5.877287983894348145e-01
3.925532996654510498e-01 -2.156330049037933350e-01 1.560940146446228027e-01 -5.124101638793945312e-01 2.351448833942413330e-01 -6.211439967155456543e-01 -1.249190419912338257e-01 -2.361297011375427246e-01
3.608460426330566406e-01 -3.972364962100982666e-01 1.640057712793350220e-01 -8.217049390077590942e-02 3.746297955513000488e-01 -4.688696265220642090e-01 7.445251941680908203e-02 -5.591188669204711914e-01
-2.452040910720825195e-01 -4.769246578216552734e-01 -2.053249627351760864e-02 -1.903743445873260498e-01 -1.135192718356847763e-02 -4.924797117710113525e-01 2.046692520380020142e-01 -6.254593729972839355e-01
2.925433218479156494e-01 -1.508217304944992065e-01 2.251086980104446411e-01 -7.151119709014892578e-01 1.363764107227325439e-01 -2.891149520874023438e-01 1.134434267878532410e-01 -4.632028043270111084e-01
-4.172803759574890137e-01 -7.285495102405548096e-02 -4.138156305998563766e-03 -3.561741113662719727e-01 4.998154565691947937e-02 -5.719921588897705078e-01 5.605670213699340820e-01 -2.231220453977584839e-01
1.323112994432449341e-01 -4.633851349353790283e-01 4.593974351882934570e-02 -1.477397326380014420e-02 2.603181004524230957e-01 -7.892785072326660156e-01 -3.355230391025543213e-02 -2.712696194648742676e-01
-2.097418606281280518e-01 -2.968575358390808105e-01 5.998532772064208984e-01 -6.134629845619201660e-01 8.983770967461168766e-04 -2.887996733188629150e-01 -1.517696380615234375e-01 1.590069383382797241e-01
3.933286964893341064e-01 2.988033294677734375e-01 4.664331078529357910e-01 -2.632639408111572266e-01 2.452280968427658081e-01 -3.097853660583496094e-01 1.047517359256744385e-01 -5.496039986610412598e-01
2.749817967414855957e-01 -3.636898696422576904e-01 7.863446325063705444e-02 -7.040222287178039551e-01 1.253646612167358398e-01 -3.303437530994415283e-01 3.262077569961547852e-01 -2.429592758417129517e-01
2.700656056404113770e-01 -1.920606940984725952e-01 8.450876921415328979e-02 -6.783958673477172852e-01 -2.055020928382873535e-01 -3.676186800003051758e-01 3.708762526512145996e-01 -3.284674286842346191e-01
-2.032572031021118164e-02 5.630030762404203415e-03 5.306613445281982422e-01 2.276639640331268311e-01 -5.406606793403625488e-01 -4.890658557415008545e-01 1.624268591403961182e-01 -3.289998471736907959e-01
3.206538856029510498e-01 -1.024397388100624084e-01 1.633390188217163086e-01 -4.732741713523864746e-01 4.669456481933593750e-01 -2.793136835098266602e-01 3.010017573833465576e-01 -4.993623197078704834e-01
-1.379041522741317749e-01 -2.511032819747924805e-01 5.717170834541320801e-01 -5.730566978454589844e-01 -2.242548391222953796e-02 -3.974611461162567139e-01 -3.153263926506042480e-01 6.903862208127975464e-02
-1.006769854575395584e-02 -3.967823684215545654e-01 -7.173555344343185425e-02 -2.718759775161743164e-01 1.271559447050094604e-01 -5.977651476860046387e-01 2.208646982908248901e-01 -5.840606093406677246e-01
1.952931471168994904e-02 -2.550589740276336670e-01 6.371728181838989258e-01 -4.276656806468963623e-01 -9.707136452198028564e-02 -4.553479850292205811e-01 -2.980071008205413818e-01 -2.002588957548141479e-01
2.039376050233840942e-01 -1.645556539297103882e-01 3.113252222537994385e-01 -2.052901685237884521e-01 6.814523339271545410e-01 -3.231644630432128906e-01 6.443287432193756104e-02 -4.682939946651458740e-01
4.624091684818267822e-01 -3.704156279563903809e-01 2.248372137546539307e-01 -2.345916330814361572e-01 5.714076757431030273e-01 -3.308749794960021973e-01 3.228739500045776367e-01 5.614676326513290405e-02
-2.816596925258636475e-01 -1.318330019712448120e-01 -5.587205663323402405e-02 -2.347022891044616699e-01 1.582122147083282471e-01 -6.910498142242431641e-01 5.668606758117675781e-01 -1.454953551292419434e-01
2.560547888278961182e-01 -3.569271862506866455e-01 9.399057924747467041e-02 -5.384132266044616699e-01 1.032180991023778915e-02 -5.637308359146118164e-01 -8.273331075906753540e-02 -4.284532070159912109e-01
5.980843305587768555e-01 -5.064619183540344238e-01 2.960336506366729736e-01 -1.580887287855148315e-01 -2.003404945135116577e-01 -1.082953512668609619e-01 -3.750869631767272949e-02 -4.689268469810485840e-01
5.248855352401733398e-01 -4.417634606361389160e-01 -7.852091640233993530e-02 -1.492879092693328857e-01 5.913906171917915344e-02 -4.884684681892395020e-01 4.796909391880035400e-01 -1.693688035011291504e-01
-2.158855497837066650e-01 -1.677882373332977295e-01 6.684520244598388672e-01 -2.125692516565322876e-01 -4.837702214717864990e-01 -4.924372211098670959e-02 3.146862983703613281e-02 -4.424679577350616455e-01
2.030112445354461670e-01 -1.183683052659034729e-01 7.960634678602218628e-02 -6.174024939537048340e-01 -1.779707893729209900e-02 -4.742944836616516113e-01 2.285669595003128052e-01 -5.289023518562316895e-01
3.308966457843780518e-01 -2.702885568141937256e-01 -4.548296332359313965e-02 -1.223466023802757263e-01 -9.818699210882186890e-02 -7.749319672584533691e-01 7.444792985916137695e-02 -4.297805130481719971e-01
-1.385081559419631958e-01 -1.778976321220397949e-01 7.079560756683349609e-01 -2.688233554363250732e-01 -2.788296341896057129e-01 1.630321443080902100e-01 4.088452160358428955e-01 -3.228318691253662109e-01
-3.609971702098846436e-01 -4.337132871150970459e-01 3.869616091251373291e-01 -2.350459620356559753e-02 4.188289046287536621e-01 -5.789231061935424805e-01 -1.138971969485282898e-01 -8.797737210988998413e-02
5.178653001785278320e-01 3.220787346363067627e-01 3.621027767658233643e-01 -2.321343272924423218e-01 6.589560210704803467e-02 -4.897600114345550537e-01 4.440868198871612549e-01 4.069382324814796448e-02
-1.059720441699028015e-01 -5.314448475837707520e-01 3.027970194816589355e-01 6.638275831937789917e-02 3.049386739730834961e-01 -5.795904994010925293e-01 -2.215996384620666504e-01 -3.636268675327301025e-01
1.032216101884841919e-01 -4.738815128803253174e-01 1.473665237426757812e-01 -6.816316843032836914e-01 -2.615871466696262360e-02 -2.169308364391326904e-01 2.615727186203002930e-01 -4.028390944004058838e-01
1.003990992903709412e-01 -5.920099020004272461e-01 1.140197440981864929e-01 -3.397974967956542969e-01 3.377358019351959229e-01 -4.679012000560760498e-01 1.242521405220031738e-01 -4.031698703765869141e-01
-3.110512495040893555e-01 -2.134595960378646851e-01 7.526716589927673340e-01 -2.724780738353729248e-01 -2.785239815711975098e-01 5.550982058048248291e-02 3.655027151107788086e-01 -5.171087011694908142e-02
4.112377166748046875e-01 -4.669378697872161865e-01 2.051285207271575928e-01 -1.371332108974456787e-01 5.345842838287353516e-01 -5.145334601402282715e-01 3.741898015141487122e-02 6.643374916166067123e-03
3.912119865417480469e-01 -3.032505884766578674e-02 2.248779237270355225e-01 -5.768719315528869629e-01 2.782765328884124756e-01 -4.366660416126251221e-01 -1.093712374567985535e-01 -4.273232221603393555e-01
-1.308794170618057251e-01 3.488869220018386841e-02 3.147268593311309814e-01 2.544107735157012939e-01 -3.335621058940887451e-01 -4.849764108657836914e-01 4.126017391681671143e-01 -5.487891435623168945e-01
1.206095293164253235e-01 -4.873480796813964844e-01 2.597075402736663818e-01 -6.390839815139770508e-01 -4.299120008945465088e-01 -1.397476196289062500e-01 2.590417563915252686e-01 2.475281432271003723e-02
1.891684979200363159e-01 -1.309644579887390137e-01 7.529082298278808594e-01 2.714380323886871338e-01 -3.522656857967376709e-01 -4.112989902496337891e-01 -4.902840405702590942e-02 1.041747853159904480e-01
1.350128650665283203e-01 -7.889240980148315430e-01 2.130486667156219482e-01 1.475502103567123413e-01 2.482180744409561157e-01 -4.007271826267242432e-01 1.431108862161636353e-01 -2.225628197193145752e-01
-2.931133508682250977e-01 -5.522683858871459961e-01 3.271292150020599365e-01 -4.150427281856536865e-01 5.015319585800170898e-01 -2.638648450374603271e-01 8.553194999694824219e-02 -3.654729947447776794e-02
2.188322544097900391e-01 -2.382726967334747314e-01 5.444198846817016602e-02 -3.468941748142242432e-01 7.814676314592361450e-02 -4.034432768821716309e-01 1.826504915952682495e-01 -7.548539638519287109e-01
-1.015537157654762268e-01 -1.137759760022163391e-01 6.846942901611328125e-01 3.067235946655273438e-01 -2.590879797935485840e-01 -2.125193625688552856e-01 8.697842061519622803e-02 -5.422177314758300781e-01
-2.206637263298034668e-01 -1.604548245668411255e-01 5.239552259445190430e-01 1.425266712903976440e-01 -3.268662095069885254e-01 -7.038988918066024780e-02 5.492580533027648926e-01 -4.660883545875549316e-01
3.875472024083137512e-02 4.265126772224903107e-03 -3.308064118027687073e-02 -4.293697476387023926e-01 2.010985910892486572e-01 -5.852484703063964844e-01 4.970353245735168457e-01 -4.278161823749542236e-01
-2.538648247718811035e-01 -6.722413748502731323e-02 4.453026950359344482e-01 -4.840598702430725098e-01 -3.178737461566925049e-01 -4.596676826477050781e-01 -4.190834760665893555e-01 -1.022552549839019775e-01
-4.074627906084060669e-02 -1.135406047105789185e-01 5.040881037712097168e-01 3.739777505397796631e-01 -3.711810111999511719e-01 -4.671770930290222168e-01 6.295664608478546143e-02 -4.811350405216217041e-01
3.503052890300750732e-02 9.375402331352233887e-02 6.760403513908386230e-01 2.181614637374877930e-01 -1.244945675134658813e-01 -1.531655783765017986e-03 4.689463675022125244e-01 -4.999459683895111084e-01
1.408195793628692627e-01 -2.962984442710876465e-01 2.456783205270767212e-01 -5.494626164436340332e-01 1.251611858606338501e-01 -5.868165493011474609e-01 -3.027341067790985107e-01 -2.800768017768859863e-01
-1.799065321683883667e-01 2.905393205583095551e-02 5.421697497367858887e-01 -6.403950601816177368e-02 -4.835991561412811279e-01 -3.356576859951019287e-01 2.432398125529289246e-02 -5.671105980873107910e-01
-5.098622757941484451e-03 1.553164701908826828e-02 5.047092959284782410e-02 -3.492908179759979248e-01 3.430053591728210449e-01 -4.409988820552825928e-01 4.258251488208770752e-01 -6.178364157676696777e-01
-2.900683879852294922e-01 -1.964351236820220947e-01 2.042082548141479492e-01 -4.330097697675228119e-03 4.246704280376434326e-01 -8.017363548278808594e-01 -4.865087941288948059e-02 -1.003026515245437622e-01
-2.036136984825134277e-01 -2.457444965839385986e-01 8.366702795028686523e-01 -2.994367182254791260e-01 -2.493018358945846558e-01 1.320417970418930054e-01 1.328182667493820190e-01 -1.060396134853363037e-01
1.511924564838409424e-01 -4.153041243553161621e-01 1.004174202680587769e-01 -6.988776326179504395e-01 6.398581713438034058e-02 -3.144899606704711914e-01 3.377346694469451904e-01 -2.984743118286132812e-01
4.829256236553192139e-02 2.650587633252143860e-02 2.789826504886150360e-02 -4.118269681930541992e-01 1.399784535169601440e-01 -4.565461277961730957e-01 4.719707071781158447e-01 -6.130259037017822266e-01
-1.682518720626831055e-01 -3.218154013156890869e-01 4.793189465999603271e-01 8.303483575582504272e-02 3.336939513683319092e-01 -5.220064520835876465e-01 -4.110088646411895752e-01 -2.805600166320800781e-01
3.747331798076629639e-01 -6.214411854743957520e-01 3.338944017887115479e-01 -5.341220498085021973e-01 -1.965745538473129272e-01 -6.843129545450210571e-02 9.583807736635208130e-02 -1.552567929029464722e-01
2.766302786767482758e-02 -4.423948824405670166e-01 4.193248972296714783e-02 -6.158172488212585449e-01 6.884311884641647339e-02 -3.348048031330108643e-01 2.615011632442474365e-01 -4.871507287025451660e-01
-3.672917485237121582e-01 -3.408022224903106689e-01 6.293372511863708496e-01 -3.113309442996978760e-01 -9.670723974704742432e-02 -3.766459226608276367e-01 -3.215654492378234863e-01 3.659827262163162231e-02
3.183183372020721436e-01 -2.915172874927520752e-01 1.131495311856269836e-01 -1.948221921920776367e-01 -1.824390441179275513e-01 -7.024391293525695801e-01 -2.077757865190505981e-01 -4.393827319145202637e-01
2.971303090453147888e-02 -5.540983676910400391e-01 2.187476493418216705e-02 -4.741901159286499023e-01 1.431913077831268311e-01 -3.363085985183715820e-01 2.548045814037322998e-01 -5.179041028022766113e-01
-2.514651715755462646e-01 -4.467192888259887695e-01 4.082088768482208252e-01 -7.145352959632873535e-01 -5.122637003660202026e-02 -2.269250005483627319e-01 6.554312258958816528e-02 3.996160626411437988e-02
-4.949421584606170654e-01 9.440566599369049072e-02 6.349271535873413086e-01 1.105637475848197937e-01 3.940173685550689697e-01 -2.661365270614624023e-01 3.006165623664855957e-01 -1.196427345275878906e-01
-4.684016704559326172e-01 -9.369879961013793945e-02 -2.714633010327816010e-02 -1.686927974224090576e-01 -6.388375163078308105e-02 -6.215018033981323242e-01 5.335819721221923828e-01 -2.599444091320037842e-01
1.728009879589080811e-01 -4.389040768146514893e-01 1.813041418790817261e-01 1.345354020595550537e-01 2.176551520824432373e-01 -5.621030926704406738e-01 -1.818755716085433960e-01 -5.745604634284973145e-01
1.602405756711959839e-01 -2.955815494060516357e-01 2.222539484500885010e-01 -4.166392385959625244e-01 6.403249502182006836e-01 -2.633425891399383545e-01 2.044864892959594727e-01 -3.778745532035827637e-01
2.730583250522613525e-01 3.344039618968963623e-01 3.286508917808532715e-01 -3.553793132305145264e-01 2.335103154182434082e-01 -3.786709904670715332e-01 6.175166964530944824e-01 -7.856499403715133667e-03
-2.694117426872253418e-01 -3.883132338523864746e-01 4.751917123794555664e-01 4.408342838287353516e-01 -3.252813518047332764e-01 -3.262717723846435547e-01 2.482345104217529297e-01 -2.874135375022888184e-01
-1.477983500808477402e-02 -8.531679958105087280e-02 5.304728746414184570e-01 4.216882586479187012e-01 -3.805037438869476318e-01 -4.022668898105621338e-01 4.378983974456787109e-01 -1.868786960840225220e-01
2.441103160381317139e-01 2.286348193883895874e-01 4.435859620571136475e-01 -1.340060532093048096e-01 6.294329762458801270e-01 -3.099773228168487549e-01 1.503365337848663330e-01 -3.981672227382659912e-01
4.585707187652587891e-01 -6.375156342983245850e-02 6.145770549774169922e-01 1.706379354000091553e-01 -1.970183849334716797e-01 -5.033538341522216797e-01 2.744440920650959015e-02 2.930731773376464844e-01
-9.054549038410186768e-02 -3.946250975131988525e-01 -9.610710293054580688e-02 -5.812865868210792542e-02 1.404827237129211426e-01 -8.762453794479370117e-01 5.467180907726287842e-02 -1.814575642347335815e-01
1.513324826955795288e-01 2.703532576560974121e-02 5.071234703063964844e-01 3.682832419872283936e-01 -4.268067181110382080e-01 -4.541467130184173584e-01 3.246855139732360840e-01 -2.995447516441345215e-01
-3.411485254764556885e-02 -1.874408870935440063e-01 6.208902597427368164e-01 1.820248961448669434e-01 -5.633420348167419434e-01 -3.794038295745849609e-01 2.445614486932754517e-01 1.547663509845733643e-01
1.988464891910552979e-01 -2.053580880165100098e-01 2.183440476655960083e-01 -4.633859992027282715e-01 -2.211149483919143677e-01 -5.911971330642700195e-01 -2.431488931179046631e-01 -4.453766942024230957e-01
-1.151410713791847229e-01 -1.545874774456024170e-01 -2.323248237371444702e-02 -2.653888463973999023e-01 3.400266170501708984e-01 -4.956853091716766357e-01 5.477955937385559082e-01 -4.800752997398376465e-01
3.017798364162445068e-01 -3.509115278720855713e-01 -9.542737901210784912e-02 -3.452600836753845215e-01 -2.349507957696914673e-01 -5.393807888031005859e-01 3.602254092693328857e-01 -4.261257648468017578e-01
-2.852563858032226562e-01 -6.828988194465637207e-01 4.246161878108978271e-01 -1.815601438283920288e-01 2.286191098392009735e-02 -4.104923605918884277e-01 -2.588088065385818481e-02 2.632842063903808594e-01
6.152835860848426819e-02 -4.676791727542877197e-01 1.353027224540710449e-01 -1.045162454247474670e-01 1.983294449746608734e-02 -7.309346199035644531e-01 -3.183466196060180664e-01 -3.350470662117004395e-01
-1.188679039478302002e-01 -4.714504182338714600e-01 4.295992255210876465e-01 9.518650919198989868e-02 2.811113595962524414e-01 -4.280943572521209717e-01 3.602208197116851807e-01 4.218313694000244141e-01
2.429014444351196289e-01 -3.209018111228942871e-01 2.101287692785263062e-01 -4.174755811691284180e-01 6.152975559234619141e-01 -3.687449991703033447e-01 1.528900563716888428e-01 -2.857299447059631348e-01
3.250402808189392090e-01 9.148068726062774658e-02 7.517248392105102539e-01 1.999442279338836670e-01 5.868933629244565964e-03 -3.842520117759704590e-01 -2.852407395839691162e-01 -2.277410626411437988e-01
-3.018828630447387695e-01 -5.392504930496215820e-01 4.716328382492065430e-01 -3.053526580333709717e-01 4.883835613727569580e-01 -2.467868477106094360e-01 2.316161431372165680e-02 4.938719421625137329e-02
-1.811434030532836914e-01 -2.307390421628952026e-01 7.120137810707092285e-01 7.391466200351715088e-02 -3.739575669169425964e-02 1.513688862323760986e-01 3.227182924747467041e-01 -5.225528478622436523e-01
4.584625363349914551e-01 -4.034928679466247559e-01 1.493859589099884033e-01 -1.682011038064956665e-01 5.026789903640747070e-01 -4.808112084865570068e-01 2.867039740085601807e-01 1.016519740223884583e-01
3.151385784149169922e-01 -4.237559437751770020e-01 1.987650841474533081e-01 -3.568195402622222900e-01 4.893599450588226318e-01 -5.594738721847534180e-01 -4.239255562424659729e-02 3.117606043815612793e-03
2.442749589681625366e-02 8.385084569454193115e-02 5.599930286407470703e-01 3.369804620742797852e-01 -4.074828922748565674e-01 -4.112575948238372803e-01 3.266216218471527100e-01 -3.512371182441711426e-01
3.107506334781646729e-01 -3.413738012313842773e-01 1.288812607526779175e-01 -4.092327356338500977e-01 -2.298299968242645264e-01 -4.167632758617401123e-01 -4.533960670232772827e-02 -6.117572784423828125e-01
-1.533502042293548584e-01 -7.816109806299209595e-02 9.295768141746520996e-01 -1.918335109949111938e-01 -9.975765831768512726e-03 1.679822057485580444e-01 1.858052313327789307e-01 -8.136584609746932983e-02
2.726511061191558838e-01 -3.798624277114868164e-01 2.268271893262863159e-02 -5.339736938476562500e-01 2.445295453071594238e-01 -3.686405420303344727e-01 3.659407794475555420e-01 -4.075785875320434570e-01
-7.854137569665908813e-02 -1.162325590848922729e-01 8.391470909118652344e-01 -2.386621981859207153e-01 -1.734808385372161865e-01 1.644680649042129517e-01 4.018258750438690186e-01 2.417262457311153412e-02
4.830783605575561523e-02 -4.454565942287445068e-01 1.488265097141265869e-01 2.220850437879562378e-01 1.279820203781127930e-01 -5.510886907577514648e-01 -1.492300182580947876e-01 -6.208188533782958984e-01
-2.703875899314880371e-01 -2.604552507400512695e-01 -2.420345321297645569e-02 -1.110354065895080566e-01 8.690133690834045410e-02 -8.471995592117309570e-01 3.472652984783053398e-03 -3.476034104824066162e-01
4.286978542804718018e-01 8.114605396986007690e-02 6.645197272300720215e-01 1.524437367916107178e-01 -4.299413859844207764e-01 -3.825018703937530518e-01 1.110271215438842773e-01 -3.637800365686416626e-02
-3.769024312496185303e-01 -7.030576467514038086e-01 3.150988519191741943e-01 4.423302039504051208e-02 3.025163114070892334e-01 -4.107600152492523193e-01 2.775960043072700500e-02 -3.741580992937088013e-02
3.751600384712219238e-01 2.191092260181903839e-02 4.962721765041351318e-01 2.008713185787200928e-01 -5.332835316658020020e-01 -4.310011863708496094e-01 2.092944234609603882e-01 -2.412097454071044922e-01
5.713173002004623413e-02 -2.120300680398941040e-01 7.091052532196044922e-01 -6.278716027736663818e-02 -5.510129407048225403e-02 3.107010722160339355e-01 4.038952589035034180e-01 -4.269707500934600830e-01
-4.197390973567962646e-01 -3.669260442256927490e-01 4.437710940837860107e-01 -5.313733816146850586e-01 2.712742090225219727e-01 -3.327009379863739014e-01 7.957679778337478638e-02 1.388591229915618896e-01
-4.193089306354522705e-01 1.588887274265289307e-01 2.445697635412216187e-01 -4.171388745307922363e-01 2.902982234954833984e-01 -4.497208893299102783e-01 4.976603090763092041e-01 -1.758622676134109497e-01
1.427427977323532104e-01 -2.455459088087081909e-01 2.174368351697921753e-01 -7.462578415870666504e-01 1.602241098880767822e-01 -3.915736675262451172e-01 4.971212893724441528e-02 -3.656218349933624268e-01
2.362927049398422241e-01 -1.402842849493026733e-01 3.357226550579071045e-01 -4.117684662342071533e-01 -4.672796428203582764e-01 -5.375064611434936523e-01 2.425991594791412354e-01 2.758720815181732178e-01
-1.899020373821258545e-01 -2.783261239528656006e-01 4.078742563724517822e-01 -1.397520303726196289e-01 3.059635162353515625e-01 -5.352161526679992676e-01 2.698670327663421631e-01 4.976761043071746826e-01
-1.591166853904724121e-01 -4.449141025543212891e-02 3.622958362102508545e-01 2.668177783489227295e-01 -3.866393566131591797e-01 -4.941766560077667236e-01 3.138383328914642334e-01 -5.273114442825317383e-01
-1.441974565386772156e-02 -1.803134530782699585e-01 -5.204652249813079834e-02 -4.692403972148895264e-02 1.088837906718254089e-01 -9.383170604705810547e-01 -1.995428092777729034e-02 -2.639617323875427246e-01
2.245932519435882568e-01 -2.536294460296630859e-01 5.398894548416137695e-01 -4.723540544509887695e-01 4.756346642971038818e-01 -3.288301527500152588e-01 -4.729644581675529480e-02 1.844897121191024780e-01
-1.469789147377014160e-01 -4.246948361396789551e-01 6.340759396553039551e-01 -1.515290606766939163e-02 6.097232922911643982e-02 -2.412145584821701050e-01 3.182241022586822510e-01 4.822666645050048828e-01
-4.061346352100372314e-01 -4.371667206287384033e-01 4.947584867477416992e-01 -4.255805611610412598e-01 1.298430860042572021e-01 -2.489267587661743164e-01 2.142955362796783447e-01 3.054325878620147705e-01
4.168355166912078857e-01 -7.572622299194335938e-01 2.209407985210418701e-01 -1.872300952672958374e-01 -2.217644155025482178e-01 -2.560888230800628662e-01 -5.883130803704261780e-02 -2.251892834901809692e-01
4.266246855258941650e-01 -1.639670878648757935e-01 6.027067899703979492e-01 4.224500060081481934e-01 -2.197791785001754761e-01 -4.469846487045288086e-01 2.570216171443462372e-02 2.505935169756412506e-02
1.857047677040100098e-01 -1.034507304430007935e-01 4.669899046421051025e-01 -7.853206992149353027e-01 -2.731927633285522461e-01 -4.490610584616661072e-02 1.948337554931640625e-01 -7.343221455812454224e-02
3.579163178801536560e-02 -1.144708767533302307e-01 9.024771451950073242e-01 4.069644585251808167e-02 -2.998069822788238525e-01 7.395268231630325317e-02 2.694530189037322998e-01 -3.919278457760810852e-02
-9.774441272020339966e-02 -3.417144715785980225e-01 4.059826433658599854e-01 -3.395742475986480713e-01 3.077266514301300049e-01 -3.888691365718841553e-01 3.224474787712097168e-01 4.936166405677795410e-01
5.609095096588134766e-01 -6.893225014209747314e-02 1.777444384060800076e-03 -3.668476641178131104e-02 1.734631210565567017e-01 -6.268931627273559570e-01 5.029818415641784668e-01 -5.661063268780708313e-02
3.711599707603454590e-01 -5.684141516685485840e-01 1.234573498368263245e-01 1.056877449154853821e-01 1.262014657258987427e-01 -5.518997907638549805e-01 -1.072211265563964844e-01 -4.251088798046112061e-01
4.352289438247680664e-02 2.051629871129989624e-01 3.789610266685485840e-01 -8.729006350040435791e-02 -4.289973378181457520e-01 -1.237229853868484497e-01 6.858982443809509277e-01 -3.673966825008392334e-01
-1.337354779243469238e-01 7.611078210175037384e-03 8.857502937316894531e-01 7.856944575905799866e-03 -9.311790019273757935e-02 1.383422967046499252e-02 4.342072010040283203e-01 -6.590114440768957138e-03
-4.408142268657684326e-01 1.556808128952980042e-02 4.755973815917968750e-01 -4.952392578125000000e-01 -3.016843795776367188e-01 -4.640537500381469727e-01 1.016964614391326904e-01 1.314694285392761230e-01
-2.825451791286468506e-01 2.490595132112503052e-01 6.909237504005432129e-01 7.260072231292724609e-02 4.343806803226470947e-01 -3.546593189239501953e-01 2.368531674146652222e-01 -7.015698403120040894e-02
4.470748454332351685e-02 -4.460336267948150635e-01 -5.317957699298858643e-02 -4.128388464450836182e-01 -1.725279539823532104e-01 -4.495313763618469238e-01 2.981627285480499268e-01 -5.523095726966857910e-01
3.541467189788818359e-01 -5.072619318962097168e-01 3.723958134651184082e-01 -1.877424418926239014e-01 3.938867449760437012e-01 -4.312819540500640869e-01 -1.105707511305809021e-01 -2.999381721019744873e-01
-2.028706222772598267e-01 -1.840007603168487549e-01 6.780529022216796875e-01 -4.189403653144836426e-01 2.480590939521789551e-01 -3.392583429813385010e-01 -1.305467784404754639e-01 3.099164366722106934e-01
-1.741738021373748779e-01 -3.539366424083709717e-01 3.731110095977783203e-01 2.954349480569362640e-02 3.959315717220306396e-01 -6.561614871025085449e-01 -2.406823784112930298e-01 -2.430427223443984985e-01
-2.461486011743545532e-01 -3.769466280937194824e-01 4.301867783069610596e-01 -4.148527383804321289e-01 4.614412412047386169e-02 -5.311839580535888672e-01 -2.992329746484756470e-02 3.936718702316284180e-01
1.481999009847640991e-01 -8.270907402038574219e-02 3.615900278091430664e-01 -7.495656013488769531e-01 1.526984125375747681e-01 -3.450173512101173401e-02 2.784718871116638184e-01 -4.201739430427551270e-01
-3.408675491809844971e-01 -3.558782041072845459e-01 4.173688888549804688e-01 -4.596413075923919678e-01 4.985401630401611328e-01 -2.628286778926849365e-01 -4.210178554058074951e-02 -2.286906242370605469e-01
-1.381824910640716553e-01 7.383946329355239868e-02 7.752531766891479492e-01 -3.181757926940917969e-01 6.847562640905380249e-02 1.671118587255477905e-01 4.825521409511566162e-01 -8.790945261716842651e-02
-1.407159119844436646e-01 1.671414226293563843e-01 4.021748304367065430e-01 1.626459062099456787e-01 5.330179333686828613e-01 -4.503232538700103760e-01 5.246908068656921387e-01 -4.318640381097793579e-02
-3.024943768978118896e-01 1.762071847915649414e-01 3.082221448421478271e-01 3.036034405231475830e-01 1.593339592218399048e-01 -6.618297696113586426e-01 4.502389430999755859e-01 -1.554060131311416626e-01
1.424030214548110962e-01 -4.687144458293914795e-01 -5.212725698947906494e-02 -3.435113728046417236e-01 -3.631548583507537842e-02 -5.060628652572631836e-01 2.355867922306060791e-01 -5.713065266609191895e-01
1.418070048093795776e-01 -5.472968816757202148e-01 3.348413705825805664e-01 1.224002093076705933e-01 4.838512539863586426e-01 -5.161108374595642090e-01 2.325494773685932159e-02 2.285456359386444092e-01
3.463478386402130127e-01 -5.149607658386230469e-01 3.261238336563110352e-01 -6.619160175323486328e-01 -1.539147794246673584e-01 -1.732697486877441406e-01 1.106106191873550415e-01 -6.650041788816452026e-02
-8.112180233001708984e-02 -6.619959473609924316e-01 4.218080043792724609e-01 1.018998250365257263e-01 2.780875861644744873e-01 -3.331367969512939453e-01 2.587561309337615967e-01 3.340770602226257324e-01
3.117358088493347168e-01 -3.614741191267967224e-02 6.730018258094787598e-01 4.364950582385063171e-02 -5.906896591186523438e-01 -2.984223663806915283e-01 7.925800979137420654e-02 4.924730584025382996e-02
1.085986047983169556e-01 3.814344294369220734e-03 1.556746214628219604e-01 -3.986208140850067139e-01 5.813073739409446716e-02 -4.968975186347961426e-01 -1.310889869928359985e-01 -7.332039475440979004e-01
-2.472694031894207001e-02 -5.080114603042602539e-01 1.921826153993606567e-01 -1.857693344354629517e-01 -1.264805942773818970e-01 -5.247244238853454590e-01 -2.853348553180694580e-01 -5.450868606567382812e-01
3.178852498531341553e-01 4.250845909118652344e-01 4.568095505237579346e-01 -9.900379180908203125e-02 2.566101849079132080e-01 -4.772007465362548828e-01 4.527055025100708008e-01 -3.554747626185417175e-02
4.053873196244239807e-02 -1.859198510646820068e-01 5.664034485816955566e-01 2.893589437007904053e-01 -5.729643702507019043e-01 -4.356364607810974121e-01 1.999314129352569580e-01 -3.477299585938453674e-02
3.776327371597290039e-01 2.459807693958282471e-01 8.340722322463989258e-01 1.099951416254043579e-01 4.017100110650062561e-02 -2.911058664321899414e-01 3.035078011453151703e-02 4.282641783356666565e-02
-4.099669158458709717e-01 -7.356429100036621094e-02 4.213972017168998718e-03 -3.134470283985137939e-01 1.376447826623916626e-01 -6.091409921646118164e-01 5.391156673431396484e-01 -2.181836366653442383e-01
-1.639151871204376221e-01 -3.510340303182601929e-02 7.006090879440307617e-01 -3.704549074172973633e-01 -4.105007350444793701e-01 4.996073618531227112e-02 2.402472645044326782e-01 -3.392405211925506592e-01
-1.595204919576644897e-01 -3.276887238025665283e-01 1.693267524242401123e-01 -2.776210308074951172e-01 4.367644488811492920e-01 -1.310533583164215088e-01 2.871370613574981689e-01 -6.863253712654113770e-01
1.381749361753463745e-01 -6.423569917678833008e-01 2.999907135963439941e-01 -5.796188712120056152e-01 -3.040705919265747070e-01 -4.665178060531616211e-02 2.167845815420150757e-01 -2.649043686687946320e-02
-2.742745578289031982e-01 1.998797953128814697e-01 6.619672775268554688e-01 1.192243099212646484e-01 4.578248858451843262e-01 -4.079824686050415039e-01 2.364431768655776978e-01 -2.115932479500770569e-02
-2.450261265039443970e-01 -4.660790562629699707e-01 3.110662698745727539e-01 -2.491143345832824707e-01 6.032011508941650391e-01 -4.210869073867797852e-01 3.234351286664605141e-03 -1.507854163646697998e-01
5.053006410598754883e-01 -5.009551644325256348e-01 1.698211394250392914e-02 -1.884428113698959351e-01 -2.377997040748596191e-01 -3.748907148838043213e-01 3.141248822212219238e-01 -4.026785790920257568e-01
-8.893068879842758179e-02 -1.145737618207931519e-01 6.453134417533874512e-01 -4.028459787368774414e-01 -4.486951828002929688e-01 6.660492718219757080e-02 3.573303222656250000e-01 -2.584592103958129883e-01
-1.670734137296676636e-01 -1.243323236703872681e-01 8.784063458442687988e-01 -1.738230735063552856e-01 -2.386376559734344482e-01 5.170330777764320374e-02 3.071292936801910400e-01 2.943515777587890625e-02
-2.243096381425857544e-01 -2.394346892833709717e-01 6.152836680412292480e-01 -3.067944943904876709e-01 -5.074592232704162598e-01 -9.559825994074344635e-03 6.715235859155654907e-02 -3.969176411628723145e-01
3.703060448169708252e-01 6.409176439046859741e-02 8.082672357559204102e-01 2.887497246265411377e-01 -9.696757793426513672e-02 -2.993821799755096436e-01 1.194722950458526611e-01 9.374020248651504517e-02
3.208658993244171143e-01 1.084451936185359955e-02 6.711012125015258789e-01 3.108887076377868652e-01 -3.501178026199340820e-01 -2.411300987005233765e-01 3.863271772861480713e-01 -1.411524564027786255e-01
-2.032208293676376343e-01 6.922987848520278931e-02 3.232734799385070801e-01 4.343809485435485840e-01 1.366121768951416016e-01 -6.780577898025512695e-01 4.245110154151916504e-01 -4.562013968825340271e-02
1.774555593729019165e-01 -4.236770272254943848e-01 2.541097104549407959e-01 -2.889454662799835205e-01 6.798934936523437500e-01 -4.067034423351287842e-01 1.108336821198463440e-01 -3.161188960075378418e-02
2.311886548995971680e-01 -4.949679970741271973e-01 3.396783769130706787e-01 -2.416427582502365112e-01 4.849640130996704102e-01 -5.025319457054138184e-01 -1.629087030887603760e-01 1.162681430578231812e-01
2.352999523282051086e-02 -1.371459662914276123e-01 -1.030409932136535645e-01 -1.596558690071105957e-01 2.313406467437744141e-01 -5.984096527099609375e-01 4.899826645851135254e-01 -5.411415696144104004e-01
-6.945545226335525513e-02 -6.318376064300537109e-01 2.790659070014953613e-01 -1.745681613683700562e-01 9.383533895015716553e-02 -6.566591858863830566e-01 -2.123385369777679443e-01 -5.011403933167457581e-02
4.630913734436035156e-01 1.248518228530883789e-01 5.041878819465637207e-01 1.740651130676269531e-01 -4.458037912845611572e-01 -4.265243113040924072e-01 3.237055838108062744e-01 -2.249131677672266960e-03
1.976520270109176636e-01 5.173602700233459473e-01 4.101235866546630859e-01 -1.743853241205215454e-01 8.955375105142593384e-02 -3.263764679431915283e-01 5.264186859130859375e-01 -3.209397196769714355e-01
1.388712972402572632e-01 5.499438047409057617e-01 5.096210837364196777e-01 -1.307018995285034180e-01 1.482688039541244507e-01 -3.073945343494415283e-01 3.943199515342712402e-01 -3.598844707012176514e-01
1.881614625453948975e-01 -8.336296677589416504e-01 2.572265863418579102e-01 7.985928095877170563e-03 2.889083623886108398e-01 -2.988130748271942139e-01 6.073160469532012939e-02 -1.642611473798751831e-01
2.682191133499145508e-01 4.993249773979187012e-01 4.974892139434814453e-01 -9.913601726293563843e-02 -5.891013517975807190e-02 -2.718562483787536621e-01 1.471517682075500488e-01 -5.677849054336547852e-01
4.482802152633666992e-01 -4.040406942367553711e-01 1.236223950982093811e-01 1.963069103658199310e-02 4.263387024402618408e-01 -4.982157945632934570e-01 3.002538383007049561e-01 -3.162158429622650146e-01
4.095069598406553268e-03 -4.635327458381652832e-01 3.258540928363800049e-01 -7.911365628242492676e-01 4.177511110901832581e-02 -5.882969498634338379e-02 1.364446729421615601e-01 -1.709372103214263916e-01
-2.878641486167907715e-01 4.790100827813148499e-02 6.682481765747070312e-01 -5.410404801368713379e-01 -1.674752980470657349e-01 -3.103618621826171875e-01 -1.991226375102996826e-01 -1.074101328849792480e-01
-3.688247799873352051e-01 -6.361749768257141113e-01 4.241010546684265137e-01 -5.949431657791137695e-02 3.834472596645355225e-01 -3.586100041866302490e-01 1.290579326450824738e-02 -6.999843753874301910e-03
4.718101918697357178e-01 3.809030652046203613e-01 3.574295043945312500e-01 -3.087688982486724854e-01 1.318318862468004227e-02 -5.101485252380371094e-01 3.747393488883972168e-01 -9.142731130123138428e-02
4.914111793041229248e-01 -4.244484901428222656e-01 6.670998036861419678e-02 -1.217900589108467102e-01 3.979629576206207275e-01 -6.020891666412353516e-01 1.944923847913742065e-01 1.903752982616424561e-02
5.348948836326599121e-01 2.788675129413604736e-01 4.270171225070953369e-01 -2.180732339620590210e-01 6.245708838105201721e-02 -3.998089432716369629e-01 4.702566266059875488e-01 1.460526287555694580e-01
-4.083884954452514648e-01 1.098393052816390991e-01 2.101523876190185547e-01 1.227980405092239380e-01 -2.682070480659604073e-03 -5.284417867660522461e-01 6.604361534118652344e-01 -2.155854851007461548e-01
3.166448771953582764e-01 -1.296951174736022949e-01 7.323980331420898438e-01 3.859303593635559082e-01 -9.426624327898025513e-02 -4.099096655845642090e-01 -2.181546948850154877e-02 1.420490890741348267e-01
2.455306053161621094e-01 5.342863202095031738e-01 4.799014031887054443e-01 -8.246568590402603149e-02 3.373348340392112732e-02 -3.823232948780059814e-01 2.285153716802597046e-01 -4.664960205554962158e-01
-4.515856206417083740e-01 2.222300469875335693e-01 3.463046550750732422e-01 -3.569681346416473389e-01 1.967542320489883423e-01 -4.075995087623596191e-01 5.205827355384826660e-01 -1.532152742147445679e-01
-3.960735201835632324e-01 -2.745735049247741699e-01 5.607924461364746094e-01 -4.913446605205535889e-01 1.843663454055786133e-01 -2.988009452819824219e-01 1.039181351661682129e-01 2.788468599319458008e-01
2.839166224002838135e-01 -5.325056910514831543e-01 3.501862883567810059e-01 -5.370802879333496094e-01 -4.548195004463195801e-01 -1.303618252277374268e-01 2.166906930506229401e-02 -2.046683244407176971e-02
-1.996129453182220459e-01 -2.180509418249130249e-01 3.908242583274841309e-01 3.463498950004577637e-01 -3.511397838592529297e-01 -3.781136274337768555e-01 4.011922776699066162e-01 -4.611750543117523193e-01
-1.700438410043716431e-01 2.831738293170928955e-01 5.240918993949890137e-01 5.720410495996475220e-02 5.982168316841125488e-01 -3.548696637153625488e-01 3.008465468883514404e-01 -1.965921223163604736e-01
4.027809500694274902e-01 -3.231545686721801758e-01 -1.481623481959104538e-02 -1.451146453619003296e-01 -2.288648784160614014e-01 -6.008967161178588867e-01 1.331545263528823853e-01 -5.299762487411499023e-01
-3.172881305217742920e-01 1.820782423019409180e-01 6.270190477371215820e-01 1.802567690610885620e-01 4.554156661033630371e-01 -3.680248260498046875e-01 3.032282292842864990e-01 -7.574483007192611694e-02
4.904711544513702393e-01 4.150737822055816650e-01 4.121685624122619629e-01 -1.566960811614990234e-01 4.794047027826309204e-02 -2.627074122428894043e-01 2.212575674057006836e-01 -5.219643115997314453e-01
-1.464835256338119507e-01 -6.160094141960144043e-01 6.942738890647888184e-01 5.185095220804214478e-02 1.507198959589004517e-01 -1.130199804902076721e-01 6.597967445850372314e-02 2.729960978031158447e-01
3.406974673271179199e-01 1.277576386928558350e-01 7.698224782943725586e-01 2.783130705356597900e-01 -6.502182036638259888e-02 -1.105742901563644409e-01 -7.829444855451583862e-02 -4.182507395744323730e-01
-3.273900151252746582e-01 1.450307369232177734e-01 5.243901014328002930e-01 -7.013072967529296875e-01 -1.011287271976470947e-01 -3.015531301498413086e-01 -4.738775640726089478e-02 -3.947206214070320129e-02
2.039252072572708130e-01 -4.952475130558013916e-01 2.753931581974029541e-01 -1.078959833830595016e-02 1.785072684288024902e-01 -6.389098167419433594e-01 -3.835498988628387451e-01 -2.236191630363464355e-01
-5.102808773517608643e-02 -1.623623669147491455e-01 4.885020852088928223e-01 4.663961529731750488e-01 -3.370314836502075195e-01 -3.750928342342376709e-01 4.114528596401214600e-01 -3.021533489227294922e-01
-3.038597106933593750e-01 -2.296798676252365112e-01 6.945614218711853027e-01 -1.525940597057342529e-01 -2.845841348171234131e-01 2.575546689331531525e-02 2.654057145118713379e-01 -4.439868330955505371e-01
3.485607504844665527e-01 -2.269698232412338257e-01 2.586506009101867676e-01 -1.745123118162155151e-01 5.659862160682678223e-01 -2.234523445367813110e-01 1.461329460144042969e-01 -5.813856124877929688e-01
1.205684468150138855e-01 -4.197733700275421143e-01 3.055894374847412109e-01 1.411887407302856445e-01 4.783462584018707275e-01 -6.492092609405517578e-01 2.555998042225837708e-02 2.121160775423049927e-01
2.632069401443004608e-02 -1.619364470243453979e-01 4.460955560207366943e-01 2.377933114767074585e-01 -6.169123649597167969e-01 -4.724455177783966064e-01 2.341642081737518311e-01 -2.427312135696411133e-01
1.312660425901412964e-01 -2.473154850304126740e-02 7.330668568611145020e-01 3.801762685179710388e-02 -5.370280146598815918e-01 -2.446566671133041382e-01 2.649762034416198730e-01 1.576602756977081299e-01
2.647925354540348053e-02 8.797395974397659302e-02 7.295757532119750977e-01 -7.537255436182022095e-02 1.325368583202362061e-01 1.885462105274200439e-01 6.071063876152038574e-01 -1.786154508590698242e-01
1.197220832109451294e-01 -5.181156992912292480e-01 3.501406610012054443e-01 -1.615135967731475830e-01 5.907551050186157227e-01 4.177872091531753540e-02 1.957870870828628540e-01 -4.236367046833038330e-01
3.078994750976562500e-01 3.480913043022155762e-01 3.286992609500885010e-01 -2.726938426494598389e-01 3.886393606662750244e-01 -4.160178601741790771e-01 4.469902813434600830e-01 -2.787712812423706055e-01
2.283148616552352905e-01 -7.388104498386383057e-02 1.684006005525588989e-01 -5.276503562927246094e-01 1.099176630377769470e-01 -6.800229549407958984e-01 -1.791749149560928345e-01 -3.591986000537872314e-01
-3.211283385753631592e-01 -1.161517351865768433e-01 6.675549149513244629e-01 6.510271131992340088e-02 -1.984395980834960938e-01 -7.818986475467681885e-02 1.312871277332305908e-01 -6.089246869087219238e-01
4.061236083507537842e-01 3.289839625358581543e-01 3.089053928852081299e-01 1.489443480968475342e-01 -1.955393999814987183e-01 -4.655166268348693848e-01 4.872600436210632324e-01 -3.418515920639038086e-01
-8.270091377198696136e-03 5.419115722179412842e-02 8.071629405021667480e-01 3.530818819999694824e-01 -1.461893320083618164e-01 -1.021987944841384888e-01 2.704074382781982422e-01 -3.404114246368408203e-01
-5.447306856513023376e-02 -4.610898438841104507e-03 -3.880252689123153687e-02 -4.024156033992767334e-01 8.527716249227523804e-02 -5.111937522888183594e-01 6.348692774772644043e-01 -4.023892879486083984e-01
-2.894810140132904053e-01 -9.382751584053039551e-02 7.547668218612670898e-01 -4.842178225517272949e-01 3.032903969287872314e-01 -8.715467154979705811e-02 7.675470551475882530e-04 -6.062915921211242676e-02
2.979533374309539795e-01 2.351185828447341919e-01 8.538690209388732910e-01 1.445644348859786987e-01 8.214849233627319336e-02 -3.110405802726745605e-01 -3.796590119600296021e-02 3.187287598848342896e-02
1.697533428668975830e-01 -1.711878031492233276e-01 6.641691327095031738e-01 1.202815622091293335e-01 -3.825549781322479248e-01 -4.951718449592590332e-01 -1.533259302377700806e-01 2.669040858745574951e-01
2.370513416826725006e-02 -1.442819982767105103e-01 7.875996232032775879e-01 1.341067850589752197e-01 1.103252023458480835e-01 2.141360342502593994e-01 4.223634600639343262e-01 -3.223449289798736572e-01
-3.802405297756195068e-01 -7.311630249023437500e-01 3.514142930507659912e-01 1.208499595522880554e-01 3.077703118324279785e-01 -2.827999293804168701e-01 8.743773400783538818e-02 -1.942397840321063995e-02
-1.905913203954696655e-01 -2.038279771804809570e-01 4.597211778163909912e-01 3.838595449924468994e-01 -2.984575331211090088e-01 -4.153312742710113525e-01 2.179442495107650757e-01 -5.043417215347290039e-01
1.674371212720870972e-01 5.586052536964416504e-01 4.915002286434173584e-01 -2.389179170131683350e-01 4.946241620928049088e-03 -4.127651751041412354e-01 3.849819600582122803e-01 -2.065433412790298462e-01
5.040757060050964355e-01 3.741089701652526855e-01 4.819690287113189697e-01 -1.773414164781570435e-01 1.352579295635223389e-01 -1.705142408609390259e-01 2.573865950107574463e-01 -4.781092405319213867e-01
5.247305333614349365e-02 -2.232887595891952515e-01 2.930597774684429169e-02 -2.255752980709075928e-01 -6.749139167368412018e-03 -8.257748484611511230e-01 -1.983141750097274780e-01 -4.175733327865600586e-01
3.347516432404518127e-02 -2.656140327453613281e-01 6.808996796607971191e-01 -1.122949644923210144e-01 -4.828364774584770203e-02 3.038133382797241211e-01 4.771283268928527832e-01 -3.602900207042694092e-01
2.433385401964187622e-01 4.193840622901916504e-01 3.664422333240509033e-01 -3.634745776653289795e-01 3.323549628257751465e-01 -5.100765228271484375e-01 2.276118993759155273e-01 -2.757979929447174072e-01
-2.282525449991226196e-01 4.845239594578742981e-02 6.876581907272338867e-01 9.870499372482299805e-02 4.206289350986480713e-01 -1.641479432582855225e-01 4.995083510875701904e-01 9.774927794933319092e-02
-2.802097499370574951e-01 -7.198064327239990234e-01 4.012600481510162354e-01 7.568527013063430786e-02 3.527237474918365479e-01 -3.072963058948516846e-01 8.870194107294082642e-02 9.954981505870819092e-02
-4.978421330451965332e-02 -4.040299355983734131e-02 4.547292888164520264e-01 1.030210629105567932e-01 -6.356350779533386230e-01 -4.469304680824279785e-01 2.892639338970184326e-01 -3.017359375953674316e-01
-2.836194634437561035e-01 -2.290225178003311157e-01 3.650589287281036377e-01 -3.450512290000915527e-01 6.097663044929504395e-01 -3.678686022758483887e-01 -7.913911342620849609e-02 -3.183948099613189697e-01
-5.073994398117065430e-01 1.292769014835357666e-01 2.759967148303985596e-01 -4.889267683029174805e-01 -9.393206797540187836e-03 -4.850870668888092041e-01 4.150097966194152832e-01 -5.457962304353713989e-02
4.407816529273986816e-01 -2.217059955000877380e-02 5.272675156593322754e-01 4.377147853374481201e-01 -2.990636825561523438e-01 -4.036134779453277588e-01 2.281515151262283325e-01 -1.766876280307769775e-01
-2.750309705734252930e-01 -1.339810490608215332e-01 1.241290289908647537e-02 -2.149028331041336060e-01 1.225671768188476562e-01 -5.717672705650329590e-01 7.054097056388854980e-01 -1.432702392339706421e-01
-2.016176432371139526e-01 3.898453116416931152e-01 3.500701487064361572e-01 -3.124477267265319824e-01 1.485550403594970703e-01 -3.475819230079650879e-01 5.977943539619445801e-01 -2.948871254920959473e-01
-4.196612909436225891e-02 -4.878529608249664307e-01 5.710840225219726562e-01 -1.007229089736938477e-01 4.509552121162414551e-01 -3.007184565067291260e-01 -2.985243201255798340e-01 -2.026010155677795410e-01
-3.564232289791107178e-01 -5.426275134086608887e-01 3.937030732631683350e-01 -3.971597552299499512e-01 3.596016764640808105e-01 -2.658555805683135986e-01 1.634875833988189697e-01 1.976338326930999756e-01
2.019896358251571655e-01 8.327168971300125122e-02 3.368268609046936035e-01 -4.882107377052307129e-01 -1.680569499731063843e-01 -4.996928572654724121e-01 -2.912784218788146973e-01 -4.875293374061584473e-01
-1.726925522089004517e-01 1.192178651690483093e-01 4.759873449802398682e-01 -3.954896032810211182e-01 -5.229083299636840820e-01 -1.738366782665252686e-01 4.994579553604125977e-01 -1.409886926412582397e-01
2.221847325563430786e-01 -3.319908082485198975e-01 2.753385603427886963e-01 -6.735384464263916016e-01 3.599177598953247070e-01 -5.688102915883064270e-02 2.310341447591781616e-01 -3.532671034336090088e-01
-2.524738609790802002e-01 -3.541368246078491211e-01 1.786189526319503784e-01 -3.689647912979125977e-01 5.805248618125915527e-01 -4.758040904998779297e-01 2.341630756855010986e-01 -1.567588448524475098e-01
-2.138824909925460815e-01 -5.857710242271423340e-01 2.750376760959625244e-01 -6.131185218691825867e-02 4.774138331413269043e-01 -5.260720849037170410e-01 -9.144054353237152100e-02 -1.366917937994003296e-01
5.223215818405151367e-01 2.395255118608474731e-01 3.630490899085998535e-01 -2.066469006240367889e-02 2.517356574535369873e-01 -3.696770370006561279e-01 5.721911787986755371e-01 1.007041409611701965e-01
-1.285806894302368164e-01 -5.562203526496887207e-01 4.544026851654052734e-01 1.096450015902519226e-01 2.694384157657623291e-01 -2.991008460521697998e-01 3.302313983440399170e-01 4.295008480548858643e-01
1.908148378133773804e-01 -6.193838119506835938e-01 1.732490025460720062e-02 4.879238829016685486e-02 1.948018819093704224e-01 -6.305453181266784668e-01 1.343793570995330811e-01 -3.516807854175567627e-01
-2.346918135881423950e-01 -1.876269727945327759e-01 5.929563641548156738e-01 -4.277792870998382568e-01 1.412356346845626831e-01 -4.873862266540527344e-01 -1.164206489920616150e-01 3.226095736026763916e-01
2.695480547845363617e-02 -5.841912031173706055e-01 9.634388238191604614e-02 -2.576664686203002930e-01 5.366454720497131348e-01 -4.975441098213195801e-01 2.066314816474914551e-01 -6.391267478466033936e-02
-1.683532446622848511e-01 3.323797285556793213e-01 5.891594886779785156e-01 9.689171612262725830e-02 4.610181748867034912e-01 -3.623132705688476562e-01 3.301717340946197510e-01 -2.277324348688125610e-01
-2.706604003906250000e-01 8.114495873451232910e-02 6.032627820968627930e-01 -4.558346271514892578e-01 1.635476648807525635e-01 -4.848755002021789551e-01 -2.605445384979248047e-01 1.367908418178558350e-01
6.142713502049446106e-02 8.535730093717575073e-02 4.471147954463958740e-01 1.214444562792778015e-01 -6.424780488014221191e-01 -4.229491651058197021e-01 2.924406528472900391e-01 -3.116009533405303955e-01
4.680908322334289551e-01 -2.426512837409973145e-01 2.299212366342544556e-01 -2.735599577426910400e-01 5.207941532135009766e-01 -3.961435556411743164e-01 3.189177513122558594e-01 2.538655102252960205e-01
3.710264265537261963e-01 -3.519645035266876221e-01 1.393731683492660522e-01 2.596271038055419922e-01 3.885867297649383545e-01 -4.505808353424072266e-01 2.420894950628280640e-01 -4.888753294944763184e-01
3.337179422378540039e-01 1.057158336043357849e-01 8.490464091300964355e-01 2.726716697216033936e-01 6.782645359635353088e-03 -2.815056443214416504e-01 5.413266271352767944e-02 2.260164823383092880e-03
1.752278208732604980e-01 -4.902034997940063477e-01 2.315572053194046021e-01 -3.464576601982116699e-01 5.758936405181884766e-01 -3.998642563819885254e-01 2.230070531368255615e-01 1.186051219701766968e-01
1.179078072309494019e-01 1.045804545283317566e-01 4.978127181529998779e-01 2.916576266288757324e-01 -3.985755443572998047e-01 -4.266058802604675293e-01 2.785549163818359375e-01 -4.731077849864959717e-01
4.482084214687347412e-01 6.358824670314788818e-03 7.612329125404357910e-01 2.139139324426651001e-01 -2.328360378742218018e-01 -3.341880738735198975e-01 2.654025889933109283e-02 8.506177365779876709e-02
-5.989102125167846680e-01 -5.750263482332229614e-02 3.148469626903533936e-01 -2.954493761062622070e-01 -2.884718477725982666e-01 -3.002186715602874756e-01 4.973399043083190918e-01 -1.757465600967407227e-01
-2.927800416946411133e-01 -2.835645675659179688e-01 4.338851869106292725e-01 2.995286285877227783e-01 -3.592617213726043701e-01 -2.576448023319244385e-01 4.258236587047576904e-01 -4.232276976108551025e-01
7.326234877109527588e-02 -2.634755969047546387e-01 6.747981160879135132e-02 -5.552334785461425781e-01 3.751893639564514160e-01 -4.697466790676116943e-01 5.002531409263610840e-01 -2.633304148912429810e-02
3.490777015686035156e-01 -4.697005748748779297e-01 2.526051402091979980e-01 -2.123298346996307373e-01 -2.570858895778656006e-01 -3.972491323947906494e-01 -3.384816646575927734e-01 -4.584351778030395508e-01
3.492564558982849121e-01 3.131721541285514832e-02 5.180136561393737793e-01 4.054470956325531006e-01 -2.847574055194854736e-01 -4.498923420906066895e-01 3.976899385452270508e-01 5.163805931806564331e-02
-2.739909291267395020e-01 -5.527685284614562988e-01 1.415324360132217407e-01 3.942859545350074768e-02 1.338965743780136108e-01 -3.850761055946350098e-01 -5.948844552040100098e-02 -6.542469859123229980e-01
8.916010148823261261e-03 -4.887176454067230225e-01 3.292114138603210449e-01 1.926374286413192749e-01 5.116560459136962891e-01 -5.189387798309326172e-01 1.118777021765708923e-01 2.682913839817047119e-01
-4.574607312679290771e-01 -1.237518712878227234e-01 5.400476455688476562e-01 -4.834521412849426270e-01 -4.269732236862182617e-01 -2.206681817770004272e-01 4.827439039945602417e-02 -1.292541474103927612e-01
2.108719795942306519e-01 -1.219135969877243042e-01 1.566151976585388184e-01 -2.237877547740936279e-01 -9.410586953163146973e-02 -6.119357943534851074e-01 -2.348960041999816895e-01 -6.538833379745483398e-01
-9.130617976188659668e-02 -2.923730313777923584e-01 3.554691970348358154e-01 -4.819150269031524658e-01 6.814166307449340820e-01 -2.152962386608123779e-01 1.822478920221328735e-01 -6.070588529109954834e-02
-3.207469880580902100e-01 1.049426272511482239e-01 2.246143519878387451e-01 2.055789828300476074e-01 4.565789923071861267e-02 -7.006877660751342773e-01 5.403929948806762695e-01 -9.122208505868911743e-02
5.615962669253349304e-02 -5.286946892738342285e-01 2.681568861007690430e-01 3.076218962669372559e-01 6.809585541486740112e-02 -5.008482933044433594e-01 -2.196488678455352783e-01 -4.970482885837554932e-01
-5.865730345249176025e-03 -3.975859880447387695e-01 5.662145018577575684e-01 -7.687725126743316650e-02 -7.968745380640029907e-02 -2.508674263954162598e-01 4.085836708545684814e-01 5.283529162406921387e-01
6.077241897583007812e-01 -2.004694491624832153e-01 1.334104090929031372e-01 -8.000912517309188843e-02 3.978611826896667480e-01 -5.081982016563415527e-01 3.640732467174530029e-01 1.310539096593856812e-01
-2.020552903413772583e-01 1.339140981435775757e-01 3.762538135051727295e-01 2.975316941738128662e-01 2.347514964640140533e-02 -6.583167910575866699e-01 5.219646096229553223e-01 6.906178593635559082e-02
3.347889482975006104e-01 -1.468236651271581650e-02 5.257811546325683594e-01 4.195602238178253174e-01 -2.680504322052001953e-01 -4.781970977783203125e-01 3.619605600833892822e-01 6.070592626929283142e-02
2.456079423427581787e-02 -1.701706051826477051e-01 -4.413850978016853333e-02 -2.071728110313415527e-01 4.643940031528472900e-01 -6.032641530036926270e-01 5.865933299064636230e-01 -4.346331208944320679e-02
1.152724102139472961e-01 3.999815285205841064e-01 6.157035827636718750e-01 -2.627808749675750732e-01 -7.494436949491500854e-02 -3.417730331420898438e-02 4.290223419666290283e-01 -4.332867264747619629e-01
2.691257596015930176e-01 1.881372779607772827e-01 8.901671171188354492e-01 1.421156227588653564e-01 -5.000245291739702225e-03 -2.756710052490234375e-01 -4.497939348220825195e-02 -3.922756016254425049e-02
-4.974416196346282959e-01 -2.677468955516815186e-01 3.615157902240753174e-01 -4.311363101005554199e-01 3.268731236457824707e-01 -3.901754319667816162e-01 3.062411844730377197e-01 1.068867743015289307e-01
-5.289595946669578552e-02 -2.788748145103454590e-01 4.195085763931274414e-01 -7.290486097335815430e-01 1.675455123186111450e-01 5.105457082390785217e-02 4.177615940570831299e-01 -8.202895522117614746e-02
3.222550153732299805e-01 1.573269814252853394e-01 8.723946809768676758e-01 1.905547827482223511e-01 -1.016771420836448669e-02 -2.708860635757446289e-01 2.251498401165008545e-02 5.157441366463899612e-03
-1.817640811204910278e-01 -3.569482862949371338e-01 3.474788665771484375e-01 4.426690936088562012e-01 -3.439466059207916260e-01 -4.432058632373809814e-01 3.834398686885833740e-01 -2.471746504306793213e-01
-3.179270327091217041e-01 -4.156461656093597412e-01 6.469029784202575684e-01 -4.515964388847351074e-01 -3.628519549965858459e-02 -2.120269685983657837e-01 -1.815552413463592529e-01 1.565362811088562012e-01
-1.400851756334304810e-01 -2.875783145427703857e-01 6.658541560173034668e-01 -2.156672030687332153e-01 -4.082330036908388138e-03 2.911585271358489990e-01 3.556821644306182861e-01 -4.432843327522277832e-01
2.895048558712005615e-01 -2.147661522030830383e-02 3.818242847919464111e-01 -3.642156720161437988e-01 6.470942497253417969e-01 -3.916511237621307373e-01 2.372941821813583374e-01 9.409014135599136353e-02
-2.748403847217559814e-01 1.638360768556594849e-01 3.867827653884887695e-01 3.325418233871459961e-01 2.937422394752502441e-01 -5.000302195549011230e-01 5.137497186660766602e-01 -1.928265541791915894e-01
-1.940706074237823486e-01 -3.633039295673370361e-01 7.245799899101257324e-01 1.433723568916320801e-01 3.714519441127777100e-01 -1.687844395637512207e-01 2.407295703887939453e-01 2.456817775964736938e-01
-9.568866342306137085e-02 -3.666262924671173096e-01 6.755915880203247070e-01 -1.182156652212142944e-01 9.863747656345367432e-02 3.384675979614257812e-01 3.230670690536499023e-01 -3.966962695121765137e-01
7.735121995210647583e-02 3.167152106761932373e-01 6.359435915946960449e-01 8.267095685005187988e-02 4.078024923801422119e-01 -2.590546309947967529e-01 4.932135045528411865e-01 7.601253688335418701e-02
3.613259643316268921e-02 -3.736681640148162842e-01 4.433795511722564697e-01 -1.239747330546379089e-01 4.452784955501556396e-01 -5.423185229301452637e-01 -3.718214631080627441e-01 -1.283655315637588501e-01
-3.663793206214904785e-01 2.158705294132232666e-01 5.037407279014587402e-01 -4.448730945587158203e-01 1.592587083578109741e-01 -7.272820174694061279e-02 4.583035111427307129e-01 -3.560962378978729248e-01
-3.137865364551544189e-01 1.015759408473968506e-01 6.254145503044128418e-02 -3.344444930553436279e-01 7.405867427587509155e-02 -6.287000775337219238e-01 5.890430212020874023e-01 -1.665402203798294067e-01
-1.971580982208251953e-01 -4.205358922481536865e-01 4.592212140560150146e-01 -4.153641760349273682e-01 5.754633545875549316e-01 -2.282434552907943726e-01 9.273984283208847046e-02 9.493608772754669189e-02
2.518885955214500427e-02 -3.403615057468414307e-01 4.237891137599945068e-01 -2.894627451896667480e-01 5.566735863685607910e-01 -6.789620965719223022e-02 -7.873970270156860352e-02 -5.472096800804138184e-01
-3.769779503345489502e-01 -5.931411385536193848e-01 4.930011555552482605e-02 -4.344902932643890381e-02 -1.019478216767311096e-01 -2.584149539470672607e-01 6.507987380027770996e-01 -3.228224068880081177e-02
-5.084735900163650513e-02 5.168697237968444824e-01 5.533801913261413574e-01 -2.085900604724884033e-01 3.391677746549248695e-03 -1.876485347747802734e-01 4.729389548301696777e-01 -3.487493097782135010e-01
-2.181061506271362305e-01 -5.913495421409606934e-01 6.805604100227355957e-01 2.534178830683231354e-02 -3.313729539513587952e-02 -1.549773216247558594e-01 1.174567863345146179e-01 3.162569403648376465e-01
-2.160045355558395386e-01 1.395331472158432007e-01 4.653137624263763428e-01 2.260863482952117920e-01 4.428418576717376709e-01 -4.666454195976257324e-01 5.001646876335144043e-01 -4.700075462460517883e-02
3.984934389591217041e-01 -4.006897564977407455e-03 6.834789514541625977e-01 1.696458607912063599e-01 1.092843618243932724e-02 -5.273525118827819824e-01 -1.610967963933944702e-01 2.027107775211334229e-01
-2.709657251834869385e-01 -4.466064870357513428e-01 4.592790305614471436e-01 -1.867747455835342407e-01 1.165425702929496765e-01 -2.538664937019348145e-01 4.485771954059600830e-01 4.494958221912384033e-01
2.226075828075408936e-01 3.325618803501129150e-01 3.267929852008819580e-01 -4.259294569492340088e-01 -2.931070625782012939e-01 -5.403174161911010742e-01 3.911939263343811035e-01 1.440544575452804565e-01
-2.869356274604797363e-01 -6.313715577125549316e-01 1.353900283575057983e-01 -3.749448359012603760e-01 -1.375061869621276855e-01 -3.050902187824249268e-01 -8.983362466096878052e-02 -4.899649024009704590e-01
4.928602874279022217e-01 -6.233996525406837463e-02 7.129719853401184082e-01 3.569530546665191650e-01 -3.197303414344787598e-02 -3.283689618110656738e-01 7.268986850976943970e-02 5.767162889242172241e-02
-3.507080078125000000e-01 -2.500122487545013428e-01 1.348302364349365234e-01 -2.181641757488250732e-01 2.224619090557098389e-01 -6.026727557182312012e-01 -1.820160597562789917e-01 -5.503538250923156738e-01
-2.054927945137023926e-01 -2.751329243183135986e-01 1.703447476029396057e-02 -2.854504883289337158e-01 3.604902029037475586e-01 -3.102329969406127930e-01 6.310322284698486328e-01 -4.194079637527465820e-01
-6.447225809097290039e-02 -3.514692932367324829e-02 7.524001002311706543e-01 2.975787520408630371e-01 -1.175112053751945496e-01 -9.242140501737594604e-02 2.124138772487640381e-01 -5.219948887825012207e-01
-1.459669470787048340e-01 -2.973644435405731201e-01 -6.817510724067687988e-02 -3.391467332839965820e-01 2.419677227735519409e-01 -7.228925824165344238e-01 1.810104101896286011e-01 -3.958694040775299072e-01
-3.373566865921020508e-01 -4.702607693616300821e-04 8.312838077545166016e-01 1.395794600248336792e-01 2.889353930950164795e-01 -1.211988180875778198e-01 2.597613334655761719e-01 1.001310497522354126e-01
-3.521283864974975586e-01 -5.328745245933532715e-01 -4.113293811678886414e-02 -1.524871885776519775e-01 -1.554313600063323975e-01 -4.126712083816528320e-01 5.833514332771301270e-01 -1.798631250858306885e-01
5.277689695358276367e-01 -2.210110723972320557e-01 8.273898810148239136e-02 -1.600790955126285553e-02 3.464713394641876221e-01 -6.294168233871459961e-01 3.138841390609741211e-01 -2.253460884094238281e-01
-4.590743482112884521e-01 1.779109984636306763e-02 4.978967607021331787e-01 -5.032735466957092285e-01 -1.214335039258003235e-01 -4.092648625373840332e-01 -3.059397935867309570e-01 -1.091142222285270691e-01
-1.057692095637321472e-01 -3.919018507003784180e-01 4.602462947368621826e-01 3.460003063082695007e-02 -3.417417779564857483e-02 -5.610678791999816895e-01 -5.161790251731872559e-01 -1.994902789592742920e-01
2.022766768932342529e-01 3.918720185756683350e-01 2.059548944234848022e-01 -2.638687789440155029e-01 2.161999791860580444e-01 -5.775775313377380371e-01 5.292761325836181641e-01 -1.816725134849548340e-01
3.147486746311187744e-01 1.645032316446304321e-01 8.080780506134033203e-01 1.488797948695719242e-03 -2.669670246541500092e-02 -3.995488882064819336e-01 -1.083343923091888428e-01 2.208876460790634155e-01
-3.964456021785736084e-01 -6.712245345115661621e-01 8.292143791913986206e-02 -3.117658570408821106e-02 8.558332920074462891e-03 -2.644387483596801758e-01 5.588472485542297363e-01 -4.614343121647834778e-02
7.720796018838882446e-02 2.632346153259277344e-01 2.081314921379089355e-01 -3.594039976596832275e-01 4.346474111080169678e-01 -5.000791549682617188e-01 5.142270922660827637e-01 -2.209741473197937012e-01
2.763549387454986572e-01 -1.521231681108474731e-01 2.318854629993438721e-01 -3.361442089080810547e-01 -5.680824518203735352e-01 -5.930153727531433105e-01 2.169085144996643066e-01 1.108529940247535706e-01
2.825152873992919922e-01 -3.550656437873840332e-01 1.153891608119010925e-01 -1.958746090531349182e-02 -2.641920745372772217e-01 -8.163585066795349121e-01 9.980051964521408081e-02 1.849766373634338379e-01
4.402504265308380127e-01 1.189581751823425293e-01 7.510260939598083496e-01 1.078351661562919617e-01 -8.486881852149963379e-03 -4.265072345733642578e-01 -1.698504537343978882e-01 7.436575740575790405e-02
4.563131034374237061e-01 3.739442229270935059e-01 2.827109098434448242e-01 -2.547263503074645996e-01 3.994140326976776123e-01 -4.532051086425781250e-01 3.229607343673706055e-01 -1.946870386600494385e-01
3.804303705692291260e-01 1.978119760751724243e-01 8.208633065223693848e-01 1.042469292879104614e-01 2.644653059542179108e-02 -3.474923372268676758e-01 -9.534765034914016724e-02 3.029495105147361755e-02
-3.310135602951049805e-01 -6.524946093559265137e-01 3.977968692779541016e-01 -4.965749979019165039e-01 -3.114983998239040375e-02 -4.761634394526481628e-02 -4.565198346972465515e-02 -2.335164099931716919e-01
-4.097318351268768311e-01 2.383065372705459595e-01 5.539961457252502441e-01 -2.884269952774047852e-01 -3.207749128341674805e-01 -1.999596208333969116e-01 3.863249421119689941e-01 -3.051238059997558594e-01
4.021786451339721680e-01 -8.483168482780456543e-02 8.102403283119201660e-01 3.691766262054443359e-01 2.813433529809117317e-03 -1.663394421339035034e-01 -3.846819745376706123e-04 -1.029479131102561951e-01
1.786921024322509766e-01 -3.252179622650146484e-01 2.780669331550598145e-01 -4.515419900417327881e-01 -4.836384654045104980e-01 -3.757582902908325195e-01 3.830516338348388672e-01 2.434381544589996338e-01
-3.511832058429718018e-01 -4.341064095497131348e-01 7.277178168296813965e-01 -6.632178276777267456e-02 -4.632979631423950195e-02 -3.070556521415710449e-01 -1.973035484552383423e-01 1.374489665031433105e-01
4.504633843898773193e-01 -4.101477265357971191e-01 9.592637419700622559e-02 -4.288420081138610840e-01 4.130607843399047852e-01 -3.230689764022827148e-01 3.618900477886199951e-01 -1.726187020540237427e-01
-4.301424920558929443e-01 -6.536301970481872559e-01 4.383774399757385254e-01 -3.233474120497703552e-02 2.383570671081542969e-01 -3.703157007694244385e-01 -2.271547680720686913e-03 2.391235716640949249e-02
-6.365770846605300903e-02 -1.545026451349258423e-01 7.765554785728454590e-01 3.454922139644622803e-01 3.189597651362419128e-02 7.740727812051773071e-02 3.815891146659851074e-01 -3.115342557430267334e-01
1.188012361526489258e-01 -8.420157432556152344e-01 4.294672906398773193e-01 1.530587375164031982e-01 2.493357509374618530e-01 -5.272361263632774353e-02 2.277608588337898254e-02 -5.966519564390182495e-02
9.758388996124267578e-02 -3.235789835453033447e-01 2.013553828001022339e-01 -7.537216544151306152e-01 1.941319108009338379e-01 -1.952390819787979126e-01 2.632732093334197998e-01 -3.633393049240112305e-01
-1.583549976348876953e-01 1.100283488631248474e-01 4.452431797981262207e-01 -5.629302859306335449e-01 9.290538728237152100e-02 -3.746516108512878418e-01 -2.873354256153106689e-01 -4.648963809013366699e-01
5.245764851570129395e-01 -3.385505676269531250e-01 7.385879755020141602e-02 -4.010861515998840332e-01 3.190766274929046631e-01 -3.706360161304473877e-01 3.130748271942138672e-01 -3.266206681728363037e-01
-3.668527305126190186e-01 -1.827212870121002197e-01 5.929935574531555176e-01 -5.264626741409301758e-01 1.282797902822494507e-01 -3.028924167156219482e-01 1.029188185930252075e-01 2.905789315700531006e-01
-2.694839239120483398e-01 1.356642395257949829e-01 5.610319375991821289e-01 1.114484965801239014e-01 4.779587686061859131e-01 -4.896891713142395020e-01 3.118054568767547607e-01 1.278015375137329102e-01
1.472266614437103271e-01 -2.002593576908111572e-01 8.248682022094726562e-01 4.544141590595245361e-01 6.248384341597557068e-02 -3.246327117085456848e-02 2.969911694526672363e-02 -2.132619172334671021e-01
-3.020889163017272949e-01 -8.094898611307144165e-02 8.091374635696411133e-01 -2.547050118446350098e-01 1.773065179586410522e-01 9.162110835313796997e-02 3.191317915916442871e-01 -2.023218423128128052e-01
-2.710884213447570801e-01 -3.700893521308898926e-01 4.520593881607055664e-01 -1.979683898389339447e-02 8.251165039837360382e-03 -3.751103281974792480e-01 4.579515159130096436e-01 4.840454757213592529e-01
2.351482063531875610e-01 -4.711387753486633301e-01 1.274873465299606323e-01 -1.023376286029815674e-01 4.239369332790374756e-01 -6.934000253677368164e-01 1.124118492007255554e-01 1.511458158493041992e-01
-3.146434724330902100e-01 -6.668508648872375488e-01 1.497700065374374390e-01 -2.582550048828125000e-02 2.600823044776916504e-01 -1.290261149406433105e-01 4.803937673568725586e-01 -3.437191545963287354e-01
5.616987347602844238e-01 -4.021881520748138428e-01 1.883265525102615356e-01 -1.514835953712463379e-01 4.956551790237426758e-01 -3.699300587177276611e-01 2.859466969966888428e-01 -6.100413389503955841e-03
3.405202925205230713e-01 3.601690530776977539e-01 2.845752537250518799e-01 -1.794711649417877197e-01 3.644276261329650879e-01 -3.846398890018463135e-01 5.591489672660827637e-01 -2.184681892395019531e-01
-3.849099278450012207e-01 -6.363310813903808594e-01 4.243552088737487793e-01 1.530335098505020142e-01 1.527442932128906250e-01 -3.549728989601135254e-01 2.119526863098144531e-01 2.217430472373962402e-01
1.049396768212318420e-01 -2.489157319068908691e-01 -1.182176321744918823e-01 -8.823161572217941284e-02 2.574862837791442871e-01 -8.873060941696166992e-01 2.098707407712936401e-01 -8.724387735128402710e-02
-5.125286579132080078e-01 2.345116809010505676e-02 1.498759239912033081e-01 -1.402867436408996582e-01 -2.720956690609455109e-02 -4.922304451465606689e-01 6.140195131301879883e-01 -2.730749547481536865e-01
1.264871060848236084e-01 4.387640953063964844e-02 2.533553540706634521e-01 -6.440157890319824219e-01 2.126486897468566895e-01 -6.102159619331359863e-01 -2.015410810708999634e-01 -2.119640856981277466e-01
3.387158513069152832e-01 2.827934324741363525e-01 2.797790467739105225e-01 -2.659767270088195801e-01 2.989311218261718750e-01 -4.928726255893707275e-01 2.359635531902313232e-01 -5.179937481880187988e-01
4.108171463012695312e-01 -7.091246545314788818e-02 8.698744177818298340e-01 -1.593738049268722534e-02 -2.815269678831100464e-02 1.392233371734619141e-01 2.196021229028701782e-01 -2.940052933990955353e-02
-1.313514411449432373e-01 -4.559421241283416748e-01 3.312836587429046631e-01 1.639037281274795532e-01 4.689285755157470703e-01 -5.921239256858825684e-01 1.540335267782211304e-01 2.098077237606048584e-01
2.680684924125671387e-01 2.736055552959442139e-01 5.365737080574035645e-01 -4.547876119613647461e-01 -3.536634445190429688e-01 -2.339231669902801514e-01 4.077390432357788086e-01 1.117458790540695190e-01
3.215188682079315186e-01 -1.292029023170471191e-01 8.660790920257568359e-01 2.788342833518981934e-01 -1.850779652595520020e-01 -1.232389435172080994e-01 4.982748627662658691e-02 -1.289164833724498749e-02
-3.160590827465057373e-01 -3.547162115573883057e-01 6.524803042411804199e-01 1.275998502969741821e-01 2.950733602046966553e-01 -2.452878504991531372e-01 3.983069658279418945e-01 1.624430865049362183e-01
4.976585805416107178e-01 3.857316374778747559e-01 4.833587110042572021e-01 -2.917656898498535156e-01 2.882283926010131836e-01 -2.752941250801086426e-01 2.805973291397094727e-01 -2.172257304191589355e-01
-8.921341598033905029e-02 -7.098522186279296875e-01 1.667453199625015259e-01 2.444738708436489105e-02 2.190971514210104942e-03 -5.034748911857604980e-01 4.347908869385719299e-02 -4.520696699619293213e-01
-2.997360527515411377e-01 -6.351468563079833984e-01 4.546364545822143555e-01 1.932998746633529663e-01 2.620756030082702637e-01 -3.799379765987396240e-01 1.154638603329658508e-01 1.905762255191802979e-01
-4.944509267807006836e-01 -2.172178328037261963e-01 6.102957129478454590e-01 -2.187950015068054199e-01 2.514756470918655396e-02 -4.755523502826690674e-01 1.294643729925155640e-01 2.108530104160308838e-01
3.283985257148742676e-01 1.290754675865173340e-01 4.392164945602416992e-01 3.729618191719055176e-01 -3.911374211311340332e-01 -5.016368031501770020e-01 3.086571395397186279e-01 -2.087709754705429077e-01
-1.645292490720748901e-01 -1.649127900600433350e-01 7.754903286695480347e-02 -5.390422940254211426e-01 2.630466222763061523e-01 -2.511485517024993896e-01 5.801801085472106934e-01 -4.245887100696563721e-01
1.777245253324508667e-01 -8.281523585319519043e-01 2.015945315361022949e-01 -1.064837165176868439e-02 2.655299305915832520e-01 -1.862062960863113403e-01 3.430691361427307129e-01 1.376536786556243896e-01
-5.033264756202697754e-01 -4.533758759498596191e-01 4.282383918762207031e-01 -3.499884307384490967e-01 -1.102066412568092346e-01 -3.912601768970489502e-01 2.006589919328689575e-01 1.724494397640228271e-01
4.253945052623748779e-01 -1.720164865255355835e-01 7.787167429924011230e-01 3.799273967742919922e-01 2.393409796059131622e-02 -1.696966290473937988e-01 4.778188839554786682e-02 -8.397722989320755005e-02
3.986726999282836914e-01 -3.455566167831420898e-01 1.444411873817443848e-01 4.224438220262527466e-02 2.327272295951843262e-01 -7.051111459732055664e-01 -6.767082214355468750e-02 -3.782592713832855225e-01
4.479142129421234131e-01 -6.240299716591835022e-02 8.491627871990203857e-02 3.015131950378417969e-01 2.753991186618804932e-01 -5.732563138008117676e-01 5.387423634529113770e-01 -5.144804716110229492e-02
-4.431417956948280334e-02 -3.742587566375732422e-01 5.741884708404541016e-01 -1.461380124092102051e-01 2.853258550167083740e-01 -2.670896947383880615e-01 2.656088471412658691e-01 5.325617790222167969e-01
-3.029482662677764893e-01 -6.019681692123413086e-01 1.324697434902191162e-01 -6.771563738584518433e-02 1.202690228819847107e-02 -2.340376228094100952e-01 6.818252801895141602e-01 6.260202080011367798e-02
-3.272306025028228760e-01 -7.770100235939025879e-01 3.495138883590698242e-01 -2.419954687356948853e-01 5.430385470390319824e-02 -2.317098677158355713e-01 1.702691763639450073e-01 1.510752588510513306e-01
4.005760848522186279e-01 -2.891567349433898926e-02 5.961106419563293457e-01 3.805109858512878418e-01 -2.355177700519561768e-01 -4.835954308509826660e-01 1.986068189144134521e-01 9.893719851970672607e-02
-4.622101187705993652e-01 1.183824166655540466e-01 3.897275328636169434e-01 -4.047535657882690430e-01 -3.900717794895172119e-01 -4.903058409690856934e-01 -4.792673885822296143e-02 -2.485594749450683594e-01
-1.057372763752937317e-01 -6.749941706657409668e-01 5.292987227439880371e-01 1.514860540628433228e-01 2.426505535840988159e-01 -1.701998263597488403e-01 2.397273033857345581e-01 2.911716997623443604e-01
-4.263693392276763916e-01 -2.931509613990783691e-01 5.029983520507812500e-01 -2.351610958576202393e-01 6.757491081953048706e-02 -5.676177740097045898e-01 -7.208286970853805542e-02 3.033335804939270020e-01
-2.934976518154144287e-01 -5.022930502891540527e-01 5.415355563163757324e-01 1.841007322072982788e-01 1.989302188158035278e-01 -3.826765418052673340e-01 -3.166669905185699463e-01 -2.193502932786941528e-01
-2.427743524312973022e-01 -2.867547869682312012e-01 6.156715750694274902e-01 -3.185544610023498535e-01 3.351006284356117249e-02 -4.553704559803009033e-01 -9.289825707674026489e-02 4.014831185340881348e-01
5.283688902854919434e-01 -5.640719532966613770e-01 2.019465565681457520e-01 -9.365314245223999023e-02 -3.568473160266876221e-01 -2.601339221000671387e-01 4.351476207375526428e-02 -3.952119648456573486e-01
-3.539007902145385742e-02 -8.135020136833190918e-01 1.233828514814376831e-01 -2.588790282607078552e-02 2.031217366456985474e-01 -3.869614899158477783e-01 2.051080614328384399e-01 -2.966507375240325928e-01
2.632445693016052246e-01 4.708542227745056152e-01 3.029687404632568359e-01 -1.392744630575180054e-01 1.691673547029495239e-01 -6.716622710227966309e-01 3.421957194805145264e-01 -3.107370436191558838e-02
1.339244395494461060e-01 9.733416140079498291e-02 1.086426600813865662e-01 -3.334406018257141113e-01 2.068569064140319824e-01 -4.230211973190307617e-01 1.360524743795394897e-01 -7.806134819984436035e-01
1.233609691262245178e-01 5.219044685363769531e-01 3.422228097915649414e-01 -1.965847611427307129e-01 1.921165436506271362e-01 -4.248778223991394043e-01 4.938669800758361816e-01 -3.087092638015747070e-01
5.950039625167846680e-02 1.937083452939987183e-01 1.768907308578491211e-01 -3.545719683170318604e-01 5.116582512855529785e-01 -4.257991015911102295e-01 5.231176614761352539e-01 -2.918461561203002930e-01
3.896607756614685059e-01 1.282401829957962036e-01 5.176803469657897949e-01 2.036107927560806274e-01 -4.268829524517059326e-01 -5.570562481880187988e-01 1.494130939245223999e-01 -8.604420721530914307e-02
-3.083528876304626465e-01 1.688328199088573456e-02 5.123836398124694824e-01 2.273276895284652710e-01 5.437272787094116211e-01 -3.330912292003631592e-01 4.269272089004516602e-01 -3.952909633517265320e-02
3.209634721279144287e-01 -8.709879219532012939e-02 6.562244296073913574e-01 3.832538425922393799e-01 -1.174457222223281860e-01 -4.861736297607421875e-01 5.657767504453659058e-02 2.419151663780212402e-01
-5.352894961833953857e-02 -2.685513198375701904e-01 7.011581063270568848e-01 1.281316727399826050e-01 -2.326701581478118896e-02 2.012721151113510132e-01 5.271559953689575195e-01 -3.130959570407867432e-01
2.311330437660217285e-01 4.632867872714996338e-02 3.338209986686706543e-01 -7.175807952880859375e-01 1.021807491779327393e-01 -4.646504819393157959e-01 -1.934318393468856812e-01 -2.330572754144668579e-01
4.514195919036865234e-01 3.163938820362091064e-01 3.130632340908050537e-01 -1.929470598697662354e-01 -2.254903316497802734e-01 -6.155510544776916504e-01 3.617404103279113770e-01 -1.651878654956817627e-02
2.858296632766723633e-01 2.588130235671997070e-01 6.157346963882446289e-01 4.088742136955261230e-01 2.040499001741409302e-01 -5.062627792358398438e-01 6.604433804750442505e-02 -5.205364897847175598e-02
-2.918495833873748779e-01 -1.554213166236877441e-01 6.712992787361145020e-01 3.067557513713836670e-01 1.342720985412597656e-01 -3.466005995869636536e-02 5.622295737266540527e-01 -1.029260754585266113e-01
-2.767787873744964600e-01 -4.078753292560577393e-01 3.129552602767944336e-01 7.387186586856842041e-02 -8.999196439981460571e-02 -6.665921807289123535e-01 -3.614107966423034668e-01 -2.656538486480712891e-01
3.702224493026733398e-01 -3.966118395328521729e-01 1.319861859083175659e-01 -1.429945677518844604e-01 3.088008984923362732e-02 -7.249419689178466797e-01 1.487517207860946655e-01 3.451739549636840820e-01
2.504565417766571045e-01 -2.960037812590599060e-02 8.257648944854736328e-01 1.223927363753318787e-01 -1.678153127431869507e-01 1.208791881799697876e-01 1.527022123336791992e-01 -4.164566993713378906e-01
-2.895251810550689697e-01 -6.132640242576599121e-01 5.173860192298889160e-01 -2.484369091689586639e-02 3.026050627231597900e-01 -2.172489911317825317e-01 2.557958066463470459e-01 2.599584162235260010e-01
-8.590872585773468018e-02 -4.552814960479736328e-01 3.844018653035163879e-02 -6.305513978004455566e-01 1.515299230813980103e-01 -3.245908617973327637e-01 3.471876084804534912e-01 -3.706830739974975586e-01
-3.393146395683288574e-01 -5.471726059913635254e-01 2.454530745744705200e-01 3.204993531107902527e-02 6.968334317207336426e-02 -4.344061613082885742e-01 -2.435926347970962524e-01 -5.208565592765808105e-01
-2.519707083702087402e-01 -4.179040193557739258e-01 6.612195968627929688e-01 -2.340284734964370728e-01 2.520080208778381348e-01 -1.348056346178054810e-01 2.470353692770004272e-01 3.566221296787261963e-01
1.731817424297332764e-01 -4.965019226074218750e-02 5.523002147674560547e-01 -2.362032532691955566e-01 6.232088208198547363e-01 -3.861875236034393311e-01 1.190131157636642456e-01 2.345663458108901978e-01
4.665351808071136475e-01 -2.091113477945327759e-01 4.794318079948425293e-01 4.228158593177795410e-01 -1.203284263610839844e-01 -5.401633381843566895e-01 3.599854186177253723e-02 1.497929245233535767e-01
-1.218279898166656494e-01 7.957594096660614014e-02 1.640856564044952393e-01 2.498520165681838989e-01 1.682190448045730591e-01 -7.336403727531433105e-01 2.469138205051422119e-01 -5.118428468704223633e-01
3.516275584697723389e-01 -4.299617111682891846e-01 -5.374345928430557251e-02 -3.454161584377288818e-01 2.388232350349426270e-01 -4.626590311527252197e-01 5.333545804023742676e-01 -1.171892061829566956e-01
-4.241759479045867920e-01 -5.923588871955871582e-01 5.789195373654365540e-02 3.426982462406158447e-02 7.401270419359207153e-02 -4.160981178283691406e-01 1.929466575384140015e-01 -4.988143146038055420e-01
-1.858236938714981079e-01 5.844320356845855713e-02 2.759148478507995605e-01 3.468461930751800537e-01 1.253522336483001709e-01 -6.245685219764709473e-01 5.986975431442260742e-01 3.721427172422409058e-02
3.969106972217559814e-01 4.623359143733978271e-01 3.979342281818389893e-01 -2.800554633140563965e-01 8.695197850465774536e-02 -4.237425625324249268e-01 4.482548534870147705e-01 -6.224032863974571228e-02
2.968472242355346680e-01 1.780235320329666138e-01 1.535772383213043213e-01 -3.935871124267578125e-01 4.364213347434997559e-01 -5.316861271858215332e-01 4.774835109710693359e-01 -2.341373823583126068e-02
2.266250401735305786e-01 6.553797423839569092e-02 7.293103933334350586e-01 3.122761249542236328e-01 -1.734939590096473694e-02 -8.396147191524505615e-02 1.100604087114334106e-01 -5.435735583305358887e-01
-4.237661659717559814e-01 -6.277521848678588867e-01 1.399751566350460052e-02 -3.922477737069129944e-02 -8.434246480464935303e-02 -2.492942363023757935e-01 5.627467632293701172e-01 -1.966462880373001099e-01
-3.076536357402801514e-01 -5.507231950759887695e-01 1.051887497305870056e-01 -1.081830039620399475e-01 -4.587639123201370239e-02 -6.862640976905822754e-01 -2.018496245145797729e-01 -2.558880150318145752e-01
-1.344178318977355957e-01 -8.821534365415573120e-02 7.764731049537658691e-01 3.878019750118255615e-01 1.609232425689697266e-01 -2.382986806333065033e-02 4.031966328620910645e-01 -1.783740520477294922e-01
2.948676943778991699e-01 -1.108715310692787170e-01 3.234795629978179932e-01 -2.514254748821258545e-01 -4.590690732002258301e-01 -6.514275074005126953e-01 1.487518996000289917e-01 2.750951945781707764e-01
-2.973116636276245117e-01 -8.162589371204376221e-02 8.106136918067932129e-01 -3.186329007148742676e-01 5.820263177156448364e-02 6.838276237249374390e-02 3.594004809856414795e-01 9.533622115850448608e-02
8.772473037242889404e-02 1.612883061170578003e-01 3.697629868984222412e-01 4.817659258842468262e-01 9.060115367174148560e-02 -6.499066948890686035e-01 4.077004492282867432e-01 -2.570075914263725281e-02
1.122964918613433838e-01 -2.420446723699569702e-01 5.056847333908081055e-01 -1.925504207611083984e-01 -5.028531551361083984e-01 -2.617172598838806152e-01 3.293870687484741211e-01 4.540464580059051514e-01
-1.490208953619003296e-01 -6.684553027153015137e-01 2.626938521862030029e-01 -2.385047972202301025e-01 5.264216065406799316e-01 -2.633603513240814209e-01 2.372551560401916504e-01 4.795159026980400085e-02
-1.236135214567184448e-01 4.281393289566040039e-01 3.717425763607025146e-01 -3.253422677516937256e-01 -2.211419790983200073e-01 -5.716380476951599121e-01 2.356359362602233887e-01 -3.552158772945404053e-01
-2.828824892640113831e-02 -7.202024459838867188e-01 2.626417875289916992e-01 -8.870861679315567017e-02 5.185691714286804199e-01 -2.444701641798019409e-01 2.608444094657897949e-01 8.330066502094268799e-02
-2.100630477070808411e-02 -8.042452931404113770e-01 2.265444695949554443e-01 -8.612561970949172974e-02 4.220177233219146729e-01 -2.973954081535339355e-01 1.647937595844268799e-01 -1.755544543266296387e-02
-3.577750325202941895e-01 1.989017426967620850e-01 1.368313282728195190e-01 1.372925490140914917e-01 1.870062798261642456e-01 -6.632829308509826660e-01 3.501441180706024170e-01 -4.442371129989624023e-01
-1.177295297384262085e-01 -6.695200800895690918e-01 6.687578558921813965e-01 -5.653841886669397354e-03 9.239678084850311279e-02 -1.126525700092315674e-01 1.228787004947662354e-01 2.329955250024795532e-01
4.402778148651123047e-01 6.862296909093856812e-02 6.008366346359252930e-01 2.914209961891174316e-01 -3.239469826221466064e-01 -4.486823976039886475e-01 2.217657417058944702e-01 -8.820763789117336273e-03
-1.288608163595199585e-01 -6.240475773811340332e-01 5.856293439865112305e-01 4.656235873699188232e-02 2.432883083820343018e-01 -1.565988659858703613e-01 2.592919468879699707e-01 3.128657341003417969e-01
-2.553000152111053467e-01 -5.639576315879821777e-01 3.152223229408264160e-01 -2.416391223669052124e-01 5.623069405555725098e-01 -2.819773852825164795e-01 2.370145916938781738e-01 8.451494574546813965e-02
5.677993893623352051e-01 2.585201561450958252e-01 2.279101163148880005e-01 1.045182645320892334e-01 -6.743997335433959961e-02 -5.017758607864379883e-01 4.983454048633575439e-01 -2.079153954982757568e-01
-6.126083731651306152e-01 9.186339378356933594e-02 2.483715116977691650e-01 -3.474046885967254639e-01 -5.311722680926322937e-02 -5.129120349884033203e-01 3.991729915142059326e-01 -9.302865713834762573e-02
-3.877491056919097900e-01 -2.885189354419708252e-01 5.950883626937866211e-01 -3.230999037623405457e-02 2.876041084527969360e-02 -3.329364955425262451e-01 4.356460571289062500e-01 3.313183486461639404e-01
-3.338185548782348633e-01 1.654563285410404205e-02 6.107831373810768127e-02 -2.784149348735809326e-01 2.678309679031372070e-01 -8.105435967445373535e-01 2.200040668249130249e-01 -1.730029284954071045e-01
3.714990019798278809e-01 3.247686028480529785e-01 3.167597651481628418e-01 -3.972539305686950684e-01 3.165424466133117676e-01 -5.156574249267578125e-01 3.635174334049224854e-01 -1.094137318432331085e-02
-4.952795505523681641e-01 1.418126821517944336e-01 2.523638904094696045e-01 -2.194124162197113037e-01 2.244452238082885742e-01 -5.190498828887939453e-01 5.251090526580810547e-01 -1.650155633687973022e-01
4.318924620747566223e-02 1.432641893625259399e-01 -6.118500605225563049e-02 -2.968625128269195557e-01 8.529142290353775024e-02 -6.469419002532958984e-01 4.472050070762634277e-01 -5.098415613174438477e-01
-5.597642064094543457e-01 -1.933447830379009247e-02 5.829718112945556641e-01 -2.643184661865234375e-01 -1.460038721561431885e-01 -3.271054327487945557e-01 3.739279508590698242e-01 9.183067828416824341e-02
4.563225209712982178e-01 1.416629701852798462e-01 7.036741971969604492e-01 2.091813087463378906e-01 -3.820003941655158997e-02 -4.665348529815673828e-01 -1.138578131794929504e-01 -2.663880400359630585e-02
3.650560081005096436e-01 -2.593063563108444214e-02 6.149916648864746094e-01 4.930683225393295288e-02 -1.008120104670524597e-01 -5.705715417861938477e-01 -1.357373744249343872e-01 3.623204231262207031e-01
1.632686108350753784e-01 -2.428395003080368042e-01 9.420136362314224243e-02 -3.696210384368896484e-01 9.222220629453659058e-02 -6.467495560646057129e-01 -1.248164847493171692e-01 -5.714102983474731445e-01
2.720924913883209229e-01 -2.960680723190307617e-01 2.450899630784988403e-01 -3.919035494327545166e-01 4.409217536449432373e-01 -3.909171521663665771e-01 1.957294195890426636e-01 -4.889926314353942871e-01
-2.242344170808792114e-01 -4.510654509067535400e-01 2.599523067474365234e-01 -1.904330551624298096e-01 2.312561124563217163e-01 -6.966533064842224121e-01 -2.630803585052490234e-01 -1.854788213968276978e-01
-8.496303111314773560e-02 -7.556344866752624512e-01 5.365954041481018066e-01 -7.577349990606307983e-02 1.757502704858779907e-01 -1.963374614715576172e-01 1.355475932359695435e-01 2.007782459259033203e-01
2.585372030735015869e-01 -3.906579911708831787e-01 4.793359637260437012e-01 -1.111406460404396057e-01 4.729517400264739990e-01 -4.714820981025695801e-01 -3.040490746498107910e-01 -2.233070554211735725e-03
-8.459246158599853516e-02 4.177730157971382141e-02 -1.051826588809490204e-02 -3.862704038619995117e-01 2.547672688961029053e-01 -6.134099960327148438e-01 4.521845579147338867e-01 -4.428707361221313477e-01
-3.571025729179382324e-01 3.008984401822090149e-02 1.332206726074218750e-01 -4.062762260437011719e-01 -3.484717383980751038e-02 -5.939632654190063477e-01 4.203085303306579590e-01 -3.976160585880279541e-01
-2.190328091382980347e-01 -3.955926299095153809e-01 5.553027987480163574e-01 2.009601891040802002e-02 6.218671798706054688e-02 -2.702429592609405518e-01 4.617983102798461914e-01 4.434071481227874756e-01
-6.929045170545578003e-02 -5.229685828089714050e-02 4.156374037265777588e-01 -4.348841607570648193e-01 5.999802947044372559e-01 -3.107735812664031982e-01 3.909203112125396729e-01 1.456368565559387207e-01
2.271245270967483521e-01 2.951827943325042725e-01 7.022443413734436035e-01 2.585886418819427490e-01 -2.604220807552337646e-01 -4.163413047790527344e-01 1.766465902328491211e-01 -1.700079143047332764e-01
-3.938829600811004639e-01 1.730028912425041199e-02 7.282844185829162598e-01 9.330858290195465088e-02 2.654246687889099121e-01 -1.168958097696304321e-01 4.642311930656433105e-01 7.633288204669952393e-02
4.793130606412887573e-02 -4.563781619071960449e-01 9.038041532039642334e-02 -6.349007487297058105e-01 2.807725034654140472e-02 -2.158142328262329102e-01 4.000226259231567383e-01 -4.132453799247741699e-01
-5.593890547752380371e-01 -1.583343744277954102e-01 6.370685100555419922e-01 -2.542896866798400879e-01 9.936473518610000610e-02 -4.208030998706817627e-01 3.776468569412827492e-03 6.731850653886795044e-02
4.098080694675445557e-01 -4.349989593029022217e-01 2.720202207565307617e-01 -3.664588928222656250e-01 -5.551977753639221191e-01 -1.918312311172485352e-01 1.029442474246025085e-01 -2.808998823165893555e-01
2.983672320842742920e-01 -1.518064737319946289e-01 1.919271051883697510e-01 -5.450963377952575684e-01 3.702501654624938965e-01 -1.537233442068099976e-01 5.444951057434082031e-01 -3.110866248607635498e-01
-8.773823827505111694e-02 -6.078686714172363281e-01 1.503759622573852539e-01 -6.443157047033309937e-02 3.720327317714691162e-01 -3.428864777088165283e-01 3.959833383560180664e-01 -4.280783534049987793e-01
-1.842989474534988403e-01 2.747962474822998047e-01 5.434055328369140625e-01 2.232935726642608643e-01 3.513736724853515625e-01 -4.165192544460296631e-01 4.827951490879058838e-01 -1.238083541393280029e-01
7.974551618099212646e-02 1.161785945296287537e-01 5.569115281105041504e-01 2.379447817802429199e-01 -4.706997573375701904e-01 -3.227984309196472168e-01 3.732407987117767334e-01 -3.851094543933868408e-01
-1.437347531318664551e-01 -4.264692068099975586e-01 7.243962287902832031e-01 5.332383513450622559e-02 1.599590182304382324e-01 -1.910526901483535767e-01 1.831367760896682739e-01 4.174253344535827637e-01
1.088280603289604187e-01 4.150980114936828613e-01 4.432739615440368652e-01 -5.384166240692138672e-01 2.105193585157394409e-02 -4.725700616836547852e-01 -1.049870848655700684e-01 -3.076974749565124512e-01
-1.418042741715908051e-02 -2.063588947057723999e-01 -4.974746704101562500e-02 -4.126337543129920959e-02 1.708282530307769775e-01 -9.155072569847106934e-01 5.920229852199554443e-02 -2.866997718811035156e-01
-5.018909573554992676e-01 -2.540862262248992920e-01 6.247834563255310059e-01 -8.194517344236373901e-02 -2.369701862335205078e-01 -4.577463865280151367e-01 -1.390998512506484985e-01 -3.796004876494407654e-02
2.517403960227966309e-01 -7.727208137512207031e-01 2.485143095254898071e-01 -1.346712112426757812e-01 1.858590245246887207e-01 -2.965583801269531250e-01 -2.359416522085666656e-02 -3.695760071277618408e-01
-6.068396847695112228e-03 -3.584441840648651123e-01 1.621804833412170410e-01 3.055738210678100586e-01 2.150558233261108398e-01 -5.902038216590881348e-01 -1.616843491792678833e-01 -5.753882527351379395e-01
6.139379926025867462e-03 3.043750822544097900e-01 1.880331039428710938e-01 -3.468668460845947266e-01 2.372166812419891357e-01 -4.811406731605529785e-01 6.226257681846618652e-01 -2.760688066482543945e-01
2.200172990560531616e-01 -5.150663256645202637e-01 3.359115421772003174e-01 -1.124215424060821533e-01 -3.582577705383300781e-01 -6.289063692092895508e-01 7.552041113376617432e-02 1.767733991146087646e-01
-2.011612430214881897e-02 -7.351731061935424805e-01 6.235114336013793945e-01 -2.028089947998523712e-02 1.223201751708984375e-01 -6.619581580162048340e-02 9.760468453168869019e-02 -2.026510089635848999e-01
-2.296036034822463989e-01 -3.774981200695037842e-01 3.994587659835815430e-01 2.998169064521789551e-01 -2.916966080665588379e-01 -2.287864238023757935e-01 3.696942031383514404e-01 -5.302980542182922363e-01
2.084780111908912659e-02 -4.259296655654907227e-01 3.490059077739715576e-02 -5.063733085989952087e-02 1.390820443630218506e-01 -5.960871577262878418e-01 -6.678926199674606323e-02 -6.597291827201843262e-01
1.669991165399551392e-01 -4.282276928424835205e-01 2.867862582206726074e-01 -3.662684261798858643e-01 -1.250564754009246826e-01 -4.245396852493286133e-01 -2.448445372283458710e-02 -6.130747795104980469e-01
-2.147133201360702515e-01 -2.156503647565841675e-01 8.391475081443786621e-01 1.089436188340187073e-01 3.187394440174102783e-01 -1.675591915845870972e-01 1.973656415939331055e-01 1.507709324359893799e-01
-1.961126923561096191e-01 -6.661625206470489502e-02 4.960191547870635986e-01 1.224345341324806213e-01 -4.396817684173583984e-01 -2.005537748336791992e-01 4.821684956550598145e-01 -4.796340763568878174e-01
-4.624788165092468262e-01 -6.299308538436889648e-01 1.505617201328277588e-01 -3.718253374099731445e-01 -1.728757470846176147e-01 -2.562205195426940918e-01 1.238729208707809448e-01 -3.427799046039581299e-01
5.551472306251525879e-01 -1.139789223670959473e-01 -2.846630290150642395e-02 1.575372815132141113e-01 -7.733689248561859131e-02 -6.070399880409240723e-01 3.522095978260040283e-01 -3.932706415653228760e-01
-3.835110738873481750e-02 -4.023748636245727539e-01 2.305375486612319946e-01 1.881355047225952148e-02 -2.682931721210479736e-01 -7.406264543533325195e-01 -3.389548361301422119e-01 -2.184559404850006104e-01
-1.855610162019729614e-01 -3.150790631771087646e-01 8.292097449302673340e-01 5.837534263264387846e-05 -3.380720615386962891e-01 -9.421740472316741943e-02 1.404997110366821289e-01 1.891926974058151245e-01
-1.289962232112884521e-01 -5.614305734634399414e-01 6.518212705850601196e-02 -5.136777162551879883e-01 1.036244407296180725e-01 -4.994021356105804443e-01 -7.951829582452774048e-02 -3.654837012290954590e-01
5.252596363425254822e-02 -4.680937826633453369e-01 3.830562829971313477e-01 -1.618820875883102417e-01 4.373602867126464844e-01 -4.794006943702697754e-01 -2.970769703388214111e-01 -3.095601797103881836e-01
2.027312666177749634e-01 4.569135010242462158e-01 3.541176915168762207e-01 -4.565075933933258057e-01 2.359098345041275024e-01 -4.418167471885681152e-01 3.989335894584655762e-01 -7.954831421375274658e-02
-2.045347690582275391e-01 -8.390450477600097656e-01 2.902303636074066162e-01 1.349488496780395508e-01 1.549433916807174683e-01 -3.426583111286163330e-01 4.621006548404693604e-02 -9.036948531866073608e-02
3.397161960601806641e-01 -2.764249742031097412e-01 2.525365352630615234e-01 -5.639045238494873047e-01 3.237997293472290039e-01 -5.451794862747192383e-01 1.176669448614120483e-01 1.025020927190780640e-01
1.577484607696533203e-01 -4.308812916278839111e-01 1.947407424449920654e-01 -3.134528398513793945e-01 5.544592142105102539e-01 -3.370231986045837402e-01 3.957148790359497070e-01 -2.751004993915557861e-01
-1.612927019596099854e-01 -1.218036338686943054e-01 6.875935792922973633e-01 -5.000307559967041016e-01 -3.463635742664337158e-01 -2.101014703512191772e-01 -4.165118932723999023e-02 -2.654951214790344238e-01
-3.511394262313842773e-01 5.522719398140907288e-02 7.369849681854248047e-01 7.594051957130432129e-02 3.398045003414154053e-01 -1.452742218971252441e-01 4.332621395587921143e-01 -2.120071649551391602e-02
1.119618341326713562e-01 3.664726100396364927e-04 9.269635081291198730e-01 -1.809604614973068237e-01 -7.511861622333526611e-02 1.658930182456970215e-01 2.494234293699264526e-01 -8.987328968942165375e-03
2.020239271223545074e-02 -3.166688978672027588e-01 6.375682353973388672e-01 -3.383243978023529053e-01 -2.686997056007385254e-01 -5.152853131294250488e-01 -1.559412777423858643e-01 1.277492344379425049e-01
1.433213353157043457e-01 -3.068181686103343964e-02 3.262815177440643311e-01 -6.800100207328796387e-01 -1.046558469533920288e-01 -4.284038841724395752e-01 -2.539606392383575439e-01 -3.881566822528839111e-01
-2.521469593048095703e-01 1.964428573846817017e-01 6.795799732208251953e-01 7.007284462451934814e-02 4.420858919620513916e-01 -4.304948747158050537e-01 2.154730707406997681e-01 6.243965774774551392e-02
-4.398059248924255371e-01 -6.479856371879577637e-02 4.927362501621246338e-01 -5.561676621437072754e-01 3.151046633720397949e-01 -2.930805981159210205e-01 2.253718376159667969e-01 1.195016205310821533e-01
-3.284465074539184570e-01 -4.016330838203430176e-01 6.082054972648620605e-01 -2.786895632743835449e-01 1.655474603176116943e-01 -3.756593167781829834e-01 6.543331593275070190e-02 3.323018848896026611e-01
-2.076623886823654175e-01 -5.525386929512023926e-01 5.481787919998168945e-01 -2.397717349231243134e-02 4.077611565589904785e-01 -1.582991033792495728e-01 2.971481084823608398e-01 2.662287354469299316e-01
3.080705404281616211e-01 -5.684209465980529785e-01 1.279287505894899368e-02 6.626923568546772003e-04 2.798415720462799072e-01 -3.995828032493591309e-01 3.085747361183166504e-01 -4.986283481121063232e-01
-1.209072768688201904e-02 -4.157030284404754639e-01 1.379795521497726440e-01 -7.140659093856811523e-01 -9.365709125995635986e-02 -1.970108449459075928e-01 2.716097235679626465e-01 -4.204278290271759033e-01
-2.727135121822357178e-01 -6.285680532455444336e-01 3.799074888229370117e-01 1.072300300002098083e-01 3.234100937843322754e-01 -5.046130418777465820e-01 -7.367742806673049927e-02 -1.002232357859611511e-01
-1.972891390323638916e-01 -1.483053863048553467e-01 6.387028694152832031e-01 -5.103220939636230469e-01 1.502415351569652557e-02 -4.049377441406250000e-01 -1.981275975704193115e-01 2.593407332897186279e-01
