# Supplementary material for: Where is your field going? A machine learning approach to study the relative motion of the domains of physics
Source: PLoS One. 2020 Jun 18;15(6):e0233997. doi: 10.1371/journal.pone.0233997 (PMC7302634; doi:10.1371/journal.pone.0233997)
Supplement: S29 Data — (ZIP) [file pone.0233997.s029.zip › 28/Pacs4Run_28_VS_500_embeddings2004-2008ED8.txt]

1.644086986780166626e-01 4.345942139625549316e-01 -3.586265742778778076e-01 -3.330187499523162842e-02 -3.787574172019958496e-01 -1.014318838715553284e-01 5.265288949012756348e-01 4.726493358612060547e-01
5.280166491866111755e-02 4.150331020355224609e-01 -5.593401789665222168e-01 -2.907285690307617188e-01 1.177988350391387939e-01 -2.296449542045593262e-01 1.656937301158905029e-01 5.775008797645568848e-01
2.978431284427642822e-01 -1.791134327650070190e-01 -4.950848817825317383e-01 -4.812797605991363525e-01 1.052160114049911499e-01 -1.059846431016921997e-01 2.780644595623016357e-01 5.503141283988952637e-01
2.698283493518829346e-01 1.678024530410766602e-01 -5.388219952583312988e-01 1.803591251373291016e-01 7.437430322170257568e-02 2.042297720909118652e-01 2.532876431941986084e-01 6.817478537559509277e-01
5.236217379570007324e-02 2.551997900009155273e-01 -2.778300940990447998e-01 -3.659365773200988770e-01 -1.737217009067535400e-01 2.417075186967849731e-01 5.768100023269653320e-01 5.474674701690673828e-01
8.723580241203308105e-01 5.327736586332321167e-02 4.594860970973968506e-02 -2.867104709148406982e-01 -2.515137791633605957e-01 -2.937565743923187256e-02 1.621350347995758057e-01 2.478488385677337646e-01
3.159191906452178955e-01 9.727741032838821411e-02 -6.588170528411865234e-01 -4.322982430458068848e-01 -1.971257179975509644e-01 -2.198628038167953491e-01 -1.459952145814895630e-01 4.016189277172088623e-01
9.123882651329040527e-01 1.884588003158569336e-01 -9.814582020044326782e-02 -2.043627202510833740e-01 -1.864063143730163574e-01 1.505600064992904663e-01 9.494876116514205933e-02 1.191775202751159668e-01
5.708354115486145020e-01 2.092254161834716797e-01 -1.821685880422592163e-01 -4.306353032588958740e-01 1.271960288286209106e-01 -6.200924515724182129e-01 6.079007312655448914e-02 8.573573827743530273e-02
7.483541369438171387e-01 3.892512321472167969e-01 -5.195904523134231567e-02 2.705017328262329102e-01 -8.159665763378143311e-02 -3.493194878101348877e-01 -7.518981397151947021e-02 2.797196805477142334e-01
6.109479665756225586e-01 3.807781338691711426e-01 -2.409703582525253296e-01 -4.409032464027404785e-01 -2.997880280017852783e-01 -4.209495149552822113e-03 -5.498612672090530396e-02 3.692887425422668457e-01
9.458830207586288452e-02 1.602637469768524170e-01 -7.176776528358459473e-01 5.181423947215080261e-02 -1.378017663955688477e-01 -1.976224929094314575e-01 -5.482639186084270477e-03 6.241383552551269531e-01
2.063849866390228271e-01 2.282746136188507080e-02 -3.708517849445343018e-01 8.015564084053039551e-02 -3.494656980037689209e-01 7.782866712659597397e-03 1.427334547042846680e-01 8.187602758407592773e-01
6.051489710807800293e-02 4.982835948467254639e-01 -5.610777065157890320e-03 -4.485224485397338867e-01 -1.939661502838134766e-01 -4.781193286180496216e-02 5.133258700370788574e-01 4.933915734291076660e-01
7.545321583747863770e-01 3.099869787693023682e-01 -3.687162399291992188e-01 -1.220940575003623962e-01 3.081067800521850586e-01 -2.285007387399673462e-01 1.091116759926080704e-02 1.909692138433456421e-01
2.640802860260009766e-01 6.366278231143951416e-02 -5.257951617240905762e-01 -5.029110908508300781e-01 -1.781222075223922729e-01 -1.760489344596862793e-01 4.985055327415466309e-01 -2.925747931003570557e-01
6.922408938407897949e-01 2.620659172534942627e-01 -1.047697756439447403e-02 3.897736370563507080e-01 1.691235005855560303e-01 2.388320490717887878e-02 2.940627038478851318e-01 4.294702708721160889e-01
5.058392286300659180e-01 2.048947960138320923e-01 -6.369947642087936401e-02 -1.905975937843322754e-01 3.148569166660308838e-01 -2.578961253166198730e-01 4.190323650836944580e-01 5.661504268646240234e-01
5.319668650627136230e-01 3.841557204723358154e-01 -4.846915230154991150e-02 1.296221166849136353e-01 3.840852379798889160e-01 -1.412369608879089355e-01 4.027997553348541260e-01 4.696459174156188965e-01
6.231063604354858398e-01 2.870809733867645264e-01 -1.716714650392532349e-01 2.147627323865890503e-01 2.569788694381713867e-01 -7.125731557607650757e-02 2.245625704526901245e-01 5.763548016548156738e-01
5.810968875885009766e-01 1.092984825372695923e-01 1.221941187977790833e-01 -2.024531215429306030e-01 -6.853535175323486328e-01 -3.155202567577362061e-01 9.354203939437866211e-02 1.282543241977691650e-01
3.178082406520843506e-01 5.904913544654846191e-01 -1.851397193968296051e-02 -5.150892138481140137e-01 -3.933393359184265137e-01 3.904084907844662666e-03 2.828387916088104248e-01 2.234494984149932861e-01
4.669452607631683350e-01 3.254729136824607849e-02 -1.549417972564697266e-01 2.175985425710678101e-01 -7.453157752752304077e-02 -2.392594665288925171e-01 1.234623044729232788e-01 7.946723103523254395e-01
1.023927354253828526e-03 3.225728273391723633e-01 -3.420800566673278809e-01 -9.115122258663177490e-02 2.661363780498504639e-01 -2.232933789491653442e-01 8.044605851173400879e-01 -5.266067758202552795e-02
4.982417821884155273e-01 4.648091197013854980e-01 6.943963468074798584e-02 -5.302705168724060059e-01 -4.371568560600280762e-01 -6.963755935430526733e-02 1.971015632152557373e-01 1.220430508255958557e-01
8.816440701484680176e-01 1.200933083891868591e-01 -4.451971873641014099e-02 2.154208123683929443e-01 1.997082121670246124e-02 -3.876402080059051514e-01 3.343772888183593750e-02 9.006303548812866211e-02
1.908137351274490356e-01 2.010070979595184326e-01 -7.642434835433959961e-01 -2.749637365341186523e-01 1.315884143114089966e-01 -3.470015227794647217e-01 3.221209645271301270e-01 -1.484100818634033203e-01
5.128427147865295410e-01 5.911747217178344727e-01 2.570368647575378418e-01 3.130753040313720703e-01 -2.441691905260086060e-01 -1.244319304823875427e-01 3.122462630271911621e-01 2.254359424114227295e-01
4.497647881507873535e-01 4.276847839355468750e-01 -6.479650139808654785e-01 -3.110743463039398193e-01 -5.882295966148376465e-02 2.180398851633071899e-01 -1.128642354160547256e-02 2.168929427862167358e-01
1.065860986709594727e-01 4.901842474937438965e-01 -6.893718838691711426e-01 -3.740343153476715088e-01 4.948779568076133728e-02 -1.577186584472656250e-01 3.157175779342651367e-01 -7.887858897447586060e-02
7.357776165008544922e-01 -1.819556355476379395e-01 -1.411754637956619263e-01 1.118315979838371277e-01 -1.726994663476943970e-01 -8.953502029180526733e-02 1.178784966468811035e-01 5.842515230178833008e-01
8.884259462356567383e-01 6.765145808458328247e-02 -2.909553945064544678e-01 -1.723930090665817261e-01 9.577831625938415527e-02 -2.720306515693664551e-01 6.661031860858201981e-03 9.235678613185882568e-02
7.897818684577941895e-01 2.091265618801116943e-01 -1.313263028860092163e-01 -4.642570316791534424e-01 -2.584341168403625488e-01 7.392566651105880737e-02 1.158291846513748169e-01 1.185739263892173767e-01
5.645233988761901855e-01 4.719808101654052734e-01 2.726282775402069092e-01 3.569203913211822510e-01 -3.506046906113624573e-02 -1.459507346153259277e-01 3.479378819465637207e-01 3.365079462528228760e-01
-8.853946626186370850e-02 5.818093195557594299e-02 -5.168214440345764160e-01 -2.129745781421661377e-01 -1.529588550329208374e-01 -5.590971708297729492e-01 5.624778866767883301e-01 -1.547437608242034912e-01
4.810163676738739014e-01 -2.471209764480590820e-01 -4.493629038333892822e-01 1.546372771263122559e-01 1.935753226280212402e-01 -6.650337576866149902e-02 6.494635343551635742e-01 -1.342305094003677368e-01
6.833983212709426880e-02 1.882313340902328491e-01 -4.842603951692581177e-02 -5.664384365081787109e-01 -4.420631229877471924e-01 -2.702595479786396027e-02 5.538507103919982910e-01 3.657870292663574219e-01
7.310367822647094727e-01 7.942911982536315918e-02 -1.220067366957664490e-01 -5.060369148850440979e-02 2.323125749826431274e-01 1.662825644016265869e-01 3.878858685493469238e-01 4.579907059669494629e-01
7.652364969253540039e-01 7.078559696674346924e-02 -5.810556001961231232e-03 -3.451933264732360840e-01 2.061752527952194214e-01 -2.917451262474060059e-01 3.715875446796417236e-01 -1.565553545951843262e-01
2.897068262100219727e-01 5.337465405464172363e-01 -6.755709052085876465e-01 -3.431674242019653320e-01 2.267114352434873581e-03 -1.070676222443580627e-01 1.598697751760482788e-01 -1.414132118225097656e-01
2.170598208904266357e-01 -2.877433300018310547e-01 -2.559156417846679688e-01 9.464718401432037354e-02 -1.299158930778503418e-01 1.231373567134141922e-02 4.809008836746215820e-01 7.398259043693542480e-01
7.496016621589660645e-01 3.280194103717803955e-01 -8.583226799964904785e-02 -2.124619781970977783e-01 2.281158864498138428e-01 -2.200207263231277466e-01 1.992399543523788452e-01 3.712828755378723145e-01
3.904468715190887451e-01 -4.919499754905700684e-01 -5.667826533317565918e-01 -4.236586019396781921e-02 -1.681849658489227295e-01 -9.365275502204895020e-02 4.912536144256591797e-01 -6.412602961063385010e-02
5.572281479835510254e-01 6.469062566757202148e-01 -2.803275287151336670e-01 -3.527418375015258789e-01 1.967507153749465942e-01 -1.259159445762634277e-01 1.132405474781990051e-01 -2.469514124095439911e-02
3.646551966667175293e-01 3.182146549224853516e-01 -5.741049051284790039e-01 3.723485171794891357e-01 2.771844156086444855e-02 -4.803051352500915527e-01 -1.132643669843673706e-01 2.307294905185699463e-01
5.807003974914550781e-01 -1.638928055763244629e-02 -5.689955782145261765e-03 -1.421314477920532227e-01 -2.056996822357177734e-01 -6.643145084381103516e-01 -2.097098331432789564e-04 3.983198702335357666e-01
9.541890025138854980e-01 8.293971419334411621e-02 -1.745779514312744141e-01 -3.498990088701248169e-02 9.339453279972076416e-02 -1.680334806442260742e-01 7.697075605392456055e-02 8.977946639060974121e-02
6.926049590110778809e-01 3.326294422149658203e-01 -3.072629570960998535e-01 -1.555528342723846436e-01 2.940640151500701904e-01 -5.223485082387924194e-02 1.412491053342819214e-01 4.264919757843017578e-01
8.392294645309448242e-01 1.947010606527328491e-01 1.818481981754302979e-01 -1.275456547737121582e-01 -1.876190602779388428e-01 7.594638317823410034e-02 2.676469087600708008e-01 3.095888793468475342e-01
1.038092747330665588e-01 4.046355485916137695e-01 -3.732081502676010132e-02 -5.208480954170227051e-01 -3.066456317901611328e-01 4.876525700092315674e-02 5.647264719009399414e-01 3.707997500896453857e-01
6.848041415214538574e-01 2.440738528966903687e-01 1.573418229818344116e-01 2.978086769580841064e-01 -1.765320748090744019e-01 -5.513834357261657715e-01 1.216106489300727844e-01 8.971217274665832520e-02
5.561550259590148926e-01 3.780556619167327881e-01 -1.972866803407669067e-02 3.802941739559173584e-01 7.709994912147521973e-02 -3.190083801746368408e-01 1.059111505746841431e-01 5.327520370483398438e-01
3.651553094387054443e-01 8.266067504882812500e-02 -7.770630121231079102e-01 -2.394043207168579102e-01 -2.500111162662506104e-01 -1.677710413932800293e-01 1.699077486991882324e-01 -2.813647091388702393e-01
2.256359159946441650e-01 5.713438391685485840e-01 -4.492991045117378235e-02 -5.482271909713745117e-01 -3.360043466091156006e-01 4.718162864446640015e-02 3.809801936149597168e-01 2.445646673440933228e-01
7.602435350418090820e-01 5.230302736163139343e-02 5.653973296284675598e-02 -2.571564912796020508e-01 1.608994007110595703e-01 -4.141138195991516113e-01 3.361897468566894531e-01 -1.989108473062515259e-01
8.374778628349304199e-01 5.274959281086921692e-02 1.542621701955795288e-01 -2.346778661012649536e-01 -3.213323280215263367e-02 -1.207411661744117737e-01 3.334888815879821777e-01 3.002530932426452637e-01
7.824987173080444336e-01 1.439540684223175049e-01 -1.344183534383773804e-01 -1.046779677271842957e-01 1.171459928154945374e-01 -1.520467400550842285e-01 1.260029524564743042e-01 5.340683460235595703e-01
2.686603926122188568e-02 5.519988536834716797e-01 -5.999190211296081543e-01 -3.080733418464660645e-01 3.093298897147178650e-02 -2.864631414413452148e-01 3.874751031398773193e-01 -8.129279315471649170e-02
6.241304874420166016e-01 2.429102659225463867e-01 -2.868331223726272583e-02 -3.534304350614547729e-02 3.792227804660797119e-01 -3.613187372684478760e-02 4.527881145477294922e-01 4.463757276535034180e-01
7.927454710006713867e-01 4.949603676795959473e-01 -1.116290017962455750e-01 2.286932766437530518e-01 1.319414675235748291e-01 -1.305193901062011719e-01 2.609025873243808746e-02 1.633477807044982910e-01
4.362192749977111816e-01 6.429273486137390137e-01 1.597582995891571045e-01 4.455937743186950684e-01 -1.206692308187484741e-01 -1.498951464891433716e-01 2.934991121292114258e-01 2.216060012578964233e-01
3.682275414466857910e-01 4.706449210643768311e-01 1.446322053670883179e-01 3.047546446323394775e-01 -3.178174197673797607e-01 -4.646802246570587158e-01 5.541394650936126709e-02 4.572763144969940186e-01
3.893263041973114014e-01 6.225980520248413086e-01 -2.376269549131393433e-01 -2.998361885547637939e-01 -3.220139145851135254e-01 -2.131244391202926636e-01 9.812954068183898926e-02 3.945679962635040283e-01
6.727784276008605957e-01 -7.104261219501495361e-02 -6.156405061483383179e-02 2.826857008039951324e-02 -1.292590796947479248e-01 -5.498661398887634277e-01 -5.300203803926706314e-03 4.675942361354827881e-01
3.887117505073547363e-01 -2.875147163867950439e-01 -1.004578471183776855e-01 1.425441354513168335e-01 -2.924626469612121582e-01 -3.546217456459999084e-02 3.619650900363922119e-01 7.197341322898864746e-01
8.933779001235961914e-01 1.544916182756423950e-01 -9.804021567106246948e-02 8.753697574138641357e-02 -2.767959535121917725e-01 -1.839677244424819946e-01 -1.035824269056320190e-01 1.988575011491775513e-01
5.315981507301330566e-01 3.860680460929870605e-01 2.094507366418838501e-01 4.224221780896186829e-02 -1.514600217342376709e-01 -4.740604460239410400e-01 2.686704099178314209e-01 4.503816068172454834e-01
-1.123742312192916870e-01 4.809476137161254883e-01 -5.543334484100341797e-01 -9.503044188022613525e-02 -2.447941713035106659e-02 -1.721469461917877197e-01 6.396292448043823242e-01 1.964514702558517456e-02
7.370331287384033203e-01 2.277077883481979370e-01 2.120502740144729614e-01 9.536439925432205200e-02 -5.138839483261108398e-01 -2.457235604524612427e-01 5.404324829578399658e-02 1.532782167196273804e-01
3.708874583244323730e-01 4.471575617790222168e-01 -6.724169850349426270e-01 2.950856387615203857e-01 -1.711561083793640137e-01 7.680945098400115967e-02 -1.528697013854980469e-01 2.543803155422210693e-01
4.677780345082283020e-02 4.714441001415252686e-01 -4.770669043064117432e-01 -1.221970915794372559e-01 1.621679812669754028e-01 1.187784820795059204e-01 7.007293701171875000e-01 3.998676687479019165e-02
7.367987036705017090e-01 2.558088898658752441e-01 6.400737166404724121e-02 -1.993185430765151978e-01 -1.608869284391403198e-01 5.444803833961486816e-02 2.132407873868942261e-01 5.230141282081604004e-01
2.521949112415313721e-01 1.004770696163177490e-01 2.083129137754440308e-01 -8.683980256319046021e-02 -7.445313930511474609e-01 -3.049645423889160156e-01 3.745888769626617432e-01 2.961748242378234863e-01
6.382458209991455078e-01 2.377572208642959595e-01 -4.309720918536186218e-02 -1.002776697278022766e-01 3.969092071056365967e-01 -2.119654715061187744e-01 3.672370016574859619e-01 4.322862625122070312e-01
9.472764283418655396e-02 3.967966139316558838e-01 -5.251231789588928223e-01 -3.849874064326286316e-02 -6.646606326103210449e-02 -4.704687595367431641e-01 4.589592218399047852e-01 -3.463244736194610596e-01
4.222550988197326660e-01 2.219991534948348999e-01 1.618165075778961182e-01 -3.217567130923271179e-02 -5.752476453781127930e-01 -5.805446505546569824e-01 1.319873183965682983e-01 2.446107864379882812e-01
5.185084939002990723e-01 3.747135400772094727e-02 -3.158011734485626221e-01 1.963725313544273376e-03 -1.955662965774536133e-01 2.579072713851928711e-01 5.980864763259887695e-01 -4.093175828456878662e-01
2.023287713527679443e-01 1.357009559869766235e-01 3.759040832519531250e-01 -2.353398203849792480e-01 -1.535000056028366089e-01 -3.273402750492095947e-01 7.534967660903930664e-01 2.132794708013534546e-01
2.969436943531036377e-01 2.899955213069915771e-01 2.164286077022552490e-01 4.243747144937515259e-02 -2.592443227767944336e-01 -8.161300420761108398e-01 2.130403518676757812e-01 2.056155912578105927e-02
4.247662127017974854e-01 1.832315623760223389e-01 -5.969808697700500488e-01 -1.894889026880264282e-02 -5.366973206400871277e-02 -3.995949029922485352e-01 3.138754069805145264e-01 -4.100980460643768311e-01
1.520611494779586792e-01 1.343910545110702515e-01 -6.492922306060791016e-01 -1.239417940378189087e-01 -1.121999323368072510e-01 -6.046327948570251465e-01 2.948454022407531738e-01 -2.382667362689971924e-01
3.138165771961212158e-01 5.253220200538635254e-01 -2.790870368480682373e-01 -4.151305556297302246e-01 3.465767204761505127e-01 -3.373917043209075928e-01 2.292102575302124023e-01 2.980723381042480469e-01
3.627418577671051025e-01 1.280105561017990112e-01 -6.629633307456970215e-01 -2.415069788694381714e-01 -2.749015688896179199e-01 -4.180801510810852051e-01 9.964135289192199707e-02 -3.064236640930175781e-01
6.043102145195007324e-01 4.402562081813812256e-01 3.525880277156829834e-01 2.848492562770843506e-01 -3.058417737483978271e-01 -9.698150306940078735e-02 3.250577747821807861e-01 1.640704870223999023e-01
8.166876435279846191e-01 1.258281916379928589e-01 -5.514651536941528320e-02 1.719754636287689209e-01 -1.544892508536577225e-02 -4.205594062805175781e-01 4.371708631515502930e-02 3.248874545097351074e-01
5.608142614364624023e-01 -7.488930970430374146e-02 -1.584218144416809082e-01 1.972526609897613525e-01 -8.243439346551895142e-02 -2.664208710193634033e-01 9.472496807575225830e-02 7.274096012115478516e-01
-2.916567400097846985e-02 1.491047888994216919e-01 -6.997908353805541992e-01 1.987765580415725708e-01 -3.750606253743171692e-02 -4.760074615478515625e-01 4.356726109981536865e-01 -1.729086786508560181e-01
7.685986161231994629e-01 3.069601953029632568e-01 1.011442393064498901e-01 -2.093514949083328247e-01 -2.173352688550949097e-01 1.623062491416931152e-01 2.748109400272369385e-01 3.344763219356536865e-01
3.903797566890716553e-01 4.400670826435089111e-01 -5.612922906875610352e-01 -2.358073592185974121e-01 2.913744747638702393e-01 -1.606146395206451416e-01 4.154132604598999023e-01 5.114766303449869156e-03
3.602111041545867920e-01 5.578725337982177734e-01 -1.571072190999984741e-01 -5.631079077720642090e-01 -3.241396248340606689e-01 2.075800001621246338e-01 2.014281898736953735e-01 1.688900589942932129e-01
6.066477894783020020e-01 -2.306101843714714050e-02 -3.152658343315124512e-01 2.501099705696105957e-01 7.635205984115600586e-02 -2.347568869590759277e-01 5.833355337381362915e-02 6.365187764167785645e-01
5.136286020278930664e-01 5.548700690269470215e-01 2.901445701718330383e-02 -3.564535677433013916e-01 2.633592486381530762e-01 -2.512589991092681885e-01 4.070515930652618408e-01 4.715749248862266541e-02
-3.463457897305488586e-02 6.290956139564514160e-01 -4.852854609489440918e-01 -4.204927384853363037e-02 1.058956980705261230e-01 1.995402947068214417e-02 5.887897014617919922e-01 8.650820702314376831e-02
5.282655358314514160e-01 -5.918181315064430237e-02 -1.381642818450927734e-01 3.602388799190521240e-01 -9.443124756217002869e-03 -3.367508053779602051e-01 1.530317813158035278e-01 6.570104956626892090e-01
6.389039754867553711e-01 1.908578574657440186e-01 -3.139107301831245422e-02 -5.881549324840307236e-03 3.584945797920227051e-01 -2.843826077878475189e-02 4.591453075408935547e-01 4.628320634365081787e-01
9.312878847122192383e-01 6.438652053475379944e-03 -5.835586041212081909e-02 -2.387291640043258667e-01 -2.520274519920349121e-01 -3.797806799411773682e-02 8.536523580551147461e-02 -4.145180340856313705e-03
3.952276706695556641e-01 1.970288306474685669e-01 2.001180946826934814e-01 -2.083278447389602661e-01 -7.239759564399719238e-01 -3.581444025039672852e-01 2.185690402984619141e-01 1.461027413606643677e-01
2.982599139213562012e-01 -2.831004559993743896e-02 1.532902866601943970e-01 9.682539850473403931e-02 -7.478992342948913574e-01 -2.146015167236328125e-01 2.249844819307327271e-01 4.704693257808685303e-01
1.971697509288787842e-01 3.684672415256500244e-01 -3.544455468654632568e-01 -9.530496597290039062e-02 -2.341366708278656006e-01 -4.220825135707855225e-01 4.240362346172332764e-01 -5.271251797676086426e-01
4.070272147655487061e-01 -3.180663287639617920e-01 -1.746223419904708862e-01 1.257927417755126953e-01 -2.764697372913360596e-01 6.765075773000717163e-02 4.595541954040527344e-01 6.282067894935607910e-01
7.175397276878356934e-01 2.708944492042064667e-02 1.080074161291122437e-02 -8.458449691534042358e-02 2.782088816165924072e-01 -2.792044579982757568e-01 4.040702283382415771e-01 3.981252014636993408e-01
5.485868081450462341e-02 4.966350495815277100e-01 -1.408209949731826782e-01 -4.346946775913238525e-01 -6.200643181800842285e-01 -2.526887655258178711e-01 2.512697875499725342e-01 1.734535396099090576e-01
1.894683241844177246e-01 9.995389729738235474e-02 -5.553354620933532715e-01 2.583971023559570312e-01 -3.714173436164855957e-01 -3.093683719635009766e-01 -1.475036442279815674e-01 5.687946677207946777e-01
7.494068741798400879e-01 2.121097594499588013e-02 1.368903666734695435e-01 -2.931301016360521317e-03 2.038370668888092041e-01 -2.962691783905029297e-01 4.136287569999694824e-01 3.446421027183532715e-01
1.193322241306304932e-01 4.738946557044982910e-01 -2.171345055103302002e-01 -5.320103168487548828e-01 -1.827922277152538300e-02 -1.122296154499053955e-01 3.833713531494140625e-01 5.206710100173950195e-01
6.293078064918518066e-01 2.742260098457336426e-01 8.687953650951385498e-02 9.105468541383743286e-02 -4.794217646121978760e-01 -5.228869318962097168e-01 -6.833790242671966553e-02 7.075919955968856812e-02
4.350585639476776123e-01 4.551637470722198486e-01 2.302119880914688110e-01 2.383276671171188354e-01 -1.371311992406845093e-01 -3.465217649936676025e-01 2.607828378677368164e-01 5.355954170227050781e-01
3.301750868558883667e-03 3.959497511386871338e-01 -3.490799367427825928e-01 3.945814669132232666e-01 -5.091319680213928223e-01 3.004294335842132568e-01 4.044807255268096924e-01 2.293110787868499756e-01
2.975618541240692139e-01 -3.024480938911437988e-01 -4.510212242603302002e-01 -5.357389897108078003e-02 -1.938212364912033081e-01 1.396032422780990601e-01 7.383977770805358887e-01 -1.067929789423942566e-01
6.911649107933044434e-01 -2.326573282480239868e-01 2.038469761610031128e-01 1.122681796550750732e-01 -4.745298326015472412e-01 -2.595693767070770264e-01 2.440571784973144531e-01 2.487671971321105957e-01
3.813602328300476074e-01 1.476739794015884399e-01 -5.823482871055603027e-01 2.067657187581062317e-02 -3.845711350440979004e-01 -2.221935242414474487e-01 2.669358849525451660e-01 -4.740043580532073975e-01
3.432670235633850098e-01 1.110734604299068451e-02 -7.251130938529968262e-01 -9.133877605199813843e-02 -3.371671736240386963e-01 -2.722022831439971924e-01 1.821202784776687622e-01 -3.563274145126342773e-01
-1.063836738467216492e-01 5.079907178878784180e-01 -3.846279680728912354e-01 1.958223283290863037e-01 -6.719829048961400986e-03 -4.807121753692626953e-01 5.369703769683837891e-01 -1.577217131853103638e-01
1.440839916467666626e-01 1.005564481019973755e-01 -5.857716798782348633e-01 -2.122837454080581665e-01 -5.653241276741027832e-01 1.912884861230850220e-01 3.901022374629974365e-01 -2.693935036659240723e-01
7.031323313713073730e-01 1.884049922227859497e-01 1.849919930100440979e-02 -1.683047711849212646e-01 1.571326702833175659e-01 5.216661840677261353e-02 3.986052572727203369e-01 5.051153898239135742e-01
8.339930176734924316e-01 1.578179746866226196e-01 -2.772389948368072510e-01 2.979840897023677826e-02 1.834426820278167725e-01 -3.127286136150360107e-01 -2.049157582223415375e-02 2.644416987895965576e-01
1.708413958549499512e-01 1.095197275280952454e-01 3.566472232341766357e-01 -1.500935107469558716e-01 -3.597739040851593018e-01 -1.712891012430191040e-01 7.749512791633605957e-01 2.230843603610992432e-01
7.363303899765014648e-01 2.497897297143936157e-01 -1.587255299091339111e-01 -3.850731849670410156e-01 -1.923797428607940674e-01 -1.655302643775939941e-01 -2.936503104865550995e-02 3.958220183849334717e-01
-2.063501439988613129e-02 1.249678432941436768e-01 5.400085821747779846e-02 -2.627227008342742920e-01 -5.881983637809753418e-01 -4.917744398117065430e-01 5.214323401451110840e-01 2.287064343690872192e-01
3.636401295661926270e-01 4.879311919212341309e-01 -1.575567424297332764e-01 3.161703646183013916e-01 -4.471500515937805176e-01 -1.788859069347381592e-01 -1.961472034454345703e-01 4.842359125614166260e-01
5.265576243400573730e-01 -4.223665595054626465e-01 -2.530006170272827148e-01 1.381160020828247070e-01 -7.523929700255393982e-03 -2.900578975677490234e-01 5.824341177940368652e-01 -1.945213526487350464e-01
-1.670108921825885773e-02 5.797473192214965820e-01 -4.161033928394317627e-01 3.444685637950897217e-01 1.380720883607864380e-01 8.342971652746200562e-02 5.724581480026245117e-01 1.344655156135559082e-01
-1.307980120182037354e-01 3.667570948600769043e-01 -4.748050570487976074e-01 1.378555595874786377e-01 -1.106542870402336121e-01 1.431006938219070435e-01 7.444188594818115234e-01 1.305969953536987305e-01
5.005012750625610352e-01 5.372614264488220215e-01 2.183027267456054688e-01 5.197846293449401855e-01 -7.922811061143875122e-02 -3.101419471204280853e-02 3.479832708835601807e-01 1.211815029382705688e-01
-1.496832966804504395e-01 2.094030082225799561e-01 -6.117589771747589111e-02 1.486318856477737427e-01 -7.242305874824523926e-01 -1.782965660095214844e-01 5.098754167556762695e-01 3.027192354202270508e-01
7.726926803588867188e-01 -2.848788201808929443e-01 1.656032651662826538e-01 -2.355841733515262604e-02 -4.426120817661285400e-01 -1.790332198143005371e-01 2.208709716796875000e-01 1.306464523077011108e-01
-1.918846815824508667e-01 3.887751996517181396e-01 -5.252338051795959473e-01 2.694018185138702393e-01 -1.864955276250839233e-01 -3.323042094707489014e-01 5.625602602958679199e-01 -4.365291073918342590e-02
4.205470085144042969e-01 4.681235551834106445e-01 2.018004953861236572e-01 2.877045571804046631e-01 -1.769597977399826050e-01 -3.559405505657196045e-01 1.792428195476531982e-01 5.388569235801696777e-01
5.227761268615722656e-01 -1.340756863355636597e-01 -1.183285843580961227e-02 3.524590134620666504e-01 -9.706804156303405762e-02 -2.076998502016067505e-01 2.725752592086791992e-01 6.763895153999328613e-01
3.198662400245666504e-01 1.069597899913787842e-01 -7.264957427978515625e-01 -3.090463764965534210e-02 -1.838360577821731567e-01 -3.379876017570495605e-01 2.660449147224426270e-01 -3.724013566970825195e-01
4.495632052421569824e-01 2.240933328866958618e-01 -5.460482835769653320e-01 -1.290425956249237061e-01 -3.855243697762489319e-02 -4.267132580280303955e-01 2.515693008899688721e-01 -4.312736093997955322e-01
9.164989590644836426e-01 1.734008342027664185e-01 -8.383332192897796631e-02 -2.340582758188247681e-01 1.677497103810310364e-02 -1.275365501642227173e-01 1.377824842929840088e-01 1.806092560291290283e-01
5.693512558937072754e-01 -9.811882674694061279e-02 -6.431746482849121094e-01 1.191615089774131775e-01 1.271040085703134537e-02 1.326213181018829346e-01 3.886007368564605713e-01 -2.637768387794494629e-01
7.078270316123962402e-01 2.259902507066726685e-01 5.488215386867523193e-02 2.522208690643310547e-01 2.474682331085205078e-01 -1.672036498785018921e-01 3.191792368888854980e-01 4.361294806003570557e-01
4.586903452873229980e-01 9.709013998508453369e-02 -1.637457311153411865e-02 4.940403252840042114e-02 -5.020745992660522461e-01 -7.063175439834594727e-01 -1.071372181177139282e-01 1.225814148783683777e-01
6.679193377494812012e-01 -1.865341961383819580e-01 9.699125587940216064e-02 1.226039230823516846e-02 -5.611596107482910156e-01 -2.788998782634735107e-01 9.335065633058547974e-02 3.288338780403137207e-01
1.523541212081909180e-01 -4.020201787352561951e-02 2.656069397926330566e-01 -8.554930984973907471e-02 -6.485831737518310547e-01 -4.070926904678344727e-01 5.152378082275390625e-01 2.131941467523574829e-01
6.023560762405395508e-01 5.107957124710083008e-01 3.385873734951019287e-01 1.314954012632369995e-01 -2.750293910503387451e-01 -1.116064470261335373e-02 3.510179519653320312e-01 2.129394561052322388e-01
4.859580397605895996e-01 -5.295683071017265320e-02 -7.325343489646911621e-01 -1.126052513718605042e-01 -1.368151605129241943e-01 -1.208677068352699280e-01 2.669745981693267822e-01 -3.273395299911499023e-01
1.260791867971420288e-01 -2.206037752330303192e-02 -2.852723896503448486e-01 1.983871012926101685e-01 -3.890658318996429443e-01 5.160354822874069214e-02 2.765143215656280518e-01 7.952260375022888184e-01
6.430860757827758789e-01 3.720318377017974854e-01 1.489044260233640671e-02 -3.206175565719604492e-01 8.834885805845260620e-02 -5.425606369972229004e-01 1.919922679662704468e-01 -7.730875909328460693e-02
2.122695595026016235e-01 3.808538019657135010e-01 -3.297463655471801758e-01 -5.009012222290039062e-01 2.612021863460540771e-01 -2.972499728202819824e-01 2.936830818653106689e-01 4.554377496242523193e-01
-1.114034876227378845e-01 1.783954650163650513e-01 1.881954073905944824e-02 -2.687315046787261963e-01 -3.106977045536041260e-01 -1.057365387678146362e-01 7.761831879615783691e-01 4.159567058086395264e-01
6.246279925107955933e-02 2.098499983549118042e-01 1.512434929609298706e-01 -3.298116326332092285e-01 -2.225805073976516724e-01 -1.428205817937850952e-01 7.563111782073974609e-01 4.224509298801422119e-01
1.343486160039901733e-01 3.845009207725524902e-01 -5.906921625137329102e-01 2.445603758096694946e-01 7.945519685745239258e-02 1.153626739978790283e-01 5.999373197555541992e-01 -2.140933275222778320e-01
7.396394014358520508e-01 9.256464987993240356e-02 1.755171567201614380e-01 -2.658610939979553223e-01 -4.642704129219055176e-01 -3.226005434989929199e-01 1.152950972318649292e-01 9.982903301715850830e-02
1.644068360328674316e-01 7.798707485198974609e-01 9.825682640075683594e-02 -1.581564396619796753e-01 -2.913293540477752686e-01 -3.325017169117927551e-02 3.430687189102172852e-01 3.555696010589599609e-01
-2.149778902530670166e-01 1.266558468341827393e-01 -3.150361478328704834e-01 -1.393802314996719360e-01 -7.176401019096374512e-01 -7.271546125411987305e-02 5.167298913002014160e-01 1.782228797674179077e-01
-1.625905185937881470e-02 -1.932928711175918579e-02 -8.377263545989990234e-01 -1.782810091972351074e-01 3.332064673304557800e-02 -4.461976885795593262e-01 1.641006171703338623e-01 1.966238915920257568e-01
4.915122091770172119e-01 -2.523642480373382568e-01 -4.180763959884643555e-01 3.825857862830162048e-02 -3.303803503513336182e-01 -2.222931478172540665e-03 5.263533592224121094e-01 -3.636929988861083984e-01
-1.416768431663513184e-01 5.084384679794311523e-01 -5.275672674179077148e-01 3.221366107463836670e-01 -1.858864575624465942e-01 -1.936137117445468903e-02 5.516165494918823242e-01 1.045258063822984695e-02
-1.308916881680488586e-02 2.705967426300048828e-01 -5.060007572174072266e-01 -4.131959676742553711e-01 -1.403068602085113525e-01 4.552664235234260559e-02 3.865052461624145508e-01 5.733178257942199707e-01
-6.997733563184738159e-02 2.144220620393753052e-01 -2.389820478856563568e-02 4.822321236133575439e-02 -6.989090442657470703e-01 -1.890287175774574280e-02 4.940162599086761475e-01 4.618943929672241211e-01
6.653987169265747070e-01 4.054360389709472656e-01 -2.361772060394287109e-01 5.136910676956176758e-01 -2.058652192354202271e-01 8.323992043733596802e-02 -6.367714703083038330e-02 1.408683508634567261e-01
-1.355617046356201172e-01 4.304708242416381836e-01 2.461310103535652161e-02 1.664764806628227234e-02 -4.633768796920776367e-01 -7.930005341768264771e-02 5.588887333869934082e-01 5.119293928146362305e-01
-1.309944093227386475e-01 4.635317027568817139e-01 -6.530032753944396973e-01 -2.100662440061569214e-01 -4.667137283831834793e-03 -1.673462390899658203e-01 4.921223819255828857e-01 1.650055348873138428e-01
1.768639683723449707e-01 3.857388496398925781e-01 6.580023467540740967e-02 -4.259312152862548828e-01 -3.413763344287872314e-01 2.021286636590957642e-01 6.529830694198608398e-01 2.244920730590820312e-01
1.259763240814208984e-01 3.705625534057617188e-01 -4.246599972248077393e-01 3.848925530910491943e-01 -6.189714074134826660e-01 2.797361314296722412e-01 1.741043031215667725e-01 1.632326990365982056e-01
-1.525588929653167725e-01 2.660999894142150879e-01 -4.923797547817230225e-01 2.337355166673660278e-01 1.507520824670791626e-01 -3.151820600032806396e-02 6.779283881187438965e-01 3.543162941932678223e-01
7.644829154014587402e-01 2.257649004459381104e-01 1.312287449836730957e-01 5.501877889037132263e-02 -3.943088352680206299e-01 -4.308515191078186035e-01 1.029548328369855881e-02 -5.594223737716674805e-02
7.758590579032897949e-01 -2.645317837595939636e-02 -1.634146273136138916e-01 -8.488754183053970337e-02 2.216796427965164185e-01 -4.479643702507019043e-01 1.020476222038269043e-01 3.212552070617675781e-01
5.444027781486511230e-01 3.989960849285125732e-01 -9.851841628551483154e-02 -4.122554361820220947e-01 2.939063906669616699e-01 -2.728015184402465820e-01 3.585415184497833252e-01 2.746151983737945557e-01
-1.155558824539184570e-01 2.269099056720733643e-01 6.493204832077026367e-02 1.719259768724441528e-01 -7.040291428565979004e-01 -2.942516207695007324e-01 5.295938849449157715e-01 1.966560482978820801e-01
2.805217355489730835e-02 3.605663776397705078e-01 1.552134007215499878e-02 -3.439351916313171387e-01 -5.596553683280944824e-01 7.577582448720932007e-02 5.538805723190307617e-01 3.534586727619171143e-01
3.303663730621337891e-01 5.609871447086334229e-02 3.902610540390014648e-01 -2.072841823101043701e-01 -1.947316378355026245e-01 -2.489750683307647705e-01 6.619814038276672363e-01 3.928260803222656250e-01
1.939736604690551758e-01 -2.245390601456165314e-02 -3.745054304599761963e-01 3.511214256286621094e-01 -7.618614435195922852e-01 1.253170073032379150e-01 1.220566853880882263e-01 2.954563796520233154e-01
4.008222818374633789e-01 3.285438716411590576e-01 -1.451004892587661743e-01 -6.501696258783340454e-02 3.277791738510131836e-01 -1.355364024639129639e-01 3.968189060688018799e-01 6.502649188041687012e-01
5.646351575851440430e-01 4.177030026912689209e-01 2.126720249652862549e-01 1.261021196842193604e-01 -3.216412961483001709e-01 -5.421636700630187988e-01 1.889440715312957764e-01 1.117392331361770630e-01
6.418931484222412109e-01 1.324642747640609741e-01 -2.317871898412704468e-02 -3.358535766601562500e-01 -3.346383571624755859e-01 -5.589408874511718750e-01 -5.097657442092895508e-02 1.734797358512878418e-01
8.585448861122131348e-01 1.586735397577285767e-01 -2.164615690708160400e-02 4.490137100219726562e-02 7.604096829891204834e-02 -3.639993369579315186e-01 1.462244689464569092e-01 2.749171257019042969e-01
3.080372214317321777e-01 2.520172894001007080e-01 -7.029440999031066895e-01 5.002499222755432129e-01 -2.045376896858215332e-01 -6.262242794036865234e-02 -4.347312822937965393e-02 2.226496934890747070e-01
2.825456559658050537e-01 5.554354786872863770e-01 -5.222159624099731445e-01 -3.043684065341949463e-01 -4.246619939804077148e-01 -3.364193439483642578e-02 -1.369170546531677246e-01 2.146951258182525635e-01
2.929726541042327881e-01 1.646981090307235718e-01 1.128572896122932434e-01 1.083943396806716919e-01 -6.754741817712783813e-02 -7.079328298568725586e-01 1.912675648927688599e-01 5.658980607986450195e-01
3.224398493766784668e-01 -2.872318029403686523e-01 -4.528349339962005615e-01 4.431552588939666748e-01 -7.697907835245132446e-02 -7.585734874010086060e-02 6.266989707946777344e-01 -8.747836947441101074e-02
4.661133885383605957e-01 1.714829057455062866e-01 -6.199448704719543457e-01 -2.435080334544181824e-02 1.460271980613470078e-02 3.435231447219848633e-01 4.432192146778106689e-01 -2.318246513605117798e-01
2.748389840126037598e-01 -1.300636231899261475e-01 -1.403457820415496826e-01 2.430339455604553223e-01 -2.172202914953231812e-01 1.248972564935684204e-01 4.341773092746734619e-01 7.599281668663024902e-01
3.884445726871490479e-01 1.661318391561508179e-01 2.432821393013000488e-01 -1.007092893123626709e-01 -7.145182490348815918e-01 -4.120110571384429932e-01 2.443108111619949341e-01 1.104770526289939880e-01
7.337727546691894531e-01 3.081676959991455078e-01 1.804476678371429443e-01 2.291713096201419830e-02 -4.280271530151367188e-01 -3.245218098163604736e-01 3.272086754441261292e-02 2.095976322889328003e-01
4.258911311626434326e-01 2.074745297431945801e-01 -5.724466443061828613e-01 -1.322494000196456909e-01 -2.660327553749084473e-01 4.677772521972656250e-02 3.644127249717712402e-01 -4.739489555358886719e-01
2.409707903861999512e-01 4.367985129356384277e-01 2.438845485448837280e-01 1.384880244731903076e-01 -7.112162113189697266e-01 -1.967872232198715210e-01 3.566575944423675537e-01 2.689534239470958710e-02
2.945612370967864990e-01 1.503281742334365845e-01 4.509449601173400879e-01 -1.036804541945457458e-01 -3.611990213394165039e-01 -3.315164446830749512e-01 5.908253192901611328e-01 2.951129376888275146e-01
7.444062829017639160e-01 1.509069353342056274e-01 -1.985820233821868896e-01 -1.239326298236846924e-01 -1.639733314514160156e-01 -4.881189391016960144e-02 -1.659254357218742371e-02 5.820197463035583496e-01
-1.306216418743133545e-01 3.796690702438354492e-01 -7.479656934738159180e-01 -2.030143588781356812e-01 -1.911395788192749023e-02 -1.284730881452560425e-01 4.245916008949279785e-01 2.024187743663787842e-01
4.029743373394012451e-01 -3.142907842993736267e-02 -3.553429543972015381e-01 3.436838388442993164e-01 -4.841220676898956299e-01 4.489662647247314453e-01 3.200276196002960205e-01 2.321080714464187622e-01
-4.598882794380187988e-02 4.861944019794464111e-01 -5.029973387718200684e-01 9.721110016107559204e-02 -3.976956754922866821e-02 2.154435217380523682e-01 6.713294982910156250e-01 -1.905706152319908142e-02
8.338517546653747559e-01 2.614614367485046387e-01 -1.413190215826034546e-01 7.004915177822113037e-02 2.363861650228500366e-01 -3.799045085906982422e-01 7.762460410594940186e-02 7.224702835083007812e-02
4.320320785045623779e-01 4.520540535449981689e-01 3.188273608684539795e-01 2.585553824901580811e-01 -3.593254685401916504e-01 -1.478723287582397461e-01 3.441865444183349609e-01 4.135797321796417236e-01
-4.839920997619628906e-02 5.024010539054870605e-01 -6.415179967880249023e-01 -3.317505419254302979e-01 -2.646655775606632233e-02 -2.264054864645004272e-01 4.143002331256866455e-01 6.515002809464931488e-03
4.266636371612548828e-01 -2.251567095518112183e-01 -4.914943873882293701e-01 4.573777318000793457e-01 -1.589348167181015015e-01 3.020643256604671478e-02 5.094956159591674805e-01 -1.753368824720382690e-01
1.675808131694793701e-01 3.585796654224395752e-01 -4.102390110492706299e-01 2.007894814014434814e-01 -7.770543098449707031e-01 1.436952650547027588e-01 6.500240415334701538e-02 7.770282775163650513e-02
4.423260688781738281e-01 5.681862235069274902e-01 -1.024876981973648071e-01 -4.046053290367126465e-01 2.920409739017486572e-01 -3.373425006866455078e-01 2.971430718898773193e-01 1.411417126655578613e-01
1.206440553069114685e-01 3.575042784214019775e-01 -3.622757792472839355e-01 3.375752866268157959e-01 -6.288491487503051758e-01 3.109578788280487061e-01 3.104835152626037598e-01 1.545596718788146973e-01
2.285728007555007935e-01 -1.417845860123634338e-02 -7.262941002845764160e-01 2.116801142692565918e-01 -2.571713626384735107e-01 -8.806567639112472534e-02 4.571107625961303711e-01 -3.039718270301818848e-01
3.103646636009216309e-01 4.504619166254997253e-02 -7.531567811965942383e-01 3.076095581054687500e-01 1.618354618549346924e-01 -4.435876011848449707e-01 -6.403889507055282593e-03 1.295150220394134521e-01
4.302965998649597168e-01 1.543194055557250977e-02 -3.486334681510925293e-01 2.206444591283798218e-01 -4.753956198692321777e-01 5.400248765945434570e-01 3.237620890140533447e-01 1.480798274278640747e-01
4.045502841472625732e-01 6.821708083152770996e-01 2.823445200920104980e-01 -2.749266289174556732e-02 -4.516764879226684570e-01 -1.330967098474502563e-01 2.370494455099105835e-01 1.122000813484191895e-01
9.846019744873046875e-02 4.901088401675224304e-02 -7.286941409111022949e-01 3.955056369304656982e-01 -2.910454571247100830e-01 -2.876009047031402588e-01 -2.066759206354618073e-02 3.641904592514038086e-01
3.392193913459777832e-01 4.430372714996337891e-01 -6.584803462028503418e-01 2.301035225391387939e-01 -1.857654303312301636e-01 -1.679959297180175781e-01 -2.174311727285385132e-01 3.034739792346954346e-01
6.975951790809631348e-01 -1.585526019334793091e-01 -7.096949964761734009e-02 3.252814114093780518e-01 -1.866402179002761841e-01 -2.412984818220138550e-01 1.092396304011344910e-01 5.219050049781799316e-01
1.334241628646850586e-01 8.668668568134307861e-03 -7.918836474418640137e-01 4.222906827926635742e-01 -1.542258262634277344e-01 -1.908702254295349121e-01 1.920976676046848297e-02 3.407750725746154785e-01
6.179856061935424805e-01 -6.144336238503456116e-02 -7.064840793609619141e-01 1.085921749472618103e-01 -1.078108400106430054e-01 6.119591370224952698e-02 1.859445422887802124e-01 -2.312206625938415527e-01
2.350298613309860229e-01 -1.243527829647064209e-01 -7.360069751739501953e-01 3.829707205295562744e-01 -6.227914988994598389e-02 -4.329738020896911621e-01 -2.473055617883801460e-03 2.226509749889373779e-01
-1.668998152017593384e-01 3.102464079856872559e-01 -7.026144862174987793e-02 -7.270825561136007309e-03 -6.939508318901062012e-01 -2.337003350257873535e-01 5.783686637878417969e-01 1.443421561270952225e-02
4.674347341060638428e-01 5.701825022697448730e-01 -1.441513746976852417e-01 -4.909031689167022705e-01 1.812074184417724609e-01 -2.991611063480377197e-01 2.206924408674240112e-01 1.535986065864562988e-01
4.556981921195983887e-01 4.265239536762237549e-01 1.405197829008102417e-01 -2.553103864192962646e-01 -6.580516695976257324e-01 -1.591859310865402222e-01 1.883667856454849243e-01 1.778566986322402954e-01
6.108387708663940430e-01 3.471200466156005859e-01 -1.860118703916668892e-03 5.100095868110656738e-01 -2.881000041961669922e-01 -3.892728388309478760e-01 2.493722178041934967e-02 1.054211258888244629e-01
-5.914171412587165833e-02 2.317193001508712769e-01 4.157775640487670898e-02 -2.904692888259887695e-01 -2.667502462863922119e-01 1.374764088541269302e-02 7.965217828750610352e-01 3.884785473346710205e-01
7.180578261613845825e-02 -6.837981939315795898e-02 -3.718253970146179199e-01 1.913903206586837769e-01 -2.743662297725677490e-01 9.247418493032455444e-02 3.907341361045837402e-01 7.607775330543518066e-01
3.088745176792144775e-01 4.236008226871490479e-01 2.894815802574157715e-01 1.048496514558792114e-01 -2.117181569337844849e-01 -6.899263858795166016e-01 3.271192312240600586e-01 5.035891383886337280e-02
1.213751658797264099e-01 1.204394996166229248e-01 3.049186170101165771e-01 -9.521244466304779053e-02 -5.738821029663085938e-01 -4.833768904209136963e-01 5.149693489074707031e-01 2.013314217329025269e-01
3.493397235870361328e-01 -2.677070498466491699e-01 -3.540425896644592285e-01 1.876681149005889893e-01 -3.106026053428649902e-01 1.141826584935188293e-01 6.878886818885803223e-01 -2.510510981082916260e-01
3.524003922939300537e-01 2.903361618518829346e-01 -2.779806591570377350e-02 -2.708805203437805176e-01 3.832891285419464111e-01 -1.329671777784824371e-02 6.014620661735534668e-01 4.566464126110076904e-01
2.959018349647521973e-01 -3.751479089260101318e-02 -4.307940006256103516e-01 2.970657944679260254e-01 -2.902427613735198975e-01 4.475079476833343506e-01 4.142000377178192139e-01 4.256021976470947266e-01
3.434766829013824463e-01 -2.054422944784164429e-01 -5.142475366592407227e-01 1.684367209672927856e-01 1.672877371311187744e-01 -3.924899101257324219e-01 5.505640506744384766e-01 -2.486794888973236084e-01
1.940934062004089355e-01 4.677619040012359619e-01 -4.116311669349670410e-01 -3.561864793300628662e-01 -1.460020393133163452e-01 2.348014712333679199e-01 4.351597726345062256e-01 4.259167015552520752e-01
8.612980246543884277e-01 -1.136278808116912842e-01 2.763688936829566956e-02 -8.927413076162338257e-02 -4.151723682880401611e-01 -5.146118998527526855e-02 1.075889766216278076e-01 2.234483659267425537e-01
2.611863911151885986e-01 3.286611735820770264e-01 -4.330295324325561523e-01 -1.188317835330963135e-01 -1.728331595659255981e-01 -4.776489138603210449e-01 3.819661736488342285e-01 -4.671294093132019043e-01
1.143695637583732605e-01 2.183348387479782104e-01 -3.036393523216247559e-01 5.908479690551757812e-01 -5.782412886619567871e-01 8.630529791116714478e-02 1.973069757223129272e-01 3.423588871955871582e-01
9.442290663719177246e-01 2.198850270360708237e-03 -2.228224128484725952e-01 4.418514668941497803e-02 5.664222687482833862e-02 -2.293133586645126343e-01 1.772643439471721649e-02 -2.678000368177890778e-02
3.199648857116699219e-01 4.055944681167602539e-01 -7.051260471343994141e-01 2.552299201488494873e-01 -2.555967867374420166e-01 -5.304265394806861877e-02 -1.985101252794265747e-01 2.514383196830749512e-01
2.941603660583496094e-01 1.561395525932312012e-01 -5.023708343505859375e-01 -4.699754342436790466e-02 -4.001047611236572266e-01 -4.124637842178344727e-01 2.384329438209533691e-01 -4.974376857280731201e-01
5.258789658546447754e-01 -1.091229543089866638e-01 -2.874039411544799805e-01 2.390515655279159546e-01 -9.689904749393463135e-02 -2.784417197108268738e-02 1.474218666553497314e-01 7.347781658172607422e-01
1.780014187097549438e-01 4.483107030391693115e-01 2.107626199722290039e-01 1.887437403202056885e-01 -9.074957668781280518e-02 -7.168712615966796875e-01 2.093005031347274780e-01 3.483407199382781982e-01
1.174954473972320557e-01 2.453806698322296143e-01 -4.948787391185760498e-01 4.268644750118255615e-01 -2.474086880683898926e-01 -3.786423206329345703e-01 -3.935885056853294373e-02 5.410495400428771973e-01
1.900237202644348145e-01 2.535536885261535645e-01 -7.307009100914001465e-01 -4.987039417028427124e-02 -1.441133469343185425e-01 -1.070757806301116943e-01 9.157389402389526367e-03 5.752156376838684082e-01
5.341651439666748047e-01 4.279368519783020020e-01 1.717557609081268311e-01 -1.830040067434310913e-01 -5.899722576141357422e-01 -3.362387716770172119e-01 2.923783287405967712e-02 8.104678988456726074e-02
3.648160696029663086e-01 3.169490694999694824e-01 -6.020061969757080078e-01 2.048866599798202515e-01 1.259349845349788666e-02 3.227534592151641846e-01 4.307763874530792236e-01 -2.686372697353363037e-01
7.869687080383300781e-01 -9.936461225152015686e-03 6.162828952074050903e-02 -2.690136730670928955e-01 -2.224757224321365356e-01 8.599927276372909546e-02 2.906682193279266357e-01 4.037770926952362061e-01
3.131553530693054199e-01 3.655668199062347412e-01 2.399898171424865723e-01 2.656934261322021484e-01 -7.231540083885192871e-01 -7.685215026140213013e-02 3.174128532409667969e-01 1.024577841162681580e-01
-1.176562532782554626e-01 2.514845132827758789e-01 -3.841364383697509766e-01 4.110347628593444824e-01 -5.096705630421638489e-02 -3.339583575725555420e-01 6.944781541824340820e-01 -9.988243877887725830e-02
-1.853399425745010376e-01 1.127960756421089172e-01 -5.214670896530151367e-01 3.602097034454345703e-01 1.311853062361478806e-03 -2.528010904788970947e-01 6.799351572990417480e-01 1.581934094429016113e-01
1.393306404352188110e-01 1.594165861606597900e-01 -6.533317565917968750e-01 2.790238261222839355e-01 -8.055236190557479858e-02 -2.919706702232360840e-01 4.610316753387451172e-01 -3.823492825031280518e-01
1.175768896937370300e-01 3.349082469940185547e-01 -3.358819484710693359e-01 -4.209200739860534668e-01 -9.497521817684173584e-02 2.034888267517089844e-01 4.339607656002044678e-01 5.875984430313110352e-01
4.033961296081542969e-01 9.662391990423202515e-02 -6.389856338500976562e-01 -2.947265505790710449e-01 -2.801623642444610596e-01 -1.108053699135780334e-01 3.009760081768035889e-01 -3.891193866729736328e-01
-2.151591479778289795e-01 5.193910002708435059e-01 -3.547063171863555908e-01 2.498233020305633545e-01 -1.226124092936515808e-01 -2.965705394744873047e-01 6.262078285217285156e-01 -2.423360757529735565e-02
8.870014548301696777e-02 5.836324095726013184e-01 -4.862853586673736572e-01 -1.567497700452804565e-01 1.469948887825012207e-01 -2.452307045459747314e-01 5.381537675857543945e-01 -1.382276266813278198e-01
3.443601429462432861e-01 2.251404970884323120e-01 -5.245633721351623535e-01 -2.030603140592575073e-01 -1.929082274436950684e-01 -4.645208716392517090e-01 2.941502332687377930e-01 -4.181030392646789551e-01
2.541856169700622559e-01 3.079039752483367920e-01 -5.131255388259887695e-01 3.346214592456817627e-01 -2.146523147821426392e-01 -3.343347012996673584e-01 -1.484514474868774414e-01 5.342493057250976562e-01
-1.460358947515487671e-01 5.612165331840515137e-01 -3.167163133621215820e-01 1.100035831332206726e-01 -9.943965822458267212e-02 -2.960236668586730957e-01 6.716282963752746582e-01 -5.193014815449714661e-02
1.316192001104354858e-01 3.347268104553222656e-01 -5.643821954727172852e-01 -1.062535941600799561e-01 1.991949975490570068e-01 -4.846391677856445312e-01 4.822613298892974854e-01 -1.835415810346603394e-01
-2.274275198578834534e-02 1.909614205360412598e-01 -7.892261743545532227e-01 -3.246683776378631592e-01 1.013995632529258728e-01 -1.985769271850585938e-01 2.712448239326477051e-01 3.338271081447601318e-01
3.207367360591888428e-01 -1.656477153301239014e-01 -2.925952076911926270e-01 -2.613784074783325195e-01 -2.683435976505279541e-01 2.232888787984848022e-01 7.336531877517700195e-01 -2.358915209770202637e-01
6.649618148803710938e-01 4.619662463665008545e-01 2.079646885395050049e-01 4.440942108631134033e-01 -1.927220523357391357e-01 -9.968282282352447510e-02 2.233622521162033081e-01 8.351677656173706055e-02
3.754636943340301514e-01 4.879258275032043457e-01 3.308067470788955688e-02 2.799904942512512207e-01 -1.720457375049591064e-01 -5.804184675216674805e-01 -4.764711856842041016e-02 4.155851602554321289e-01
5.341930314898490906e-02 8.984879590570926666e-03 2.120260894298553467e-01 -9.470162540674209595e-02 -5.812283158302307129e-01 -5.575146079063415527e-01 5.418527126312255859e-01 2.981793321669101715e-02
4.337891638278961182e-01 7.369616627693176270e-02 -7.682596445083618164e-01 2.841729819774627686e-01 -2.187163382768630981e-01 -2.146652340888977051e-01 -1.521521359682083130e-01 -1.354646682739257812e-01
2.511414289474487305e-01 -2.355698049068450928e-01 -1.952611058950424194e-01 1.852949410676956177e-01 -2.723318934440612793e-01 -1.162604615092277527e-01 3.630488216876983643e-01 7.677811980247497559e-01
2.765593118965625763e-02 1.301274597644805908e-01 2.500044107437133789e-01 -1.853432320058345795e-02 -6.059834361076354980e-01 -4.848662614822387695e-01 5.614715814590454102e-01 4.352802410721778870e-02
2.747388482093811035e-01 1.698554456233978271e-01 -7.885769009590148926e-01 -2.482876330614089966e-01 -2.028844654560089111e-01 -1.457853615283966064e-01 2.751916348934173584e-01 -2.720694243907928467e-01
3.127435147762298584e-01 -3.322977125644683838e-01 -3.379798531532287598e-01 4.879406392574310303e-01 -4.894799366593360901e-02 -1.801137924194335938e-01 6.331656575202941895e-01 -6.097257509827613831e-02
2.578298151493072510e-01 2.362923771142959595e-01 -6.170099973678588867e-01 3.926476836204528809e-01 1.254139691591262817e-01 -5.095796585083007812e-01 -1.217696145176887512e-01 2.293213903903961182e-01
-9.371018409729003906e-02 6.106866598129272461e-01 -1.483168751001358032e-01 -1.489894837141036987e-02 -1.054081991314888000e-01 -2.564101219177246094e-01 6.275186538696289062e-01 3.541519939899444580e-01
1.280211657285690308e-01 -4.604635760188102722e-02 -2.698160111904144287e-01 3.022501617670059204e-02 -3.274169564247131348e-01 1.639510691165924072e-01 4.249057769775390625e-01 7.701619267463684082e-01
1.929154247045516968e-02 1.540152728557586670e-01 2.422635406255722046e-01 -2.111965119838714600e-01 -3.095309138298034668e-01 -1.738554984331130981e-01 8.066033720970153809e-01 3.097862601280212402e-01
1.569023579359054565e-01 5.147418007254600525e-02 -8.504380583763122559e-01 2.905928492546081543e-01 -7.956897467374801636e-02 -1.609819978475570679e-01 2.795234136283397675e-02 3.633390367031097412e-01
-1.586986472830176353e-03 3.405948579311370850e-01 -4.735626578330993652e-01 2.979201674461364746e-01 -6.717315316200256348e-01 1.833195090293884277e-01 2.665255069732666016e-01 1.229201704263687134e-01
4.426027536392211914e-01 3.623400926589965820e-01 1.357596218585968018e-01 5.487140268087387085e-02 2.674660682678222656e-01 -2.299278378486633301e-01 4.812488555908203125e-01 5.434759855270385742e-01
4.508459195494651794e-02 -2.273427248001098633e-01 -5.939885377883911133e-01 2.737580537796020508e-01 -1.798282116651535034e-01 -3.132671415805816650e-01 2.493306845426559448e-01 5.708559751510620117e-01
-1.690318435430526733e-01 2.030097246170043945e-01 7.587157888337969780e-04 1.439756155014038086e-01 -6.754965782165527344e-01 -2.596316635608673096e-01 6.025782823562622070e-01 1.506019532680511475e-01
3.077800571918487549e-01 2.165374606847763062e-01 -5.615566372871398926e-01 3.984035551548004150e-01 1.748675405979156494e-01 -5.456836223602294922e-01 -1.100897267460823059e-01 2.093864530324935913e-01
3.240670561790466309e-01 3.194515705108642578e-01 1.994522660970687866e-01 -9.011819958686828613e-02 -6.871927976608276367e-01 -3.863415122032165527e-01 3.154901266098022461e-01 1.549226939678192139e-01
1.422515660524368286e-01 3.876004219055175781e-01 -3.904744684696197510e-01 -1.614164561033248901e-01 -2.451313436031341553e-01 -5.150741338729858398e-01 3.890926241874694824e-01 -4.173977077007293701e-01
5.018581822514533997e-02 4.224816858768463135e-01 -6.949590146541595459e-02 -4.521878957748413086e-01 -4.295249581336975098e-01 1.352001875638961792e-01 5.943541526794433594e-01 2.316451817750930786e-01
4.267427921295166016e-01 -2.692235708236694336e-01 -5.852897763252258301e-01 -5.299440771341323853e-02 -2.889008224010467529e-01 -2.280603200197219849e-01 3.401775956153869629e-01 -3.857989609241485596e-01
2.787320315837860107e-01 1.751319169998168945e-01 3.513026535511016846e-01 -1.648331135511398315e-01 -3.438229262828826904e-01 -4.163034558296203613e-01 5.149396061897277832e-01 4.293810725212097168e-01
8.559426665306091309e-01 2.771637737751007080e-01 -2.715662121772766113e-02 -3.163070678710937500e-01 -1.390811204910278320e-01 -2.556196451187133789e-01 6.428026407957077026e-02 -3.062239289283752441e-02
5.825949311256408691e-01 2.478889226913452148e-01 3.697977587580680847e-02 4.539236724376678467e-01 -3.478714823722839355e-01 -5.190423130989074707e-01 2.538907527923583984e-02 2.561060898005962372e-02
7.310915589332580566e-01 1.091349497437477112e-01 -2.711899280548095703e-01 -3.958222866058349609e-01 -2.167413681745529175e-01 2.265994101762771606e-01 7.342565059661865234e-02 3.459190726280212402e-01
1.777877062559127808e-01 1.906722784042358398e-01 -4.280239343643188477e-01 5.800010561943054199e-01 -4.914814829826354980e-01 1.953854858875274658e-01 2.690527141094207764e-01 2.455834150314331055e-01
-4.918790608644485474e-02 -9.905154258012771606e-02 -5.810612440109252930e-01 -1.656837463378906250e-01 -2.891187556087970734e-02 7.550041377544403076e-02 5.972520112991333008e-01 5.093525648117065430e-01
1.755829006433486938e-01 4.870427250862121582e-01 -6.754251569509506226e-02 -4.041289389133453369e-01 -3.299759924411773682e-01 3.174571394920349121e-01 5.083047747611999512e-01 3.099046349525451660e-01
4.033532738685607910e-01 7.758331950753927231e-03 2.991916239261627197e-01 2.101072482764720917e-02 -2.114655971527099609e-01 -1.602725982666015625e-01 6.176960468292236328e-01 5.434477925300598145e-01
3.275068104267120361e-01 -2.649668157100677490e-01 -4.294071495532989502e-01 5.334426760673522949e-01 -9.701462090015411377e-02 -6.825818866491317749e-02 5.629322528839111328e-01 -1.503880620002746582e-01
6.184605881571769714e-02 2.375196069478988647e-01 -2.032644599676132202e-01 -1.696189492940902710e-01 2.695444822311401367e-01 -3.413859903812408447e-01 4.449512362480163574e-01 6.946164369583129883e-01
1.920500546693801880e-01 3.420314192771911621e-01 3.482063412666320801e-01 1.069267168641090393e-01 -1.337693929672241211e-01 -2.688256800174713135e-01 6.085882186889648438e-01 5.029008388519287109e-01
3.751105666160583496e-01 4.743396043777465820e-01 3.026543855667114258e-01 1.906583458185195923e-01 -3.940862417221069336e-01 -3.901463374495506287e-02 4.524611234664916992e-01 3.805213272571563721e-01
-4.044998064637184143e-02 5.079377889633178711e-01 -4.377680420875549316e-01 -3.995537459850311279e-01 4.215039312839508057e-02 -7.426665164530277252e-03 4.882074892520904541e-01 3.858763277530670166e-01
4.864414334297180176e-01 6.278622895479202271e-02 -6.653065681457519531e-01 -2.119894698262214661e-02 -5.526015534996986389e-02 -3.687129616737365723e-01 1.725541651248931885e-01 -3.841518461704254150e-01
3.631196916103363037e-01 4.253796339035034180e-01 -5.663205385208129883e-01 4.598221182823181152e-01 -2.622898221015930176e-01 -1.122372150421142578e-01 -2.041459381580352783e-01 1.788073927164077759e-01
3.905047178268432617e-01 9.437556564807891846e-02 -8.035846948623657227e-01 -2.622590661048889160e-01 -1.003218963742256165e-01 -1.065046340227127075e-01 2.080273777246475220e-01 -2.436968088150024414e-01
5.310499072074890137e-01 -2.266995757818222046e-01 -4.340094625949859619e-01 2.065224498510360718e-01 -1.179128661751747131e-01 -9.225494577549397945e-04 5.780027508735656738e-01 -2.959497570991516113e-01
4.241325855255126953e-01 9.029582887887954712e-02 4.029408395290374756e-01 -1.618610471487045288e-01 -5.109441280364990234e-01 -3.433018624782562256e-01 4.873317778110504150e-01 8.357880264520645142e-02
3.267914056777954102e-01 2.606392800807952881e-01 1.640389561653137207e-01 4.105417430400848389e-01 5.484495311975479126e-02 -1.401044428348541260e-01 4.904353618621826172e-01 6.055222153663635254e-01
1.814871728420257568e-01 2.616255581378936768e-01 2.611809968948364258e-01 2.638303935527801514e-01 -7.038506269454956055e-01 -1.313425898551940918e-01 4.978249669075012207e-01 1.750260405242443085e-02
2.937100827693939209e-01 6.760562658309936523e-01 8.843790739774703979e-02 5.552704930305480957e-01 -1.041334196925163269e-01 4.568902309983968735e-03 3.119731247425079346e-01 1.798440068960189819e-01
3.204489350318908691e-01 2.919744253158569336e-01 -3.896394371986389160e-01 -1.012554690241813660e-01 -3.967442810535430908e-01 -3.079951703548431396e-01 3.488285839557647705e-01 -5.253984332084655762e-01
7.544978260993957520e-01 2.975063621997833252e-01 2.259021252393722534e-01 2.162167131900787354e-01 -3.200453519821166992e-01 -2.396810650825500488e-01 2.097954750061035156e-01 2.013742178678512573e-01
3.739192485809326172e-01 -6.262775510549545288e-02 -3.679228127002716064e-01 1.577041000127792358e-01 -4.469063282012939453e-01 5.126728415489196777e-01 3.599090874195098877e-01 3.223834633827209473e-01
3.739326000213623047e-01 -1.784565597772598267e-01 9.727704524993896484e-02 -1.534568220376968384e-01 -3.375051617622375488e-01 -7.787325382232666016e-01 1.417499929666519165e-01 2.342836111783981323e-01
-1.049049943685531616e-01 2.336412221193313599e-01 -1.053228974342346191e-01 3.132313191890716553e-01 -7.088763117790222168e-01 -4.512146487832069397e-02 5.639604330062866211e-01 5.105924606323242188e-02
-3.864847356453537941e-03 5.650750547647476196e-02 1.379096359014511108e-01 8.404175937175750732e-02 -7.128162384033203125e-01 -3.543690145015716553e-01 5.632985830307006836e-01 1.404293477535247803e-01
4.538419246673583984e-01 3.294008672237396240e-01 3.804196119308471680e-01 1.621997207403182983e-01 -3.467333316802978516e-01 -4.086844921112060547e-01 3.904890716075897217e-01 2.734339237213134766e-01
9.034027457237243652e-01 7.671696692705154419e-02 -4.740152508020401001e-02 -7.688365131616592407e-02 -3.197281062602996826e-01 -1.105529516935348511e-01 -2.327368967235088348e-02 2.341595590114593506e-01
5.062938332557678223e-01 -9.450998902320861816e-02 -5.785617232322692871e-01 1.765392869710922241e-01 -4.279513061046600342e-01 8.579909056425094604e-02 2.330128252506256104e-01 -3.521874845027923584e-01
3.859111964702606201e-01 -1.249992921948432922e-01 -5.192477107048034668e-01 7.598326355218887329e-02 -6.292137503623962402e-01 3.495548367500305176e-01 1.638651192188262939e-01 1.229060962796211243e-01
-6.163375452160835266e-02 2.531136572360992432e-01 -7.847192287445068359e-01 1.707036346197128296e-01 9.175569564104080200e-02 -4.084489643573760986e-01 1.921052187681198120e-01 2.739651203155517578e-01
-1.862962394952774048e-01 5.402687191963195801e-01 -2.220182716846466064e-01 2.087048143148422241e-01 -3.292846679687500000e-02 -4.165968298912048340e-01 6.369846463203430176e-01 -1.291359588503837585e-02
3.365471959114074707e-01 -2.892233431339263916e-01 -4.238584041595458984e-01 3.837474882602691650e-01 -4.470176994800567627e-02 -1.649206131696701050e-01 6.496206521987915039e-01 -1.579991132020950317e-01
3.106767535209655762e-01 -1.363694816827774048e-01 -3.243430256843566895e-01 2.051790356636047363e-01 -1.520095020532608032e-01 1.234355643391609192e-01 3.659432232379913330e-01 7.518835067749023438e-01
6.215583160519599915e-02 -7.435692846775054932e-02 1.135835796594619751e-01 -9.860607236623764038e-02 -2.336086928844451904e-01 -1.057923138141632080e-01 7.288394570350646973e-01 6.091071963310241699e-01
9.507908672094345093e-02 3.933205604553222656e-01 2.882231771945953369e-01 -1.387498229742050171e-01 -2.277436107397079468e-01 -1.694196462631225586e-01 7.038657069206237793e-01 3.974138498306274414e-01
5.296389460563659668e-01 5.941390991210937500e-01 -4.692156985402107239e-02 5.733371973037719727e-01 -1.481266170740127563e-01 4.857839643955230713e-02 9.512751549482345581e-02 4.704629629850387573e-02
-1.062981113791465759e-01 1.426579952239990234e-01 7.079839706420898438e-02 2.546980082988739014e-01 -6.535186171531677246e-01 -3.596275448799133301e-01 5.739213228225708008e-01 1.125245317816734314e-01
3.806692063808441162e-01 -2.672910988330841064e-01 -4.325067996978759766e-01 4.869731664657592773e-01 -3.641679883003234863e-02 -1.359579116106033325e-01 5.630283355712890625e-01 -1.504320800304412842e-01
4.898270070552825928e-01 2.565629184246063232e-01 -1.219895109534263611e-01 -1.277652918361127377e-03 -5.527834892272949219e-01 -5.682536959648132324e-01 -1.745401024818420410e-01 -1.428837776184082031e-01
1.529738754034042358e-01 5.222947001457214355e-01 -1.958487033843994141e-01 -5.529896020889282227e-01 -2.868474423885345459e-01 2.089362442493438721e-01 4.027155339717864990e-01 2.674646675586700439e-01
-8.331524580717086792e-02 4.584847986698150635e-01 -4.317469298839569092e-01 -1.863750070333480835e-01 -6.858405470848083496e-01 2.885307185351848602e-02 1.963383406400680542e-01 2.279267460107803345e-01
2.697902023792266846e-01 5.020906329154968262e-01 9.274730831384658813e-02 9.635324589908123016e-03 -2.016580849885940552e-01 -6.093780994415283203e-01 3.994159772992134094e-02 5.028125643730163574e-01
3.034313917160034180e-01 2.002530172467231750e-02 -3.877973854541778564e-01 3.601425290107727051e-01 -6.215664744377136230e-01 3.489218056201934814e-01 2.656022906303405762e-01 2.209137082099914551e-01
2.159472787752747536e-03 5.829412937164306641e-01 -3.413090109825134277e-02 -4.800136387348175049e-01 -3.468114137649536133e-01 -2.081706672906875610e-01 4.272871613502502441e-01 2.870699465274810791e-01
4.449264407157897949e-01 -7.654289947822690010e-04 1.983865397050976753e-03 5.507099032402038574e-01 -1.023881137371063232e-01 4.718391224741935730e-03 3.772823810577392578e-01 5.881382822990417480e-01
5.278460979461669922e-01 -1.483958810567855835e-01 -5.410355925559997559e-01 1.142773404717445374e-01 -4.290875494480133057e-01 4.653497412800788879e-02 2.873224914073944092e-01 -3.531890809535980225e-01
2.275857031345367432e-01 1.301960945129394531e-01 -3.441732227802276611e-01 3.990236222743988037e-01 -6.472175717353820801e-01 3.182297348976135254e-01 2.660669684410095215e-01 2.502523660659790039e-01
-7.125929743051528931e-02 4.027182757854461670e-01 -3.764697015285491943e-01 3.499202728271484375e-01 -5.700331926345825195e-01 2.164913862943649292e-01 4.433470666408538818e-01 1.426449976861476898e-02
2.434379160404205322e-01 -3.104532063007354736e-01 -3.306746780872344971e-01 2.804027795791625977e-01 -7.516998797655105591e-02 6.318212300539016724e-02 8.041107058525085449e-01 1.220656279474496841e-02
2.309825737029314041e-03 -3.786888122558593750e-01 -1.571347117424011230e-01 -7.910775393247604370e-02 -1.848354041576385498e-01 -6.545472145080566406e-01 4.756569564342498779e-01 3.698571920394897461e-01
1.732987463474273682e-01 3.062133193016052246e-01 -6.069123148918151855e-01 4.331988990306854248e-01 -5.345994830131530762e-01 1.445509195327758789e-01 2.626692876219749451e-02 1.132058054208755493e-01
2.758255600929260254e-01 7.243984341621398926e-01 -1.164599433541297913e-01 3.638882935047149658e-01 -3.264791071414947510e-01 -1.544411033391952515e-01 1.196947228163480759e-02 3.501508533954620361e-01
-7.204096019268035889e-02 9.393473155796527863e-03 -7.779433131217956543e-01 2.159619331359863281e-01 5.076342448592185974e-02 -3.076601028442382812e-01 2.573593556880950928e-01 4.235812425613403320e-01
2.750154733657836914e-01 -4.222600758075714111e-01 -1.581345647573471069e-01 1.040060371160507202e-01 -1.962945461273193359e-01 1.726743578910827637e-02 8.185902833938598633e-01 -3.632197156548500061e-02
3.068097531795501709e-01 5.851060152053833008e-01 1.444564461708068848e-01 -8.764728158712387085e-02 -6.193519830703735352e-01 -2.720507979393005371e-01 1.038185283541679382e-01 2.580354213714599609e-01
3.701603710651397705e-01 4.345481097698211670e-01 -3.545770347118377686e-01 -2.037121802568435669e-01 -5.262807011604309082e-01 -3.604858517646789551e-01 -2.917111515998840332e-01 1.221021488308906555e-01
-2.772505879402160645e-01 1.645902544260025024e-01 -1.125823110342025757e-01 8.586240559816360474e-02 -5.429689288139343262e-01 -2.661052048206329346e-01 5.930207371711730957e-01 3.983642458915710449e-01
-1.615500003099441528e-01 4.619661867618560791e-01 -1.849405765533447266e-01 -8.964678645133972168e-02 -6.282875537872314453e-01 -2.084918320178985596e-01 5.291696786880493164e-01 -3.829329973086714745e-03
-1.235410124063491821e-01 3.510119020938873291e-02 -3.917764425277709961e-01 2.093042582273483276e-01 1.459100693464279175e-01 -7.551628351211547852e-02 6.115410327911376953e-01 6.206719875335693359e-01
1.214955523610115051e-01 -3.348627686500549316e-01 -1.524445414543151855e-01 -1.465279310941696167e-01 -2.009043842554092407e-01 -6.745268106460571289e-01 3.541158139705657959e-01 4.556851983070373535e-01
3.659233450889587402e-01 -2.595491111278533936e-01 -3.413316905498504639e-01 2.694373130798339844e-01 -1.654905974864959717e-01 -1.033387184143066406e-01 7.049646973609924316e-01 -2.731103301048278809e-01
2.137982696294784546e-01 2.432414740324020386e-01 -3.174979388713836670e-01 4.977422654628753662e-01 -1.938567459583282471e-01 -1.322868764400482178e-01 7.104045152664184570e-02 6.974556446075439453e-01
-1.285430043935775757e-01 -1.992741078138351440e-01 -5.352175608277320862e-02 -4.602119699120521545e-02 -2.400534898042678833e-01 -6.460089683532714844e-01 5.088343620300292969e-01 4.526791870594024658e-01
1.000458374619483948e-01 1.082039028406143188e-01 -6.483278870582580566e-01 1.069926768541336060e-01 -1.408849004656076431e-02 -5.730344057083129883e-01 4.037955403327941895e-01 -2.342830002307891846e-01
3.522761762142181396e-01 1.704007685184478760e-01 1.924958638846874237e-02 -3.683224022388458252e-01 -1.364456862211227417e-01 -6.728532314300537109e-01 8.385901898145675659e-02 4.821327328681945801e-01
3.510045111179351807e-01 -3.376596868038177490e-01 -3.802875578403472900e-01 3.883767724037170410e-01 -5.242374911904335022e-02 -5.962187796831130981e-02 6.770114302635192871e-01 -5.175909399986267090e-02
3.656353652477264404e-01 4.819512963294982910e-01 -5.434581637382507324e-01 -3.488746583461761475e-01 -3.398922085762023926e-01 -9.377210587263107300e-02 -2.601564228534698486e-01 1.580251604318618774e-01
3.446859121322631836e-01 -4.686382710933685303e-01 -3.051203191280364990e-01 7.198792695999145508e-02 -1.242092996835708618e-01 -1.117534041404724121e-01 7.313776612281799316e-01 -2.142592519521713257e-02
2.768123745918273926e-01 -1.547796279191970825e-01 2.757627330720424652e-02 3.989216089248657227e-01 -8.496484719216823578e-03 -3.862255215644836426e-01 4.898793399333953857e-01 5.918573141098022461e-01
6.534512042999267578e-01 -1.641943901777267456e-01 2.533339560031890869e-01 -1.272470876574516296e-02 -3.167149424552917480e-01 -2.714128792285919189e-01 2.902950942516326904e-01 4.727124869823455811e-01
7.785995304584503174e-02 3.094250559806823730e-01 -5.006797984242439270e-02 -4.765732288360595703e-01 -1.792208701372146606e-01 -6.430456042289733887e-01 1.607718914747238159e-01 4.439479708671569824e-01
7.363637089729309082e-01 2.471932023763656616e-01 -5.211536213755607605e-02 5.636377930641174316e-01 -2.382234930992126465e-01 -1.027922928333282471e-01 7.499437034130096436e-02 5.761706084012985229e-02
3.006277680397033691e-01 -2.101708054542541504e-01 -3.571684956550598145e-01 3.264079689979553223e-01 -1.320982277393341064e-01 -1.789530068635940552e-01 7.089650034904479980e-01 -2.814859449863433838e-01
-2.494542486965656281e-02 4.448306262493133545e-01 1.606002748012542725e-01 5.610943958163261414e-02 -2.748206257820129395e-01 -7.527045011520385742e-01 3.606297373771667480e-01 2.045718207955360413e-02
5.434390306472778320e-01 -1.160589233040809631e-01 1.163271665573120117e-01 -1.318741738796234131e-01 -4.848304390907287598e-01 -2.438704073429107666e-01 1.520530432462692261e-01 5.853444337844848633e-01
8.037278056144714355e-02 2.716980576515197754e-01 -2.808172702789306641e-01 2.861239016056060791e-01 -7.032231092453002930e-01 2.541695833206176758e-01 3.081811666488647461e-01 3.238742351531982422e-01
5.014735460281372070e-01 2.622446119785308838e-01 6.183319911360740662e-02 5.100799724459648132e-02 3.363410234451293945e-01 -3.757345303893089294e-02 5.353647470474243164e-01 5.217034816741943359e-01
2.843340039253234863e-01 3.063790798187255859e-01 -7.382302284240722656e-01 -7.643647491931915283e-02 -2.706429958343505859e-01 2.632043883204460144e-02 -1.500085592269897461e-01 4.219204485416412354e-01
-2.765407264232635498e-01 1.253326535224914551e-01 -2.117111682891845703e-01 8.170441538095474243e-02 -5.883337259292602539e-01 -2.152274399995803833e-01 5.385668277740478516e-01 4.169006943702697754e-01
3.730514049530029297e-01 3.905570805072784424e-01 -1.085652709007263184e-01 -3.401964306831359863e-01 -6.655301451683044434e-01 -3.506566584110260010e-01 -3.412984684109687805e-02 -1.171435862779617310e-01
6.144084930419921875e-01 3.295107483863830566e-01 2.154822200536727905e-01 3.997803926467895508e-01 1.563352048397064209e-01 -7.244520634412765503e-02 4.626710116863250732e-01 2.528129220008850098e-01
1.832725703716278076e-01 2.294242084026336670e-01 -4.921013116836547852e-01 5.302876234054565430e-01 -2.489372342824935913e-01 -2.777940332889556885e-01 -6.008595228195190430e-02 4.976517558097839355e-01
-9.493020921945571899e-02 4.772043824195861816e-01 -3.134830892086029053e-01 -2.477793693542480469e-01 -6.698656082153320312e-01 -3.148912787437438965e-01 1.810071617364883423e-01 1.515184938907623291e-01
4.629255235195159912e-01 3.234449625015258789e-01 -1.409085839986801147e-01 -2.767519354820251465e-01 -3.461251556873321533e-01 -1.871941685676574707e-01 8.966106688603758812e-04 6.555846929550170898e-01
3.968351781368255615e-01 2.992019355297088623e-01 -4.487579762935638428e-01 3.300545215606689453e-01 -5.313920974731445312e-02 -4.092929065227508545e-01 -1.645365059375762939e-01 4.952409267425537109e-01
2.677558362483978271e-01 3.322090208530426025e-01 -4.133068621158599854e-01 5.795361995697021484e-01 -1.495765894651412964e-01 -2.352108806371688843e-01 -7.861820608377456665e-02 4.768449664115905762e-01
7.841946184635162354e-02 1.494586700573563576e-03 5.482246354222297668e-02 4.644375666975975037e-02 -1.328981369733810425e-01 -8.402971029281616211e-01 2.737043499946594238e-01 4.359021484851837158e-01
-1.093581244349479675e-01 3.751168027520179749e-02 5.294023454189300537e-02 6.986228376626968384e-02 -6.845121383666992188e-01 -4.108445048332214355e-01 5.731656551361083984e-01 1.143736243247985840e-01
1.228187829256057739e-01 3.065038025379180908e-01 -4.468028247356414795e-01 3.712031543254852295e-01 -3.704912215471267700e-02 1.321502178907394409e-01 6.757155656814575195e-01 -2.794970273971557617e-01
4.147019982337951660e-01 3.717077970504760742e-01 -6.922822594642639160e-01 -2.922695279121398926e-01 -2.139499336481094360e-01 1.225875020027160645e-01 -1.601085811853408813e-01 1.968307495117187500e-01
2.027829140424728394e-01 1.505726575851440430e-01 1.806988418102264404e-01 2.227127403020858765e-01 -7.906536459922790527e-01 -1.589135080575942993e-01 4.131481647491455078e-01 1.813170313835144043e-01
3.094521760940551758e-01 1.090944707393646240e-01 -5.354455709457397461e-01 3.772670924663543701e-01 -3.261986076831817627e-01 -1.718021184206008911e-01 -1.888218820095062256e-01 5.401203632354736328e-01
4.779650568962097168e-01 1.679981648921966553e-01 6.986176222562789917e-02 -7.464482635259628296e-02 -4.482977688312530518e-01 -6.627795696258544922e-01 2.819720208644866943e-01 1.145326793193817139e-01
-1.064489483833312988e-01 3.724016845226287842e-01 -4.730916917324066162e-01 3.606076240539550781e-01 -4.871820211410522461e-01 -1.325910091400146484e-01 4.511109888553619385e-01 -1.941759139299392700e-01
2.513300180435180664e-01 6.189012899994850159e-02 -5.244499444961547852e-01 3.302201926708221436e-01 -9.301055222749710083e-02 1.244042590260505676e-01 6.540766358375549316e-01 -3.113936185836791992e-01
6.995126605033874512e-01 -2.080222070217132568e-01 1.858575791120529175e-01 3.581739366054534912e-01 -4.021483361721038818e-01 -7.799904793500900269e-02 3.147887289524078369e-01 1.941086351871490479e-01
6.351716518402099609e-01 4.349999502301216125e-02 1.007054746150970459e-01 -1.647550910711288452e-01 -1.541461795568466187e-01 3.294467926025390625e-01 4.495101869106292725e-01 4.722533226013183594e-01
-9.084862470626831055e-02 4.356357157230377197e-01 -3.372935056686401367e-01 1.425525546073913574e-01 -7.272068262100219727e-01 -2.414809018373489380e-01 2.106851190328598022e-01 1.906535029411315918e-01
7.196981906890869141e-01 3.166019618511199951e-01 -6.707946211099624634e-02 -2.304427027702331543e-01 1.017908900976181030e-01 -5.261057019233703613e-01 1.240775808691978455e-01 -1.471407562494277954e-01
6.273307800292968750e-01 4.563373625278472900e-01 9.105303883552551270e-02 3.600067496299743652e-01 1.525529474020004272e-01 -2.494529932737350464e-01 2.119208872318267822e-01 3.604264259338378906e-01
1.502070277929306030e-01 -5.001184716820716858e-02 2.579740881919860840e-01 -1.735379993915557861e-01 -5.902016162872314453e-01 -3.844595551490783691e-01 5.910235643386840820e-01 1.811485588550567627e-01
3.699519932270050049e-01 -1.389907151460647583e-01 -2.037508785724639893e-01 1.744086146354675293e-01 -1.613150835037231445e-01 3.919366002082824707e-01 5.006818175315856934e-01 5.844358205795288086e-01
-8.165654540061950684e-02 1.395194530487060547e-01 -7.961772084236145020e-01 -2.384669184684753418e-01 1.032668948173522949e-01 -2.465932518243789673e-01 3.859976828098297119e-01 2.502710223197937012e-01
4.202857613563537598e-01 4.794764220714569092e-01 1.753614097833633423e-01 1.875158101320266724e-01 -6.280299425125122070e-01 -1.163232252001762390e-01 1.865004897117614746e-01 2.912271916866302490e-01
5.192095041275024414e-01 5.590600967407226562e-01 1.862444132566452026e-01 4.875433743000030518e-01 -1.252173632383346558e-01 -5.616880953311920166e-03 3.323530256748199463e-01 1.389896422624588013e-01
2.771441638469696045e-01 5.777940154075622559e-01 -4.327458143234252930e-01 -3.505977988243103027e-01 -4.150862693786621094e-01 -7.777284830808639526e-02 -1.462889760732650757e-01 2.818005681037902832e-01
8.226109668612480164e-03 2.018431574106216431e-01 -6.932879984378814697e-02 -3.946590423583984375e-01 -2.505587339401245117e-01 1.400857567787170410e-01 7.589184641838073730e-01 3.745244443416595459e-01
-2.400617301464080811e-01 4.392561614513397217e-01 -3.629845976829528809e-01 1.716951578855514526e-01 -6.392211467027664185e-02 -1.686343699693679810e-01 6.604560613632202148e-01 3.456321358680725098e-01
-1.702900528907775879e-01 4.234466254711151123e-01 -3.309640586376190186e-01 -1.450887024402618408e-01 -5.414142608642578125e-01 -2.457856535911560059e-01 3.206691145896911621e-01 4.524796307086944580e-01
2.069093286991119385e-01 4.475593268871307373e-01 -4.498508274555206299e-01 4.295251369476318359e-01 -2.006323784589767456e-01 -4.722671210765838623e-01 -1.650005728006362915e-01 2.819694578647613525e-01
2.890083491802215576e-01 -1.007005721330642700e-01 -2.128678113222122192e-01 4.395211637020111084e-01 -2.069712877273559570e-01 -1.956056058406829834e-01 6.832299828529357910e-01 -3.463238179683685303e-01
4.924127459526062012e-02 5.194304585456848145e-01 2.329229563474655151e-01 2.586881816387176514e-01 -1.586201786994934082e-01 -6.182704567909240723e-01 4.392061233520507812e-01 7.920760661363601685e-02
-1.568300276994705200e-01 1.944660544395446777e-01 -4.826902225613594055e-02 1.272572576999664307e-02 -6.486057043075561523e-01 -2.766322903335094452e-02 6.171408295631408691e-01 3.643871545791625977e-01
4.124031364917755127e-01 -3.198156654834747314e-01 -5.253441333770751953e-01 1.023389026522636414e-01 -3.081974685192108154e-01 -1.526753697544336319e-02 5.375563502311706543e-01 -2.387391179800033569e-01
1.761928200721740723e-01 2.192062735557556152e-01 -2.566048502922058105e-02 -1.254339665174484253e-01 -7.838682532310485840e-01 -5.149639248847961426e-01 1.468500196933746338e-01 -5.753521248698234558e-02
5.966380834579467773e-01 2.546622455120086670e-01 -3.059200644493103027e-01 6.248968839645385742e-01 -2.502914965152740479e-01 1.795715689659118652e-01 -1.068794634193181992e-02 -8.994186297059059143e-03
-7.298717740923166275e-03 4.585010111331939697e-01 -2.433111332356929779e-02 -3.422181904315948486e-01 -4.739142358303070068e-01 -8.275703876279294491e-04 5.687202811241149902e-01 3.521081507205963135e-01
6.693510413169860840e-01 -7.578440010547637939e-02 -2.532493174076080322e-01 8.981545269489288330e-02 -3.293813765048980713e-02 -3.594905436038970947e-01 -2.803251892328262329e-02 5.855933427810668945e-01
5.626630783081054688e-01 -7.974658161401748657e-02 -7.049084305763244629e-01 5.356670171022415161e-02 -2.394572496414184570e-01 -5.919297109358012676e-04 1.567587554454803467e-01 -3.088233768939971924e-01
1.789540052413940430e-02 1.970933377742767334e-01 6.728304177522659302e-02 -5.402745306491851807e-02 -5.986490249633789062e-01 -4.234442114830017090e-01 5.994344353675842285e-01 2.374466061592102051e-01
-2.782315947115421295e-02 2.344173043966293335e-01 6.767804175615310669e-02 -3.148686587810516357e-01 -3.513544797897338867e-01 -4.450721144676208496e-01 5.519772171974182129e-01 4.629619717597961426e-01
1.611606925725936890e-01 -1.234017894603312016e-03 -3.708836436271667480e-01 4.214715957641601562e-01 -8.019682019948959351e-02 -3.489043712615966797e-01 6.459268331527709961e-01 -3.368165791034698486e-01
3.981499969959259033e-01 -2.599278092384338379e-01 -3.489415049552917480e-01 2.333107292652130127e-01 -3.873784244060516357e-01 1.044555008411407471e-01 6.145332455635070801e-01 -2.430966943502426147e-01
3.449144959449768066e-01 -4.929232969880104065e-02 -6.833317875862121582e-02 2.674489617347717285e-01 1.974272429943084717e-01 -1.341310441493988037e-01 4.610577225685119629e-01 7.299746870994567871e-01
4.494038522243499756e-01 -4.505795240402221680e-01 -4.139051437377929688e-01 3.236747682094573975e-01 -2.251155078411102295e-01 5.961189046502113342e-02 5.144895911216735840e-01 1.215660362504422665e-03
6.078857183456420898e-02 2.254173308610916138e-01 -6.332388520240783691e-01 -4.996759891510009766e-01 9.316483885049819946e-02 -1.962471306324005127e-01 3.742518424987792969e-01 3.279741406440734863e-01
3.397351205348968506e-01 1.290597319602966309e-01 1.608028411865234375e-01 4.343018308281898499e-02 -3.120106160640716553e-01 -8.198949694633483887e-01 2.420093268156051636e-01 1.096950471401214600e-01
2.535037696361541748e-01 2.220376580953598022e-01 -8.031843900680541992e-01 -6.937103718519210815e-02 -1.676459163427352905e-01 2.577880620956420898e-01 4.068005084991455078e-02 3.745700418949127197e-01
-1.332877576351165771e-01 3.302795886993408203e-01 -3.248925209045410156e-01 2.440261989831924438e-01 -9.042398631572723389e-02 -3.670074939727783203e-01 7.244042158126831055e-01 -2.010307908058166504e-01
1.412126868963241577e-01 2.067320346832275391e-01 -2.697585523128509521e-01 4.376995861530303955e-01 -6.541231870651245117e-01 2.460620701313018799e-01 3.416779339313507080e-01 2.603896558284759521e-01
-1.268124133348464966e-01 -1.479711085557937622e-01 -1.031232848763465881e-01 9.333170205354690552e-02 -3.340708911418914795e-01 -6.391070485115051270e-01 4.469633400440216064e-01 4.720600247383117676e-01
5.878001451492309570e-01 -1.552344262599945068e-01 -7.095963358879089355e-01 8.886285871267318726e-02 -8.286441862583160400e-02 5.078235641121864319e-02 2.445831298828125000e-01 -2.229425758123397827e-01
-3.601122647523880005e-02 4.252783954143524170e-01 -6.137654781341552734e-01 -2.751190960407257080e-01 -5.831031799316406250e-01 -8.729542046785354614e-02 4.094326402992010117e-03 1.334025710821151733e-01
5.314362049102783203e-01 -9.137934446334838867e-02 -3.254725039005279541e-01 4.144175946712493896e-01 -4.459165036678314209e-01 3.934457302093505859e-01 2.732797265052795410e-01 5.681794509291648865e-02
-1.769327223300933838e-01 3.319168388843536377e-01 -2.008660882711410522e-01 -2.695796191692352295e-01 -3.372672796249389648e-01 -5.318335890769958496e-01 3.474559187889099121e-01 4.776858687400817871e-01
-1.412309110164642334e-01 1.991668045520782471e-01 -6.105554699897766113e-01 2.887977361679077148e-01 -2.455145567655563354e-01 -4.144749343395233154e-01 4.635199606418609619e-01 -1.930980235338211060e-01
-6.230260059237480164e-02 1.348745375871658325e-01 6.675842404365539551e-02 1.385577470064163208e-01 -6.551812291145324707e-01 -2.432076930999755859e-01 6.812822818756103516e-01 4.140478372573852539e-02
6.134002804756164551e-01 1.071959659457206726e-01 -1.367232501506805420e-01 -4.223976731300354004e-01 -6.622732430696487427e-02 1.546530276536941528e-01 2.579677999019622803e-01 5.659373402595520020e-01
6.550278067588806152e-01 5.981988087296485901e-02 6.711471080780029297e-02 3.532085940241813660e-02 2.057873159646987915e-01 -2.718667387962341309e-01 4.018938839435577393e-01 5.327566266059875488e-01
-2.531430870294570923e-02 4.536632299423217773e-01 -1.075690537691116333e-01 -3.963329195976257324e-01 -5.779147148132324219e-01 6.644976790994405746e-03 4.890148937702178955e-01 2.274484783411026001e-01
-4.374424368143081665e-02 2.366065680980682373e-01 -4.390326440334320068e-01 4.000443518161773682e-01 -1.190751269459724426e-01 -4.034656882286071777e-01 5.904609560966491699e-01 -2.524101138114929199e-01
1.774655580520629883e-01 6.153850555419921875e-01 3.018527477979660034e-02 1.797713190317153931e-01 -5.171984434127807617e-01 8.172378689050674438e-02 2.451075017452239990e-01 4.715164005756378174e-01
-6.749300658702850342e-02 4.534331560134887695e-01 -1.211015805602073669e-01 4.540981352329254150e-02 -6.983836293220520020e-01 -2.979122400283813477e-01 4.324401021003723145e-01 -9.808061271905899048e-02
2.956941723823547363e-01 2.370299249887466431e-01 3.099429304711520672e-04 -3.232540190219879150e-01 -6.405847072601318359e-01 -5.505782961845397949e-01 -6.378834135830402374e-03 1.958635300397872925e-01
6.612867116928100586e-01 -2.196208387613296509e-01 -2.135438323020935059e-01 1.619029790163040161e-01 -3.349536061286926270e-01 2.594269067049026489e-02 5.022318959236145020e-01 -2.784765064716339111e-01
3.293367624282836914e-01 1.941407620906829834e-01 -6.608364582061767578e-01 3.820643424987792969e-01 -2.742732167243957520e-01 1.912087388336658478e-02 -1.703197658061981201e-01 4.081278443336486816e-01
-2.699978649616241455e-01 3.122549951076507568e-01 -4.696512818336486816e-01 -1.324399858713150024e-01 -4.027757644653320312e-01 -1.279067546129226685e-01 4.325673878192901611e-01 4.751656353473663330e-01
2.029017508029937744e-01 1.243645772337913513e-01 -2.876320183277130127e-01 5.154114365577697754e-01 -1.107480525970458984e-01 -3.495923280715942383e-01 9.470529854297637939e-02 6.719629168510437012e-01
-1.385666579008102417e-01 1.586012542247772217e-01 4.893273115158081055e-02 4.602595418691635132e-02 -5.556316971778869629e-01 -3.629631996154785156e-01 6.532183885574340820e-01 2.897740900516510010e-01
6.168590784072875977e-01 -1.910203844308853149e-01 -3.596856892108917236e-01 2.201678901910781860e-01 -5.441222786903381348e-01 1.122326105833053589e-01 2.221570611000061035e-01 2.170929759740829468e-01
6.505834460258483887e-01 2.993868589401245117e-01 1.268295645713806152e-01 4.228180348873138428e-01 1.770269125699996948e-01 -1.206330135464668274e-01 3.667870163917541504e-01 3.344014585018157959e-01
3.553934991359710693e-01 2.873549759387969971e-01 -7.994986772537231445e-01 7.527215406298637390e-03 -2.534834146499633789e-01 -8.972796797752380371e-02 -2.418583780527114868e-01 1.451461315155029297e-01
3.603535592555999756e-01 -8.916182070970535278e-02 6.228178367018699646e-02 -3.005071878433227539e-01 -4.280855655670166016e-01 -7.138538956642150879e-01 1.037916019558906555e-01 2.537605464458465576e-01
1.986222863197326660e-01 3.311177492141723633e-01 -2.491599619388580322e-01 5.404515862464904785e-01 -2.266344577074050903e-01 -1.685367077589035034e-01 1.079620420932769775e-01 6.366460323333740234e-01
7.407415509223937988e-01 2.186666429042816162e-01 1.342268735170364380e-01 1.728288382291793823e-01 -4.179268777370452881e-01 -4.216670393943786621e-01 4.621261358261108398e-02 -3.160137683153152466e-02
1.054133325815200806e-01 2.508521378040313721e-01 3.378055393695831299e-01 1.385104656219482422e-01 -1.382922828197479248e-01 -5.058761239051818848e-01 6.468598842620849609e-01 3.149607777595520020e-01
1.777481287717819214e-01 -3.138611093163490295e-02 -6.669878363609313965e-01 4.319885671138763428e-01 -2.032639831304550171e-01 -1.897304952144622803e-01 5.393426865339279175e-02 5.056785941123962402e-01
1.381116211414337158e-01 3.305675461888313293e-03 -4.241163730621337891e-01 3.078560531139373779e-01 1.262346357107162476e-01 -5.721479058265686035e-01 5.479207038879394531e-01 -2.505171298980712891e-01
4.930014312267303467e-01 -2.276897579431533813e-01 -3.125513792037963867e-01 2.473471164703369141e-01 -4.902057945728302002e-01 2.310101240873336792e-01 2.509286105632781982e-01 4.354371428489685059e-01
4.925770312547683716e-02 -3.280832171440124512e-01 -5.568822473287582397e-02 -6.979858875274658203e-02 -8.298805356025695801e-02 -7.250180244445800781e-01 4.690620005130767822e-01 3.597285747528076172e-01
-1.919769048690795898e-01 3.526600599288940430e-01 -1.074089854955673218e-01 2.083730138838291168e-02 -5.074599385261535645e-01 -8.744856715202331543e-02 6.101185679435729980e-01 4.351980686187744141e-01
1.496636718511581421e-01 4.979892075061798096e-01 -5.853241682052612305e-01 -2.032231390476226807e-01 -5.023475289344787598e-01 -2.198420763015747070e-01 -2.680445834994316101e-02 2.104795277118682861e-01
1.587658375501632690e-01 2.769501507282257080e-01 4.050945043563842773e-01 1.378475874662399292e-01 -1.969203203916549683e-01 -3.418270349502563477e-01 7.282935380935668945e-01 1.701578348875045776e-01
-1.153339073061943054e-01 2.890023291110992432e-01 -4.661131799221038818e-01 3.961574137210845947e-01 -4.889765977859497070e-01 -1.155540868639945984e-01 4.919123947620391846e-01 -1.858624666929244995e-01
5.570518374443054199e-01 -1.205521821975708008e-01 -2.889293432235717773e-01 2.465395331382751465e-01 -1.064936518669128418e-01 -1.123836934566497803e-01 7.610130310058593750e-02 7.079097032546997070e-01
5.573786497116088867e-01 -2.063483446836471558e-01 -6.101674437522888184e-01 2.637616097927093506e-01 -1.875265389680862427e-01 -5.730220302939414978e-02 2.765653431415557861e-01 -2.998947203159332275e-01
2.786079645156860352e-01 -1.693326234817504883e-01 -7.709812521934509277e-01 -2.225112617015838623e-01 -1.464789360761642456e-01 -4.526516422629356384e-02 7.906335592269897461e-02 4.690681397914886475e-01
-3.103088438510894775e-01 3.597997128963470459e-01 -3.740133345127105713e-01 1.465342938899993896e-01 -1.567151993513107300e-01 -1.937327086925506592e-01 6.537322998046875000e-01 3.513353168964385986e-01
3.217955529689788818e-01 -1.866429001092910767e-01 2.184060402214527130e-02 -1.004548966884613037e-01 -3.822602629661560059e-01 -7.507916688919067383e-01 1.757296770811080933e-01 3.321926295757293701e-01
5.242904424667358398e-01 -2.444346435368061066e-02 7.777276635169982910e-02 -4.209409058094024658e-01 -4.982355237007141113e-01 -4.959229528903961182e-01 7.548228651285171509e-02 2.034851312637329102e-01
2.490529268980026245e-01 -2.381080090999603271e-01 -2.117227762937545776e-01 -2.398405410349369049e-02 -1.873382776975631714e-01 1.111603826284408569e-01 8.837390542030334473e-01 -8.618692308664321899e-02
3.393606841564178467e-01 6.013951897621154785e-01 2.633473575115203857e-01 -4.540581721812486649e-03 -5.862664580345153809e-01 -1.180179342627525330e-01 2.948285937309265137e-01 9.604772925376892090e-02
3.374010324478149414e-01 2.230136422440409660e-03 -1.389789432287216187e-01 4.949297755956649780e-02 -3.940937221050262451e-01 4.658680036664009094e-02 2.860411405563354492e-01 7.906270623207092285e-01
-6.688687205314636230e-02 3.425659537315368652e-01 -5.084335207939147949e-01 2.944910228252410889e-01 -6.136716008186340332e-01 1.632388830184936523e-01 3.567082583904266357e-01 4.964451864361763000e-02
1.456542313098907471e-01 -2.224135547876358032e-01 -3.191137611865997314e-01 -2.813664637506008148e-02 -1.979212164878845215e-01 1.702515333890914917e-01 5.205702185630798340e-01 6.982407569885253906e-01
7.500806450843811035e-02 -1.061849668622016907e-01 -2.955908477306365967e-01 2.630109786987304688e-01 -5.043839216232299805e-01 1.511017084121704102e-01 3.725508749485015869e-01 6.407190561294555664e-01
2.499817013740539551e-01 3.372277915477752686e-01 -6.974076032638549805e-01 4.262648820877075195e-01 -1.148867905139923096e-01 -1.223248988389968872e-01 -1.304056346416473389e-01 3.324747085571289062e-01
3.803023397922515869e-01 -4.620558023452758789e-01 -4.254929423332214355e-01 1.156004220247268677e-01 -7.539439946413040161e-02 -1.561185866594314575e-01 6.421672701835632324e-01 -7.092668116092681885e-02
3.522281944751739502e-01 5.259340405464172363e-01 -4.925447404384613037e-01 -2.141967266798019409e-01 -4.710353016853332520e-01 -8.964968472719192505e-02 -2.652173340320587158e-01 1.029388010501861572e-01
-1.904173046350479126e-01 2.991986274719238281e-01 -2.767761647701263428e-01 6.536628585308790207e-03 -5.998610258102416992e-01 -1.464418023824691772e-01 5.509968996047973633e-01 3.357048928737640381e-01
3.395243883132934570e-01 2.862054109573364258e-01 3.991512060165405273e-01 7.990485429763793945e-02 -2.072570174932479858e-01 -4.984013140201568604e-01 5.812443494796752930e-01 8.887440711259841919e-02
1.438560187816619873e-01 2.892493605613708496e-01 -3.693482875823974609e-01 -1.752533763647079468e-01 -2.980560064315795898e-01 -5.560998320579528809e-01 3.955980539321899414e-01 -4.170446097850799561e-01
5.009085536003112793e-01 -1.434114873409271240e-01 -1.822148263454437256e-01 2.700337171554565430e-01 -9.179281443357467651e-02 -1.558954864740371704e-01 2.303016632795333862e-01 7.325537800788879395e-01
5.224306583404541016e-01 -1.238732263445854187e-01 -2.870889604091644287e-01 -3.063476830720901489e-02 -2.745804749429225922e-02 2.475805133581161499e-01 3.784413337707519531e-01 6.504577398300170898e-01
4.145141541957855225e-01 -1.395267993211746216e-01 -3.299496471881866455e-01 1.142293959856033325e-01 -4.660523831844329834e-01 4.823322594165802002e-01 4.058167636394500732e-01 2.688100636005401611e-01
4.444381296634674072e-01 3.039372563362121582e-01 -9.089802205562591553e-02 3.935877680778503418e-01 1.888296455144882202e-01 7.457378506660461426e-02 4.286581277847290039e-01 5.674128532409667969e-01
4.944047331809997559e-01 5.559511184692382812e-01 1.358397901058197021e-01 1.537797003984451294e-01 -8.391578495502471924e-02 -4.316953420639038086e-01 1.967501491308212280e-01 4.150521755218505859e-01
3.354293107986450195e-01 6.178659200668334961e-01 -9.242659062147140503e-02 -6.396272778511047363e-02 -6.544332504272460938e-01 -2.048520892858505249e-01 -1.188317164778709412e-01 9.341631829738616943e-02
-5.864977091550827026e-02 4.017899930477142334e-01 -2.487433701753616333e-01 -1.035126149654388428e-01 -5.221443176269531250e-01 1.460783928632736206e-02 5.122349858283996582e-01 4.767642319202423096e-01
3.234603703022003174e-01 2.192107439041137695e-01 -5.935072898864746094e-01 -1.349352151155471802e-01 -2.725543379783630371e-01 -1.583846807479858398e-01 -7.268554717302322388e-02 6.100875139236450195e-01
6.317526698112487793e-01 5.216321349143981934e-01 -3.372410833835601807e-01 -3.234801590442657471e-01 2.521018981933593750e-01 -1.722600907087326050e-01 9.536902606487274170e-02 -8.996444195508956909e-02
1.679936498403549194e-01 2.510743737220764160e-01 4.036291241645812988e-01 -8.888331241905689240e-03 -3.047262430191040039e-01 -3.008978962898254395e-01 6.951595544815063477e-01 2.812471091747283936e-01
4.269401729106903076e-01 1.430762261152267456e-01 1.459590196609497070e-01 2.038268893957138062e-01 -3.075247704982757568e-01 -5.355253815650939941e-01 2.974175810813903809e-01 5.143789649009704590e-01
-1.165050789713859558e-01 1.118806526064872742e-01 1.224543973803520203e-01 4.181868955492973328e-02 -4.604111909866333008e-01 -1.879066228866577148e-01 8.354304432868957520e-01 1.092431843280792236e-01
4.684428572654724121e-01 2.494262903928756714e-01 2.136653810739517212e-01 -2.705481946468353271e-01 -5.662954449653625488e-01 -4.077124297618865967e-01 3.166570067405700684e-01 1.109366193413734436e-01
2.571329474449157715e-01 -8.991325646638870239e-02 -5.448842644691467285e-01 3.031436800956726074e-01 -1.215336993336677551e-01 -2.199954539537429810e-01 5.724087730050086975e-02 6.859725117683410645e-01
2.573092579841613770e-01 2.968542277812957764e-01 -4.571075141429901123e-01 3.679335117340087891e-01 -3.037067651748657227e-01 -3.187221288681030273e-01 -1.641775220632553101e-01 5.296897292137145996e-01
6.282835006713867188e-01 5.519648268818855286e-02 -5.655808374285697937e-02 1.100087687373161316e-01 -5.576124787330627441e-01 -5.055940747261047363e-01 -1.348679214715957642e-01 4.654294624924659729e-02
7.284030318260192871e-01 -2.559956610202789307e-01 1.742144301533699036e-02 2.140078097581863403e-01 -5.309109091758728027e-01 -1.006821468472480774e-01 1.469735652208328247e-01 2.102094590663909912e-01
3.028561472892761230e-01 -2.697408795356750488e-01 -7.094657421112060547e-01 1.130242720246315002e-01 -3.643614053726196289e-02 -2.763181626796722412e-01 4.485968351364135742e-01 -2.012052237987518311e-01
5.620346665382385254e-01 2.831237912178039551e-01 1.970250308513641357e-01 -6.030769646167755127e-02 -2.132625728845596313e-01 -6.903431415557861328e-01 1.910081803798675537e-01 5.443764105439186096e-02
2.554300427436828613e-01 2.272808998823165894e-01 -3.917901217937469482e-01 4.005469977855682373e-01 -5.897002220153808594e-01 3.877100646495819092e-01 2.263660281896591187e-01 1.409059315919876099e-01
4.080867171287536621e-01 3.310277760028839111e-01 1.899334788322448730e-01 4.067604243755340576e-01 3.123896569013595581e-02 -2.780229151248931885e-01 4.972292184829711914e-01 4.436750710010528564e-01
3.041169792413711548e-02 5.209551453590393066e-01 -4.087941944599151611e-01 -9.600841999053955078e-02 -3.080059289932250977e-01 2.895284891128540039e-01 5.709677338600158691e-01 -2.159909754991531372e-01
4.078246057033538818e-01 2.950465977191925049e-01 -7.253429889678955078e-01 2.884943485260009766e-01 -2.611030340194702148e-01 -9.633874148130416870e-02 -2.357320338487625122e-01 6.519049406051635742e-02
4.154691696166992188e-01 5.432921051979064941e-01 -3.933528959751129150e-01 4.744639694690704346e-01 -1.567743718624114990e-01 1.123000457882881165e-01 5.378266051411628723e-02 3.351035416126251221e-01
8.784002065658569336e-01 2.150672078132629395e-01 -1.406405773013830185e-02 -9.661663323640823364e-02 -2.564888894557952881e-01 -5.393919721245765686e-02 4.104670509696006775e-02 3.197590112686157227e-01
-2.617410719394683838e-01 2.233407646417617798e-01 -2.193884700536727905e-01 3.051403537392616272e-02 -5.385798215866088867e-01 -2.852259874343872070e-01 6.118298172950744629e-01 2.946021258831024170e-01
-1.759183853864669800e-01 1.487612873315811157e-01 -2.073547691106796265e-01 1.696870103478431702e-02 1.211035177111625671e-01 -2.295296490192413330e-01 6.539502143859863281e-01 6.392479538917541504e-01
-8.335878700017929077e-02 4.720465838909149170e-01 7.154471427202224731e-02 9.620138257741928101e-02 -3.252404332160949707e-01 -7.196130752563476562e-01 3.260381221771240234e-01 1.610117852687835693e-01
5.756229162216186523e-01 1.067404374480247498e-01 -5.390206724405288696e-02 -1.029434427618980408e-01 4.232272505760192871e-01 -1.210703700780868530e-01 4.840578734874725342e-01 4.644034802913665771e-01
1.049324870109558105e-01 5.360774993896484375e-01 -4.813822805881500244e-01 -3.223485946655273438e-01 -5.804892182350158691e-01 -1.556933671236038208e-01 5.952190980315208435e-02 -3.494878485798835754e-02
-1.977901607751846313e-01 2.938831150531768799e-01 -1.149632185697555542e-01 1.328589320182800293e-01 -6.164354085922241211e-01 -5.855946242809295654e-02 6.223522424697875977e-01 2.699991166591644287e-01
1.586971729993820190e-01 3.096798956394195557e-01 -6.981419920921325684e-01 -1.608012020587921143e-01 -3.049186617136001587e-02 -3.467453122138977051e-01 3.985453248023986816e-01 -2.926669120788574219e-01
3.125568926334381104e-01 9.547613561153411865e-02 -7.955699563026428223e-01 -1.006181016564369202e-01 -8.023651689291000366e-02 -2.039106041193008423e-01 2.988266944885253906e-01 -3.358900547027587891e-01
2.002493143081665039e-01 3.786023259162902832e-01 -3.310824930667877197e-02 1.362464725971221924e-01 -2.570174336433410645e-01 2.537816464900970459e-01 6.254591941833496094e-01 5.246321558952331543e-01
-1.214872598648071289e-01 3.246783614158630371e-01 -2.426174432039260864e-01 3.037194907665252686e-01 -6.396703720092773438e-01 1.218369137495756149e-02 5.602785944938659668e-01 7.400968670845031738e-02
7.334730029106140137e-01 1.752877384424209595e-01 4.808880761265754700e-02 -1.018435694277286530e-02 -4.065717458724975586e-01 -4.505147933959960938e-01 -8.970231562852859497e-02 2.292696386575698853e-01
6.034468114376068115e-02 7.871041446924209595e-02 1.724534034729003906e-01 -1.008065715432167053e-01 -4.498044252395629883e-01 -7.385510206222534180e-01 4.494847655296325684e-01 2.104790136218070984e-02
2.352166324853897095e-01 6.473320126533508301e-01 -4.069600999355316162e-01 -1.773733943700790405e-01 -5.176119208335876465e-01 -6.464603543281555176e-02 -1.191184446215629578e-01 2.055873721837997437e-01
2.950608134269714355e-01 4.719325900077819824e-01 -3.384046852588653564e-01 -2.408150732517242432e-01 -6.816045045852661133e-01 -1.870068460702896118e-01 -1.203977465629577637e-01 6.047502532601356506e-02
5.489521622657775879e-01 3.524205386638641357e-01 -1.910676062107086182e-01 -1.702666282653808594e-01 -3.793336451053619385e-02 -6.109545230865478516e-01 2.058175159618258476e-03 3.663944900035858154e-01
2.058980315923690796e-01 -1.704782694578170776e-01 -1.945747882127761841e-01 1.676281243562698364e-01 4.547573626041412354e-02 -1.665287166833877563e-01 5.595003962516784668e-01 7.209329009056091309e-01
6.291964054107666016e-01 1.767000555992126465e-01 1.690523028373718262e-01 3.344519138336181641e-01 -3.815725445747375488e-02 -5.827010869979858398e-01 3.001095950603485107e-01 3.727991506457328796e-02
-3.559454157948493958e-02 3.638898730278015137e-01 -3.517921566963195801e-01 4.256104826927185059e-01 -5.279086828231811523e-01 2.385842502117156982e-01 4.617127776145935059e-01 1.123678088188171387e-01
1.146390065550804138e-01 2.992640137672424316e-01 -5.361037850379943848e-01 2.948529422283172607e-01 -2.134047299623489380e-01 -1.296563446521759033e-01 9.306407533586025238e-03 6.786122918128967285e-01
6.017012596130371094e-01 4.330442249774932861e-01 -4.082432389259338379e-01 -3.578426241874694824e-01 -1.557411067187786102e-02 -1.741320639848709106e-01 -3.177836909890174866e-02 3.523351848125457764e-01
2.226212024688720703e-01 2.541987299919128418e-01 -7.983490824699401855e-01 -3.763245418667793274e-02 6.589727848768234253e-02 1.045335233211517334e-01 8.816754817962646484e-02 4.732886850833892822e-01
2.746914029121398926e-01 6.054576858878135681e-02 7.527842186391353607e-03 -3.920305669307708740e-01 -2.269312739372253418e-01 -7.678709030151367188e-01 1.404546499252319336e-01 3.260110020637512207e-01
-1.617640703916549683e-01 2.409869879484176636e-01 -1.060056388378143311e-01 1.192146167159080505e-01 -6.442125439643859863e-01 -8.544891327619552612e-02 6.602255105972290039e-01 1.791629940271377563e-01
5.985784530639648438e-01 7.586322724819183350e-02 3.118303138762712479e-03 -2.014017999172210693e-01 3.834939301013946533e-01 -1.449008285999298096e-01 5.470188856124877930e-01 3.578864634037017822e-01
4.680712819099426270e-01 2.481485754251480103e-01 3.599301576614379883e-01 6.625574082136154175e-02 -4.954394996166229248e-01 -3.847335577011108398e-01 3.373440206050872803e-01 2.794828414916992188e-01
-5.373989045619964600e-02 3.874290585517883301e-01 -4.935379624366760254e-01 4.057282209396362305e-01 8.865594863891601562e-02 6.362488865852355957e-02 6.518073081970214844e-01 4.533276706933975220e-02
6.984906792640686035e-01 2.889506220817565918e-01 2.033159881830215454e-01 -1.761694252490997314e-01 -6.500732153654098511e-02 -2.079570889472961426e-01 3.202761113643646240e-01 4.540883302688598633e-01
