# Supplementary material for: Where is your field going? A machine learning approach to study the relative motion of the domains of physics
Source: PLoS One. 2020 Jun 18;15(6):e0233997. doi: 10.1371/journal.pone.0233997 (PMC7302634; doi:10.1371/journal.pone.0233997)
Supplement: S29 Data — (ZIP) [file pone.0233997.s029.zip › 28/Pacs4Run_28_VS_500_embeddings2005-2009ED8.txt]

-4.137369245290756226e-02 -3.214747458696365356e-02 5.109828114509582520e-01 -4.072669744491577148e-01 -1.619734466075897217e-01 2.517315149307250977e-01 6.895551681518554688e-01 -7.207337021827697754e-02
-1.219053491950035095e-01 -4.628589153289794922e-01 4.671092331409454346e-01 -3.508178293704986572e-01 -3.192026615142822266e-01 3.040337562561035156e-01 2.618148922920227051e-01 -4.083660840988159180e-01
2.470616400241851807e-01 -6.150510311126708984e-01 4.629231989383697510e-01 -2.661490142345428467e-01 -1.955913603305816650e-01 2.355244308710098267e-01 4.190191924571990967e-01 -7.896134257316589355e-02
-1.909311264753341675e-01 -2.136646658182144165e-01 6.642536520957946777e-01 -8.276291191577911377e-02 -1.339054405689239502e-01 -1.377282571047544479e-02 5.620746612548828125e-01 -3.684588968753814697e-01
-1.740298718214035034e-01 -3.526247441768646240e-01 5.613715052604675293e-01 -2.106223627924919128e-02 -4.147123172879219055e-02 5.316538214683532715e-01 4.661888182163238525e-01 1.675713509321212769e-01
1.836308240890502930e-01 -5.332557559013366699e-01 -2.186666429042816162e-01 -4.534866511821746826e-01 -1.327026868239045143e-03 4.920883104205131531e-02 6.524152159690856934e-01 1.959330029785633087e-02
3.175518512725830078e-01 -4.280000627040863037e-01 4.502663612365722656e-01 -1.004006192088127136e-01 -5.263140797615051270e-01 9.740904904901981354e-03 4.693301022052764893e-01 7.605523616075515747e-02
2.651475667953491211e-01 -3.403622284531593323e-02 -4.939220845699310303e-02 6.961692124605178833e-02 -1.906100213527679443e-01 2.554808855056762695e-01 9.046681523323059082e-01 -3.500247746706008911e-02
1.852480322122573853e-01 -3.917532265186309814e-01 -3.865400254726409912e-01 -4.496047198772430420e-01 -1.199656203389167786e-01 9.377156943082809448e-02 6.598888039588928223e-01 -4.491147771477699280e-02
-2.597897648811340332e-01 -2.646582126617431641e-01 -2.903817594051361084e-01 -3.557402193546295166e-01 -1.032477915287017822e-01 -2.795012295246124268e-01 7.474396228790283203e-01 -6.438776105642318726e-02
-1.354755163192749023e-01 -6.825725436210632324e-01 -1.115897595882415771e-01 -3.275259733200073242e-01 -4.957664012908935547e-01 1.002929955720901489e-01 3.651232719421386719e-01 8.281056582927703857e-02
-4.231195151805877686e-02 -2.657713890075683594e-01 -1.468042433261871338e-01 -1.412733048200607300e-01 -4.827904999256134033e-01 1.564688421785831451e-02 7.163504362106323242e-01 -3.735989332199096680e-01
6.823810189962387085e-02 4.529358074069023132e-02 -2.293415516614913940e-01 -7.008715867996215820e-01 -2.904532253742218018e-01 5.290628075599670410e-01 1.536264121532440186e-01 -2.481975257396697998e-01
-1.246895045042037964e-01 -2.528347373008728027e-01 7.153611183166503906e-01 -2.563487291336059570e-01 9.663479030132293701e-02 -6.054193712770938873e-03 5.261823534965515137e-01 -2.383866608142852783e-01
-3.572140932083129883e-01 -1.769549399614334106e-01 1.763834431767463684e-02 -5.890490487217903137e-02 7.658334821462631226e-02 -8.756730705499649048e-02 8.760090470314025879e-01 -2.374425977468490601e-01
-4.134578406810760498e-01 -4.420822262763977051e-01 2.429874241352081299e-01 -2.363590151071548462e-01 -1.946633756160736084e-01 5.862354040145874023e-01 2.817670702934265137e-01 2.403100579977035522e-01
-9.425240010023117065e-02 -3.338792026042938232e-01 6.990059018135070801e-01 -3.784015178680419922e-01 -2.209976017475128174e-01 -1.713516563177108765e-01 3.704751431941986084e-01 -1.799755692481994629e-01
-5.111704468727111816e-01 -3.316077888011932373e-01 -1.153129935264587402e-01 -3.643743693828582764e-01 4.728892818093299866e-02 2.050126045942306519e-01 5.418050885200500488e-01 -3.805995881557464600e-01
-2.032849937677383423e-01 -2.645821571350097656e-01 -6.194141507148742676e-02 -3.396449089050292969e-01 1.428367793560028076e-01 4.537169337272644043e-01 5.158156752586364746e-01 -5.264493227005004883e-01
-3.243531286716461182e-01 -3.818676769733428955e-01 1.095884069800376892e-01 -3.268474638462066650e-01 8.705665171146392822e-02 1.049876329489052296e-03 6.427407860755920410e-01 -4.576432108879089355e-01
-1.253055781126022339e-01 -1.736865639686584473e-01 1.396316289901733398e-01 -4.872185289859771729e-01 4.217708706855773926e-01 -1.105878651142120361e-01 5.741360187530517578e-01 -4.213076829910278320e-01
6.104281172156333923e-02 -4.087402820587158203e-01 -2.563616074621677399e-02 -4.356096088886260986e-01 -6.689047068357467651e-02 -1.718530990183353424e-02 4.660669565200805664e-01 6.456037163734436035e-01
3.140273988246917725e-01 2.935516834259033203e-01 4.080877900123596191e-01 -4.418348968029022217e-01 1.862127520143985748e-02 5.937660336494445801e-01 3.171003162860870361e-01 -1.782622886821627617e-03
-1.778307408094406128e-01 -5.489397048950195312e-01 1.322458684444427490e-01 -2.257413268089294434e-01 -3.311828970909118652e-01 4.643470942974090576e-01 3.350126147270202637e-01 4.013224840164184570e-01
-6.094711646437644958e-02 -9.235329926013946533e-02 -3.909174799919128418e-01 -3.608545660972595215e-01 -1.014949008822441101e-01 -2.221594899892807007e-01 7.986972928047180176e-01 -8.456046134233474731e-02
-1.398580968379974365e-01 -5.312282443046569824e-01 -6.247181817889213562e-02 -2.238921672105789185e-01 -3.300470709800720215e-01 4.253976345062255859e-01 4.048533737659454346e-01 4.363545477390289307e-01
4.385387003421783447e-01 -2.109090611338615417e-02 1.862652003765106201e-01 -6.535559892654418945e-01 -3.856754004955291748e-01 2.310979068279266357e-01 2.554052174091339111e-01 -2.793300747871398926e-01
-2.955525368452072144e-02 -4.147309064865112305e-01 2.864849567413330078e-01 -1.258562225848436356e-02 -6.984971165657043457e-01 2.268373817205429077e-01 4.523286223411560059e-01 -3.063129633665084839e-02
-5.030730366706848145e-01 -1.677169203758239746e-01 -9.033246338367462158e-02 -1.286430954933166504e-01 8.306279033422470093e-02 3.329436853528022766e-02 7.424215078353881836e-01 3.672627806663513184e-01
2.464256286621093750e-01 -2.696613967418670654e-01 2.167483717203140259e-01 -2.350466400384902954e-01 2.080875933170318604e-01 -1.265106350183486938e-01 8.254151940345764160e-01 -1.539963036775588989e-01
3.627411723136901855e-01 -1.128635257482528687e-01 2.352547496557235718e-01 -5.443505644798278809e-01 -4.803094565868377686e-01 4.115090966224670410e-01 2.222457528114318848e-01 -2.336412966251373291e-01
1.188616752624511719e-01 -2.293889224529266357e-01 -3.091650605201721191e-01 -2.504210174083709717e-01 -3.758414983749389648e-01 -2.667153812944889069e-02 7.492311000823974609e-01 -2.676629126071929932e-01
2.739586234092712402e-01 -6.087974309921264648e-01 -1.687242239713668823e-01 -3.699782192707061768e-01 -2.193087041378021240e-01 1.792795062065124512e-01 5.489072203636169434e-01 8.616350591182708740e-02
-5.004051327705383301e-01 -2.178747355937957764e-01 -6.350122392177581787e-02 -1.428952962160110474e-01 1.896700263023376465e-01 -7.749265991151332855e-03 7.874802350997924805e-01 1.466766446828842163e-01
3.258187174797058105e-01 3.494589328765869141e-01 -7.205666601657867432e-02 -5.503003001213073730e-01 -1.175630465149879456e-01 3.756362795829772949e-01 4.271429777145385742e-01 -3.554198145866394043e-01
5.539737269282341003e-02 2.716980278491973877e-01 8.257225900888442993e-02 -5.391125082969665527e-01 -6.779283881187438965e-01 -2.142921686172485352e-01 2.689457833766937256e-01 2.186573594808578491e-01
-1.393397003412246704e-01 -4.116577506065368652e-01 -1.991336047649383545e-01 -5.164117813110351562e-01 8.812554180622100830e-02 2.677066028118133545e-01 5.174323916435241699e-01 -3.970112502574920654e-01
-2.556498646736145020e-01 -3.144044578075408936e-01 2.396538853645324707e-01 -3.632987141609191895e-01 6.005365774035453796e-02 7.209793925285339355e-01 2.008530795574188232e-01 2.874254286289215088e-01
-8.483841270208358765e-02 -4.534898102283477783e-01 -5.153428018093109131e-02 -2.466927021741867065e-01 -2.747647762298583984e-01 2.553043067455291748e-01 6.201224327087402344e-01 -4.454309344291687012e-01
1.748637706041336060e-01 -1.264076381921768188e-01 5.588801503181457520e-01 -1.042365953326225281e-01 2.961863577365875244e-01 5.339328572154045105e-02 7.270964384078979492e-01 -1.048096865415573120e-01
-2.575161159038543701e-01 -1.922840029001235962e-01 1.517824828624725342e-01 -5.136728286743164062e-01 -3.589688241481781006e-01 -4.984669685363769531e-01 4.295758306980133057e-01 -2.189780622720718384e-01
3.959443271160125732e-01 -1.869105994701385498e-01 2.035059183835983276e-01 -6.212405562400817871e-01 -4.388430714607238770e-01 3.952740132808685303e-01 1.670283675193786621e-01 -6.492181867361068726e-02
-1.390676647424697876e-01 -1.788643002510070801e-01 -1.436613202095031738e-01 9.612862020730972290e-02 -5.592778325080871582e-01 3.391403555870056152e-01 6.973420977592468262e-01 -6.851670891046524048e-02
-2.202529758214950562e-01 -2.417830228805541992e-01 -2.449317127466201782e-01 -1.828969568014144897e-01 -1.324553191661834717e-01 2.901294827461242676e-01 7.641023993492126465e-01 -3.376605808734893799e-01
1.187283769249916077e-01 5.925200879573822021e-02 -4.557537436485290527e-01 -1.349845528602600098e-01 -2.951045036315917969e-01 3.485127389430999756e-01 7.271165251731872559e-01 -1.386151760816574097e-01
-3.849803805351257324e-01 2.153112888336181641e-01 -1.664989143610000610e-01 -4.700075387954711914e-01 -6.967208981513977051e-01 -4.444148018956184387e-02 2.321476340293884277e-01 -1.245578974485397339e-01
-4.800726659595966339e-03 -1.525965780019760132e-01 -4.153926074504852295e-01 -2.802998423576354980e-01 -2.820101678371429443e-01 -7.623883895576000214e-03 7.553375363349914551e-01 -2.746807038784027100e-01
1.995393186807632446e-01 -8.428054302930831909e-02 -2.674890160560607910e-01 -3.564707934856414795e-01 2.214430123567581177e-01 2.006249129772186279e-01 8.064197301864624023e-01 1.218971610069274902e-01
-2.271361202001571655e-01 -4.481011629104614258e-01 3.126146495342254639e-01 -3.048652708530426025e-01 -1.929576992988586426e-01 6.054334044456481934e-01 2.365528047084808350e-01 3.117761015892028809e-01
1.298137158155441284e-01 1.169343963265419006e-01 -5.407357811927795410e-01 -1.838247627019882202e-01 -1.946607530117034912e-01 3.477109372615814209e-01 6.941945552825927734e-01 -5.085570365190505981e-02
-1.703226566314697266e-02 -4.547407925128936768e-01 -2.684669494628906250e-01 -3.632654845714569092e-01 1.744846999645233154e-01 1.938679665327072144e-01 7.187151908874511719e-01 6.559862941503524780e-02
-4.705471396446228027e-01 -3.307322561740875244e-01 -6.017074361443519592e-02 -4.463567435741424561e-01 1.732481271028518677e-01 -1.359027177095413208e-01 5.869151949882507324e-01 -2.709108889102935791e-01
-2.407663166522979736e-01 -2.890769951045513153e-02 -3.704175353050231934e-01 -4.802550673484802246e-01 7.358116656541824341e-02 -1.631511300802230835e-01 7.294566035270690918e-01 9.592983126640319824e-02
-2.890229523181915283e-01 -5.578252673149108887e-01 1.221834868192672729e-01 -2.769847512245178223e-01 -3.592986166477203369e-01 4.809096455574035645e-01 2.834318876266479492e-01 2.700821161270141602e-01
-8.128620684146881104e-02 -4.874083697795867920e-01 -5.212666839361190796e-02 -3.826374411582946777e-01 -3.436034917831420898e-02 -8.907476440072059631e-03 6.598815917968750000e-01 -4.123025238513946533e-01
1.758334040641784668e-01 -6.312768906354904175e-02 -7.918274961411952972e-03 -8.560370802879333496e-01 -4.114670157432556152e-01 2.127780616283416748e-01 6.511473655700683594e-02 -1.158260405063629150e-01
3.708804845809936523e-01 2.699756063520908356e-02 2.393606752157211304e-01 -3.476512432098388672e-01 -5.521046519279479980e-01 5.111814737319946289e-01 3.153171539306640625e-01 -1.342124044895172119e-01
-3.784384727478027344e-01 -2.507536113262176514e-01 -2.390695810317993164e-01 -3.959492146968841553e-01 1.743189841508865356e-01 1.320107281208038330e-01 7.233624458312988281e-01 9.439060091972351074e-02
3.591879829764366150e-02 -3.810555040836334229e-01 -3.611552715301513672e-01 -3.872638344764709473e-01 6.788937747478485107e-02 1.841211766004562378e-01 7.287144064903259277e-01 -5.971491709351539612e-02
-2.833584547042846680e-01 -1.245792284607887268e-01 -1.278175562620162964e-01 -1.515469234436750412e-02 -2.059745192527770996e-01 -1.930897533893585205e-01 8.957571387290954590e-01 -7.437012344598770142e-02
-7.076328992843627930e-01 -9.305778145790100098e-02 -2.788284048438072205e-02 -1.399423480033874512e-01 4.824080318212509155e-02 -1.190715059638023376e-01 6.461779475212097168e-01 1.902194321155548096e-01
-3.521434366703033447e-01 -3.268708586692810059e-01 -6.028090789914131165e-02 -2.268445044755935669e-01 1.734023690223693848e-01 2.286285161972045898e-01 7.214972972869873047e-01 -3.334076106548309326e-01
1.581148505210876465e-01 -2.027694135904312134e-01 -6.881306320428848267e-02 -3.406567275524139404e-01 2.832267284393310547e-01 -1.354602128267288208e-01 8.446555137634277344e-01 -3.305148333311080933e-02
-2.875390946865081787e-01 -5.487943291664123535e-01 1.684239804744720459e-01 -2.750198245048522949e-01 -4.807725548744201660e-01 3.096449971199035645e-01 3.910591304302215576e-01 1.794264763593673706e-01
-5.362160801887512207e-01 -1.707091629505157471e-01 -1.238556802272796631e-01 -5.433766245841979980e-01 2.456168383359909058e-01 -2.105036526918411255e-01 5.069036483764648438e-01 1.055543050169944763e-01
2.211906760931015015e-01 -2.010875195264816284e-01 4.717313349246978760e-01 -2.097785919904708862e-01 3.554316461086273193e-01 -8.164560049772262573e-02 7.103210091590881348e-01 8.091574907302856445e-02
8.200196176767349243e-02 -2.921312451362609863e-01 -2.374195605516433716e-01 -2.693407833576202393e-01 -1.794842779636383057e-01 -2.583226561546325684e-01 8.157246708869934082e-01 1.211219504475593567e-01
-9.246970713138580322e-02 -5.794484019279479980e-01 -2.374526858329772949e-01 -5.391754508018493652e-01 1.424770653247833252e-01 1.209268942475318909e-01 5.231071114540100098e-01 5.560778547078371048e-03
-3.409462571144104004e-01 -2.454818040132522583e-01 -1.761737316846847534e-01 -2.702160775661468506e-01 -3.403281094506382942e-03 3.071523308753967285e-01 6.462871432304382324e-01 -4.554111063480377197e-01
4.545880556106567383e-01 3.976119756698608398e-01 1.385124474763870239e-01 -5.748819112777709961e-01 -3.078452348709106445e-01 2.702591717243194580e-01 3.406277596950531006e-01 -4.175605252385139465e-02
1.556534320116043091e-01 2.589071691036224365e-01 2.170037329196929932e-01 -2.541727721691131592e-01 -2.731594145298004150e-01 7.211275696754455566e-01 4.221665561199188232e-01 -1.554959267377853394e-01
5.047089606523513794e-02 7.317032665014266968e-02 4.227520823478698730e-01 -4.560826420783996582e-01 -8.719412237405776978e-02 7.081913352012634277e-01 1.986102908849716187e-01 -2.382947951555252075e-01
-2.780941724777221680e-01 -1.957532018423080444e-01 4.901796281337738037e-01 -2.209173887968063354e-01 -4.598709940910339355e-01 -3.789785206317901611e-01 4.900585711002349854e-01 3.787092864513397217e-04
-1.030429527163505554e-01 -1.235025897622108459e-01 1.915204226970672607e-01 -4.094817936420440674e-01 1.290935724973678589e-01 8.541768044233322144e-02 4.048261940479278564e-01 7.628423571586608887e-01
-3.512334823608398438e-01 1.315182447433471680e-01 8.791869133710861206e-02 -6.280953288078308105e-01 -6.204573512077331543e-01 2.365786880254745483e-01 -2.314970130100846291e-03 1.271318197250366211e-01
-4.985164999961853027e-01 -3.258424699306488037e-01 1.209597736597061157e-01 -6.558438539505004883e-01 1.572674959897994995e-01 1.853407323360443115e-01 6.027732789516448975e-02 3.712517917156219482e-01
3.167814910411834717e-01 -7.491461187601089478e-02 2.121465280652046204e-02 -9.075184464454650879e-01 -1.961847096681594849e-01 6.357327848672866821e-02 1.263359487056732178e-01 -1.072688326239585876e-01
-3.339126110076904297e-01 1.112137213349342346e-01 -4.126785993576049805e-01 -5.096461176872253418e-01 1.381351500749588013e-01 1.994403749704360962e-01 4.871004819869995117e-01 3.872551321983337402e-01
-1.103650331497192383e-01 -3.217795863747596741e-02 -2.158090174198150635e-01 -4.721630215644836426e-01 1.158587560057640076e-01 4.843682795763015747e-02 5.696476697921752930e-01 6.140071153640747070e-01
-1.279224008321762085e-01 -3.007543981075286865e-01 1.419855505228042603e-01 1.481809616088867188e-01 -2.553758025169372559e-01 4.441754817962646484e-01 7.519102692604064941e-01 -1.522745341062545776e-01
3.760559484362602234e-03 -6.508859395980834961e-01 -1.050160825252532959e-01 -3.653037846088409424e-01 3.924478217959403992e-02 2.119909375905990601e-01 6.033821105957031250e-01 1.459715366363525391e-01
-1.378199309110641479e-01 -1.663850098848342896e-01 -3.077610135078430176e-01 -5.017184019088745117e-01 7.070782035589218140e-02 -2.102102786302566528e-01 6.890534162521362305e-01 -2.879250943660736084e-01
7.528232038021087646e-02 -3.630654215812683105e-01 1.972202211618423462e-01 -3.482491374015808105e-01 2.494446635246276855e-01 -1.830219030380249023e-01 7.395712733268737793e-01 -2.442487180233001709e-01
4.484472870826721191e-01 2.588892877101898193e-01 -7.364229112863540649e-02 -6.457261443138122559e-01 -3.877796828746795654e-01 6.519114971160888672e-02 3.581446409225463867e-01 -1.630813181400299072e-01
1.909891813993453979e-01 4.490597248077392578e-01 2.107747793197631836e-01 -5.746001005172729492e-01 -2.725162804126739502e-01 1.591783165931701660e-01 3.434941172599792480e-01 -4.119299352169036865e-01
2.329630702733993530e-01 1.549803167581558228e-01 1.177303045988082886e-01 -8.460712432861328125e-01 -3.242059350013732910e-01 4.856385290622711182e-02 2.030788213014602661e-01 -2.080946117639541626e-01
-4.648874402046203613e-01 -1.671853512525558472e-01 -1.597123742103576660e-01 -2.054742574691772461e-01 2.128710001707077026e-01 5.409182514995336533e-03 7.405810952186584473e-01 3.072416186332702637e-01
-1.682862490415573120e-01 -2.170968800783157349e-01 -9.106133878231048584e-02 4.033010825514793396e-02 -2.278103381395339966e-01 5.064190030097961426e-01 7.681620717048645020e-01 -1.272764205932617188e-01
-5.945115536451339722e-02 -2.768274545669555664e-01 1.793939471244812012e-01 -3.713199794292449951e-01 1.461615860462188721e-01 -1.996440589427947998e-01 7.002287507057189941e-01 -4.452303051948547363e-01
-1.367623507976531982e-01 -6.179205775260925293e-01 2.115353941917419434e-02 -3.118186891078948975e-01 -4.366056323051452637e-01 4.400410950183868408e-01 2.284165471792221069e-01 2.556504011154174805e-01
3.884963393211364746e-01 2.973700761795043945e-01 3.419931977987289429e-02 -7.716233730316162109e-01 -1.553295850753784180e-01 3.099513947963714600e-01 1.595280170440673828e-01 1.357322484254837036e-01
3.131841719150543213e-01 -3.520643413066864014e-01 -3.329024910926818848e-01 -3.693589866161346436e-01 -1.621383428573608398e-01 1.675179414451122284e-02 6.944255232810974121e-01 1.480533480644226074e-01
-4.847005009651184082e-02 -1.978436112403869629e-01 -1.644277125597000122e-01 -2.807786464691162109e-01 3.025604039430618286e-02 -1.959631741046905518e-01 7.451046109199523926e-01 5.080723166465759277e-01
1.438661962747573853e-01 -8.965825289487838745e-02 2.455465123057365417e-02 -5.555503964424133301e-01 -5.238599181175231934e-01 3.489415943622589111e-01 3.299517929553985596e-01 -3.961908817291259766e-01
-3.389776647090911865e-01 -2.870758175849914551e-01 -1.706745922565460205e-01 -2.788421213626861572e-01 9.246090054512023926e-02 2.757343649864196777e-01 6.842364668846130371e-01 -3.782075047492980957e-01
8.430115878582000732e-02 1.555550396442413330e-01 5.909957289695739746e-01 -2.771860659122467041e-01 -3.438188135623931885e-01 5.961748957633972168e-01 2.589467763900756836e-01 -4.357313737273216248e-02
2.569270730018615723e-01 -3.911747410893440247e-02 4.961153864860534668e-01 -6.869339197874069214e-02 2.893893718719482422e-01 8.336780220270156860e-02 7.675504684448242188e-01 -4.217840731143951416e-02
-3.647911176085472107e-02 -1.930309087038040161e-01 1.589782536029815674e-01 -4.904166460037231445e-01 3.557433187961578369e-01 -2.642165720462799072e-01 6.420915722846984863e-01 -2.949246168136596680e-01
-2.917574346065521240e-01 -4.060046374797821045e-01 1.847963780164718628e-01 -1.116455867886543274e-01 -1.975878477096557617e-01 6.606806516647338867e-01 4.742605984210968018e-01 5.441050603985786438e-02
2.965320646762847900e-01 5.398692488670349121e-01 3.176639378070831299e-01 -3.319455385208129883e-01 -3.076201081275939941e-01 3.652183115482330322e-01 4.241668283939361572e-01 -3.974330425262451172e-02
1.176820974797010422e-02 2.119032200425863266e-03 -4.031830728054046631e-01 -3.729114234447479248e-01 -8.383576571941375732e-02 -2.031423747539520264e-01 7.001641392707824707e-01 3.996403515338897705e-01
-2.017433047294616699e-01 -2.249654382467269897e-01 -2.660061419010162354e-01 -3.685865700244903564e-01 8.052118867635726929e-02 2.202944010496139526e-01 7.176885604858398438e-01 -3.632969856262207031e-01
-3.309075906872749329e-02 -3.343509435653686523e-01 6.001917123794555664e-01 -5.336042642593383789e-01 -6.960184127092361450e-02 -3.925527334213256836e-01 2.708765864372253418e-01 9.916888177394866943e-02
7.955866865813732147e-03 -2.294433712959289551e-01 -1.625870354473590851e-02 -4.155043065547943115e-01 -1.837679445743560791e-01 -1.003566756844520569e-01 3.995059728622436523e-01 7.556038498878479004e-01
-2.000479549169540405e-01 -2.545588016510009766e-01 -3.295799195766448975e-01 -3.976392149925231934e-01 6.063148379325866699e-02 1.411028653383255005e-01 6.957024335861206055e-01 -3.476390540599822998e-01
1.427370756864547729e-01 7.244465500116348267e-02 -1.713428832590579987e-02 -6.044585108757019043e-01 -5.896458625793457031e-01 4.252982735633850098e-01 7.650391757488250732e-02 2.725812494754791260e-01
-6.918858736753463745e-02 -2.644627988338470459e-01 2.137725353240966797e-01 -2.977327704429626465e-01 -3.862720131874084473e-01 4.306779503822326660e-01 2.681748867034912109e-01 6.199367046356201172e-01
-1.970418989658355713e-01 -5.356873273849487305e-01 -1.105897128582000732e-01 -4.018462598323822021e-01 8.656734973192214966e-02 2.158063948154449463e-01 6.307348012924194336e-01 -2.204773277044296265e-01
2.277300460264086723e-03 -2.700386941432952881e-01 -2.637836933135986328e-01 -2.592047750949859619e-01 -4.996931180357933044e-02 -1.266777515411376953e-01 7.804033756256103516e-01 4.033994972705841064e-01
-2.143099904060363770e-01 2.517446577548980713e-01 -2.038319557905197144e-01 -4.264038205146789551e-01 -7.344535589218139648e-01 8.504413068294525146e-02 2.719638645648956299e-01 2.161230742931365967e-01
2.440094202756881714e-01 -1.979474872350692749e-01 -6.957385689020156860e-02 -5.248549580574035645e-01 3.302022814750671387e-01 -2.184835970401763916e-01 6.156527996063232422e-01 2.918322384357452393e-01
1.686638593673706055e-01 -1.933659762144088745e-01 2.168878614902496338e-01 -2.052079290151596069e-01 2.047868221998214722e-01 -8.981449902057647705e-02 6.276386976242065430e-01 6.333063244819641113e-01
8.724827319383621216e-02 2.078777998685836792e-01 6.096401810646057129e-02 -9.387672543525695801e-01 -2.016884535551071167e-01 1.469843685626983643e-01 2.843875065445899963e-02 3.290431201457977295e-02
-5.442237257957458496e-01 -2.813884615898132324e-01 -6.399033218622207642e-02 -4.594788551330566406e-01 3.671250939369201660e-01 -3.960893955081701279e-03 5.215066671371459961e-01 5.157217383384704590e-02
-3.556950986385345459e-01 -2.460150122642517090e-01 3.044498562812805176e-01 -5.161694884300231934e-01 2.878685295581817627e-01 2.831748127937316895e-01 1.835252493619918823e-01 5.070495009422302246e-01
-5.632644295692443848e-01 4.193362295627593994e-01 4.880442321300506592e-01 -4.179423674941062927e-02 -3.198537603020668030e-02 1.859658062458038330e-01 4.809049069881439209e-01 8.974394761025905609e-03
2.375634387135505676e-02 7.948078215122222900e-02 1.624082177877426147e-01 -9.357728958129882812e-01 -1.802392154932022095e-01 1.498317420482635498e-01 -6.007209885865449905e-03 -1.899984329938888550e-01
2.637286782264709473e-01 -2.832898199558258057e-01 -1.631341725587844849e-01 -5.236486196517944336e-01 2.884213924407958984e-01 -7.052683830261230469e-02 5.796055793762207031e-01 3.539347648620605469e-01
-1.515588313341140747e-01 2.730661928653717041e-01 5.259650349617004395e-01 -2.104469388723373413e-01 -2.624151110649108887e-01 6.352654099464416504e-01 2.991821467876434326e-01 -1.400133669376373291e-01
-2.469284385442733765e-01 4.055854380130767822e-01 1.413983106613159180e-01 -5.780368447303771973e-01 -4.415671825408935547e-01 -3.434933423995971680e-01 2.603750526905059814e-01 1.991036832332611084e-01
1.150335371494293213e-01 -6.160174608230590820e-01 -6.155631318688392639e-02 -2.311606109142303467e-01 -3.090310990810394287e-01 7.993774488568305969e-03 6.741314530372619629e-01 6.937852129340171814e-03
-4.060217365622520447e-02 2.085719071328639984e-02 1.058166399598121643e-01 -2.556323707103729248e-01 1.373933851718902588e-01 6.378914117813110352e-01 3.720826804637908936e-01 5.976147055625915527e-01
-1.725960671901702881e-01 2.713490426540374756e-01 4.096611440181732178e-01 -3.447674214839935303e-01 -1.368625313043594360e-01 6.972138285636901855e-01 2.330414354801177979e-01 -2.252704054117202759e-01
3.170843049883842468e-02 -1.500793844461441040e-01 -1.050996556878089905e-01 -1.687721014022827148e-01 -2.479958981275558472e-01 -2.435951679944992065e-01 8.646046519279479980e-01 -2.618381381034851074e-01
1.405107080936431885e-01 5.985372066497802734e-01 2.530322074890136719e-01 -2.502967715263366699e-01 -3.051283955574035645e-01 3.727914392948150635e-01 4.793529510498046875e-01 -1.829762458801269531e-01
-2.205291539430618286e-01 1.305614858865737915e-01 4.929344654083251953e-01 2.757912129163742065e-02 3.080876544117927551e-02 2.858337163925170898e-01 5.588943958282470703e-01 5.436565876007080078e-01
-2.468603104352951050e-01 6.914585828781127930e-02 1.850989907979965210e-01 -6.346524357795715332e-01 -7.024035453796386719e-01 3.794763982295989990e-02 3.467670828104019165e-02 -3.493278473615646362e-02
9.653639793395996094e-02 3.178979456424713135e-02 -3.352734446525573730e-01 1.055351737886667252e-02 -2.701749205589294434e-01 2.645549774169921875e-01 8.421819210052490234e-01 1.577850133180618286e-01
-5.564504861831665039e-01 -2.179408073425292969e-01 1.417217254638671875e-01 -5.289928317070007324e-01 -5.974240135401487350e-03 -4.516638219356536865e-01 3.726975917816162109e-01 2.596810227259993553e-03
-1.196711882948875427e-01 -4.075411856174468994e-01 -3.819040954113006592e-01 -3.550720810890197754e-01 -2.982398569583892822e-01 9.301419556140899658e-02 6.313819885253906250e-01 -2.267599701881408691e-01
3.226213455200195312e-01 1.349014043807983398e-01 4.813179746270179749e-02 -8.192375302314758301e-01 -3.791912198066711426e-01 4.718016460537910461e-02 2.225404679775238037e-01 -9.335001558065414429e-02
-6.389715671539306641e-01 -1.172791495919227600e-01 -5.426181107759475708e-02 -1.408321410417556763e-01 -3.054692223668098450e-02 -2.108795642852783203e-01 6.676629781723022461e-01 2.529933154582977295e-01
-1.039205715060234070e-01 -2.828454077243804932e-01 3.678237199783325195e-01 9.551978111267089844e-02 -1.537295430898666382e-01 4.899933040142059326e-01 6.273899078369140625e-01 -3.277747333049774170e-01
1.097759082913398743e-01 1.584105044603347778e-01 1.337360143661499023e-01 -9.030035734176635742e-01 -2.457756251096725464e-01 1.069969311356544495e-01 1.093787923455238342e-01 -2.138622403144836426e-01
1.542916893959045410e-01 4.152928665280342102e-02 -3.378063142299652100e-01 -4.548902511596679688e-01 -5.866310745477676392e-02 -1.990409940481185913e-01 6.586225628852844238e-01 4.202246665954589844e-01
-4.751976132392883301e-01 -2.965427041053771973e-01 -4.625322297215461731e-02 -3.019023835659027100e-01 2.922210097312927246e-01 7.883682847023010254e-03 7.015206813812255859e-01 1.240104362368583679e-01
-3.258667290210723877e-01 -1.930956244468688965e-01 -2.093377560377120972e-01 -3.330677747726440430e-01 1.517273038625717163e-01 4.238845780491828918e-02 7.371360063552856445e-01 -3.654874861240386963e-01
-4.268580302596092224e-02 8.987469482235610485e-04 1.009146124124526978e-01 -4.379404485225677490e-01 3.354089260101318359e-01 2.458642274141311646e-01 3.882592320442199707e-01 6.873922348022460938e-01
2.859997153282165527e-01 -1.412065029144287109e-01 4.284892380237579346e-01 -5.792237520217895508e-01 -2.667280733585357666e-01 5.371310189366340637e-02 2.861457765102386475e-01 -4.724969565868377686e-01
-2.060481160879135132e-01 -9.633619338274002075e-02 7.044571638107299805e-01 -2.884325981140136719e-01 3.234244883060455322e-01 6.377013772726058960e-02 4.552041888236999512e-01 -2.300639897584915161e-01
-4.146996438503265381e-01 -1.435720324516296387e-01 5.275481343269348145e-01 -3.466230034828186035e-01 1.547039747238159180e-01 5.159896016120910645e-01 1.875608563423156738e-01 2.891350090503692627e-01
-2.609749697148799896e-02 -8.841361850500106812e-02 2.086749672889709473e-01 -3.388268351554870605e-01 4.469147026538848877e-01 -1.113189831376075745e-01 7.556984424591064453e-01 -2.234911918640136719e-01
5.866459687240421772e-04 -3.308420479297637939e-01 5.785673856735229492e-01 -2.118344455957412720e-01 -5.216159224510192871e-01 -1.189894080162048340e-01 4.449370503425598145e-01 -1.634582132101058960e-01
-1.394060999155044556e-01 3.989951908588409424e-01 3.653490245342254639e-01 -4.550650417804718018e-01 -4.642219245433807373e-01 4.557460546493530273e-01 1.318788975477218628e-01 -2.005155533552169800e-01
2.740822136402130127e-01 -3.290851414203643799e-01 6.796017289161682129e-03 -4.422166049480438232e-01 2.370662093162536621e-01 -1.996571421623229980e-01 6.451960206031799316e-01 3.296045362949371338e-01
-1.432220041751861572e-01 -8.628620766103267670e-03 -6.111860275268554688e-02 -8.274691700935363770e-01 -4.769787192344665527e-01 1.350326538085937500e-01 -1.361694536171853542e-03 -2.126686424016952515e-01
-3.856183290481567383e-01 -3.288789689540863037e-01 3.617226481437683105e-01 -4.932439923286437988e-01 1.692167073488235474e-01 4.575513303279876709e-01 1.048657819628715515e-01 3.464388549327850342e-01
2.154206931591033936e-01 4.254138842225074768e-02 3.623937368392944336e-01 -2.687222659587860107e-01 -4.059718847274780273e-01 5.576839447021484375e-01 3.988660275936126709e-01 -3.366373479366302490e-01
-4.741163849830627441e-01 -2.582559287548065186e-01 -1.221504434943199158e-01 -2.018474340438842773e-01 1.934977173805236816e-01 1.264650672674179077e-01 6.967399120330810547e-01 3.375988304615020752e-01
-7.841744273900985718e-02 -4.498749077320098877e-01 6.199790239334106445e-01 -2.194991707801818848e-01 -2.809687852859497070e-01 4.339159131050109863e-01 2.963294088840484619e-01 6.222527101635932922e-02
-2.738875709474086761e-02 1.689738333225250244e-01 5.951083302497863770e-01 -7.451315969228744507e-02 -1.940674632787704468e-01 3.531818091869354248e-01 3.872275650501251221e-01 5.464860200881958008e-01
-2.396520525217056274e-01 3.768408298492431641e-01 -1.416683197021484375e-01 -6.715077757835388184e-01 -5.095548033714294434e-01 5.359946563839912415e-02 1.770519316196441650e-01 1.889412105083465576e-01
-9.845939278602600098e-02 4.053053557872772217e-01 5.350212454795837402e-01 -2.816083431243896484e-01 -3.731844425201416016e-01 4.875334203243255615e-01 2.635371685028076172e-01 -1.186380237340927124e-01
-1.236409395933151245e-01 -2.551052272319793701e-01 5.865460727363824844e-03 1.450779289007186890e-02 -8.419958502054214478e-02 4.940179884433746338e-01 7.822934389114379883e-01 -2.371982783079147339e-01
-5.752089023590087891e-01 -4.103007018566131592e-01 2.563882470130920410e-01 -2.050387859344482422e-01 -2.271575778722763062e-01 1.398137360811233521e-01 4.149453938007354736e-01 3.868900835514068604e-01
-9.455054998397827148e-02 2.491215616464614868e-01 3.179219961166381836e-01 2.818469656631350517e-03 -1.456232182681560516e-02 3.058854639530181885e-01 5.867420434951782227e-01 6.243975758552551270e-01
-7.732907682657241821e-02 -5.100920423865318298e-02 -4.942043125629425049e-01 -4.197946488857269287e-01 -7.225950062274932861e-02 -1.405490487813949585e-01 6.543467044830322266e-01 3.432312309741973877e-01
-6.143394112586975098e-01 3.126484155654907227e-01 5.510461926460266113e-01 -3.194864392280578613e-01 -5.604350939393043518e-02 2.949067577719688416e-02 3.373871445655822754e-01 3.569206222891807556e-02
-1.230933293700218201e-01 2.359903603792190552e-01 6.237809658050537109e-01 -4.023863077163696289e-01 -6.164394691586494446e-02 4.427478015422821045e-01 1.961208283901214600e-01 -3.739654123783111572e-01
-2.470100820064544678e-01 -6.560895591974258423e-03 9.654347598552703857e-02 -5.342383384704589844e-01 -7.451482415199279785e-01 2.767232060432434082e-01 5.739929899573326111e-02 -9.536971896886825562e-02
-4.803670346736907959e-01 -9.404349327087402344e-02 4.361646473407745361e-01 -7.300421595573425293e-02 1.114442273974418640e-01 5.276986956596374512e-01 4.237855970859527588e-01 3.071716129779815674e-01
-4.774443209171295166e-01 -2.764031291007995605e-01 1.868207305669784546e-01 -3.361967206001281738e-01 -1.044011041522026062e-01 6.433427929878234863e-01 2.027654349803924561e-01 2.860327064990997314e-01
-3.320128023624420166e-01 2.828641831874847412e-01 6.086484193801879883e-01 -3.713816702365875244e-01 2.368231564760208130e-01 -2.526627480983734131e-01 3.677934110164642334e-01 2.149013727903366089e-01
2.564863674342632294e-02 -1.392353326082229614e-01 5.677650570869445801e-01 -1.690966039896011353e-01 3.895997405052185059e-01 8.565286546945571899e-02 6.766467094421386719e-01 -1.096792668104171753e-01
-1.505679171532392502e-02 -1.672602742910385132e-01 -1.962334215641021729e-01 -2.159446328878402710e-01 -8.003975450992584229e-02 3.875169437378644943e-03 8.745434880256652832e-01 -3.397204875946044922e-01
-2.021231949329376221e-01 -6.988848000764846802e-02 -8.997013419866561890e-02 -5.144615173339843750e-01 5.761831402778625488e-01 1.771667301654815674e-01 5.542038679122924805e-01 -1.047829091548919678e-01
8.781639486551284790e-02 -2.534647285938262939e-01 -3.822869658470153809e-01 -3.001942932605743408e-01 -2.512700259685516357e-01 1.695986092090606689e-01 7.007411122322082520e-01 3.299174010753631592e-01
-3.473299741744995117e-01 -5.088307261466979980e-01 1.740728765726089478e-01 -6.467946767807006836e-01 2.176835983991622925e-01 9.295903146266937256e-02 1.269424557685852051e-01 3.157000839710235596e-01
-3.367583751678466797e-01 6.204308010637760162e-03 4.290904998779296875e-01 6.132039707154035568e-03 1.373850554227828979e-01 4.291728734970092773e-01 5.289496779441833496e-01 4.685587286949157715e-01
-3.956883847713470459e-01 -3.839789330959320068e-02 1.091885492205619812e-01 -6.058620288968086243e-02 -1.235319450497627258e-01 -4.291146099567413330e-01 7.917847037315368652e-01 -6.411598529666662216e-03
-2.180565744638442993e-01 5.015601515769958496e-01 2.030783742666244507e-01 -4.068933427333831787e-01 -6.196268796920776367e-01 -6.878767907619476318e-02 3.215157985687255859e-01 4.521196708083152771e-02
-4.197279810905456543e-01 -3.165871277451515198e-02 4.802139997482299805e-01 -4.607361555099487305e-01 -3.606326878070831299e-01 -3.924759626388549805e-01 3.084346055984497070e-01 -2.679162099957466125e-02
-3.748713135719299316e-01 -4.190590679645538330e-01 7.261881977319717407e-02 -4.279524385929107666e-01 1.083836480975151062e-01 2.706771790981292725e-01 3.976529240608215332e-01 -5.022979974746704102e-01
-1.648375391960144043e-01 -1.146232038736343384e-01 -3.520605862140655518e-01 -3.227711617946624756e-01 -9.628334641456604004e-02 -1.624985039234161377e-02 8.159121274948120117e-01 -2.373077422380447388e-01
-2.823367714881896973e-01 -3.824610710144042969e-01 1.410603076219558716e-01 -5.775583386421203613e-01 2.187303304672241211e-01 -2.556845545768737793e-02 2.710098922252655029e-01 5.464383363723754883e-01
3.051770664751529694e-02 -6.133770346641540527e-01 -1.254081428050994873e-01 -5.665768384933471680e-01 -5.699871480464935303e-02 -8.493700623512268066e-02 4.996436536312103271e-01 -1.612260192632675171e-01
-3.305689692497253418e-01 -1.643092483282089233e-01 1.727917492389678955e-01 -1.829335391521453857e-01 1.163196116685867310e-01 6.582338213920593262e-01 3.827932775020599365e-01 4.550520777702331543e-01
-1.322578340768814087e-01 1.179447025060653687e-01 1.020292043685913086e-01 -8.164141774177551270e-01 -3.653736710548400879e-01 3.944492042064666748e-01 -4.467131197452545166e-02 2.389815263450145721e-02
-9.444154053926467896e-02 2.459308058023452759e-01 2.853094637393951416e-01 -3.190684318542480469e-01 -2.445016056299209595e-01 7.756128311157226562e-01 2.554649114608764648e-01 -1.441321372985839844e-01
-4.935390353202819824e-01 -2.848550081253051758e-01 4.110361263155937195e-02 -2.645539939403533936e-01 2.555364668369293213e-01 -5.401236191391944885e-02 6.501122713088989258e-01 3.357623517513275146e-01
1.827616840600967407e-01 -3.844203054904937744e-01 -1.795455962419509888e-01 -3.299215435981750488e-01 -7.456269115209579468e-02 -8.719799667596817017e-02 6.422063112258911133e-01 5.021377801895141602e-01
-4.423757195472717285e-01 -1.124083474278450012e-01 -2.469746917486190796e-01 -3.211455941200256348e-01 -8.310767263174057007e-02 5.569576751440763474e-03 6.695449948310852051e-01 4.151008725166320801e-01
1.975262910127639771e-01 4.684449136257171631e-01 3.064152300357818604e-01 -2.751797139644622803e-01 -2.503260076045989990e-01 5.211181044578552246e-01 4.829664528369903564e-01 -6.666834652423858643e-02
1.645264923572540283e-01 2.876723883673548698e-03 5.005677342414855957e-01 -2.710339426994323730e-01 -4.222099184989929199e-01 4.686692059040069580e-01 3.569857180118560791e-01 -3.514889478683471680e-01
-1.469937115907669067e-01 5.093604326248168945e-01 4.877143502235412598e-01 -1.019210070371627808e-01 2.886653505265712738e-02 -1.293081343173980713e-01 6.688695549964904785e-01 -7.583772391080856323e-02
2.895651161670684814e-01 2.541476115584373474e-02 2.328235059976577759e-01 -3.876991868019104004e-01 -4.762739837169647217e-01 5.559359192848205566e-01 3.368634879589080811e-01 -2.482138872146606445e-01
-1.774219051003456116e-02 -6.662406772375106812e-02 -2.525745332241058350e-01 -6.435749679803848267e-02 -3.022261261940002441e-01 -3.554337471723556519e-02 8.944379091262817383e-01 -1.862451285123825073e-01
-5.863253474235534668e-01 4.146054089069366455e-01 5.403112173080444336e-01 -1.747571825981140137e-01 7.004727609455585480e-03 3.106562420725822449e-02 3.925095796585083008e-01 8.228490501642227173e-02
-3.373878449201583862e-02 -2.547193467617034912e-01 3.201421499252319336e-01 -9.084587916731834412e-03 -7.890985012054443359e-01 3.722819685935974121e-02 4.544852972030639648e-01 2.805426716804504395e-02
-2.139695361256599426e-02 -1.860183626413345337e-01 6.517551839351654053e-02 -5.355280041694641113e-01 -3.502865880727767944e-02 -2.614029645919799805e-01 3.528771996498107910e-01 6.926906704902648926e-01
-3.261035978794097900e-01 1.584795070812106133e-03 4.123732075095176697e-02 -9.578432887792587280e-02 -4.860102664679288864e-03 4.357564076781272888e-02 6.163612008094787598e-01 7.077820301055908203e-01
3.110941052436828613e-01 -4.352334439754486084e-01 -1.898790597915649414e-01 -5.131652355194091797e-01 1.534276902675628662e-01 -6.839300692081451416e-02 5.928885936737060547e-01 1.861857026815414429e-01
-2.410160154104232788e-01 -1.775776445865631104e-01 1.729787327349185944e-02 1.869395971298217773e-01 -2.730309367179870605e-01 5.033370256423950195e-01 7.341266870498657227e-01 -9.108211100101470947e-02
-8.176505565643310547e-02 -7.191979791969060898e-03 2.180125415325164795e-01 -5.777567028999328613e-01 -3.980753421783447266e-01 -3.914763629436492920e-01 3.288002610206604004e-01 -4.382956326007843018e-01
-1.214031651616096497e-01 8.783352375030517578e-02 5.358900427818298340e-01 -4.091297686100006104e-01 -3.015151619911193848e-01 -4.367857277393341064e-01 4.073343276977539062e-01 -2.745298445224761963e-01
-1.463011205196380615e-01 1.415574848651885986e-01 3.007267713546752930e-01 -6.049434468150138855e-02 -1.786780655384063721e-01 3.759093880653381348e-01 4.450234770774841309e-01 7.022690773010253906e-01
-3.198264539241790771e-01 3.983747065067291260e-01 1.832778155803680420e-01 -5.705152153968811035e-01 -5.848033428192138672e-01 -2.694881893694400787e-02 1.506836563348770142e-01 1.204301640391349792e-01
-1.587973088026046753e-01 4.054838418960571289e-01 1.959805190563201904e-01 -7.885667085647583008e-01 -3.424990773200988770e-01 1.313121020793914795e-01 6.048500910401344299e-02 -1.091491654515266418e-01
3.911542519927024841e-02 5.713633298873901367e-01 4.451316297054290771e-01 -2.480466812849044800e-01 -2.114828210324048996e-03 -2.640778422355651855e-01 5.709415674209594727e-01 1.289522349834442139e-01
-1.666983067989349365e-01 -2.336011081933975220e-02 5.679793357849121094e-01 -5.620789527893066406e-01 -1.355328112840652466e-01 -4.109731912612915039e-01 2.622635364532470703e-01 -2.776375114917755127e-01
-3.341834247112274170e-02 1.995929703116416931e-02 3.519613444805145264e-01 -4.965043067932128906e-01 -4.141183197498321533e-01 -4.987821280956268311e-01 3.448450267314910889e-01 -2.981539666652679443e-01
-6.630130857229232788e-02 -4.709972068667411804e-02 7.788299322128295898e-01 -2.802540361881256104e-01 2.459517270326614380e-01 9.713187813758850098e-02 4.458269476890563965e-01 -1.989447772502899170e-01
-2.609645128250122070e-01 -2.719648182392120361e-01 3.565578162670135498e-01 -2.812814116477966309e-01 -4.757634997367858887e-01 -4.332584440708160400e-01 4.806191623210906982e-01 8.137193322181701660e-02
-4.769119024276733398e-01 2.864450812339782715e-01 6.426802277565002441e-01 -3.731316030025482178e-01 -6.732148677110671997e-02 -3.976308554410934448e-02 2.653032541275024414e-01 2.484753280878067017e-01
-3.623801469802856445e-01 -1.803423315286636353e-01 5.149028301239013672e-01 -3.749450147151947021e-01 1.175861135125160217e-01 4.993914067745208740e-01 1.603440940380096436e-01 3.761913180351257324e-01
5.186824873089790344e-02 4.656910598278045654e-01 1.347956359386444092e-01 -6.177500486373901367e-01 -5.018913745880126953e-01 -2.360921800136566162e-01 2.697194516658782959e-01 -1.653925329446792603e-02
-3.883505463600158691e-01 3.285553157329559326e-01 -2.429093793034553528e-02 -5.749603509902954102e-01 -5.319259762763977051e-01 6.467571482062339783e-03 1.618833094835281372e-01 3.176043629646301270e-01
1.426211744546890259e-01 3.640078306198120117e-01 6.225807070732116699e-01 -2.642150819301605225e-01 1.484271883964538574e-01 -1.271726191043853760e-01 5.821377635002136230e-01 -1.124876514077186584e-01
-2.305876612663269043e-01 -3.165727555751800537e-01 -7.881967723369598389e-02 -1.949967741966247559e-01 -2.320530861616134644e-01 2.065531015396118164e-01 5.626355409622192383e-01 6.239417195320129395e-01
-8.970292657613754272e-02 -1.755511015653610229e-01 -6.540552526712417603e-02 1.457371860742568970e-01 -3.732928633689880371e-01 5.077273845672607422e-01 7.337561249732971191e-01 -9.227410890161991119e-03
-3.577057421207427979e-01 -2.506366372108459473e-02 1.724765449762344360e-01 -7.347601056098937988e-01 -5.418711304664611816e-01 -4.064968600869178772e-02 -2.078687027096748352e-02 -7.803308218717575073e-02
-4.232212603092193604e-01 -2.032344490289688110e-01 -1.774982213973999023e-01 -1.664666682481765747e-01 4.138296842575073242e-02 2.208793312311172485e-01 6.136025786399841309e-01 5.416219830513000488e-01
-1.805998235940933228e-01 -5.266154557466506958e-02 6.730865687131881714e-02 -5.335407257080078125e-01 2.644030749797821045e-01 1.835354864597320557e-01 3.307040631771087646e-01 6.800404191017150879e-01
3.757210075855255127e-01 2.719333767890930176e-01 5.811174958944320679e-02 -7.891052365303039551e-01 -2.268377244472503662e-01 2.347720414400100708e-01 2.275774180889129639e-01 -2.137926407158374786e-02
1.323926150798797607e-01 -1.431678533554077148e-01 3.228974342346191406e-02 -3.281157016754150391e-01 2.949894666671752930e-01 -2.559476196765899658e-01 8.273420333862304688e-01 -1.274751871824264526e-01
7.570802420377731323e-02 -1.817447096109390259e-01 4.167905449867248535e-01 -2.452951222658157349e-01 1.839222460985183716e-01 -1.108481585979461670e-01 7.134621143341064453e-01 -4.149822294712066650e-01
-2.878878414630889893e-01 6.658796966075897217e-02 -3.850988745689392090e-01 -3.818366527557373047e-01 2.230039983987808228e-01 2.391389906406402588e-01 5.631390213966369629e-01 4.410697519779205322e-01
-1.344009954482316971e-02 -1.645323783159255981e-01 3.689021468162536621e-01 1.244563758373260498e-01 -6.573165655136108398e-01 8.454884588718414307e-02 5.677089691162109375e-01 2.442609220743179321e-01
-5.231155157089233398e-01 6.638700608164072037e-03 -1.955703347921371460e-01 -5.540572404861450195e-01 4.199189543724060059e-01 1.170614957809448242e-01 3.880496323108673096e-01 2.011491358280181885e-01
-3.606332242488861084e-01 1.334795206785202026e-01 -1.765430271625518799e-01 -2.342669367790222168e-01 4.768641665577888489e-02 -2.960137128829956055e-01 7.832152247428894043e-01 2.505079209804534912e-01
-1.518885493278503418e-01 -2.997553944587707520e-01 4.441174864768981934e-01 -4.831437170505523682e-01 -1.240554675459861755e-01 -5.161166191101074219e-01 4.173651039600372314e-01 -2.118383906781673431e-02
-1.326282322406768799e-01 -4.459988474845886230e-01 3.140128552913665771e-01 -2.353959977626800537e-01 -3.627347350120544434e-01 5.573915839195251465e-01 4.225527346134185791e-01 9.309569746255874634e-02
-2.052558064460754395e-01 1.296611428260803223e-01 2.803811728954315186e-01 -5.276547074317932129e-01 -6.392892599105834961e-01 4.171265065670013428e-01 1.583242230117321014e-02 -3.300184756517410278e-02
-1.836795732378959656e-02 6.313405632972717285e-01 2.679108381271362305e-01 -3.608067929744720459e-01 -2.809743396937847137e-02 4.429383575916290283e-01 3.805415332317352295e-01 -2.394124716520309448e-01
-3.880176842212677002e-01 -3.923863470554351807e-01 1.473877113312482834e-02 -1.767466515302658081e-01 6.637570261955261230e-02 5.588207840919494629e-01 5.191098451614379883e-01 -2.790291905403137207e-01
3.283200263977050781e-01 -2.497627735137939453e-01 5.063959360122680664e-01 -3.822436630725860596e-01 -2.482086718082427979e-01 2.575073242187500000e-01 3.327681720256805420e-01 -4.343101084232330322e-01
2.213244885206222534e-02 4.823431074619293213e-01 3.143230974674224854e-01 -7.167426347732543945e-01 -2.799457311630249023e-01 1.616789549589157104e-01 1.362845599651336670e-01 -1.767857372760772705e-01
1.692670285701751709e-01 -5.995277166366577148e-01 -2.988357841968536377e-02 -4.153262078762054443e-01 1.224106103181838989e-01 1.225337982177734375e-01 6.391059756278991699e-01 -8.416689001023769379e-03
-1.079888716340065002e-01 -1.832864731550216675e-01 -4.062063097953796387e-01 -2.795575857162475586e-01 -9.851438552141189575e-02 1.934780925512313843e-01 5.923669934272766113e-01 5.599560737609863281e-01
-5.577359199523925781e-01 3.193969726562500000e-01 4.881204962730407715e-01 -4.251904785633087158e-01 2.051278501749038696e-01 -1.646953076124191284e-01 3.137485384941101074e-01 -1.508461497724056244e-02
-3.650982081890106201e-01 -2.884260416030883789e-01 4.747769236564636230e-01 -3.435697853565216064e-01 -4.844065308570861816e-01 -3.297106921672821045e-01 2.739197015762329102e-01 1.472055613994598389e-01
2.074085175991058350e-01 -1.659016162157058716e-01 5.684171319007873535e-01 -2.764658629894256592e-01 3.305299282073974609e-01 -4.999035969376564026e-02 6.455671191215515137e-01 3.769918158650398254e-02
-1.546642184257507324e-01 4.522604942321777344e-01 3.498283028602600098e-01 -3.989717960357666016e-01 8.542027324438095093e-02 4.012024700641632080e-01 3.096204996109008789e-01 -4.752433300018310547e-01
2.255770713090896606e-01 2.836880683898925781e-01 4.288977477699518204e-03 -8.930274248123168945e-01 -1.347021311521530151e-01 1.962082386016845703e-01 9.509468078613281250e-02 7.371771335601806641e-02
1.208670884370803833e-01 -1.009712517261505127e-01 -3.733947575092315674e-01 -3.459020256996154785e-01 -2.865161895751953125e-01 -1.738617718219757080e-01 7.475610375404357910e-01 -2.120308727025985718e-01
-1.983123570680618286e-01 -4.568161964416503906e-01 3.414354920387268066e-01 -4.872734248638153076e-01 -2.327884882688522339e-01 -4.671666622161865234e-01 3.475504219532012939e-01 6.892783194780349731e-02
-5.605265498161315918e-01 -2.013718783855438232e-01 -1.739762276411056519e-01 -5.502469539642333984e-01 1.678330302238464355e-01 -2.362788468599319458e-01 4.768853187561035156e-01 2.836841903626918793e-02
3.230108320713043213e-01 2.399658560752868652e-01 2.493315190076828003e-01 -4.913910329341888428e-01 -2.825839817523956299e-01 5.668813586235046387e-01 3.455174565315246582e-01 -1.177223548293113708e-01
1.598280221223831177e-01 5.388693213462829590e-01 4.148433804512023926e-01 -1.547383815050125122e-01 -2.620554268360137939e-01 4.099326729774475098e-01 4.983240365982055664e-01 -5.469105020165443420e-02
-3.574381768703460693e-02 1.276652216911315918e-01 2.746614515781402588e-01 -2.313215434551239014e-01 1.762875765562057495e-01 2.603290379047393799e-01 4.640870988368988037e-01 7.343364953994750977e-01
4.936998337507247925e-02 -4.522589221596717834e-02 -1.652194745838642120e-02 -8.677878379821777344e-01 -3.618835806846618652e-01 2.856548726558685303e-01 2.531073428690433502e-02 -1.702630072832107544e-01
-2.257744669914245605e-01 -2.028558403253555298e-02 2.146966159343719482e-01 -3.581156581640243530e-02 1.206340920180082321e-02 -5.320851877331733704e-02 6.347752213478088379e-01 7.037905454635620117e-01
-2.715541124343872070e-01 -5.382068753242492676e-01 4.436898827552795410e-01 -3.197469115257263184e-01 -2.777162790298461914e-01 4.861422777175903320e-01 1.303365975618362427e-01 -8.393330127000808716e-02
3.744980692863464355e-01 1.430139839649200439e-01 -6.336930207908153534e-03 -8.172796368598937988e-01 -3.252668976783752441e-01 9.595584124326705933e-02 2.301244139671325684e-01 -5.786839872598648071e-02
1.344859004020690918e-01 -7.810510694980621338e-02 1.378282457590103149e-01 -8.457927107810974121e-01 -2.938170135021209717e-01 3.251461088657379150e-01 2.072595246136188507e-02 -2.212990820407867432e-01
-3.471736907958984375e-01 8.636497706174850464e-02 4.560315865091979504e-04 -4.733151793479919434e-01 -7.124053835868835449e-01 2.995316684246063232e-01 7.409903407096862793e-02 2.127269059419631958e-01
5.024307370185852051e-01 2.201075553894042969e-01 2.883981764316558838e-01 -5.331881046295166016e-01 -1.647412627935409546e-01 3.188906908035278320e-01 3.899033963680267334e-01 -2.253827005624771118e-01
-4.120810329914093018e-01 -1.359629780054092407e-01 3.862294256687164307e-01 -4.757164418697357178e-01 1.710723042488098145e-01 3.649800717830657959e-01 1.301006525754928589e-01 5.067758560180664062e-01
-1.412459462881088257e-01 1.705240756273269653e-01 1.548234522342681885e-01 -3.525966107845306396e-01 1.651004254817962646e-01 2.169525921344757080e-01 3.638774156570434570e-01 7.719735503196716309e-01
5.029532909393310547e-01 2.614910900592803955e-01 4.539152979850769043e-02 -6.690542697906494141e-01 -2.222160845994949341e-01 2.915927767753601074e-01 2.959598004817962646e-01 8.347238600254058838e-02
-8.875325322151184082e-02 1.423489451408386230e-01 1.361677348613739014e-01 -5.008926391601562500e-01 3.137270808219909668e-01 2.561911344528198242e-01 2.762204110622406006e-01 6.797559261322021484e-01
-2.797448635101318359e-01 2.356318384408950806e-02 4.023422598838806152e-01 -3.769441843032836914e-01 -1.380219012498855591e-01 7.150927186012268066e-01 2.926664054393768311e-01 -3.405895456671714783e-02
-1.492114216089248657e-01 2.567202746868133545e-01 3.751426339149475098e-01 -1.087376773357391357e-01 6.627320498228073120e-02 3.141483366489410400e-01 5.124631524085998535e-01 6.273555755615234375e-01
-5.702818557620048523e-02 -5.680998042225837708e-02 6.186167597770690918e-01 -3.613583147525787354e-01 -3.490202724933624268e-01 -3.842841088771820068e-01 4.076132476329803467e-01 -2.112249433994293213e-01
-2.106140106916427612e-01 5.405641794204711914e-01 1.843243092298507690e-01 -3.300331830978393555e-01 -5.938087701797485352e-01 -1.097095981240272522e-01 3.797253668308258057e-01 1.081593632698059082e-01
-2.894375026226043701e-01 -2.276484370231628418e-01 5.025305598974227905e-02 -3.635185360908508301e-01 -4.422647133469581604e-02 5.089665204286575317e-02 4.668393135070800781e-01 7.122117877006530762e-01
-1.212227866053581238e-01 -1.968139857053756714e-01 7.818152308464050293e-01 -1.732495278120040894e-01 2.069300264120101929e-01 2.067367434501647949e-01 4.617250263690948486e-01 -8.104746788740158081e-02
-1.390455812215805054e-01 -1.150206252932548523e-01 3.269596397876739502e-01 -7.271467447280883789e-01 -4.052003026008605957e-01 -3.733900189399719238e-01 1.279719024896621704e-01 -1.086630076169967651e-01
-1.745568513870239258e-01 -4.471285641193389893e-01 3.246633708477020264e-01 -2.750881016254425049e-01 1.943690925836563110e-01 4.680380225181579590e-01 4.764816462993621826e-01 -3.235002756118774414e-01
-3.568902611732482910e-01 -2.429289817810058594e-01 2.071886807680130005e-01 -2.934750616550445557e-01 -8.079200237989425659e-02 7.527686953544616699e-01 2.222280204296112061e-01 2.489709854125976562e-01
-6.202193498611450195e-01 -3.115843534469604492e-01 -1.430628299713134766e-01 -4.442102909088134766e-01 1.352410912513732910e-01 2.258706390857696533e-01 3.674980401992797852e-01 -3.099853098392486572e-01
9.653918445110321045e-02 -3.592044115066528320e-02 6.667087674140930176e-01 -4.779858291149139404e-01 -1.163878664374351501e-02 -2.839463055133819580e-01 4.029898643493652344e-01 -2.706602811813354492e-01
-9.281789511442184448e-02 2.219041138887405396e-01 3.406783342361450195e-01 -1.192694082856178284e-01 2.074163220822811127e-02 2.534220516681671143e-01 4.977048635482788086e-01 7.067485451698303223e-01
-2.640571892261505127e-01 -1.919922828674316406e-01 1.400120705366134644e-01 -5.605061054229736328e-01 -3.309704661369323730e-01 -4.797013401985168457e-01 3.054395914077758789e-01 -3.559410572052001953e-01
-2.178516834974288940e-01 5.525386333465576172e-01 2.096665501594543457e-01 -4.443506300449371338e-01 -5.459468960762023926e-01 -6.673133373260498047e-02 2.966971397399902344e-01 1.236688122153282166e-01
-5.453510880470275879e-01 2.872413098812103271e-01 6.272641420364379883e-01 -4.162213802337646484e-01 -5.659272894263267517e-02 8.912962675094604492e-02 1.611834764480590820e-01 1.275029778480529785e-01
9.707896411418914795e-02 -4.493695497512817383e-01 4.455435574054718018e-01 -2.876943349838256836e-01 -3.084244132041931152e-01 5.787094831466674805e-01 2.737109661102294922e-01 -4.916773736476898193e-02
-6.056434288620948792e-02 3.287718892097473145e-01 -7.825639098882675171e-02 -8.542168736457824707e-01 -3.697246909141540527e-01 -4.284078627824783325e-02 1.170914843678474426e-01 -1.372738182544708252e-02
1.493993997573852539e-01 -2.615733742713928223e-01 -3.937393128871917725e-01 -2.071975469589233398e-01 -3.636770546436309814e-01 1.332139968872070312e-01 7.278286814689636230e-01 1.776409596204757690e-01
1.506466716527938843e-01 -6.781855821609497070e-01 -8.521178364753723145e-02 -4.829848408699035645e-01 -2.921168804168701172e-01 1.554936319589614868e-01 4.058760404586791992e-01 -5.088017508387565613e-02
6.890881806612014771e-02 -1.305479109287261963e-01 7.162944972515106201e-02 -8.578054308891296387e-01 -3.190082907676696777e-01 3.057860136032104492e-01 -2.642608014866709709e-03 -2.048647403717041016e-01
8.986047655344009399e-02 7.503617554903030396e-02 7.933660596609115601e-02 -9.387664794921875000e-01 -1.962041109800338745e-01 3.057368844747543335e-02 7.853174954652786255e-02 -2.304775416851043701e-01
-2.347894161939620972e-01 3.242183625698089600e-01 1.630765348672866821e-01 -6.334108114242553711e-01 -5.953287482261657715e-01 -5.832592025399208069e-02 1.549986004829406738e-01 1.735233962535858154e-01
-5.713871121406555176e-01 -4.546539485454559326e-01 2.532716095447540283e-01 -4.892068207263946533e-01 1.704821735620498657e-01 -6.023272499442100525e-02 2.739456295967102051e-01 2.357931435108184814e-01
1.084808409214019775e-01 4.582324028015136719e-01 5.349832773208618164e-01 -2.701932787895202637e-01 8.024923503398895264e-02 -2.166715264320373535e-01 5.978477001190185547e-01 9.074803441762924194e-02
-3.459303379058837891e-01 1.992215216159820557e-01 -2.735771834850311279e-01 -3.684386909008026123e-01 4.590015858411788940e-02 -3.056017458438873291e-01 6.992408633232116699e-01 2.135748267173767090e-01
-3.113715648651123047e-01 -4.579422771930694580e-01 1.186977177858352661e-01 -6.671983003616333008e-01 1.546007096767425537e-01 -6.781054288148880005e-02 2.210580557584762573e-01 3.958885073661804199e-01
-2.844676971435546875e-01 -4.544156193733215332e-01 2.265528589487075806e-01 -2.012553364038467407e-01 -1.352923959493637085e-01 6.464943289756774902e-01 3.208883106708526611e-01 2.855282127857208252e-01
2.185994237661361694e-01 2.375735491514205933e-01 -3.761595860123634338e-02 -8.505411148071289062e-01 -1.892449259757995605e-01 3.219161033630371094e-01 1.175507381558418274e-01 1.329514235258102417e-01
-4.136507213115692139e-01 -8.925120532512664795e-02 -9.767022728919982910e-02 -1.131369546055793762e-01 5.088856071233749390e-02 -2.389936298131942749e-01 8.015410900115966797e-01 3.105030953884124756e-01
-2.502242028713226318e-01 -1.812539547681808472e-01 1.882510036230087280e-01 -5.190171599388122559e-01 -3.512207865715026855e-01 -5.180222988128662109e-01 3.145791292190551758e-01 -3.302339613437652588e-01
-2.137946039438247681e-01 5.117782950401306152e-01 2.161213606595993042e-01 -3.940092325210571289e-01 -6.149743199348449707e-01 -9.529357403516769409e-02 3.059689104557037354e-01 9.763240069150924683e-02
-5.671155452728271484e-01 3.590503036975860596e-01 4.914885163307189941e-01 -3.404824137687683105e-01 2.900023199617862701e-02 -1.564233601093292236e-01 3.752067685127258301e-01 -1.608863621950149536e-01
-5.917304158210754395e-01 -2.431374788284301758e-01 1.162598878145217896e-01 -1.558691412210464478e-01 6.736629875376820564e-04 5.085791274905204773e-02 5.736368894577026367e-01 4.704055786132812500e-01
2.267434597015380859e-01 1.659791916608810425e-02 -2.432127594947814941e-01 -5.737611055374145508e-01 3.137602806091308594e-01 1.122153550386428833e-01 5.967059135437011719e-01 3.047326505184173584e-01
-3.013112843036651611e-01 -3.985734581947326660e-01 3.240854144096374512e-01 -4.987457990646362305e-01 3.736060857772827148e-01 -9.737759828567504883e-02 4.027431309223175049e-01 2.920720279216766357e-01
-5.120698809623718262e-01 -2.772041857242584229e-01 3.730032444000244141e-01 -4.672855436801910400e-01 9.955435246229171753e-02 1.925876885652542114e-01 1.784012764692306519e-01 4.739483892917633057e-01
-2.009631693363189697e-01 4.349815249443054199e-01 4.061179161071777344e-01 -8.202823996543884277e-02 -1.291723642498254776e-02 3.223479986190795898e-01 4.889842271804809570e-01 5.055334568023681641e-01
-4.763153195381164551e-01 -1.631357669830322266e-01 1.852809786796569824e-01 -1.428069472312927246e-01 3.862907588481903076e-01 1.162547841668128967e-01 7.272619009017944336e-01 1.191485580056905746e-02
-4.626691341400146484e-02 -4.725776985287666321e-02 6.313644647598266602e-01 -8.624573796987533569e-02 2.283994406461715698e-01 7.266629021614789963e-03 6.979768276214599609e-01 -2.240005731582641602e-01
3.782016038894653320e-01 -2.678266540169715881e-02 6.213579773902893066e-01 -2.706835567951202393e-01 1.105876788496971130e-01 3.111278712749481201e-01 5.095714926719665527e-01 -1.679216027259826660e-01
-2.555818855762481689e-01 4.855313524603843689e-02 1.672655493021011353e-01 -9.950101375579833984e-02 1.064670234918594360e-01 3.129525110125541687e-02 5.862996578216552734e-01 7.337440848350524902e-01
-4.213372766971588135e-01 -1.361846625804901123e-01 4.208175837993621826e-01 -3.413578569889068604e-01 -3.810451626777648926e-01 -4.605633914470672607e-01 3.552818596363067627e-01 1.636364310979843140e-01
-1.815039664506912231e-01 -7.998392730951309204e-02 -2.052820175886154175e-01 -1.397239714860916138e-01 7.120011746883392334e-02 -1.267273277044296265e-01 9.009445309638977051e-01 2.572255730628967285e-01
7.065401226282119751e-02 5.820395350456237793e-01 3.993626832962036133e-01 -2.640778720378875732e-01 -1.295013278722763062e-01 -2.777688205242156982e-01 5.683243870735168457e-01 1.004568561911582947e-01
-2.159559726715087891e-01 5.135631561279296875e-01 2.204964309930801392e-01 -5.078399777412414551e-01 -5.482679009437561035e-01 -1.133759543299674988e-01 2.504176497459411621e-01 8.327664434909820557e-02
-4.600870311260223389e-01 -2.183621525764465332e-01 -2.979602217674255371e-01 -5.739837288856506348e-01 3.131017982959747314e-01 1.773065775632858276e-01 4.276376664638519287e-01 1.002796143293380737e-01
-7.118725776672363281e-01 -1.606653332710266113e-01 1.175662279129028320e-01 -1.015114486217498779e-01 -1.000661104917526245e-01 -1.889500170946121216e-01 5.820733308792114258e-01 2.424311935901641846e-01
2.057693302631378174e-01 5.770189762115478516e-01 3.650113940238952637e-01 -1.700759232044219971e-01 -2.091241329908370972e-01 4.211434423923492432e-01 4.886912107467651367e-01 5.133285000920295715e-02
-3.050797283649444580e-01 3.578498065471649170e-01 1.308461278676986694e-01 -1.966304033994674683e-01 -7.361899614334106445e-01 -5.874329805374145508e-02 3.680660724639892578e-01 2.053939402103424072e-01
6.921835243701934814e-02 9.914176911115646362e-02 5.235342979431152344e-01 -3.297976851463317871e-01 -4.679881930351257324e-01 -9.710190445184707642e-02 3.734434545040130615e-01 -4.843794703483581543e-01
-3.677260875701904297e-01 1.203103065490722656e-01 8.937808126211166382e-02 -8.495997786521911621e-01 -3.253623247146606445e-01 4.984668269753456116e-02 -6.193792074918746948e-02 9.117633104324340820e-02
-1.266718357801437378e-01 -5.773091316223144531e-01 2.868059873580932617e-01 -3.237544596195220947e-01 -3.796198368072509766e-01 5.347676277160644531e-01 1.499608308076858521e-01 1.049657762050628662e-01
2.897907793521881104e-01 -2.008858770132064819e-01 7.669473439455032349e-02 -1.058476865291595459e-01 -5.352724194526672363e-01 -1.812754124402999878e-01 6.213062405586242676e-01 3.913843035697937012e-01
-1.849791258573532104e-01 -1.901898905634880066e-02 3.250650167465209961e-01 -1.309734433889389038e-01 4.078620076179504395e-01 -1.372845321893692017e-01 8.091202974319458008e-01 -5.220624431967735291e-02
-5.041319727897644043e-01 -5.612766742706298828e-02 1.401861757040023804e-01 -7.146403938531875610e-02 -1.721179485321044922e-01 -4.013061225414276123e-01 6.973258256912231445e-01 2.025014013051986694e-01
-6.917770951986312866e-02 1.114801988005638123e-01 5.016043186187744141e-01 2.204740345478057861e-01 -3.294641077518463135e-01 2.981575429439544678e-01 5.778101086616516113e-01 3.889242708683013916e-01
-1.476098448038101196e-01 -1.923327893018722534e-01 -9.213546663522720337e-02 -5.289781689643859863e-01 2.154889851808547974e-01 5.329560860991477966e-02 3.801637589931488037e-01 6.775783300399780273e-01
-3.188698887825012207e-01 -6.777855008840560913e-02 -2.083679474890232086e-02 -1.620614081621170044e-01 3.323962688446044922e-01 1.752634048461914062e-01 7.224123477935791016e-01 4.516039788722991943e-01
2.847128808498382568e-01 -3.417065143585205078e-01 -2.451719492673873901e-01 -4.667930901050567627e-01 -1.219630613923072815e-01 -2.130229324102401733e-01 6.802419424057006836e-01 3.445847332477569580e-02
-4.924168884754180908e-01 3.827163577079772949e-01 5.494400262832641602e-01 -2.323633730411529541e-01 1.801905930042266846e-01 -5.934850126504898071e-02 4.622486531734466553e-01 -7.424363493919372559e-02
-4.978862106800079346e-01 4.694771170616149902e-01 5.662832260131835938e-01 -1.544886529445648193e-01 -1.080079972743988037e-01 2.485364824533462524e-01 3.094277083873748779e-01 1.340731233358383179e-01
-9.771549701690673828e-02 -2.620171606540679932e-01 5.862101316452026367e-01 -4.355871379375457764e-01 3.627289831638336182e-01 1.601881682872772217e-01 2.929534912109375000e-01 3.812687397003173828e-01
-2.591227591037750244e-01 5.155767202377319336e-01 5.019085407257080078e-01 -2.346241176128387451e-01 1.084881648421287537e-01 -1.722410917282104492e-01 5.616430640220642090e-01 -5.653107166290283203e-02
1.340195834636688232e-01 1.782587319612503052e-01 -3.838062584400177002e-01 -2.762513160705566406e-01 -2.612684667110443115e-01 -1.525653153657913208e-01 6.461524963378906250e-01 4.664656221866607666e-01
-3.256741166114807129e-01 -3.630974888801574707e-01 1.698325127363204956e-01 -2.945185899734497070e-01 -2.157130837440490723e-01 6.132148504257202148e-01 2.318135350942611694e-01 4.125655889511108398e-01
6.027074530720710754e-02 1.152237728238105774e-01 2.056395560503005981e-01 -3.068119287490844727e-01 5.595125555992126465e-01 5.337675213813781738e-01 4.432579874992370605e-01 2.285390943288803101e-01
-5.152886509895324707e-01 1.868634074926376343e-01 6.517468690872192383e-01 -3.370080888271331787e-01 -2.141861468553543091e-01 -2.270120680332183838e-01 2.456807047128677368e-01 5.866838619112968445e-02
1.563559025526046753e-01 3.272562474012374878e-02 6.986016035079956055e-01 -3.337998092174530029e-01 -2.791886329650878906e-01 -1.321522146463394165e-01 3.847023248672485352e-01 -3.627797067165374756e-01
-2.292739599943161011e-01 5.968711972236633301e-01 2.879183180630207062e-02 -5.396723747253417969e-01 -4.725179076194763184e-01 -1.225117966532707214e-02 2.652847468852996826e-01 7.282876968383789062e-02
-2.004779577255249023e-01 2.349226474761962891e-01 9.744065254926681519e-02 -8.671978116035461426e-01 -3.541268408298492432e-01 -2.251588925719261169e-02 -6.315459177130833268e-05 1.310730576515197754e-01
-3.758977949619293213e-01 2.962227165699005127e-01 -7.656738907098770142e-02 -3.766941130161285400e-01 -6.441097259521484375e-01 -1.180558577179908752e-01 3.250602483749389648e-01 2.978474199771881104e-01
-2.268753200769424438e-01 4.594620764255523682e-01 1.523344367742538452e-01 -3.718952536582946777e-01 -6.441692709922790527e-01 -1.345629245042800903e-01 3.415279984474182129e-01 1.618879139423370361e-01
-1.393200010061264038e-01 4.784331023693084717e-01 -6.148638203740119934e-02 -6.343374848365783691e-01 -4.617906510829925537e-01 -4.210194945335388184e-02 2.307399511337280273e-01 2.779623866081237793e-01
1.524402201175689697e-02 1.546363234519958496e-01 2.395175844430923462e-01 -6.832353770732879639e-02 -3.718386590480804443e-01 5.996689200401306152e-01 3.824283182621002197e-01 5.193267464637756348e-01
5.567095708101987839e-03 5.913408994674682617e-01 4.100809395313262939e-01 -5.560638904571533203e-01 5.714993178844451904e-02 3.527664840221405029e-01 1.838302612304687500e-01 1.068070009350776672e-01
-3.605693876743316650e-01 2.937287390232086182e-01 5.685500428080558777e-02 -4.056221246719360352e-01 -6.177893877029418945e-01 -2.904607951641082764e-01 3.233619332313537598e-01 2.129723131656646729e-01
-2.505169212818145752e-01 -3.106332123279571533e-01 5.299466848373413086e-01 -3.561596572399139404e-01 1.006003096699714661e-01 -3.968110680580139160e-01 5.124026536941528320e-01 5.402896925806999207e-02
3.527553379535675049e-01 6.192725896835327148e-02 1.444461196660995483e-01 -2.246494293212890625e-01 4.308733642101287842e-01 4.177152812480926514e-01 6.570006608963012695e-01 9.278347343206405640e-02
-4.417402446269989014e-01 -3.650158643722534180e-01 -3.449779376387596130e-02 -3.897143006324768066e-01 -1.155753806233406067e-01 5.185244604945182800e-02 3.619079291820526123e-01 6.095392107963562012e-01
-5.849992036819458008e-01 -3.096987307071685791e-01 1.917462199926376343e-01 -2.668184936046600342e-01 -2.193923443555831909e-01 -3.790205419063568115e-01 3.873800933361053467e-01 3.347401320934295654e-01
5.493367463350296021e-02 -2.041844278573989868e-01 -2.794657051563262939e-01 -4.014749228954315186e-01 3.164122998714447021e-01 5.368755459785461426e-01 5.700898766517639160e-01 5.150903388857841492e-02
1.385962367057800293e-01 -2.666658759117126465e-01 -6.301326304674148560e-02 -5.528309941291809082e-01 5.374814271926879883e-01 -5.876493523828685284e-04 5.395997166633605957e-01 1.415381282567977905e-01
-1.783486604690551758e-01 -2.551426887512207031e-01 -8.297782391309738159e-02 -3.416157662868499756e-01 2.597055435180664062e-01 7.150781154632568359e-01 4.394022822380065918e-01 8.746028691530227661e-02
2.364493608474731445e-01 1.661483794450759888e-01 1.825076490640640259e-01 -3.107518255710601807e-01 5.358767509460449219e-01 4.429034888744354248e-01 5.296952724456787109e-01 1.506858617067337036e-01
6.178994476795196533e-02 -7.097415160387754440e-03 7.028345465660095215e-01 -2.435053884983062744e-01 9.184900671243667603e-02 1.755747348070144653e-01 5.098359584808349609e-01 -3.790316283702850342e-01
-1.538553833961486816e-01 1.157157570123672485e-01 5.635535120964050293e-01 -6.927581131458282471e-02 6.427815556526184082e-02 5.113921165466308594e-01 4.382306039333343506e-01 4.276063740253448486e-01
3.545947000384330750e-02 2.257344126701354980e-01 4.857863783836364746e-01 5.924103409051895142e-02 -4.081225022673606873e-02 4.668001234531402588e-01 5.475422143936157227e-01 4.346471130847930908e-01
-3.061832189559936523e-01 -4.076756834983825684e-01 2.197046279907226562e-01 -4.371278285980224609e-01 -2.056180834770202637e-01 -5.104971528053283691e-01 4.396531879901885986e-01 -6.723322719335556030e-02
3.126387596130371094e-01 4.017392396926879883e-01 1.800211966037750244e-01 -6.350276470184326172e-01 -3.186210393905639648e-01 1.969089731574058533e-03 3.463549613952636719e-01 -2.893265187740325928e-01
-4.107942879199981689e-01 2.204016745090484619e-01 -2.786307632923126221e-01 -3.726441562175750732e-01 2.197770923376083374e-01 5.299701690673828125e-01 2.891523838043212891e-01 3.916543126106262207e-01
3.374282037839293480e-03 -2.177993059158325195e-01 2.479082942008972168e-01 7.574600726366043091e-02 -7.228518724441528320e-01 -4.515024274587631226e-02 5.475459098815917969e-01 2.469742149114608765e-01
-4.069256484508514404e-01 -3.464760184288024902e-01 -1.215531378984451294e-01 -3.427982628345489502e-01 1.319916248321533203e-01 2.379334867000579834e-01 6.080855727195739746e-01 -3.718575239181518555e-01
-1.637313365936279297e-01 1.394957005977630615e-01 1.341984719038009644e-01 -5.180463567376136780e-02 1.082623675465583801e-01 4.958893358707427979e-01 6.266157031059265137e-01 5.317572951316833496e-01
-3.268124759197235107e-01 4.535894095897674561e-01 2.654759585857391357e-02 -4.978070557117462158e-01 -5.835388898849487305e-01 2.453486621379852295e-01 1.952307224273681641e-01 -1.024680119007825851e-02
-5.747879147529602051e-01 2.998908162117004395e-01 5.907928347587585449e-01 -1.147816404700279236e-01 -3.820113465189933777e-02 3.227215958759188652e-03 4.404767155647277832e-01 1.482695639133453369e-01
-1.878088116645812988e-01 5.126604437828063965e-01 3.357902169227600098e-01 -3.055104017257690430e-01 -4.840438961982727051e-01 4.660916924476623535e-01 2.085920870304107666e-01 2.765564434230327606e-02
-2.254751026630401611e-01 8.193919062614440918e-02 1.982413381338119507e-01 -3.034496307373046875e-01 5.041338801383972168e-01 6.904839072376489639e-03 6.954064965248107910e-01 -2.706969678401947021e-01
-1.515574604272842407e-01 -2.450653314590454102e-01 -1.923189759254455566e-01 -4.057758748531341553e-01 -4.646027088165283203e-01 2.044801786541938782e-02 3.053618669509887695e-01 6.370345354080200195e-01
-1.255045086145401001e-01 4.987682402133941650e-02 2.523453831672668457e-01 -2.126600965857505798e-02 -4.929243624210357666e-01 4.166608452796936035e-01 3.644518554210662842e-01 6.068152785301208496e-01
1.202406287193298340e-01 -5.714280009269714355e-01 1.080022100359201431e-02 -3.692253828048706055e-01 2.943542301654815674e-01 3.014898598194122314e-01 5.873683691024780273e-01 -5.121949128806591034e-03
9.763876348733901978e-02 7.400151342153549194e-02 -4.826157391071319580e-01 -8.971720933914184570e-02 -3.456928133964538574e-01 2.770374715328216553e-01 7.374935746192932129e-01 6.223523989319801331e-02
-5.724102854728698730e-01 -9.374611824750900269e-02 -1.073401868343353271e-01 -1.630788892507553101e-01 1.767348349094390869e-01 -3.200615197420120239e-02 7.567188739776611328e-01 -1.433820575475692749e-01
4.353049024939537048e-02 1.731884032487869263e-01 -3.701360821723937988e-01 -2.159068435430526733e-01 -3.606293722987174988e-02 3.846390247344970703e-01 6.817507743835449219e-01 4.128713309764862061e-01
-3.034407645463943481e-02 2.295986860990524292e-01 3.220981061458587646e-01 -2.916322648525238037e-01 1.269773989915847778e-01 3.084035515785217285e-01 3.922690451145172119e-01 7.017521858215332031e-01
2.344421297311782837e-01 -3.641197383403778076e-01 1.163719892501831055e-01 -3.948354423046112061e-01 4.150164723396301270e-01 4.749181494116783142e-02 6.217069029808044434e-01 2.863610684871673584e-01
-1.485585868358612061e-01 -6.306502819061279297e-01 9.217664599418640137e-02 -4.242118895053863525e-01 -2.567621767520904541e-01 8.380790799856185913e-02 5.610218644142150879e-01 6.373623013496398926e-02
-3.103464841842651367e-01 -1.644120663404464722e-01 4.808237254619598389e-01 -4.832507967948913574e-01 1.549903489649295807e-02 -5.149765014648437500e-01 3.770208656787872314e-01 -6.591852754354476929e-02
-3.055267035961151123e-01 -2.683826684951782227e-01 3.887379169464111328e-01 -4.368970990180969238e-01 -8.374565839767456055e-02 -5.393167138099670410e-01 4.305680394172668457e-01 -9.676444530487060547e-02
-8.592342585325241089e-02 1.881729364395141602e-01 -8.954920619726181030e-02 -4.575485587120056152e-01 6.044361591339111328e-01 4.158461391925811768e-01 4.359471499919891357e-01 1.073200553655624390e-01
-3.836602866649627686e-01 -5.939137935638427734e-02 -7.952830940485000610e-02 -2.854032218456268311e-01 -1.051929369568824768e-01 -4.987442195415496826e-01 6.991612911224365234e-01 1.134009882807731628e-01
-3.155231773853302002e-01 -3.511652350425720215e-01 2.021734565496444702e-01 -4.831749498844146729e-01 -3.185571432113647461e-01 -5.372754335403442383e-01 3.331160843372344971e-01 4.106201604008674622e-02
-7.688009738922119141e-02 -5.767820775508880615e-02 3.612271547317504883e-01 -9.829442203044891357e-02 1.056284159421920776e-01 -3.888046368956565857e-02 5.924401879310607910e-01 6.978260874748229980e-01
5.363834649324417114e-02 -2.540860474109649658e-01 -3.941123560070991516e-02 -4.940164387226104736e-01 3.987478315830230713e-01 -2.243294119834899902e-01 6.321464180946350098e-01 2.793298363685607910e-01
1.282514631748199463e-01 -2.172881364822387695e-02 3.068512082099914551e-01 1.591913104057312012e-01 -6.523990035057067871e-01 6.532429903745651245e-02 5.913828611373901367e-01 2.897485494613647461e-01
-1.920362859964370728e-01 -2.030669301748275757e-01 5.264245271682739258e-01 -1.663555651903152466e-01 -2.679491937160491943e-01 -3.318083882331848145e-01 6.310129165649414062e-01 -1.924002170562744141e-01
3.044149465858936310e-02 1.164563372731208801e-01 5.265998244285583496e-01 -3.200669959187507629e-02 2.290640175342559814e-01 1.792683750391006470e-01 7.123002409934997559e-01 -3.394119143486022949e-01
-3.992179781198501587e-02 -2.785685658454895020e-01 5.811272859573364258e-01 2.079632319509983063e-02 -4.915345013141632080e-01 -1.604130268096923828e-01 5.613811612129211426e-01 1.331087201833724976e-02
-8.460755646228790283e-02 -1.190383210778236389e-01 1.906120777130126953e-01 -4.908308684825897217e-01 2.764514982700347900e-01 2.461826056241989136e-01 3.086063265800476074e-01 6.849485635757446289e-01
-3.193717002868652344e-01 -2.085285186767578125e-01 1.024994477629661560e-01 -1.268197447061538696e-01 6.449164450168609619e-02 -1.152616366744041443e-01 6.892446875572204590e-01 5.791594386100769043e-01
-3.235653340816497803e-01 3.947612643241882324e-01 -8.948291093111038208e-02 -6.043452620506286621e-01 -4.739300012588500977e-01 5.521980673074722290e-02 1.615593284368515015e-01 3.353630602359771729e-01
2.257451601326465607e-02 6.065442040562629700e-02 4.465509578585624695e-02 -3.961337804794311523e-01 -1.791892051696777344e-01 6.712299585342407227e-02 3.516764640808105469e-01 8.225599527359008789e-01
-1.202007904648780823e-01 -6.830435991287231445e-02 6.051793098449707031e-01 -3.760035932064056396e-01 -9.191877394914627075e-02 4.855364263057708740e-01 2.675943970680236816e-01 3.968175947666168213e-01
-2.386100143194198608e-01 3.926724195480346680e-02 4.365129470825195312e-01 4.398129507899284363e-02 7.381122559309005737e-02 5.181760191917419434e-01 5.309044122695922852e-01 4.395810067653656006e-01
3.112491965293884277e-01 -5.181676149368286133e-02 5.896418094635009766e-01 -3.432889580726623535e-01 -3.110214769840240479e-01 2.948373854160308838e-01 3.453851342201232910e-01 -3.632627725601196289e-01
-5.506926178932189941e-01 4.117904007434844971e-01 5.133856534957885742e-01 -2.547932863235473633e-01 1.581694781780242920e-01 -3.099921345710754395e-02 4.136140942573547363e-01 4.033417627215385437e-02
-1.914979368448257446e-01 2.256398648023605347e-01 5.063037872314453125e-01 -3.663409873843193054e-02 -1.624115705490112305e-01 3.590902686119079590e-01 5.684511661529541016e-01 4.198447465896606445e-01
-8.908738195896148682e-02 -1.649462580680847168e-01 7.430709898471832275e-02 -2.445856034755706787e-01 2.940925955772399902e-01 6.387545466423034668e-01 4.714852571487426758e-01 4.274535179138183594e-01
-3.507384061813354492e-01 3.232520818710327148e-01 -4.052593186497688293e-02 -7.206323742866516113e-01 -4.680825173854827881e-01 -1.548387855291366577e-02 1.114297136664390564e-01 1.406402587890625000e-01
-1.068213507533073425e-01 1.966834440827369690e-02 1.537550985813140869e-01 -8.833869099617004395e-01 -4.123733043670654297e-01 -1.118137538433074951e-01 -4.039957374334335327e-02 1.798943965695798397e-03
-1.663944721221923828e-01 2.704769074916839600e-01 4.663462042808532715e-01 -1.963048130273818970e-01 -4.162768274545669556e-02 6.410415768623352051e-01 4.413553774356842041e-01 -1.888890713453292847e-01
-5.455709695816040039e-01 -1.253982633352279663e-01 -1.320339143276214600e-01 -2.848412394523620605e-01 1.234567686915397644e-01 -1.160222291946411133e-01 7.180471420288085938e-01 -2.092021554708480835e-01
-2.287477701902389526e-01 6.055921912193298340e-01 2.092617750167846680e-01 -4.016378521919250488e-01 -1.353264153003692627e-01 -3.076171576976776123e-01 5.114295482635498047e-01 -3.643336519598960876e-02
4.223087430000305176e-02 -3.082156181335449219e-01 -6.030809879302978516e-02 -5.791411995887756348e-01 9.002841264009475708e-02 -2.217756807804107666e-01 5.706638097763061523e-01 -4.257127642631530762e-01
-2.445389777421951294e-01 6.115011572837829590e-01 -6.799363344907760620e-02 -5.062076449394226074e-01 -3.985142707824707031e-01 7.737694680690765381e-02 2.615645229816436768e-01 2.686650753021240234e-01
-5.603345036506652832e-01 1.561634689569473267e-01 -1.112784370779991150e-01 -2.423975169658660889e-01 3.011583089828491211e-01 3.241587281227111816e-01 5.401605367660522461e-01 3.208587765693664551e-01
-2.864276766777038574e-01 6.473623961210250854e-02 5.097972750663757324e-01 -3.543658256530761719e-01 8.210340142250061035e-02 3.276553452014923096e-01 2.013298869132995605e-01 6.112833619117736816e-01
-6.562037467956542969e-01 -7.087476551532745361e-03 -3.930895030498504639e-02 -1.212779209017753601e-01 4.632006958127021790e-02 -1.317000538110733032e-01 6.887161731719970703e-01 2.434591501951217651e-01
3.305925428867340088e-02 6.605654209852218628e-02 3.981551826000213623e-01 1.487061828374862671e-01 -6.795758008956909180e-01 2.224496901035308838e-01 4.933366477489471436e-01 2.433401644229888916e-01
-1.192575395107269287e-01 -2.545308768749237061e-01 5.432151556015014648e-01 -4.633358418941497803e-01 -3.625892475247383118e-02 -4.954370558261871338e-01 3.969792425632476807e-01 -8.284969627857208252e-02
-1.432322859764099121e-01 -9.134788811206817627e-02 9.213209897279739380e-02 -1.554081290960311890e-01 7.347070425748825073e-02 8.071735501289367676e-01 4.008459448814392090e-01 3.477004766464233398e-01
-2.122502475976943970e-01 -3.290113508701324463e-01 4.756706655025482178e-01 -3.603182733058929443e-01 1.216815877705812454e-02 6.003308296203613281e-01 1.795930713415145874e-01 3.127474188804626465e-01
-2.635897696018218994e-01 -1.671092659235000610e-01 2.717896103858947754e-01 -3.831582069396972656e-01 3.892753124237060547e-01 1.109934151172637939e-01 5.508438944816589355e-01 -4.632833302021026611e-01
-8.660992980003356934e-02 2.870772182941436768e-01 -1.967165768146514893e-01 -6.392934322357177734e-01 -5.012643337249755859e-01 -4.715081304311752319e-02 2.649879753589630127e-01 3.728056252002716064e-01
-2.114962339401245117e-01 -1.122435405850410461e-01 -7.662791758775711060e-02 -3.431188762187957764e-01 3.014425039291381836e-01 1.867573410272598267e-01 7.060622572898864746e-01 -4.413600265979766846e-01
-1.540168225765228271e-01 -1.177558004856109619e-01 7.440329790115356445e-01 -2.776495218276977539e-01 -9.666758775711059570e-02 4.928274750709533691e-01 2.726193368434906006e-01 7.206460833549499512e-02
1.789952367544174194e-01 -3.317742943763732910e-01 4.059076607227325439e-01 -4.143305718898773193e-01 -5.297023057937622070e-01 4.066003561019897461e-01 1.908841729164123535e-01 -1.977640390396118164e-01
3.843816742300987244e-02 -7.492696642875671387e-01 1.244546025991439819e-01 -4.593364298343658447e-01 -7.757202535867691040e-02 1.773533374071121216e-01 3.943723142147064209e-01 -1.328058689832687378e-01
7.003868371248245239e-02 1.421162039041519165e-01 2.317230403423309326e-01 -2.214336246252059937e-01 4.636333286762237549e-01 5.914351940155029297e-01 4.998062252998352051e-01 2.400235831737518311e-01
-8.313900977373123169e-02 5.538505911827087402e-01 8.521640300750732422e-02 -4.348153173923492432e-01 -4.102289974689483643e-01 -3.237402141094207764e-01 4.225429594516754150e-01 1.958907544612884521e-01
-6.958682835102081299e-02 2.066994607448577881e-01 2.378679364919662476e-01 -2.055832371115684509e-02 -3.775679469108581543e-01 2.960065901279449463e-01 4.537436068058013916e-01 6.777672767639160156e-01
1.044396311044692993e-01 6.420137286186218262e-01 2.045086026191711426e-01 -3.596449196338653564e-01 -1.082317978143692017e-01 4.651504158973693848e-01 4.103713035583496094e-01 -9.622450172901153564e-02
-6.553090214729309082e-01 -2.204639166593551636e-01 3.563899993896484375e-01 -1.708022207021713257e-01 -5.145737901329994202e-02 3.813969343900680542e-02 4.717885255813598633e-01 3.729500174522399902e-01
-4.146004319190979004e-01 -6.353437155485153198e-02 -3.600391000509262085e-02 -4.511759057641029358e-02 1.799473017454147339e-01 3.568629175424575806e-02 8.689965009689331055e-01 -1.786859333515167236e-01
-1.433901041746139526e-01 3.026928603649139404e-01 3.363832235336303711e-01 -1.258006095886230469e-01 8.707973361015319824e-02 2.727011144161224365e-01 4.983611702919006348e-01 6.546175479888916016e-01
-2.951755821704864502e-01 2.211906313896179199e-01 1.941142231225967407e-01 -2.987511828541755676e-02 -2.358769923448562622e-01 -5.160487294197082520e-01 6.938446164131164551e-01 1.483530402183532715e-01
-3.359172940254211426e-01 -3.691861629486083984e-01 4.706393182277679443e-01 -2.823183238506317139e-01 -1.923972368240356445e-02 -4.143989980220794678e-01 5.250847339630126953e-01 4.296017065644264221e-02
1.111640185117721558e-01 5.441458821296691895e-01 1.869272440671920776e-01 -3.344811797142028809e-01 -5.528048872947692871e-01 2.975612580776214600e-01 3.803645074367523193e-01 -7.691042870283126831e-02
-6.950953602790832520e-01 -1.215758845210075378e-01 -1.391474604606628418e-01 -3.503473401069641113e-01 8.722110837697982788e-02 -4.248685669153928757e-03 5.906154513359069824e-01 -5.919856205582618713e-02
-1.553414762020111084e-01 6.623112410306930542e-02 -2.979887127876281738e-01 -5.162094235420227051e-01 3.738199174404144287e-01 2.499582618474960327e-01 5.377545952796936035e-01 3.532882332801818848e-01
-8.672637492418289185e-02 -1.424445509910583496e-01 1.701403260231018066e-01 -1.545874327421188354e-01 -3.088107332587242126e-02 7.785574197769165039e-01 3.421800434589385986e-01 4.417584836483001709e-01
2.974233329296112061e-01 2.420565038919448853e-01 4.901311099529266357e-01 -2.229349017143249512e-01 2.048434168100357056e-01 -2.453235238790512085e-01 6.629155874252319336e-01 1.463485211133956909e-01
-1.403712928295135498e-01 1.994732767343521118e-01 4.664038717746734619e-01 -1.622395515441894531e-01 4.406866058707237244e-02 2.830196321010589600e-01 4.510416090488433838e-01 6.412264108657836914e-01
1.940788030624389648e-01 -1.681787371635437012e-01 -7.766368985176086426e-02 -3.997499644756317139e-01 -1.633084267377853394e-01 1.694443970918655396e-01 4.701882004737854004e-01 7.012557387351989746e-01
-5.338650941848754883e-01 1.679996028542518616e-02 9.221720509231090546e-03 -4.820226430892944336e-01 3.699034154415130615e-01 4.192273020744323730e-01 2.158327698707580566e-01 3.508718311786651611e-01
-2.723643779754638672e-01 6.027292013168334961e-01 3.092311620712280273e-01 -4.653581678867340088e-01 1.441359892487525940e-02 4.196397960186004639e-01 2.721165120601654053e-01 -4.457737959455698729e-04
-2.731901705265045166e-01 -2.552325725555419922e-01 4.581654965877532959e-01 -4.166526198387145996e-01 1.183658838272094727e-01 -4.424750804901123047e-01 5.078449249267578125e-01 -9.490617364645004272e-02
2.870897054672241211e-01 2.467214763164520264e-01 2.528312504291534424e-01 -2.892836928367614746e-01 1.100577563047409058e-01 -2.695287466049194336e-01 7.756069898605346680e-01 1.509129852056503296e-01
5.924948677420616150e-02 -7.477574795484542847e-02 3.690589964389801025e-01 2.380688041448593140e-01 -5.669539570808410645e-01 1.434695571660995483e-01 6.465356349945068359e-01 1.949059814214706421e-01
1.576141640543937683e-02 -5.702731385827064514e-02 6.522156596183776855e-01 5.718932300806045532e-02 -5.267122387886047363e-01 2.846926450729370117e-02 5.252200961112976074e-01 -1.172656491398811340e-01
-2.576890289783477783e-01 2.134890109300613403e-02 1.425556093454360962e-01 -7.577287554740905762e-01 -5.774791240692138672e-01 -1.083541102707386017e-02 1.594024151563644409e-02 -6.936943531036376953e-02
-4.860261380672454834e-01 3.861436620354652405e-02 -2.877007983624935150e-02 -4.010242521762847900e-01 4.425786733627319336e-01 3.984769582748413086e-01 3.290806412696838379e-01 3.710598349571228027e-01
-4.363355785608291626e-02 7.263062596321105957e-01 1.360018253326416016e-01 -5.643393993377685547e-01 -2.150769978761672974e-01 1.313152462244033813e-01 2.647303342819213867e-01 -3.982787020504474640e-03
1.577415168285369873e-01 5.930189490318298340e-01 5.934107117354869843e-03 -4.568865299224853516e-01 -2.324880212545394897e-01 -3.077817521989345551e-02 5.122169256210327148e-01 -3.119316995143890381e-01
3.808587491512298584e-01 -1.517854928970336914e-01 5.743826627731323242e-01 -3.659342229366302490e-01 -1.892892420291900635e-01 -1.520149558782577515e-01 5.405656695365905762e-01 -1.301313787698745728e-01
-1.026098802685737610e-01 -2.762955725193023682e-01 7.097060084342956543e-01 -3.356969952583312988e-01 2.066857665777206421e-01 3.789147138595581055e-01 3.302387595176696777e-01 3.747072815895080566e-02
3.492447361350059509e-02 -1.830371320247650146e-01 2.343319207429885864e-01 1.755678653717041016e-02 -7.389701008796691895e-01 -1.298466920852661133e-01 5.383354425430297852e-01 2.394074052572250366e-01
-3.092699348926544189e-01 2.337576001882553101e-01 8.498802781105041504e-02 -3.234039843082427979e-01 -6.962659358978271484e-01 -2.177785150706768036e-02 2.602844238281250000e-01 4.299859106540679932e-01
4.106986150145530701e-02 -1.323341876268386841e-01 5.925768613815307617e-01 3.538725897669792175e-02 -5.805827975273132324e-01 -1.329913735389709473e-02 5.271659493446350098e-01 -1.150838956236839294e-01
-4.392094314098358154e-01 -2.355092465877532959e-01 3.575963377952575684e-01 -4.844633340835571289e-01 3.107489049434661865e-01 3.579155802726745605e-01 2.389985918998718262e-01 3.275085985660552979e-01
-5.002099275588989258e-01 4.064232409000396729e-01 5.478752851486206055e-01 -3.983779549598693848e-01 -1.742501743137836456e-02 3.140305876731872559e-01 1.608331203460693359e-01 3.085141815245151520e-02
2.515206933021545410e-01 -2.096062339842319489e-02 7.034468650817871094e-01 -7.688008248805999756e-02 1.247146651148796082e-01 2.873125672340393066e-01 5.750107169151306152e-01 -8.252408355474472046e-02
3.409377932548522949e-01 3.653540015220642090e-01 -1.061681881546974182e-01 -6.703167557716369629e-01 -3.071151077747344971e-01 3.055458962917327881e-01 3.066450655460357666e-01 -8.928874135017395020e-02
3.951690718531608582e-02 -9.671790152788162231e-02 -2.623560428619384766e-01 -2.156775817275047302e-02 -4.832056164741516113e-01 3.674856126308441162e-01 7.214589118957519531e-01 -1.753620803356170654e-01
-1.716770380735397339e-01 -9.848760068416595459e-02 4.236106276512145996e-01 -1.897584050893783569e-01 6.305783987045288086e-02 7.248215079307556152e-01 4.050231873989105225e-01 2.280057668685913086e-01
-5.122737884521484375e-01 -2.740357816219329834e-01 -1.655103117227554321e-01 -5.281541347503662109e-01 3.516571521759033203e-01 3.531904891133308411e-02 4.747183024883270264e-01 7.662756741046905518e-02
2.121216952800750732e-01 4.605908319354057312e-02 -1.869330704212188721e-01 -4.401626884937286377e-01 4.795313775539398193e-01 2.401868551969528198e-01 6.147530674934387207e-01 2.421451956033706665e-01
-4.207208007574081421e-02 -3.184503316879272461e-01 4.353083074092864990e-01 -3.799309134483337402e-01 -6.843457221984863281e-01 -2.134402096271514893e-01 2.207130193710327148e-01 1.945145614445209503e-02
3.112483024597167969e-01 -9.064818732440471649e-03 -2.407598197460174561e-01 -4.448000490665435791e-01 2.765696942806243896e-01 1.497174799442291260e-01 5.848278999328613281e-01 4.542026817798614502e-01
-2.284634709358215332e-01 4.033192992210388184e-01 2.900530025362968445e-02 -5.478854775428771973e-01 -5.700368285179138184e-01 -2.505058646202087402e-01 2.848703563213348389e-01 1.235792115330696106e-01
-1.575889885425567627e-01 -2.464519590139389038e-01 5.515415668487548828e-01 -3.495481908321380615e-01 -2.399547100067138672e-01 -5.020783543586730957e-01 4.223397672176361084e-01 3.608899656683206558e-03
2.712103724479675293e-01 1.984624713659286499e-01 6.801722943782806396e-02 -3.168824613094329834e-01 5.181855559349060059e-01 4.320974051952362061e-01 5.529265403747558594e-01 1.451365500688552856e-01
1.745472252368927002e-01 -3.601315021514892578e-01 3.241443037986755371e-01 -1.847868114709854126e-01 1.610106974840164185e-02 -1.702479869127273560e-01 7.703685760498046875e-01 -2.791263759136199951e-01
-2.786156237125396729e-01 1.653239727020263672e-01 1.648463159799575806e-01 -8.306236267089843750e-01 -4.143306612968444824e-01 -7.038975507020950317e-02 -1.104515418410301208e-02 3.441913798451423645e-02
-8.701150119304656982e-02 6.558923423290252686e-02 7.503483891487121582e-01 -1.245502904057502747e-01 2.708601355552673340e-01 9.661893546581268311e-02 5.630983114242553711e-01 9.905283898115158081e-02
-9.648469090461730957e-02 2.949628233909606934e-01 5.852140188217163086e-01 -1.913305968046188354e-01 -5.498705804347991943e-02 6.145153045654296875e-01 3.680708408355712891e-01 -9.206523001194000244e-02
5.751722306013107300e-02 -2.641762495040893555e-01 3.108057677745819092e-01 -4.198662340641021729e-01 3.359304070472717285e-01 -2.271769642829895020e-01 6.493081450462341309e-01 -2.606819868087768555e-01
1.898212358355522156e-02 1.801647692918777466e-01 3.770220875740051270e-01 -6.337730586528778076e-02 7.716133445501327515e-02 8.996160700917243958e-03 7.592640519142150879e-01 -4.883660078048706055e-01
9.928438067436218262e-02 -3.396418690681457520e-01 9.101588279008865356e-02 3.906911611557006836e-02 -4.513823688030242920e-01 8.395859599113464355e-02 8.085587620735168457e-01 -2.033182606101036072e-02
-5.911393091082572937e-02 8.077151328325271606e-02 2.406578212976455688e-01 -3.545972108840942383e-01 -5.114665031433105469e-01 6.855292320251464844e-01 7.725851982831954956e-02 2.623142898082733154e-01
-1.049465034157037735e-02 -9.353283792734146118e-02 6.019616723060607910e-01 -3.871917128562927246e-01 -1.345034092664718628e-01 -4.372698366641998291e-01 4.649904966354370117e-01 -2.309845983982086182e-01
1.666500717401504517e-01 -1.573933362960815430e-01 2.880816459655761719e-01 -4.285877645015716553e-01 -5.125312805175781250e-01 3.406432569026947021e-01 1.357612311840057373e-01 5.325590372085571289e-01
2.456654906272888184e-01 -2.751424312591552734e-01 -2.893519997596740723e-01 -3.856361210346221924e-01 2.978963078930974007e-03 2.364814728498458862e-01 5.759924054145812988e-01 4.937669038772583008e-01
-1.507427692413330078e-01 1.371032446622848511e-01 5.353520512580871582e-01 -1.525165885686874390e-01 1.889740489423274994e-02 6.137775182723999023e-01 4.480542242527008057e-01 2.660520672798156738e-01
-3.307106494903564453e-01 2.022442966699600220e-02 4.972189664840698242e-01 -3.175294399261474609e-02 7.358290255069732666e-02 5.803982019424438477e-01 4.377321898937225342e-01 3.287862539291381836e-01
-1.116860285401344299e-01 -5.239129438996315002e-02 -4.120206534862518311e-01 -3.191567659378051758e-01 9.171722084283828735e-02 4.240362346172332764e-02 7.933233976364135742e-01 2.712697386741638184e-01
3.914045393466949463e-01 2.216322720050811768e-01 1.530524641275405884e-01 -6.926922202110290527e-01 -3.086701631546020508e-01 2.962497472763061523e-01 2.667408883571624756e-01 -2.006045132875442505e-01
1.057681739330291748e-01 -2.905165255069732666e-01 5.220571160316467285e-01 -1.137897670269012451e-01 2.333978414535522461e-01 4.477030131965875626e-03 6.788681149482727051e-01 3.218154013156890869e-01
-5.045894980430603027e-01 1.001359894871711731e-01 2.172315120697021484e-01 -1.495943516492843628e-01 1.158293113112449646e-01 -1.343057584017515182e-02 6.805462837219238281e-01 -4.348036050796508789e-01
-2.255029082298278809e-01 -9.049068391323089600e-02 4.381022453308105469e-01 -2.111120820045471191e-01 -9.594959556125104427e-05 6.240947246551513672e-01 4.404460787773132324e-01 3.478088676929473877e-01
-2.939687371253967285e-01 1.056139618158340454e-01 1.683782413601875305e-02 -5.721859931945800781e-01 5.179328322410583496e-01 1.106379479169845581e-01 5.176140069961547852e-01 1.622598469257354736e-01
-5.604200959205627441e-01 -1.773677617311477661e-01 -2.290721237659454346e-01 -4.197058081626892090e-01 1.517203748226165771e-01 -1.646766811609268188e-02 6.328599452972412109e-01 4.517800360918045044e-02
2.347648888826370239e-01 -2.695184648036956787e-01 -5.755228921771049500e-02 -5.879358053207397461e-01 3.593063950538635254e-01 -2.369633913040161133e-01 5.406562685966491699e-01 2.137812227010726929e-01
-1.385038066655397415e-02 2.873605191707611084e-01 1.441477239131927490e-01 -5.838942527770996094e-01 -6.137641668319702148e-01 -1.751764267683029175e-01 2.665614485740661621e-01 -2.776194512844085693e-01
-4.642317295074462891e-01 -4.697021469473838806e-02 -1.501757651567459106e-01 -4.706766009330749512e-01 3.217246830463409424e-01 2.915864884853363037e-01 3.914032876491546631e-01 4.432464540004730225e-01
1.041999384760856628e-01 -2.970825135707855225e-01 2.991621494293212891e-01 1.605679281055927277e-02 -7.267224192619323730e-01 1.756670922040939331e-01 4.628158509731292725e-01 1.947967708110809326e-01
-1.077131405472755432e-01 -1.606948375701904297e-01 -2.846387922763824463e-01 -3.703825175762176514e-01 -9.574396908283233643e-02 -2.905977666378021240e-01 6.963682174682617188e-01 4.072220623493194580e-01
-2.380115352571010590e-02 -5.277733802795410156e-01 4.259763062000274658e-01 -2.366340011358261108e-01 -4.176613688468933105e-01 -1.011670157313346863e-01 5.450050234794616699e-01 -4.160377383232116699e-02
-4.105855822563171387e-01 -7.903867214918136597e-02 -1.716929972171783447e-01 -1.359694302082061768e-01 1.623626202344894409e-01 2.968454062938690186e-01 6.543374657630920410e-01 4.843243658542633057e-01
-1.027030423283576965e-01 2.551638484001159668e-01 4.712257385253906250e-01 -6.208188366144895554e-03 -1.467297822237014771e-01 4.357500672340393066e-01 4.786472320556640625e-01 5.116057991981506348e-01
-1.129964590072631836e-01 -1.610454618930816650e-01 5.551114082336425781e-01 -4.002602994441986084e-01 1.146496236324310303e-01 -3.613004088401794434e-01 5.114188194274902344e-01 -2.961545586585998535e-01
-4.067251384258270264e-01 -3.913642466068267822e-02 -2.848456799983978271e-01 -1.512157618999481201e-01 -7.660286128520965576e-02 4.188001900911331177e-02 7.786512374877929688e-01 3.392934203147888184e-01
-5.062060952186584473e-01 5.295949578285217285e-01 3.822650015354156494e-01 -1.328198760747909546e-01 7.345125079154968262e-02 -8.662286400794982910e-02 5.351396799087524414e-01 -1.561084575951099396e-02
1.467243283987045288e-01 2.380106598138809204e-01 -3.052019774913787842e-01 -3.142584860324859619e-01 -2.453891746699810028e-02 -2.147643566131591797e-01 7.297244668006896973e-01 3.881914317607879639e-01
-4.066256284713745117e-01 1.617351621389389038e-01 -9.080621600151062012e-02 -3.173284828662872314e-01 9.182196110486984253e-02 6.164044737815856934e-01 3.957904577255249023e-01 3.930887281894683838e-01
-2.274140715599060059e-02 -1.046693548560142517e-01 3.840915262699127197e-01 -2.403302192687988281e-01 4.447504878044128418e-01 3.153761327266693115e-01 6.528816819190979004e-01 -2.443823367357254028e-01
-2.048835307359695435e-01 -9.646529704332351685e-02 3.973031044006347656e-01 -1.242147758603096008e-01 -7.231894731521606445e-01 1.418728977441787720e-01 3.976920843124389648e-01 2.723015248775482178e-01
-2.713263332843780518e-01 4.653096795082092285e-01 4.339316487312316895e-01 -1.501507461071014404e-01 -7.688626646995544434e-02 4.570933878421783447e-01 4.089573919773101807e-01 3.419576287269592285e-01
2.362192608416080475e-02 5.340657830238342285e-01 4.333283603191375732e-01 -2.379468083381652832e-01 1.492348015308380127e-01 -1.633960306644439697e-01 6.467447876930236816e-01 5.075122788548469543e-02
-5.923439264297485352e-01 3.556550145149230957e-01 4.537383019924163818e-01 -2.083868682384490967e-01 -1.015733927488327026e-02 4.214831888675689697e-01 3.087001144886016846e-01 -1.696285419166088104e-02
4.570277035236358643e-02 3.746359422802925110e-02 1.123790740966796875e-01 -8.460389971733093262e-01 -4.038976132869720459e-01 2.083912193775177002e-01 5.413493514060974121e-02 -2.420865744352340698e-01
1.233872547745704651e-01 -2.765917778015136719e-01 -2.044900506734848022e-01 -4.521228969097137451e-01 -1.315059512853622437e-01 -3.851262331008911133e-01 6.990590095520019531e-01 8.798734843730926514e-02
-1.948448568582534790e-01 -2.029645591974258423e-01 8.588149212300777435e-03 -1.237378790974617004e-01 9.509541094303131104e-02 3.825495243072509766e-01 7.118666172027587891e-01 -4.932694733142852783e-01
-3.018717467784881592e-01 -1.818294674158096313e-01 4.743811190128326416e-01 -3.891571164131164551e-01 -4.173868894577026367e-01 -4.471611678600311279e-01 3.398948907852172852e-01 -9.816985577344894409e-02
-2.240546643733978271e-01 -3.141534924507141113e-01 -1.057408824563026428e-01 -6.784927845001220703e-01 -2.101280353963375092e-02 -2.392018884420394897e-01 2.538462877273559570e-01 5.074214935302734375e-01
-4.940431118011474609e-01 -3.237613439559936523e-01 5.263377428054809570e-01 -4.012115001678466797e-01 9.249826893210411072e-03 -1.817037165164947510e-02 2.563435733318328857e-01 3.833671808242797852e-01
-1.710363179445266724e-01 4.616164863109588623e-01 -4.769610241055488586e-03 -4.149386584758758545e-01 -5.537378191947937012e-01 -2.921902835369110107e-01 3.977904617786407471e-01 1.876756548881530762e-01
-5.713192820549011230e-01 3.910385370254516602e-01 5.750094056129455566e-01 -3.344229161739349365e-01 -4.397054389119148254e-02 1.779457479715347290e-01 2.003179043531417847e-01 6.695739179849624634e-02
3.399115428328514099e-02 -4.690878987312316895e-01 -2.991095483303070068e-01 -4.477249979972839355e-01 1.990502141416072845e-02 6.181794777512550354e-02 6.947411298751831055e-01 4.465412348508834839e-02
-1.002277955412864685e-01 -1.852457821369171143e-01 1.535658836364746094e-01 7.369486987590789795e-02 -4.684850573539733887e-01 -1.040089800953865051e-01 6.719691753387451172e-01 4.947585761547088623e-01
-1.641389131546020508e-01 2.670271694660186768e-01 4.622970521450042725e-01 -7.003274559974670410e-02 2.096113376319408417e-02 5.797354578971862793e-01 4.450729489326477051e-01 3.853691220283508301e-01
-4.661275744438171387e-01 -1.247196868062019348e-01 2.508479058742523193e-01 -4.520339071750640869e-01 2.816408872604370117e-01 1.399084776639938354e-01 2.783879339694976807e-01 5.687840580940246582e-01
1.429843623191118240e-02 6.370249986648559570e-01 2.622458338737487793e-01 -5.674256086349487305e-01 -1.165716797113418579e-01 3.003304302692413330e-01 2.903933823108673096e-01 -1.230213567614555359e-01
-1.148737072944641113e-01 2.246413677930831909e-01 4.332765042781829834e-01 -5.502485483884811401e-02 -1.479044556617736816e-01 3.750907778739929199e-01 4.701310992240905762e-01 6.016578078269958496e-01
-2.143036872148513794e-01 2.549063861370086670e-01 -1.126555055379867554e-01 -4.085136353969573975e-01 1.944035291671752930e-01 3.795712888240814209e-01 3.917608857154846191e-01 6.117011904716491699e-01
-3.025871217250823975e-01 4.882684946060180664e-01 1.488393992185592651e-01 -3.504373133182525635e-01 -2.606204748153686523e-01 6.009473204612731934e-01 2.475648969411849976e-01 -1.863501518964767456e-01
-9.782057255506515503e-03 3.523904085159301758e-01 2.389888018369674683e-01 -5.473029613494873047e-01 -4.484396278858184814e-01 -4.393565654754638672e-01 3.313193619251251221e-01 -1.231434196233749390e-01
-2.606687247753143311e-01 -4.208298623561859131e-01 2.606949806213378906e-01 -9.349599480628967285e-02 -2.585765719413757324e-01 4.856558144092559814e-01 6.119381785392761230e-01 3.254172205924987793e-02
-3.024721443653106689e-01 -4.211604297161102295e-01 3.594386279582977295e-01 -4.961465299129486084e-01 -1.088973805308341980e-01 -4.546812474727630615e-01 3.696470260620117188e-01 -2.333536371588706970e-02
1.782097220420837402e-01 -5.592459440231323242e-02 2.415746003389358521e-01 1.407111436128616333e-02 -5.296019315719604492e-01 -1.746920496225357056e-02 6.024299860000610352e-01 5.126910209655761719e-01
