# Supplementary material for: Where is your field going? A machine learning approach to study the relative motion of the domains of physics
Source: PLoS One. 2020 Jun 18;15(6):e0233997. doi: 10.1371/journal.pone.0233997 (PMC7302634; doi:10.1371/journal.pone.0233997)
Supplement: S30 Data — (ZIP) [file pone.0233997.s030.zip › 29/Pacs4Run_29_VS_500_embeddings1985-1989ED8.txt]

-4.146498069167137146e-02 -5.456489920616149902e-01 4.101156294345855713e-01 -2.184289991855621338e-01 3.540667593479156494e-01 -2.587972581386566162e-01 -3.965527117252349854e-01 3.674896657466888428e-01
7.651506364345550537e-02 -3.343767020851373672e-03 4.288181960582733154e-01 -3.156453073024749756e-01 -1.687776595354080200e-01 -7.654877901077270508e-01 -1.907149255275726318e-01 2.445150613784790039e-01
2.546117603778839111e-01 -8.049873262643814087e-02 8.215859532356262207e-02 -5.924026966094970703e-01 -4.091455936431884766e-01 -4.851993620395660400e-01 -3.394404649734497070e-01 2.301377505064010620e-01
2.374229729175567627e-01 -5.137348771095275879e-01 1.737868040800094604e-01 -4.833724200725555420e-01 4.329129159450531006e-01 -2.386845797300338745e-01 1.147843077778816223e-01 3.978652656078338623e-01
3.720278143882751465e-01 -6.428921818733215332e-01 2.213723063468933105e-01 -3.883399367332458496e-01 1.489330083131790161e-01 -3.388492166996002197e-01 1.095982193946838379e-01 3.153724968433380127e-01
5.340276956558227539e-01 -4.811094105243682861e-01 -5.817369371652603149e-02 -4.208424985408782959e-01 9.095805883407592773e-02 -5.206989645957946777e-01 1.061443388462066650e-01 1.103995069861412048e-01
2.056245803833007812e-01 -1.856006085872650146e-01 -3.696191906929016113e-01 -7.118197679519653320e-01 3.889282941818237305e-01 -2.649562954902648926e-01 -1.095792800188064575e-01 2.156168520450592041e-01
3.101693689823150635e-01 -2.968648076057434082e-02 2.969374954700469971e-01 -4.365378022193908691e-01 4.320082068443298340e-01 -4.359730705618858337e-02 -5.017816424369812012e-01 -4.287889599800109863e-01
1.620768606662750244e-01 -1.871122978627681732e-03 6.260146498680114746e-01 -3.443125784397125244e-01 -1.158833354711532593e-01 -6.354439854621887207e-01 -2.142214924097061157e-01 1.317037548869848251e-02
-3.474154695868492126e-02 -1.622971147298812866e-01 6.491640210151672363e-01 -6.026654839515686035e-01 1.065424457192420959e-01 -3.397439420223236084e-01 -1.906098723411560059e-01 -1.572373956441879272e-01
3.132379949092864990e-01 1.239589080214500427e-01 3.133861124515533447e-01 6.973832845687866211e-02 6.105862259864807129e-01 -2.903543114662170410e-01 -5.642957687377929688e-01 8.883102983236312866e-02
3.525512516498565674e-01 2.314580976963043213e-01 6.679922342300415039e-02 -3.955522179603576660e-01 1.670635044574737549e-01 -7.295287847518920898e-01 -2.261277139186859131e-01 -2.235062122344970703e-01
3.087663054466247559e-01 9.571199864149093628e-02 -6.688468158245086670e-02 -3.453784584999084473e-01 3.261026442050933838e-01 -5.500054359436035156e-01 -1.084541678428649902e-01 5.925638675689697266e-01
2.748940587043762207e-01 -2.038042061030864716e-02 5.793643593788146973e-01 -2.729426138103008270e-03 3.687227070331573486e-01 -1.819444894790649414e-01 -6.428797841072082520e-01 -7.741302251815795898e-02
1.655051857233047485e-01 -2.002968788146972656e-01 1.191921159625053406e-01 -5.651215314865112305e-01 -2.238616347312927246e-01 -1.721814274787902832e-01 -3.032567203044891357e-01 6.536016464233398438e-01
2.925795018672943115e-01 -2.719866037368774414e-01 -2.496164441108703613e-01 -6.658090949058532715e-01 -4.372192546725273132e-02 -5.410580039024353027e-01 -7.819969952106475830e-02 1.844983845949172974e-01
6.031342744827270508e-01 -4.517259895801544189e-01 9.622511267662048340e-02 -5.458374023437500000e-01 1.544652134180068970e-01 -3.172060549259185791e-01 1.819802075624465942e-02 1.283366698771715164e-02
3.427833020687103271e-01 -1.459865719079971313e-01 1.214314177632331848e-01 -6.619593501091003418e-01 3.916991651058197021e-01 -4.975146651268005371e-01 3.719002380967140198e-02 7.693880796432495117e-02
2.300220280885696411e-01 -6.599842309951782227e-01 -8.265547454357147217e-02 -3.245360553264617920e-01 1.046235933899879456e-01 7.639645785093307495e-02 -4.804513752460479736e-01 -3.895370662212371826e-01
7.507722824811935425e-02 -2.268125563859939575e-01 1.455084513872861862e-02 -7.933024764060974121e-01 4.593733251094818115e-01 -2.961317896842956543e-01 -5.164664611220359802e-02 1.095161959528923035e-01
1.662658341228961945e-02 3.201090097427368164e-01 2.771968543529510498e-01 -1.936343163251876831e-01 5.014575123786926270e-01 -3.339514732360839844e-01 -6.480035781860351562e-01 5.435450468212366104e-03
6.168040037155151367e-01 -3.282347917556762695e-01 1.215805113315582275e-01 -5.036880373954772949e-01 1.098850965499877930e-01 -8.527392148971557617e-02 -1.329419910907745361e-01 4.542149603366851807e-01
6.479074358940124512e-01 -3.888571634888648987e-02 -1.399045139551162720e-01 -2.042074203491210938e-01 1.291666179895401001e-01 -6.985066533088684082e-01 -1.026896387338638306e-01 4.784604161977767944e-02
4.484840631484985352e-01 -3.362860530614852905e-02 -7.129996549338102341e-03 -1.263883411884307861e-01 1.864462345838546753e-01 -8.176859021186828613e-01 2.460527420043945312e-02 2.787981927394866943e-01
-1.799839138984680176e-01 -1.733240038156509399e-01 7.805351167917251587e-03 -7.046466469764709473e-01 3.249885439872741699e-01 2.309249788522720337e-01 -5.306642651557922363e-01 2.069782279431819916e-02
2.641395330429077148e-01 -4.607238173484802246e-01 -2.874245643615722656e-01 -7.204304933547973633e-01 4.603754356503486633e-02 -3.266136646270751953e-01 -7.980629801750183105e-02 3.414719551801681519e-02
1.205611452460289001e-01 -2.906846106052398682e-01 3.275379836559295654e-01 2.653561234474182129e-01 3.820435106754302979e-01 -1.081960126757621765e-01 -6.478595137596130371e-01 3.819515705108642578e-01
-9.795538336038589478e-02 -6.268929839134216309e-01 -1.236056759953498840e-01 -6.724383234977722168e-01 1.040136814117431641e-01 4.153125733137130737e-02 -2.649862766265869141e-01 -2.172483503818511963e-01
1.844314932823181152e-01 -3.590047657489776611e-01 -2.837598621845245361e-01 -7.387366294860839844e-01 -1.636344939470291138e-01 -3.865875005722045898e-01 -1.718369871377944946e-01 7.137940824031829834e-02
2.178606241941452026e-01 -6.948510557413101196e-02 1.001141294836997986e-01 -5.659739375114440918e-01 -3.163003325462341309e-01 -5.335569977760314941e-01 -2.359423935413360596e-01 4.206678569316864014e-01
-3.727725706994533539e-03 -3.200006186962127686e-01 -3.667298555374145508e-01 -3.752581775188446045e-01 7.343544065952301025e-02 -6.465820074081420898e-01 4.998265649192035198e-04 4.458867609500885010e-01
-3.456133902072906494e-01 -1.300424039363861084e-01 -2.589037418365478516e-01 1.374397277832031250e-01 3.210905790328979492e-01 -5.134227871894836426e-01 -6.394017338752746582e-01 -4.672165587544441223e-02
2.743359208106994629e-01 -5.069385766983032227e-01 -3.755459785461425781e-01 2.027545124292373657e-01 3.305588960647583008e-01 -4.760048091411590576e-01 -3.530535995960235596e-01 -1.584690809249877930e-01
3.440424501895904541e-01 -4.078568890690803528e-02 6.988900303840637207e-01 -2.229351401329040527e-01 -1.182265952229499817e-02 -5.582047700881958008e-01 -1.657595336437225342e-01 -5.114057287573814392e-02
5.797564983367919922e-01 -5.052607655525207520e-01 -7.998388260602951050e-03 -3.081923723220825195e-01 -6.514950096607208252e-02 -3.145584091544151306e-02 -2.343527674674987793e-01 5.033807158470153809e-01
7.239546626806259155e-02 -4.679389595985412598e-01 -2.553089261054992676e-01 1.161320358514785767e-01 4.633882641792297363e-01 -3.458188772201538086e-01 -5.610695481300354004e-01 -2.190988659858703613e-01
-5.848522856831550598e-02 -2.911841571331024170e-01 -3.668484389781951904e-01 1.772446483373641968e-01 1.176797673106193542e-01 -4.745135903358459473e-01 -6.848307251930236816e-01 -1.944042444229125977e-01
2.352207750082015991e-01 5.399917252361774445e-03 1.868824213743209839e-01 2.907257974147796631e-01 1.657024025917053223e-01 -4.017250239849090576e-01 -7.958884835243225098e-01 5.400784313678741455e-02
6.980072259902954102e-01 -4.330261647701263428e-01 9.377693384885787964e-02 -2.911477684974670410e-01 2.193805277347564697e-01 1.333010047674179077e-01 -3.921030759811401367e-01 -1.098690405488014221e-01
4.376145005226135254e-01 3.309313207864761353e-02 5.122144222259521484e-01 -4.905168712139129639e-01 3.127924501895904541e-01 -2.577413022518157959e-01 -2.305822223424911499e-01 -2.949409782886505127e-01
-4.717101529240608215e-02 -4.349250593804754317e-05 4.681857526302337646e-01 -6.752569675445556641e-01 1.869517117738723755e-01 -1.366849541664123535e-01 -4.767057001590728760e-01 -2.042617946863174438e-01
4.790750443935394287e-01 1.012728735804557800e-01 2.459693253040313721e-01 -2.352661490440368652e-01 -5.128369200974702835e-03 -7.812635898590087891e-01 -1.831651628017425537e-01 -2.076469361782073975e-02
3.926458656787872314e-01 -6.262439489364624023e-01 -4.618986696004867554e-02 -1.866747066378593445e-02 -2.654586434364318848e-01 4.375862702727317810e-02 -6.107136011123657227e-01 7.623415440320968628e-02
1.908010840415954590e-01 -3.975079953670501709e-01 1.538539528846740723e-01 -5.007281899452209473e-01 4.058724641799926758e-01 -3.820977210998535156e-01 1.153017506003379822e-01 4.551451504230499268e-01
1.165789663791656494e-01 -3.432684540748596191e-01 -6.452210992574691772e-02 -6.628850102424621582e-01 4.376608729362487793e-01 -4.534852504730224609e-01 8.738796412944793701e-02 1.419994235038757324e-01
4.012423753738403320e-02 -1.155111491680145264e-01 -1.729073524475097656e-01 -5.945636630058288574e-01 -1.718096137046813965e-01 -6.701182723045349121e-01 -1.557497978210449219e-01 3.143391907215118408e-01
1.291212439537048340e-02 -3.107479512691497803e-01 1.796388030052185059e-01 -4.640906751155853271e-01 -5.776251479983329773e-02 -3.982455432415008545e-01 -4.722229763865470886e-02 7.010369896888732910e-01
2.805250585079193115e-01 -1.298542916774749756e-01 4.839482903480529785e-01 3.357393443584442139e-01 5.225304141640663147e-02 -4.197288751602172852e-01 -5.947937965393066406e-01 1.575892120599746704e-01
7.847634553909301758e-01 -2.500646710395812988e-01 1.631456911563873291e-01 -4.345613718032836914e-01 1.919181495904922485e-01 -2.384014576673507690e-01 -9.221635013818740845e-02 -6.310649961233139038e-02
-2.145685851573944092e-01 -1.770079731941223145e-01 3.869068324565887451e-01 -1.721346937119960785e-02 6.745454072952270508e-01 -2.929950654506683350e-01 -4.795116186141967773e-01 4.296939447522163391e-02
6.156225204467773438e-01 -3.399114310741424561e-01 -3.232087790966033936e-01 -2.843436300754547119e-01 -1.362339705228805542e-01 -3.236962556838989258e-01 -2.052958011627197266e-01 3.932791352272033691e-01
3.335387110710144043e-01 -2.917060554027557373e-01 2.401524335145950317e-01 2.528459429740905762e-01 3.939082026481628418e-01 -1.271109879016876221e-01 -5.664563775062561035e-01 4.357309043407440186e-01
5.609888955950737000e-02 -1.673369109630584717e-02 -8.106191671686246991e-05 3.185962736606597900e-01 3.824677765369415283e-01 -6.086139678955078125e-01 -5.399930477142333984e-01 2.945917248725891113e-01
1.095511019229888916e-01 -2.076994627714157104e-01 1.181737929582595825e-01 -5.981825590133666992e-01 5.297073125839233398e-01 -5.278039574623107910e-01 8.975907415151596069e-02 7.647646218538284302e-02
1.398938149213790894e-01 -4.557982087135314941e-01 -4.728839546442031860e-02 2.668956518173217773e-01 -1.184281632304191589e-01 -4.478001296520233154e-01 -6.433210372924804688e-01 -2.660757303237915039e-01
1.944312155246734619e-01 -6.167206168174743652e-01 -3.088672757148742676e-01 -6.089397072792053223e-01 1.893915086984634399e-01 -2.648358345031738281e-01 -5.590256676077842712e-02 8.070623129606246948e-02
1.442658454179763794e-01 -4.995793104171752930e-01 -3.446262776851654053e-01 -6.322776675224304199e-01 3.644678294658660889e-01 -2.445883899927139282e-01 -1.734811440110206604e-02 1.345520466566085815e-01
9.135704487562179565e-03 -4.039683341979980469e-01 -4.956232011318206787e-01 -6.232464909553527832e-01 2.679519951343536377e-01 -3.383457958698272705e-01 -1.006160527467727661e-01 7.904428243637084961e-02
5.088668465614318848e-01 -3.970190584659576416e-01 -3.712751865386962891e-01 -2.832956016063690186e-01 2.938703000545501709e-01 -4.843083322048187256e-01 4.982361570000648499e-02 2.047734111547470093e-01
2.563100457191467285e-01 2.153432518243789673e-01 4.075272940099239349e-03 6.149117276072502136e-02 2.734275460243225098e-01 -3.223125338554382324e-01 -8.009698987007141113e-01 2.528512477874755859e-01
6.736280918121337891e-01 -3.630015850067138672e-01 -5.794361233711242676e-02 -4.545067548751831055e-01 1.641434580087661743e-01 -3.814700841903686523e-01 -8.269726298749446869e-03 1.788583993911743164e-01
3.560495376586914062e-01 -4.113027751445770264e-01 4.292278289794921875e-01 -3.816780745983123779e-01 -2.934515178203582764e-01 -1.010769829154014587e-01 -2.494361251592636108e-01 4.643225371837615967e-01
-1.668789237737655640e-01 -1.430466622114181519e-01 -4.058599472045898438e-02 -5.940285921096801758e-01 4.533995687961578369e-02 -5.554143190383911133e-01 -7.740591466426849365e-02 5.297542810440063477e-01
2.126962132751941681e-02 -4.881679117679595947e-01 9.356841444969177246e-02 2.184774428606033325e-01 4.873252809047698975e-01 -2.228526771068572998e-02 -6.044282913208007812e-01 3.184904158115386963e-01
3.196581602096557617e-01 -2.471404224634170532e-01 7.617984712123870850e-02 -5.485134124755859375e-01 2.897098064422607422e-01 -6.582184433937072754e-01 1.126328483223915100e-01 -1.416539028286933899e-02
2.431006729602813721e-01 -7.833278179168701172e-01 1.047365665435791016e-01 -2.707043588161468506e-01 2.241060584783554077e-01 1.949575394392013550e-01 -3.874697983264923096e-01 -6.844224780797958374e-02
8.423591405153274536e-02 -5.756452083587646484e-01 -1.621599942445755005e-01 -7.319129705429077148e-01 4.458781331777572632e-02 -1.400781273841857910e-01 -9.884639829397201538e-02 2.610822916030883789e-01
2.592490054666996002e-02 -6.682302951812744141e-01 -1.906744539737701416e-01 1.764962524175643921e-01 4.476072490215301514e-01 -3.170658349990844727e-01 -4.130306541919708252e-01 -1.175197735428810120e-01
5.453819632530212402e-01 -1.118261441588401794e-01 -1.435381174087524414e-01 -2.796434760093688965e-01 3.252998590469360352e-01 -6.886776089668273926e-01 3.078179620206356049e-02 1.010209247469902039e-01
4.717878401279449463e-01 4.503630846738815308e-02 -1.282344758510589600e-01 2.168140858411788940e-01 1.756389141082763672e-01 -5.015558600425720215e-01 -6.498737335205078125e-01 -8.480799943208694458e-02
3.546194434165954590e-01 -5.406146645545959473e-01 2.468742132186889648e-01 -1.042820513248443604e-01 3.859149664640426636e-02 2.229812294244766235e-01 -6.697016358375549316e-01 1.022205576300621033e-01
-2.118767425417900085e-02 -2.381288558244705200e-01 6.384046673774719238e-01 -2.707874476909637451e-01 -8.557863533496856689e-02 -5.912473201751708984e-01 -2.117065340280532837e-01 -2.454438805580139160e-01
2.155452817678451538e-01 -2.516602575778961182e-01 4.110625684261322021e-01 -2.970644831657409668e-01 -4.229295253753662109e-01 -2.532953917980194092e-01 -3.758255541324615479e-01 4.987131357192993164e-01
2.235331833362579346e-01 -2.214154750108718872e-01 -1.217897161841392517e-01 -3.817902505397796631e-01 -3.333919346332550049e-01 -6.140225529670715332e-01 -1.941360235214233398e-01 4.631943702697753906e-01
-3.990681767463684082e-01 -6.102156639099121094e-01 4.424633383750915527e-01 -3.004394769668579102e-01 -2.149820327758789062e-02 -5.411720275878906250e-02 -3.799869418144226074e-01 1.859111040830612183e-01
1.948038190603256226e-01 3.285148739814758301e-01 1.614582538604736328e-01 -7.415341734886169434e-01 2.914695739746093750e-01 -7.178599387407302856e-02 -4.120402634143829346e-01 1.352876126766204834e-01
-4.767401888966560364e-02 -7.592215538024902344e-01 3.338130414485931396e-01 -2.373191416263580322e-01 -1.568302363157272339e-01 1.402614358812570572e-02 -4.696820378303527832e-01 -9.035804122686386108e-02
-2.976133525371551514e-01 -2.065326869487762451e-01 3.945624530315399170e-01 -5.054885149002075195e-01 1.302253901958465576e-01 -6.515901684761047363e-01 -5.633648857474327087e-02 -1.134464889764785767e-01
-2.962090075016021729e-01 -2.075340896844863892e-01 -1.399014741182327271e-01 -2.118254303932189941e-01 -4.168806672096252441e-01 -7.087260484695434570e-01 -3.023293614387512207e-01 1.930336952209472656e-01
2.904811501502990723e-01 -3.506409823894500732e-01 -1.673863679170608521e-01 -7.753432393074035645e-01 1.696978956460952759e-01 -3.452672958374023438e-01 -5.737276375293731689e-02 -1.104440540075302124e-01
9.072706103324890137e-02 -2.548331320285797119e-01 -3.856005072593688965e-01 -4.581508934497833252e-01 -6.304939836263656616e-02 -1.721078008413314819e-01 -3.568529784679412842e-01 6.381994485855102539e-01
2.517513036727905273e-01 -2.428955733776092529e-01 -1.101705208420753479e-01 -4.387033879756927490e-01 -3.539375066757202148e-01 -5.020102262496948242e-01 -2.487679421901702881e-01 4.835837185382843018e-01
2.681006789207458496e-01 -2.884243726730346680e-01 6.182635948061943054e-02 -4.461323618888854980e-01 -1.283251196146011353e-01 -4.153711795806884766e-01 -1.388122588396072388e-01 6.586406230926513672e-01
2.493705898523330688e-01 -9.851897507905960083e-02 3.677129149436950684e-01 8.862054347991943359e-02 5.901836156845092773e-01 -2.841308414936065674e-01 -4.494751989841461182e-01 3.923862576484680176e-01
2.294143289327621460e-01 -7.868912220001220703e-01 6.817531585693359375e-02 -1.242208331823348999e-01 3.063873052597045898e-01 2.123439460992813110e-01 -4.101871252059936523e-01 2.959508076310157776e-02
6.195106506347656250e-01 1.831907033920288086e-01 2.327309846878051758e-01 -3.385568261146545410e-01 2.954176366329193115e-01 -3.835327327251434326e-01 -1.861076354980468750e-01 3.806025385856628418e-01
1.929065883159637451e-01 -6.532219797372817993e-02 -5.499684810638427734e-01 -5.076149106025695801e-01 2.338892668485641479e-01 -5.645732283592224121e-01 -1.417096257209777832e-01 6.966458261013031006e-02
4.011501669883728027e-01 2.927953600883483887e-01 -7.429505884647369385e-02 -5.429701805114746094e-01 2.479406744241714478e-01 -3.335644900798797607e-01 -3.641290068626403809e-01 3.842958211898803711e-01
5.036304518580436707e-02 -3.028953969478607178e-01 2.543965280055999756e-01 -2.341336905956268311e-01 -4.877182245254516602e-01 -6.609731912612915039e-01 -3.147188425064086914e-01 -1.112618669867515564e-01
3.980477750301361084e-01 1.152858510613441467e-01 -4.078784883022308350e-01 -4.841232001781463623e-01 1.530970335006713867e-01 -5.820728540420532227e-01 -2.206207364797592163e-01 1.288640201091766357e-01
-6.058152019977569580e-02 8.794093132019042969e-02 5.836892127990722656e-01 -5.840548276901245117e-01 2.048953473567962646e-01 -3.834524452686309814e-01 -3.329876661300659180e-01 -8.297200500965118408e-02
1.124023124575614929e-01 -8.889929205179214478e-02 5.399466156959533691e-01 -2.698444426059722900e-01 -3.959468305110931396e-01 -3.924152553081512451e-01 -4.297742843627929688e-01 3.458825647830963135e-01
-4.490916803479194641e-02 -5.911980569362640381e-02 -1.157890483736991882e-01 -6.854453682899475098e-01 -2.275245636701583862e-01 -6.223489046096801758e-01 -2.329754680395126343e-01 1.337253153324127197e-01
3.333822190761566162e-01 7.762498408555984497e-02 2.701676823198795319e-02 2.392741292715072632e-01 3.707078099250793457e-01 -4.141332805156707764e-01 -6.947039365768432617e-01 1.824950873851776123e-01
3.886596262454986572e-01 3.149167895317077637e-01 1.731116324663162231e-02 -5.695667862892150879e-01 2.075609713792800903e-01 -2.141493111848831177e-01 -3.921936154365539551e-01 4.269752800464630127e-01
-1.949778199195861816e-01 -2.461981326341629028e-01 4.283223450183868408e-01 -9.742560982704162598e-02 7.235009670257568359e-01 -3.959034383296966553e-01 -1.675470620393753052e-01 -1.237438991665840149e-02
1.193694397807121277e-01 -4.815818369388580322e-01 -6.834442168474197388e-02 1.222969070076942444e-01 5.259718894958496094e-01 -5.677649974822998047e-01 -2.432551532983779907e-01 -2.757279574871063232e-01
-2.846746742725372314e-01 -1.087248623371124268e-01 2.860361337661743164e-01 -2.505655586719512939e-01 -3.793830871582031250e-01 -3.506551086902618408e-01 -7.007303833961486816e-01 -6.801536679267883301e-02
4.722090959548950195e-01 -4.178572595119476318e-01 -4.215585440397262573e-02 -5.620606541633605957e-01 3.737761974334716797e-01 -3.716493546962738037e-01 7.917970418930053711e-02 2.497121505439281464e-02
1.645969301462173462e-01 -1.783750504255294800e-01 -2.039525359869003296e-01 1.770064234733581543e-01 2.469893246889114380e-01 -3.872135281562805176e-01 -7.937377691268920898e-01 -1.649385243654251099e-01
3.343000113964080811e-01 -3.738186359405517578e-01 -7.048643380403518677e-02 -1.196856722235679626e-01 -1.410466879606246948e-01 2.344113290309906006e-01 -7.334498763084411621e-01 3.412018418312072754e-01
5.323626995086669922e-01 -3.746211528778076172e-02 -4.736920893192291260e-01 -2.070191353559494019e-01 2.661775611340999603e-02 -6.217514276504516602e-01 -1.932856440544128418e-01 1.526525914669036865e-01
8.015584945678710938e-02 -5.899204686284065247e-02 3.711196482181549072e-01 -3.081381618976593018e-01 7.063080668449401855e-01 -3.068923354148864746e-01 -2.390309125185012817e-01 -3.274543881416320801e-01
1.718742400407791138e-01 -2.400477826595306396e-01 -3.526743054389953613e-01 2.130645364522933960e-01 4.107092022895812988e-01 -3.017881512641906738e-01 -6.939982175827026367e-01 -4.085117578506469727e-02
-4.360275864601135254e-01 -5.954715013504028320e-01 -4.639215394854545593e-02 -4.649636149406433105e-01 2.868897020816802979e-01 1.554498542100191116e-02 -3.792790472507476807e-01 -1.027136817574501038e-01
1.137390136718750000e-01 -2.980861067771911621e-01 6.341357827186584473e-01 -1.819172352552413940e-01 6.220026016235351562e-01 -1.686368882656097412e-01 -2.181111872196197510e-01 -9.382094256579875946e-03
3.307007253170013428e-01 -3.368105292320251465e-01 -3.041342198848724365e-01 -3.772458136081695557e-01 -2.619047164916992188e-01 -6.790184974670410156e-01 -7.860689610242843628e-02 8.089769631624221802e-02
4.972973093390464783e-02 -5.465826019644737244e-02 4.655887186527252197e-01 -3.309591114521026611e-02 6.495356559753417969e-01 -3.880077600479125977e-01 -4.502674639225006104e-01 -3.852240368723869324e-02
6.611085683107376099e-02 -1.330198794603347778e-01 -4.144974946975708008e-01 1.359588056802749634e-01 1.834343522787094116e-01 -3.495495021343231201e-01 -7.868201136589050293e-01 -1.127983480691909790e-01
6.016762852668762207e-01 -2.291861623525619507e-01 2.305737435817718506e-01 -2.939881384372711182e-01 9.891106188297271729e-02 -6.272571533918380737e-02 -4.949825406074523926e-01 -4.325976669788360596e-01
3.163574934005737305e-01 -8.329672366380691528e-02 -1.071168109774589539e-01 -3.838919401168823242e-01 -4.415234327316284180e-01 -6.663815379142761230e-01 -2.965157032012939453e-01 8.487516641616821289e-02
4.071522653102874756e-01 -2.381508946418762207e-01 -3.552858158946037292e-02 1.468615382909774780e-01 1.718881540000438690e-02 -3.824266195297241211e-01 -6.767380237579345703e-01 -3.875055611133575439e-01
2.287794649600982666e-01 -4.890856146812438965e-01 -2.863348126411437988e-01 1.942959576845169067e-01 5.621535778045654297e-01 -1.880909055471420288e-01 -4.687485694885253906e-01 1.326514780521392822e-01
6.823149323463439941e-01 -2.684158384799957275e-01 1.440557986497879028e-01 -3.407565951347351074e-01 1.816164404153823853e-01 5.922337621450424194e-02 -4.579375386238098145e-01 -2.816622257232666016e-01
2.708023190498352051e-01 -5.105945840477943420e-02 3.235668241977691650e-01 2.822583317756652832e-01 2.717783153057098389e-01 -3.787800669670104980e-01 -7.150439023971557617e-01 1.052054986357688904e-01
-2.610847353935241699e-01 -2.334364503622055054e-01 2.973990738391876221e-01 -4.525886476039886475e-01 -3.559293746948242188e-01 -5.890496969223022461e-01 -2.600615620613098145e-01 2.067899405956268311e-01
3.032912015914916992e-01 9.164303541183471680e-02 -1.022634506225585938e-01 2.100960314273834229e-01 2.414776682853698730e-01 -4.380180239677429199e-01 -7.671425938606262207e-01 7.961636036634445190e-02
2.677485346794128418e-01 -3.120061196386814117e-02 1.507353782653808594e-01 2.574102878570556641e-01 3.006805181503295898e-01 -4.413569569587707520e-01 -6.774067878723144531e-01 3.070363104343414307e-01
-2.268035709857940674e-01 -6.827249526977539062e-01 9.344641119241714478e-02 -9.854731708765029907e-02 -2.838507592678070068e-01 -3.335171937942504883e-02 -6.179553866386413574e-01 -2.122612111270427704e-02
-3.315185010433197021e-01 -3.215574920177459717e-01 3.219992220401763916e-01 -4.313921090215444565e-03 6.644435524940490723e-01 -2.346189916133880615e-01 -3.878346383571624756e-01 1.898611187934875488e-01
4.490483701229095459e-01 2.817612886428833008e-01 2.827630937099456787e-01 -3.325032591819763184e-01 -2.502081990242004395e-01 -3.218990862369537354e-01 -5.963454842567443848e-01 8.125169575214385986e-02
2.794133685529232025e-02 5.940207745879888535e-03 1.943233311176300049e-01 -4.791006147861480713e-01 -2.929436266422271729e-01 -5.575302839279174805e-01 -2.735314369201660156e-01 5.103033781051635742e-01
8.077774941921234131e-02 -1.475740373134613037e-01 -3.236520588397979736e-01 -6.148868799209594727e-01 -2.067150622606277466e-01 -6.232192516326904297e-01 -2.041391879320144653e-01 1.267049014568328857e-01
-5.264558196067810059e-01 -2.502811886370182037e-02 1.365519016981124878e-01 -3.696270287036895752e-01 -1.488379538059234619e-01 -3.201679587364196777e-01 -6.643065214157104492e-01 3.136789053678512573e-02
-3.581036329269409180e-01 2.487070299685001373e-02 2.305979579687118530e-01 -6.256113052368164062e-01 7.573461532592773438e-02 -3.032795786857604980e-01 -5.677993893623352051e-01 -8.042347431182861328e-02
1.864876747131347656e-01 -3.612943887710571289e-01 -1.586254090070724487e-01 2.453798204660415649e-01 -7.490298151969909668e-02 -3.509552776813507080e-01 -7.474712133407592773e-01 -2.486406415700912476e-01
3.782865405082702637e-01 -4.506412148475646973e-01 2.384797483682632446e-01 -2.050035446882247925e-01 -2.764624953269958496e-01 -3.345460891723632812e-01 -1.513318866491317749e-01 5.862326025962829590e-01
2.359531223773956299e-01 -5.365284085273742676e-01 -2.409216761589050293e-01 -4.526937603950500488e-01 -1.271874308586120605e-01 9.843341261148452759e-02 -5.802859663963317871e-01 -1.757586449384689331e-01
6.671648025512695312e-01 -4.096842408180236816e-01 -4.499813541769981384e-02 1.736254245042800903e-01 2.653125822544097900e-01 -2.999889664351940155e-03 -5.318702459335327148e-01 3.992231562733650208e-02
1.998390853404998779e-01 -4.612510800361633301e-01 -6.807126104831695557e-02 2.189428657293319702e-01 2.733532786369323730e-01 -4.946073293685913086e-01 -5.159471035003662109e-01 -3.304273486137390137e-01
4.504370987415313721e-01 -3.485192954540252686e-01 3.046939969062805176e-01 4.804247990250587463e-02 6.034247875213623047e-01 5.689489468932151794e-02 -4.610863626003265381e-01 2.313173376023769379e-02
-5.962539464235305786e-02 2.068980224430561066e-02 4.854786992073059082e-01 -5.363873839378356934e-01 1.027551665902137756e-01 -1.163318827748298645e-01 -5.858266353607177734e-01 -3.245474696159362793e-01
-3.362090885639190674e-01 -8.390406966209411621e-01 1.540471613407135010e-01 -1.286433637142181396e-01 -3.049648739397525787e-02 -9.259015321731567383e-02 -3.620540499687194824e-01 4.591743648052215576e-02
7.206947356462478638e-02 -5.227392315864562988e-01 -1.872858107089996338e-01 1.952783912420272827e-01 2.177987545728683472e-01 -5.104412436485290527e-01 -4.937565028667449951e-01 -3.107382059097290039e-01
3.144823610782623291e-01 -4.745214283466339111e-01 2.201512455940246582e-01 -4.170154035091400146e-01 2.146334648132324219e-01 2.562615275382995605e-01 -5.680117011070251465e-01 -1.385176181793212891e-01
1.138184890151023865e-01 -1.717188954353332520e-01 -1.210259646177291870e-01 1.247094571590423584e-01 5.392249226570129395e-01 -9.725058078765869141e-02 -6.406995654106140137e-01 4.654470980167388916e-01
4.841407537460327148e-01 7.895831763744354248e-02 -1.314218938350677490e-01 -1.278996318578720093e-01 6.021157279610633850e-02 -7.984035015106201172e-01 -1.407656371593475342e-01 2.546660900115966797e-01
2.672972977161407471e-01 -5.789741277694702148e-01 -3.396855294704437256e-01 -5.812873244285583496e-01 -6.842680275440216064e-02 -3.594147861003875732e-01 -7.640161365270614624e-02 1.901620253920555115e-02
5.243833065032958984e-01 -3.518942296504974365e-01 -1.393062770366668701e-01 -2.462094426155090332e-01 4.099157452583312988e-01 1.673342883586883545e-01 -5.467352867126464844e-01 -1.619140952825546265e-01
3.009407520294189453e-01 -5.137853622436523438e-01 -2.487173825502395630e-01 -4.189706444740295410e-01 -3.463779389858245850e-01 -6.470373272895812988e-02 -5.046066045761108398e-01 -1.710862070322036743e-01
-2.317808866500854492e-01 -5.007141232490539551e-01 3.596400618553161621e-01 1.831575483083724976e-01 5.492384433746337891e-01 -2.663871049880981445e-01 -3.551221787929534912e-01 1.842240393161773682e-01
3.770655989646911621e-01 4.463356360793113708e-02 -1.756484359502792358e-01 -5.622445344924926758e-01 -5.301275476813316345e-02 -6.924870014190673828e-01 -1.584936678409576416e-01 3.727289289236068726e-02
2.304630167782306671e-02 -2.643757462501525879e-01 1.201018542051315308e-01 -2.402283996343612671e-01 -5.505766868591308594e-01 -6.541028022766113281e-01 -3.320547342300415039e-01 -1.272585988044738770e-01
7.282260656356811523e-01 -4.129493236541748047e-01 7.082845270633697510e-02 -3.594681620597839355e-01 -2.419977486133575439e-01 -1.006834357976913452e-01 -3.066447079181671143e-01 -4.684765264391899109e-02
-1.362221091985702515e-01 -4.738886952400207520e-01 -2.156917601823806763e-01 1.908359080553054810e-01 1.767078340053558350e-01 -3.528229594230651855e-01 -6.890916824340820312e-01 -2.082660496234893799e-01
2.929562926292419434e-01 -6.012649536132812500e-01 2.931018769741058350e-01 -4.575984477996826172e-01 9.305312484502792358e-02 -1.677874922752380371e-01 1.310882251709699631e-02 4.694343209266662598e-01
-3.419517874717712402e-01 -8.014593124389648438e-01 2.263861596584320068e-01 4.664854495786130428e-04 -1.297325342893600464e-01 -2.475752532482147217e-01 -3.322985768318176270e-01 3.057190403342247009e-02
2.169190496206283569e-01 -2.340480387210845947e-01 -1.079459562897682190e-01 -5.804594755172729492e-01 -1.969951838254928589e-01 -4.913649260997772217e-01 -1.638086736202239990e-01 4.924452900886535645e-01
5.618835687637329102e-01 -4.952498674392700195e-01 1.079027429223060608e-01 -3.146363496780395508e-01 1.741820871829986572e-01 2.052177190780639648e-01 -4.936515986919403076e-01 -1.105881035327911377e-01
1.358861625194549561e-01 -2.732177078723907471e-01 1.596521139144897461e-01 -6.396742463111877441e-01 5.536358356475830078e-01 -1.674155294895172119e-01 -6.357900798320770264e-03 3.709906041622161865e-01
1.725866496562957764e-01 2.955050580203533173e-02 4.655884951353073120e-02 2.839740812778472900e-01 2.946116924285888672e-01 -5.399901866912841797e-01 -5.778599381446838379e-01 4.174016118049621582e-01
5.826558545231819153e-02 -5.392765402793884277e-01 -5.454469844698905945e-02 7.906182855367660522e-02 5.617372989654541016e-01 -5.095261335372924805e-01 -1.799711138010025024e-01 -2.983366549015045166e-01
2.376541122794151306e-02 -2.313486188650131226e-01 4.955118000507354736e-01 -6.479141116142272949e-01 -2.088130563497543335e-01 -3.950868919491767883e-02 -4.342209994792938232e-01 2.165104746818542480e-01
2.416743636131286621e-01 -1.361829489469528198e-01 -1.399707887321710587e-02 3.137870728969573975e-01 4.193888008594512939e-01 -3.994219303131103516e-01 -6.931533217430114746e-01 9.221211075782775879e-02
3.287400305271148682e-01 -7.026837766170501709e-02 8.786067366600036621e-02 2.453318536281585693e-01 3.932440578937530518e-01 -3.524513840675354004e-01 -5.927616357803344727e-01 4.345756471157073975e-01
4.515996575355529785e-01 1.682606786489486694e-01 1.683124750852584839e-01 -6.075295154005289078e-03 3.576637506484985352e-01 -2.825939357280731201e-01 -7.285316586494445801e-01 2.896800450980663300e-02
1.132210418581962585e-01 -5.179749727249145508e-01 -1.188224107027053833e-01 1.987330466508865356e-01 3.410750329494476318e-01 -4.767986238002777100e-01 -4.953726828098297119e-01 -2.760542333126068115e-01
3.542467653751373291e-01 -3.034026175737380981e-02 6.652143597602844238e-01 -3.735545575618743896e-01 2.242140844464302063e-02 -2.631043791770935059e-01 -3.410038650035858154e-01 -3.248467445373535156e-01
4.491631984710693359e-01 -2.126315534114837646e-01 -1.250164061784744263e-01 1.250925511121749878e-01 2.828695178031921387e-01 -2.873533070087432861e-01 -6.693712472915649414e-01 -3.333435058593750000e-01
1.099422797560691833e-01 -2.153756469488143921e-01 -5.352007746696472168e-01 1.528534144163131714e-01 1.982256174087524414e-01 -3.038790524005889893e-01 -7.060456275939941406e-01 3.982124477624893188e-02
4.887116849422454834e-01 1.906720250844955444e-01 -6.821562349796295166e-02 -5.344479084014892578e-01 1.892076432704925537e-01 -4.289630353450775146e-01 -2.637998461723327637e-01 3.809435963630676270e-01
2.266086637973785400e-01 2.943676412105560303e-01 2.401893138885498047e-01 -6.238408088684082031e-01 3.967704176902770996e-01 -2.473456114530563354e-01 -3.069045841693878174e-01 3.198921382427215576e-01
4.517240524291992188e-01 1.278649121522903442e-01 1.145026385784149170e-01 -1.201388984918594360e-01 -4.604062139987945557e-01 -3.199726641178131104e-01 -5.754826664924621582e-01 3.263665735721588135e-01
-9.737944602966308594e-02 -7.773631215095520020e-01 1.741350740194320679e-01 -6.280960887670516968e-02 -1.673783361911773682e-01 -2.449062094092369080e-02 -5.663630366325378418e-01 -5.073053017258644104e-02
-1.986607760190963745e-01 -1.228618323802947998e-01 -3.017721176147460938e-01 -4.549046456813812256e-01 -2.097399383783340454e-01 -7.645146846771240234e-01 -1.336778253316879272e-01 -3.302683681249618530e-02
2.805598638951778412e-02 -1.881407797336578369e-01 4.885041117668151855e-01 -1.955837160348892212e-01 7.726423740386962891e-01 -1.762921214103698730e-01 -2.329055517911911011e-01 6.801772117614746094e-02
1.311012655496597290e-01 -4.533698260784149170e-01 -1.159478873014450073e-01 1.625696569681167603e-01 4.364720284938812256e-01 -5.884126424789428711e-01 -3.645160198211669922e-01 -2.603577375411987305e-01
1.541829258203506470e-01 -3.344941735267639160e-01 -1.476297378540039062e-01 -1.088137701153755188e-01 -8.221435546875000000e-02 9.640911966562271118e-02 -8.905555605888366699e-01 -1.468448042869567871e-01
-3.620339930057525635e-01 -3.308604657649993896e-01 3.678929805755615234e-01 -4.470613002777099609e-01 -1.672332733869552612e-01 -4.828904271125793457e-01 -1.248777657747268677e-01 3.840692341327667236e-01
1.865139454603195190e-01 1.057131230481900275e-04 6.925374269485473633e-01 -2.611159682273864746e-01 4.155365526676177979e-01 -1.242546960711479187e-01 -4.734660983085632324e-01 -7.171362638473510742e-02
7.744576036930084229e-02 -2.485465407371520996e-01 2.600777149200439453e-01 3.225076496601104736e-01 3.760362565517425537e-01 -6.269420981407165527e-01 -4.362463653087615967e-01 -1.892213821411132812e-01
3.929062485694885254e-01 -5.380599498748779297e-01 -1.082160845398902893e-01 -4.327075183391571045e-02 -1.487705260515213013e-01 9.558446705341339111e-02 -7.132263183593750000e-01 5.072012543678283691e-02
4.985312521457672119e-01 -3.469769060611724854e-01 -3.495552539825439453e-01 -3.921847641468048096e-01 -2.204091697931289673e-01 3.400200232863426208e-02 -5.366440415382385254e-01 -1.317289322614669800e-01
-2.678284645080566406e-01 -9.090401977300643921e-02 3.041159212589263916e-01 -6.547522544860839844e-01 4.877725243568420410e-01 -3.867653012275695801e-01 -3.921749442815780640e-02 9.884303063154220581e-02
2.716763019561767578e-01 -2.832859754562377930e-01 2.921105623245239258e-01 -5.405935049057006836e-01 -2.379090040922164917e-01 -5.350709557533264160e-01 -1.113085374236106873e-01 -3.362730145454406738e-01
-9.885122068226337433e-03 -1.315858513116836548e-01 -1.129351779818534851e-01 -6.007928848266601562e-01 5.321841686964035034e-02 -6.540574431419372559e-01 -5.666783824563026428e-02 4.183855354785919189e-01
4.283127486705780029e-01 3.297767639160156250e-01 -5.876171588897705078e-02 -2.650853693485260010e-01 -2.459883838891983032e-01 -4.224042892456054688e-01 -6.276599764823913574e-01 3.434446826577186584e-02
-1.951744593679904938e-02 -1.559920608997344971e-01 2.544164061546325684e-01 -5.626122951507568359e-01 -1.806023120880126953e-01 -7.293303608894348145e-01 -1.415040194988250732e-01 -9.727240353822708130e-02
7.092426419258117676e-01 -1.661329120397567749e-01 -5.427503585815429688e-02 -2.157614976167678833e-01 3.123265802860260010e-01 -5.120750665664672852e-01 -8.647350594401359558e-03 2.450150400400161743e-01
-1.504562497138977051e-01 -3.975552916526794434e-01 5.396579504013061523e-01 -1.571671813726425171e-01 -2.120553702116012573e-01 -4.855943024158477783e-01 -3.106893599033355713e-01 -3.550821542739868164e-01
4.746039509773254395e-01 -2.438838630914688110e-01 1.977988332509994507e-02 -5.585043430328369141e-01 -1.512747257947921753e-01 -9.273796342313289642e-03 -5.258042812347412109e-01 -3.217346966266632080e-01
-1.933033466339111328e-01 -3.814664483070373535e-01 2.895968854427337646e-01 2.098040282726287842e-01 5.812481045722961426e-01 -4.172189235687255859e-01 -2.013864815235137939e-01 3.698050379753112793e-01
4.533659815788269043e-01 -1.983703970909118652e-01 -1.125481445342302322e-02 -1.373971849679946899e-01 1.386386305093765259e-01 -7.828359007835388184e-01 8.953219652175903320e-02 3.098955154418945312e-01
1.160869747400283813e-01 -5.494925379753112793e-01 -1.510914415121078491e-01 7.956431806087493896e-02 4.727302491664886475e-01 -5.197137594223022461e-01 -2.517459690570831299e-01 -3.137998282909393311e-01
1.449530422687530518e-01 -3.664142265915870667e-02 -9.339072555303573608e-02 -1.930579543113708496e-01 2.146299630403518677e-01 -7.313811033964157104e-02 -8.696012496948242188e-01 -3.521808385848999023e-01
-3.132766485214233398e-01 -3.474269509315490723e-01 -2.254763692617416382e-01 -6.595121026039123535e-01 2.494739294052124023e-01 -3.070570901036262512e-02 -4.573286473751068115e-01 -1.517467647790908813e-01
6.791108250617980957e-01 1.703248769044876099e-01 2.258223891258239746e-01 -3.302194476127624512e-01 3.165309727191925049e-01 -4.061248004436492920e-01 -1.915130168199539185e-01 2.189767807722091675e-01
2.509222328662872314e-01 -3.095762431621551514e-01 -3.060099184513092041e-01 -4.919508695602416992e-01 -3.206891715526580811e-01 -4.541421309113502502e-03 -6.102388501167297363e-01 -1.740379035472869873e-01
3.456756174564361572e-01 4.566443711519241333e-02 1.422655433416366577e-01 -1.959279030561447144e-01 8.488100767135620117e-02 -8.937408328056335449e-01 -6.197416782379150391e-02 9.988803416490554810e-02
1.631385087966918945e-01 -2.819790840148925781e-01 2.775255143642425537e-01 -4.559546411037445068e-01 -2.959350347518920898e-01 -5.697705745697021484e-01 -1.081214770674705505e-01 4.301770627498626709e-01
-5.548661947250366211e-01 -6.304343342781066895e-01 -4.475097730755805969e-02 -2.267841845750808716e-01 1.288862675428390503e-01 -5.866434052586555481e-02 -4.573869407176971436e-01 1.094816699624061584e-01
-3.097644746303558350e-01 -6.692884564399719238e-01 -6.495489925146102905e-02 -4.860594570636749268e-01 2.285984009504318237e-01 5.191799253225326538e-02 -3.955437242984771729e-01 -6.495003402233123779e-02
2.784779071807861328e-01 -2.742753624916076660e-01 1.227131411433219910e-01 2.000114023685455322e-01 5.261675119400024414e-01 -1.570979803800582886e-01 -4.543859064579010010e-01 5.330680012702941895e-01
1.404268145561218262e-01 -5.647046566009521484e-01 -5.164784193038940430e-02 1.515122056007385254e-01 5.376968383789062500e-01 -4.863723218441009521e-01 -2.321123331785202026e-01 -2.370937019586563110e-01
-1.635871529579162598e-01 -3.752529919147491455e-01 -5.898238345980644226e-02 -6.237642168998718262e-01 5.023806691169738770e-01 -3.589578568935394287e-01 6.352101266384124756e-02 2.336490899324417114e-01
2.424924224615097046e-01 -2.889263033866882324e-01 6.303872168064117432e-02 -4.338020086288452148e-01 -1.194776892662048340e-01 -3.867008164525032043e-02 -3.095247149467468262e-01 7.443016767501831055e-01
-2.161763310432434082e-01 -4.487242698669433594e-01 1.024718731641769409e-01 1.995790153741836548e-01 1.643539816141128540e-01 -5.917897820472717285e-01 -4.554069638252258301e-01 -3.419930040836334229e-01
2.673785388469696045e-01 -5.949855446815490723e-01 -1.522705107927322388e-01 -1.086528673768043518e-01 4.426792860031127930e-01 2.127639651298522949e-01 -5.452868938446044922e-01 -3.062720969319343567e-02
-4.351688027381896973e-01 -4.709449410438537598e-01 -2.302779704332351685e-01 -5.271968841552734375e-01 1.109127551317214966e-01 -4.876607656478881836e-01 -6.451392173767089844e-02 -5.998242273926734924e-02
3.280414044857025146e-01 1.007805839180946350e-01 5.601693391799926758e-01 -3.399235904216766357e-01 1.980019211769104004e-01 -1.165844127535820007e-01 -5.888623595237731934e-01 -2.309522181749343872e-01
6.111462041735649109e-02 2.749385870993137360e-02 3.419674634933471680e-01 -5.970481038093566895e-01 1.848275959491729736e-01 -8.305016160011291504e-02 -5.851988196372985840e-01 -3.722695708274841309e-01
1.709713786840438843e-01 -1.132056191563606262e-01 -3.086804971098899841e-02 2.469704151153564453e-01 2.085001021623611450e-01 -2.098706513643264771e-01 -8.783963322639465332e-01 1.921144872903823853e-01
3.742992281913757324e-01 -5.909101366996765137e-01 1.978645622730255127e-01 -5.948469042778015137e-01 1.620570272207260132e-01 -1.790179908275604248e-01 2.451139315962791443e-02 2.425314188003540039e-01
-4.613744840025901794e-02 -7.148103117942810059e-01 1.715238541364669800e-01 -5.816303193569183350e-02 -2.225403189659118652e-01 -1.067008823156356812e-02 -6.184467077255249023e-01 -1.483235359191894531e-01
-7.282375544309616089e-02 -1.382609009742736816e-01 7.585116624832153320e-01 -3.622520864009857178e-01 9.288398176431655884e-02 -4.223156571388244629e-01 -2.445643544197082520e-01 -1.490789651870727539e-01
1.624996662139892578e-01 -8.229936659336090088e-02 1.077020615339279175e-01 1.067448556423187256e-01 2.014700919389724731e-01 -2.642779052257537842e-01 -8.565186262130737305e-01 -3.158631324768066406e-01
-2.378418892621994019e-01 -3.082083761692047119e-01 3.156597912311553955e-01 -3.802589476108551025e-01 -1.788829416036605835e-01 -7.527022957801818848e-01 -7.459966093301773071e-02 -8.718145079910755157e-03
2.821927070617675781e-01 -1.925134509801864624e-01 -1.522820591926574707e-01 -3.144547045230865479e-01 -5.286729335784912109e-01 -6.185351014137268066e-01 -3.132038116455078125e-01 -3.251004219055175781e-02
1.146271526813507080e-01 -1.144518926739692688e-01 2.318914681673049927e-01 1.768980473279953003e-01 5.215893387794494629e-01 -2.726330459117889404e-01 -6.639989614486694336e-01 3.184588253498077393e-01
5.773358941078186035e-01 -5.040540099143981934e-01 -9.088706970214843750e-02 -4.251332879066467285e-01 -1.465762406587600708e-01 5.864948499947786331e-03 -4.367969930171966553e-01 -1.063174679875373840e-01
-2.270837277173995972e-01 -3.428033292293548584e-01 -1.430039554834365845e-01 -6.012316346168518066e-01 -3.382870852947235107e-01 -5.242909193038940430e-01 -2.091596126556396484e-01 1.261836290359497070e-01
1.013320758938789368e-01 -5.977178812026977539e-01 -7.375732809305191040e-02 -3.132260739803314209e-01 3.290976881980895996e-01 2.220651209354400635e-01 -5.812832117080688477e-01 -1.827731132507324219e-01
-4.785836338996887207e-01 -2.521991431713104248e-01 -1.147303208708763123e-01 -3.390326797962188721e-01 3.176985681056976318e-01 7.080169767141342163e-02 -6.549932956695556641e-01 2.104414403438568115e-01
1.850372850894927979e-01 -2.141558080911636353e-01 -9.306445717811584473e-02 -5.857945084571838379e-01 -3.888984322547912598e-01 -4.709358811378479004e-01 -3.062377274036407471e-01 -3.182425796985626221e-01
2.789199948310852051e-01 1.178284585475921631e-01 4.014908075332641602e-01 -3.244023323059082031e-01 1.067340448498725891e-01 -2.926087081432342529e-01 -5.356436371803283691e-01 -5.078998208045959473e-01
1.311077624559402466e-01 1.928603276610374451e-02 2.979552187025547028e-02 -4.738785922527313232e-01 -2.725124955177307129e-01 -7.715057134628295898e-01 -2.395734339952468872e-01 1.735243350267410278e-01
3.525472879409790039e-01 -5.180946737527847290e-02 -2.577756643295288086e-01 -4.603683948516845703e-01 -1.685769706964492798e-01 -5.159333348274230957e-01 -2.519424855709075928e-01 4.863726198673248291e-01
-2.863910794258117676e-01 -5.433100275695323944e-03 2.579705417156219482e-01 -4.350233376026153564e-01 5.935492515563964844e-01 -2.267591953277587891e-01 -4.975791573524475098e-01 -1.041684970259666443e-01
1.895582303404808044e-02 -1.712702214717864990e-01 -6.479349732398986816e-01 -4.009461700916290283e-01 3.633206784725189209e-01 -4.257016777992248535e-01 -1.092376932501792908e-01 2.541123926639556885e-01
3.017462193965911865e-01 -7.520679831504821777e-01 -1.993155479431152344e-01 -4.654238224029541016e-01 -1.600924506783485413e-02 -2.484081983566284180e-01 -7.521770894527435303e-02 1.391987353563308716e-01
2.049586921930313110e-02 -5.135058760643005371e-01 1.771650835871696472e-02 2.567716240882873535e-01 5.799503922462463379e-01 -1.296809613704681396e-01 -4.475046992301940918e-01 3.409197330474853516e-01
5.010914802551269531e-01 -2.190136164426803589e-01 -2.913756668567657471e-01 1.335133314132690430e-01 4.158059358596801758e-01 -2.834662497043609619e-01 -5.760328769683837891e-01 -1.146872416138648987e-01
1.497166156768798828e-01 -3.614236414432525635e-01 -3.401701748371124268e-01 1.552981287240982056e-01 -4.629553295671939850e-03 -3.566156327724456787e-01 -7.111467123031616211e-01 -2.723947167396545410e-01
-4.489352405071258545e-01 -3.548071086406707764e-01 -5.059374962002038956e-03 -6.985283493995666504e-01 1.943410187959671021e-01 -7.236289232969284058e-02 -3.326923549175262451e-01 1.758199483156204224e-01
-3.406967222690582275e-02 -5.628837347030639648e-01 -2.037070691585540771e-01 -7.429487705230712891e-01 2.276377379894256592e-01 -1.786968111991882324e-01 -6.463554501533508301e-02 2.454579249024391174e-02
1.765172034502029419e-01 -4.606386423110961914e-01 6.319145858287811279e-02 2.576557695865631104e-01 -1.037959083914756775e-01 -4.283372759819030762e-01 -6.280874609947204590e-01 -3.123045563697814941e-01
2.056116908788681030e-01 -2.973168529570102692e-02 1.100084930658340454e-01 2.201433777809143066e-01 4.783525168895721436e-01 -3.438328802585601807e-01 -7.044056057929992676e-01 2.303160727024078369e-01
4.737683534622192383e-01 -5.833320617675781250e-01 2.442868240177631378e-02 -9.420186281204223633e-02 -4.584917128086090088e-01 -1.110758930444717407e-01 -4.272314906120300293e-01 1.439349800348281860e-01
-4.383369982242584229e-01 -4.003609418869018555e-01 -1.771946698427200317e-01 -2.615103423595428467e-01 1.710845977067947388e-01 4.505884647369384766e-02 -5.584695339202880859e-01 4.523248970508575439e-01
1.245386153459548950e-01 -3.437435254454612732e-02 -3.089620769023895264e-01 -6.858078241348266602e-01 -2.595399320125579834e-01 -5.053672194480895996e-01 -2.998261451721191406e-01 6.975623220205307007e-02
-1.346188969910144806e-02 -1.332373619079589844e-01 2.351228445768356323e-01 -7.216463685035705566e-01 3.279163539409637451e-01 -5.440781712532043457e-01 2.278194390237331390e-02 4.405903816223144531e-02
4.549498260021209717e-01 -2.585239112377166748e-01 -4.152756929397583008e-01 -3.054671883583068848e-01 5.173655226826667786e-02 -3.216070309281349182e-02 -3.086266219615936279e-01 6.012160181999206543e-01
-1.289904415607452393e-01 -3.991158679127693176e-03 2.269077114760875702e-02 2.362914532423019409e-01 1.103033870458602905e-01 -4.737468659877777100e-01 -7.361272573471069336e-01 3.853707909584045410e-01
7.785583287477493286e-02 6.104345992207527161e-02 4.426059424877166748e-01 -1.557881236076354980e-01 6.324914097785949707e-01 -2.256780564785003662e-01 -4.881280362606048584e-01 2.842483818531036377e-01
-1.042980924248695374e-01 -5.642686486244201660e-01 5.476850271224975586e-02 2.567033171653747559e-01 3.440014421939849854e-01 -6.740912795066833496e-01 -1.019194424152374268e-01 -1.367580145597457886e-01
3.192833065986633301e-01 -1.238798908889293671e-02 4.220753610134124756e-01 -4.188268184661865234e-01 1.459646970033645630e-01 -8.533823490142822266e-02 -5.579120516777038574e-01 -4.522022902965545654e-01
4.095968306064605713e-01 8.629678189754486084e-02 -8.271741122007369995e-02 -2.823177576065063477e-01 -4.676664769649505615e-01 -4.787018597126007080e-01 -5.064283013343811035e-01 1.841216683387756348e-01
-1.739466637372970581e-01 -7.856823503971099854e-02 1.798833757638931274e-01 -1.728597432374954224e-01 8.260149359703063965e-01 -1.995303034782409668e-01 -3.475557267665863037e-01 2.417083233594894409e-01
-4.589143022894859314e-02 -6.877743005752563477e-01 -1.733227372169494629e-01 -6.699430942535400391e-01 8.893973194062709808e-03 -1.627602875232696533e-01 -1.159390732645988464e-01 7.735688984394073486e-02
5.850656032562255859e-01 1.390371173620223999e-01 6.601706892251968384e-02 -4.413889646530151367e-01 2.448003143072128296e-01 -4.398120641708374023e-01 -1.972496807575225830e-01 3.832949995994567871e-01
3.259557485580444336e-01 -2.744432985782623291e-01 -3.687542676925659180e-02 -5.167313218116760254e-01 -4.386774599552154541e-01 -5.028395652770996094e-01 -2.124779969453811646e-01 2.441927939653396606e-01
4.479107558727264404e-01 -3.104529976844787598e-01 4.673330187797546387e-01 -1.835402995347976685e-01 4.009988009929656982e-01 -3.469681441783905029e-01 -3.256309032440185547e-01 -2.523593008518218994e-01
-2.172832936048507690e-01 -9.214744716882705688e-02 -1.008160859346389771e-01 -6.715266704559326172e-01 6.344411522150039673e-02 -6.896629333496093750e-01 -3.334266692399978638e-02 4.912132397294044495e-02
-2.916706027463078499e-03 -6.027154922485351562e-01 4.302698671817779541e-01 -1.227938756346702576e-01 -2.693644165992736816e-01 -5.989039316773414612e-03 -5.974351167678833008e-01 -8.362626284360885620e-02
-4.488849639892578125e-01 -1.761601120233535767e-01 4.529668688774108887e-01 -3.554710149765014648e-01 -1.029050573706626892e-01 -5.464569926261901855e-01 -2.687696516513824463e-01 2.334298640489578247e-01
-1.607515811920166016e-01 -2.299302443861961365e-02 -3.763373494148254395e-01 -6.265757083892822266e-01 -1.249867528676986694e-01 -5.667756795883178711e-01 -2.556292116641998291e-01 1.928743571043014526e-01
-1.102641373872756958e-01 -3.835987150669097900e-01 3.881222009658813477e-01 -1.866449564695358276e-01 6.951367855072021484e-01 4.845539480447769165e-02 -2.651830017566680908e-01 3.151722848415374756e-01
9.093014895915985107e-02 -1.692445278167724609e-01 2.286626994609832764e-01 -2.513525485992431641e-01 -4.278609752655029297e-01 -7.818378210067749023e-01 -2.308281809091567993e-01 2.501334296539425850e-03
3.374010622501373291e-01 -5.352677702903747559e-01 1.831401139497756958e-02 -2.955933213233947754e-01 1.296992897987365723e-01 1.713444590568542480e-01 -6.511217951774597168e-01 -2.044447660446166992e-01
1.381676793098449707e-01 -5.484906435012817383e-01 2.912268936634063721e-01 -6.146788597106933594e-01 3.364618718624114990e-01 -3.016311824321746826e-01 1.145806461572647095e-01 1.037965249270200729e-02
-1.457117497920989990e-02 -4.588789641857147217e-01 1.287964582443237305e-01 3.301115334033966064e-01 3.698084652423858643e-01 -2.739259600639343262e-01 -4.331311881542205811e-01 5.140616297721862793e-01
-8.514754474163055420e-02 -4.947254061698913574e-01 -1.292647887021303177e-02 2.175760269165039062e-01 -1.224459707736968994e-02 -5.887656807899475098e-01 -4.889367222785949707e-01 -3.385796248912811279e-01
-4.276079833507537842e-01 -6.690862774848937988e-01 1.827931106090545654e-01 -6.014342233538627625e-02 -1.132804378867149353e-01 -1.794857680797576904e-01 -5.352785587310791016e-01 -2.955400384962558746e-02
-8.132320642471313477e-02 -5.100243687629699707e-01 4.236485343426465988e-03 1.390924453735351562e-01 5.526008605957031250e-01 -5.970431566238403320e-01 -1.006626859307289124e-01 -2.047823071479797363e-01
3.030964732170104980e-01 -1.350983828306198120e-01 -6.279350072145462036e-02 -7.760860919952392578e-01 -1.593835353851318359e-01 -4.458754062652587891e-01 -2.078899145126342773e-01 -1.272875964641571045e-01
2.880644500255584717e-01 1.993774920701980591e-01 -2.323414087295532227e-01 -3.107924163341522217e-01 1.043996214866638184e-01 -7.626342177391052246e-01 -2.462582737207412720e-01 -2.711818516254425049e-01
-5.998443439602851868e-02 -3.965034484863281250e-01 -2.792243957519531250e-01 2.385408878326416016e-01 5.358039736747741699e-01 -5.432359576225280762e-01 -3.237126469612121582e-01 1.316726803779602051e-01
-4.724326543509960175e-03 -1.440731883049011230e-01 -5.087864771485328674e-02 1.880117505788803101e-01 4.023202061653137207e-01 -2.328824698925018311e-01 -6.789093017578125000e-01 5.140718817710876465e-01
1.509520560503005981e-01 -1.425081491470336914e-01 2.462733089923858643e-01 -3.765863776206970215e-01 -3.106581270694732666e-01 -7.942602038383483887e-01 -1.549936681985855103e-01 5.528452619910240173e-02
-3.414623737335205078e-01 -5.755122303962707520e-01 4.632278978824615479e-01 -6.424785405397415161e-02 -1.524325162172317505e-01 -1.786100864410400391e-01 -5.214203000068664551e-01 8.040528744459152222e-02
2.273224443197250366e-01 -5.677909851074218750e-01 5.323480814695358276e-02 -6.072388887405395508e-01 3.864310681819915771e-01 -2.889176011085510254e-01 6.619734317064285278e-02 -1.310742795467376709e-01
1.141226664185523987e-01 2.615474350750446320e-02 4.685982465744018555e-01 -4.688192307949066162e-01 1.255397647619247437e-01 -5.765102505683898926e-01 -2.188882827758789062e-01 -3.884326219558715820e-01
9.239752590656280518e-02 -3.608013987541198730e-01 1.638886630535125732e-01 -5.846627950668334961e-01 -4.010434448719024658e-01 -4.041909873485565186e-01 -2.515738606452941895e-01 3.241904377937316895e-01
1.551612317562103271e-01 1.755983382463455200e-01 -3.774375319480895996e-01 -4.485476613044738770e-01 3.298593461513519287e-01 -6.529464125633239746e-01 -2.291194945573806763e-01 -1.174492463469505310e-01
2.051502466201782227e-01 -5.087137222290039062e-01 -2.097563892602920532e-01 -2.220764160156250000e-01 -1.687715947628021240e-01 1.848405152559280396e-01 -7.311924099922180176e-01 9.228209406137466431e-02
2.141899615526199341e-01 -1.052638590335845947e-01 -1.328412443399429321e-01 -5.362468957901000977e-01 -4.231187701225280762e-01 -6.043846607208251953e-01 -2.936739921569824219e-01 -8.532254397869110107e-02
3.771265447139739990e-01 -3.967870175838470459e-01 2.619504928588867188e-01 -4.372901916503906250e-01 -1.580831855535507202e-01 -3.997129499912261963e-01 -6.418668478727340698e-02 5.016116499900817871e-01
-2.914209365844726562e-01 -1.143015101552009583e-01 3.548851311206817627e-01 -2.691792249679565430e-01 -3.913749754428863525e-01 -4.094642102718353271e-01 -6.148307323455810547e-01 -6.896305084228515625e-02
2.330395877361297607e-01 -6.808608174324035645e-01 -1.718456149101257324e-01 -3.410660326480865479e-01 3.018920542672276497e-03 1.819924265146255493e-01 -5.430782437324523926e-01 -9.055404365062713623e-02
-2.169411070644855499e-02 2.060063928365707397e-01 -3.555795848369598389e-01 -6.416009068489074707e-01 3.725912421941757202e-02 -5.678849816322326660e-01 -2.792629599571228027e-01 1.308927536010742188e-01
1.033989489078521729e-01 -6.022381782531738281e-01 -2.891463041305541992e-01 -4.159131348133087158e-01 2.859719693660736084e-01 1.695213764905929565e-01 -4.869805574417114258e-01 -1.495362371206283569e-01
-1.165476515889167786e-01 -2.356352210044860840e-01 2.673203945159912109e-01 -5.826471447944641113e-01 1.505258399993181229e-02 -3.886099159717559814e-01 -7.955361157655715942e-02 6.019816398620605469e-01
-3.943033814430236816e-01 -9.169650822877883911e-02 2.667437195777893066e-01 -1.832895129919052124e-01 -3.173137009143829346e-01 -4.060772955417633057e-01 -6.812043190002441406e-01 -4.175062477588653564e-02
5.494723841547966003e-02 -4.348784089088439941e-01 3.664516806602478027e-01 -6.342799663543701172e-01 2.998785376548767090e-01 -3.068467974662780762e-01 8.631475269794464111e-02 2.823673784732818604e-01
3.147883713245391846e-01 -4.975424110889434814e-01 9.823926538228988647e-02 -3.834831118583679199e-01 -3.403989672660827637e-01 -1.119662895798683167e-01 -2.931261658668518066e-01 5.313367843627929688e-01
4.384724497795104980e-01 -5.658825486898422241e-02 -2.376715242862701416e-01 -3.297824859619140625e-01 -1.906996518373489380e-01 -7.582269906997680664e-01 -1.583898812532424927e-01 5.416121333837509155e-02
5.138350725173950195e-01 -3.845938444137573242e-01 1.106641441583633423e-01 -2.353253215551376343e-01 -2.654213309288024902e-01 1.337367445230484009e-01 -6.282906532287597656e-01 1.932715326547622681e-01
-5.209633708000183105e-01 -5.716271996498107910e-01 2.727522552013397217e-01 -6.037822738289833069e-02 2.136959284543991089e-01 -1.034062653779983521e-01 -4.860779643058776855e-01 1.765492111444473267e-01
-1.296910047531127930e-01 -1.514532715082168579e-01 7.938128709793090820e-02 -6.894700527191162109e-01 2.714455425739288330e-01 -6.337028741836547852e-01 5.396291986107826233e-02 1.994508318603038788e-02
-7.415910251438617706e-03 -2.690242230892181396e-01 -2.461132109165191650e-01 -7.015171051025390625e-01 -9.971149265766143799e-02 -5.451913475990295410e-01 -2.186719924211502075e-01 1.409945487976074219e-01
8.268206566572189331e-02 -3.737029433250427246e-01 2.838198095560073853e-02 3.801457285881042480e-01 4.631095826625823975e-01 -2.952183485031127930e-01 -5.514954328536987305e-01 3.200345635414123535e-01
4.476344287395477295e-01 -3.890080749988555908e-02 -3.431339561939239502e-01 -4.774154424667358398e-01 4.243727028369903564e-01 -4.547050297260284424e-01 -1.906451731920242310e-01 -1.710241287946701050e-01
-2.480303198099136353e-01 -1.177809089422225952e-01 -3.774419724941253662e-01 -5.914005637168884277e-01 -2.434881627559661865e-01 -5.022228360176086426e-01 -3.379760980606079102e-01 8.154397457838058472e-02
-2.980934679508209229e-01 -6.400390267372131348e-01 -1.218202561140060425e-01 -6.466122269630432129e-01 1.489070057868957520e-01 -5.804274231195449829e-03 -2.053068578243255615e-01 6.469040364027023315e-02
3.934895396232604980e-01 -5.880955457687377930e-01 8.092660456895828247e-02 -3.641710281372070312e-01 -1.007433831691741943e-01 1.170839294791221619e-01 -2.746450304985046387e-01 5.107367634773254395e-01
2.267717383801937103e-02 -1.505152881145477295e-01 3.638454079627990723e-01 -3.701592385768890381e-01 -4.479471445083618164e-01 -5.951161384582519531e-01 -3.206726014614105225e-01 2.231118530035018921e-01
8.745112270116806030e-02 -3.045463860034942627e-01 -8.363729715347290039e-02 -5.615057349205017090e-01 -3.807321786880493164e-01 -6.179695725440979004e-01 -1.393415480852127075e-01 1.762397140264511108e-01
4.267878532409667969e-01 2.007162123918533325e-01 1.784980064257979393e-03 -2.828969061374664307e-01 -2.178236395120620728e-01 -1.078177541494369507e-01 -7.989146709442138672e-01 -1.395495422184467316e-02
1.795958578586578369e-01 -3.120916336774826050e-02 3.341996371746063232e-01 -2.532144784927368164e-01 -4.994477927684783936e-01 -1.902637034654617310e-01 -5.704686641693115234e-01 4.241244196891784668e-01
-1.862037479877471924e-01 -3.097800016403198242e-01 2.310090512037277222e-01 2.231541872024536133e-01 5.163162946701049805e-01 -4.255631864070892334e-01 -3.841767311096191406e-01 4.134287238121032715e-01
6.882977485656738281e-01 1.536808609962463379e-01 1.007274761795997620e-01 -4.057340025901794434e-01 2.556877769529819489e-02 -4.777207970619201660e-01 -3.096771240234375000e-01 -5.560094118118286133e-02
-1.040555909276008606e-01 -2.877449393272399902e-01 8.441381156444549561e-02 -5.287327766418457031e-01 6.661689877510070801e-01 1.231078878045082092e-01 -4.007062315940856934e-01 1.375604141503572464e-02
5.589252710342407227e-01 -4.177355170249938965e-01 1.621974818408489227e-02 -2.465424090623855591e-01 6.030356138944625854e-02 4.525660187937319279e-05 -5.286384820938110352e-01 -4.110454916954040527e-01
-1.023091375827789307e-01 -4.862914383411407471e-01 -3.344067931175231934e-01 3.443069383502006531e-02 4.957158863544464111e-02 1.911037042737007141e-02 -7.700117230415344238e-01 2.104750722646713257e-01
2.491147220134735107e-01 2.514752447605133057e-01 2.105276733636856079e-01 -1.748414784669876099e-01 -3.865939080715179443e-01 -3.882696032524108887e-01 -6.894620060920715332e-01 1.557070463895797729e-01
3.448231518268585205e-01 1.703668534755706787e-01 1.647536307573318481e-01 1.030387654900550842e-01 2.750532329082489014e-01 -5.125778913497924805e-01 -6.895627975463867188e-01 2.059425041079521179e-02
2.162332683801651001e-01 -6.407825946807861328e-01 -1.636779308319091797e-01 2.127338051795959473e-01 1.665232181549072266e-01 -7.901339232921600342e-02 -3.800698518753051758e-01 5.405261516571044922e-01
4.565387368202209473e-01 -7.524781227111816406e-01 -1.512787342071533203e-01 -8.363554626703262329e-02 1.327661573886871338e-01 -1.113206893205642700e-02 -9.712729603052139282e-02 4.102249145507812500e-01
-4.052981734275817871e-01 -4.810479581356048584e-01 -7.934042252600193024e-03 -3.590444326400756836e-01 3.197900056838989258e-01 6.276869028806686401e-02 -5.749278664588928223e-01 -1.964760273694992065e-01
-7.475416362285614014e-02 -9.266640990972518921e-02 4.868580698966979980e-01 -2.200687676668167114e-01 6.906201243400573730e-01 -1.161207184195518494e-01 -4.530116617679595947e-01 6.858543306589126587e-02
4.394369721412658691e-01 -4.045418500900268555e-01 1.901790797710418701e-01 -5.308035612106323242e-01 -1.941933333873748779e-01 2.182854712009429932e-01 -4.533390402793884277e-01 1.855925172567367554e-01
-2.655720710754394531e-01 5.389862135052680969e-02 2.121903449296951294e-01 -5.341134667396545410e-01 -2.779382094740867615e-02 -4.385646581649780273e-01 -5.027058124542236328e-01 -3.878656625747680664e-01
8.462892472743988037e-02 -7.307148724794387817e-02 7.944647222757339478e-02 -4.893063604831695557e-01 -1.743866205215454102e-01 -6.600095033645629883e-01 -1.476506143808364868e-01 5.039266347885131836e-01
-2.563628852367401123e-01 -4.301871657371520996e-01 5.435974001884460449e-01 -1.205526739358901978e-01 5.049405097961425781e-01 -1.525603085756301880e-01 -2.264039814472198486e-01 3.311913311481475830e-01
4.631550610065460205e-01 1.038357466459274292e-01 2.086239755153656006e-01 -3.880738317966461182e-01 3.587249517440795898e-01 -2.880347073078155518e-01 -1.858407109975814819e-01 5.782697200775146484e-01
-3.301261663436889648e-01 -3.720425963401794434e-01 5.769757032394409180e-01 -6.731149554252624512e-02 4.252611100673675537e-01 -2.474456131458282471e-01 -4.019862413406372070e-01 1.072392314672470093e-01
6.627266407012939453e-01 -5.186679959297180176e-01 -1.715745329856872559e-01 -3.603411316871643066e-01 3.343055769801139832e-02 -3.549895286560058594e-01 -1.588239148259162903e-02 -7.145594805479049683e-02
-8.997360616922378540e-02 -5.403046011924743652e-01 9.804418310523033142e-03 -6.549558043479919434e-01 4.714444577693939209e-01 -1.135151758790016174e-01 -1.861150711774826050e-01 -3.358602151274681091e-02
4.172801971435546875e-01 1.246965974569320679e-01 -2.182235419750213623e-01 -3.154660761356353760e-01 1.079019084572792053e-01 -7.594805955886840820e-01 -1.635941863059997559e-01 -2.190223485231399536e-01
1.048572286963462830e-01 -4.882036447525024414e-01 -1.778402738273143768e-02 -6.415747404098510742e-01 -5.708755925297737122e-02 -5.453199148178100586e-01 3.962128609418869019e-02 -1.911154985427856445e-01
6.056324243545532227e-01 -2.900945246219635010e-01 -1.734037697315216064e-01 -3.256592452526092529e-01 1.677225381135940552e-01 -6.168080568313598633e-01 4.884913191199302673e-02 -4.430135339498519897e-02
-2.725479751825332642e-02 -2.325617335736751556e-02 1.913068592548370361e-01 -3.855924904346466064e-01 7.232339382171630859e-01 -4.269374534487724304e-02 -5.339945554733276367e-01 -5.827637761831283569e-02
-4.870412647724151611e-01 -4.794021844863891602e-01 -1.419001072645187378e-01 -1.258943676948547363e-01 1.234203577041625977e-01 -9.441470727324485779e-03 -5.980173945426940918e-01 3.521829247474670410e-01
3.005835115909576416e-01 1.235422044992446899e-01 2.124394029378890991e-01 1.369974166154861450e-01 3.000003695487976074e-01 -3.265206813812255859e-01 -7.959870696067810059e-01 1.663342677056789398e-02
4.764567017555236816e-01 -2.121984660625457764e-01 -9.114973992109298706e-02 2.036674618721008301e-01 3.020377159118652344e-01 -3.573163747787475586e-01 -6.428962945938110352e-01 -2.143704444169998169e-01
5.476599335670471191e-01 -4.802119135856628418e-01 1.590875685214996338e-01 -2.380672991275787354e-01 -3.180640935897827148e-01 5.350387096405029297e-02 -5.313501954078674316e-01 -3.345843404531478882e-02
1.077760010957717896e-01 -2.741286754608154297e-01 1.831908375024795532e-01 -4.985893368721008301e-01 -3.816144466400146484e-01 1.083368510007858276e-01 -6.489785909652709961e-01 2.292336672544479370e-01
-3.161387741565704346e-01 -4.083584845066070557e-01 -1.698934286832809448e-01 -5.712451338768005371e-01 -7.135657966136932373e-02 -6.060931682586669922e-01 -5.328010767698287964e-02 -5.324882641434669495e-02
-8.298116922378540039e-02 -5.940583348274230957e-01 1.400608271360397339e-01 2.170877903699874878e-01 5.566796064376831055e-01 -2.701579332351684570e-01 -1.518407315015792847e-01 4.093062281608581543e-01
3.189270496368408203e-01 -4.806037545204162598e-01 4.495552927255630493e-02 2.951140701770782471e-01 4.935728609561920166e-01 -2.655722796916961670e-01 -3.528044223785400391e-01 3.736020326614379883e-01
-7.835237681865692139e-02 2.603078186511993408e-01 8.815892040729522705e-02 -5.168009996414184570e-01 6.580546498298645020e-01 -1.902300417423248291e-01 -3.348971307277679443e-01 2.643217444419860840e-01
-5.807321891188621521e-02 -1.471559256315231323e-01 5.000847578048706055e-01 -5.298485159873962402e-01 -2.081522941589355469e-01 -6.018393039703369141e-01 -1.892286539077758789e-01 5.294354259967803955e-02
-4.674830939620733261e-03 -8.840224146842956543e-02 -7.079957425594329834e-02 -6.602106094360351562e-01 -5.436707288026809692e-02 -6.266580224037170410e-01 -1.110152155160903931e-01 3.785394728183746338e-01
-2.379725277423858643e-01 -1.622417867183685303e-01 1.699703037738800049e-01 -5.211061239242553711e-01 -1.224466934800148010e-01 -4.225708842277526855e-01 -1.567818373441696167e-01 6.312409043312072754e-01
1.906658858060836792e-01 -5.011358261108398438e-01 -3.120546340942382812e-01 -5.444564223289489746e-01 -2.335179895162582397e-01 9.015393257141113281e-02 -4.711316227912902832e-01 1.845947504043579102e-01
-2.524198293685913086e-01 8.162003755569458008e-02 2.595146596431732178e-01 -2.708755433559417725e-01 -2.607598304748535156e-01 -1.832422912120819092e-01 -8.002675771713256836e-01 2.165623456239700317e-01
2.591003477573394775e-01 4.612841457128524780e-02 -4.159670472145080566e-01 -5.358136296272277832e-01 3.535921871662139893e-01 4.603152722120285034e-02 -5.740346312522888184e-01 -1.181198135018348694e-01
3.607819080352783203e-01 2.096876353025436401e-01 -4.876938164234161377e-01 -4.652184247970581055e-01 2.360843569040298462e-01 -4.854995608329772949e-01 -2.723802924156188965e-01 7.718391716480255127e-02
2.297812402248382568e-01 -5.344130992889404297e-01 5.858402699232101440e-02 -5.973024964332580566e-01 -2.832423746585845947e-01 5.154434591531753540e-02 -4.616329371929168701e-01 7.357239723205566406e-02
2.702932059764862061e-01 9.793960303068161011e-02 3.890755176544189453e-01 -3.533210754394531250e-01 2.162627279758453369e-01 -5.299334526062011719e-01 -2.235946208238601685e-01 -5.133616328239440918e-01
2.611582279205322266e-01 -2.982840538024902344e-01 2.975106537342071533e-01 -3.867067396640777588e-01 6.946166753768920898e-01 1.006887033581733704e-01 -3.236530423164367676e-01 8.594498038291931152e-02
1.608058661222457886e-01 -4.907426536083221436e-01 2.013119459152221680e-01 -4.268479645252227783e-01 -3.193594813346862793e-01 -5.600444674491882324e-01 -5.898709222674369812e-02 -3.024362623691558838e-01
3.571951091289520264e-01 -4.604301750659942627e-01 -6.308673322200775146e-02 -1.484571844339370728e-01 -7.971396297216415405e-02 2.559820115566253662e-01 -7.187424898147583008e-01 2.142990678548812866e-01
4.818920195102691650e-01 3.491684421896934509e-02 1.880570501089096069e-01 -2.658318281173706055e-01 -3.534857928752899170e-01 -4.640393257141113281e-01 -4.512318670749664307e-01 -3.415172100067138672e-01
-2.076701670885086060e-01 -1.420461386442184448e-01 -1.096865981817245483e-01 -3.737372457981109619e-01 -4.363438189029693604e-01 -6.690435409545898438e-01 -3.632901906967163086e-01 -1.224363669753074646e-01
1.476873643696308136e-02 -1.137138456106185913e-01 -1.562527865171432495e-01 -5.874143838882446289e-01 -2.503453195095062256e-01 -7.140507102012634277e-01 -2.115522772073745728e-01 9.217685088515281677e-03
-1.551872491836547852e-01 -2.497375160455703735e-01 -4.408896341919898987e-02 3.071502745151519775e-01 2.523806989192962646e-01 -4.418966472148895264e-01 -4.777770042419433594e-01 5.744766592979431152e-01
2.100858837366104126e-02 -6.863759756088256836e-01 -4.129696190357208252e-01 -3.676942735910415649e-02 -2.472899705171585083e-01 -2.432054430246353149e-01 -3.911217451095581055e-01 2.885712087154388428e-01
-1.125361025333404541e-01 2.004105001688003540e-01 -2.527951002120971680e-01 -6.607951521873474121e-01 8.791141211986541748e-02 -4.470125734806060791e-01 -3.097642362117767334e-01 3.783028423786163330e-01
3.690696507692337036e-02 -4.941912591457366943e-01 -3.442981243133544922e-01 -5.394978523254394531e-01 3.447099626064300537e-01 -1.200488060712814331e-01 -7.649088650941848755e-02 4.535703957080841064e-01
-9.006694704294204712e-02 2.227626740932464600e-01 -2.716045677661895752e-01 -6.006325483322143555e-01 -1.071000322699546814e-01 -5.312891602516174316e-01 -4.281216263771057129e-01 1.752410233020782471e-01
6.119053363800048828e-01 -2.986784279346466064e-01 2.283633798360824585e-01 -2.320258170366287231e-01 -2.675731778144836426e-01 8.152518421411514282e-02 -5.892601609230041504e-01 -7.005654275417327881e-02
-4.224041104316711426e-01 -2.300213277339935303e-01 -1.719971746206283569e-01 -6.205114126205444336e-01 3.378732204437255859e-01 -6.979335099458694458e-02 -4.371111094951629639e-01 -2.096467763185501099e-01
6.686159223318099976e-02 -6.087205410003662109e-01 3.536790013313293457e-01 -5.302064493298530579e-02 -3.061560988426208496e-01 -2.260171771049499512e-01 -4.486986398696899414e-01 -3.885137438774108887e-01
-2.690942287445068359e-01 -3.651556670665740967e-01 2.341582626104354858e-01 2.524830698966979980e-01 2.893132269382476807e-01 -2.865422368049621582e-01 -4.458244740962982178e-01 5.577667355537414551e-01
1.410981118679046631e-01 -3.470439612865447998e-01 -8.093170821666717529e-02 2.389805465936660767e-01 -3.462227061390876770e-02 -3.208892047405242920e-01 -8.080900311470031738e-01 -1.970075666904449463e-01
3.648538589477539062e-01 -3.920175433158874512e-01 3.590404093265533447e-01 -3.800356686115264893e-01 -7.871624082326889038e-02 4.824507981538772583e-02 -2.757242619991302490e-01 5.960865020751953125e-01
-4.047631919384002686e-01 -2.917158603668212891e-01 2.545327842235565186e-01 -5.033814907073974609e-01 1.259188503026962280e-01 -6.348215341567993164e-01 4.555054474622011185e-03 1.183809563517570496e-01
3.295896947383880615e-01 -2.042598575353622437e-01 4.283946454524993896e-01 -3.022637665271759033e-01 -3.070355951786041260e-01 -2.645425498485565186e-01 -2.773456275463104248e-01 5.775716304779052734e-01
3.421084284782409668e-01 -7.679740786552429199e-01 7.523536682128906250e-02 -4.193087816238403320e-01 2.394485920667648315e-01 2.678188262507319450e-03 -6.420837249606847763e-03 2.330525517463684082e-01
-3.836531937122344971e-01 -1.927066296339035034e-01 1.830623894929885864e-01 -2.285298258066177368e-01 -3.971660435199737549e-01 -5.588068366050720215e-01 -4.902730882167816162e-01 -1.398674100637435913e-01
5.887918919324874878e-02 -1.970916092395782471e-01 6.850448250770568848e-02 -6.895297169685363770e-01 -4.438118636608123779e-01 -3.803597390651702881e-01 -3.458440601825714111e-01 1.276457011699676514e-01
-8.752474933862686157e-02 -1.313482969999313354e-01 4.109119176864624023e-01 -5.446141958236694336e-01 -3.655374348163604736e-01 -2.539036870002746582e-01 -4.080215096473693848e-01 3.808772563934326172e-01
2.728170156478881836e-01 5.317071825265884399e-02 -2.039857208728790283e-01 -7.086268067359924316e-01 -2.195161134004592896e-01 -4.743543267250061035e-01 -3.248002529144287109e-01 -1.694166474044322968e-02
-3.124341368675231934e-01 -2.502876818180084229e-01 4.427918195724487305e-01 2.595812082290649414e-01 1.779855936765670776e-01 -5.769966244697570801e-01 -4.596516191959381104e-01 -2.025414071977138519e-02
-1.319678723812103271e-01 9.571409784257411957e-03 -4.098556935787200928e-01 -5.109356045722961426e-01 -1.226434018462896347e-02 -5.266324281692504883e-01 -5.138436555862426758e-01 -1.092183589935302734e-01
2.873629629611968994e-01 -3.374646306037902832e-01 -1.990201026201248169e-01 -5.374733209609985352e-01 -1.891712695360183716e-01 1.612206399440765381e-01 -6.397156715393066406e-01 -6.355769187211990356e-02
1.026660278439521790e-01 -3.650889098644256592e-01 2.944937348365783691e-01 -5.754394531250000000e-01 5.506738424301147461e-01 6.412340700626373291e-02 -7.674772292375564575e-02 3.536508083343505859e-01
-1.925356686115264893e-01 -6.379514932632446289e-01 1.318384110927581787e-01 1.975807249546051025e-01 5.296399593353271484e-01 -3.005528450012207031e-01 -3.583958745002746582e-01 1.517729181796312332e-02
-3.950912356376647949e-01 -2.975404858589172363e-01 -4.862177371978759766e-02 -6.941147148609161377e-02 2.515454590320587158e-01 6.855969130992889404e-02 -7.783125042915344238e-01 2.728455662727355957e-01
2.609761953353881836e-01 -1.387673318386077881e-01 -4.392179548740386963e-01 -5.720209479331970215e-01 1.536909141577780247e-03 7.652110606431961060e-02 -5.854860544204711914e-01 -2.094346433877944946e-01
-1.903128176927566528e-01 -4.347358644008636475e-02 -1.149772293865680695e-02 -3.024248778820037842e-01 -3.618341088294982910e-01 -7.377030253410339355e-01 -3.665120303630828857e-01 -2.466522604227066040e-01
-4.635734856128692627e-01 -8.533474057912826538e-02 5.219838116317987442e-03 -4.156226217746734619e-01 -3.339011967182159424e-01 -4.091226458549499512e-01 -5.701268315315246582e-01 3.364912047982215881e-02
-1.733637899160385132e-01 -1.996502429246902466e-01 -2.550757527351379395e-01 -7.117143869400024414e-01 -1.824015825986862183e-01 -5.350680947303771973e-01 -1.955503970384597778e-01 -2.599173970520496368e-02
3.711235821247100830e-01 1.654627770185470581e-01 2.369721084833145142e-01 -7.551325112581253052e-02 3.134788274765014648e-01 -3.328496813774108887e-01 -6.924251317977905273e-01 -2.907247245311737061e-01
2.210283726453781128e-01 4.067175462841987610e-02 5.212480425834655762e-01 -2.734667658805847168e-01 1.885553747415542603e-01 -6.811296343803405762e-01 -7.892917096614837646e-02 -3.119103014469146729e-01
1.986411064863204956e-01 -4.848626554012298584e-01 -7.360495626926422119e-02 -6.204807758331298828e-01 -2.590488493442535400e-01 1.204541102051734924e-01 -5.002186298370361328e-01 -5.658344179391860962e-02
8.992716670036315918e-02 -1.347548961639404297e-01 -4.649519175291061401e-02 -8.722645640373229980e-01 2.869628667831420898e-01 -1.568390280008316040e-01 -3.130642175674438477e-01 7.610300183296203613e-02
-1.263625025749206543e-01 -5.735064744949340820e-01 -1.552721261978149414e-01 1.106859147548675537e-01 5.870118141174316406e-01 -4.826968610286712646e-01 -1.894763857126235962e-01 -7.267440110445022583e-02
4.383985996246337891e-01 -4.547526538372039795e-01 -1.400266587734222412e-01 -3.255029022693634033e-01 -2.741718590259552002e-01 1.100290715694427490e-01 -6.121252179145812988e-01 1.160744354128837585e-01
-4.262903034687042236e-01 -3.400975167751312256e-01 4.325481951236724854e-01 -1.353764086961746216e-01 -2.621329128742218018e-01 -2.155487090349197388e-01 -6.122188568115234375e-01 8.484556525945663452e-02
3.081854581832885742e-01 -7.172771543264389038e-02 -1.721455343067646027e-02 1.010648384690284729e-01 5.520576834678649902e-01 -4.467898979783058167e-02 -6.855632662773132324e-01 3.355673849582672119e-01
2.898628078401088715e-02 1.902536721900105476e-03 4.617483615875244141e-01 -3.399975895881652832e-01 4.963988363742828369e-01 1.789051294326782227e-02 -6.508097648620605469e-01 -7.806737907230854034e-03
2.693860530853271484e-01 -9.532288461923599243e-02 -5.543547868728637695e-01 -5.550358295440673828e-01 2.456362098455429077e-01 -3.219092637300491333e-02 -4.404988586902618408e-01 -2.180781364440917969e-01
1.508853118866682053e-02 -3.394851684570312500e-01 -2.478665560483932495e-01 8.683054149150848389e-02 -3.869401514530181885e-01 -5.612199306488037109e-01 -5.098473429679870605e-01 -3.015130758285522461e-01
-2.525786310434341431e-02 -7.158012390136718750e-01 -2.198310345411300659e-01 -5.715901851654052734e-01 2.784159779548645020e-01 -1.146789826452732086e-02 -1.095840111374855042e-01 1.493117511272430420e-01
1.152135059237480164e-02 9.891170077025890350e-03 4.100653231143951416e-01 -5.543478131294250488e-01 1.449247747659683228e-01 -6.055061221122741699e-01 -1.788469105958938599e-01 -3.235545158386230469e-01
1.340220309793949127e-02 -3.903423249721527100e-01 1.413078159093856812e-01 -5.102773904800415039e-01 5.758046731352806091e-02 -2.860271930694580078e-01 -4.631270468235015869e-02 6.926978826522827148e-01
1.912893950939178467e-01 -1.984960883855819702e-01 -2.107758820056915283e-01 3.238215744495391846e-01 1.710160821676254272e-01 -6.983930468559265137e-01 -5.040809512138366699e-01 -6.019876524806022644e-02
-5.094153061509132385e-02 -6.588444858789443970e-02 -1.782028824090957642e-01 -6.405636072158813477e-01 4.635964930057525635e-01 -5.317687988281250000e-01 1.539419591426849365e-02 2.303244471549987793e-01
6.890996545553207397e-02 3.701573610305786133e-02 3.950785398483276367e-01 -4.007356166839599609e-01 2.105607241392135620e-01 -5.014364719390869141e-01 -2.535060048103332520e-01 -5.631744861602783203e-01
-3.810273408889770508e-01 -6.746130436658859253e-02 2.233865559101104736e-01 -6.101579666137695312e-01 2.142776995897293091e-01 -6.148123145103454590e-01 -6.286476552486419678e-02 1.454956550151109695e-02
-1.473410427570343018e-01 -2.226394712924957275e-01 2.659835815429687500e-01 -5.416678786277770996e-01 -3.564887344837188721e-01 -3.707925677299499512e-01 -5.391985177993774414e-01 -9.625161439180374146e-02
-2.202069945633411407e-02 -6.092442870140075684e-01 -5.330492258071899414e-01 -4.524836540222167969e-01 2.895716130733489990e-01 7.229897193610668182e-03 -2.319108843803405762e-01 4.203522950410842896e-02
-2.469809204339981079e-01 1.247554942965507507e-01 5.568712577223777771e-02 -6.801056265830993652e-01 4.932163655757904053e-01 3.266084939241409302e-02 -4.469126164913177490e-01 1.171828955411911011e-01
3.078423142433166504e-01 -1.622678488492965698e-01 2.656827569007873535e-01 -2.158071845769882202e-01 -3.947836458683013916e-01 -3.183766901493072510e-01 -3.810338973999023438e-01 5.994476079940795898e-01
-3.254755437374114990e-01 -3.950531780719757080e-01 2.973559796810150146e-01 -5.901471376419067383e-01 -1.771267205476760864e-01 -4.933928251266479492e-01 -1.291225254535675049e-01 9.910309314727783203e-02
-2.516990303993225098e-01 -1.948480904102325439e-01 3.402951732277870178e-02 -6.920863986015319824e-01 -7.301530241966247559e-02 -5.827969908714294434e-01 -1.708485186100006104e-01 -2.106360495090484619e-01
1.979665271937847137e-02 9.646053612232208252e-02 2.642377912998199463e-01 5.665170401334762573e-02 5.474536418914794922e-01 -3.852441906929016113e-01 -6.810452342033386230e-01 -7.301554083824157715e-02
3.766901791095733643e-02 1.094172298908233643e-01 -8.766744285821914673e-02 -2.200044095516204834e-01 -4.735896885395050049e-01 -7.011741399765014648e-01 -4.384155273437500000e-01 1.496019959449768066e-01
3.380152285099029541e-01 -5.891633033752441406e-01 -4.670932292938232422e-01 1.440312713384628296e-01 2.979666292667388916e-01 -3.241571784019470215e-01 -3.174993097782135010e-01 -7.101767510175704956e-02
-1.872820258140563965e-01 -7.769625186920166016e-01 3.744726181030273438e-01 -2.452039346098899841e-02 -1.335113048553466797e-01 -8.532950282096862793e-02 -4.077313244342803955e-01 1.705062389373779297e-01
-2.196035683155059814e-01 -4.854207932949066162e-01 -5.328336954116821289e-01 -5.526432991027832031e-01 1.635398715734481812e-01 -6.224759668111801147e-02 -2.742007076740264893e-01 1.449430584907531738e-01
-5.181113481521606445e-01 -3.376015722751617432e-01 -1.911237835884094238e-01 -5.007398128509521484e-01 3.016635477542877197e-01 -1.537341624498367310e-01 -4.505296051502227783e-01 -1.127176135778427124e-01
-4.023933112621307373e-01 -4.633878171443939209e-01 -2.665334045886993408e-01 -1.423832774162292480e-01 1.560326516628265381e-01 5.795465037226676941e-02 -5.826740860939025879e-01 4.059854447841644287e-01
-2.105353772640228271e-01 -2.750731706619262695e-01 1.196657423861324787e-03 -5.361358523368835449e-01 -4.234950840473175049e-01 -2.684395313262939453e-01 -5.739537477493286133e-01 1.083319336175918579e-01
7.072944939136505127e-02 -3.046477586030960083e-02 3.821319639682769775e-01 -6.065946817398071289e-01 3.380793333053588867e-01 -4.083219468593597412e-01 -1.384832262992858887e-01 -4.241288304328918457e-01
-1.338132768869400024e-01 -1.028793156147003174e-01 2.339196801185607910e-01 -1.053482741117477417e-01 -3.764562606811523438e-01 -4.720476269721984863e-01 -6.735405921936035156e-01 -2.957835793495178223e-01
-5.670634508132934570e-01 -4.399305284023284912e-01 -7.475160062313079834e-03 -2.354250550270080566e-01 1.373071223497390747e-01 1.454772055149078369e-02 -6.382778882980346680e-01 5.436827614903450012e-02
2.192581146955490112e-01 6.834316998720169067e-02 4.978291690349578857e-01 -3.464229106903076172e-01 4.585998654365539551e-01 -5.772944092750549316e-01 -1.503342688083648682e-01 -1.150183528661727905e-01
1.421325355768203735e-01 -1.810100227594375610e-01 -1.266826838254928589e-01 -4.723232984542846680e-01 -1.921544820070266724e-01 -7.241395711898803711e-01 -8.542487770318984985e-02 3.732252717018127441e-01
-2.043173164129257202e-01 -4.781719297170639038e-02 3.952674567699432373e-01 -2.411223948001861572e-01 -3.357433676719665527e-01 -4.779195487499237061e-01 -6.135265231132507324e-01 -1.550684422254562378e-01
-3.464575111865997314e-01 1.443263739347457886e-01 -1.262044608592987061e-01 -5.859878659248352051e-01 -1.021558642387390137e-01 -5.524706840515136719e-01 -4.265627861022949219e-01 4.703488573431968689e-02
-1.626740097999572754e-01 1.043492630124092102e-01 3.529881536960601807e-01 -1.732002943754196167e-01 -3.155051171779632568e-01 -5.222203135490417480e-01 -6.467478275299072266e-01 -1.323222666978836060e-01
-8.012228645384311676e-03 -6.837409734725952148e-01 5.966003239154815674e-02 -6.649657487869262695e-01 2.769932448863983154e-01 -9.769642353057861328e-02 -1.935890875756740570e-02 -7.122578565031290054e-03
-2.759251296520233154e-01 -3.745041489601135254e-01 4.564255774021148682e-01 -2.193302363157272339e-01 -3.514627218246459961e-01 -1.276150047779083252e-01 -5.975994467735290527e-01 1.739116609096527100e-01
-7.105249166488647461e-02 1.384077686816453934e-02 -1.329925954341888428e-01 -2.899011373519897461e-01 -4.448842406272888184e-01 -7.195305228233337402e-01 -4.174957275390625000e-01 5.551258102059364319e-02
3.003334701061248779e-01 -7.591837048530578613e-01 -3.715228438377380371e-01 -2.975388616323471069e-02 2.234724313020706177e-01 -4.531863704323768616e-02 -3.696818649768829346e-01 -7.659613341093063354e-02
-4.771674573421478271e-01 -3.604251742362976074e-01 1.873112618923187256e-01 -2.707079946994781494e-01 -2.638185620307922363e-01 -6.103388071060180664e-01 -2.855040431022644043e-01 -1.020310744643211365e-01
-1.940898895263671875e-01 1.089661493897438049e-01 4.010412693023681641e-01 -2.591634690761566162e-01 -3.258040547370910645e-01 -2.664965689182281494e-01 -7.181673049926757812e-01 1.718218028545379639e-01
1.092530488967895508e-01 -8.629242777824401855e-01 2.157970666885375977e-01 -3.038566745817661285e-02 -5.503574386239051819e-02 -1.599682271480560303e-01 -3.635446429252624512e-01 -1.874843239784240723e-01
3.106964193284511566e-02 -2.868602275848388672e-01 -4.898093938827514648e-01 1.230910345911979675e-01 1.281278431415557861e-01 -1.387832313776016235e-01 -7.791662216186523438e-01 1.374903470277786255e-01
-6.112383678555488586e-03 1.033847555518150330e-01 2.282967865467071533e-01 -5.740108489990234375e-01 -3.772431612014770508e-01 -4.909374415874481201e-01 -4.660409986972808838e-01 -8.449979871511459351e-02
5.611716210842132568e-02 -4.268801212310791016e-01 1.117057874798774719e-01 -2.159187048673629761e-01 6.239835917949676514e-02 2.122583612799644470e-02 -2.379224300384521484e-01 8.334110379219055176e-01
-4.333598539233207703e-02 1.037897169589996338e-01 4.609409272670745850e-01 -6.896879076957702637e-01 3.957507014274597168e-01 -7.379198074340820312e-02 -3.702665865421295166e-01 7.255132310092449188e-03
-2.559668719768524170e-01 -5.632019639015197754e-01 1.832652240991592407e-01 -3.812137544155120850e-01 -2.104498594999313354e-01 -6.115750074386596680e-01 -1.163050904870033264e-01 -8.083713799715042114e-02
-2.798590064048767090e-01 -9.803335368633270264e-02 6.531882286071777344e-02 -5.355277657508850098e-01 -3.823570907115936279e-01 -5.067194700241088867e-01 -4.488040506839752197e-01 -1.289385110139846802e-01
-2.656699419021606445e-01 -4.296917915344238281e-01 -4.099668264389038086e-01 -5.706804990768432617e-01 3.516868650913238525e-01 -2.286216020584106445e-01 -2.015562355518341064e-01 -1.856309771537780762e-01
-2.812941968441009521e-01 -6.186145544052124023e-01 1.542798578739166260e-01 -4.216663241386413574e-01 -1.945714354515075684e-01 -2.207307517528533936e-01 -3.799774050712585449e-01 -3.249954283237457275e-01
-2.601884007453918457e-01 7.148196920752525330e-03 4.674424231052398682e-01 -4.221538305282592773e-01 4.116116166114807129e-01 3.505933657288551331e-02 -5.874953269958496094e-01 1.404655873775482178e-01
-2.809820175170898438e-01 -2.964444458484649658e-01 2.401984035968780518e-01 -4.404084682464599609e-01 2.750281989574432373e-01 -2.451629564166069031e-02 -2.512483894824981689e-01 6.649418473243713379e-01
-1.550633460283279419e-01 -8.528993278741836548e-02 5.888872221112251282e-02 -2.641261518001556396e-01 -4.418016672134399414e-01 -7.124807834625244141e-01 -4.385358393192291260e-01 1.786188594996929169e-02
1.895941048860549927e-01 -4.518035948276519775e-01 2.234155237674713135e-01 -5.021334886550903320e-01 2.311498671770095825e-01 -3.300149142742156982e-01 9.635571390390396118e-02 5.350239276885986328e-01
-2.429479509592056274e-01 -7.076265215873718262e-01 4.807913303375244141e-01 8.674345165491104126e-02 -6.433875858783721924e-02 -1.888950020074844360e-01 -3.767190575599670410e-01 1.407773494720458984e-01
6.613113880157470703e-01 -1.689771711826324463e-01 5.318094789981842041e-02 -1.322392225265502930e-01 -4.650286957621574402e-02 2.705749683082103729e-02 -7.057963013648986816e-01 -1.129410490393638611e-01
4.477349668741226196e-02 -2.970557510852813721e-01 5.758445858955383301e-01 -1.382079720497131348e-01 4.137335717678070068e-01 1.917217299342155457e-02 -3.558350205421447754e-01 5.107772350311279297e-01
1.357815712690353394e-01 -3.068258464336395264e-01 3.395291268825531006e-01 -6.500154137611389160e-01 -1.027457937598228455e-01 -4.438741803169250488e-01 -2.326362729072570801e-01 -2.965139746665954590e-01
3.996470272541046143e-01 -3.132700920104980469e-01 -4.115837812423706055e-01 -5.634702444076538086e-01 -1.881503611803054810e-01 -4.254429638385772705e-01 -1.929339319467544556e-01 -4.022833332419395447e-02
3.463860154151916504e-01 -9.717227518558502197e-02 4.496622085571289062e-01 -3.712736070156097412e-01 2.179543823003768921e-01 2.484002709388732910e-01 -6.467421650886535645e-01 5.524111539125442505e-02
5.543892271816730499e-03 2.593900561332702637e-01 4.309167563915252686e-01 -3.513370454311370850e-02 3.123865425586700439e-01 -3.161248564720153809e-01 -7.327063679695129395e-01 1.066941246390342712e-01
1.646120548248291016e-01 -2.080731093883514404e-02 -5.325132608413696289e-01 -4.223859012126922607e-01 2.575347125530242920e-01 -6.384257078170776367e-01 -1.143250912427902222e-01 -1.533236354589462280e-01
-2.791972160339355469e-01 -3.642815053462982178e-01 2.999486625194549561e-01 3.317383304238319397e-02 6.819961071014404297e-01 -3.389841020107269287e-01 -2.833625674247741699e-01 1.948202550411224365e-01
-1.299108415842056274e-01 -2.290284037590026855e-01 6.459901924245059490e-04 -6.913450956344604492e-01 -2.872391939163208008e-01 -5.351525545120239258e-01 -2.893069386482238770e-01 1.084341015666723251e-02
-5.268655717372894287e-03 -1.765912771224975586e-01 6.595399975776672363e-01 -4.943841993808746338e-01 3.047246038913726807e-01 -3.577354550361633301e-01 -1.488925665616989136e-01 -2.153559476137161255e-01
-3.800437748432159424e-01 -5.136297345161437988e-01 3.153180480003356934e-01 -1.947668492794036865e-01 -3.249441981315612793e-01 -2.900005578994750977e-01 -5.115509033203125000e-01 5.493796244263648987e-02
4.026944339275360107e-01 2.626683712005615234e-01 -1.985197216272354126e-01 -5.833985805511474609e-01 1.437932848930358887e-01 -2.798255085945129395e-01 -3.853019475936889648e-01 3.763538002967834473e-01
-1.124494895339012146e-01 -5.875461697578430176e-01 -3.102379739284515381e-01 -2.108555883169174194e-01 -6.897974014282226562e-02 -7.002348899841308594e-01 -3.077506087720394135e-02 7.350207120180130005e-02
-8.767270296812057495e-02 -9.032113850116729736e-02 -2.862559556961059570e-01 -8.510472178459167480e-01 5.206634104251861572e-02 -2.852935791015625000e-01 -2.523540854454040527e-01 1.736260354518890381e-01
-3.658648133277893066e-01 -5.678882002830505371e-01 3.717516958713531494e-01 -2.302306741476058960e-01 -1.050316616892814636e-01 -5.711365342140197754e-01 -1.182928234338760376e-01 -3.491494804620742798e-02
-9.553880989551544189e-02 -5.590795278549194336e-01 -2.144578546285629272e-01 -7.184258103370666504e-02 5.317254066467285156e-01 6.970854848623275757e-02 -5.772749781608581543e-01 -7.944323867559432983e-02
5.121257901191711426e-01 -2.305921167135238647e-01 2.475952655076980591e-01 -4.009779095649719238e-01 3.993256390094757080e-01 1.934762895107269287e-01 -4.978718757629394531e-01 1.330312788486480713e-01
1.063456833362579346e-01 -4.057662785053253174e-01 1.479622572660446167e-01 -5.644986033439636230e-01 1.152880862355232239e-01 -4.810204207897186279e-01 7.919617742300033569e-02 4.822331368923187256e-01
4.565237462520599365e-01 -1.485201418399810791e-01 -4.467137157917022705e-01 -1.129603907465934753e-01 3.508714586496353149e-02 -7.205187082290649414e-01 -1.184260621666908264e-01 1.510353088378906250e-01
-1.554100513458251953e-01 -6.651425957679748535e-01 4.423598349094390869e-01 -1.420689374208450317e-01 1.568093299865722656e-01 5.895449593663215637e-02 -5.328115820884704590e-01 -7.492920011281967163e-02
-3.151834905147552490e-01 -3.865503072738647461e-01 -7.144678384065628052e-02 -7.429971098899841309e-01 8.782649412751197815e-03 1.776965335011482239e-02 -4.364579916000366211e-01 -5.657403171062469482e-02
-8.328781276941299438e-02 -6.618720293045043945e-01 -2.318124771118164062e-01 -2.693123519420623779e-01 4.764223471283912659e-02 -1.583987772464752197e-01 -6.310322880744934082e-01 -5.622052773833274841e-02
5.717251300811767578e-01 1.422456502914428711e-01 -9.164151549339294434e-02 -3.886831998825073242e-01 3.032816350460052490e-01 -3.055660426616668701e-01 -2.548291683197021484e-01 4.930877089500427246e-01
1.014238782227039337e-02 -2.749815881252288818e-01 5.563976764678955078e-01 -6.639381498098373413e-02 5.234780311584472656e-01 -7.491408288478851318e-02 -3.629977107048034668e-01 4.459675252437591553e-01
-2.041781991720199585e-01 6.049479544162750244e-02 8.341130614280700684e-02 -5.353779196739196777e-01 -1.832773238420486450e-01 -5.855829119682312012e-01 -5.135798454284667969e-01 1.442306786775588989e-01
2.311293482780456543e-01 -5.691052228212356567e-02 -1.275111585855484009e-01 -1.045389845967292786e-01 7.129461169242858887e-01 -3.441789746284484863e-01 -2.806417942047119141e-01 4.589575529098510742e-01
-1.558083444833755493e-01 -3.115625679492950439e-01 -6.436441093683242798e-02 -2.065164893865585327e-01 5.414808988571166992e-01 5.415168404579162598e-02 -2.935002744197845459e-01 6.705105304718017578e-01
5.637350082397460938e-01 -1.268838811665773392e-02 -5.008918046951293945e-02 -3.179530501365661621e-01 2.863586544990539551e-01 -6.717310547828674316e-01 -1.426710784435272217e-01 -1.576696783304214478e-01
-1.308057606220245361e-01 -4.555808305740356445e-01 2.404274344444274902e-01 1.487049609422683716e-01 6.734535098075866699e-01 -2.874617278575897217e-01 -3.724564015865325928e-01 1.432477384805679321e-01
1.356625109910964966e-01 -6.119471192359924316e-01 -3.886339366436004639e-01 -3.228423297405242920e-01 2.523479759693145752e-01 -5.194360017776489258e-01 1.601260900497436523e-02 1.345481425523757935e-01
-2.313798852264881134e-02 -2.838073372840881348e-01 -4.519070386886596680e-01 -3.051185011863708496e-01 -1.767287701368331909e-01 -6.322365999221801758e-02 -4.845179021358489990e-01 5.929695963859558105e-01
-1.236508116126060486e-01 -7.166788578033447266e-01 4.729802012443542480e-01 4.448014497756958008e-02 -2.084381878376007080e-01 -2.469517141580581665e-01 -3.533800840377807617e-01 -1.268220394849777222e-01
1.314653307199478149e-01 -5.677957534790039062e-01 3.869731426239013672e-01 1.123826429247856140e-01 -4.391620457172393799e-01 -2.188751101493835449e-01 -5.025005936622619629e-01 -6.833894550800323486e-02
2.691335678100585938e-01 -3.540993034839630127e-01 -1.859427094459533691e-01 -4.582349956035614014e-01 -3.682591021060943604e-01 -6.155569553375244141e-01 -2.053171545267105103e-01 3.076782077550888062e-02
-2.638811171054840088e-01 -1.468269675970077515e-01 5.887529850006103516e-01 -1.856903880834579468e-01 4.732131063938140869e-01 -4.664256274700164795e-01 -2.803549170494079590e-01 8.726552873849868774e-02
4.691585898399353027e-01 -4.937680065631866455e-01 8.683337271213531494e-02 -4.134651124477386475e-01 8.622971177101135254e-02 -4.525898396968841553e-01 -4.749258980154991150e-02 3.782345950603485107e-01
-3.022351861000061035e-01 -2.544822692871093750e-01 6.079286932945251465e-01 -4.342289268970489502e-01 -1.349823921918869019e-01 -2.753366231918334961e-01 -4.377290010452270508e-01 -1.110457442700862885e-02
-4.467598795890808105e-01 -1.247437819838523865e-01 1.925897970795631409e-02 -4.026865363121032715e-01 2.881878614425659180e-01 -4.382897913455963135e-01 -5.162901282310485840e-01 -2.839218676090240479e-01
6.226803734898567200e-02 -1.626912504434585571e-02 1.441372185945510864e-01 -8.106430172920227051e-01 5.254914239048957825e-02 -2.204892784357070923e-01 -4.728613495826721191e-01 -2.072815895080566406e-01
-3.375492095947265625e-01 -2.828863263130187988e-01 2.423853799700737000e-02 1.740780174732208252e-01 4.071622490882873535e-01 -3.779327273368835449e-01 -5.904897451400756836e-01 3.432971537113189697e-01
-1.076091155409812927e-01 -4.511637091636657715e-01 5.028449296951293945e-01 -1.162314638495445251e-01 -3.170073926448822021e-01 -1.274871677160263062e-01 -6.336598396301269531e-01 1.541126705706119537e-02
3.156732916831970215e-01 -5.935078263282775879e-01 -1.073233559727668762e-01 -1.260812580585479736e-01 -1.214733794331550598e-01 2.577889151871204376e-02 -6.899391412734985352e-01 1.710192114114761353e-01
2.750574983656406403e-02 -4.252697825431823730e-01 2.397180199623107910e-01 -5.752279162406921387e-01 -4.892747383564710617e-03 -1.925183385610580444e-01 -4.124182462692260742e-02 6.254990100860595703e-01
1.662652939558029175e-01 -4.683666825294494629e-01 -8.853379637002944946e-02 2.901894748210906982e-01 4.412155151367187500e-01 -2.524426579475402832e-01 -6.306182146072387695e-01 6.973194330930709839e-02
-1.382856369018554688e-01 -7.049640417098999023e-01 -1.062629297375679016e-01 -5.624274015426635742e-01 3.129502534866333008e-01 -2.226105034351348877e-01 4.926794022321701050e-02 7.978675514459609985e-02
-1.935670077800750732e-01 1.743829064071178436e-02 -1.326717250049114227e-02 -5.639513731002807617e-01 -4.003197550773620605e-01 -3.159631192684173584e-01 -6.082932949066162109e-01 -1.179027110338211060e-01
-2.859306633472442627e-01 1.061073020100593567e-01 2.208357304334640503e-02 -4.572266936302185059e-01 2.351155728101730347e-01 -6.932417750358581543e-01 -2.628827393054962158e-01 -3.040889501571655273e-01
-2.143801599740982056e-01 2.709193229675292969e-01 1.756643950939178467e-01 -6.850830912590026855e-01 2.516270577907562256e-01 -4.908391833305358887e-01 -2.571821808815002441e-01 1.003243923187255859e-01
-4.131046235561370850e-01 -7.355245947837829590e-02 2.240329086780548096e-01 -1.948079615831375122e-01 6.457139849662780762e-01 -2.130923569202423096e-01 -5.055186748504638672e-01 1.337517499923706055e-01
5.933952331542968750e-01 -2.539117336273193359e-01 3.607652708888053894e-02 -3.786801993846893311e-01 -3.963634744286537170e-02 2.007720917463302612e-01 -6.250451803207397461e-01 7.841564714908599854e-02
-8.946049958467483521e-02 -4.316262006759643555e-01 4.220292568206787109e-01 -2.344224415719509125e-02 -3.088680803775787354e-01 -6.518508791923522949e-01 -2.917351424694061279e-01 -1.470337361097335815e-01
-4.969741702079772949e-01 -2.155733853578567505e-01 -2.389891743659973145e-01 -4.293241724371910095e-02 6.405777484178543091e-02 -2.065161317586898804e-01 -6.957235932350158691e-01 3.417634069919586182e-01
-7.260841876268386841e-02 1.052604690194129944e-01 2.294872403144836426e-01 -7.123538851737976074e-01 4.788503050804138184e-02 -4.833764433860778809e-01 -3.296296298503875732e-01 -2.809526920318603516e-01
-1.133517697453498840e-01 -6.473057270050048828e-01 4.088746905326843262e-01 -6.767338514328002930e-02 -1.263870298862457275e-01 -5.009996891021728516e-01 -2.474115341901779175e-01 -2.611544430255889893e-01
1.187361478805541992e-01 -3.315704762935638428e-01 -3.249659240245819092e-01 -6.251096129417419434e-01 -2.165711671113967896e-02 -1.069933101534843445e-01 -3.322266638278961182e-01 5.072538852691650391e-01
5.486529320478439331e-02 -5.458356142044067383e-01 4.439212381839752197e-01 -2.969613075256347656e-01 1.291284710168838501e-01 -1.088821515440940857e-01 -4.672233462333679199e-01 -4.086247086524963379e-01
-1.813706755638122559e-01 -6.290344893932342529e-02 5.180777907371520996e-01 -2.522987127304077148e-01 5.615974068641662598e-01 -1.075211688876152039e-01 -4.771644473075866699e-01 2.764967381954193115e-01
6.985385715961456299e-02 -5.476234555244445801e-01 -4.636324346065521240e-01 -7.751081138849258423e-03 3.276920020580291748e-01 -9.909153729677200317e-02 -5.935077071189880371e-01 -1.037373691797256470e-01
-1.723595708608627319e-01 -9.213241189718246460e-02 -1.305617624893784523e-03 -5.515015721321105957e-01 -4.273361265659332275e-01 -4.633601605892181396e-01 -4.363331198692321777e-01 2.644669413566589355e-01
-1.325566470623016357e-01 -5.955131053924560547e-01 5.003915429115295410e-01 -4.651319980621337891e-01 9.496163576841354370e-02 -3.560280799865722656e-01 3.586811572313308716e-02 1.548977047204971313e-01
-2.965606451034545898e-01 -5.231618136167526245e-02 -2.368380129337310791e-02 -3.111642599105834961e-01 6.668508052825927734e-01 -1.189112737774848938e-01 -5.941788554191589355e-01 7.231316994875669479e-03
2.390680462121963501e-02 -1.808344423770904541e-01 1.204982772469520569e-01 1.482525914907455444e-01 7.242666482925415039e-01 -3.878435492515563965e-01 -3.386459946632385254e-01 3.749170303344726562e-01
-1.603361964225769043e-01 -2.848252654075622559e-01 -3.472751080989837646e-01 1.576237976551055908e-01 -1.345154643058776855e-01 -4.320894181728363037e-01 -5.378575325012207031e-01 5.036220550537109375e-01
-2.929194271564483643e-01 -3.826412260532379150e-01 1.472128033638000488e-01 -2.919844724237918854e-02 -3.140733838081359863e-01 -6.193880438804626465e-01 -4.939649701118469238e-01 -1.377495676279067993e-01
-7.426918298006057739e-02 -3.453065752983093262e-01 3.692926764488220215e-01 -4.888076186180114746e-01 5.437580943107604980e-01 -9.143828600645065308e-02 -2.719639241695404053e-01 3.491981029510498047e-01
9.909059107303619385e-02 -3.277269899845123291e-01 9.389788657426834106e-02 3.001149892807006836e-01 4.387117028236389160e-01 -1.808123141527175903e-01 -5.732642412185668945e-01 4.796844124794006348e-01
-1.298923343420028687e-01 -1.539230346679687500e-01 4.613248705863952637e-01 -2.929270863533020020e-01 3.201614618301391602e-01 -3.376245498657226562e-01 -5.657783746719360352e-01 -3.524341881275177002e-01
3.627537190914154053e-01 -2.058311253786087036e-01 -7.407476752996444702e-02 -5.161969065666198730e-01 3.606877289712429047e-03 -6.696588397026062012e-01 -1.083314344286918640e-01 -3.064393997192382812e-01
-3.919133245944976807e-01 -5.519710779190063477e-01 3.555050790309906006e-01 -5.386094748973846436e-02 1.536928564310073853e-01 -5.227966904640197754e-01 -3.133342564105987549e-01 1.316464394330978394e-01
4.740575850009918213e-01 1.161410659551620483e-01 -4.914383962750434875e-02 -3.814802169799804688e-01 -1.793617308139801025e-01 -3.014152050018310547e-01 -7.005410790443420410e-01 7.663616910576820374e-03
-7.988482713699340820e-03 1.074577197432518005e-01 1.148363053798675537e-01 -3.111356496810913086e-01 1.188555383123457432e-03 -5.302159190177917480e-01 -5.891296863555908203e-01 -5.001920461654663086e-01
2.499017566442489624e-01 -2.277622967958450317e-01 4.033114910125732422e-01 -2.340463995933532715e-01 9.685944765806198120e-02 -8.044317364692687988e-01 -5.356809869408607483e-02 9.420069307088851929e-02
-2.991706430912017822e-01 -3.464582562446594238e-01 -2.831785380840301514e-01 -4.132127761840820312e-01 4.046580493450164795e-01 -2.019289284944534302e-01 -5.750461220741271973e-01 -6.578122079372406006e-02
-3.450876176357269287e-01 2.821026742458343506e-02 4.150266051292419434e-01 -3.257587254047393799e-01 5.411843061447143555e-01 -1.136406287550926208e-01 -5.220901966094970703e-01 1.529057472944259644e-01
-2.372465729713439941e-01 5.584951117634773254e-02 4.014517366886138916e-01 -5.538270473480224609e-01 3.240847289562225342e-01 -2.650609910488128662e-01 -5.010654926300048828e-01 -2.152955383062362671e-01
-2.784532308578491211e-02 -2.571337819099426270e-01 7.216336131095886230e-01 3.070526756346225739e-02 3.242748677730560303e-01 -2.789808511734008789e-01 -4.480572938919067383e-01 1.663409769535064697e-01
