# Supplementary material for: Where is your field going? A machine learning approach to study the relative motion of the domains of physics
Source: PLoS One. 2020 Jun 18;15(6):e0233997. doi: 10.1371/journal.pone.0233997 (PMC7302634; doi:10.1371/journal.pone.0233997)
Supplement: S30 Data — (ZIP) [file pone.0233997.s030.zip › 29/Pacs4Run_29_VS_500_embeddings1986-1990ED8.txt]

4.880984723567962646e-01 -2.700069546699523926e-02 5.605806782841682434e-02 -1.323552727699279785e-01 4.801245927810668945e-01 -7.109457254409790039e-01 -1.799691654741764069e-02 6.389895826578140259e-02
6.278201937675476074e-01 -6.028486490249633789e-01 1.597967147827148438e-01 -3.910794556140899658e-01 2.506347596645355225e-01 -3.007114306092262268e-02 7.457110332325100899e-04 1.464768592268228531e-02
2.004888653755187988e-01 -2.929427195340394974e-03 7.076091170310974121e-01 -5.377820730209350586e-01 5.256374925374984741e-02 -1.478655040264129639e-01 3.791722059249877930e-01 -3.842923045158386230e-02
1.124151237308979034e-02 -6.149864196777343750e-01 5.815912485122680664e-01 -6.304791569709777832e-02 1.796377301216125488e-01 -1.437361985445022583e-01 3.441894054412841797e-01 -3.287033736705780029e-01
1.763406842947006226e-01 -5.569690465927124023e-01 2.298303134739398956e-02 -7.042053341865539551e-01 1.946043223142623901e-01 -3.891971334815025330e-02 -1.879290193319320679e-01 -2.958938777446746826e-01
1.073257476091384888e-01 -1.332223862409591675e-01 7.303948402404785156e-01 -3.528313338756561279e-01 -4.352035745978355408e-02 -3.209753930568695068e-01 4.483530223369598389e-01 8.262421935796737671e-02
1.686732769012451172e-01 -1.784081012010574341e-01 3.998420834541320801e-01 -7.577028274536132812e-01 3.983557522296905518e-01 1.896361559629440308e-01 4.418938886374235153e-03 -1.051860824227333069e-01
5.518375039100646973e-01 1.356999129056930542e-01 3.257847130298614502e-01 5.621438473463058472e-02 5.568471550941467285e-01 -4.267657399177551270e-01 2.537381052970886230e-01 1.057094112038612366e-01
1.577480137348175049e-01 -8.604414016008377075e-02 6.912789940834045410e-01 -4.380055367946624756e-01 1.316985785961151123e-01 -2.387747913599014282e-01 1.264327466487884521e-01 -4.556897878646850586e-01
6.881676316261291504e-01 -4.149547219276428223e-01 3.797056674957275391e-01 -1.889441758394241333e-01 2.720659971237182617e-01 -5.269757658243179321e-02 2.223788350820541382e-01 -2.193449288606643677e-01
6.189821958541870117e-01 -1.506587266921997070e-01 2.246584296226501465e-01 -5.095251202583312988e-01 1.331554353237152100e-01 -3.753830492496490479e-01 -1.719299703836441040e-01 3.096337020397186279e-01
8.770675957202911377e-02 -8.103321492671966553e-02 6.773839592933654785e-01 -4.510467648506164551e-01 -1.867496408522129059e-02 -4.702230989933013916e-01 -9.565639495849609375e-02 -3.046970069408416748e-01
6.993297338485717773e-01 -4.098972380161285400e-01 5.025460943579673767e-02 -4.501822888851165771e-01 2.813924849033355713e-01 -1.588009744882583618e-01 -1.599939018487930298e-01 -8.794891089200973511e-02
-2.379264123737812042e-02 -4.319972991943359375e-01 6.716731190681457520e-01 -4.173446297645568848e-01 2.954114377498626709e-01 -1.279683262109756470e-01 -1.506601125001907349e-01 -2.472829967737197876e-01
1.071194112300872803e-01 2.653935551643371582e-01 3.811095058917999268e-01 -3.884215950965881348e-01 3.489227890968322754e-01 -4.363396763801574707e-01 1.773696765303611755e-02 5.563469529151916504e-01
-1.390617936849594116e-01 1.248309314250946045e-01 4.176124632358551025e-01 3.495657816529273987e-02 8.095523118972778320e-01 -3.047899305820465088e-01 1.745835542678833008e-01 1.034682095050811768e-01
3.140538036823272705e-01 4.600564390420913696e-02 7.326486110687255859e-01 -2.937701940536499023e-01 2.529769539833068848e-01 -2.687518000602722168e-01 6.817922741174697876e-02 -3.678390383720397949e-01
3.715462684631347656e-01 -2.677947580814361572e-01 7.160714864730834961e-01 -2.116238772869110107e-01 3.570326045155525208e-02 -4.511639773845672607e-01 -4.687554389238357544e-02 -1.602349281311035156e-01
3.137618899345397949e-01 -4.067440330982208252e-02 6.923345923423767090e-01 -3.979097604751586914e-01 -5.991985555738210678e-03 -4.982456564903259277e-01 -1.051044762134552002e-01 5.392646789550781250e-02
3.442427217960357666e-01 -6.502910256385803223e-01 4.772184491157531738e-01 -3.147855103015899658e-01 -5.557182058691978455e-02 -2.264464646577835083e-01 1.877297759056091309e-01 -2.053833901882171631e-01
2.636135518550872803e-01 -6.174481511116027832e-01 3.185877799987792969e-01 -3.523482680320739746e-01 -6.450586766004562378e-02 -1.661760509014129639e-01 3.326181173324584961e-01 -4.256853461265563965e-01
2.875075936317443848e-01 -1.389583945274353027e-01 7.112174034118652344e-01 -3.857814967632293701e-01 3.581357598304748535e-01 1.021650657057762146e-01 2.941942214965820312e-01 -1.346224546432495117e-01
5.824359059333801270e-01 -5.944995954632759094e-02 7.552228868007659912e-02 -9.701173007488250732e-02 1.881327629089355469e-01 -4.726457595825195312e-01 6.079636216163635254e-01 1.170964911580085754e-01
3.836571872234344482e-01 -6.373845785856246948e-02 1.059272326529026031e-02 -1.878425180912017822e-01 3.919884860515594482e-01 -3.090825080871582031e-01 7.424029111862182617e-01 1.140105873346328735e-01
-9.776385873556137085e-02 -3.534893393516540527e-01 7.951096892356872559e-01 -3.921935856342315674e-01 2.172333300113677979e-01 -1.656594574451446533e-01 -5.994672328233718872e-02 3.528786823153495789e-02
-6.449603289365768433e-02 2.571788989007472992e-02 6.501814723014831543e-01 -2.622812390327453613e-01 4.212887287139892578e-01 -3.568464815616607666e-01 -3.911248221993446350e-02 4.441826641559600830e-01
3.413139581680297852e-01 -2.169044911861419678e-01 3.294270634651184082e-01 -5.855181217193603516e-01 4.837255775928497314e-01 8.136963099241256714e-02 -2.096863389015197754e-01 -3.170546889305114746e-01
-1.013405993580818176e-01 -2.964862585067749023e-01 7.201873660087585449e-01 -3.629682660102844238e-01 3.783738017082214355e-01 -1.219206303358078003e-01 -3.054099678993225098e-01 -1.018178742378950119e-02
5.687945485115051270e-01 -2.478672862052917480e-01 2.599553205072879791e-02 4.329227656126022339e-02 5.518541932106018066e-01 -1.874743252992630005e-01 4.844791889190673828e-01 1.951280981302261353e-01
-1.468951702117919922e-01 -2.988435029983520508e-01 3.233524858951568604e-01 -7.468590736389160156e-01 2.544394228607416153e-03 -2.280093878507614136e-01 -7.739912718534469604e-02 -4.108205735683441162e-01
5.924875736236572266e-01 -7.364448904991149902e-02 3.077611029148101807e-01 4.582607373595237732e-02 3.777568936347961426e-01 -5.266826152801513672e-01 -2.392083555459976196e-01 2.634435594081878662e-01
-1.089327558875083923e-01 -3.325538635253906250e-01 -2.659929394721984863e-01 8.687692135572433472e-02 6.427546739578247070e-01 -5.433394312858581543e-01 1.704530119895935059e-01 -2.486690282821655273e-01
-2.048785239458084106e-02 -8.540107309818267822e-02 3.817094117403030396e-02 -1.238918602466583252e-01 1.625672280788421631e-01 -8.156662583351135254e-01 2.126827985048294067e-01 -4.883719980716705322e-01
-3.790459781885147095e-02 -2.331035882234573364e-01 -1.713930368423461914e-01 -4.779067337512969971e-01 1.838461607694625854e-01 -3.976387977600097656e-01 6.445102095603942871e-01 2.813294231891632080e-01
-5.917694792151451111e-02 -7.857187092304229736e-02 6.785314530134201050e-02 1.816493831574916840e-02 3.530651032924652100e-01 -8.005958199501037598e-01 2.835828661918640137e-01 -3.733133077621459961e-01
2.557089030742645264e-01 3.737414181232452393e-01 4.505007565021514893e-01 -1.684253066778182983e-01 5.153140425682067871e-01 -3.786470890045166016e-01 6.097463145852088928e-02 -3.885514140129089355e-01
7.645696997642517090e-01 -2.851530313491821289e-01 -1.672748103737831116e-02 -4.738434255123138428e-01 2.667263522744178772e-02 -2.509963214397430420e-01 1.316945105791091919e-01 -1.681058704853057861e-01
1.856068521738052368e-01 -2.786920368671417236e-01 3.551858663558959961e-01 -7.857389450073242188e-01 2.842327058315277100e-01 1.969704777002334595e-01 1.260643899440765381e-01 -9.412837028503417969e-02
4.106737375259399414e-01 3.102737478911876678e-02 5.958915352821350098e-01 -1.707495003938674927e-01 2.641322910785675049e-01 -3.093211948871612549e-01 6.541103869676589966e-02 -5.257549285888671875e-01
7.527318596839904785e-02 1.843945533037185669e-01 4.211640357971191406e-01 -7.143440246582031250e-01 3.617559969425201416e-01 3.131111338734626770e-02 2.885562181472778320e-01 -2.399030774831771851e-01
-1.729598082602024078e-02 4.592875242233276367e-01 7.777082920074462891e-02 -6.783963441848754883e-01 4.861597716808319092e-01 -2.349330931901931763e-01 1.709538847208023071e-01 -4.142231494188308716e-02
-1.644074767827987671e-01 -2.488835304975509644e-01 7.606552243232727051e-01 -4.643993675708770752e-01 2.576569020748138428e-01 -5.606962367892265320e-02 1.103252172470092773e-01 1.872472167015075684e-01
2.771210074424743652e-01 -4.963371455669403076e-01 -2.575854659080505371e-01 -3.340727090835571289e-01 6.966759264469146729e-02 -4.258067011833190918e-01 5.547060966491699219e-01 -7.095731794834136963e-02
-1.584976315498352051e-01 -2.396274358034133911e-01 -1.570762991905212402e-01 -4.610759764909744263e-02 5.776735544204711914e-01 -4.780543446540832520e-01 2.211644947528839111e-01 -5.286795496940612793e-01
7.643198370933532715e-01 -1.127113774418830872e-02 3.618173003196716309e-01 8.031032234430313110e-02 2.430436313152313232e-01 -4.468751251697540283e-01 1.167533770203590393e-01 -7.699111849069595337e-02
2.433227002620697021e-01 -2.578037679195404053e-01 -2.773820459842681885e-01 -3.251447677612304688e-01 4.065072834491729736e-01 -2.802314758300781250e-01 6.392602324485778809e-01 -1.980907618999481201e-01
-1.446388214826583862e-01 -2.959724068641662598e-01 1.782559752464294434e-01 -1.937985271215438843e-01 6.985439360141754150e-02 -4.624063372611999512e-01 7.632086277008056641e-01 1.447773724794387817e-01
5.141609311103820801e-01 -7.104533910751342773e-01 2.943761348724365234e-01 -2.052861750125885010e-01 1.650705747306346893e-02 -3.116991221904754639e-01 -2.032958716154098511e-02 -6.521365046501159668e-02
-2.072232961654663086e-02 -7.115703821182250977e-02 5.373357534408569336e-01 -4.663289487361907959e-01 3.277626633644104004e-01 -8.094240725040435791e-02 8.433806151151657104e-02 -6.059884428977966309e-01
-2.441123872995376587e-01 -1.579447239637374878e-01 8.213847279548645020e-01 -3.323197960853576660e-01 2.017318308353424072e-01 -2.623991966247558594e-01 6.952493637800216675e-02 1.263742893934249878e-01
2.102871984243392944e-01 -1.023718863725662231e-01 6.756547689437866211e-01 -4.878698885440826416e-01 -1.069101691246032715e-01 -4.825883805751800537e-01 -3.092752769589424133e-02 -7.412692159414291382e-02
3.163018226623535156e-01 -1.541392505168914795e-01 6.666502952575683594e-01 -2.577789723873138428e-01 -8.071334660053253174e-02 -5.905708670616149902e-01 -7.595359534025192261e-02 6.530076265335083008e-02
1.666452735662460327e-01 -7.339274883270263672e-02 6.398518681526184082e-01 -3.159106969833374023e-01 1.601270586252212524e-01 -2.468241602182388306e-01 2.057110667228698730e-01 -5.733698606491088867e-01
1.270348876714706421e-01 -2.525995373725891113e-01 7.771173119544982910e-01 -4.228562712669372559e-01 -1.137319603003561497e-03 -1.867687851190567017e-01 3.145105838775634766e-01 5.946566537022590637e-02
2.035411745309829712e-01 -5.826864242553710938e-01 5.534624457359313965e-01 1.316192001104354858e-01 2.805906236171722412e-01 -3.799171149730682373e-01 -1.903172880411148071e-01 -1.900379806756973267e-01
-2.006714642047882080e-01 -6.024146080017089844e-02 7.397322654724121094e-01 -5.061262845993041992e-01 8.068426698446273804e-02 -3.782282471656799316e-01 -5.551034957170486450e-02 9.294669143855571747e-03
2.424524575471878052e-01 -1.296310871839523315e-01 -3.305725157260894775e-01 -3.583954274654388428e-01 3.297764658927917480e-01 -5.813130736351013184e-01 3.055402934551239014e-01 3.829556703567504883e-01
1.468737274408340454e-01 1.183707639575004578e-02 -3.375513553619384766e-01 -4.399301707744598389e-01 2.702139317989349365e-01 -5.975545048713684082e-01 1.945519447326660156e-01 -4.504123926162719727e-01
3.869435191154479980e-01 3.918306156992912292e-02 2.365822196006774902e-01 -7.576285004615783691e-01 3.283934891223907471e-01 1.663126796483993530e-01 2.873786985874176025e-01 -2.604749239981174469e-02
7.718871533870697021e-02 -6.336298584938049316e-01 4.756402373313903809e-01 1.665428578853607178e-01 2.528950572013854980e-01 -4.209633469581604004e-01 -1.223779097199440002e-01 -2.871278226375579834e-01
3.829049468040466309e-01 -2.590463459491729736e-01 5.676842927932739258e-01 -1.995752900838851929e-01 -3.345810621976852417e-02 -5.600793361663818359e-01 -8.081439137458801270e-02 -3.206927180290222168e-01
1.570029258728027344e-01 -3.321936428546905518e-01 4.901591837406158447e-01 -7.376526594161987305e-01 1.420363634824752808e-01 7.637324929237365723e-02 1.706939488649368286e-01 -1.595817953348159790e-01
3.702572882175445557e-01 -5.249354243278503418e-01 4.356263875961303711e-01 1.743651479482650757e-01 1.383185833692550659e-01 -5.080970525741577148e-01 -1.638158224523067474e-02 -2.993593215942382812e-01
-2.763272523880004883e-01 -1.012927368283271790e-01 6.489479541778564453e-01 -4.681050777435302734e-01 9.841566532850265503e-02 -4.731175601482391357e-01 -1.815380156040191650e-01 -8.151859790086746216e-02
-1.117324531078338623e-01 -1.123656034469604492e-01 9.038303047418594360e-02 -2.656861580908298492e-02 1.753533333539962769e-01 -8.846127390861511230e-01 1.939124763011932373e-01 -3.392993807792663574e-01
4.927939549088478088e-02 -4.769757688045501709e-01 3.296412527561187744e-01 -6.230965852737426758e-01 2.324579954147338867e-01 -1.342406123876571655e-01 -3.294423222541809082e-01 -3.042424023151397705e-01
6.777793169021606445e-01 -2.197262495756149292e-01 -1.188811101019382477e-02 -3.723545968532562256e-01 3.318582773208618164e-01 -3.666048049926757812e-01 -3.300966918468475342e-01 7.307542953640222549e-03
-9.244309365749359131e-02 4.245753586292266846e-01 1.458252966403961182e-01 -4.911432266235351562e-01 5.767567157745361328e-01 -4.457406997680664062e-01 -6.671463698148727417e-02 -1.136637777090072632e-01
2.391916513442993164e-01 -1.912843585014343262e-01 2.206858396530151367e-01 -8.051599860191345215e-01 2.382482588291168213e-02 -2.699722051620483398e-01 -2.289440780878067017e-01 -2.886947691440582275e-01
-3.569738194346427917e-02 -2.411694675683975220e-01 6.587383747100830078e-01 -3.634372353553771973e-01 -7.031887769699096680e-02 -4.165780544281005859e-01 1.371918767690658569e-01 -4.209949076175689697e-01
-2.450418919324874878e-01 2.517921030521392822e-01 4.475780427455902100e-01 -7.170669734477996826e-02 6.253417134284973145e-01 -5.283846259117126465e-01 -2.291797474026679993e-02 1.787154003977775574e-02
4.867147207260131836e-01 -3.500067889690399170e-01 6.132394075393676758e-01 1.102205887436866760e-01 3.742802739143371582e-01 -2.595472931861877441e-01 -1.146541312336921692e-01 1.783168017864227295e-01
2.547467947006225586e-01 -2.132038027048110962e-01 1.540627479553222656e-01 -7.044494748115539551e-01 5.277794003486633301e-01 2.548950016498565674e-01 7.789795845746994019e-02 -1.416796892881393433e-01
1.640326082706451416e-01 -4.082644581794738770e-01 5.204138159751892090e-01 -1.675172746181488037e-01 -3.302721306681632996e-02 -3.479944467544555664e-01 2.803135514259338379e-01 -5.538540482521057129e-01
5.958963930606842041e-02 -4.106581211090087891e-01 3.367816805839538574e-01 -5.895382165908813477e-01 3.933429121971130371e-01 1.227015852928161621e-01 -6.080259382724761963e-02 -4.397277235984802246e-01
-3.219550848007202148e-02 -6.634472012519836426e-01 1.725275069475173950e-01 -4.013993442058563232e-01 4.964226782321929932e-01 1.135313138365745544e-01 -2.668874263763427734e-01 1.932881027460098267e-01
-1.394571959972381592e-01 5.878943204879760742e-02 9.001464396715164185e-02 -2.308133393526077271e-01 6.067292690277099609e-01 -5.858426094055175781e-01 -4.519669413566589355e-01 1.057650893926620483e-02
6.833269447088241577e-02 -3.167268335819244385e-01 2.839414477348327637e-01 -5.947131514549255371e-01 4.188537299633026123e-01 1.055240035057067871e-01 -1.194288656115531921e-01 -5.097756385803222656e-01
-8.415621519088745117e-02 -4.553838670253753662e-01 -2.290695905685424805e-01 -9.289608895778656006e-02 4.263443052768707275e-01 -4.672048389911651611e-01 5.695488452911376953e-01 2.186218742281198502e-03
7.135854959487915039e-01 -3.494734689593315125e-02 1.691149324178695679e-01 -3.102949261665344238e-01 3.315573632717132568e-01 -3.394135236740112305e-01 -1.410029530525207520e-01 3.459453880786895752e-01
-2.169659435749053955e-01 -3.531486690044403076e-01 1.518797278404235840e-01 2.385959960520267487e-02 6.018148064613342285e-01 -5.180248022079467773e-01 -3.887212276458740234e-01 1.514596939086914062e-01
1.510568410158157349e-01 -1.894275099039077759e-01 -2.192406682297587395e-03 -2.489510029554367065e-01 2.453387528657913208e-01 -4.269954860210418701e-01 6.892519593238830566e-01 -4.021603465080261230e-01
1.672601699829101562e-01 -3.702845871448516846e-01 2.467807196080684662e-02 -1.556400954723358154e-01 4.788872301578521729e-01 -8.604723215103149414e-02 7.478823065757751465e-01 -1.183879151940345764e-01
1.694307029247283936e-01 -1.910422146320343018e-01 8.167977929115295410e-01 -1.639486402273178101e-01 1.934308409690856934e-01 -3.959640264511108398e-01 -2.150303870439529419e-01 -1.781456917524337769e-02
-2.363752722740173340e-01 6.344779580831527710e-02 2.286862730979919434e-01 -7.968321442604064941e-01 1.951214075088500977e-01 -2.135927975177764893e-01 -1.431559920310974121e-01 -3.855831027030944824e-01
5.514000654220581055e-01 1.047777011990547180e-02 1.357848197221755981e-01 -4.105340838432312012e-01 1.688587069511413574e-01 -5.454683303833007812e-01 -4.040178954601287842e-01 1.399756669998168945e-01
-2.173739820718765259e-01 -9.528722614049911499e-02 6.420485675334930420e-02 -3.254233598709106445e-01 1.712877452373504639e-01 -5.413392186164855957e-01 6.559633016586303711e-01 2.845534682273864746e-01
2.945248782634735107e-01 -2.455559670925140381e-01 -9.251749515533447266e-02 -4.932411015033721924e-01 5.197510719299316406e-01 -1.917977035045623779e-01 -4.450836479663848877e-01 -3.099744319915771484e-01
-4.880280420184135437e-02 -4.195534288883209229e-01 4.742361605167388916e-01 -5.645843744277954102e-01 -1.927265375852584839e-01 -4.007978439331054688e-01 -3.974823653697967529e-02 -2.803128957748413086e-01
1.593321263790130615e-01 -6.352586150169372559e-01 4.969806969165802002e-01 -3.388295769691467285e-01 5.149913951754570007e-02 -2.399812191724777222e-01 -9.422982111573219299e-03 -3.859179019927978516e-01
1.806262433528900146e-01 -6.717246174812316895e-01 -1.421866267919540405e-01 -2.248564064502716064e-01 3.708469271659851074e-01 -3.171947300434112549e-01 -3.449364006519317627e-01 2.970884740352630615e-01
-2.840290367603302002e-01 3.140750527381896973e-01 4.126773774623870850e-01 -1.736190021038055420e-01 5.685008168220520020e-01 -5.399491190910339355e-01 2.807168662548065186e-02 -6.864307820796966553e-02
-5.669370293617248535e-02 1.119948625564575195e-01 -7.481793314218521118e-02 -2.534465789794921875e-01 2.345396727323532104e-01 -9.007100462913513184e-01 6.927417963743209839e-02 -2.081432491540908813e-01
1.339238137006759644e-01 -4.547004699707031250e-01 2.936109304428100586e-01 -5.963757634162902832e-01 2.845762670040130615e-01 -1.791031211614608765e-01 -4.161060750484466553e-01 -2.173348665237426758e-01
3.883153498172760010e-01 -3.883853852748870850e-01 -9.434485435485839844e-02 -5.157262086868286133e-01 6.139664053916931152e-01 1.944890618324279785e-01 2.887272462248802185e-02 8.876528590917587280e-02
-3.221145272254943848e-01 -1.200720369815826416e-01 4.739618599414825439e-01 -1.340369433164596558e-01 4.889910817146301270e-01 -4.441906511783599854e-01 -8.350586891174316406e-02 4.425249993801116943e-01
5.963613092899322510e-02 -2.692681849002838135e-01 2.890422567725181580e-02 -8.645661175251007080e-02 4.561692178249359131e-01 -3.139998018741607666e-01 7.677652239799499512e-01 -1.395651400089263916e-01
-7.063449919223785400e-02 -1.453880816698074341e-01 2.439956367015838623e-02 1.763588748872280121e-02 4.518013000488281250e-01 -5.790093541145324707e-01 5.026603341102600098e-01 -4.253505766391754150e-01
4.864679276943206787e-01 -3.720116913318634033e-01 5.022897124290466309e-01 1.408923119306564331e-01 1.171430274844169617e-01 -4.537443220615386963e-01 1.197552606463432312e-01 -3.447653353214263916e-01
-1.368166655302047729e-01 3.503985106945037842e-01 6.822860985994338989e-02 -5.353270769119262695e-01 6.625167131423950195e-01 -2.156221270561218262e-01 4.048787057399749756e-02 -2.832162082195281982e-01
4.786057472229003906e-01 -4.233485460281372070e-01 -4.805225878953933716e-02 -8.733403682708740234e-02 2.249234765768051147e-01 -4.395273029804229736e-01 4.622536599636077881e-01 3.525946140289306641e-01
2.486988008022308350e-01 -1.520340144634246826e-01 -1.133953332901000977e-01 -6.581021845340728760e-02 4.897800981998443604e-01 -4.104901552200317383e-01 4.560945630073547363e-01 -5.305055379867553711e-01
3.197971880435943604e-01 -1.484222710132598877e-01 7.808681726455688477e-01 -2.592202425003051758e-01 4.598676413297653198e-02 -3.362815380096435547e-01 1.939797103404998779e-01 2.142950892448425293e-01
3.235048651695251465e-01 -3.353564441204071045e-01 4.654482007026672363e-02 -6.974846124649047852e-01 4.147654175758361816e-01 -4.180726036429405212e-02 -3.131836950778961182e-01 1.495564579963684082e-01
2.740595638751983643e-01 -4.181886017322540283e-01 -1.563047617673873901e-01 -2.048263698816299438e-01 1.839541792869567871e-01 -5.825403928756713867e-01 1.515872329473495483e-01 5.361468791961669922e-01
-1.799650341272354126e-01 -3.990737199783325195e-01 4.411488771438598633e-01 -3.356365263462066650e-01 3.960829079151153564e-01 -1.169139295816421509e-01 -2.775529026985168457e-01 -5.034900903701782227e-01
1.131649166345596313e-01 -5.076345205307006836e-01 4.125604331493377686e-01 -4.721401631832122803e-01 -2.435231022536754608e-02 -1.839320212602615356e-01 1.326088756322860718e-01 -5.332629680633544922e-01
3.812916576862335205e-01 -2.723392844200134277e-01 2.385833412408828735e-01 -4.553836882114410400e-01 5.934452414512634277e-01 7.665920257568359375e-02 -2.969413697719573975e-01 -2.644308209419250488e-01
1.727688163518905640e-01 1.222907155752182007e-01 6.801943182945251465e-01 -3.418186008930206299e-01 8.051609247922897339e-02 -5.088245868682861328e-01 -1.453277934342622757e-02 -3.318057358264923096e-01
5.829396843910217285e-01 -4.558422565460205078e-01 8.630665019154548645e-03 -1.555229425430297852e-01 4.853402674198150635e-01 -5.671206489205360413e-02 4.965350031852722168e-02 -4.323083162307739258e-01
5.001822710037231445e-01 3.157247006893157959e-01 2.776302397251129150e-01 -3.093278035521507263e-02 6.330782771110534668e-01 -3.221774995326995850e-01 1.469379663467407227e-01 -2.142967134714126587e-01
2.289239764213562012e-01 1.754037439823150635e-01 -1.436190456151962280e-01 -3.683694005012512207e-01 4.166854619979858398e-01 -4.424782693386077881e-01 4.435593187808990479e-01 -4.408472180366516113e-01
1.959755271673202515e-01 -4.029144644737243652e-01 -1.465829312801361084e-01 -1.887100189924240112e-01 7.153850197792053223e-01 -1.843246221542358398e-01 -2.561528980731964111e-01 3.616490066051483154e-01
3.805826604366302490e-01 3.186134994029998779e-01 4.023931622505187988e-01 5.226575740380212665e-05 6.633763313293457031e-01 -2.454371601343154907e-01 2.253695577383041382e-01 -2.015514224767684937e-01
2.879010736942291260e-01 -4.667931795120239258e-01 1.703657358884811401e-01 -4.788859486579895020e-01 3.588083088397979736e-01 -4.491309076547622681e-02 -1.852044463157653809e-01 -5.251661539077758789e-01
3.030639886856079102e-01 -5.669486522674560547e-01 1.062697693705558777e-01 -2.966147065162658691e-01 4.641203880310058594e-01 -2.380099892616271973e-01 -2.295107096433639526e-01 4.033813476562500000e-01
4.158786535263061523e-01 -2.311027795076370239e-02 1.208399683237075806e-01 -2.532525956630706787e-01 7.014921866357326508e-03 -7.040481567382812500e-01 3.244754076004028320e-01 3.830856680870056152e-01
-1.239981427788734436e-01 -1.500582098960876465e-01 -4.772931337356567383e-02 -6.268044561147689819e-02 5.960302352905273438e-01 -3.590143918991088867e-01 4.316451549530029297e-01 -5.342651605606079102e-01
6.450369954109191895e-01 -1.077126041054725647e-01 1.108159497380256653e-01 3.190569207072257996e-02 3.893711566925048828e-01 -4.275816380977630615e-01 3.242753148078918457e-01 3.455961346626281738e-01
1.398441642522811890e-01 -1.729711145162582397e-01 2.932690978050231934e-01 -7.493788599967956543e-01 3.460153937339782715e-01 2.319064438343048096e-01 2.843155562877655029e-01 -2.204690426588058472e-01
-3.489162400364875793e-02 -4.984578192234039307e-01 5.337386727333068848e-01 -5.955053567886352539e-01 2.806372940540313721e-01 1.229236051440238953e-01 9.146083146333694458e-03 -1.298754066228866577e-01
1.852547936141490936e-02 3.645417094230651855e-01 1.823659837245941162e-01 -3.118783831596374512e-01 5.180847048759460449e-01 -2.665294408798217773e-01 5.957068204879760742e-01 -2.047547549009323120e-01
-3.047710657119750977e-01 -1.623362898826599121e-01 5.216149985790252686e-02 -5.072289705276489258e-02 7.956471443176269531e-01 -3.889411687850952148e-01 -3.012596070766448975e-01 1.951382867991924286e-02
5.399361625313758850e-02 -1.573143601417541504e-01 -3.244815468788146973e-01 -1.512096226215362549e-01 4.412547349929809570e-01 -7.113744616508483887e-01 1.925118714570999146e-01 3.261349797248840332e-01
3.042565882205963135e-01 1.955454796552658081e-01 4.493428170680999756e-01 -2.942997217178344727e-01 6.233651041984558105e-01 -2.227563783526420593e-02 6.233091279864311218e-02 -4.332473278045654297e-01
1.804415322840213776e-02 -2.548401989042758942e-02 -2.509917616844177246e-01 -3.811879754066467285e-01 4.229024648666381836e-01 -4.757905304431915283e-01 3.609142899513244629e-01 -5.052142739295959473e-01
2.179543972015380859e-01 -7.135388255119323730e-01 3.056577444076538086e-01 -3.215604424476623535e-01 7.387341558933258057e-02 -6.265451759099960327e-02 2.848973274230957031e-01 -3.949445486068725586e-01
1.663157492876052856e-01 -1.284688711166381836e-01 -1.233846992254257202e-01 -3.524743616580963135e-01 2.035271823406219482e-01 -5.082846879959106445e-01 6.536783576011657715e-01 2.988325655460357666e-01
-3.516452610492706299e-01 -1.028232350945472717e-01 1.214586347341537476e-01 -7.885845005512237549e-02 2.597706019878387451e-01 -7.232463955879211426e-01 4.703839719295501709e-01 -1.815901696681976318e-01
-7.890332490205764771e-02 1.727534681558609009e-01 3.879248201847076416e-01 -2.403793781995773315e-01 8.459004163742065430e-01 -1.468827296048402786e-02 1.452807784080505371e-01 1.370884329080581665e-01
-1.145603284239768982e-01 -5.588130950927734375e-01 4.605073034763336182e-01 -4.882231056690216064e-01 2.633790969848632812e-01 -1.339233368635177612e-01 -3.159565925598144531e-01 -1.924643665552139282e-01
2.602737247943878174e-01 -2.473742067813873291e-01 4.737908244132995605e-01 -1.869524419307708740e-01 2.932747593149542809e-03 -3.637452125549316406e-01 2.593352794647216797e-01 -6.419194936752319336e-01
-4.006122648715972900e-01 -9.845088422298431396e-02 6.588102132081985474e-02 -3.247297704219818115e-01 4.750369489192962646e-01 -5.778495669364929199e-01 -3.401266038417816162e-01 2.115920782089233398e-01
1.278040260076522827e-01 -2.965541183948516846e-01 -8.390673995018005371e-02 -1.297145336866378784e-01 4.104163348674774170e-01 -3.168147802352905273e-01 7.124612927436828613e-01 -3.089356720447540283e-01
4.070338904857635498e-01 -5.272176861763000488e-01 5.605686902999877930e-01 1.829853355884552002e-01 2.852124273777008057e-01 -3.458982110023498535e-01 -8.031302690505981445e-02 3.467119112610816956e-02
-2.072778716683387756e-02 1.032935380935668945e-01 -1.457232534885406494e-01 -3.073781132698059082e-01 3.350979089736938477e-01 -7.263924479484558105e-01 3.102929890155792236e-01 -3.700891137123107910e-01
-9.944180957973003387e-03 -3.102876842021942139e-01 9.060589969158172607e-02 -6.611073762178421021e-02 5.561905503273010254e-01 -1.780382692813873291e-01 7.349756956100463867e-01 -9.903395175933837891e-02
2.169405668973922729e-01 2.668821811676025391e-01 2.136871665716171265e-01 -1.955357342958450317e-01 2.213395833969116211e-01 -4.933088123798370361e-01 7.054283618927001953e-01 8.854554593563079834e-02
4.485602080821990967e-01 1.593173295259475708e-01 1.030286476016044617e-01 -7.744208574295043945e-01 3.749741911888122559e-01 -6.499220430850982666e-02 -1.109480410814285278e-01 7.700578123331069946e-02
-1.286643743515014648e-01 -2.195564471185207367e-02 3.933947682380676270e-01 -3.198156356811523438e-01 8.409723639488220215e-01 1.247273385524749756e-01 -1.541658211499452591e-02 5.378463119268417358e-02
3.023190498352050781e-01 1.725615859031677246e-01 4.922433495521545410e-01 -7.118561863899230957e-01 1.526786983013153076e-01 -3.887538984417915344e-02 3.232606053352355957e-01 -2.152532711625099182e-02
1.291623115539550781e-01 2.282008379697799683e-01 4.206967949867248535e-01 5.252844840288162231e-02 7.521749734878540039e-01 -2.383948862552642822e-01 3.514735698699951172e-01 -7.323661446571350098e-02
2.467178851366043091e-01 -2.545687258243560791e-01 -1.928542703390121460e-01 -6.568558216094970703e-01 4.606977105140686035e-01 -9.887979179620742798e-02 -2.936842143535614014e-01 -3.120938539505004883e-01
-2.844835221767425537e-01 -2.329086810350418091e-01 7.478314042091369629e-01 -3.472096621990203857e-01 3.095148801803588867e-01 -1.852907985448837280e-01 -1.064854115247726440e-01 -2.086747884750366211e-01
9.269969910383224487e-02 3.864306807518005371e-01 3.850727677345275879e-01 -1.275797039270401001e-01 5.603325963020324707e-01 -5.961827635765075684e-01 -2.040289528667926788e-02 8.773612976074218750e-02
5.682093501091003418e-01 1.092680450528860092e-02 1.488605737686157227e-01 -6.537024676799774170e-02 5.052512884140014648e-01 -5.086738467216491699e-01 -2.431633025407791138e-01 2.782620191574096680e-01
1.419964581727981567e-01 3.655148744583129883e-01 3.809039890766143799e-01 -1.304898709058761597e-01 7.193139791488647461e-01 -3.434360623359680176e-01 2.214743569493293762e-02 -2.197027504444122314e-01
2.695198357105255127e-02 -9.347670711576938629e-03 -1.606733649969100952e-01 -2.436184585094451904e-01 3.317043185234069824e-01 -7.416979670524597168e-01 1.821497827768325806e-01 -4.697853326797485352e-01
2.550156116485595703e-01 -5.933210849761962891e-01 4.746196269989013672e-01 -4.722464680671691895e-01 -7.605728507041931152e-02 -7.003799825906753540e-02 3.512164950370788574e-01 -2.477063238620758057e-02
3.906227275729179382e-02 3.839776292443275452e-02 -8.266610652208328247e-02 -1.282744705677032471e-01 1.865372657775878906e-01 -9.446780085563659668e-01 4.876127000898122787e-03 -2.155809551477432251e-01
-2.503574490547180176e-01 -1.192815676331520081e-01 1.589104416780173779e-03 -1.680049747228622437e-01 4.750172495841979980e-01 -7.022399306297302246e-01 -4.145742952823638916e-01 6.489142775535583496e-02
2.565757930278778076e-01 -5.385440587997436523e-01 4.844812154769897461e-01 -2.746181786060333252e-01 1.787125021219253540e-01 -2.514494061470031738e-01 -1.852389723062515259e-01 -4.522427916526794434e-01
-4.039652645587921143e-02 -1.139521747827529907e-01 -2.153875380754470825e-01 -1.282150745391845703e-01 3.089028596878051758e-01 -8.289269804954528809e-01 2.369268536567687988e-01 2.896150648593902588e-01
5.285152420401573181e-02 -1.841362565755844116e-01 -1.815256178379058838e-01 -1.681889891624450684e-01 4.956477582454681396e-01 -4.493826329708099365e-01 6.480758786201477051e-01 -1.856010705232620239e-01
-2.602115571498870850e-01 -2.071393728256225586e-01 9.335923939943313599e-02 -8.268927037715911865e-02 4.789135754108428955e-01 -4.435031414031982422e-01 6.309727430343627930e-01 2.228225916624069214e-01
8.060612082481384277e-01 4.518281295895576477e-02 1.391774863004684448e-01 -1.912242472171783447e-01 3.997286558151245117e-01 -3.264420330524444580e-01 -1.101586073637008667e-01 -1.174923777580261230e-01
-2.449035197496414185e-01 -1.372768729925155640e-01 -1.975338608026504517e-01 -1.387981772422790527e-01 5.282528996467590332e-01 -6.326434016227722168e-01 2.280450314283370972e-01 -3.627663552761077881e-01
2.125157415866851807e-01 -1.935068070888519287e-01 1.213474944233894348e-02 -7.856037020683288574e-01 4.189527034759521484e-01 -2.724983170628547668e-02 -3.401915729045867920e-01 8.987569808959960938e-02
-1.008350178599357605e-01 -3.009744584560394287e-01 2.786737866699695587e-02 -1.767330020666122437e-01 4.293774068355560303e-01 -3.304520547389984131e-01 7.566342353820800781e-01 3.430144488811492920e-02
-5.481150373816490173e-02 -7.564949989318847656e-01 2.901196777820587158e-01 -4.537167847156524658e-01 1.780373752117156982e-01 -6.595592200756072998e-02 -2.984529733657836914e-01 9.778106212615966797e-02
-1.527786701917648315e-01 -1.975850611925125122e-01 8.139851093292236328e-01 -3.198639750480651855e-01 1.243118047714233398e-01 -3.523777425289154053e-01 -3.377928957343101501e-02 1.788007915019989014e-01
1.929222792387008667e-01 3.464154303073883057e-01 -8.100359141826629639e-02 -4.242684841156005859e-01 7.703264951705932617e-01 -2.014061957597732544e-01 1.481438726186752319e-01 -1.726373471319675446e-02
-4.603832587599754333e-02 6.566932797431945801e-02 -1.641557216644287109e-01 -2.664144635200500488e-01 3.212986290454864502e-01 -7.992820143699645996e-01 2.291012704372406006e-01 -3.179188966751098633e-01
-2.687203884124755859e-01 5.945682898163795471e-02 7.522910833358764648e-02 -1.149789765477180481e-01 7.108414769172668457e-01 -5.557798743247985840e-01 -2.986883819103240967e-01 4.441756382584571838e-02
-2.069570571184158325e-01 -2.846293151378631592e-01 -5.532660707831382751e-02 -5.359935760498046875e-02 4.892188608646392822e-01 -4.196919798851013184e-01 3.854147195816040039e-01 -5.533535480499267578e-01
-8.989883959293365479e-02 -4.996754825115203857e-01 2.684980444610118866e-02 -2.964260056614875793e-02 5.279220938682556152e-01 -1.910355985164642334e-01 6.478363871574401855e-01 -7.585839927196502686e-02
2.673365771770477295e-01 6.579850614070892334e-02 2.737511647865176201e-03 -2.298865318298339844e-01 3.144943416118621826e-01 -5.033599138259887695e-01 5.286049842834472656e-01 -4.895358681678771973e-01
3.975258469581604004e-01 -3.339317142963409424e-01 2.289019227027893066e-01 -7.234697341918945312e-01 1.398218274116516113e-01 -1.996315419673919678e-01 -2.853601276874542236e-01 -1.175793930888175964e-01
2.433956563472747803e-01 -4.566086828708648682e-01 4.116186797618865967e-01 -6.406432986259460449e-01 1.072215586900711060e-01 -1.880639344453811646e-01 -2.499793320894241333e-01 -2.075071930885314941e-01
-1.446451842784881592e-01 -3.271191418170928955e-01 4.146284759044647217e-01 -5.770776271820068359e-01 5.664158612489700317e-02 -4.479673504829406738e-01 -3.339090049266815186e-01 2.275027930736541748e-01
3.877256512641906738e-01 -2.223861217498779297e-01 -1.242174655199050903e-01 -2.602514326572418213e-01 3.953284323215484619e-01 -2.041559815406799316e-01 7.022591233253479004e-01 -1.609981656074523926e-01
-7.583964616060256958e-02 2.212868630886077881e-01 -2.562064304947853088e-02 -4.157558381557464600e-01 8.355558514595031738e-01 -1.760273277759552002e-01 2.012218534946441650e-01 -4.627919942140579224e-02
-4.556319862604141235e-02 6.694113463163375854e-02 -1.726240962743759155e-01 -2.828741073608398438e-01 3.092864155769348145e-01 -8.090376257896423340e-01 2.076710909605026245e-01 -3.004975318908691406e-01
1.797608435153961182e-01 -5.501490831375122070e-01 5.666888952255249023e-01 8.772901445627212524e-02 2.459337860345840454e-01 -3.665409982204437256e-01 -4.157235100865364075e-02 -3.736646771430969238e-01
2.913478910923004150e-01 -5.014440417289733887e-01 1.557960826903581619e-02 -2.438705116510391235e-01 6.198870539665222168e-01 2.435097992420196533e-01 1.788535267114639282e-01 -3.583424687385559082e-01
3.317397832870483398e-01 -3.006881773471832275e-01 -1.715420633554458618e-01 -6.172824278473854065e-02 6.186149269342422485e-02 -7.591673135757446289e-01 3.213637769222259521e-01 -2.878571748733520508e-01
2.841869592666625977e-01 4.060278087854385376e-02 -2.278252989053726196e-01 -4.617587625980377197e-01 4.576225578784942627e-01 -5.042215585708618164e-01 -4.319919347763061523e-01 -4.678681120276451111e-02
1.750750653445720673e-02 -5.715761706233024597e-02 4.804210960865020752e-01 -3.901023268699645996e-01 3.577434420585632324e-01 -3.292512893676757812e-01 1.079155206680297852e-01 6.044914722442626953e-01
3.323054313659667969e-01 2.373747080564498901e-01 4.315643608570098877e-01 -1.761452555656433105e-01 7.799688577651977539e-01 -8.459264039993286133e-02 -8.873965125530958176e-04 2.105632610619068146e-02
5.260974168777465820e-01 -2.474687099456787109e-01 2.859829664230346680e-01 -4.910401999950408936e-01 5.263696312904357910e-01 -3.516472876071929932e-02 -2.464806288480758667e-01 4.438776057213544846e-03
4.012295685242861509e-04 -2.159602940082550049e-01 -1.786269694566726685e-01 -2.958636581897735596e-01 5.538970828056335449e-01 -2.065074145793914795e-01 6.757054328918457031e-01 -1.670125722885131836e-01
-1.716619431972503662e-01 -1.333355531096458435e-02 4.537041187286376953e-01 -2.029801756143569946e-01 5.006895661354064941e-01 -4.077528119087219238e-01 -1.226099282503128052e-01 5.397411584854125977e-01
6.941787004470825195e-01 3.075771033763885498e-02 1.361859738826751709e-01 -2.550658583641052246e-01 1.195167750120162964e-01 -4.264599680900573730e-01 3.812319338321685791e-01 3.034379780292510986e-01
-2.963072359561920166e-01 2.536483705043792725e-01 3.393364250659942627e-01 -4.610385373234748840e-02 5.690283179283142090e-01 -5.364481210708618164e-01 3.299427628517150879e-01 -1.007857993245124817e-01
-1.035839915275573730e-01 8.200226724147796631e-02 4.058246910572052002e-01 -2.919296026229858398e-01 8.381302356719970703e-01 6.293801963329315186e-02 7.160838227719068527e-03 -1.617236286401748657e-01
-8.049667626619338989e-02 -2.006297186017036438e-02 3.759633302688598633e-01 -2.136811316013336182e-01 8.842774629592895508e-01 1.376860141754150391e-01 2.842511050403118134e-02 -6.631545722484588623e-02
4.554558098316192627e-01 -4.881315529346466064e-01 9.647100418806076050e-02 -6.997491419315338135e-02 5.201482772827148438e-01 -3.622166812419891357e-02 3.483472764492034912e-02 -5.167250037193298340e-01
1.278025805950164795e-01 -1.772840470075607300e-01 -4.059247970581054688e-01 -2.683565914630889893e-01 3.443331718444824219e-01 -7.130483388900756836e-01 4.335952922701835632e-02 -2.942166030406951904e-01
-4.263447225093841553e-01 -1.727661937475204468e-01 -2.819917723536491394e-02 -3.743380308151245117e-01 5.245501995086669922e-01 -3.941624760627746582e-01 -1.757696419954299927e-01 4.313305616378784180e-01
-7.145722210407257080e-02 9.532427787780761719e-02 -9.193854033946990967e-02 -2.323459833860397339e-01 2.178625017404556274e-01 -9.029421806335449219e-01 9.620985388755798340e-02 -2.265941947698593140e-01
5.571813583374023438e-01 1.299014389514923096e-01 3.220425844192504883e-01 -8.327697962522506714e-02 5.545681118965148926e-01 -3.763977289199829102e-01 -9.589486569166183472e-02 3.218870759010314941e-01
8.226794004440307617e-02 -5.323293805122375488e-02 5.048967003822326660e-01 -6.814759373664855957e-01 -2.397609651088714600e-01 -4.457071423530578613e-01 6.594138592481613159e-02 1.028570011258125305e-01
-4.242591932415962219e-02 1.205116361379623413e-01 -6.420697271823883057e-02 -1.996795684099197388e-01 2.566623985767364502e-01 -8.728022575378417969e-01 1.012157648801803589e-01 -3.190275132656097412e-01
4.477318525314331055e-01 -6.565906405448913574e-01 3.631875216960906982e-01 -3.794129490852355957e-01 -1.197542101144790649e-01 -2.202923744916915894e-01 1.555351763963699341e-01 7.419361919164657593e-02
-7.216376811265945435e-02 -3.739393651485443115e-01 -1.994675695896148682e-01 -2.010976821184158325e-01 1.578808426856994629e-01 -7.376534342765808105e-01 3.265933096408843994e-01 3.146616816520690918e-01
7.602204084396362305e-01 -1.982208937406539917e-01 4.297539219260215759e-02 -3.630933165550231934e-01 2.665528357028961182e-01 -2.747699618339538574e-01 -7.891111820936203003e-02 3.103449046611785889e-01
3.214854300022125244e-01 -2.073537707328796387e-01 1.321139186620712280e-01 -7.916652560234069824e-01 2.983072698116302490e-01 2.699644677340984344e-02 -1.778119206428527832e-01 -2.968679666519165039e-01
2.895849049091339111e-01 2.406304180622100830e-01 3.811158239841461182e-03 -1.318501830101013184e-01 6.883204579353332520e-01 -4.715445935726165771e-01 3.466157317161560059e-01 -1.567058414220809937e-01
3.872511982917785645e-01 -2.483219504356384277e-01 -1.487454324960708618e-01 -7.733366489410400391e-01 4.499796405434608459e-02 -3.062526583671569824e-01 -2.689023315906524658e-01 8.607445284724235535e-03
2.059804946184158325e-01 -4.283609092235565186e-01 2.852631509304046631e-01 -4.834115207195281982e-01 5.769512653350830078e-01 -5.152232944965362549e-03 -3.327138423919677734e-01 1.241747662425041199e-01
3.086317181587219238e-01 -1.820164024829864502e-01 -6.930160801857709885e-03 -2.881244421005249023e-01 1.806876659393310547e-01 -5.725101828575134277e-01 3.262222111225128174e-01 5.672001242637634277e-01
-5.901257321238517761e-02 -1.942038303241133690e-03 -5.247562378644943237e-02 -2.775079607963562012e-01 4.549212157726287842e-01 -4.692308008670806885e-01 1.307771950960159302e-01 -6.873978376388549805e-01
-2.506336569786071777e-02 -5.079876184463500977e-01 3.935770094394683838e-01 -5.781966447830200195e-01 3.458633124828338623e-01 3.513735951855778694e-03 -3.268468081951141357e-01 1.601362824440002441e-01
6.054624170064926147e-02 -3.474487364292144775e-01 -1.465025991201400757e-01 -2.611627280712127686e-01 3.114927709102630615e-01 -4.918476939201354980e-01 6.415531635284423828e-01 1.881810873746871948e-01
4.846804141998291016e-01 -1.415917873382568359e-01 4.931982457637786865e-01 -3.677976131439208984e-01 -8.877416700124740601e-02 -4.992262423038482666e-01 -1.177255287766456604e-01 3.091117143630981445e-01
6.345304846763610840e-01 7.573574036359786987e-02 2.330947816371917725e-01 -1.321013458073139191e-02 4.935335218906402588e-01 -2.508140504360198975e-01 4.056997597217559814e-01 2.570061087608337402e-01
-1.882295161485671997e-01 1.798693239688873291e-01 -6.478686630725860596e-02 -3.263326883316040039e-01 7.232661247253417969e-01 -4.925209283828735352e-01 -2.316130399703979492e-01 4.680803790688514709e-02
7.061539888381958008e-01 -5.157309584319591522e-03 1.446874141693115234e-01 1.010294109582901001e-01 4.700530767440795898e-01 -4.862496852874755859e-01 -9.657543897628784180e-02 5.884806066751480103e-02
5.389810353517532349e-02 -3.752830028533935547e-01 2.373371720314025879e-01 -2.118490189313888550e-01 5.507632493972778320e-01 -9.823654592037200928e-02 -3.158344626426696777e-01 -5.850698351860046387e-01
-1.316501051187515259e-01 3.097278177738189697e-01 4.144983589649200439e-01 -1.743583828210830688e-01 5.346345901489257812e-01 -5.234811305999755859e-01 2.275164872407913208e-01 2.699943184852600098e-01
-5.729342997074127197e-02 -5.053853392601013184e-01 4.558176696300506592e-01 -3.917319774627685547e-01 3.757853806018829346e-01 4.095168411731719971e-02 -4.689107835292816162e-02 -4.847564697265625000e-01
3.485618829727172852e-01 -3.922789394855499268e-01 1.079339906573295593e-01 -2.372662276029586792e-01 5.657718777656555176e-01 2.389039099216461182e-02 -1.329411119222640991e-01 -5.642119050025939941e-01
-3.197513818740844727e-01 -2.304606325924396515e-02 -2.053154110908508301e-01 -3.008497953414916992e-01 4.334809482097625732e-01 -6.467344164848327637e-01 3.219961524009704590e-01 2.339022606611251831e-01
1.391103714704513550e-01 -4.466508030891418457e-01 7.579383254051208496e-01 1.013267859816551208e-01 3.756723701953887939e-01 -2.338792830705642700e-01 2.297382801771163940e-02 7.523553445935249329e-03
9.193523973226547241e-02 3.388290107250213623e-01 4.448488652706146240e-01 -4.375876188278198242e-01 6.427253484725952148e-01 -1.961396932601928711e-01 -5.728317052125930786e-02 -1.803374141454696655e-01
-1.671605706214904785e-01 1.024128943681716919e-01 5.540738105773925781e-01 -7.368504405021667480e-01 2.180543094873428345e-01 -2.405399978160858154e-01 7.476510852575302124e-02 2.501172013580799103e-02
-1.815538555383682251e-01 -1.663018465042114258e-01 -4.993555601686239243e-03 -3.177840113639831543e-01 2.654857635498046875e-01 -5.027844905853271484e-01 6.846626400947570801e-01 2.152496427297592163e-01
1.504177153110504150e-01 1.077905818819999695e-01 8.477216213941574097e-02 -1.969859004020690918e-01 3.060371279716491699e-01 -5.457534790039062500e-01 5.418391227722167969e-01 -4.844284653663635254e-01
-1.184339052997529507e-03 -6.267001032829284668e-01 -2.511334717273712158e-01 -1.617615818977355957e-01 5.096276402473449707e-01 -1.880380511283874512e-01 4.721259176731109619e-01 5.422830581665039062e-03
3.521525561809539795e-01 -3.513679802417755127e-01 2.427659928798675537e-01 -5.305948257446289062e-01 2.953217923641204834e-01 -1.895125806331634521e-01 -3.589126765727996826e-01 -4.001433253288269043e-01
-2.618475854396820068e-01 -2.721398770809173584e-01 4.796094596385955811e-01 -5.332534313201904297e-01 -2.088614553213119507e-01 -4.935091137886047363e-01 7.444949448108673096e-02 -2.242190539836883545e-01
-3.524191677570343018e-01 -6.307764351367950439e-02 -6.665817461907863617e-03 -4.810427725315093994e-01 5.268337130546569824e-01 -3.436536192893981934e-01 9.400081634521484375e-02 4.856825768947601318e-01
3.774739801883697510e-01 -1.720687597990036011e-01 6.947942078113555908e-02 -3.631209433078765869e-01 2.601051628589630127e-01 -4.093914926052093506e-01 2.027668803930282593e-01 6.440892815589904785e-01
3.469168543815612793e-01 -4.435068666934967041e-01 5.795635581016540527e-01 6.343462318181991577e-02 2.827629148960113525e-01 -2.208882272243499756e-01 2.115354090929031372e-01 -4.117510914802551270e-01
-1.943663656711578369e-01 1.514147967100143433e-01 3.917898833751678467e-01 -5.391933917999267578e-01 3.175978064537048340e-01 -1.706689447164535522e-01 7.017391175031661987e-02 -6.001213788986206055e-01
4.489627480506896973e-01 -5.917379260063171387e-02 5.076342821121215820e-01 -5.330559611320495605e-01 -4.825031012296676636e-02 -4.762916862964630127e-01 -1.457416266202926636e-01 5.164686590433120728e-02
1.489076316356658936e-01 3.646627962589263916e-01 7.444693893194198608e-02 -7.551353573799133301e-01 4.538771808147430420e-01 -6.556216627359390259e-02 5.117397010326385498e-02 -2.369686514139175415e-01
3.445274531841278076e-01 -3.378318846225738525e-01 -1.557432115077972412e-01 -6.637794971466064453e-01 3.953285515308380127e-01 -1.008773893117904663e-01 -2.229728549718856812e-01 2.934849262237548828e-01
-5.824773758649826050e-02 -3.544458150863647461e-01 3.236907422542572021e-01 -4.787953794002532959e-01 1.845775395631790161e-01 -4.036787152290344238e-01 -9.923754632472991943e-02 5.745268464088439941e-01
-5.919656157493591309e-01 -2.949215173721313477e-01 9.130120277404785156e-02 -3.222439587116241455e-01 5.809990763664245605e-01 -1.725322753190994263e-01 1.301672607660293579e-01 2.571970522403717041e-01
2.021022439002990723e-01 -6.464792788028717041e-02 7.776393890380859375e-01 -4.804009795188903809e-01 1.263829320669174194e-01 -1.471406817436218262e-01 2.860611379146575928e-01 3.619376802816987038e-03
2.857550084590911865e-01 -1.322510279715061188e-02 -1.971375048160552979e-01 -2.701004147529602051e-01 5.102437734603881836e-01 -3.175199031829833984e-01 6.420806050300598145e-01 -1.814291328191757202e-01
7.449392676353454590e-01 -3.083489239215850830e-01 3.130050301551818848e-01 -2.336698919534683228e-01 2.529767751693725586e-01 -2.424952536821365356e-01 -8.866047114133834839e-02 2.583618164062500000e-01
1.572107225656509399e-01 -5.842012763023376465e-01 3.591987192630767822e-01 -5.380977988243103027e-01 -1.499178353697061539e-02 -2.481565177440643311e-01 -3.662454485893249512e-01 1.395649909973144531e-01
5.233488678932189941e-01 5.845705047249794006e-02 4.787328243255615234e-01 -2.121600955724716187e-01 3.540153801441192627e-01 -4.551156759262084961e-01 3.228510320186614990e-01 -1.086353957653045654e-01
-3.046392798423767090e-01 -3.482404947280883789e-01 -1.787134259939193726e-02 -1.423051059246063232e-01 5.240848660469055176e-01 -3.238848745822906494e-01 5.937252640724182129e-01 1.824205219745635986e-01
2.645856142044067383e-01 -2.745788991451263428e-01 4.550037980079650879e-01 -7.635236978530883789e-01 2.151921540498733521e-01 7.304591685533523560e-02 -3.631000220775604248e-02 1.078992560505867004e-01
-1.472003757953643799e-01 1.356343626976013184e-01 -1.147143393754959106e-01 -4.114152193069458008e-01 6.086534261703491211e-01 -5.249040722846984863e-01 -3.500323891639709473e-01 9.490852802991867065e-02
3.789564222097396851e-02 -4.186210222542285919e-03 7.276993989944458008e-02 -3.994904458522796631e-01 3.474307805299758911e-02 -6.083399057388305664e-01 2.885459959506988525e-01 6.157231330871582031e-01
1.637500822544097900e-01 -1.972963362932205200e-01 1.500679850578308105e-01 -7.348737865686416626e-02 2.675045728683471680e-01 -5.820181369781494141e-01 4.632952809333801270e-01 5.304648876190185547e-01
1.187985241413116455e-01 1.534203737974166870e-01 -3.513587117195129395e-01 -4.713977575302124023e-01 3.068626224994659424e-01 -6.046052575111389160e-01 2.122978270053863525e-01 -3.345108628273010254e-01
-1.591985523700714111e-01 -1.860869526863098145e-01 7.504041790962219238e-01 -4.117090702056884766e-01 2.686387300491333008e-01 -1.440619975328445435e-01 7.738547399640083313e-03 3.382843434810638428e-01
1.805475801229476929e-01 -8.320476114749908447e-02 2.170152366161346436e-01 -6.203112006187438965e-01 3.729221224784851074e-01 -8.556101471185684204e-02 -2.966428697109222412e-01 -5.424107909202575684e-01
-1.741202026605606079e-01 -2.352083474397659302e-01 -1.160310804843902588e-01 -1.286851614713668823e-01 5.869506597518920898e-01 -6.040928959846496582e-01 -3.475942313671112061e-01 2.325404882431030273e-01
3.476255238056182861e-01 -3.079457581043243408e-01 -2.050848677754402161e-02 -3.644757568836212158e-01 5.419700741767883301e-01 -1.814305335283279419e-01 -4.438785612583160400e-01 -3.569117188453674316e-01
1.410362273454666138e-01 -3.414936959743499756e-01 2.876101136207580566e-01 -7.937241792678833008e-01 1.381981670856475830e-01 -1.356157511472702026e-01 -2.548848986625671387e-01 -2.198098152875900269e-01
-6.529182195663452148e-02 -1.898648142814636230e-01 -2.519845664501190186e-01 -2.862992882728576660e-01 5.684939399361610413e-02 -8.921388387680053711e-01 -6.767842452973127365e-03 -1.226192563772201538e-01
5.154664441943168640e-02 -9.062458574771881104e-02 -3.353126645088195801e-01 -3.657387793064117432e-01 3.987928330898284912e-01 -5.805062651634216309e-01 4.256352037191390991e-02 -4.950714111328125000e-01
-6.082091853022575378e-02 -7.159265875816345215e-02 -1.845619529485702515e-01 -1.576841175556182861e-01 1.873206198215484619e-01 -9.379984736442565918e-01 3.363929688930511475e-02 -1.272238343954086304e-01
1.814583688974380493e-02 -3.374081850051879883e-01 -2.579647116363048553e-02 -1.217144951224327087e-01 2.884977757930755615e-01 -4.028498530387878418e-01 7.867118716239929199e-01 -7.688973844051361084e-02
-2.063158452510833740e-01 -6.551770567893981934e-01 3.669956624507904053e-01 -3.529084920883178711e-01 2.585290372371673584e-01 -1.789349019527435303e-01 -4.083345532417297363e-01 -5.791905522346496582e-02
3.498048782348632812e-01 -7.386524677276611328e-01 4.416434764862060547e-01 -2.415821850299835205e-01 -5.560977756977081299e-02 -2.463835030794143677e-01 7.621446251869201660e-02 9.493268281221389771e-02
6.922417283058166504e-01 1.352485716342926025e-01 1.677782833576202393e-01 -9.997407905757427216e-03 5.680640339851379395e-01 -3.887896835803985596e-01 7.774339523166418076e-03 -1.857673749327659607e-02
2.759849429130554199e-01 -5.799131393432617188e-01 -2.256799489259719849e-01 -2.441367655992507935e-01 4.461217224597930908e-01 -2.851068377494812012e-01 -2.225819677114486694e-01 3.835957348346710205e-01
2.625406086444854736e-01 -4.206700325012207031e-01 -3.203701972961425781e-01 -4.722267687320709229e-01 4.890052378177642822e-01 -1.773431003093719482e-01 -2.237744927406311035e-01 3.283632397651672363e-01
-3.496692776679992676e-01 -3.345033824443817139e-01 -1.182678118348121643e-01 -3.627735376358032227e-01 8.950475603342056274e-02 -6.018989682197570801e-01 4.517924487590789795e-01 2.140963673591613770e-01
3.554112017154693604e-01 -3.021721243858337402e-01 -2.553030103445053101e-02 -2.958534061908721924e-01 2.394077777862548828e-01 -4.059574604034423828e-01 5.347723364830017090e-01 4.313873052597045898e-01
-8.084324747323989868e-02 -4.897865355014801025e-01 3.382322192192077637e-01 -5.172547101974487305e-01 2.701674401760101318e-01 -1.807546764612197876e-01 -4.677359759807586670e-01 -2.172104269266128540e-01
4.734633862972259521e-01 -2.021228820085525513e-01 -1.171667426824569702e-01 -8.933576941490173340e-02 6.720678210258483887e-01 -2.659265100955963135e-01 -5.156075581908226013e-02 -4.338423907756805420e-01
-1.290477812290191650e-01 -4.842134192585945129e-02 2.393432408571243286e-01 -8.337336778640747070e-02 6.178136467933654785e-01 -4.946464896202087402e-01 8.759615570306777954e-02 5.317178368568420410e-01
-9.800062328577041626e-02 -4.050805866718292236e-01 -2.611679732799530029e-01 -1.919917315244674683e-01 2.753605544567108154e-01 -6.356284022331237793e-01 3.403882384300231934e-01 3.542950749397277832e-01
2.580192089080810547e-01 2.779854536056518555e-01 1.634567975997924805e-01 -3.410061597824096680e-01 7.857015728950500488e-01 -5.428979918360710144e-02 2.840321697294712067e-02 -3.034233152866363525e-01
4.533964693546295166e-01 -1.861015260219573975e-01 1.553206145763397217e-01 -2.209682464599609375e-01 5.137924551963806152e-01 -3.702638149261474609e-01 -5.088748335838317871e-01 1.637527048587799072e-01
1.391824930906295776e-01 -3.651230037212371826e-01 2.818732261657714844e-01 -7.758400440216064453e-01 3.648755848407745361e-01 1.656175106763839722e-01 -7.308180630207061768e-02 -5.384881515055894852e-03
1.200961694121360779e-02 3.160942196846008301e-01 3.080318272113800049e-01 -9.421479701995849609e-02 8.182082772254943848e-01 -2.930138409137725830e-01 1.760372966527938843e-01 9.934294223785400391e-02
1.683968156576156616e-01 -5.926176905632019043e-01 2.510177493095397949e-01 -6.160641908645629883e-01 3.088749945163726807e-01 4.817249998450279236e-02 -2.243182510137557983e-01 -1.727972477674484253e-01
2.495022863149642944e-01 -5.936037898063659668e-01 3.905505836009979248e-01 -2.302596271038055420e-01 2.234735935926437378e-01 -1.813410222530364990e-01 -1.321677863597869873e-01 -5.287158489227294922e-01
3.766981661319732666e-01 -1.223904080688953400e-02 6.215253472328186035e-01 -6.043492555618286133e-01 -2.495692111551761627e-02 -2.712775170803070068e-01 1.306494623422622681e-01 1.230187341570854187e-01
3.363213241100311279e-01 6.359983980655670166e-02 3.957241177558898926e-01 -7.607061266899108887e-01 1.872572302818298340e-01 3.844118863344192505e-02 2.657721042633056641e-01 -2.009825408458709717e-01
2.018623426556587219e-02 2.542961835861206055e-01 5.781458616256713867e-01 -5.281465053558349609e-01 4.694831371307373047e-01 -1.714250631630420685e-02 1.881233006715774536e-01 -2.561949491500854492e-01
2.958768308162689209e-01 -6.767653226852416992e-01 4.196340739727020264e-01 -3.806354105472564697e-01 -1.243963688611984253e-01 -3.102217018604278564e-01 1.455080509185791016e-01 -2.418595924973487854e-02
1.249633431434631348e-01 -1.213414072990417480e-01 8.076308369636535645e-01 -2.190693467855453491e-01 4.583324119448661804e-02 -4.828785359859466553e-01 -2.766345627605915070e-02 1.826575696468353271e-01
1.574943959712982178e-01 -3.359109759330749512e-01 6.520063877105712891e-01 -2.833101153373718262e-01 4.759308695793151855e-01 -1.574805378913879395e-01 -3.032023012638092041e-01 -1.172193959355354309e-01
3.010095059871673584e-01 -1.442383974790573120e-01 7.210410237312316895e-01 -2.868830263614654541e-01 -4.168955981731414795e-02 -4.932981133460998535e-01 -4.045966640114784241e-02 1.991700381040573120e-01
-1.374737769365310669e-01 -3.368074297904968262e-01 -4.043089970946311951e-02 3.669911995530128479e-02 5.681697130203247070e-01 -6.097685694694519043e-01 -4.092671275138854980e-01 5.045812949538230896e-02
-2.937529981136322021e-01 2.249259948730468750e-01 5.317452549934387207e-01 -1.635026335716247559e-01 6.199374198913574219e-01 -3.810561597347259521e-01 1.353744715452194214e-01 7.601895928382873535e-02
2.977352142333984375e-01 -4.105751216411590576e-01 -1.415721029043197632e-01 -5.253004431724548340e-01 5.693523287773132324e-01 2.847509682178497314e-01 1.734436005353927612e-01 -1.071019992232322693e-01
3.790948987007141113e-01 -4.713633358478546143e-01 2.513914108276367188e-01 -4.281598627567291260e-01 5.023965239524841309e-01 -6.683157384395599365e-02 -3.364166617393493652e-01 -1.324398815631866455e-01
-1.004193201661109924e-01 -6.096272915601730347e-02 5.870780348777770996e-01 -3.800363242626190186e-01 2.629184126853942871e-01 -1.779852509498596191e-01 1.732041984796524048e-01 6.052329540252685547e-01
-1.927316188812255859e-01 -6.372370719909667969e-01 2.760414481163024902e-01 -5.331289172172546387e-01 2.424695342779159546e-01 -8.486208319664001465e-02 -3.050335049629211426e-01 1.931829154491424561e-01
-5.435518026351928711e-01 -9.496944397687911987e-02 -1.139554157853126526e-01 -2.931626439094543457e-01 6.720094084739685059e-01 -2.847016453742980957e-01 2.204097062349319458e-01 -1.239755079150199890e-01
2.557290792465209961e-01 -2.363746315240859985e-01 3.107632696628570557e-01 -7.622699737548828125e-01 3.674255311489105225e-01 4.402125254273414612e-02 -2.519670128822326660e-01 -2.595483511686325073e-02
-1.883168816566467285e-01 -1.993661224842071533e-01 -1.019803583621978760e-01 -1.638572514057159424e-01 3.853259980678558350e-01 -7.240444421768188477e-01 -1.324667483568191528e-01 4.441585242748260498e-01
6.356484293937683105e-01 -2.390584051609039307e-01 3.359137177467346191e-01 9.148456901311874390e-02 2.838334441184997559e-01 -4.036217927932739258e-01 3.215526044368743896e-02 -4.160397052764892578e-01
-1.412834525108337402e-01 2.705281674861907959e-01 8.795227110385894775e-02 -4.127961993217468262e-01 8.268040418624877930e-01 -1.443297713994979858e-01 1.496083438396453857e-01 4.357340186834335327e-02
-4.726535081863403320e-02 2.610654942691326141e-02 6.760048866271972656e-01 -2.643027007579803467e-01 3.608710169792175293e-01 -3.856879174709320068e-01 3.257143497467041016e-01 2.918440401554107666e-01
3.120313882827758789e-01 -1.994506120681762695e-01 4.100398421287536621e-01 -5.406385064125061035e-01 -1.456301957368850708e-01 -5.505340695381164551e-01 -2.558725774288177490e-01 1.125452965497970581e-01
2.206195443868637085e-01 3.029611110687255859e-01 3.705171942710876465e-01 -2.366757020354270935e-02 7.404605746269226074e-01 -3.210660517215728760e-01 1.930433511734008789e-01 -1.818447709083557129e-01
5.636127665638923645e-02 -7.156745195388793945e-01 3.095641732215881348e-01 -1.895440816879272461e-01 1.356658190488815308e-01 -3.509717285633087158e-01 -3.686770498752593994e-01 -2.745314538478851318e-01
3.696526214480400085e-02 -6.523207426071166992e-01 4.822577238082885742e-01 -2.536893188953399658e-01 -5.552962049841880798e-02 -4.136202633380889893e-01 -2.038476020097732544e-01 -2.458887398242950439e-01
3.960707485675811768e-01 -3.634456396102905273e-01 8.134201169013977051e-02 -6.617186665534973145e-01 4.097654819488525391e-01 6.966023892164230347e-02 -1.529558002948760986e-01 -2.653137147426605225e-01
1.844753473997116089e-01 1.680311709642410278e-01 4.359879195690155029e-01 -2.682441473007202148e-01 2.181583493947982788e-01 -6.730770468711853027e-01 2.683755457401275635e-01 3.210028111934661865e-01
2.807222306728363037e-01 -6.060217618942260742e-01 3.566524088382720947e-01 2.076606601476669312e-01 2.106060236692428589e-01 -4.451032578945159912e-01 1.507157534360885620e-01 3.441248536109924316e-01
-4.473964273929595947e-01 1.836095601320266724e-01 -7.341893017292022705e-02 -7.063586115837097168e-01 2.368391156196594238e-01 -4.101029038429260254e-01 1.689850538969039917e-01 -9.464725106954574585e-02
1.968638449907302856e-01 -3.238914608955383301e-01 3.036194741725921631e-01 -4.060615897178649902e-01 5.569884181022644043e-01 -5.384865775704383850e-02 -4.568071663379669189e-01 -2.783154547214508057e-01
-2.184011042118072510e-01 -2.712976038455963135e-01 -1.615212708711624146e-01 -2.507894933223724365e-01 3.101114034652709961e-01 -5.504285097122192383e-01 6.249462366104125977e-01 -3.966666292399168015e-03
4.406997933983802795e-02 -5.420270562171936035e-01 3.459574878215789795e-01 -5.708625316619873047e-01 8.589164167642593384e-02 -2.726370096206665039e-01 -3.537838160991668701e-01 2.276459783315658569e-01
3.738778829574584961e-01 -3.182297646999359131e-01 5.361652374267578125e-01 -2.810916602611541748e-01 8.624162524938583374e-03 -4.776385128498077393e-01 1.393972188234329224e-01 -3.805457949638366699e-01
6.569129228591918945e-02 -2.976586669683456421e-02 6.894659996032714844e-01 -1.851580440998077393e-01 2.288802862167358398e-01 -3.309767544269561768e-01 9.340282529592514038e-02 -5.607995390892028809e-01
-2.144693732261657715e-01 -4.475881159305572510e-01 3.959519043564796448e-02 -3.521513193845748901e-02 7.500875741243362427e-02 -7.683214545249938965e-01 3.704719245433807373e-01 -1.329143941402435303e-01
-2.344372868537902832e-01 8.765226602554321289e-02 4.696678519248962402e-01 -4.309830963611602783e-01 7.186330556869506836e-01 1.082639768719673157e-01 -5.264085903763771057e-02 9.807810187339782715e-03
-1.933905780315399170e-01 3.050321042537689209e-01 3.696387112140655518e-01 -6.926707625389099121e-01 2.611568272113800049e-01 -2.173321545124053955e-01 2.530893683433532715e-01 -2.713657915592193604e-01
-2.429869323968887329e-01 3.165884613990783691e-01 4.172330200672149658e-01 -2.376563251018524170e-01 6.948401927947998047e-01 -3.264751434326171875e-01 1.410012692213058472e-01 2.991552837193012238e-02
8.183521032333374023e-01 -1.923426687717437744e-01 2.557952105998992920e-01 9.725093841552734375e-04 2.688472270965576172e-01 -3.480832576751708984e-01 1.808754168450832367e-02 1.846727132797241211e-01
1.178145110607147217e-01 2.431818246841430664e-01 5.229054689407348633e-01 -3.261491656303405762e-01 7.206780314445495605e-01 5.768816545605659485e-02 1.564258635044097900e-01 2.248571487143635750e-03
4.269715249538421631e-01 -5.489070415496826172e-01 -2.285659164190292358e-01 -3.690193220973014832e-02 5.753880143165588379e-01 -1.302288919687271118e-01 -8.269970864057540894e-02 -3.285149633884429932e-01
1.567809581756591797e-01 -3.250098228454589844e-01 6.054587364196777344e-01 -5.314126610755920410e-01 2.171214669942855835e-01 -2.650657296180725098e-01 -3.032107949256896973e-01 -1.070989593863487244e-01
2.652606964111328125e-01 -3.344273865222930908e-01 1.228408664464950562e-01 -7.921907901763916016e-01 1.821699142456054688e-01 -3.533088788390159607e-02 -1.675706654787063599e-01 -3.355962634086608887e-01
7.376138120889663696e-02 -3.747943043708801270e-01 5.795868039131164551e-01 -5.618826150894165039e-01 3.764856979250907898e-02 -2.945772409439086914e-01 -2.884853780269622803e-01 1.761775314807891846e-01
3.273383080959320068e-01 -1.757876574993133545e-01 1.089633256196975708e-01 -7.562071681022644043e-01 5.003069043159484863e-01 5.697713047266006470e-02 -1.491029560565948486e-01 4.940498992800712585e-02
-3.890946507453918457e-02 -2.971858084201812744e-01 4.015189409255981445e-01 -1.740410029888153076e-01 4.343953132629394531e-01 -2.585464119911193848e-01 -4.882959648966789246e-02 6.787702441215515137e-01
1.611972302198410034e-01 1.226190105080604553e-01 -9.058897942304611206e-02 -2.298962771892547607e-01 4.003614187240600586e-01 -5.576642155647277832e-01 5.685726404190063477e-01 -3.215089142322540283e-01
2.518904507160186768e-01 -4.739869534969329834e-01 4.697269797325134277e-01 -4.945725500583648682e-01 3.147224485874176025e-01 -1.283012181520462036e-01 -2.705154418945312500e-01 -2.407323569059371948e-01
-3.109224140644073486e-01 -2.881059944629669189e-01 -1.091730594635009766e-01 -2.924448549747467041e-01 5.973310768604278564e-02 -7.325625419616699219e-01 2.922748923301696777e-01 3.118315041065216064e-01
3.414818644523620605e-01 -7.075834870338439941e-01 4.427424371242523193e-01 -2.367422431707382202e-01 -7.583057135343551636e-02 -3.383084237575531006e-01 -9.881899505853652954e-02 2.607220783829689026e-02
1.981153190135955811e-01 1.796371936798095703e-01 3.620314970612525940e-02 -6.481566429138183594e-01 6.626417040824890137e-01 5.045158788561820984e-02 -5.654739215970039368e-02 2.494513094425201416e-01
-1.109891757369041443e-01 2.845947146415710449e-01 5.587032064795494080e-02 -3.601179420948028564e-01 8.510324954986572266e-01 -8.024544268846511841e-02 2.050780653953552246e-01 -3.358819335699081421e-02
1.584477275609970093e-01 4.086635410785675049e-01 1.187630146741867065e-01 -5.187842249870300293e-01 6.941877007484436035e-01 -8.288028836250305176e-02 9.695711731910705566e-02 -1.627273261547088623e-01
5.798576027154922485e-02 2.918691635131835938e-01 4.274772703647613525e-01 -6.732736229896545410e-01 4.713453948497772217e-01 3.022180497646331787e-02 1.739478260278701782e-01 1.485871821641921997e-01
3.242433369159698486e-01 2.043541371822357178e-01 4.032596349716186523e-01 -8.868370950222015381e-02 1.838941127061843872e-01 -6.599599123001098633e-01 3.965564370155334473e-01 2.366463690996170044e-01
4.339822009205818176e-02 -2.850942313671112061e-01 4.674584567546844482e-01 -2.617251873016357422e-01 4.520875215530395508e-01 -3.242861628532409668e-01 4.960072636604309082e-01 -2.724933028221130371e-01
1.352082788944244385e-01 -6.549961864948272705e-02 -1.147901490330696106e-01 -4.205531775951385498e-01 -2.698749117553234100e-02 -7.671331167221069336e-01 1.154214665293693542e-01 4.299339354038238525e-01
4.046520590782165527e-01 -1.321942210197448730e-01 -1.294829845428466797e-01 -2.050888985395431519e-01 3.206136226654052734e-01 -5.680862069129943848e-01 3.817672431468963623e-01 4.343880116939544678e-01
4.926189780235290527e-02 -6.392586827278137207e-01 -2.034780681133270264e-01 -6.069778203964233398e-01 1.087272539734840393e-01 -2.489630430936813354e-01 -3.123728632926940918e-01 8.783588558435440063e-02
8.988507091999053955e-02 1.508156657218933105e-01 3.461731970310211182e-01 -2.505798339843750000e-01 8.241942524909973145e-01 2.708595013245940208e-03 1.250068098306655884e-01 3.026860356330871582e-01
-5.817940831184387207e-01 -3.182438611984252930e-01 -1.388529036194086075e-02 -2.982620596885681152e-01 5.482006669044494629e-01 -3.095207512378692627e-01 1.065484900027513504e-02 2.732085287570953369e-01
4.246476292610168457e-01 -1.437843684107065201e-02 1.423521339893341064e-01 -1.816092878580093384e-01 4.637520313262939453e-01 -4.432145953178405762e-01 3.536985218524932861e-01 4.791804254055023193e-01
1.870341300964355469e-01 -7.657521963119506836e-02 -3.313266932964324951e-01 -3.198899924755096436e-01 4.826128482818603516e-01 -4.226054251194000244e-01 3.152535855770111084e-01 -4.859549999237060547e-01
1.038023233413696289e-01 3.934087455272674561e-01 4.221554696559906006e-01 -7.273585796356201172e-01 6.982950121164321899e-02 -2.926303446292877197e-01 1.748444288969039917e-01 7.816433906555175781e-02
3.919663429260253906e-01 -1.962101608514785767e-01 -1.859050802886486053e-02 -4.422555118799209595e-02 5.262726545333862305e-01 -2.516848444938659668e-01 6.796475052833557129e-01 -5.773679539561271667e-02
2.316076755523681641e-01 -5.537159442901611328e-01 -2.282295674085617065e-01 -5.301813483238220215e-01 2.768554687500000000e-01 -2.695139050483703613e-01 -3.569695353507995605e-01 -1.728055924177169800e-01
4.284443259239196777e-01 -2.500305175781250000e-01 2.624214440584182739e-02 -7.628563642501831055e-01 2.739605903625488281e-01 -1.108370274305343628e-01 -2.801460027694702148e-01 7.389642298221588135e-02
2.035689651966094971e-01 -3.448783457279205322e-01 8.417163044214248657e-02 -5.271596461534500122e-02 3.913420140743255615e-01 -2.982355952262878418e-01 7.340472936630249023e-01 -2.209895700216293335e-01
2.257016897201538086e-01 -5.346239805221557617e-01 -2.789695560932159424e-01 -3.942906558513641357e-01 4.327311217784881592e-01 -3.248775601387023926e-01 -3.194189965724945068e-01 1.873940974473953247e-01
2.247958928346633911e-01 -1.259626150131225586e-01 -2.137579470872879028e-01 -2.723932266235351562e-01 1.534972935914993286e-01 -8.008943200111389160e-01 6.550579518079757690e-02 3.800337016582489014e-01
3.076116740703582764e-01 -3.843742609024047852e-01 5.494199991226196289e-01 -3.804993629455566406e-01 -4.452765733003616333e-02 -3.120423257350921631e-01 9.627991914749145508e-02 -4.498516023159027100e-01
5.872114300727844238e-01 -3.713458180427551270e-01 3.251869976520538330e-01 -3.758004307746887207e-01 2.729925215244293213e-01 -1.742257922887802124e-01 -1.777920126914978027e-01 3.658179342746734619e-01
-1.908498555421829224e-01 1.161015108227729797e-01 5.962148308753967285e-01 -7.266317605972290039e-01 1.232540160417556763e-01 -2.159955054521560669e-01 6.052899733185768127e-02 -3.348910063505172729e-02
3.666635155677795410e-01 2.373211085796356201e-01 5.806940793991088867e-01 -4.762755334377288818e-01 -3.634829819202423096e-02 -3.922875225543975830e-01 2.698090374469757080e-01 1.310913711786270142e-01
2.873181104660034180e-01 -3.935715854167938232e-01 4.424688518047332764e-01 -1.507688313722610474e-01 4.561547935009002686e-01 -2.636099159717559814e-01 -4.376211762428283691e-01 -2.737884819507598877e-01
1.563201844692230225e-02 -4.548193514347076416e-01 2.792118191719055176e-01 -3.108953535556793213e-01 6.595438718795776367e-02 -4.503848552703857422e-01 -4.150404334068298340e-01 -4.886969625949859619e-01
8.515579998493194580e-02 -5.582416653633117676e-01 -2.835388481616973877e-01 -3.469017744064331055e-01 5.648981928825378418e-01 -1.750202924013137817e-01 -2.947218418121337891e-01 2.092284262180328369e-01
-2.092562466859817505e-01 3.266023239120841026e-03 2.845458090305328369e-01 -3.029260039329528809e-01 5.931261181831359863e-02 -5.605883598327636719e-01 6.824172735214233398e-01 -1.067882039933465421e-04
4.391277581453323364e-02 -5.147005319595336914e-01 2.673988640308380127e-01 -6.005266308784484863e-01 2.784904539585113525e-01 -1.039521768689155579e-01 -3.081989586353302002e-01 -3.430324494838714600e-01
2.443726062774658203e-01 -3.345410227775573730e-01 1.156272962689399719e-01 -6.722184419631958008e-01 -1.363596618175506592e-01 -5.012126564979553223e-01 -2.317445725202560425e-01 1.990059465169906616e-01
5.784399062395095825e-02 1.964045017957687378e-01 -1.711958497762680054e-01 -3.750191330909729004e-01 5.472248196601867676e-01 -5.852995514869689941e-01 -3.811524212360382080e-01 2.870607003569602966e-02
-6.608790904283523560e-02 -5.700971484184265137e-01 4.181962907314300537e-01 -6.108027100563049316e-01 8.251617848873138428e-02 -1.768479943275451660e-01 -2.540502548217773438e-01 1.415203511714935303e-01
-4.465431869029998779e-01 -2.271231114864349365e-01 -7.839783281087875366e-02 -2.662565112113952637e-01 6.102934479713439941e-01 -3.477785289287567139e-01 2.630292177200317383e-01 3.307312130928039551e-01
6.468212008476257324e-01 -7.512121647596359253e-02 -7.663138955831527710e-02 -2.269708663225173950e-01 4.963429570198059082e-01 -2.359626740217208862e-01 -9.061736613512039185e-02 -4.564479887485504150e-01
1.908218860626220703e-01 2.682906687259674072e-01 2.250961810350418091e-01 -5.469267368316650391e-01 7.282956242561340332e-01 2.944598346948623657e-02 9.035807102918624878e-02 -4.862070456147193909e-02
1.288018971681594849e-01 -6.507232785224914551e-01 1.821974217891693115e-01 -4.968726933002471924e-01 3.071783781051635742e-01 -4.110659658908843994e-01 -6.829351931810379028e-02 -1.090558245778083801e-01
-2.816704809665679932e-01 -1.031938754022121429e-02 -8.788588643074035645e-02 -2.227298021316528320e-01 2.114667147397994995e-01 -8.762673735618591309e-01 2.100264281034469604e-01 8.092571049928665161e-02
-1.104319766163825989e-01 -1.454074829816818237e-01 -6.729774177074432373e-02 -1.196002289652824402e-01 9.630760550498962402e-02 -9.354674220085144043e-01 1.062465384602546692e-01 -2.283972948789596558e-01
-1.452071815729141235e-01 -3.594608902931213379e-01 -3.591395616531372070e-01 -4.551012516021728516e-01 2.038209736347198486e-01 -5.031598806381225586e-01 3.188465237617492676e-01 3.423864543437957764e-01
2.026789486408233643e-01 -6.634886860847473145e-01 -1.305419802665710449e-01 3.214444592595100403e-02 6.476258039474487305e-01 -1.116558462381362915e-01 -1.279296725988388062e-01 2.288613021373748779e-01
-5.243595242500305176e-01 -1.683751940727233887e-01 3.381454646587371826e-01 -3.295320272445678711e-01 4.599427878856658936e-01 -3.491608798503875732e-01 7.254685740917921066e-03 -3.744993507862091064e-01
7.248879075050354004e-01 -1.839302629232406616e-01 3.116765022277832031e-01 -1.208962947130203247e-01 3.600175976753234863e-01 -2.743752598762512207e-01 -1.014845073223114014e-01 3.372766971588134766e-01
1.954150944948196411e-02 -8.896869421005249023e-01 1.763072907924652100e-01 -1.770173609256744385e-01 1.886556148529052734e-01 -2.092489898204803467e-01 -1.685649007558822632e-01 -1.945905685424804688e-01
-3.276461064815521240e-01 -3.143723309040069580e-01 -2.979132235050201416e-01 -4.575712382793426514e-01 2.912969291210174561e-01 -4.733772873878479004e-01 4.243093430995941162e-01 8.195099234580993652e-02
2.042082995176315308e-01 -4.808974266052246094e-01 -4.596703648567199707e-01 -7.570680230855941772e-02 3.297801613807678223e-01 -6.215164065361022949e-01 1.003343090415000916e-01 7.002566754817962646e-02
1.197785511612892151e-01 2.406183481216430664e-01 3.502365052700042725e-01 -7.351579666137695312e-01 4.339439868927001953e-01 7.617121189832687378e-02 2.213711291551589966e-01 -1.466923356056213379e-01
-2.852579653263092041e-01 6.207309290766716003e-02 6.307672858238220215e-01 -4.750024080276489258e-01 1.763084828853607178e-01 -3.202034533023834229e-01 1.198945641517639160e-01 3.785373270511627197e-01
-2.563937306404113770e-01 -4.220679868012666702e-03 5.297778844833374023e-01 -3.521634340286254883e-01 7.121982574462890625e-01 -6.818138062953948975e-04 -8.838450908660888672e-02 1.205069199204444885e-01
5.242242291569709778e-02 -5.761578679084777832e-01 4.686353802680969238e-01 2.112005278468132019e-02 1.111278235912322998e-01 -4.302648603916168213e-01 2.648445544764399529e-03 4.977394640445709229e-01
1.628094017505645752e-01 -2.160699665546417236e-01 1.602263450622558594e-01 -7.959485650062561035e-01 3.905094265937805176e-01 -5.339311435818672180e-02 -3.014600276947021484e-01 -1.461975872516632080e-01
4.266898632049560547e-01 -2.535938322544097900e-01 3.128770366311073303e-02 -7.551411390304565430e-01 3.556719422340393066e-01 1.018825843930244446e-01 1.009335089474916458e-02 2.131300717592239380e-01
5.445929765701293945e-01 1.254799962043762207e-01 -7.106340676546096802e-02 -1.404009759426116943e-01 5.058134198188781738e-01 -2.671634852886199951e-01 5.168194770812988281e-01 -2.618872225284576416e-01
-4.676080644130706787e-01 -2.528626006096601486e-03 6.431374549865722656e-01 -2.773193717002868652e-01 3.577647507190704346e-01 -4.026243388652801514e-01 -2.048839069902896881e-02 1.681209169328212738e-02
4.348475858569145203e-02 -5.486762523651123047e-01 -2.076783329248428345e-01 -6.459741294384002686e-02 5.665292739868164062e-01 -4.040405452251434326e-01 -3.512837886810302734e-01 2.053189277648925781e-01
1.519271135330200195e-01 -1.802622675895690918e-01 4.042175710201263428e-01 -6.585488319396972656e-01 -9.965518116950988770e-02 -4.782711565494537354e-01 1.328108012676239014e-01 3.017152845859527588e-01
2.199487537145614624e-01 3.983411490917205811e-01 2.665781974792480469e-01 -4.985769987106323242e-01 6.747586727142333984e-01 -8.750054240226745605e-02 8.839287608861923218e-02 5.034825205802917480e-02
-1.535259932279586792e-01 -4.995154589414596558e-02 6.505646705627441406e-01 -3.302892744541168213e-01 6.109784245491027832e-01 -2.118565738201141357e-01 -5.997237935662269592e-02 -1.408353149890899658e-01
4.551902711391448975e-01 -2.859401702880859375e-01 2.247572988271713257e-01 -5.361859798431396484e-01 -2.318423241376876831e-02 -4.627472162246704102e-01 -3.729949295520782471e-01 1.386760622262954712e-01
2.385353296995162964e-01 -1.964467465877532959e-01 5.283529758453369141e-01 -2.820040285587310791e-01 -1.752543598413467407e-01 -6.650258898735046387e-01 -1.510778218507766724e-01 -2.236704975366592407e-01
-3.727625012397766113e-01 1.434458196163177490e-01 2.298566699028015137e-01 -1.336467862129211426e-01 4.760293066501617432e-01 -6.418302059173583984e-01 2.190601229667663574e-01 -2.885109186172485352e-01
-4.428439140319824219e-01 -1.312802284955978394e-01 5.145926475524902344e-01 -5.366548895835876465e-01 1.724370568990707397e-01 -3.429304063320159912e-01 -1.249210983514785767e-01 2.662889361381530762e-01
3.748431205749511719e-01 -3.466778993606567383e-01 3.527272343635559082e-01 -5.267619490623474121e-01 1.951145678758621216e-01 -3.373636603355407715e-01 -3.688219189643859863e-01 2.224837690591812134e-01
-3.210732936859130859e-01 -2.093585580587387085e-01 1.058572456240653992e-01 -1.858709901571273804e-01 5.313231945037841797e-01 -4.333555102348327637e-01 -8.458319306373596191e-02 5.745185017585754395e-01
3.891760408878326416e-01 -1.209284365177154541e-01 -1.373081356287002563e-01 -5.234690904617309570e-01 5.683174133300781250e-01 -2.003032714128494263e-01 -3.976568877696990967e-01 -1.407395899295806885e-01
8.092653155326843262e-01 -3.360128104686737061e-01 3.159959316253662109e-01 -1.271072924137115479e-01 1.231430694460868835e-01 -2.965324819087982178e-01 5.305787548422813416e-02 1.013140082359313965e-01
1.844829916954040527e-01 -7.581240534782409668e-01 -8.492857962846755981e-02 -4.192451536655426025e-01 2.751157283782958984e-01 1.215991284698247910e-02 -1.210936978459358215e-01 -3.431243300437927246e-01
-2.082492411136627197e-01 -2.868151292204856873e-02 1.536481827497482300e-01 -3.039565682411193848e-01 1.073013246059417725e-01 -6.386547684669494629e-01 2.345910817384719849e-01 -6.044716835021972656e-01
-2.552615106105804443e-01 -1.202768459916114807e-01 6.131707876920700073e-02 -1.443592607975006104e-01 6.032108664512634277e-01 -6.195482015609741211e-01 -3.784812986850738525e-01 6.945698708295822144e-02
-1.138350665569305420e-01 -3.358143866062164307e-01 3.266080617904663086e-01 -2.939449846744537354e-01 4.257351756095886230e-01 -1.712626814842224121e-01 1.052010357379913330e-01 6.778978109359741211e-01
3.604086041450500488e-01 -2.573261559009552002e-01 -3.513132333755493164e-01 -2.322434484958648682e-01 5.686590075492858887e-01 -4.250981807708740234e-01 -3.216737508773803711e-01 -1.377510577440261841e-01
-2.717548608779907227e-02 -5.221318453550338745e-02 -3.252384364604949951e-01 -4.780846238136291504e-01 4.522366225719451904e-01 -3.832829296588897705e-01 1.500215232372283936e-01 -5.368986725807189941e-01
-1.626165956258773804e-01 -5.991588830947875977e-01 1.217472255229949951e-01 -3.151278495788574219e-01 4.752866625785827637e-01 -2.267879694700241089e-01 -4.049197137355804443e-01 2.432004511356353760e-01
-1.149521674960851669e-02 -5.409241653978824615e-03 2.713575661182403564e-01 -4.153569936752319336e-01 4.674113690853118896e-01 -4.350654780864715576e-01 -4.570284783840179443e-01 3.702053427696228027e-01
6.490585803985595703e-01 -2.828050255775451660e-01 4.551455080509185791e-01 -8.071628212928771973e-02 3.289551138877868652e-01 -8.555034548044204712e-02 9.237393736839294434e-02 4.012588262557983398e-01
3.478021323680877686e-01 -3.507288396358489990e-01 1.768598854541778564e-01 -6.688348650932312012e-01 1.684071570634841919e-01 -2.702307403087615967e-01 -3.910372257232666016e-01 1.520123481750488281e-01
2.102615870535373688e-02 1.309516727924346924e-01 4.157668650150299072e-01 -3.769155442714691162e-01 7.581245899200439453e-01 9.834168106317520142e-02 6.024833023548126221e-02 2.818300426006317139e-01
-6.339415907859802246e-01 -1.704435348510742188e-01 6.562541425228118896e-02 -4.068645536899566650e-01 5.459800958633422852e-01 -2.401094734668731689e-01 1.481371521949768066e-01 1.467316001653671265e-01
2.598404586315155029e-01 -3.919558227062225342e-01 -1.272562742233276367e-01 -7.771160919219255447e-03 2.187679111957550049e-01 -5.858814120292663574e-01 2.324626594781875610e-01 -5.634214878082275391e-01
5.022527575492858887e-01 -2.527929469943046570e-02 -1.988391019403934479e-02 -2.097211778163909912e-01 2.807207703590393066e-01 -5.277135968208312988e-01 4.564225077629089355e-01 3.702938854694366455e-01
4.746491909027099609e-01 -3.634093701839447021e-01 4.028882980346679688e-01 -6.861612945795059204e-02 2.833292782306671143e-01 -2.553021907806396484e-01 6.474331021308898926e-02 5.709362626075744629e-01
2.559518814086914062e-01 -6.999781727790832520e-01 -3.536463156342506409e-02 -7.394702732563018799e-02 3.982947468757629395e-01 -3.267224431037902832e-01 -3.445831239223480225e-01 2.316820770502090454e-01
-2.368912249803543091e-01 -1.170840412378311157e-01 5.150795578956604004e-01 -4.692542552947998047e-01 1.813525259494781494e-01 -4.544785022735595703e-01 -1.903301626443862915e-01 4.110989272594451904e-01
3.267252445220947266e-01 -3.857510089874267578e-01 -2.723767161369323730e-01 -5.719778537750244141e-01 3.028467297554016113e-01 -3.015199899673461914e-01 -3.981680870056152344e-01 4.394187778234481812e-02
-9.121850132942199707e-03 -1.952827163040637970e-02 8.458203673362731934e-01 -1.792968511581420898e-01 2.110253274440765381e-01 -2.791322469711303711e-01 2.666367888450622559e-01 2.417318820953369141e-01
4.783716797828674316e-01 -4.299507737159729004e-01 -1.347150802612304688e-01 -2.057848870754241943e-01 5.992102026939392090e-01 -1.914877593517303467e-01 -2.841515243053436279e-01 2.221370339393615723e-01
-3.251563608646392822e-01 -1.734170168638229370e-01 1.871870756149291992e-01 -6.610600352287292480e-01 5.917558073997497559e-01 1.180500686168670654e-01 1.674792617559432983e-01 6.872967933304607868e-04
4.093143641948699951e-01 -5.526834726333618164e-01 -1.936632096767425537e-01 -5.880409479141235352e-01 1.278675794601440430e-01 -2.374145686626434326e-01 -2.660433351993560791e-01 1.450530160218477249e-02
1.295209974050521851e-01 -4.015393853187561035e-01 2.971426248550415039e-01 -8.241592645645141602e-01 9.398992359638214111e-02 -2.727916091680526733e-02 -1.393042504787445068e-01 -1.596074402332305908e-01
3.828652203083038330e-01 -2.630505859851837158e-01 -1.724932342767715454e-01 -8.070533722639083862e-02 3.524832427501678467e-01 -5.999007225036621094e-01 4.868993759155273438e-01 1.635695546865463257e-01
-7.692076265811920166e-02 -2.864957451820373535e-01 3.521556258201599121e-01 -8.643602728843688965e-01 1.379963606595993042e-01 2.375840209424495697e-02 2.110518701374530792e-02 -1.442845761775970459e-01
3.997407555580139160e-01 -3.966834843158721924e-01 -4.068708121776580811e-01 -3.456810414791107178e-01 4.132771790027618408e-01 -3.725218176841735840e-01 -2.881527841091156006e-01 7.216349989175796509e-02
-3.978659212589263916e-01 -2.090887539088726044e-02 -1.648019850254058838e-01 -3.905242085456848145e-01 5.794625282287597656e-01 -3.641995787620544434e-01 3.371829390525817871e-01 -2.819333374500274658e-01
9.840811043977737427e-02 -4.081550836563110352e-01 -1.145261451601982117e-01 -1.618195623159408569e-01 5.918002724647521973e-01 -4.523281753063201904e-01 -4.787572622299194336e-01 1.966194063425064087e-02
3.122323155403137207e-01 -2.359213829040527344e-01 1.010614261031150818e-01 -6.520919203758239746e-01 3.867565989494323730e-01 -2.683354318141937256e-01 -4.164002537727355957e-01 -1.282228976488113403e-01
3.493026643991470337e-02 -2.976544201374053955e-01 2.060015127062797546e-02 -3.918324783444404602e-02 7.990216612815856934e-01 -2.567993402481079102e-01 -4.458534121513366699e-01 7.109972089529037476e-02
2.086944878101348877e-01 -5.171066522598266602e-01 -2.458313107490539551e-01 -5.780630707740783691e-01 2.910454571247100830e-01 -2.824980318546295166e-01 -3.113976716995239258e-01 1.815939098596572876e-01
5.228703022003173828e-01 -8.399792760610580444e-02 -4.167345538735389709e-02 -8.132600039243698120e-02 3.349058926105499268e-01 -6.598097681999206543e-01 -7.842120528221130371e-02 3.969130814075469971e-01
2.230347692966461182e-01 -6.613221168518066406e-01 -2.338383644819259644e-01 -5.672507882118225098e-01 1.185318604111671448e-01 -2.247584015130996704e-01 -1.872371435165405273e-01 -1.919135153293609619e-01
1.788049042224884033e-01 -3.041530549526214600e-01 7.993887066841125488e-01 -4.177392125129699707e-01 2.125259190797805786e-01 -2.264880575239658356e-02 1.258354038000106812e-01 2.183040231466293335e-02
4.581871330738067627e-01 -4.331731200218200684e-01 2.821042239665985107e-01 -5.834781527519226074e-01 1.178980916738510132e-01 -1.797681599855422974e-01 -1.722856462001800537e-01 3.263389766216278076e-01
1.484923511743545532e-01 -2.252005934715270996e-01 -2.201090008020401001e-02 -4.682211279869079590e-01 1.374359279870986938e-01 -3.258597254753112793e-01 4.347167909145355225e-01 6.272697448730468750e-01
3.677083551883697510e-01 1.509463787078857422e-01 5.844597471877932549e-04 -2.907654345035552979e-01 7.239913344383239746e-01 -7.118405401706695557e-02 3.363956212997436523e-01 3.392169475555419922e-01
2.240009307861328125e-01 -2.522868812084197998e-01 -8.363411575555801392e-02 -3.519192934036254883e-01 5.890388488769531250e-01 -3.982250690460205078e-01 -4.997813701629638672e-01 -1.342394738458096981e-03
1.451059281826019287e-01 1.524236351251602173e-01 8.706429600715637207e-02 -6.868407875299453735e-02 8.958617448806762695e-01 -1.206174418330192566e-01 3.141737878322601318e-01 -1.661073565483093262e-01
-1.175595670938491821e-01 3.177448362112045288e-02 3.390196263790130615e-01 2.519618161022663116e-02 5.101907849311828613e-01 -6.279116272926330566e-01 -3.744819760322570801e-01 -2.734892666339874268e-01
5.457146167755126953e-01 2.889617383480072021e-01 3.136412501335144043e-01 -3.653582632541656494e-01 3.889030814170837402e-01 -1.350778639316558838e-01 4.657745659351348877e-01 2.004003524780273438e-02
-1.668585687875747681e-01 -2.674432396888732910e-01 7.629326581954956055e-01 -3.272982537746429443e-01 4.025055766105651855e-01 -7.736524939537048340e-02 -2.363820001482963562e-02 -2.070915549993515015e-01
-7.429371774196624756e-02 5.609319359064102173e-02 -2.609427645802497864e-02 -1.244668960571289062e-01 4.862579703330993652e-01 -7.875907421112060547e-01 -2.914343774318695068e-01 1.829780191183090210e-01
5.042982697486877441e-01 -5.076959133148193359e-01 -8.248839527368545532e-02 -4.037369191646575928e-01 -2.443131357431411743e-01 -4.695821106433868408e-01 1.554078161716461182e-01 1.173557713627815247e-01
-1.944659203290939331e-01 -6.261508464813232422e-01 3.616187274456024170e-01 -5.207777619361877441e-01 3.604224696755409241e-02 -3.426980078220367432e-01 -2.222232967615127563e-01 -4.067701753228902817e-03
5.482745170593261719e-01 -2.230898886919021606e-01 -1.198585405945777893e-01 -8.551880717277526855e-02 3.462553322315216064e-01 -4.331486225128173828e-01 5.624146461486816406e-01 6.423388421535491943e-02
1.847698837518692017e-01 -6.283507347106933594e-01 -7.448771595954895020e-02 -4.380581974983215332e-01 4.340753555297851562e-01 -6.044488027691841125e-02 -2.664802372455596924e-01 -3.324231803417205811e-01
2.485566139221191406e-01 -5.576264858245849609e-01 5.411807298660278320e-01 -2.717828452587127686e-01 -1.191698163747787476e-01 -2.458798587322235107e-01 2.926746606826782227e-01 3.165645897388458252e-01
3.160324096679687500e-01 -5.043207406997680664e-01 4.480707272887229919e-02 -5.120300054550170898e-01 2.160384953022003174e-01 -3.385719060897827148e-01 -4.679148793220520020e-01 -3.679661452770233154e-02
-3.345885872840881348e-01 -1.519771069288253784e-01 3.902803361415863037e-01 -7.271068692207336426e-01 3.468833267688751221e-01 2.654606103897094727e-02 2.479804158210754395e-01 -3.772613406181335449e-02
6.379455327987670898e-02 -2.460384368896484375e-01 -1.686645001173019409e-01 -1.427960931323468685e-03 7.168245911598205566e-01 -3.757136762142181396e-01 -4.120248854160308838e-01 -2.866755723953247070e-01
1.477152854204177856e-01 -6.643888354301452637e-01 3.993040323257446289e-01 -1.435621380805969238e-01 2.398215234279632568e-01 -3.160194158554077148e-01 -9.597723186016082764e-02 -4.360268712043762207e-01
-2.522247433662414551e-01 -6.878452748060226440e-02 4.966379702091217041e-01 -5.023303627967834473e-01 3.867614865303039551e-01 -2.129407674074172974e-01 -1.276842355728149414e-01 4.705688357353210449e-01
-2.168977707624435425e-01 -2.250413298606872559e-01 -3.300164360553026199e-03 -4.883635416626930237e-02 5.484827756881713867e-01 -6.573908925056457520e-01 -4.045794010162353516e-01 5.687892436981201172e-02
1.704197935760021210e-02 -6.238866448402404785e-01 6.462107300758361816e-01 2.842557802796363831e-02 3.203185796737670898e-01 -1.398181915283203125e-01 9.884420037269592285e-02 -2.452666312456130981e-01
4.390861093997955322e-01 -5.857253670692443848e-01 4.183755081612616777e-04 -3.160798549652099609e-01 3.505717813968658447e-01 -2.412420511245727539e-01 -3.368759155273437500e-01 2.638919949531555176e-01
1.811378449201583862e-01 -5.200482159852981567e-02 -6.841521710157394409e-02 -5.724983811378479004e-01 1.877609640359878540e-02 -4.592832326889038086e-01 3.913412690162658691e-01 5.173083543777465820e-01
-1.290587931871414185e-01 -6.462461352348327637e-01 -3.197748214006423950e-02 -6.692139506340026855e-01 2.055195719003677368e-01 -2.011408209800720215e-01 -1.578044295310974121e-01 -9.613457322120666504e-02
3.027628362178802490e-01 -2.177321612834930420e-01 9.050574898719787598e-02 -7.671150565147399902e-01 3.365303874015808105e-01 -6.326764076948165894e-02 -3.524360060691833496e-01 -1.510100811719894409e-01
1.171795837581157684e-02 -6.670394539833068848e-02 -2.442813515663146973e-01 -3.857695758342742920e-01 2.924269437789916992e-01 -7.083507776260375977e-01 1.932251304388046265e-01 4.028789103031158447e-01
-1.558282077312469482e-01 -1.834708303213119507e-01 -1.191816031932830811e-01 5.172131932340562344e-04 5.493257045745849609e-01 -7.080314755439758301e-01 3.415782153606414795e-01 9.004753082990646362e-02
2.020278275012969971e-01 -3.122484683990478516e-01 4.126513898372650146e-01 -4.833926558494567871e-01 6.032317280769348145e-01 -2.758014947175979614e-02 -1.587786078453063965e-01 2.605308890342712402e-01
2.069905102252960205e-01 -5.418725013732910156e-01 2.556528747081756592e-01 -2.675146423280239105e-02 3.685549497604370117e-01 -5.102887749671936035e-01 -2.385991364717483521e-01 3.798658847808837891e-01
-4.402182698249816895e-01 7.206212729215621948e-02 3.400636017322540283e-01 -4.268655776977539062e-01 3.240160346031188965e-01 -4.668473303318023682e-01 4.189408123493194580e-01 6.865437328815460205e-02
-2.507857680320739746e-01 -2.930707931518554688e-01 1.124188452959060669e-01 -5.399896577000617981e-02 5.907229185104370117e-01 -5.467963814735412598e-01 -4.324987232685089111e-01 -2.582710422575473785e-02
1.519188284873962402e-01 -5.991210341453552246e-01 4.536013603210449219e-01 -4.229373037815093994e-01 -2.869895100593566895e-02 -2.109810262918472290e-01 1.203241571784019470e-01 -4.165691435337066650e-01
-7.062612473964691162e-02 1.031473502516746521e-01 2.082047909498214722e-01 -4.512116611003875732e-01 -5.753789562731981277e-03 -8.214501738548278809e-01 1.310298889875411987e-01 2.131884247064590454e-01
-1.208453625440597534e-01 -5.449396967887878418e-01 5.030975341796875000e-01 -1.941242069005966187e-01 -8.445049822330474854e-02 -4.894562959671020508e-01 4.291575402021408081e-02 -3.861407041549682617e-01
-3.801879882812500000e-01 -1.098184101283550262e-02 1.074583679437637329e-01 -3.577269986271858215e-02 5.146569013595581055e-01 -7.215467095375061035e-01 2.069570720195770264e-01 1.190666332840919495e-01
-1.257671136409044266e-02 3.583061993122100830e-01 9.310828894376754761e-02 -6.320481896400451660e-01 5.364455580711364746e-01 -2.827012538909912109e-01 -2.003952860832214355e-01 -2.354829013347625732e-01
6.727149337530136108e-02 -7.860973477363586426e-01 -1.549490541219711304e-01 -4.032390117645263672e-01 4.596602544188499451e-02 -3.973006904125213623e-01 2.750199753791093826e-03 -1.759158968925476074e-01
-1.373080443590879440e-02 1.050953194499015808e-01 7.310693264007568359e-01 -3.133970797061920166e-01 3.775230050086975098e-01 -3.305349349975585938e-01 1.171973198652267456e-01 3.009555637836456299e-01
-1.323667168617248535e-01 -2.198517769575119019e-01 5.385271906852722168e-01 -5.445176959037780762e-01 2.316993474960327148e-01 -3.282755315303802490e-01 -3.909959793090820312e-01 -1.824993938207626343e-01
5.684882998466491699e-01 -4.735435545444488525e-01 1.655781865119934082e-01 -1.542578786611557007e-01 5.483989119529724121e-01 -2.595454640686511993e-02 -1.108352839946746826e-01 2.960850894451141357e-01
1.116579174995422363e-01 -2.191923260688781738e-01 7.222139835357666016e-01 -4.146313965320587158e-01 2.947614192962646484e-01 -1.588955372571945190e-01 1.658623814582824707e-01 3.260867595672607422e-01
-1.863743364810943604e-01 1.093113720417022705e-01 4.305328428745269775e-01 -3.920981884002685547e-01 7.521901130676269531e-01 3.085574693977832794e-02 2.151516526937484741e-01 -3.440828993916511536e-02
3.623563647270202637e-01 3.524874150753021240e-02 -7.979696989059448242e-02 -1.540648788213729858e-01 6.313167214393615723e-01 -4.812473952770233154e-01 -4.260399043560028076e-01 -1.602566391229629517e-01
2.876371741294860840e-01 -2.280343770980834961e-01 3.580459952354431152e-01 -2.398140728473663330e-01 3.932323753833770752e-01 -5.593156814575195312e-01 -3.030345439910888672e-01 3.467882275581359863e-01
-1.930482536554336548e-01 -3.447884917259216309e-01 -3.461169600486755371e-01 -2.527826428413391113e-01 6.220623254776000977e-01 -3.410092890262603760e-01 3.940490782260894775e-01 -4.041811078786849976e-02
-1.105858236551284790e-01 -2.677218914031982422e-01 -5.121218785643577576e-02 -2.404514551162719727e-01 6.316091418266296387e-01 -5.053669810295104980e-01 -4.017916619777679443e-01 1.997341513633728027e-01
-2.253501564264297485e-01 -3.756436752155423164e-03 1.974207162857055664e-01 -7.357808947563171387e-01 4.867920577526092529e-01 -1.180134564638137817e-01 -6.928968429565429688e-02 -3.363924920558929443e-01
5.028045177459716797e-01 -1.440869271755218506e-01 1.843897104263305664e-01 -6.056368947029113770e-01 3.786009550094604492e-01 -1.342782825231552124e-01 -3.903213888406753540e-02 4.034079909324645996e-01
5.266193747520446777e-01 -1.520174592733383179e-01 2.827410399913787842e-01 -3.191596269607543945e-01 4.480584263801574707e-01 -2.470834851264953613e-01 -2.403218746185302734e-01 4.451921582221984863e-01
5.031446814537048340e-01 -1.652004867792129517e-01 9.319950640201568604e-02 -4.375016987323760986e-01 2.080087512731552124e-01 -6.350698471069335938e-01 -1.693258434534072876e-01 2.102565169334411621e-01
-7.712379842996597290e-02 -2.167540229856967926e-02 5.034103989601135254e-01 -2.973290383815765381e-01 5.280321836471557617e-01 -3.124182224273681641e-01 2.864969968795776367e-01 4.396042823791503906e-01
-1.209783107042312622e-01 -1.481512039899826050e-01 -1.199139133095741272e-01 -6.739900708198547363e-01 4.178323447704315186e-01 -3.151777982711791992e-01 4.324895143508911133e-01 1.838632076978683472e-01
1.747659891843795776e-01 -5.757203698158264160e-01 5.885293483734130859e-01 -2.779113352298736572e-01 3.597675561904907227e-01 -1.682758927345275879e-01 8.925023674964904785e-02 -2.206500321626663208e-01
1.110828518867492676e-01 -5.277149677276611328e-01 2.887448072433471680e-01 -1.037662476301193237e-01 3.619925081729888916e-01 -5.127290487289428711e-01 8.895716071128845215e-02 4.617288708686828613e-01
1.858480721712112427e-01 -1.045529916882514954e-01 -1.027401611208915710e-01 -3.578685224056243896e-01 9.842056035995483398e-02 -7.213503122329711914e-01 9.735166281461715698e-02 5.257313251495361328e-01
-4.215909242630004883e-01 -4.505557417869567871e-01 2.465024143457412720e-01 -2.370630055665969849e-01 5.388236045837402344e-01 -2.184013277292251587e-01 1.428648084402084351e-01 3.792862296104431152e-01
7.631466984748840332e-01 -2.556824386119842529e-01 8.455429971218109131e-02 -4.761979579925537109e-01 2.557696402072906494e-01 -1.501514762639999390e-01 -3.479884238913655281e-03 1.741953790187835693e-01
2.139380387961864471e-02 -2.440752536058425903e-01 6.737641096115112305e-01 -5.703319907188415527e-01 2.035082876682281494e-01 -1.135641038417816162e-01 1.794275045394897461e-01 2.724447846412658691e-01
4.387097060680389404e-01 -2.012792229652404785e-02 -2.235806584358215332e-01 -4.043801724910736084e-01 3.155511021614074707e-01 -4.920186400413513184e-01 2.625308632850646973e-01 4.278313517570495605e-01
3.487265408039093018e-01 1.159406453371047974e-02 5.798894762992858887e-01 -6.168333292007446289e-01 1.187118664383888245e-01 -3.121172785758972168e-01 -1.386901587247848511e-01 -1.753730773925781250e-01
2.653464078903198242e-01 -6.776111125946044922e-01 -5.039988830685615540e-02 -7.664834707975387573e-02 5.108737349510192871e-01 -3.779276907444000244e-01 -2.410341054201126099e-01 1.002798322588205338e-02
8.837648481130599976e-02 -4.958955943584442139e-01 1.323179900646209717e-01 -2.567477524280548096e-01 2.150304168462753296e-01 -6.679216027259826660e-01 -2.285561859607696533e-01 -3.438814282417297363e-01
2.404202967882156372e-01 -6.592242121696472168e-01 -2.313807308673858643e-01 -5.626940131187438965e-01 3.538434207439422607e-01 -1.886524818837642670e-02 -9.056731313467025757e-02 -6.079715117812156677e-02
-1.684541851282119751e-01 5.176348984241485596e-02 1.901881024241447449e-02 -3.995039761066436768e-01 1.405869871377944946e-01 -5.297026634216308594e-01 6.922760605812072754e-01 -1.714143157005310059e-01
1.796064823865890503e-01 1.908528506755828857e-01 2.641545236110687256e-01 -8.531253933906555176e-01 2.375199049711227417e-01 -1.798652410507202148e-01 -2.119430899620056152e-01 5.402033217251300812e-03
3.339877352118492126e-02 -3.813448250293731689e-01 6.992730498313903809e-02 -6.049040555953979492e-01 -1.581758074462413788e-02 -5.797566175460815430e-01 -2.091056108474731445e-01 3.202635347843170166e-01
-2.682360261678695679e-02 -2.437333315610885620e-01 -2.560258209705352783e-01 -3.918924033641815186e-01 4.396049678325653076e-01 -4.148811101913452148e-01 4.924066960811614990e-01 3.360093832015991211e-01
5.607297420501708984e-01 -2.033894360065460205e-01 7.105717435479164124e-03 -2.356498539447784424e-01 7.491016983985900879e-01 -1.239768266677856445e-01 9.028702229261398315e-02 6.291528791189193726e-02
2.864061892032623291e-01 -5.331209301948547363e-01 6.634583473205566406e-01 -3.503291606903076172e-01 2.633320689201354980e-01 3.236738219857215881e-02 1.915184222161769867e-02 -9.378043934702873230e-03
-3.332265019416809082e-01 -4.168289899826049805e-01 1.761948689818382263e-02 -3.256146609783172607e-01 5.276857614517211914e-01 -5.063354372978210449e-01 4.883361980319023132e-02 2.677046060562133789e-01
5.752865597605705261e-02 -2.225730568170547485e-01 4.531596302986145020e-01 -5.067512392997741699e-01 -8.962205797433853149e-02 -1.806705296039581299e-01 4.767487645149230957e-01 -4.658731222152709961e-01
-1.154334023594856262e-01 -1.995312273502349854e-01 1.325254291296005249e-01 -1.754676401615142822e-01 1.016705557703971863e-01 -6.157184839248657227e-01 6.348112225532531738e-01 3.256976306438446045e-01
-4.401015862822532654e-02 -2.055940032005310059e-01 -6.866205483675003052e-02 -3.836724460124969482e-01 4.220725297927856445e-01 -6.025121808052062988e-01 -4.956028759479522705e-01 -1.307169646024703979e-01
3.069207072257995605e-01 2.378668077290058136e-02 1.803680211305618286e-01 -1.799083501100540161e-01 8.926993608474731445e-01 -1.434753686189651489e-01 1.357921063899993896e-01 6.631246954202651978e-02
5.659736990928649902e-01 1.853523589670658112e-02 4.994471967220306396e-01 -2.854557037353515625e-01 2.699600458145141602e-01 -4.315367341041564941e-01 2.800197303295135498e-01 1.043282672762870789e-01
2.076708227396011353e-01 -8.064421415328979492e-01 -7.061785459518432617e-02 -1.237137764692306519e-01 1.456707715988159180e-01 -4.979164302349090576e-01 -4.302211571484804153e-03 1.306629031896591187e-01
3.265370130538940430e-01 7.284224778413772583e-02 2.623845338821411133e-01 -4.782972037792205811e-01 2.226749658584594727e-01 -5.467250943183898926e-01 -3.840064704418182373e-01 -3.074092566967010498e-01
-1.059669032692909241e-01 -5.116748809814453125e-01 -1.987188160419464111e-01 -6.886252164840698242e-01 1.973315775394439697e-01 -3.532699048519134521e-01 2.016424983739852905e-01 9.416479617357254028e-02
1.251990199089050293e-01 -7.665279507637023926e-01 1.287376880645751953e-01 1.632394827902317047e-02 2.712355554103851318e-01 -5.287506580352783203e-01 -1.157693564891815186e-01 1.156356632709503174e-01
1.692654564976692200e-02 1.079791039228439331e-01 -1.556142466142773628e-03 -2.903144359588623047e-01 1.486159861087799072e-01 -8.193615078926086426e-01 2.964715063571929932e-01 -3.499054312705993652e-01
1.392230540513992310e-01 4.204889759421348572e-02 1.501131057739257812e-01 -9.244713187217712402e-01 5.593655630946159363e-02 -2.934932410717010498e-01 -3.506393730640411377e-02 1.056930720806121826e-01
-2.015136927366256714e-01 -5.117619633674621582e-01 1.702003479003906250e-01 -4.817373156547546387e-01 4.911649227142333984e-01 -3.808129131793975830e-01 -2.057105749845504761e-01 -8.873838931322097778e-02
-2.976556681096553802e-02 -3.033242821693420410e-01 3.860131204128265381e-01 -3.534454703330993652e-01 3.934643566608428955e-01 -4.896306097507476807e-01 1.690032929182052612e-01 4.583275914192199707e-01
2.657044529914855957e-01 -2.225755751132965088e-01 -3.017533123493194580e-01 -2.688134908676147461e-01 1.938643157482147217e-01 -7.345981001853942871e-01 1.913664937019348145e-01 3.204789161682128906e-01
4.381645321846008301e-01 -1.823084615170955658e-02 -3.420857340097427368e-02 -2.378338724374771118e-01 1.517232209444046021e-01 -6.708002090454101562e-01 4.853540956974029541e-01 2.034281641244888306e-01
-5.266574025154113770e-01 -5.079111456871032715e-01 1.883447617292404175e-01 -2.172128856182098389e-01 4.252001643180847168e-01 -2.560398280620574951e-01 1.305015534162521362e-01 3.444138765335083008e-01
