# Supplementary material for: Where is your field going? A machine learning approach to study the relative motion of the domains of physics
Source: PLoS One. 2020 Jun 18;15(6):e0233997. doi: 10.1371/journal.pone.0233997 (PMC7302634; doi:10.1371/journal.pone.0233997)
Supplement: S30 Data — (ZIP) [file pone.0233997.s030.zip › 29/Pacs4Run_29_VS_500_embeddings1987-1991ED8.txt]

-3.831141591072082520e-01 2.198785543441772461e-01 2.762696743011474609e-01 5.042477846145629883e-01 4.489991366863250732e-01 -2.841547429561614990e-01 7.510464638471603394e-02 -4.316263794898986816e-01
-1.043453067541122437e-01 4.780620634555816650e-01 5.418689846992492676e-01 -1.502572894096374512e-01 5.092374682426452637e-01 -3.924676477909088135e-01 -6.256882916204631329e-04 1.761119663715362549e-01
1.027055457234382629e-01 2.050308883190155029e-01 2.289860546588897705e-01 -3.375098574906587601e-03 8.252706527709960938e-01 -2.547974288463592529e-01 -2.757733762264251709e-01 2.700437307357788086e-01
-1.512305736541748047e-01 3.323858976364135742e-01 -2.057422883808612823e-02 5.936835408210754395e-01 6.855627298355102539e-01 -5.428062379360198975e-02 1.592125892639160156e-01 1.243945658206939697e-01
4.130640998482704163e-02 2.485610842704772949e-01 4.175246655941009521e-01 4.871926009654998779e-01 2.588484287261962891e-01 -4.280815720558166504e-01 4.608555138111114502e-01 2.493663430213928223e-01
-3.849751949310302734e-01 4.065214991569519043e-01 5.979707241058349609e-01 3.645576909184455872e-02 4.577368199825286865e-01 -1.669035851955413818e-01 1.450625956058502197e-01 2.630842924118041992e-01
1.513673812150955200e-01 7.255228608846664429e-02 -4.760837927460670471e-02 5.902298688888549805e-01 7.020436525344848633e-01 -2.818559408187866211e-01 1.908022612333297729e-01 1.116815656423568726e-01
-4.141099452972412109e-01 3.292152881622314453e-01 -3.304281532764434814e-01 3.191837370395660400e-01 4.614595472812652588e-01 -1.621176600456237793e-01 -2.587428390979766846e-01 4.504380524158477783e-01
-5.588720440864562988e-01 6.162323951721191406e-01 1.559734046459197998e-01 1.397188305854797363e-01 1.614983826875686646e-01 -2.441393584012985229e-01 -6.843050569295883179e-02 -4.167759716510772705e-01
-4.681612551212310791e-01 4.347311854362487793e-01 6.768269836902618408e-02 4.796931445598602295e-01 4.445433616638183594e-01 -6.727422773838043213e-02 3.168792724609375000e-01 -2.336459904909133911e-01
-9.060376882553100586e-01 2.285143360495567322e-02 3.167655766010284424e-01 7.482869178056716919e-02 -7.247521728277206421e-02 -1.444014459848403931e-01 -7.319405674934387207e-02 2.029086053371429443e-01
-5.151299759745597839e-02 5.711962580680847168e-01 2.958652377128601074e-01 6.089417263865470886e-02 2.890273630619049072e-01 -5.088064074516296387e-01 -2.780775539577007294e-02 4.864597916603088379e-01
-3.893938958644866943e-01 3.813731074333190918e-01 1.290268152952194214e-01 -2.268128097057342529e-01 3.735433220863342285e-01 -5.932834148406982422e-01 1.345850527286529541e-01 3.538388609886169434e-01
-2.379395365715026855e-01 4.400230050086975098e-01 -9.539215266704559326e-02 6.816753149032592773e-01 4.768582880496978760e-01 -6.995774060487747192e-02 1.708081364631652832e-01 -1.205002069473266602e-01
4.701098427176475525e-03 8.990887552499771118e-02 1.843304932117462158e-01 -4.530588164925575256e-02 7.169244289398193359e-01 -5.420262217521667480e-01 2.143168300390243530e-01 3.196234405040740967e-01
-4.332146421074867249e-02 1.820067316293716431e-01 2.748198807239532471e-01 3.348326385021209717e-01 5.208739042282104492e-01 -1.089121699333190918e-01 -3.114795386791229248e-01 6.302117705345153809e-01
-4.649708271026611328e-01 4.664969742298126221e-01 8.996885269880294800e-02 8.427516371011734009e-02 5.949250459671020508e-01 -2.463659346103668213e-01 1.201587766408920288e-01 3.491644859313964844e-01
-2.041804790496826172e-01 7.239910960197448730e-01 2.155172079801559448e-01 2.221189672127366066e-03 3.044255077838897705e-01 -3.915461599826812744e-01 -1.132957488298416138e-01 3.589920997619628906e-01
-2.026821076869964600e-01 2.744698524475097656e-01 1.740751713514328003e-01 3.323739171028137207e-01 4.954130947589874268e-01 -1.550768464803695679e-01 -2.272081077098846436e-01 6.493881940841674805e-01
-3.227380216121673584e-01 3.291564583778381348e-01 7.073660492897033691e-01 5.816132947802543640e-02 -8.215029537677764893e-02 -4.275507330894470215e-01 -1.099504977464675903e-01 -2.865473330020904541e-01
-6.481997370719909668e-01 3.904840350151062012e-01 1.445638686418533325e-01 -1.522767245769500732e-01 4.534122347831726074e-01 -3.384271562099456787e-01 1.871047317981719971e-01 1.677753180265426636e-01
-9.869741648435592651e-02 6.239855289459228516e-01 3.858810961246490479e-01 2.348924726247787476e-01 3.538253009319305420e-01 -3.579499125480651855e-01 1.216891855001449585e-01 3.587384521961212158e-01
-3.593537509441375732e-01 7.390084117650985718e-02 4.563652873039245605e-01 -1.478760689496994019e-02 4.396527707576751709e-01 -3.449044227600097656e-01 2.416005134582519531e-01 5.350618362426757812e-01
-5.542201399803161621e-01 5.034009739756584167e-02 7.291718125343322754e-01 -4.200336337089538574e-02 1.738283783197402954e-01 -2.834590077400207520e-01 2.118513584136962891e-01 -3.746766969561576843e-02
-2.222468554973602295e-01 -6.230504438281059265e-02 2.300936728715896606e-01 4.787971079349517822e-02 5.467227697372436523e-01 -4.856974482536315918e-01 3.970611989498138428e-01 4.461207091808319092e-01
1.663407497107982635e-02 4.901238679885864258e-01 -2.713888697326183319e-02 5.001361370086669922e-01 3.505533337593078613e-01 -4.833769798278808594e-01 3.727487921714782715e-01 1.146594285964965820e-01
-9.905626997351646423e-03 3.325410485267639160e-01 -9.259858727455139160e-02 9.973713755607604980e-02 4.134110510349273682e-01 -7.129219770431518555e-01 3.256516456604003906e-01 2.925419807434082031e-01
-8.491370081901550293e-01 2.419141530990600586e-01 1.452689468860626221e-01 3.918868601322174072e-01 1.796409934759140015e-01 9.385906904935836792e-02 -6.290525943040847778e-02 -2.698271349072456360e-02
-3.618096113204956055e-01 2.766595408320426941e-02 6.117327213287353516e-01 6.375812739133834839e-02 3.246705532073974609e-01 -3.018445670604705811e-01 3.546850681304931641e-01 4.095408618450164795e-01
-3.988985121250152588e-01 -2.252210378646850586e-01 3.091960959136486053e-02 5.575864315032958984e-01 -2.103545963764190674e-01 -5.221621990203857422e-01 -3.420002460479736328e-01 2.107847630977630615e-01
-2.587877810001373291e-01 1.005142778158187866e-01 1.379191577434539795e-01 9.486965090036392212e-02 9.348104596138000488e-01 -9.929843991994857788e-02 -1.754986681044101715e-02 1.042352020740509033e-01
-1.911249309778213501e-01 7.513284683227539062e-01 1.153930276632308960e-01 1.917499005794525146e-01 2.134097218513488770e-01 -3.449777960777282715e-01 -1.713109463453292847e-01 3.936906158924102783e-01
-2.856425642967224121e-01 2.362166941165924072e-01 1.262073069810867310e-01 2.765910625457763672e-01 3.479334414005279541e-01 -2.115576416254043579e-01 -6.634131073951721191e-01 -4.052748978137969971e-01
-3.504944741725921631e-01 4.516613483428955078e-01 -2.138912677764892578e-02 3.714046478271484375e-01 2.818005681037902832e-01 -1.379570811986923218e-01 -5.728664398193359375e-01 -3.288418948650360107e-01
7.461217790842056274e-02 2.527849674224853516e-01 4.921154081821441650e-01 3.786653578281402588e-01 4.570865035057067871e-01 -3.922625184059143066e-01 3.971909582614898682e-01 1.562339514493942261e-01
-5.000162720680236816e-01 -4.670802652835845947e-01 -1.685019284486770630e-01 3.690628409385681152e-01 1.575389206409454346e-01 -5.298334360122680664e-01 -2.400087565183639526e-01 -6.382253766059875488e-02
-3.007432520389556885e-01 6.497412919998168945e-01 2.015382349491119385e-01 2.008613049983978271e-01 -2.265526801347732544e-01 -4.924726784229278564e-01 -2.446513026952743530e-01 2.296020388603210449e-01
-4.806731343269348145e-01 -1.614360511302947998e-01 -3.904167935252189636e-02 2.525522410869598389e-01 -1.252496838569641113e-01 -7.566443681716918945e-01 -2.947939336299896240e-01 4.983116313815116882e-02
-4.927379190921783447e-01 1.175933852791786194e-01 -5.318156629800796509e-02 4.171009659767150879e-01 4.017335176467895508e-01 6.619849801063537598e-02 -6.315351724624633789e-01 -4.439645260572433472e-02
-1.690129637718200684e-01 5.244790315628051758e-01 -9.184338897466659546e-02 6.776921153068542480e-01 4.699557721614837646e-01 -3.890525549650192261e-02 -7.926035672426223755e-02 -6.263344548642635345e-04
-1.683701202273368835e-02 9.090669453144073486e-02 8.027935773134231567e-02 -6.970415264368057251e-02 9.104561805725097656e-01 -3.286608159542083740e-01 -1.756202727556228638e-01 1.111671254038810730e-01
-5.692533850669860840e-01 6.608427166938781738e-01 -6.284796632826328278e-03 2.526153922080993652e-01 2.782402932643890381e-01 7.829543203115463257e-03 -3.110249936580657959e-01 3.417696058750152588e-02
2.508545517921447754e-01 4.521184265613555908e-01 2.804832756519317627e-01 9.510684758424758911e-02 3.093245327472686768e-01 -6.527829170227050781e-01 -5.129857361316680908e-02 3.471400141716003418e-01
-6.146422401070594788e-02 2.964714169502258301e-01 4.639367461204528809e-01 4.946610927581787109e-01 -2.884754240512847900e-01 -6.011446118354797363e-01 5.388866364955902100e-02 -3.005046769976615906e-02
1.949846930801868439e-02 6.152501106262207031e-01 2.047343403100967407e-01 9.912553429603576660e-02 2.771794497966766357e-01 -5.250494480133056641e-01 -6.223800033330917358e-02 4.614827036857604980e-01
-3.108951747417449951e-01 -4.350400269031524658e-01 -9.284846484661102295e-02 3.228587806224822998e-01 1.649649590253829956e-01 -7.217612862586975098e-01 -1.369165927171707153e-01 -1.852749884128570557e-01
5.045116320252418518e-02 4.334034323692321777e-01 6.448622345924377441e-01 2.588542997837066650e-01 6.523974239826202393e-02 -4.679942131042480469e-01 1.802743822336196899e-01 2.664388716220855713e-01
-1.127701252698898315e-01 4.475962817668914795e-01 1.782669872045516968e-01 1.762991100549697876e-01 7.828289866447448730e-01 -6.865547597408294678e-02 -2.794995903968811035e-01 1.685977131128311157e-01
-3.000635206699371338e-01 3.095731735229492188e-01 -5.560244433581829071e-03 5.069099068641662598e-01 5.593727231025695801e-01 -2.306525036692619324e-02 -2.071068733930587769e-01 4.481234252452850342e-01
-4.008451402187347412e-01 1.139319613575935364e-01 5.276026129722595215e-01 -1.640828549861907959e-01 3.198089003562927246e-01 -4.767494499683380127e-01 2.294474393129348755e-01 3.726137280464172363e-01
-6.159441471099853516e-01 4.171996414661407471e-01 1.582794189453125000e-01 -1.015975102782249451e-01 5.359616875648498535e-01 -2.448042929172515869e-01 1.685906201601028442e-01 1.886157840490341187e-01
3.303179284557700157e-03 4.776376783847808838e-01 3.412764668464660645e-01 2.632345259189605713e-01 5.482789874076843262e-01 -3.999123275279998779e-01 3.292746543884277344e-01 1.308736950159072876e-01
1.378696877509355545e-02 3.931285440921783447e-01 5.390058755874633789e-01 5.730795860290527344e-01 2.455016523599624634e-01 -2.344139069318771362e-01 3.211708068847656250e-01 8.911070972681045532e-02
4.005580395460128784e-02 1.032042354345321655e-01 1.668220758438110352e-02 1.928915828466415405e-02 4.362052977085113525e-01 -6.287455558776855469e-01 -5.434097051620483398e-01 -3.258894383907318115e-01
-4.932163059711456299e-01 3.877279758453369141e-01 1.850191056728363037e-01 -1.585645675659179688e-01 5.388696193695068359e-01 -3.918155729770660400e-01 2.435257285833358765e-01 2.093446850776672363e-01
-4.180501699447631836e-01 1.131540462374687195e-01 3.977196514606475830e-01 -2.446049898862838745e-01 3.381448984146118164e-01 -5.512108206748962402e-01 2.048637717962265015e-01 3.664334714412689209e-01
6.295131146907806396e-02 8.700850605964660645e-02 -9.472710639238357544e-02 5.050056576728820801e-01 3.741382658481597900e-01 -4.406991302967071533e-01 -5.400840044021606445e-01 -3.139696121215820312e-01
-2.134403437376022339e-01 5.413666963577270508e-01 1.562410444021224976e-01 1.349464207887649536e-01 6.542583703994750977e-01 -6.660858541727066040e-02 -3.503750562667846680e-01 2.519722580909729004e-01
-3.019883334636688232e-01 5.558005571365356445e-01 1.122588515281677246e-01 6.300224363803863525e-02 5.608376264572143555e-01 -2.554999589920043945e-01 -1.014894321560859680e-01 4.395432174205780029e-01
3.352964669466018677e-02 1.662255674600601196e-01 2.548721805214881897e-02 1.309913694858551025e-01 3.563526868820190430e-01 -5.595169663429260254e-01 -7.059980630874633789e-01 -1.222977712750434875e-01
-3.562253117561340332e-01 3.210341930389404297e-01 -5.402440577745437622e-02 7.283251732587814331e-02 8.437497615814208984e-01 -1.087250113487243652e-01 1.228052452206611633e-01 -1.516625285148620605e-01
-8.257950097322463989e-02 -7.918846607208251953e-02 5.352069437503814697e-02 4.836089611053466797e-01 3.101618587970733643e-01 -4.431018233299255371e-01 -4.592207372188568115e-01 -4.967336356639862061e-01
-2.099918574094772339e-01 3.838533163070678711e-01 5.719796419143676758e-01 -7.385826110839843750e-02 5.926491618156433105e-01 -2.715387046337127686e-01 8.015976846218109131e-02 2.110747098922729492e-01
-1.008379161357879639e-01 -1.300931125879287720e-01 -7.666860520839691162e-02 6.225587725639343262e-01 -6.008088588714599609e-02 -7.256469130516052246e-01 -1.181875169277191162e-01 -1.879054456949234009e-01
-4.202200472354888916e-01 -1.292492896318435669e-01 -5.072529613971710205e-02 2.887133955955505371e-01 -1.870324462652206421e-01 -7.205130457878112793e-01 -3.184956312179565430e-01 2.553854286670684814e-01
-1.950637400150299072e-01 4.102327525615692139e-01 5.837823823094367981e-02 1.061395704746246338e-01 4.124075472354888916e-01 -3.146350681781768799e-01 -3.262988030910491943e-01 6.351687908172607422e-01
-6.180640459060668945e-01 3.629209399223327637e-01 -6.354434788227081299e-02 4.698940515518188477e-01 3.410836458206176758e-01 -9.416744858026504517e-02 2.296967208385467529e-01 -2.889304161071777344e-01
-4.905174672603607178e-01 3.023549020290374756e-01 -9.198323637247085571e-02 7.293938398361206055e-01 2.932019531726837158e-01 -8.788609504699707031e-02 1.763243526220321655e-01 -5.211662501096725464e-02
-2.471031248569488525e-01 3.005945086479187012e-01 3.162271976470947266e-01 -7.549236714839935303e-02 2.488752007484436035e-01 -4.915478229522705078e-01 -7.154783606529235840e-02 6.589438915252685547e-01
2.918648421764373779e-01 1.909085661172866821e-01 2.576531469821929932e-01 3.667778372764587402e-01 5.016222000122070312e-01 -5.322495102882385254e-01 2.579619884490966797e-01 2.756791412830352783e-01
1.372645348310470581e-01 2.679841816425323486e-01 4.370588362216949463e-01 6.620450019836425781e-01 3.097047805786132812e-01 -2.717674672603607178e-01 3.248158693313598633e-01 6.884226202964782715e-02
-2.593872249126434326e-01 2.818056941032409668e-01 -1.463152468204498291e-01 2.001920789480209351e-01 4.653545618057250977e-01 -5.632529854774475098e-01 5.036475658416748047e-01 6.594780087471008301e-02
-2.139298319816589355e-01 8.625457435846328735e-02 6.940634846687316895e-01 5.892154574394226074e-01 -1.204673349857330322e-01 -1.160834059119224548e-01 -2.035801559686660767e-01 2.201423496007919312e-01
-3.288366496562957764e-01 3.324249088764190674e-01 6.980201005935668945e-01 1.954063773155212402e-01 -1.874901950359344482e-01 -3.785473406314849854e-01 -2.765803635120391846e-01 3.157824277877807617e-02
-1.580400168895721436e-01 1.950549334287643433e-01 5.776903629302978516e-01 4.600316584110260010e-01 -3.040580749511718750e-01 -5.434226393699645996e-01 -4.189528152346611023e-02 4.590170457959175110e-02
-5.276391506195068359e-01 4.697677195072174072e-01 3.632938861846923828e-01 -8.696859329938888550e-02 5.137240886688232422e-01 -2.410699129104614258e-01 1.206120252609252930e-01 1.574634164571762085e-01
-4.990545511245727539e-01 8.369284123182296753e-02 -2.293909043073654175e-01 1.529416441917419434e-01 5.728369355201721191e-01 -2.077726125717163086e-01 -4.941511750221252441e-01 -2.289798706769943237e-01
-4.233547151088714600e-01 1.283693611621856689e-01 1.655957549810409546e-01 -2.165526002645492554e-01 2.710865736007690430e-01 -6.623035669326782227e-01 2.783085107803344727e-01 3.746804594993591309e-01
-1.639834791421890259e-01 -3.249006271362304688e-01 3.230652213096618652e-01 5.772775411605834961e-01 2.727489769458770752e-01 -1.762751340866088867e-01 4.099878966808319092e-01 3.954411149024963379e-01
7.864417135715484619e-02 2.295171171426773071e-01 8.141944557428359985e-02 -1.395350322127342224e-02 3.398937880992889404e-01 -8.181568980216979980e-01 3.571538627147674561e-01 1.478032767772674561e-01
-4.133407771587371826e-01 -3.952412009239196777e-01 5.484547615051269531e-01 5.162952542304992676e-01 1.391650736331939697e-01 -3.715268522500991821e-02 -1.936471611261367798e-01 2.175407707691192627e-01
2.455854415893554688e-01 3.291296064853668213e-01 6.127718836069107056e-02 4.329839348793029785e-01 2.819895148277282715e-01 -6.330439448356628418e-01 2.366929054260253906e-01 3.222503364086151123e-01
-2.102374583482742310e-01 -9.176141023635864258e-02 3.905809521675109863e-01 6.785243153572082520e-01 5.064175724983215332e-01 6.626521050930023193e-02 6.448410451412200928e-02 -2.634830176830291748e-01
-1.333924680948257446e-01 1.402763724327087402e-01 5.221607536077499390e-02 8.280053138732910156e-01 1.183595731854438782e-01 -2.609585523605346680e-01 2.446075677871704102e-01 3.636872470378875732e-01
-4.625550806522369385e-01 2.189827859401702881e-01 1.706983745098114014e-01 -1.702255904674530029e-01 5.281006693840026855e-01 -4.473763108253479004e-01 1.863278299570083618e-01 4.077017009258270264e-01
-5.897236615419387817e-02 1.705891340970993042e-01 5.282056704163551331e-02 3.127190768718719482e-01 6.899420022964477539e-01 -2.906739711761474609e-01 4.263446107506752014e-02 5.518236756324768066e-01
-6.716824173927307129e-01 3.282771110534667969e-01 1.157252304255962372e-02 4.770202636718750000e-01 3.100089132785797119e-01 -5.551129579544067383e-02 3.341910243034362793e-01 5.023714527487754822e-02
1.005832329392433167e-01 1.609663367271423340e-01 2.951561510562896729e-01 7.342058420181274414e-01 4.830658733844757080e-01 -1.245524063706398010e-01 2.435453534126281738e-01 -1.720974594354629517e-01
-8.413628488779067993e-02 -3.783331811428070068e-02 2.047794908285140991e-01 3.614975512027740479e-01 4.615954682230949402e-02 -6.709449291229248047e-01 -3.669949173927307129e-01 -4.815510213375091553e-01
-4.731808602809906006e-01 -1.282771825790405273e-01 7.845382094383239746e-01 1.425657272338867188e-01 1.073349639773368835e-01 -2.334575057029724121e-01 1.143838167190551758e-01 -2.114542126655578613e-01
-1.069906279444694519e-01 1.514759510755538940e-01 -2.577395141124725342e-01 2.298258543014526367e-01 6.237003207206726074e-01 -5.315018296241760254e-01 4.178588986396789551e-01 1.600604318082332611e-02
-3.375460207462310791e-01 2.609262466430664062e-01 5.786393284797668457e-01 1.733102053403854370e-01 -2.493889480829238892e-01 -4.687161445617675781e-01 -3.623443245887756348e-01 1.998432427644729614e-01
-3.381896764039993286e-02 1.069545522332191467e-01 -1.408897992223501205e-02 2.640878260135650635e-01 5.355397462844848633e-01 -5.700137019157409668e-01 4.052478969097137451e-01 3.762073218822479248e-01
-3.965059220790863037e-01 4.477648809552192688e-02 -2.327428758144378662e-01 3.040027022361755371e-01 -1.227499395608901978e-01 -7.143270373344421387e-01 -3.311374783515930176e-01 2.433280497789382935e-01
-3.596113026142120361e-01 1.627770662307739258e-01 -2.499658986926078796e-02 -1.301209535449743271e-02 3.845089077949523926e-01 -5.301407575607299805e-01 1.237666755914688110e-01 6.318027973175048828e-01
-1.289793550968170166e-01 -1.652286201715469360e-01 -1.931375637650489807e-02 4.530203342437744141e-01 2.975196242332458496e-01 -3.731959760189056396e-01 -7.226861119270324707e-01 -1.987521350383758545e-02
-3.979542292654514313e-03 5.218077301979064941e-01 2.776097059249877930e-01 5.041976645588874817e-02 4.263414442539215088e-01 -2.859977483749389648e-01 -4.442673921585083008e-01 4.326158463954925537e-01
-1.652701199054718018e-01 -4.417094402015209198e-03 7.615441828966140747e-02 -2.582086622714996338e-01 3.048836886882781982e-01 -7.305101752281188965e-01 -5.014314651489257812e-01 -1.488706916570663452e-01
-2.572210729122161865e-01 -7.862271368503570557e-02 9.219279140233993530e-02 6.733335256576538086e-01 2.741031348705291748e-01 -2.786141335964202881e-01 5.342829823493957520e-01 1.660173386335372925e-01
-4.155619740486145020e-01 -3.219081759452819824e-01 8.855637907981872559e-02 3.404106199741363525e-01 9.445384144783020020e-02 -6.085718870162963867e-01 -3.310557901859283447e-01 -3.332906067371368408e-01
-1.678475290536880493e-01 -2.380776107311248779e-01 3.061932325363159180e-01 1.779710352420806885e-01 4.541131258010864258e-01 -3.994975388050079346e-01 -5.203745961189270020e-01 -3.912945687770843506e-01
6.418856978416442871e-02 1.428053528070449829e-01 3.694179952144622803e-01 2.557961642742156982e-01 6.466434597969055176e-01 -3.839868903160095215e-01 3.557775616645812988e-01 2.853313088417053223e-01
-3.330646157264709473e-01 -2.679156661033630371e-01 1.241540014743804932e-01 1.320645809173583984e-01 4.238884896039962769e-02 -7.618994116783142090e-01 -3.677990734577178955e-01 -2.585924565792083740e-01
-2.691695094108581543e-01 -2.001181542873382568e-01 2.720594704151153564e-01 6.535007357597351074e-01 3.517973423004150391e-01 -1.132230535149574280e-01 1.737070679664611816e-01 -4.686854779720306396e-01
2.635060437023639679e-02 3.168537318706512451e-01 -1.720744669437408447e-01 5.629250407218933105e-01 4.495220184326171875e-01 -4.681715667247772217e-01 3.313407599925994873e-01 1.461986601352691650e-01
1.269660294055938721e-01 1.457762531936168671e-02 1.093104854226112366e-01 3.335584402084350586e-01 3.627207577228546143e-01 -5.493633747100830078e-01 1.391787081956863403e-01 6.385295987129211426e-01
-3.260257467627525330e-02 1.821479201316833496e-01 5.221550464630126953e-01 3.111833930015563965e-01 -2.096790075302124023e-01 -6.810028553009033203e-01 1.066917926073074341e-01 -2.777857482433319092e-01
-2.713104188442230225e-01 2.488882541656494141e-01 7.724071294069290161e-02 1.198199167847633362e-01 9.136039018630981445e-01 -1.084882020950317383e-02 -1.665788143873214722e-02 -9.515943378210067749e-02
-1.334532648324966431e-01 6.285011172294616699e-01 1.383667588233947754e-01 4.164379835128784180e-01 -1.479947119951248169e-01 -5.293745398521423340e-01 1.418307870626449585e-01 2.689887285232543945e-01
-2.090843953192234039e-02 2.149804979562759399e-01 -1.065148413181304932e-01 2.411288917064666748e-01 3.372908234596252441e-01 -5.517890453338623047e-01 -3.778562322258949280e-02 6.813175678253173828e-01
-4.320132434368133545e-01 -1.639005541801452637e-01 4.205499589443206787e-01 4.532067179679870605e-01 5.367700457572937012e-01 4.424075409770011902e-02 2.019851356744766235e-01 -2.708604633808135986e-01
-5.029408931732177734e-01 2.077319175004959106e-01 -2.122657597064971924e-01 1.735331565141677856e-01 4.588983356952667236e-01 -3.100370168685913086e-01 -4.686297476291656494e-01 -3.200047314167022705e-01
-1.448663920164108276e-01 -5.822381377220153809e-02 2.514245510101318359e-01 3.391793370246887207e-01 2.120566070079803467e-01 -4.616132974624633789e-01 -6.693783998489379883e-01 -3.020668923854827881e-01
-5.263814330101013184e-01 6.303986310958862305e-01 -4.852049052715301514e-03 2.989197373390197754e-01 -2.208510041236877441e-01 -3.868391811847686768e-01 -1.785379052162170410e-01 7.647171616554260254e-02
-2.277851402759552002e-01 -1.721464246511459351e-01 2.244251072406768799e-01 5.621086955070495605e-01 -1.123762279748916626e-01 -6.260882616043090820e-01 -1.856842786073684692e-01 -3.362338542938232422e-01
2.100673466920852661e-01 4.869068562984466553e-01 4.066154956817626953e-01 4.306427240371704102e-01 3.830069005489349365e-01 -4.076544344425201416e-01 2.336174696683883667e-01 2.346844971179962158e-02
2.175198495388031006e-01 2.440294027328491211e-01 -4.448328539729118347e-02 5.449101328849792480e-01 4.712538421154022217e-01 -4.768483042716979980e-01 1.088317856192588806e-01 3.645820319652557373e-01
1.381662786006927490e-01 4.159909188747406006e-01 1.508205085992813110e-01 6.876940131187438965e-01 4.923604130744934082e-01 -4.078266769647598267e-02 -2.568866312503814697e-01 4.603197798132896423e-02
1.467580907046794891e-02 1.001288518309593201e-01 2.403424084186553955e-01 3.411200642585754395e-01 5.581291317939758301e-01 -9.175663441419601440e-02 -3.835649490356445312e-01 5.904082655906677246e-01
-3.858160972595214844e-01 7.065450549125671387e-01 1.850874572992324829e-01 1.057749614119529724e-01 -1.488826721906661987e-01 -4.952726662158966064e-01 -1.961010843515396118e-01 2.403783425688743591e-02
-5.513154864311218262e-01 1.064178198575973511e-01 4.854544699192047119e-01 -1.635939776897430420e-01 3.952837586402893066e-01 -3.381978571414947510e-01 2.901415824890136719e-01 2.597851753234863281e-01
-2.147338688373565674e-01 9.794637560844421387e-02 4.609284996986389160e-01 2.963843643665313721e-01 4.436626136302947998e-01 -5.694779008626937866e-02 -1.091153919696807861e-01 6.572757959365844727e-01
-3.207027316093444824e-01 -4.012967050075531006e-01 7.861240953207015991e-02 2.170919626951217651e-01 1.415587812662124634e-01 -7.119833230972290039e-01 -2.470279932022094727e-01 -3.079284131526947021e-01
-3.247180879116058350e-01 6.120516657829284668e-01 2.022373825311660767e-01 -1.036060899496078491e-01 3.086476325988769531e-01 -4.608939290046691895e-01 -5.193546041846275330e-02 3.974077701568603516e-01
-3.003711700439453125e-01 4.312781691551208496e-01 7.171483337879180908e-02 5.573368072509765625e-01 1.178908422589302063e-01 -3.824174702167510986e-01 4.819203019142150879e-01 -1.249813735485076904e-01
-1.596449166536331177e-01 -3.775810822844505310e-02 8.129798173904418945e-01 4.569142460823059082e-01 8.987493813037872314e-02 -1.026522591710090637e-01 -2.911172509193420410e-01 -4.091061651706695557e-03
-5.218408703804016113e-01 2.196433208882808685e-02 -2.714949846267700195e-01 -5.129551887512207031e-02 5.571120381355285645e-01 -4.007466137409210205e-01 -2.524176239967346191e-01 -3.408409357070922852e-01
-1.454943716526031494e-01 -2.265261411666870117e-01 7.387507706880569458e-02 4.391253292560577393e-01 -3.623425262048840523e-03 -7.599878907203674316e-01 -1.842698901891708374e-01 -3.430433273315429688e-01
-4.178673624992370605e-01 2.599197924137115479e-01 4.952035546302795410e-01 1.475145965814590454e-01 -2.206089943647384644e-01 -5.983699560165405273e-01 2.578734457492828369e-01 -1.327688544988632202e-01
-2.019559890031814575e-01 -1.465225964784622192e-01 7.737636566162109375e-01 4.825384318828582764e-01 4.989908542484045029e-03 -1.398247033357620239e-01 -2.433078736066818237e-01 1.655805110931396484e-01
-2.740834653377532959e-01 -2.801846861839294434e-01 1.260075718164443970e-01 1.985661983489990234e-01 -2.319285087287425995e-02 -6.545118689537048340e-01 -5.651762485504150391e-01 2.066894024610519409e-01
-4.951382577419281006e-01 -1.484272070229053497e-03 -2.165706455707550049e-01 1.172331497073173523e-01 4.887655675411224365e-01 -2.880806028842926025e-01 -6.100736856460571289e-01 1.083083637058734894e-02
-1.820575296878814697e-01 4.847094416618347168e-01 2.433236241340637207e-01 9.812405705451965332e-02 8.892301470041275024e-02 -4.422546029090881348e-01 -5.602602958679199219e-01 -3.816924393177032471e-01
-2.077043503522872925e-01 -6.385663896799087524e-02 -1.083198264241218567e-01 3.629594743251800537e-01 -7.662348449230194092e-02 -8.396289944648742676e-01 -3.122878968715667725e-01 -3.060659766197204590e-02
2.929817512631416321e-02 3.865968585014343262e-01 2.586488425731658936e-01 9.963241964578628540e-02 -1.407042294740676880e-01 -7.677923440933227539e-01 -3.306885063648223877e-01 -2.328112572431564331e-01
-4.190833568572998047e-01 4.805216193199157715e-01 3.994569182395935059e-01 2.783181369304656982e-01 -3.187060356140136719e-01 -4.835782349109649658e-01 -1.408334523439407349e-01 3.443562611937522888e-02
-7.311903685331344604e-02 -1.256073713302612305e-01 2.346942573785781860e-02 7.446361333131790161e-02 7.141960263252258301e-01 -5.203743577003479004e-01 3.317284584045410156e-01 2.861321568489074707e-01
-6.567977070808410645e-01 3.936625123023986816e-01 -5.108314752578735352e-02 6.216875463724136353e-02 3.504053652286529541e-01 -1.857953071594238281e-01 -2.667396664619445801e-01 -4.227508008480072021e-01
-9.116749465465545654e-02 3.691170737147331238e-02 1.018144488334655762e-01 8.208708167076110840e-01 1.678265631198883057e-01 -2.991718649864196777e-01 2.613374292850494385e-01 3.466471433639526367e-01
-8.952528983354568481e-02 5.617456436157226562e-01 5.975009202957153320e-01 5.876607075333595276e-02 3.177845180034637451e-01 -4.281761944293975830e-01 1.755333244800567627e-01 2.885107137262821198e-02
-2.384856343269348145e-01 2.525737881660461426e-01 3.756063580513000488e-01 2.022203952074050903e-01 -1.817981004714965820e-01 -7.092549800872802734e-01 3.900668025016784668e-01 9.545995295047760010e-02
-4.766365289688110352e-01 3.589999079704284668e-01 -2.539758980274200439e-01 8.825244731269776821e-04 4.297481179237365723e-01 -4.446841180324554443e-01 -2.568736076354980469e-01 -3.619681000709533691e-01
-3.696098625659942627e-01 4.800587594509124756e-01 3.801527023315429688e-01 -1.207843199372291565e-01 -1.044060662388801575e-01 -5.917505621910095215e-01 -3.258304595947265625e-01 -8.119351416826248169e-02
-1.651040017604827881e-01 2.335561439394950867e-02 3.882215917110443115e-01 -1.334478557109832764e-01 4.045066833496093750e-01 -5.798064470291137695e-01 1.268896758556365967e-01 5.364406704902648926e-01
-5.378514528274536133e-01 3.562922775745391846e-01 4.719679057598114014e-01 2.469567507505416870e-01 -2.606379687786102295e-01 -4.167892336845397949e-01 -2.406752109527587891e-01 2.145776338875293732e-02
-5.395827889442443848e-01 1.470540277659893036e-02 -2.379950881004333496e-01 3.415332734584808350e-01 -1.314534395933151245e-01 -5.997314453125000000e-01 -2.831360101699829102e-01 2.796851694583892822e-01
-1.017596274614334106e-01 1.486169099807739258e-01 -1.362391859292984009e-01 2.439574450254440308e-01 7.286278009414672852e-01 -3.066905438899993896e-01 2.111922763288021088e-02 5.138854980468750000e-01
-3.178539574146270752e-01 6.638182401657104492e-01 -1.113137602806091309e-01 5.956050157546997070e-01 2.150656878948211670e-01 -1.361771523952484131e-01 -8.037141710519790649e-02 -1.411417275667190552e-01
-1.496630758047103882e-01 -1.677310168743133545e-01 2.119524031877517700e-01 3.609741628170013428e-01 2.048379480838775635e-01 -5.398297309875488281e-01 -5.122424364089965820e-01 -4.224618077278137207e-01
-2.556371688842773438e-01 -1.873400807380676270e-01 -1.392166316509246826e-01 5.045982599258422852e-01 -1.204868406057357788e-01 -7.573336958885192871e-01 -1.878715902566909790e-01 4.674969986081123352e-02
-6.485303640365600586e-01 3.069956004619598389e-01 2.314797192811965942e-01 5.084370374679565430e-01 2.335441112518310547e-01 2.882900461554527283e-02 3.634962067008018494e-02 -3.411390185356140137e-01
4.731873050332069397e-03 9.236790984869003296e-02 -1.142340749502182007e-01 5.442407131195068359e-01 4.313606023788452148e-01 -3.952706158161163330e-01 3.850121200084686279e-01 -4.377823472023010254e-01
-1.012229993939399719e-01 2.543558478355407715e-01 2.997304797172546387e-01 -2.680072933435440063e-02 8.908074498176574707e-01 -1.906160712242126465e-01 -6.495942175388336182e-02 2.021374367177486420e-02
-3.816432952880859375e-01 -3.635959923267364502e-01 -9.499289840459823608e-02 2.315021008253097534e-01 -3.660546615719795227e-03 -8.012777566909790039e-01 -1.314412057399749756e-01 -1.390039362013339996e-02
-2.235881835222244263e-01 -1.061561983078718185e-02 6.510794162750244141e-01 5.922768115997314453e-01 6.729207187891006470e-02 2.425599098205566406e-02 -3.947187066078186035e-01 1.194986701011657715e-01
1.825125073082745075e-03 1.497174501419067383e-01 -3.637454658746719360e-02 2.765500545501708984e-01 5.366099476814270020e-01 -6.161349415779113770e-01 3.888568878173828125e-01 2.845982611179351807e-01
-6.822198033332824707e-01 -2.299785614013671875e-01 2.588102519512176514e-01 7.468021661043167114e-02 3.201957046985626221e-01 -2.793051898479461670e-01 3.675753772258758545e-01 3.057414889335632324e-01
-1.787450611591339111e-01 -2.547197043895721436e-01 1.337827295064926147e-01 4.709891676902770996e-01 1.497561037540435791e-01 -4.958360195159912109e-01 -5.950345993041992188e-01 -2.027144879102706909e-01
-2.393263131380081177e-01 -3.008866906166076660e-01 6.184940785169601440e-02 3.653100132942199707e-01 5.957055687904357910e-01 -2.174030095338821411e-01 3.126342594623565674e-01 4.637283086776733398e-01
-2.023013681173324585e-01 3.151646256446838379e-02 7.290787696838378906e-01 4.877762496471405029e-01 -1.366663575172424316e-01 -1.657863259315490723e-01 -3.468365669250488281e-01 1.487980782985687256e-01
-1.397528052330017090e-01 2.900374829769134521e-01 3.365846872329711914e-01 4.136019349098205566e-01 -1.539537608623504639e-01 -5.773276686668395996e-01 1.202479898929595947e-01 -4.904318749904632568e-01
-3.342550396919250488e-01 3.976880013942718506e-02 -3.474562168121337891e-01 2.166870087385177612e-01 3.706646859645843506e-01 -5.367445349693298340e-01 -5.343301892280578613e-01 -8.953964710235595703e-02
-1.045455634593963623e-01 2.042007595300674438e-01 -2.700457582250237465e-03 1.550429165363311768e-01 6.910853385925292969e-01 -4.862598180770874023e-01 4.115408360958099365e-01 1.997828930616378784e-01
-4.089358076453208923e-02 -7.908198237419128418e-02 3.470697104930877686e-01 3.329125642776489258e-01 3.170935809612274170e-01 -3.499816954135894775e-01 -7.201338410377502441e-01 -1.384104341268539429e-01
-2.825730144977569580e-01 8.200185745954513550e-02 -3.493145853281021118e-02 5.712517499923706055e-01 4.500574171543121338e-01 -3.281380832195281982e-01 4.491348862648010254e-01 2.719024717807769775e-01
-4.655499160289764404e-01 -8.116769604384899139e-03 -2.483415901660919189e-01 4.787526428699493408e-01 8.390777558088302612e-02 -4.732061624526977539e-01 -4.939782619476318359e-01 -1.316841542720794678e-01
-3.061899244785308838e-01 -4.222459197044372559e-01 1.115923374891281128e-01 2.052611708641052246e-01 6.529134511947631836e-02 -7.516307830810546875e-01 -2.202407568693161011e-01 -2.359097450971603394e-01
-4.236726760864257812e-01 9.650909900665283203e-02 4.722291603684425354e-02 6.166283488273620605e-01 1.165052205324172974e-01 -2.518289387226104736e-01 4.096748232841491699e-01 4.288382530212402344e-01
-6.139271259307861328e-01 -6.232371181249618530e-02 7.453559637069702148e-01 7.006612420082092285e-02 3.612620383501052856e-02 -1.985299438238143921e-01 -3.200995922088623047e-02 -1.303860098123550415e-01
-2.741698026657104492e-01 -6.882142275571823120e-02 -1.960901170969009399e-01 2.943431735038757324e-01 -1.144501380622386932e-02 -8.332808613777160645e-01 -3.146193027496337891e-01 3.914020583033561707e-02
-3.415499925613403320e-01 -9.920190274715423584e-02 2.117653340101242065e-01 3.236713707447052002e-01 -1.361015886068344116e-01 -7.076250910758972168e-01 -2.649454474449157715e-01 -3.666634857654571533e-01
-2.693342566490173340e-01 -8.423422276973724365e-02 -1.552371382713317871e-01 3.015106916427612305e-01 -5.020529031753540039e-02 -8.379272818565368652e-01 -3.172917664051055908e-01 6.298549473285675049e-03
-2.146444469690322876e-01 2.390270382165908813e-01 -3.881715983152389526e-02 6.185714527964591980e-02 4.876425862312316895e-01 -3.894774913787841797e-01 -6.751734018325805664e-01 -2.147409319877624512e-01
-3.193486034870147705e-01 1.620917320251464844e-01 2.143742442131042480e-01 8.964058160781860352e-01 -6.709636747837066650e-02 -9.981790930032730103e-02 8.792515844106674194e-02 -6.828117650002241135e-03
-6.979481577873229980e-01 -2.103274166584014893e-01 5.512089133262634277e-01 -9.451320767402648926e-02 2.473304718732833862e-01 -2.677524983882904053e-01 1.516510546207427979e-01 2.217780333012342453e-03
-4.962136745452880859e-01 5.185229778289794922e-01 1.914656311273574829e-01 1.912597268819808960e-01 -1.825435459613800049e-01 -5.561903119087219238e-01 2.600889205932617188e-01 -3.674607723951339722e-02
-2.858724892139434814e-01 1.540352553129196167e-01 4.440576434135437012e-01 -4.569190740585327148e-02 -2.570226788520812988e-01 -7.280520796775817871e-01 -3.148379623889923096e-01 -5.626150872558355331e-03
-2.449540495872497559e-01 4.631730318069458008e-01 2.671205103397369385e-01 2.768998742103576660e-01 -1.890074610710144043e-01 -6.856240034103393555e-01 2.347080707550048828e-01 1.286442130804061890e-01
-1.298928558826446533e-01 -3.508720919489860535e-02 1.772240996360778809e-01 6.011681258678436279e-02 2.764229774475097656e-01 -5.480741858482360840e-01 -7.546352744102478027e-01 2.459899522364139557e-02
-8.441940695047378540e-02 2.771399021148681641e-01 1.045746430754661560e-01 1.946741156280040741e-02 8.452862501144409180e-01 -2.947531044483184814e-01 -2.046464085578918457e-01 2.479593753814697266e-01
-3.480695188045501709e-01 6.322901695966720581e-02 -2.475807517766952515e-01 2.994823753833770752e-01 -1.190963014960289001e-01 -7.197470664978027344e-01 -3.569016158580780029e-01 2.535061836242675781e-01
-1.224448555149137974e-03 -8.712673932313919067e-02 2.938480675220489502e-01 2.429725825786590576e-01 3.629274070262908936e-01 -3.993974626064300537e-01 -7.408432960510253906e-01 -8.331622183322906494e-02
-4.465766251087188721e-02 3.127500712871551514e-01 4.319760203361511230e-01 3.522087633609771729e-01 -2.229866534471511841e-01 -6.635165214538574219e-01 1.845458894968032837e-02 -3.149938583374023438e-01
-4.654884934425354004e-01 1.860757917165756226e-01 1.415003687143325806e-01 4.915082156658172607e-01 4.013435840606689453e-01 5.427489429712295532e-02 -6.234948709607124329e-02 5.649634003639221191e-01
-4.395170211791992188e-01 -1.368520967662334442e-02 -1.559429913759231567e-01 3.325903713703155518e-01 -1.353920102119445801e-01 -7.461376190185546875e-01 -2.883380353450775146e-01 1.162403821945190430e-01
-3.187166750431060791e-01 2.520231604576110840e-01 3.365523517131805420e-01 1.391444504261016846e-01 -1.451887488365173340e-01 -7.191510200500488281e-01 4.024864435195922852e-01 -4.496745765209197998e-02
-2.995445430278778076e-01 -1.099382638931274414e-01 -3.248249292373657227e-01 6.021988391876220703e-01 -1.092284172773361206e-02 -6.467991471290588379e-01 -1.070707216858863831e-01 -9.977861307561397552e-03
-5.711524486541748047e-01 3.748830556869506836e-01 -1.399896591901779175e-01 6.031674742698669434e-01 3.557373881340026855e-01 -7.949827238917350769e-03 3.339368104934692383e-02 -1.487014293670654297e-01
-1.322387009859085083e-01 -2.269299775362014771e-01 1.356511563062667847e-01 2.003405839204788208e-01 3.171614408493041992e-01 -6.019358038902282715e-01 -4.896927475929260254e-01 -4.120206534862518311e-01
-5.701197385787963867e-01 2.469609826803207397e-01 2.108066082000732422e-01 -1.209233328700065613e-01 4.756476581096649170e-01 -3.710451126098632812e-01 3.848032951354980469e-01 2.071791738271713257e-01
-4.167807698249816895e-01 -2.078212350606918335e-01 -6.653226912021636963e-02 3.951227366924285889e-01 3.194261491298675537e-01 -4.056890010833740234e-01 5.437645912170410156e-01 2.454775273799896240e-01
-7.147052884101867676e-01 2.324318438768386841e-01 -1.930789500474929810e-01 4.422782361507415771e-01 4.295434951782226562e-01 -2.185468189418315887e-02 1.205055043101310730e-01 5.268202349543571472e-02
2.731327898800373077e-03 -2.493070960044860840e-01 2.303122580051422119e-01 4.315824806690216064e-01 3.489328324794769287e-01 -3.375644981861114502e-01 -6.774461865425109863e-01 -6.240334361791610718e-02
3.544041514396667480e-01 1.765837222337722778e-01 3.099308907985687256e-01 7.242239117622375488e-01 3.945682048797607422e-01 -1.353760808706283569e-01 -1.588367521762847900e-01 1.530315130949020386e-01
-7.282832264900207520e-02 -2.474659979343414307e-01 7.280709594488143921e-02 3.064070343971252441e-01 1.323220785707235336e-02 -8.633294105529785156e-01 9.277001768350601196e-02 -2.831104099750518799e-01
-7.324619293212890625e-01 4.320206642150878906e-01 1.190868765115737915e-01 3.682364523410797119e-01 1.289349347352981567e-01 -1.019653230905532837e-01 1.364113092422485352e-01 -2.853922247886657715e-01
-3.052713274955749512e-01 -7.968224585056304932e-02 1.670047342777252197e-01 2.553452849388122559e-01 -8.246573805809020996e-02 -7.745803594589233398e-01 -2.818142175674438477e-01 -3.481003344058990479e-01
-6.186877489089965820e-01 -3.142054677009582520e-01 5.033418536186218262e-01 -5.761281400918960571e-02 5.001866221427917480e-01 -8.289869129657745361e-02 -4.779342189431190491e-02 4.985337704420089722e-02
-3.599070385098457336e-02 4.510305225849151611e-01 9.583053737878799438e-02 1.113610118627548218e-01 7.801491022109985352e-01 -2.010353952646255493e-01 -2.891027331352233887e-01 2.026403546333312988e-01
9.598809480667114258e-02 3.951861858367919922e-01 -1.329748611897230148e-02 5.951109528541564941e-01 3.110399842262268066e-01 -4.867892265319824219e-01 3.180803358554840088e-01 2.130621075630187988e-01
-3.258348405361175537e-01 -3.903471827507019043e-01 7.429948449134826660e-01 1.768354326486587524e-01 1.925325244665145874e-01 -1.218069046735763550e-01 -3.238375186920166016e-01 3.704432398080825806e-02
2.289173007011413574e-01 1.409391462802886963e-01 -9.794447571039199829e-02 5.126259922981262207e-01 3.007346987724304199e-01 -5.418952703475952148e-01 5.970047786831855774e-03 5.207946896553039551e-01
-2.753815054893493652e-01 1.073718219995498657e-01 2.341788411140441895e-01 7.135610580444335938e-01 4.061264395713806152e-01 -4.543759301304817200e-02 4.053386747837066650e-01 -1.316226720809936523e-01
3.202835321426391602e-01 2.356922626495361328e-01 3.687321767210960388e-02 6.300487518310546875e-01 4.774530827999114990e-01 -3.305243253707885742e-01 -1.083388254046440125e-01 3.075732886791229248e-01
-5.140122771263122559e-01 5.286991596221923828e-01 -1.628030538558959961e-01 2.712918519973754883e-01 3.914760351181030273e-01 -8.527103811502456665e-02 -2.319673895835876465e-01 -3.766044080257415771e-01
-7.162561416625976562e-01 3.572438657283782959e-01 7.702709734439849854e-02 3.263375163078308105e-02 4.835950434207916260e-01 -1.264064013957977295e-01 3.022043406963348389e-01 1.057626157999038696e-01
-1.782715171575546265e-01 -1.892055720090866089e-01 2.771283686161041260e-01 4.088231623172760010e-01 4.244084358215332031e-01 -3.031570315361022949e-01 5.293061733245849609e-01 3.691780865192413330e-01
2.189695686101913452e-01 2.159205377101898193e-01 4.562293365597724915e-02 1.860529929399490356e-01 6.332442760467529297e-01 -5.429342389106750488e-01 3.282856196165084839e-02 4.145840108394622803e-01
2.519274950027465820e-01 3.859117329120635986e-01 1.609513759613037109e-01 6.411725878715515137e-01 4.520315229892730713e-01 -1.067641824483871460e-01 -3.444420695304870605e-01 1.273799985647201538e-01
-1.883922666311264038e-01 4.475792348384857178e-01 3.631477653980255127e-01 1.600774824619293213e-01 -7.535950839519500732e-02 -7.219116687774658203e-01 2.619337439537048340e-01 1.059984564781188965e-01
-6.014157533645629883e-01 5.456505417823791504e-01 2.114062011241912842e-02 4.494714736938476562e-01 1.811253428459167480e-01 -3.711004927754402161e-02 -6.230420991778373718e-02 -3.162714242935180664e-01
-2.318505495786666870e-01 -6.627142429351806641e-02 1.363910734653472900e-01 7.211317121982574463e-02 1.820642352104187012e-01 -4.702147543430328369e-01 -7.689603567123413086e-01 2.692601382732391357e-01
-4.907558560371398926e-01 1.674607843160629272e-01 5.866069197654724121e-01 9.977199882268905640e-02 -2.498924434185028076e-01 -5.193926692008972168e-01 -1.626368016004562378e-01 -1.356012672185897827e-01
-2.021953910589218140e-01 -1.344535499811172485e-02 2.151152789592742920e-01 3.357311487197875977e-01 2.924648225307464600e-01 -4.223406612873077393e-01 -5.143577456474304199e-01 -5.210326910018920898e-01
-1.052562519907951355e-01 1.299313306808471680e-01 6.786856055259704590e-01 6.236993670463562012e-01 -1.523103713989257812e-01 -2.491090595722198486e-01 -1.537004262208938599e-01 -1.163888946175575256e-01
-9.062854945659637451e-02 3.593892753124237061e-01 -2.500774562358856201e-01 4.417285919189453125e-01 4.453122615814208984e-01 -4.961401224136352539e-01 3.001258969306945801e-01 2.653855681419372559e-01
-4.821640551090240479e-01 1.427538990974426270e-01 1.754881143569946289e-01 2.707942724227905273e-01 7.103839889168739319e-03 -5.975047945976257324e-01 8.176674693822860718e-02 -5.284554362297058105e-01
5.887296050786972046e-02 -2.103822231292724609e-01 7.717007398605346680e-01 5.470891296863555908e-02 3.413122296333312988e-01 -3.645250797271728516e-01 -1.453368961811065674e-01 -2.885530292987823486e-01
2.737205326557159424e-01 3.943027257919311523e-01 2.227925658226013184e-01 -9.262362867593765259e-02 1.787752956151962280e-01 -8.175138235092163086e-01 -3.118601441383361816e-02 1.006219908595085144e-01
-3.588593006134033203e-01 7.853483408689498901e-02 -3.919560313224792480e-01 5.501119792461395264e-02 4.179579615592956543e-01 -5.700688362121582031e-01 -4.551532864570617676e-01 -3.955640271306037903e-02
-6.844127178192138672e-01 3.790132403373718262e-01 9.513580054044723511e-02 4.931342974305152893e-02 4.771819114685058594e-01 -1.820896416902542114e-01 2.785473167896270752e-01 1.949298977851867676e-01
-7.991536706686019897e-02 1.996750384569168091e-01 4.282695353031158447e-01 3.075520396232604980e-01 3.655168116092681885e-01 -4.476304352283477783e-01 5.625236034393310547e-01 1.591600924730300903e-01
-6.711917519569396973e-01 5.234534740447998047e-01 -7.551209069788455963e-03 2.561225593090057373e-01 1.759992986917495728e-01 -1.085613518953323364e-01 -1.685183346271514893e-01 -3.724010884761810303e-01
-2.504103481769561768e-01 1.538179367780685425e-01 4.927005246281623840e-02 7.570028305053710938e-01 3.076674640178680420e-01 -2.366739213466644287e-01 4.302089214324951172e-01 4.899417236447334290e-02
-2.597748637199401855e-01 1.242490857839584351e-01 6.759085655212402344e-01 9.831160306930541992e-02 1.058986559510231018e-01 -4.570934474468231201e-01 2.478745579719543457e-01 4.110606908798217773e-01
-3.881882429122924805e-01 -2.778031826019287109e-01 7.146604657173156738e-01 -8.826798945665359497e-02 2.817009985446929932e-01 -2.653197944164276123e-01 -3.164403140544891357e-01 -6.099144741892814636e-02
-1.358856540173292160e-02 5.501760840415954590e-01 2.179172486066818237e-01 4.829568564891815186e-01 -1.609321832656860352e-01 -6.111794710159301758e-01 1.222866624593734741e-01 -4.464016482234001160e-02
-3.493570089340209961e-01 6.586497277021408081e-02 -5.763174500316381454e-03 -1.289819777011871338e-01 1.960281729698181152e-01 -6.855890154838562012e-01 1.455663591623306274e-01 5.720952749252319336e-01
8.319998532533645630e-02 4.806686043739318848e-01 2.672805190086364746e-01 5.142821073532104492e-01 -1.353097409009933472e-01 -5.848784446716308594e-01 2.562046945095062256e-01 -8.843053132295608521e-03
-4.610817730426788330e-01 -6.944922357797622681e-02 6.632743477821350098e-01 -6.470534205436706543e-02 2.868627607822418213e-01 -3.154199123382568359e-01 2.774718105792999268e-01 2.822946608066558838e-01
-8.315617442131042480e-01 -7.733892649412155151e-02 2.298897653818130493e-01 1.168962717056274414e-01 4.034097492694854736e-01 3.060991130769252777e-02 -2.382385581731796265e-01 -1.248026639223098755e-01
-2.855334877967834473e-01 6.572107672691345215e-01 2.821531891822814941e-01 1.639527976512908936e-01 2.817398309707641602e-01 -2.171835601329803467e-01 -4.972889721393585205e-01 7.881292700767517090e-02
-4.204691946506500244e-01 1.660224795341491699e-01 -3.473809733986854553e-02 -3.548379540443420410e-01 4.469887018203735352e-01 -5.082834959030151367e-01 -1.860346049070358276e-01 -4.192441105842590332e-01
-4.272208213806152344e-01 -1.198404505848884583e-01 -8.387488871812820435e-02 2.092716842889785767e-01 6.748726963996887207e-01 -2.351189404726028442e-01 3.797867298126220703e-01 3.119598329067230225e-01
-4.658003151416778564e-02 2.254013568162918091e-01 -3.265303075313568115e-01 7.491079568862915039e-01 3.340737819671630859e-01 -3.675943613052368164e-01 1.529148519039154053e-01 9.553000330924987793e-02
-4.807088971138000488e-01 2.052593678236007690e-01 -1.496184319257736206e-01 -1.729203015565872192e-01 5.284517407417297363e-01 -4.417860507965087891e-01 -2.758658826351165771e-01 -3.520827591419219971e-01
-8.683004975318908691e-02 -3.692142292857170105e-02 5.655763745307922363e-01 7.347808480262756348e-01 -1.969348043203353882e-01 -2.324842810630798340e-01 -1.328000128269195557e-01 1.443942487239837646e-01
7.377638947218656540e-03 -3.086642324924468994e-01 7.341955602169036865e-02 3.375018537044525146e-01 5.331898331642150879e-01 -4.134689867496490479e-01 -5.621667504310607910e-01 -1.187204271554946899e-01
-3.515223506838083267e-03 1.087500303983688354e-01 8.843782544136047363e-02 1.547533422708511353e-01 3.104985058307647705e-01 -4.565101265907287598e-01 -8.056440353393554688e-01 5.018067359924316406e-02
3.513810783624649048e-02 4.925341606140136719e-01 4.925422072410583496e-01 4.423590898513793945e-01 3.026102781295776367e-01 -3.196444809436798096e-01 3.088679313659667969e-01 1.695612519979476929e-01
-2.560709714889526367e-01 -3.692090138792991638e-02 -2.566825747489929199e-01 5.146123766899108887e-01 -3.303782269358634949e-02 -5.391799211502075195e-01 -4.082194566726684570e-01 3.793455660343170166e-01
-2.461380213499069214e-01 -1.713287830352783203e-01 6.720026731491088867e-01 5.557942986488342285e-01 1.136067360639572144e-01 3.128271549940109253e-02 -3.652242720127105713e-01 4.789290204644203186e-02
-5.006083250045776367e-01 8.875548839569091797e-03 -2.776517868041992188e-01 3.447454273700714111e-01 -7.674048840999603271e-02 -5.167078971862792969e-01 -4.217271804809570312e-01 3.203788101673126221e-01
-7.052844166755676270e-01 7.310085743665695190e-02 -1.176403369754552841e-02 -1.830859184265136719e-01 3.731342852115631104e-01 -2.660109996795654297e-01 -4.994679093360900879e-01 -6.412482261657714844e-02
-1.520552933216094971e-01 -1.464688628911972046e-01 -2.195012867450714111e-01 5.269692540168762207e-01 2.314351731911301613e-03 -7.888758182525634766e-01 4.902811720967292786e-03 -8.482093364000320435e-02
-5.224854946136474609e-01 7.386990636587142944e-02 1.873920112848281860e-02 4.824481606483459473e-01 4.409666657447814941e-01 -8.707100152969360352e-02 3.147108852863311768e-01 -4.328613877296447754e-01
-1.295469403266906738e-01 -8.659832179546356201e-03 -2.647092752158641815e-02 1.078882738947868347e-01 4.451255202293395996e-01 -5.295513868331909180e-01 -6.852025985717773438e-01 -1.507918983697891235e-01
-3.561242222785949707e-01 -1.463155448436737061e-01 3.548741340637207031e-01 7.111864686012268066e-01 3.911976218223571777e-01 7.012453675270080566e-02 8.146970719099044800e-02 -2.354890853166580200e-01
-2.126069962978363037e-01 -4.815141484141349792e-02 3.275290131568908691e-01 7.677420377731323242e-01 2.819875776767730713e-01 -7.430533319711685181e-02 2.513988316059112549e-01 -3.279285132884979248e-01
-2.087601721286773682e-01 -4.621955007314682007e-02 9.845690429210662842e-02 3.696234226226806641e-01 1.364613920450210571e-01 -5.969992876052856445e-01 -3.079259693622589111e-01 -5.814803242683410645e-01
2.013611048460006714e-01 -4.910904448479413986e-03 3.915828764438629150e-01 7.282673716545104980e-01 4.392159879207611084e-01 -1.197471618652343750e-01 2.186408787965774536e-01 -1.437548249959945679e-01
-8.286084979772567749e-02 -2.164073884487152100e-01 1.278098374605178833e-01 1.029405742883682251e-02 4.777711629867553711e-01 -5.062014460563659668e-01 -6.670585274696350098e-01 -1.970668882131576538e-02
1.751114130020141602e-01 3.649744689464569092e-01 -1.961455494165420532e-01 3.470742702484130859e-01 2.914210855960845947e-01 -7.120916247367858887e-01 2.430578619241714478e-01 1.616110354661941528e-01
-4.356836676597595215e-01 6.448186188936233521e-02 7.374017238616943359e-01 1.528579294681549072e-01 1.118938028812408447e-01 -1.762835681438446045e-01 -2.214094847440719604e-01 -3.824614882469177246e-01
-2.583270072937011719e-01 2.260651141405105591e-01 -2.527175247669219971e-01 1.847848668694496155e-02 5.951747298240661621e-01 -4.456430077552795410e-01 -6.721139699220657349e-02 5.104958415031433105e-01
-6.195346117019653320e-01 -1.146070063114166260e-01 6.591072678565979004e-01 -1.149081904441118240e-02 2.220201641321182251e-01 -1.986811608076095581e-01 2.731481790542602539e-01 7.148886471986770630e-02
-2.412223368883132935e-01 4.742437899112701416e-01 5.561022162437438965e-01 3.127785027027130127e-02 3.754994273185729980e-01 -3.691199123859405518e-01 2.116335928440093994e-01 2.909272611141204834e-01
1.103724762797355652e-01 4.672003090381622314e-01 5.695754885673522949e-01 2.945567369461059570e-01 6.203212775290012360e-03 -5.036796927452087402e-01 1.433406025171279907e-01 2.899718880653381348e-01
-4.902147352695465088e-01 1.991298198699951172e-01 4.841650426387786865e-01 -3.612385690212249756e-01 1.971126943826675415e-01 -5.418672561645507812e-01 -7.162643224000930786e-02 -1.323776096105575562e-01
-3.411041572690010071e-02 -2.769671976566314697e-01 2.156255953013896942e-02 1.616893410682678223e-01 7.036948800086975098e-01 -4.551021754741668701e-01 4.311160147190093994e-01 8.574278652667999268e-02
-3.537163436412811279e-01 1.871338039636611938e-01 2.401919066905975342e-01 1.258472446352243423e-03 8.266862034797668457e-01 3.550110012292861938e-02 -1.177323982119560242e-01 -2.892072200775146484e-01
-1.168161183595657349e-01 3.280580043792724609e-01 2.946535311639308929e-02 3.715431690216064453e-01 5.034214854240417480e-01 -4.279596507549285889e-01 5.384492278099060059e-01 -1.153655573725700378e-01
-3.227372765541076660e-01 3.565560579299926758e-01 4.078436791896820068e-01 -4.686700925230979919e-02 6.356185078620910645e-01 -2.882953584194183350e-01 3.328272998332977295e-01 4.771269485354423523e-02
-5.049532055854797363e-01 -6.990852206945419312e-02 2.589105367660522461e-01 3.214951753616333008e-01 3.513713479042053223e-01 7.041548937559127808e-02 -1.516727060079574585e-01 6.467738747596740723e-01
7.502565532922744751e-02 4.044612944126129150e-01 3.179251253604888916e-01 7.585561275482177734e-01 6.576076894998550415e-02 -1.144397258758544922e-01 -3.545330166816711426e-01 1.057533696293830872e-01
1.100539322942495346e-02 1.343470364809036255e-01 -1.268576979637145996e-01 3.050750792026519775e-01 5.893530845642089844e-01 -4.432880282402038574e-01 8.701768703758716583e-03 5.733663439750671387e-01
-3.389482796192169189e-01 6.589664220809936523e-01 2.882342636585235596e-01 3.131110966205596924e-01 -2.348204255104064941e-01 -4.558528959751129150e-01 -8.076167106628417969e-02 -1.717391796410083771e-02
1.054424978792667389e-02 -3.573901019990444183e-03 3.443129360675811768e-01 4.739382266998291016e-01 4.888093173503875732e-01 -3.549681901931762695e-01 5.358265638351440430e-01 6.826439499855041504e-02
-1.306586116552352905e-01 -1.310125589370727539e-01 -1.291460990905761719e-01 6.985437124967575073e-02 7.673962116241455078e-01 -4.416151046752929688e-01 3.719047009944915771e-01 1.482290327548980713e-01
-1.070378497242927551e-01 -6.442201882600784302e-02 -1.560355722904205322e-01 -5.641357228159904480e-02 3.919948339462280273e-01 -7.254396080970764160e-01 -5.162895321846008301e-01 1.019101068377494812e-01
-1.707614809274673462e-01 -9.372857399284839630e-03 -1.152972653508186340e-01 5.184310674667358398e-01 -1.192231103777885437e-01 -7.861359119415283203e-01 -1.672596335411071777e-01 -1.687865406274795532e-01
7.713937759399414062e-02 -2.439420223236083984e-01 6.105279326438903809e-01 2.622074782848358154e-01 -3.488242626190185547e-02 -6.181141138076782227e-01 -2.848108708858489990e-01 -1.692506372928619385e-01
-1.852459758520126343e-01 -2.778779268264770508e-01 1.414274722337722778e-01 9.443660080432891846e-02 6.776118278503417969e-01 -3.995741307735443115e-01 4.754773676395416260e-01 -1.210445985198020935e-01
-5.610964894294738770e-01 -3.296861350536346436e-01 5.512872338294982910e-01 1.296773403882980347e-01 2.849451005458831787e-01 -1.687320917844772339e-01 3.208121359348297119e-01 -2.077482044696807861e-01
-5.428248643875122070e-01 5.955996513366699219e-01 7.041699253022670746e-03 4.268682003021240234e-01 1.821591854095458984e-01 -1.330876946449279785e-01 -1.505078226327896118e-01 -3.078785240650177002e-01
-4.236635565757751465e-01 1.714474558830261230e-01 5.784209966659545898e-01 -8.237445354461669922e-02 -1.806753277778625488e-01 -6.248730421066284180e-01 -5.147565156221389771e-02 -1.549157947301864624e-01
-1.654473692178726196e-01 6.786239147186279297e-01 -7.585143297910690308e-02 3.725530803203582764e-01 4.056496918201446533e-01 -1.331299841403961182e-01 -3.940019309520721436e-01 1.733055561780929565e-01
-3.597785830497741699e-01 2.686081826686859131e-01 6.343204379081726074e-01 1.707985550165176392e-01 -2.655105292797088623e-01 -5.426169633865356445e-01 -1.517544407397508621e-02 -4.141470417380332947e-02
-4.222319424152374268e-01 -2.055400758981704712e-01 1.731178015470504761e-01 2.337810695171356201e-01 5.334769487380981445e-01 -1.762903034687042236e-01 4.579747617244720459e-01 4.116226732730865479e-01
-1.683155596256256104e-01 8.145774900913238525e-02 -1.486641913652420044e-02 -9.455733746290206909e-02 7.117611765861511230e-01 -5.640030503273010254e-01 3.572646975517272949e-01 5.942074209451675415e-02
-2.190138995647430420e-01 4.885786473751068115e-01 5.696310997009277344e-01 3.165689110755920410e-01 -1.732035726308822632e-01 -4.277350008487701416e-01 2.192734479904174805e-01 1.661052405834197998e-01
-2.428799420595169067e-01 1.042516157031059265e-01 8.007196336984634399e-02 6.346601843833923340e-01 5.395658612251281738e-01 -1.828853785991668701e-01 3.353276848793029785e-01 2.896773219108581543e-01
1.436358392238616943e-01 1.101144477725028992e-01 -1.300327926874160767e-01 5.306622982025146484e-01 7.037954330444335938e-01 -3.572949767112731934e-01 1.845676451921463013e-01 1.080735176801681519e-01
-5.826649814844131470e-02 6.990651786327362061e-02 -1.162850856781005859e-01 4.121719598770141602e-01 6.006333231925964355e-01 -4.639357626438140869e-01 4.673233032226562500e-01 1.179925948381423950e-01
-4.453450143337249756e-01 -2.758876085281372070e-01 5.233607292175292969e-01 3.183017969131469727e-01 2.966268658638000488e-01 6.206874176859855652e-02 -5.081461071968078613e-01 1.670473255217075348e-02
-3.541748523712158203e-01 1.178454086184501648e-01 8.573108911514282227e-02 2.217428237199783325e-01 5.344089865684509277e-01 -3.688784837722778320e-01 3.678320348262786865e-01 4.971803426742553711e-01
-6.940097808837890625e-01 1.439884603023529053e-01 -2.254113703966140747e-01 4.291080534458160400e-01 3.550317287445068359e-01 -1.277020722627639771e-01 3.312930464744567871e-01 1.027781367301940918e-01
-2.461520135402679443e-01 -3.301189839839935303e-01 4.506624042987823486e-01 6.588692665100097656e-01 1.431203484535217285e-01 3.249637782573699951e-02 -3.611475527286529541e-01 2.031218707561492920e-01
-2.833821773529052734e-01 1.539001166820526123e-01 1.246334239840507507e-01 3.285755217075347900e-01 4.020385742187500000e-01 -1.804315894842147827e-01 -1.167930886149406433e-01 7.514536380767822266e-01
-7.912520766258239746e-01 2.448790222406387329e-01 -1.273683756589889526e-01 4.145130217075347900e-01 2.090943455696105957e-01 1.110391020774841309e-01 -1.830689311027526855e-01 1.906471997499465942e-01
-4.672068953514099121e-01 2.714026272296905518e-01 4.139372706413269043e-01 -3.178372681140899658e-01 4.844668805599212646e-01 -4.041043817996978760e-01 5.196016281843185425e-02 1.870443671941757202e-01
-1.903541386127471924e-01 -2.689495682716369629e-02 1.537231355905532837e-01 4.817568361759185791e-01 1.858473122119903564e-01 -4.675150215625762939e-01 6.738338470458984375e-01 1.265929918736219406e-02
-3.544777929782867432e-01 -1.839929074048995972e-01 -7.863840460777282715e-02 3.065919876098632812e-01 -1.974925026297569275e-02 -5.778157114982604980e-01 -5.224643945693969727e-01 3.648006319999694824e-01
-3.696963489055633545e-01 2.671448513865470886e-02 -3.403989076614379883e-01 6.425498425960540771e-02 4.179868698120117188e-01 -4.820266366004943848e-01 -5.741257071495056152e-01 7.699140161275863647e-02
-1.720554977655410767e-01 -1.841110736131668091e-01 2.449592500925064087e-01 1.646700650453567505e-01 3.404443860054016113e-01 -5.020425319671630859e-01 -5.872917175292968750e-01 -3.694839775562286377e-01
-6.398168206214904785e-01 2.536347806453704834e-01 -1.257688552141189575e-02 2.546990476548671722e-02 5.312961935997009277e-01 -2.239986509084701538e-01 3.780069351196289062e-01 2.239572554826736450e-01
-1.302865594625473022e-01 -7.924845069646835327e-02 -1.221453547477722168e-01 1.399931609630584717e-01 8.416550159454345703e-01 -3.367854952812194824e-01 2.093909531831741333e-01 2.767224311828613281e-01
-1.172507647424936295e-02 3.426154553890228271e-01 -2.043793536722660065e-02 6.618554592132568359e-01 4.125335514545440674e-01 -3.554303348064422607e-01 3.504953980445861816e-01 1.569880545139312744e-01
-4.967387020587921143e-02 2.749557197093963623e-01 5.666866898536682129e-01 3.602752089500427246e-01 -1.869753897190093994e-01 -5.567664504051208496e-01 -6.872948259115219116e-03 -3.549701869487762451e-01
-2.958687841892242432e-01 2.937028706073760986e-01 2.989425957202911377e-01 7.995252311229705811e-02 -1.521726995706558228e-01 -7.474467158317565918e-01 3.854787945747375488e-01 -3.750614589080214500e-03
-2.340581566095352173e-01 -4.297741875052452087e-02 -3.130611181259155273e-01 -8.875471353530883789e-02 3.518041074275970459e-01 -6.615314483642578125e-01 -4.853591620922088623e-01 2.012996971607208252e-01
2.358964979648590088e-01 1.390854716300964355e-01 1.906902790069580078e-01 1.024151965975761414e-01 2.106785960495471954e-02 -8.895186781883239746e-01 -2.929586172103881836e-01 2.538147382438182831e-02
1.864970773458480835e-01 3.252155482769012451e-01 5.592855811119079590e-01 1.959168314933776855e-01 -6.067113578319549561e-02 -6.484141945838928223e-01 6.975892931222915649e-02 2.815705835819244385e-01
-5.240373611450195312e-01 3.511303663253784180e-01 4.551458060741424561e-01 -1.549358665943145752e-01 5.650380849838256836e-01 -1.401085853576660156e-01 5.797018483281135559e-02 1.693234741687774658e-01
-6.947314739227294922e-01 2.571113705635070801e-01 3.628691732883453369e-01 -2.186279445886611938e-01 1.476175338029861450e-01 -3.709875941276550293e-01 -3.087696731090545654e-01 -1.304160356521606445e-01
-3.435750007629394531e-01 -1.114203408360481262e-01 8.029682934284210205e-02 4.000871777534484863e-01 -6.107985600829124451e-02 -6.619485616683959961e-01 -4.669388830661773682e-01 -2.075719535350799561e-01
-1.859426051378250122e-01 2.878332436084747314e-01 3.615072071552276611e-01 4.871236681938171387e-01 -2.407756447792053223e-02 -4.302805066108703613e-01 4.488871097564697266e-01 -3.569033145904541016e-01
-1.285387873649597168e-01 4.689255356788635254e-01 3.527545928955078125e-01 1.982079446315765381e-02 1.253923177719116211e-01 -4.566159844398498535e-01 -1.832341700792312622e-01 6.172209978103637695e-01
9.813852608203887939e-02 2.526270747184753418e-01 5.001941323280334473e-02 4.897435605525970459e-01 5.448017716407775879e-01 -4.526655375957489014e-01 4.247213602066040039e-01 4.576634988188743591e-02
-4.924905896186828613e-01 -6.010004878044128418e-02 2.297193706035614014e-01 1.282288134098052979e-01 5.666733980178833008e-01 -2.120241522789001465e-01 4.232420027256011963e-01 3.733907341957092285e-01
-4.986754655838012695e-01 1.904089450836181641e-01 4.340881109237670898e-01 1.499896049499511719e-01 -1.643469929695129395e-01 -5.560432076454162598e-01 3.398012816905975342e-01 -2.290835827589035034e-01
-4.894826114177703857e-01 1.215022653341293335e-01 -4.299345016479492188e-01 -6.942557543516159058e-02 5.231199264526367188e-01 -4.350490570068359375e-01 -2.496346831321716309e-01 -1.753308326005935669e-01
-1.754668503999710083e-01 3.873657286167144775e-01 6.293722987174987793e-01 2.573426067829132080e-01 -4.966347664594650269e-02 -4.544989466667175293e-01 3.813454806804656982e-01 4.862552508711814880e-02
-4.475817084312438965e-02 -3.750996887683868408e-01 7.493296265602111816e-01 1.134828552603721619e-01 3.322849869728088379e-01 -2.887194156646728516e-01 -2.985100448131561279e-01 -6.582291331142187119e-03
2.235883027315139771e-01 1.830434054136276245e-01 2.040683627128601074e-01 8.413125872611999512e-01 2.491944283246994019e-01 -2.553074061870574951e-02 -3.210419118404388428e-01 3.514236584305763245e-02
-6.136525273323059082e-01 7.428967952728271484e-02 1.730992794036865234e-01 2.962078154087066650e-01 4.674299657344818115e-01 1.331590712070465088e-01 -9.926096349954605103e-02 5.041176676750183105e-01
-2.820015549659729004e-01 4.753716588020324707e-01 5.439006090164184570e-01 -1.301931440830230713e-01 2.390868216753005981e-01 -5.102427601814270020e-01 2.445228546857833862e-01 6.646445393562316895e-02
-2.489219903945922852e-01 2.535926699638366699e-01 2.507420480251312256e-01 3.556554317474365234e-01 1.542092710733413696e-01 -6.027836799621582031e-01 -3.577030897140502930e-01 4.114439487457275391e-01
-5.768275260925292969e-01 5.448325872421264648e-01 3.245774209499359131e-01 -1.672434359788894653e-01 4.243160784244537354e-01 -2.269601821899414062e-01 7.174554467201232910e-02 -2.010218426585197449e-02
-1.190254986286163330e-01 2.703669369220733643e-01 -2.138822153210639954e-02 2.586674988269805908e-01 7.342182993888854980e-01 -3.761079907417297363e-01 3.798503875732421875e-01 1.433470994234085083e-01
-1.961525380611419678e-01 1.225528344511985779e-01 -3.383426964282989502e-01 -4.137190431356430054e-02 6.845656633377075195e-01 -5.228631496429443359e-01 2.971516549587249756e-01 -1.589037710800766945e-03
-2.038847059011459351e-01 -1.915083378553390503e-01 8.293431252241134644e-02 7.591210603713989258e-01 2.356161773204803467e-01 -2.499829381704330444e-01 3.533977866172790527e-01 3.093805313110351562e-01
-4.671207070350646973e-02 -9.910356998443603516e-02 4.270476475358009338e-02 2.340896576642990112e-01 2.019537836313247681e-01 -6.178047060966491699e-01 -7.133673429489135742e-01 -3.708754433318972588e-03
-2.258347570896148682e-01 2.768968045711517334e-01 5.084024071693420410e-01 -1.034303754568099976e-01 2.731425166130065918e-01 -5.863512158393859863e-01 3.006274104118347168e-01 3.071877658367156982e-01
-1.289291679859161377e-01 -3.911370337009429932e-01 3.127011060714721680e-01 6.825712919235229492e-01 4.575004875659942627e-01 -6.033449620008468628e-02 1.637924909591674805e-01 -1.640992164611816406e-01
-3.822460770606994629e-01 3.885103464126586914e-01 4.235881865024566650e-01 3.474931418895721436e-01 1.917817890644073486e-01 -1.219195201992988586e-01 -1.728757470846176147e-01 5.667789578437805176e-01
-3.499138653278350830e-01 -1.556376665830612183e-01 -4.771943390369415283e-02 2.440848946571350098e-01 -5.273986607789993286e-02 -6.914581060409545898e-01 -5.095785856246948242e-01 2.256468683481216431e-01
-2.101210318505764008e-02 1.820225268602371216e-01 6.300693750381469727e-01 3.142798840999603271e-01 -1.997586041688919067e-01 -6.076794862747192383e-01 1.098782494664192200e-01 -2.222969084978103638e-01
-4.501464068889617920e-01 1.844701468944549561e-01 -2.442676760256290436e-02 -5.436794087290763855e-02 5.238345265388488770e-01 -3.679720163345336914e-01 -3.440237939357757568e-01 -4.812772870063781738e-01
-1.946180909872055054e-01 -3.240232765674591064e-01 1.959426105022430420e-01 7.806405425071716309e-01 3.604703843593597412e-01 -6.918787211179733276e-02 2.365097850561141968e-01 -1.366630494594573975e-01
-2.531035840511322021e-01 3.696282394230365753e-03 -3.463132306933403015e-02 2.614364326000213623e-01 7.924722433090209961e-01 -2.703989446163177490e-01 3.555771708488464355e-01 1.970118731260299683e-01
-3.246602118015289307e-01 2.453469783067703247e-01 -8.957685530185699463e-02 6.495796889066696167e-02 5.766286253929138184e-01 -3.152978420257568359e-01 -5.329245328903198242e-01 -3.259374201297760010e-01
-2.284573316574096680e-01 3.322688937187194824e-01 2.873789966106414795e-01 1.150888353586196899e-01 3.816245198249816895e-01 -2.025842368602752686e-01 -2.820207178592681885e-01 6.894629597663879395e-01
-1.142577528953552246e-01 1.662014573812484741e-01 5.225603580474853516e-01 7.820631265640258789e-01 -1.747437864542007446e-01 -1.458845436573028564e-01 -1.505070924758911133e-01 -1.265203580260276794e-02
9.214021265506744385e-03 -1.495911926031112671e-01 7.073159217834472656e-01 2.019424736499786377e-01 -5.717045068740844727e-02 -4.402347505092620850e-01 -3.059451580047607422e-01 3.818159997463226318e-01
-4.659692347049713135e-01 4.059909880161285400e-01 4.705497324466705322e-01 1.568700522184371948e-01 -2.751027643680572510e-01 -4.929659366607666016e-01 -2.058429270982742310e-01 -1.046435609459877014e-01
-7.897427082061767578e-01 2.259652167558670044e-01 1.979138851165771484e-01 6.178458407521247864e-02 1.668407917022705078e-01 -2.388353198766708374e-01 -2.683718204498291016e-01 -3.540582954883575439e-01
-1.898304075002670288e-01 -3.494459986686706543e-01 1.068310514092445374e-01 6.502578258514404297e-01 4.464629292488098145e-01 -1.666184067726135254e-01 3.420535922050476074e-01 2.520163059234619141e-01
1.014295034110546112e-02 -7.175226509571075439e-02 6.950663328170776367e-01 1.228979080915451050e-01 2.358488440513610840e-01 -4.096728563308715820e-01 -3.498412072658538818e-01 -3.881782889366149902e-01
-4.352342486381530762e-01 1.522928178310394287e-01 -7.153701782226562500e-02 2.223971188068389893e-01 6.446090936660766602e-01 -2.965908646583557129e-01 4.766446352005004883e-01 -4.607228934764862061e-02
5.568261072039604187e-02 5.792814493179321289e-01 9.253969416022300720e-03 7.432518005371093750e-01 1.720070242881774902e-01 -1.318803876638412476e-01 -2.482417970895767212e-01 -1.486217696219682693e-02
-8.060773015022277832e-01 3.195756375789642334e-01 -9.234905242919921875e-02 3.422642648220062256e-01 3.412737250328063965e-01 7.328036427497863770e-02 2.410231903195381165e-02 -4.359105136245489120e-03
-1.886153519153594971e-01 -4.873847588896751404e-02 2.005476057529449463e-01 5.231288671493530273e-01 1.818862259387969971e-01 -3.555944263935089111e-01 -5.239890217781066895e-01 -4.626782238483428955e-01
-2.637875080108642578e-01 5.740035772323608398e-01 3.133465051651000977e-01 -3.470632135868072510e-01 3.307421803474426270e-01 -3.581312596797943115e-01 -3.622305691242218018e-01 -1.159221231937408447e-01
-1.030790656805038452e-01 4.997918605804443359e-01 2.892304360866546631e-01 2.937264442443847656e-01 -1.287199556827545166e-02 -5.652064085006713867e-01 4.061110913753509521e-01 -2.917240262031555176e-01
-1.930720508098602295e-01 2.147472202777862549e-01 2.331925928592681885e-02 7.466395497322082520e-01 2.074159383773803711e-01 -3.283155560493469238e-01 4.505744874477386475e-01 6.901118159294128418e-02
-1.634756028652191162e-01 -1.646775156259536743e-01 1.249119117856025696e-01 6.945857405662536621e-01 -1.328590214252471924e-01 -5.826195478439331055e-01 -1.110807657241821289e-01 -2.804792821407318115e-01
-4.956742227077484131e-01 -2.780939936637878418e-01 4.197881817817687988e-01 -1.974895037710666656e-02 6.949384212493896484e-01 1.051985174417495728e-01 -6.888885796070098877e-02 4.008493199944496155e-02
-7.826466113328933716e-02 3.198570013046264648e-02 2.715556621551513672e-01 9.384157508611679077e-02 6.839936971664428711e-01 -3.798649609088897705e-01 5.149517059326171875e-01 -1.816121637821197510e-01
-3.402176871895790100e-02 1.045055091381072998e-01 -2.171127796173095703e-01 2.359133660793304443e-01 6.357567310333251953e-01 -5.478267669677734375e-01 4.167815744876861572e-01 8.438224345445632935e-02
-3.628262579441070557e-01 -1.235947087407112122e-01 -1.498219966888427734e-01 4.245740473270416260e-01 -9.895732253789901733e-02 -5.689775347709655762e-01 -4.210477769374847412e-01 3.735809326171875000e-01
-9.239071607589721680e-02 -1.695902645587921143e-01 2.667796909809112549e-01 7.642627358436584473e-01 4.588580429553985596e-01 6.412070989608764648e-02 -7.068397849798202515e-02 -2.962700128555297852e-01
-4.882812500000000000e-01 -1.086415126919746399e-01 8.648291230201721191e-02 3.261506855487823486e-01 5.584543347358703613e-01 -4.528525471687316895e-01 2.475278973579406738e-01 -2.402252256870269775e-01
-4.591036736965179443e-01 -2.919918894767761230e-01 3.870073258876800537e-01 -1.858054548501968384e-01 1.451188027858734131e-01 -5.972172021865844727e-01 3.545404970645904541e-01 1.274348199367523193e-01
-2.424317598342895508e-01 2.213257551193237305e-01 9.823483228683471680e-02 1.114506274461746216e-02 1.277536898851394653e-01 -7.376719713211059570e-01 -5.657127499580383301e-01 4.422296211123466492e-02
-1.812466382980346680e-01 -3.039891831576824188e-02 -1.405122410506010056e-02 5.134983062744140625e-01 6.501979231834411621e-01 -1.961023956537246704e-01 4.064356386661529541e-01 -2.755796611309051514e-01
-6.936059892177581787e-02 -2.250368297100067139e-01 1.210149377584457397e-01 3.046160042285919189e-01 8.797171115875244141e-01 -1.438652575016021729e-01 1.827873289585113525e-01 9.540146589279174805e-02
-4.698271155357360840e-01 -2.359447255730628967e-02 7.257323265075683594e-01 -2.089079916477203369e-01 2.261190414428710938e-01 -2.943286299705505371e-01 -2.356144599616527557e-02 2.646913826465606689e-01
-4.942476749420166016e-01 1.107942983508110046e-01 -2.942897677421569824e-01 1.501003056764602661e-01 5.244622826576232910e-01 -3.614073991775512695e-01 -4.016811847686767578e-01 -2.593907117843627930e-01
-3.238875269889831543e-01 -6.856645643711090088e-02 -3.295159935951232910e-01 6.048898100852966309e-01 3.635182380676269531e-01 -2.129905372858047485e-01 -4.741202294826507568e-01 -1.167153567075729370e-01
-3.601572811603546143e-01 1.334751397371292114e-01 -4.402042180299758911e-02 3.492903113365173340e-01 7.112891077995300293e-01 -1.815433800220489502e-01 4.336346685886383057e-01 -4.000279679894447327e-02
-2.302870005369186401e-01 -1.247643306851387024e-01 3.191390931606292725e-01 4.188324511051177979e-01 2.320359200239181519e-01 -3.350610435009002686e-01 -6.289306879043579102e-01 -3.040904402732849121e-01
1.165428385138511658e-01 2.232707738876342773e-01 -1.060694530606269836e-01 5.669208765029907227e-01 2.798156142234802246e-01 -6.021517515182495117e-01 3.985994458198547363e-01 -6.444303691387176514e-02
-4.671775400638580322e-01 1.373554915189743042e-01 6.200711801648139954e-02 2.107266038656234741e-01 7.956067919731140137e-01 -6.561633944511413574e-02 2.770850658416748047e-01 2.358669042587280273e-02
-3.905841708183288574e-01 -2.691742777824401855e-01 7.662035226821899414e-01 2.004849761724472046e-01 2.329220622777938843e-01 -1.001707836985588074e-01 -2.645686864852905273e-01 -1.159476563334465027e-01
-4.752633273601531982e-01 1.468078494071960449e-01 -8.805163204669952393e-02 2.188266217708587646e-01 2.194604426622390747e-01 -5.101810693740844727e-01 -2.852948009967803955e-01 -5.541601181030273438e-01
-6.100833415985107422e-01 1.036225333809852600e-01 1.592486798763275146e-01 2.797074615955352783e-01 -6.532280892133712769e-02 -4.401909410953521729e-01 1.070922836661338806e-01 5.513260364532470703e-01
-4.996921122074127197e-01 -3.101676404476165771e-01 5.455404520034790039e-01 6.707049906253814697e-02 4.055032730102539062e-01 -2.373525202274322510e-01 2.147770971059799194e-01 -2.917066216468811035e-01
-4.830072522163391113e-01 1.482031196355819702e-01 1.427678167819976807e-01 -5.249616224318742752e-03 -1.697376668453216553e-01 -7.597451210021972656e-01 3.071901798248291016e-01 1.547257602214813232e-01
-7.818224839866161346e-03 5.616077184677124023e-01 6.368304491043090820e-01 3.047722876071929932e-01 1.652442961931228638e-01 -3.299744427204132080e-01 2.125340849161148071e-01 6.882440298795700073e-02
1.120894774794578552e-01 -2.419959455728530884e-01 2.379746641963720322e-03 6.086612343788146973e-01 6.689187288284301758e-01 -1.606084257364273071e-01 7.677339017391204834e-02 2.815284430980682373e-01
-3.423410654067993164e-01 -1.933437585830688477e-01 1.582617312669754028e-01 6.906049698591232300e-02 6.969144940376281738e-01 -3.260006010532379150e-01 4.075909256935119629e-01 2.398083508014678955e-01
-1.144415363669395447e-01 2.198155224323272705e-01 2.698850631713867188e-01 9.023139476776123047e-01 1.173753067851066589e-01 -1.399382650852203369e-01 1.259656995534896851e-01 -4.846687242388725281e-02
-7.345467060804367065e-02 7.822778075933456421e-02 3.239622116088867188e-01 8.552672863006591797e-01 1.374716907739639282e-01 -8.348737657070159912e-02 2.684790641069412231e-02 -3.542058169841766357e-01
-1.653693914413452148e-01 -1.659976989030838013e-01 5.663966536521911621e-01 7.482730746269226074e-01 1.747743934392929077e-01 -6.215156987309455872e-02 1.726942509412765503e-01 1.215627789497375488e-02
-6.745049953460693359e-01 -1.851827353239059448e-01 4.175674915313720703e-01 3.198381960391998291e-01 -2.631229721009731293e-02 -2.386210858821868896e-01 4.093361794948577881e-01 9.435404837131500244e-02
-2.184510380029678345e-01 -2.467036545276641846e-01 4.520914256572723389e-01 7.108746767044067383e-01 3.405005931854248047e-01 7.674533128738403320e-02 -1.234615221619606018e-01 -2.112193852663040161e-01
-1.166248098015785217e-01 4.538595676422119141e-01 3.444655537605285645e-01 4.759427905082702637e-01 -1.363469511270523071e-01 -5.319982767105102539e-01 1.781424134969711304e-01 -3.191937506198883057e-01
2.664498686790466309e-01 6.428654491901397705e-02 7.958768606185913086e-01 3.180725872516632080e-01 3.075734674930572510e-01 -2.525874376296997070e-01 5.437767598778009415e-03 1.784664690494537354e-01
-1.500094980001449585e-01 2.782266587018966675e-02 -3.106377720832824707e-01 -7.253102213144302368e-02 5.293297171592712402e-01 -6.350392699241638184e-01 -4.366323649883270264e-01 -2.922178059816360474e-02
3.376857191324234009e-02 -2.788785099983215332e-01 7.322437763214111328e-01 6.637616455554962158e-02 2.438609153032302856e-01 -4.806109368801116943e-01 -2.184996157884597778e-01 -2.056764513254165649e-01
-4.165946245193481445e-01 -2.144427299499511719e-01 -5.053351446986198425e-02 5.175380110740661621e-01 -2.064009569585323334e-02 -5.773587226867675781e-01 -4.033672213554382324e-01 -1.165748834609985352e-01
-4.411562979221343994e-01 -6.032277271151542664e-02 6.050838232040405273e-01 -2.002799063920974731e-01 3.370290994644165039e-02 -5.216652154922485352e-01 -1.233041752129793167e-02 3.494012951850891113e-01
-4.499418735504150391e-01 -1.384876966476440430e-01 3.783002793788909912e-01 6.629686355590820312e-01 4.042303860187530518e-01 1.712866574525833130e-01 4.392208531498908997e-02 -3.262776136398315430e-02
-9.962584078311920166e-02 -2.975388988852500916e-02 7.808926105499267578e-01 5.039181113243103027e-01 1.308973878622055054e-01 -2.606908604502677917e-02 -3.134751319885253906e-01 9.686078876256942749e-02
-3.136828243732452393e-01 2.760399580001831055e-01 6.297113299369812012e-01 -3.302671015262603760e-01 4.418598413467407227e-01 -3.482020199298858643e-01 -4.886001115664839745e-04 5.750987678766250610e-02
2.963035702705383301e-01 2.271837294101715088e-01 6.566711664199829102e-01 7.057874649763107300e-02 4.573870599269866943e-01 -4.583252966403961182e-01 3.754784166812896729e-02 6.097877398133277893e-02
-7.088198065757751465e-01 7.252905517816543579e-02 1.057145968079566956e-01 1.539167910814285278e-01 5.585224032402038574e-01 2.166810072958469391e-02 1.598810851573944092e-01 -3.456434607505798340e-01
-3.878459334373474121e-01 6.764205545186996460e-02 2.246574163436889648e-01 -2.777390182018280029e-01 5.604921579360961914e-01 -5.759209990501403809e-01 2.660405933856964111e-01 -2.785943821072578430e-02
-8.044378757476806641e-01 2.888574898242950439e-01 -6.807878613471984863e-02 2.753136157989501953e-01 4.180678129196166992e-01 3.721307963132858276e-02 9.856002032756805420e-02 -5.593815445899963379e-02
-4.307849109172821045e-01 -1.329644471406936646e-01 2.374627292156219482e-01 4.137783497571945190e-02 -2.614368200302124023e-01 -7.674112319946289062e-01 -2.268474400043487549e-01 1.729601323604583740e-01
-2.448110580444335938e-01 1.408900916576385498e-01 2.609769999980926514e-01 6.877214908599853516e-01 2.592940628528594971e-01 -2.200620323419570923e-01 5.009759068489074707e-01 1.118482947349548340e-01
-6.828708201646804810e-02 -2.344847023487091064e-01 -4.090760275721549988e-02 6.016827225685119629e-01 -3.825035691261291504e-02 -7.469087243080139160e-01 -1.275554858148097992e-02 -1.309955567121505737e-01
-1.613508462905883789e-01 -2.158567011356353760e-01 3.873701393604278564e-01 3.316202759742736816e-01 6.551951766014099121e-01 -1.445159614086151123e-01 3.882333636283874512e-01 -2.577857971191406250e-01
-3.154197931289672852e-01 1.296183280646800995e-02 1.234654635190963745e-01 8.051110506057739258e-01 4.406552016735076904e-01 1.460533887147903442e-01 -6.818227004259824753e-03 -1.460810750722885132e-01
-3.869637474417686462e-02 -1.382781118154525757e-01 8.895476162433624268e-02 2.164707928895950317e-01 -1.734134554862976074e-01 -9.273567795753479004e-01 -1.224799975752830505e-01 1.398035436868667603e-01
-4.419275224208831787e-01 2.139295637607574463e-01 5.663333088159561157e-02 -3.448318541049957275e-01 6.845246553421020508e-01 -3.904923796653747559e-01 3.050112910568714142e-02 1.217749118804931641e-01
6.201158091425895691e-02 -1.870876252651214600e-01 4.182139337062835693e-01 3.023530542850494385e-02 1.097885519266128540e-01 -7.750248312950134277e-01 -3.089020848274230957e-01 -2.778457999229431152e-01
4.381693154573440552e-02 -1.201962381601333618e-01 -1.503057405352592468e-02 -6.507977098226547241e-02 4.038160145282745361e-01 -7.902668714523315430e-01 -4.363388419151306152e-01 -3.451200574636459351e-02
-5.309214591979980469e-01 1.615287214517593384e-01 5.184468626976013184e-01 1.318687386810779572e-02 -1.122183799743652344e-01 -5.579980611801147461e-01 2.942346632480621338e-01 -1.119856983423233032e-01
-1.253952980041503906e-01 -5.133455991744995117e-02 -2.094479277729988098e-02 7.115384340286254883e-01 6.056263446807861328e-01 -1.156752482056617737e-01 3.066216409206390381e-01 -2.710194326937198639e-02
-2.788963317871093750e-01 -1.102225035429000854e-01 5.615506172180175781e-01 7.305955886840820312e-01 7.893584668636322021e-02 -3.474493324756622314e-02 2.200759947299957275e-01 -7.132706791162490845e-02
-6.714053153991699219e-01 1.214289516210556030e-01 8.885216712951660156e-02 4.350329935550689697e-01 3.203536868095397949e-01 -1.360012590885162354e-01 3.683754503726959229e-01 -2.837217748165130615e-01
-4.686636924743652344e-01 3.515802621841430664e-01 -2.405177056789398193e-01 1.969968527555465698e-01 6.285993456840515137e-01 -2.342676222324371338e-01 3.317448496818542480e-01 3.997098188847303391e-03
-3.459518849849700928e-01 -4.577884078025817871e-02 1.839067935943603516e-01 9.063025712966918945e-01 8.259695023298263550e-02 -4.105338361114263535e-03 1.231937762349843979e-02 -1.265888214111328125e-01
-3.398889303207397461e-01 1.761046797037124634e-01 3.031536042690277100e-01 5.701121091842651367e-01 4.903097152709960938e-01 -4.336865991353988647e-02 4.405536949634552002e-01 1.267441455274820328e-02
-6.968125104904174805e-01 -2.926585376262664795e-01 3.692588806152343750e-01 1.172669082880020142e-01 1.219768300652503967e-01 -2.984050810337066650e-01 3.831739425659179688e-01 1.671931147575378418e-01
-3.764654397964477539e-01 -1.609637588262557983e-01 4.593677520751953125e-01 3.244738280773162842e-02 3.122350871562957764e-01 -1.722994074225425720e-02 -4.047667384147644043e-01 5.988900065422058105e-01
-5.532104372978210449e-01 4.461047351360321045e-01 7.774939294904470444e-03 8.649530261754989624e-02 3.445325791835784912e-01 -1.865415871143341064e-01 -5.000801682472229004e-01 -2.895278632640838623e-01
-2.417679280042648315e-01 9.469491988420486450e-02 3.820978850126266479e-02 9.207218289375305176e-01 1.322514116764068604e-01 -1.013328135013580322e-01 1.534473747014999390e-01 1.791296899318695068e-01
-1.422095745801925659e-01 2.526953518390655518e-01 6.279351711273193359e-01 4.733638372272253036e-03 5.258009433746337891e-01 -3.618609011173248291e-01 2.865687906742095947e-01 1.790669560432434082e-01
-6.294700503349304199e-01 4.104534387588500977e-01 -1.625320017337799072e-01 4.475984275341033936e-01 3.778333961963653564e-01 6.516075134277343750e-02 -2.261235266923904419e-01 1.019737124443054199e-01
-1.110149249434471130e-01 2.136373668909072876e-01 2.999951504170894623e-02 2.772629857063293457e-01 5.431551337242126465e-01 -4.971731305122375488e-01 5.402797460556030273e-01 1.736640781164169312e-01
-4.322114288806915283e-01 3.904924541711807251e-02 1.422562152147293091e-01 6.728910803794860840e-01 4.048567712306976318e-01 -1.734606921672821045e-01 3.309619724750518799e-01 1.873916536569595337e-01
-4.893433153629302979e-01 1.532496958971023560e-01 -4.644906520843505859e-02 3.096310794353485107e-01 2.520009577274322510e-01 -3.361304998397827148e-01 -4.961972236633300781e-01 -4.651115536689758301e-01
-6.164773702621459961e-01 -4.362248349934816360e-03 5.245812535285949707e-01 -1.402667760848999023e-01 4.446094036102294922e-01 -1.653573960065841675e-01 -1.062712296843528748e-01 2.979296147823333740e-01
-1.949842125177383423e-01 -1.228654012084007263e-01 8.314818143844604492e-02 6.194200515747070312e-01 3.868968784809112549e-01 -2.973253428936004639e-01 4.192320108413696289e-01 3.774168491363525391e-01
-1.181592345237731934e-01 1.425908058881759644e-01 6.339954584836959839e-02 6.353767961263656616e-02 9.650513529777526855e-01 -1.480340659618377686e-01 -1.235166750848293304e-02 6.526149809360504150e-02
-3.101877570152282715e-01 3.973273038864135742e-01 4.304203987121582031e-01 2.656756937503814697e-01 -2.370808124542236328e-01 -6.304920315742492676e-01 1.777877509593963623e-01 6.879920512437820435e-02
-1.603170931339263916e-01 2.151040434837341309e-01 -6.239387020468711853e-02 -1.523631066083908081e-01 5.476493835449218750e-01 -5.600858926773071289e-01 -1.996809393167495728e-01 -4.974258244037628174e-01
-5.935031771659851074e-01 4.510405659675598145e-01 -2.373411357402801514e-01 4.674154222011566162e-01 3.773326277732849121e-01 3.347783163189888000e-02 -6.536851823329925537e-02 1.474267095327377319e-01
-7.435458153486251831e-02 -2.167686522006988525e-01 6.889514923095703125e-01 -8.197952061891555786e-02 4.905268251895904541e-01 -3.167776167392730713e-01 -2.823379337787628174e-01 -2.131397277116775513e-01
-2.003395706415176392e-01 6.109209656715393066e-01 3.499274551868438721e-01 5.193669795989990234e-01 -1.052352562546730042e-01 -3.750213384628295898e-01 -2.033940404653549194e-01 3.693171963095664978e-02
-1.510346122086048126e-02 -2.330245077610015869e-01 -1.109490469098091125e-01 7.253945469856262207e-01 4.665127694606781006e-01 -3.023159205913543701e-01 1.412671059370040894e-01 2.792477011680603027e-01
-3.664931058883666992e-01 -2.164461016654968262e-01 1.212842464447021484e-01 6.503904461860656738e-01 4.736490547657012939e-01 -1.068675592541694641e-01 3.453050851821899414e-01 -1.616058796644210815e-01
-4.896107017993927002e-01 6.591323018074035645e-02 2.832345664501190186e-01 6.718366146087646484e-01 3.327059745788574219e-01 6.250599026679992676e-02 3.279263377189636230e-01 -4.705982282757759094e-02
-2.931598126888275146e-01 5.293310880661010742e-01 2.344978004693984985e-01 2.165747284889221191e-01 -1.969355195760726929e-01 -6.625903844833374023e-01 2.000343501567840576e-01 -1.189488470554351807e-01
-7.305202484130859375e-01 2.227687388658523560e-01 9.768373565748333931e-04 3.327462673187255859e-01 3.727078139781951904e-01 4.235281422734260559e-02 -1.840523183345794678e-01 -3.625096678733825684e-01
-6.142982840538024902e-01 -7.852040231227874756e-02 4.539824724197387695e-01 2.100347429513931274e-01 5.426974892616271973e-01 2.403359860181808472e-01 -9.043715149164199829e-02 7.613591104745864868e-02
-2.075686156749725342e-01 2.919473648071289062e-01 3.702098131179809570e-01 3.323068097233772278e-02 1.938571184873580933e-01 -5.512740015983581543e-01 1.767463237047195435e-01 6.006658077239990234e-01
-2.611331641674041748e-01 4.898691177368164062e-01 -2.815417759120464325e-02 -1.061375513672828674e-01 1.028654351830482483e-01 -6.252294182777404785e-01 6.505738198757171631e-02 -5.235020518302917480e-01
-2.649554014205932617e-01 -1.052672695368528366e-02 7.666949629783630371e-01 -2.104080468416213989e-01 3.336210548877716064e-01 -2.910436391830444336e-01 -1.242436543107032776e-01 -2.935118675231933594e-01
-3.519682884216308594e-01 -3.417578041553497314e-01 7.132584601640701294e-02 1.220342218875885010e-01 5.593464374542236328e-01 -3.191705346107482910e-01 2.110598534345626831e-01 5.292028784751892090e-01
-2.630778960883617401e-02 5.046089291572570801e-01 4.921819269657135010e-01 2.254877090454101562e-01 3.652145266532897949e-01 -4.088410139083862305e-01 3.610524833202362061e-01 1.438696235418319702e-01
-3.113980293273925781e-01 2.206217050552368164e-01 5.444077774882316589e-02 -2.978130578994750977e-01 5.329501628875732422e-01 -4.879511296749114990e-01 -2.085487544536590576e-01 -4.439325630664825439e-01
-7.055066525936126709e-02 -3.189133703708648682e-01 1.111373230814933777e-01 5.052260756492614746e-01 6.408175826072692871e-01 -3.175751566886901855e-01 2.701143026351928711e-01 2.030988782644271851e-01
-1.997092962265014648e-01 2.630626559257507324e-01 6.463475227355957031e-01 5.809040665626525879e-01 1.440123841166496277e-02 -2.830913364887237549e-01 -2.235447317361831665e-01 7.334286719560623169e-02
-3.889361321926116943e-01 2.178697660565376282e-02 2.147074192762374878e-01 8.471835851669311523e-01 -1.336597800254821777e-01 -5.070248991250991821e-02 -9.322468191385269165e-02 2.351766079664230347e-01
-1.885250955820083618e-01 -9.314445406198501587e-02 -2.182509005069732666e-01 -4.653032496571540833e-02 5.596377849578857422e-01 -6.447573304176330566e-01 -3.473202884197235107e-01 -2.375839948654174805e-01
-4.805342853069305420e-02 -2.145574837923049927e-01 -1.774484366178512573e-01 4.775566160678863525e-01 3.071585297584533691e-01 -6.157779693603515625e-01 -4.256782829761505127e-01 -1.933307498693466187e-01
-1.187138333916664124e-01 4.070422425866127014e-02 2.038171701133251190e-02 2.955618500709533691e-01 3.306899964809417725e-01 -4.284188151359558105e-01 -7.255756258964538574e-01 2.777040004730224609e-01
-4.336906969547271729e-01 1.870462596416473389e-01 7.045472860336303711e-01 3.101741708815097809e-02 3.131181597709655762e-01 -2.532926797866821289e-01 3.316008746623992920e-01 8.612530678510665894e-02
-6.751829385757446289e-01 1.630250513553619385e-01 -3.334751129150390625e-01 5.152866244316101074e-01 2.803261578083038330e-01 -1.711723208427429199e-01 1.814382225275039673e-01 -4.712291527539491653e-03
-6.617182493209838867e-01 -6.303745508193969727e-02 1.072238385677337646e-01 6.021067500114440918e-01 4.183071553707122803e-01 -2.864589542150497437e-02 5.795685946941375732e-02 7.046472281217575073e-02
-2.533024549484252930e-01 -3.154538199305534363e-02 2.696283459663391113e-01 -2.585906907916069031e-02 6.287879943847656250e-01 -2.638668119907379150e-01 -1.611530333757400513e-01 6.086905598640441895e-01
-7.914994955062866211e-01 -1.694247722625732422e-01 2.916394770145416260e-01 3.133910894393920898e-01 3.700124919414520264e-01 1.563900113105773926e-01 1.501883612945675850e-03 1.367372181266546249e-02
-2.744344770908355713e-01 5.100496411323547363e-01 2.006544619798660278e-01 6.037367582321166992e-01 -2.250086963176727295e-01 -3.938328027725219727e-01 2.259846627712249756e-01 5.452170968055725098e-02
-1.586025655269622803e-01 2.113894820213317871e-01 -1.208598986268043518e-01 6.593064069747924805e-01 4.920859932899475098e-01 -3.245307207107543945e-01 3.304458558559417725e-01 1.555770337581634521e-01
-3.193643093109130859e-01 -1.752055436372756958e-01 5.961337685585021973e-01 6.570051312446594238e-01 1.584429852664470673e-02 2.736980468034744263e-02 -1.829104870557785034e-01 2.140604555606842041e-01
2.343394234776496887e-02 1.216540560126304626e-01 -5.743040144443511963e-02 2.019637227058410645e-01 2.182164639234542847e-01 -5.436159968376159668e-01 -2.666453123092651367e-01 7.254841327667236328e-01
-4.675607755780220032e-02 4.766870737075805664e-01 3.940677344799041748e-01 5.999074578285217285e-01 -1.135465279221534729e-01 -4.666432142257690430e-01 1.567821055650711060e-01 -1.324709784239530563e-02
2.897050678730010986e-01 2.459711283445358276e-01 2.736395299434661865e-01 7.907315492630004883e-01 1.057156175374984741e-01 -2.388194203376770020e-01 -2.205617278814315796e-01 -1.964081376791000366e-01
-1.904808878898620605e-01 -1.316152065992355347e-01 5.867562890052795410e-01 5.509428977966308594e-01 1.107257753610610962e-01 -2.797982282936573029e-02 -4.959459900856018066e-01 1.989168077707290649e-01
-1.771117150783538818e-01 -2.900880277156829834e-01 -1.617716699838638306e-01 5.238353013992309570e-01 6.819940209388732910e-01 -3.101858496665954590e-01 6.149768084287643433e-02 1.370906680822372437e-01
-5.265313386917114258e-01 3.138756845146417618e-03 4.554710164666175842e-02 2.604585587978363037e-01 4.218225181102752686e-01 -1.805081367492675781e-01 -4.973970353603363037e-01 -4.414980709552764893e-01
-1.557424962520599365e-01 1.666726469993591309e-01 4.110709726810455322e-01 7.931118458509445190e-02 4.262664616107940674e-01 -5.248576402664184570e-01 3.713652193546295166e-01 4.214310348033905029e-01
-4.362379014492034912e-01 3.799559175968170166e-01 2.325222790241241455e-01 -4.399339854717254639e-02 -8.249095641076564789e-03 -7.326746582984924316e-01 2.165428549051284790e-01 -1.598658263683319092e-01
-4.196988046169281006e-01 9.521205909550189972e-03 6.617506742477416992e-01 5.386242270469665527e-01 7.309512048959732056e-02 -1.023719906806945801e-01 -2.825555503368377686e-01 -8.478834293782711029e-03
-3.474357724189758301e-01 4.154585003852844238e-01 6.232367753982543945e-01 -8.999409526586532593e-02 4.705268442630767822e-01 -2.353338897228240967e-01 1.420110911130905151e-01 -1.149569004774093628e-01
-2.827840447425842285e-01 1.801811531186103821e-02 2.394483424723148346e-02 2.222708053886890411e-02 7.727194428443908691e-01 -3.061518669128417969e-01 4.715585708618164062e-02 4.749664068222045898e-01
-3.160061538219451904e-01 9.518658369779586792e-02 5.385746955871582031e-01 3.099735975265502930e-01 4.857007265090942383e-01 6.483534723520278931e-02 -4.058056771755218506e-01 -3.164592683315277100e-01
-1.957220733165740967e-01 2.805599570274353027e-01 6.210597157478332520e-01 1.570161879062652588e-01 4.253900647163391113e-01 -1.664574891328811646e-01 7.226689159870147705e-02 5.086475610733032227e-01
-3.502094149589538574e-01 -2.344487011432647705e-01 2.785174846649169922e-01 -1.786008328199386597e-01 9.275057911872863770e-02 -7.697082161903381348e-01 -3.234821856021881104e-01 -8.498784154653549194e-02
-4.706906676292419434e-01 1.082309857010841370e-01 2.753462493419647217e-01 5.621426701545715332e-01 5.377497673034667969e-01 1.092156395316123962e-01 8.145651221275329590e-02 -2.591878473758697510e-01
-3.202337920665740967e-01 7.119101285934448242e-02 6.292114853858947754e-01 2.650470733642578125e-01 5.418120026588439941e-01 -1.352741867303848267e-01 3.105183839797973633e-01 -1.339570730924606323e-01
-2.998949587345123291e-01 1.312267184257507324e-01 3.826682269573211670e-02 -3.100869357585906982e-01 1.515408903360366821e-01 -7.781226634979248047e-01 -3.243029713630676270e-01 2.482183128595352173e-01
-3.555899262428283691e-01 1.994879245758056641e-01 -1.857262104749679565e-01 2.127490788698196411e-01 5.766813755035400391e-01 -6.367298364639282227e-01 -8.405607193708419800e-02 9.461724013090133667e-02
-7.108852863311767578e-01 3.984544277191162109e-01 2.081150263547897339e-01 3.341906368732452393e-01 4.083172976970672607e-01 -3.053175471723079681e-02 -3.360753180459141731e-03 1.149546280503273010e-01
-1.717508882284164429e-01 3.300848007202148438e-01 7.512220740318298340e-01 -3.124297410249710083e-02 4.369068145751953125e-01 -2.566794753074645996e-01 -7.254564762115478516e-02 -1.849330067634582520e-01
-6.928686499595642090e-01 4.324690625071525574e-02 -6.341151893138885498e-02 5.628833174705505371e-01 2.336802482604980469e-01 -3.342700600624084473e-01 9.660983085632324219e-02 1.467226594686508179e-01
-6.941236853599548340e-01 -1.817752718925476074e-01 1.882621087133884430e-02 1.249302104115486145e-01 6.021504998207092285e-01 -1.341036707162857056e-01 -2.641205191612243652e-01 1.373296231031417847e-01
-4.405860602855682373e-01 1.066609174013137817e-01 -1.789643913507461548e-01 1.461644917726516724e-01 4.812948107719421387e-01 -3.638048768043518066e-01 -8.539638668298721313e-02 -6.081315279006958008e-01
-6.558910012245178223e-01 1.706274598836898804e-01 4.106513559818267822e-01 2.718080580234527588e-01 -1.054987460374832153e-01 -4.572501182556152344e-01 7.641501724720001221e-02 2.685744464397430420e-01
-3.975500166416168213e-01 -9.298563748598098755e-02 1.684629917144775391e-01 7.977045178413391113e-01 4.063568711280822754e-01 4.626826569437980652e-02 -8.895284496247768402e-03 -3.535150364041328430e-02
-2.658085823059082031e-01 7.174806296825408936e-02 5.059105344116687775e-03 7.054578661918640137e-01 3.478416502475738525e-01 -2.931054532527923584e-01 4.328273534774780273e-01 -1.796041131019592285e-01
-5.037387609481811523e-01 -1.152388527989387512e-01 -1.131753027439117432e-01 -3.803339786827564240e-03 4.396956562995910645e-01 -3.776431679725646973e-01 -3.521589934825897217e-01 5.100800991058349609e-01
2.412682585418224335e-02 -1.136254221200942993e-01 1.177294403314590454e-01 4.743636846542358398e-01 7.645809650421142578e-01 -2.345786392688751221e-01 3.285839259624481201e-01 6.893785204738378525e-03
-3.741016983985900879e-01 5.378456786274909973e-02 -1.176892444491386414e-01 -7.897169888019561768e-02 8.582261949777603149e-02 -8.151851296424865723e-01 -3.451406657695770264e-01 -2.146007865667343140e-01
-1.661500483751296997e-01 1.615333557128906250e-01 1.515902131795883179e-01 7.682106494903564453e-01 2.889747023582458496e-01 -1.749303936958312988e-01 3.947345316410064697e-01 -2.514984309673309326e-01
-2.651878595352172852e-01 -1.227995678782463074e-01 4.273232817649841309e-01 3.869500756263732910e-01 6.570177078247070312e-01 3.682332858443260193e-02 3.106016106903553009e-02 -3.850547075271606445e-01
-6.484028100967407227e-01 1.223585382103919983e-01 1.774579435586929321e-01 5.562171339988708496e-01 2.801685929298400879e-01 -7.277963310480117798e-02 2.071885913610458374e-01 -3.114723265171051025e-01
1.274426579475402832e-01 3.185134828090667725e-01 8.904600888490676880e-02 6.164048314094543457e-01 1.475739330053329468e-01 -6.800769567489624023e-01 -7.090023159980773926e-02 -7.151143252849578857e-02
-2.154594957828521729e-01 -1.957696303725242615e-02 6.883889436721801758e-02 -1.418586969375610352e-01 7.223347425460815430e-01 -6.003908514976501465e-01 2.063055187463760376e-01 5.943648144602775574e-02
-5.044475197792053223e-01 -9.167937934398651123e-02 2.670290172100067139e-01 5.700351595878601074e-01 4.475229084491729736e-01 -7.715341448783874512e-02 1.712624728679656982e-01 -3.245351910591125488e-01
-5.133330449461936951e-02 -1.782254874706268311e-01 4.007951021194458008e-01 2.045155465602874756e-01 1.950198113918304443e-01 -6.574234962463378906e-01 1.525170952081680298e-01 -5.192662477493286133e-01
-4.851117730140686035e-01 -4.793461859226226807e-01 4.296315014362335205e-01 1.439412683248519897e-01 3.049232065677642822e-01 -4.017696082592010498e-01 2.739080190658569336e-01 -1.300114393234252930e-02
-8.280258774757385254e-01 8.920457214117050171e-02 -4.499840736389160156e-02 1.897507309913635254e-01 1.302570663392543793e-02 -4.054451584815979004e-01 -3.098743557929992676e-01 8.836224675178527832e-02
-1.040766388177871704e-01 3.372029364109039307e-01 -6.134429201483726501e-02 9.423323720693588257e-02 3.305252790451049805e-01 -3.765822947025299072e-01 -7.766672968864440918e-01 9.244416654109954834e-02
4.670052975416183472e-02 5.826267600059509277e-01 2.512215077877044678e-01 1.559738665819168091e-01 2.689980268478393555e-01 -6.397473812103271484e-01 1.851820945739746094e-01 2.345121055841445923e-01
-4.384312927722930908e-01 1.618123054504394531e-01 4.715318679809570312e-01 4.380244016647338867e-01 -2.112051099538803101e-02 -5.414528846740722656e-01 -9.727790206670761108e-02 -2.535879611968994141e-01
-4.049962759017944336e-01 3.959662318229675293e-01 5.688177943229675293e-01 1.591932773590087891e-02 4.973321259021759033e-01 -2.182746529579162598e-01 5.128333345055580139e-02 -2.403508722782135010e-01
-1.754336059093475342e-01 3.619381785392761230e-02 6.969293951988220215e-01 5.918670892715454102e-01 8.994198590517044067e-02 -2.224868535995483398e-01 -2.379314154386520386e-01 -1.330206692218780518e-01
-5.970140099525451660e-01 -1.760315001010894775e-01 4.587551355361938477e-01 5.066037774085998535e-01 1.651421189308166504e-02 -1.203632429242134094e-01 -3.033619225025177002e-01 1.967107057571411133e-01
-1.201519370079040527e-01 2.007704824209213257e-01 4.662449061870574951e-01 4.899347200989723206e-02 6.221292614936828613e-01 -4.049050807952880859e-01 1.496206503361463547e-03 4.177019000053405762e-01
-3.061926960945129395e-01 4.248790908604860306e-03 3.435716405510902405e-02 3.527928292751312256e-01 -1.370522528886795044e-01 -8.009413480758666992e-01 -3.464605212211608887e-01 -1.611437834799289703e-02
3.199376165866851807e-01 -2.411014586687088013e-01 1.151366680860519409e-01 4.388279914855957031e-01 5.470541715621948242e-01 -5.279396772384643555e-01 -8.354581147432327271e-02 2.207148820161819458e-01
-8.864154219627380371e-01 -1.469155848026275635e-01 3.429023623466491699e-01 1.265494078397750854e-01 1.188001632690429688e-01 -1.370431929826736450e-01 -1.188252586871385574e-03 1.618367433547973633e-01
-1.089002788066864014e-01 4.482881724834442139e-01 3.391439020633697510e-01 4.153368771076202393e-01 3.174128234386444092e-01 -4.628927409648895264e-01 2.976855337619781494e-01 3.098675608634948730e-01
-2.514976263046264648e-01 2.434139400720596313e-01 -3.430517613887786865e-01 4.129657149314880371e-01 5.684315562248229980e-01 -1.251060962677001953e-01 -4.622246921062469482e-01 -1.919784247875213623e-01
-4.811571836471557617e-01 4.788874983787536621e-01 -2.471710741519927979e-01 3.044185042381286621e-01 2.559539377689361572e-01 -3.654014170169830322e-01 -8.932705223560333252e-02 -4.223510622978210449e-01
