# Supplementary material for: Where is your field going? A machine learning approach to study the relative motion of the domains of physics
Source: PLoS One. 2020 Jun 18;15(6):e0233997. doi: 10.1371/journal.pone.0233997 (PMC7302634; doi:10.1371/journal.pone.0233997)
Supplement: S30 Data — (ZIP) [file pone.0233997.s030.zip › 29/Pacs4Run_29_VS_500_embeddings1988-1992ED8.txt]

3.856626152992248535e-01 4.233632981777191162e-01 4.241310358047485352e-01 -3.191120177507400513e-02 1.632225662469863892e-01 -1.260132938623428345e-01 6.682783365249633789e-01 4.478362575173377991e-02
2.568569481372833252e-01 1.129147112369537354e-01 6.892594695091247559e-01 4.127191305160522461e-01 -3.882140815258026123e-01 -1.207426860928535461e-01 2.202313840389251709e-01 2.491351962089538574e-01
3.722522780299186707e-02 3.088665604591369629e-01 2.901228070259094238e-01 2.122428566217422485e-01 -4.392070695757865906e-02 7.264497280120849609e-01 3.397286832332611084e-01 3.590592443943023682e-01
4.987654387950897217e-01 -7.403487712144851685e-02 3.725333809852600098e-01 -3.590607643127441406e-02 1.901796832680702209e-02 2.493435293436050415e-01 3.228229284286499023e-01 6.625201702117919922e-01
4.356516599655151367e-01 1.142281666398048401e-02 4.582971930503845215e-01 -5.761434137821197510e-02 -1.775839626789093018e-01 6.888974308967590332e-01 9.224623441696166992e-02 2.865245938301086426e-01
2.578539848327636719e-01 6.755046844482421875e-01 3.147669732570648193e-01 2.769946157932281494e-01 2.351491004228591919e-01 1.327919661998748779e-01 3.214407861232757568e-01 3.537619113922119141e-01
2.817150056362152100e-01 3.371842503547668457e-01 3.324420154094696045e-01 6.205414533615112305e-01 -1.296721845865249634e-01 2.327496707439422607e-01 4.876910150051116943e-01 5.024224519729614258e-02
2.147684991359710693e-01 1.934701204299926758e-01 1.802654862403869629e-01 3.322196006774902344e-01 -2.835943996906280518e-01 -2.333240360021591187e-01 7.171761989593505859e-01 -3.526623547077178955e-01
2.919982671737670898e-01 2.548242807388305664e-01 4.179390072822570801e-01 -1.261881291866302490e-01 -1.361463516950607300e-01 4.577551037073135376e-02 2.345856875181198120e-01 7.639002203941345215e-01
7.267787456512451172e-01 -2.164528332650661469e-02 1.968120634555816650e-01 9.144322574138641357e-02 -1.869762539863586426e-01 -1.254024952650070190e-01 4.810267686843872070e-01 3.770339787006378174e-01
6.187686324119567871e-01 -1.736613661050796509e-01 3.622349500656127930e-01 -3.004944324493408203e-02 -5.294249057769775391e-01 1.059646308422088623e-01 3.592995405197143555e-01 -1.850255727767944336e-01
1.406874507665634155e-01 2.530667781829833984e-01 7.376561164855957031e-01 2.725751101970672607e-01 -3.993255198001861572e-01 2.438702136278152466e-01 4.089839383959770203e-02 2.777123451232910156e-01
6.123661994934082031e-01 -1.736118048429489136e-01 3.924778699874877930e-01 -8.134944736957550049e-02 -2.138472534716129303e-02 1.443462967872619629e-01 3.245672881603240967e-01 5.545923709869384766e-01
1.588332839310169220e-02 -1.076966822147369385e-01 6.208528280258178711e-01 -4.358426108956336975e-02 -4.478581845760345459e-01 4.438886642456054688e-01 1.298439353704452515e-01 4.316456913948059082e-01
-2.419404685497283936e-02 4.023737013339996338e-01 2.346351742744445801e-01 3.569732904434204102e-01 -5.229547619819641113e-01 4.024877548217773438e-01 4.541054069995880127e-01 1.154842153191566467e-01
-4.998043552041053772e-02 3.272295892238616943e-01 4.285674691200256348e-01 2.117454260587692261e-01 -3.403494954109191895e-01 1.313929855823516846e-01 3.770577013492584229e-01 6.218054890632629395e-01
1.212853193283081055e-01 -9.677567332983016968e-02 4.667336940765380859e-01 -1.920674368739128113e-02 -4.947296380996704102e-01 4.544589817523956299e-01 2.486920207738876343e-01 4.945473372936248779e-01
2.146438658237457275e-01 3.023735582828521729e-01 4.604776203632354736e-01 -2.796609997749328613e-01 -6.099491715431213379e-01 -2.263391464948654175e-01 2.734243869781494141e-01 -2.724334895610809326e-01
1.413442045450210571e-01 1.325742341578006744e-02 5.517257452011108398e-01 4.153526723384857178e-01 -3.263421356678009033e-01 4.323848187923431396e-01 3.347485661506652832e-01 3.121129274368286133e-01
7.456179708242416382e-02 -9.789390489459037781e-03 4.175672531127929688e-01 6.096485853195190430e-01 -2.507248520851135254e-01 1.814652085304260254e-01 5.881764888763427734e-01 8.103604614734649658e-02
3.146953284740447998e-01 2.851542234420776367e-01 6.653699874877929688e-01 3.386967480182647705e-01 -2.988262772560119629e-01 3.416784703731536865e-01 1.023327112197875977e-01 2.137941718101501465e-01
-1.764397621154785156e-01 9.105277061462402344e-02 6.405434012413024902e-01 2.393131256103515625e-01 -5.080721974372863770e-01 -2.761247567832469940e-02 2.581944465637207031e-01 4.092038571834564209e-01
2.412050664424896240e-01 3.444393351674079895e-02 4.630526602268218994e-01 1.401996314525604248e-01 -5.779200196266174316e-01 -4.373503625392913818e-01 4.217529594898223877e-01 5.846006423234939575e-02
2.195333130657672882e-02 2.775788009166717529e-01 8.725681304931640625e-01 3.677924573421478271e-01 -2.974508563056588173e-03 8.356635272502899170e-02 -9.442418813705444336e-03 1.368945538997650146e-01
-2.764263451099395752e-01 3.137543201446533203e-01 5.557045340538024902e-01 4.621881842613220215e-01 -2.719844877719879150e-01 -1.249097213149070740e-01 4.300310909748077393e-01 1.679781526327133179e-01
6.706237196922302246e-01 -7.761228084564208984e-02 1.914200745522975922e-02 3.680688142776489258e-02 -2.850790023803710938e-01 6.750588119029998779e-02 6.741700172424316406e-01 -4.676182195544242859e-02
-2.701190859079360962e-02 -6.654014438390731812e-02 5.340473651885986328e-01 3.237293064594268799e-01 3.210062682628631592e-01 4.216422438621520996e-01 4.355035424232482910e-01 3.665313720703125000e-01
-3.615753948688507080e-01 3.200619220733642578e-01 5.489573478698730469e-01 1.798174828290939331e-01 -3.576448261737823486e-01 1.975394971668720245e-02 3.010752201080322266e-01 4.628053307533264160e-01
4.255628585815429688e-01 5.552541613578796387e-01 3.018607199192047119e-01 4.607789218425750732e-02 -3.989949449896812439e-02 1.432115584611892700e-01 2.564190030097961426e-01 5.740154981613159180e-01
2.119106613099575043e-02 6.619622707366943359e-01 2.694169580936431885e-01 1.600230932235717773e-01 -3.741550147533416748e-01 2.963662743568420410e-01 3.186046183109283447e-01 3.658278286457061768e-01
3.642617166042327881e-01 1.429341584444046021e-01 7.308729887008666992e-01 1.937853842973709106e-01 -2.956132590770721436e-01 4.152400493621826172e-01 -7.648531347513198853e-02 9.743581712245941162e-02
2.831004858016967773e-01 5.796464085578918457e-01 3.438730835914611816e-01 3.168956041336059570e-01 1.043277829885482788e-01 -2.617934718728065491e-02 3.687605857849121094e-01 4.665176272392272949e-01
1.591101735830307007e-01 -3.385089635848999023e-01 4.994469285011291504e-01 -1.146391779184341431e-01 -8.955555409193038940e-02 4.794924855232238770e-01 4.896551668643951416e-01 -3.461370468139648438e-01
3.221170604228973389e-01 2.140681892633438110e-01 8.290076255798339844e-01 2.828976884484291077e-02 -3.140119612216949463e-01 3.188211843371391296e-02 -1.206266582012176514e-01 -2.195236980915069580e-01
-1.840473562479019165e-01 -1.345350891351699829e-01 3.582430481910705566e-01 2.259591668844223022e-01 -2.789448015391826630e-02 3.908953368663787842e-01 5.728073120117187500e-01 5.356731414794921875e-01
1.389973014593124390e-01 4.717288017272949219e-01 2.707823514938354492e-01 -5.231472253799438477e-01 -1.043017730116844177e-01 2.280148863792419434e-01 4.708999395370483398e-01 -3.557095229625701904e-01
2.482520341873168945e-01 -1.975290775299072266e-01 6.578518748283386230e-01 2.752796411514282227e-01 -5.244145542383193970e-02 5.175268054008483887e-01 2.391963899135589600e-01 2.510107159614562988e-01
3.078942000865936279e-01 3.356099724769592285e-01 4.595218896865844727e-01 -4.518921971321105957e-01 9.883857518434524536e-02 5.449914932250976562e-01 1.439019292593002319e-01 -2.229520827531814575e-01
3.456406295299530029e-01 -4.404420852661132812e-01 4.805300235748291016e-01 -8.525042980909347534e-02 -1.295126974582672119e-01 4.413261711597442627e-01 4.280800223350524902e-01 -2.314554601907730103e-01
7.378330826759338379e-02 -2.465720325708389282e-01 5.355420112609863281e-01 2.056922614574432373e-01 -5.969916656613349915e-02 6.003655195236206055e-01 3.675948083400726318e-01 3.248306810855865479e-01
6.498566865921020508e-01 -1.288927942514419556e-01 4.084173142910003662e-01 2.105588018894195557e-01 -1.512919664382934570e-01 5.161048173904418945e-01 2.440479546785354614e-01 -3.346971794962882996e-02
1.916639804840087891e-01 3.959197998046875000e-01 6.516517996788024902e-01 2.817023396492004395e-01 -3.556406199932098389e-01 3.653804063796997070e-01 2.400721795856952667e-02 2.048092633485794067e-01
4.726472795009613037e-01 -3.200155496597290039e-01 3.594971001148223877e-01 -5.509940907359123230e-02 1.327425427734851837e-02 6.076777577400207520e-01 3.845314681529998779e-01 -1.568685472011566162e-01
3.652538657188415527e-01 1.841968148946762085e-01 3.330229818820953369e-01 -6.364559531211853027e-01 2.023810148239135742e-01 3.401111066341400146e-01 3.763699531555175781e-01 -1.356199085712432861e-01
2.464574128389358521e-01 3.202324360609054565e-02 3.871375918388366699e-01 5.492447614669799805e-01 -3.546872735023498535e-01 2.738488614559173584e-01 5.084542036056518555e-01 1.654272228479385376e-01
-2.189666330814361572e-01 3.880464732646942139e-01 8.334211111068725586e-01 1.253005415201187134e-01 -1.650676280260086060e-01 6.647681444883346558e-02 -1.265608519315719604e-01 2.085628956556320190e-01
5.720881819725036621e-01 -2.803589403629302979e-01 4.596802592277526855e-01 -1.119192764163017273e-01 -3.405220434069633484e-02 1.118426397442817688e-01 2.292107790708541870e-01 5.514308214187622070e-01
3.253468573093414307e-01 -1.904939264059066772e-01 5.654821991920471191e-01 -9.039776772260665894e-02 -2.039159238338470459e-01 3.797816336154937744e-01 1.703180074691772461e-01 5.613338351249694824e-01
1.182193309068679810e-01 4.759011268615722656e-01 5.631337761878967285e-01 4.112204909324645996e-01 1.931363046169281006e-01 -5.606804043054580688e-03 2.881833016872406006e-01 3.910724818706512451e-01
3.056174516677856445e-01 6.584872007369995117e-01 5.267550945281982422e-01 5.698569491505622864e-02 -2.034203521907329559e-02 -1.059520617127418518e-01 2.214287668466567993e-01 -3.627725243568420410e-01
-7.965926080942153931e-02 2.570360004901885986e-01 5.515022277832031250e-01 3.778096139430999756e-01 -5.543435215950012207e-01 -2.252333611249923706e-02 3.952060043811798096e-01 1.292289942502975464e-01
8.290764689445495605e-02 6.070157885551452637e-01 7.294506430625915527e-01 2.806604206562042236e-01 4.535679891705513000e-02 -6.813046336174011230e-02 3.435433655977249146e-02 7.687961310148239136e-02
-2.700532078742980957e-01 -2.549223005771636963e-01 6.770963072776794434e-01 -1.686131805181503296e-01 9.447600692510604858e-02 1.118317469954490662e-01 5.439435243606567383e-01 -2.406024932861328125e-01
1.298405528068542480e-01 1.863478124141693115e-01 3.969707787036895752e-01 -7.496249079704284668e-01 1.297262609004974365e-01 1.992039084434509277e-01 3.988727629184722900e-01 -1.152481958270072937e-01
-6.598258018493652344e-02 -1.114707291126251221e-01 3.928225934505462646e-01 -1.259837448596954346e-01 1.755921244621276855e-01 2.091475427150726318e-01 7.793440818786621094e-01 -3.620590269565582275e-01
1.257035881280899048e-01 2.388966456055641174e-02 4.780082106590270996e-01 6.323073506355285645e-01 -1.327767074108123779e-01 2.016057670116424561e-01 5.268324017524719238e-01 1.396299749612808228e-01
-1.577941924333572388e-01 2.899341881275177002e-01 4.703764915466308594e-01 3.938161432743072510e-01 -5.190201997756958008e-01 -1.623663865029811859e-02 4.608785808086395264e-01 1.806631088256835938e-01
-1.412568837404251099e-01 -3.616141676902770996e-01 4.214437603950500488e-01 -4.127780199050903320e-01 -1.386653631925582886e-02 2.851505577564239502e-01 6.477586030960083008e-01 1.366738695651292801e-02
2.775493860244750977e-01 6.564931571483612061e-02 5.598145127296447754e-01 3.487891852855682373e-01 -3.798046708106994629e-01 4.357378482818603516e-01 2.327141314744949341e-01 3.087644279003143311e-01
5.142948627471923828e-01 5.697336196899414062e-01 4.532234668731689453e-01 2.235212028026580811e-01 1.534049808979034424e-01 -1.204871386289596558e-01 2.057957202196121216e-01 2.740965783596038818e-01
1.404686570167541504e-01 2.120396792888641357e-01 2.758612930774688721e-01 4.934892952442169189e-01 -4.465877115726470947e-01 2.359465211629867554e-01 5.466271638870239258e-01 2.485238015651702881e-01
1.501874923706054688e-01 -2.477954626083374023e-01 4.188748002052307129e-01 4.040842950344085693e-01 2.827156782150268555e-01 2.461377531290054321e-01 5.597095489501953125e-01 3.514459729194641113e-01
7.488501071929931641e-01 -2.866512537002563477e-02 4.868405405431985855e-03 1.199947763234376907e-02 -1.516001671552658081e-01 1.668523699045181274e-01 6.038902401924133301e-01 1.507593393325805664e-01
3.072956502437591553e-01 -9.862357378005981445e-02 6.710678935050964355e-01 -1.228053644299507141e-01 4.405900239944458008e-01 3.528724610805511475e-01 2.287686020135879517e-01 -2.438356280326843262e-01
6.342530250549316406e-03 -2.717912197113037109e-01 3.442226052284240723e-01 -4.840929806232452393e-01 -2.399493902921676636e-01 3.094522953033447266e-01 6.220519542694091797e-01 -1.815737038850784302e-01
-1.060765609145164490e-01 5.180204510688781738e-01 6.171548962593078613e-01 -2.435232512652873993e-02 -2.564663253724575043e-02 -1.729959994554519653e-02 8.296205103397369385e-02 5.754038691520690918e-01
2.432172894477844238e-01 9.939840435981750488e-02 7.830693721771240234e-01 -2.960225045680999756e-01 -3.652414306998252869e-02 -4.682905972003936768e-01 9.742505103349685669e-02 -4.083849489688873291e-03
1.362709552049636841e-01 7.859303802251815796e-02 4.876355528831481934e-01 1.368215829133987427e-01 -4.441010951995849609e-01 6.571699976921081543e-01 1.596549898386001587e-01 2.532923817634582520e-01
4.807249605655670166e-01 4.323367774486541748e-01 4.800863862037658691e-01 2.589527331292629242e-02 2.308618128299713135e-01 -1.273548454046249390e-01 2.060529887676239014e-01 4.887337088584899902e-01
-4.020464047789573669e-02 1.390343308448791504e-01 5.850560665130615234e-01 2.059504240751266479e-01 -6.456196308135986328e-01 3.356178402900695801e-01 1.572196036577224731e-01 2.004118561744689941e-01
7.986534237861633301e-01 -6.313428282737731934e-02 2.714824974536895752e-01 -2.534759342670440674e-01 -7.355190813541412354e-02 1.806831918656826019e-02 3.393664658069610596e-01 3.151318132877349854e-01
-1.054251194000244141e-01 3.088119626045227051e-01 1.936522424221038818e-01 -6.738724708557128906e-01 -1.776912808418273926e-01 2.567538917064666748e-01 5.505503416061401367e-01 -3.623459860682487488e-02
2.728354334831237793e-01 5.597307085990905762e-01 3.291488811373710632e-02 1.752937883138656616e-01 -5.092148110270500183e-02 3.654292225837707520e-01 5.169479250907897949e-01 4.208139181137084961e-01
2.741251587867736816e-01 2.332589030265808105e-01 6.723259091377258301e-01 -1.429320126771926880e-01 -3.916562199592590332e-01 -2.856199443340301514e-01 2.221504151821136475e-01 -3.371495604515075684e-01
1.895848214626312256e-01 6.291328370571136475e-02 4.744673967361450195e-01 4.066063463687896729e-02 2.707402706146240234e-01 -5.561386942863464355e-01 5.835011601448059082e-01 1.013053730130195618e-01
-2.994350716471672058e-02 1.536016613245010376e-01 2.573767602443695068e-01 -2.809120118618011475e-01 2.196468859910964966e-01 -7.408601045608520508e-02 4.680854678153991699e-01 7.466714382171630859e-01
2.813849449157714844e-01 1.298828719882294536e-04 1.564500778913497925e-01 -4.519805312156677246e-01 -1.249392051249742508e-02 -3.402912616729736328e-01 5.578237175941467285e-01 5.147213339805603027e-01
1.899104416370391846e-01 3.263745456933975220e-03 7.195357680320739746e-01 2.315519154071807861e-01 -2.983672320842742920e-01 4.954808056354522705e-01 6.841082870960235596e-02 2.310221046209335327e-01
-8.109726756811141968e-02 4.394593238830566406e-01 1.883307993412017822e-01 2.221861481666564941e-01 -6.215013265609741211e-01 2.447930276393890381e-01 4.909036457538604736e-01 1.681957691907882690e-01
2.303467988967895508e-01 4.998565018177032471e-01 3.234038352966308594e-01 -4.042623639106750488e-01 4.081013053655624390e-02 3.812373280525207520e-01 3.758220672607421875e-01 -3.752548098564147949e-01
5.142197012901306152e-01 1.305209398269653320e-01 4.221613407135009766e-01 -1.166445985436439514e-01 3.160347044467926025e-01 -1.524982303380966187e-01 3.100407123565673828e-01 5.544883012771606445e-01
4.275288879871368408e-01 4.993349015712738037e-01 5.728454589843750000e-01 3.449470922350883484e-02 1.481092628091573715e-02 -2.270337492227554321e-01 2.370883077383041382e-01 -3.613411188125610352e-01
-3.882215172052383423e-02 8.731812834739685059e-01 2.575621306896209717e-01 1.497351229190826416e-01 -8.171724528074264526e-02 1.309491842985153198e-01 3.321779668331146240e-01 1.145460158586502075e-01
1.566687524318695068e-01 2.895460426807403564e-01 5.482388138771057129e-01 5.645287036895751953e-01 -2.042403668165206909e-01 4.431618377566337585e-02 3.939411640167236328e-01 2.710939347743988037e-01
5.268502831459045410e-01 3.665760457515716553e-01 3.908742666244506836e-01 -3.995622992515563965e-01 5.105216056108474731e-02 1.061126068234443665e-01 7.647442817687988281e-02 5.058690905570983887e-01
1.788470000028610229e-01 6.449116468429565430e-01 4.306130111217498779e-01 -5.278488993644714355e-02 -6.519853323698043823e-02 3.325058221817016602e-01 6.564789265394210815e-02 4.947407245635986328e-01
-4.377976804971694946e-02 2.034726887941360474e-01 5.717976689338684082e-01 4.141168296337127686e-02 -1.662402600049972534e-01 5.569185018539428711e-01 2.043728679418563843e-01 4.984499812126159668e-01
-1.680935174226760864e-01 -1.085929870605468750e-01 3.460077941417694092e-01 -3.218242824077606201e-01 9.425956010818481445e-02 6.197561025619506836e-01 5.847843885421752930e-01 -4.128934442996978760e-02
7.597764134407043457e-01 6.770031154155731201e-02 5.937778204679489136e-02 1.750832647085189819e-01 -8.146828413009643555e-02 1.224066093564033508e-01 5.711147785186767578e-01 1.902208477258682251e-01
1.193048954010009766e-01 4.381443858146667480e-01 1.856973767280578613e-01 4.790785722434520721e-03 -1.723855435848236084e-01 2.533281147480010986e-01 4.216944575309753418e-01 6.982631683349609375e-01
4.943641424179077148e-01 5.641291141510009766e-01 5.077522993087768555e-01 -1.525559928268194199e-02 -3.711942732334136963e-01 1.704903393983840942e-01 -2.987332828342914581e-02 1.075771898031234741e-01
4.520911723375320435e-02 -4.189490899443626404e-02 5.143871307373046875e-01 2.760961465537548065e-02 -5.001599788665771484e-01 -4.535557031631469727e-01 5.243205428123474121e-01 -7.729138713330030441e-03
-9.438123553991317749e-02 -1.476744115352630615e-01 5.484461784362792969e-01 -5.985995531082153320e-01 -3.142516911029815674e-01 3.698364496231079102e-01 2.731869220733642578e-01 -2.368162618950009346e-03
-2.671463228762149811e-02 1.543791741132736206e-01 5.430526733398437500e-01 4.407102465629577637e-01 -4.574069976806640625e-01 2.454240471124649048e-01 3.925433158874511719e-01 2.505541443824768066e-01
-9.281580150127410889e-02 1.455307304859161377e-01 4.569224715232849121e-01 3.834789991378784180e-01 -5.695520043373107910e-01 -8.906998485326766968e-02 5.111718773841857910e-01 1.440566480159759521e-01
1.394879072904586792e-01 2.802463769912719727e-01 7.668752670288085938e-01 -2.486252412199974060e-02 -1.881241351366043091e-01 -2.247210294008255005e-01 1.993013322353363037e-01 -4.332183897495269775e-01
3.490326404571533203e-01 3.804125785827636719e-01 1.493971198797225952e-01 -2.552709579467773438e-01 1.482131145894527435e-02 -1.059773713350296021e-01 4.602070152759552002e-01 6.501833200454711914e-01
-1.368628442287445068e-01 2.815209329128265381e-01 2.899512946605682373e-01 1.365169435739517212e-01 -6.046516895294189453e-01 5.205293297767639160e-01 3.521876037120819092e-01 1.967621743679046631e-01
3.412452638149261475e-01 8.598130196332931519e-02 6.143043562769889832e-02 -2.367811799049377441e-01 2.135108411312103271e-01 -2.585861682891845703e-01 7.724459767341613770e-01 3.274042904376983643e-01
1.466773003339767456e-01 -6.746505200862884521e-02 3.395608067512512207e-01 3.648605644702911377e-01 2.342495769262313843e-01 4.805651605129241943e-01 5.576890110969543457e-01 3.587153553962707520e-01
-8.229000866413116455e-02 -2.210149765014648438e-01 3.536314368247985840e-01 -2.783464193344116211e-01 -1.570516824722290039e-01 3.260529935359954834e-01 7.320706248283386230e-01 -2.737620770931243896e-01
6.536804139614105225e-02 5.259319543838500977e-01 1.727305799722671509e-01 -3.030444681644439697e-01 -1.526029855012893677e-01 5.219985246658325195e-01 4.729070663452148438e-01 -2.793556153774261475e-01
2.312289923429489136e-01 5.619427189230918884e-03 5.766912698745727539e-01 1.789262704551219940e-02 -4.800615012645721436e-01 2.485063076019287109e-01 1.340112388134002686e-01 5.508496165275573730e-01
2.995082437992095947e-01 4.422930181026458740e-01 2.437965273857116699e-01 -8.022239804267883301e-02 1.042571291327476501e-01 2.883975505828857422e-01 3.191289007663726807e-01 6.729882359504699707e-01
9.841846674680709839e-02 4.018972441554069519e-02 5.479947328567504883e-01 -6.453809142112731934e-01 -1.232360750436782837e-01 2.571810185909271240e-01 3.281241953372955322e-01 -2.879048883914947510e-01
6.942749023437500000e-01 5.389454960823059082e-01 6.533836573362350464e-02 1.242470890283584595e-01 1.407575048506259918e-02 5.199817940592765808e-02 3.958478271961212158e-01 2.195818871259689331e-01
-1.398449181579053402e-03 4.836131036281585693e-01 4.851650595664978027e-01 1.763460934162139893e-01 -7.247501611709594727e-02 5.336712300777435303e-02 2.661354243755340576e-01 6.486174464225769043e-01
-6.255061924457550049e-02 1.441986411809921265e-01 4.262819290161132812e-01 -1.364291459321975708e-01 3.254396319389343262e-01 1.176277250051498413e-01 6.560973525047302246e-01 -4.740824699401855469e-01
3.256485462188720703e-01 -1.002485007047653198e-01 1.879635155200958252e-01 3.887951746582984924e-02 9.365535527467727661e-02 -2.774789333343505859e-01 7.857872247695922852e-01 3.792544603347778320e-01
1.143210232257843018e-01 4.434033930301666260e-01 7.113177776336669922e-01 1.753485798835754395e-01 2.847775518894195557e-01 -1.969520002603530884e-01 6.476961076259613037e-02 3.598896563053131104e-01
1.418374925851821899e-01 6.003180146217346191e-01 2.477543056011199951e-01 2.761829271912574768e-02 -3.284532129764556885e-01 2.585209608078002930e-01 2.634603083133697510e-01 5.596691370010375977e-01
9.206433594226837158e-02 1.660670638084411621e-01 5.399784445762634277e-01 -6.426752805709838867e-01 8.899213373661041260e-02 2.017285227775573730e-01 3.432205915451049805e-01 -3.048327565193176270e-01
-1.435968130826950073e-01 4.118431210517883301e-01 4.926769435405731201e-01 -1.097326651215553284e-01 -3.433427512645721436e-01 2.277273833751678467e-01 1.340718418359756470e-01 6.060314774513244629e-01
2.119968086481094360e-01 -6.756798923015594482e-02 7.438953518867492676e-01 -2.281723022460937500e-01 4.804342985153198242e-01 2.333853244781494141e-01 1.618465632200241089e-01 -1.832181364297866821e-01
-1.763814687728881836e-01 -1.644037663936614990e-01 5.124340653419494629e-01 -2.866024971008300781e-01 -1.733257025480270386e-01 4.236528873443603516e-01 5.481541156768798828e-01 -2.951860725879669189e-01
6.274335384368896484e-01 1.978911459445953369e-01 4.679220318794250488e-01 7.817035913467407227e-02 -2.856423854827880859e-01 2.794118821620941162e-01 1.007272601127624512e-01 -4.150854647159576416e-01
2.600133717060089111e-01 -3.460667133331298828e-01 6.159549355506896973e-01 -4.215912893414497375e-02 4.298491775989532471e-01 -5.675633624196052551e-02 4.926441609859466553e-01 -2.762717753648757935e-02
8.664017543196678162e-03 2.194540053606033325e-01 5.007502436637878418e-01 -4.252797067165374756e-01 -1.910279132425785065e-02 -5.740875601768493652e-01 4.342211782932281494e-01 4.076502472162246704e-02
5.893164277076721191e-01 6.816897075623273849e-03 5.571006536483764648e-01 -1.253028810024261475e-01 2.868410646915435791e-01 3.180622756481170654e-01 7.056000083684921265e-02 3.717221319675445557e-01
3.751412332057952881e-01 -3.754162490367889404e-01 6.403518319129943848e-01 -1.740286350250244141e-01 2.244393676519393921e-01 2.019600719213485718e-01 4.018533527851104736e-01 -1.592112928628921509e-01
1.942791789770126343e-01 7.282201647758483887e-01 4.821805953979492188e-01 -5.759463086724281311e-02 2.272430434823036194e-02 -1.852941960096359253e-01 2.478776127099990845e-01 -3.159779906272888184e-01
9.208097308874130249e-02 7.280797697603702545e-03 5.456115603446960449e-01 -1.350927948951721191e-01 -3.168695569038391113e-01 5.311931967735290527e-01 1.374622881412506104e-01 5.235052108764648438e-01
8.707934617996215820e-02 3.915718495845794678e-01 5.468121170997619629e-01 -2.678149938583374023e-01 -3.077881410717964172e-02 2.411857396364212036e-01 4.427345842123031616e-02 6.381867527961730957e-01
3.508013188838958740e-01 5.295073986053466797e-01 3.220346271991729736e-01 -1.113349199295043945e-01 -5.487791299819946289e-01 -2.492006719112396240e-01 3.207857906818389893e-01 -1.195649653673171997e-01
-6.109246984124183655e-02 -7.791692018508911133e-02 4.134733080863952637e-01 3.805818855762481689e-01 1.978635638952255249e-01 3.378808796405792236e-01 5.825349092483520508e-01 4.263022541999816895e-01
-2.014070749282836914e-02 -2.655868232250213623e-01 7.699061036109924316e-01 -1.023264005780220032e-01 -2.516487836837768555e-01 9.540048241615295410e-02 2.850876152515411377e-01 -4.148839712142944336e-01
-1.239168047904968262e-01 2.172667980194091797e-01 5.271046757698059082e-01 -1.453871428966522217e-01 -4.618248045444488525e-01 4.961791336536407471e-01 3.921555727720260620e-02 4.212473034858703613e-01
4.075915813446044922e-01 -3.161407411098480225e-01 4.401363134384155273e-01 1.072437390685081482e-01 3.064305484294891357e-01 9.461420774459838867e-02 6.198791265487670898e-01 -2.039639204740524292e-01
-1.209336221218109131e-01 1.582663953304290771e-01 4.673020839691162109e-01 -6.451773643493652344e-01 -3.873379230499267578e-01 2.499944269657135010e-01 2.904912233352661133e-01 -1.696733534336090088e-01
5.547063946723937988e-01 1.536791324615478516e-01 5.844082236289978027e-01 -3.199455095455050468e-03 -3.748663663864135742e-01 2.382515817880630493e-01 8.221290074288845062e-03 -3.602559268474578857e-01
-9.928243607282638550e-02 2.011008262634277344e-01 3.809229135513305664e-01 -7.171707153320312500e-01 -3.153646588325500488e-01 2.058367282152175903e-01 3.704402446746826172e-01 -1.059052720665931702e-01
4.809667542576789856e-02 3.327830731868743896e-01 4.652056396007537842e-01 -4.192227721214294434e-01 1.923108994960784912e-01 2.178433835506439209e-01 4.453230798244476318e-01 -4.604630470275878906e-01
5.148307085037231445e-01 -4.553769826889038086e-01 6.054498553276062012e-01 -6.393435597419738770e-02 -6.676017493009567261e-02 6.434774398803710938e-02 3.573614060878753662e-01 -1.435943543910980225e-01
5.138668417930603027e-01 3.217550516128540039e-01 5.261973738670349121e-01 -3.724339604377746582e-02 -3.627757430076599121e-01 -1.057328060269355774e-01 2.208280414342880249e-01 -4.032283723354339600e-01
2.993623018264770508e-01 2.059424370527267456e-01 6.904603838920593262e-01 -1.310861557722091675e-01 -3.969225585460662842e-01 9.352582693099975586e-02 1.038970947265625000e-01 -4.438035488128662109e-01
2.448706775903701782e-01 2.536599338054656982e-01 5.341174006462097168e-01 3.886863589286804199e-01 -5.213783979415893555e-01 3.257622420787811279e-01 2.364790737628936768e-01 7.387520372867584229e-02
4.016360342502593994e-01 4.267958998680114746e-01 4.130583405494689941e-01 -4.113795459270477295e-01 -1.316218227148056030e-01 2.699103951454162598e-02 5.163069814443588257e-02 5.440266132354736328e-01
9.672532975673675537e-02 1.787406504154205322e-01 4.611695110797882080e-01 -7.421332597732543945e-01 -1.240590959787368774e-02 8.870909363031387329e-02 3.628265261650085449e-01 -2.357766032218933105e-01
1.831295341253280640e-01 3.585118949413299561e-01 6.554179787635803223e-01 -1.557309478521347046e-01 -1.622651517391204834e-01 3.145374953746795654e-01 8.413550257682800293e-02 -5.017622113227844238e-01
9.129597246646881104e-02 1.170909106731414795e-01 7.934778332710266113e-01 -2.515473365783691406e-01 -4.240910708904266357e-02 -5.086480975151062012e-01 1.308702081441879272e-01 8.615799993276596069e-02
-1.318707615137100220e-01 4.342926442623138428e-01 3.076860904693603516e-01 -5.158069729804992676e-01 -1.729515939950942993e-01 3.783355057239532471e-01 4.600868821144104004e-01 -2.203236073255538940e-01
2.710108160972595215e-01 6.869132518768310547e-01 3.103726208209991455e-01 -1.036115437746047974e-01 -5.316525101661682129e-01 -1.337770968675613403e-01 2.163507640361785889e-01 1.668572053313255310e-02
-1.200439184904098511e-01 3.545976877212524414e-01 1.580217927694320679e-01 7.497356086969375610e-02 -2.742345035076141357e-01 1.869458854198455811e-01 5.228854417800903320e-01 6.676042079925537109e-01
-1.007907241582870483e-01 -1.863246858119964600e-01 5.038788914680480957e-01 -4.989147186279296875e-01 -2.088520526885986328e-01 3.590845763683319092e-01 4.927805662155151367e-01 -1.921484768390655518e-01
4.044019058346748352e-02 5.197520852088928223e-01 2.558010518550872803e-01 8.943449705839157104e-02 -2.040577828884124756e-01 2.671760022640228271e-01 3.805177211761474609e-01 6.300581693649291992e-01
1.816048473119735718e-01 4.699355959892272949e-01 1.207586228847503662e-01 -3.054471015930175781e-01 -1.128444299101829529e-01 5.365128517150878906e-01 5.086169242858886719e-01 -2.811207771301269531e-01
8.324002027511596680e-01 -9.956057369709014893e-02 3.678244352340698242e-01 -6.872934848070144653e-02 -1.583017557859420776e-01 2.226234972476959229e-01 2.182396352291107178e-01 1.868953853845596313e-01
2.679371237754821777e-01 2.770228981971740723e-01 7.101138234138488770e-01 5.299327969551086426e-01 6.137593090534210205e-02 -7.318043708801269531e-02 2.124547213315963745e-01 1.100829839706420898e-01
-1.772975474596023560e-01 -4.220893234014511108e-02 4.932138621807098389e-01 -5.356904268264770508e-01 1.738455146551132202e-02 4.554886221885681152e-01 4.623481929302215576e-01 -1.225637346506118774e-01
4.012286365032196045e-01 1.571339219808578491e-01 5.947797894477844238e-01 9.694092907011508942e-03 -3.389979600906372070e-01 -1.477346420288085938e-01 2.875666916370391846e-01 -4.909458756446838379e-01
7.009255886077880859e-01 -1.220788955688476562e-01 1.784891933202743530e-01 -3.423083573579788208e-02 -2.073357254266738892e-01 -2.170044928789138794e-01 6.082533597946166992e-01 -2.680941671133041382e-02
5.890523791313171387e-01 3.238511681556701660e-01 2.545042932033538818e-01 -2.378056943416595459e-01 -4.556132853031158447e-01 -1.846510544419288635e-02 1.672224402427673340e-01 4.369508624076843262e-01
3.037164919078350067e-02 3.477708995342254639e-02 5.758051872253417969e-01 -3.715476393699645996e-01 4.981354176998138428e-01 1.100820153951644897e-01 4.554499089717864990e-01 -2.461246997117996216e-01
-2.570373713970184326e-01 2.694107294082641602e-01 6.450781822204589844e-01 9.717405587434768677e-02 -5.307334065437316895e-01 -6.681863963603973389e-02 1.280839741230010986e-01 3.650104999542236328e-01
3.839390277862548828e-01 6.091237068176269531e-01 -2.434711344540119171e-02 -4.827206209301948547e-02 1.376486476510763168e-02 -3.095460124313831329e-02 5.129536390304565430e-01 4.629979431629180908e-01
-5.711723864078521729e-02 2.934642136096954346e-01 4.312925338745117188e-01 6.278510671108961105e-03 -1.770108938217163086e-01 5.914708971977233887e-01 1.974245309829711914e-01 5.517396330833435059e-01
-4.323135688900947571e-02 2.846081554889678955e-02 2.280402034521102905e-01 -4.863511398434638977e-02 -2.826089262962341309e-01 9.996628016233444214e-02 4.679263830184936523e-01 7.963272929191589355e-01
-1.281765848398208618e-01 -2.300430834293365479e-01 2.993434369564056396e-01 -6.797831505537033081e-02 -2.519609928131103516e-01 5.219107270240783691e-01 6.845608353614807129e-01 -1.786755919456481934e-01
1.025015935301780701e-01 1.272501349449157715e-01 3.337685763835906982e-01 -1.808647364377975464e-01 -5.019853115081787109e-01 -4.601797759532928467e-01 5.902945399284362793e-01 -1.303263604640960693e-01
2.039934694766998291e-01 1.036190167069435120e-01 5.139549374580383301e-01 -5.575989484786987305e-01 8.502151072025299072e-02 -4.818468391895294189e-01 3.623996973037719727e-01 4.295472055673599243e-02
4.432690516114234924e-02 4.150167107582092285e-01 1.966800689697265625e-01 2.097530364990234375e-01 -1.576112210750579834e-01 2.741091549396514893e-01 4.908616542816162109e-01 6.341879963874816895e-01
5.581219792366027832e-01 5.140379667282104492e-01 2.705674171447753906e-01 -1.668860018253326416e-01 -2.174036949872970581e-01 -5.881246179342269897e-02 3.725564479827880859e-01 -3.656303882598876953e-01
6.500594019889831543e-01 -2.628969848155975342e-01 1.752173453569412231e-01 -1.317922472953796387e-01 -3.169535100460052490e-01 4.040176793932914734e-02 4.394029080867767334e-01 4.062892496585845947e-01
3.793875575065612793e-01 -1.039271429181098938e-01 4.238409698009490967e-01 -1.141400635242462158e-01 -4.702766835689544678e-01 3.182905912399291992e-01 1.679078191518783569e-01 5.494842529296875000e-01
2.809729278087615967e-01 -2.518473379313945770e-02 3.154442310333251953e-01 -5.251411795616149902e-01 2.289225347340106964e-02 4.715566635131835938e-01 5.208448767662048340e-01 -2.257711440324783325e-01
-2.172153741121292114e-01 -2.147131264209747314e-01 3.933253884315490723e-01 -1.150628551840782166e-01 -1.136225238442420959e-01 4.783667623996734619e-01 6.687206625938415527e-01 -2.232476025819778442e-01
4.704019799828529358e-02 4.748045206069946289e-01 2.244047224521636963e-01 -5.844931006431579590e-01 -4.046991467475891113e-02 4.254598021507263184e-01 4.399833381175994873e-01 -6.417995691299438477e-02
1.191713884472846985e-01 2.040816694498062134e-01 4.666020274162292480e-01 -7.151550054550170898e-01 2.348023280501365662e-02 5.843022093176841736e-02 3.719047605991363525e-01 -2.696409523487091064e-01
2.154351323843002319e-01 1.581022292375564575e-01 7.905943393707275391e-01 -2.658474147319793701e-01 -4.061149805784225464e-02 -4.337525963783264160e-01 1.751502901315689087e-01 -1.113954260945320129e-01
7.609564661979675293e-01 2.452529668807983398e-01 2.547413110733032227e-01 -3.054096102714538574e-01 8.143322169780731201e-02 -1.964673846960067749e-01 3.794048130512237549e-01 1.159713342785835266e-01
4.461617469787597656e-01 2.481258660554885864e-01 2.600744068622589111e-01 -2.062617838382720947e-01 -2.798809111118316650e-01 6.020545959472656250e-02 3.047211468219757080e-01 6.740754246711730957e-01
2.283799052238464355e-01 3.068421781063079834e-01 3.821487724781036377e-01 -6.953270435333251953e-01 2.305889129638671875e-01 1.907948553562164307e-01 3.400306403636932373e-01 -1.377614140510559082e-01
-4.817118495702743530e-02 4.417632222175598145e-01 2.342609763145446777e-01 -4.854467511177062988e-01 -8.664830029010772705e-02 4.374557733535766602e-01 5.124627947807312012e-01 -2.247096449136734009e-01
2.180760204792022705e-01 2.645872533321380615e-01 7.547501474618911743e-03 -6.161932945251464844e-01 -8.513724803924560547e-02 2.799331843852996826e-01 6.445972919464111328e-01 -3.960672393441200256e-02
-5.762086808681488037e-02 4.789715409278869629e-01 2.513525187969207764e-01 -5.039026737213134766e-01 -1.458102762699127197e-01 4.534586966037750244e-01 4.344959855079650879e-01 -1.857365667819976807e-01
9.950274229049682617e-02 3.480156064033508301e-01 5.365008115768432617e-01 -1.103148385882377625e-01 -3.555620908737182617e-01 4.750926792621612549e-02 3.099108636379241943e-01 -5.867330431938171387e-01
3.078270005062222481e-03 1.987524032592773438e-01 1.069673597812652588e-01 9.988161176443099976e-02 -5.165212750434875488e-01 -1.537117660045623779e-01 6.770866513252258301e-01 4.361214935779571533e-01
6.061693429946899414e-01 4.593840837478637695e-01 2.470543086528778076e-01 8.844824135303497314e-02 -4.897998273372650146e-01 -2.043679729104042053e-02 3.013020455837249756e-01 -1.468383669853210449e-01
4.717295989394187927e-02 -3.189898431301116943e-01 5.379532575607299805e-01 2.445707097649574280e-02 2.586467266082763672e-01 3.541518151760101318e-01 5.902090072631835938e-01 -2.556563019752502441e-01
-1.223190873861312866e-01 -1.191653013229370117e-01 4.732104837894439697e-01 -4.750456511974334717e-01 -3.181547299027442932e-02 2.853204607963562012e-01 6.028833985328674316e-01 -2.745043635368347168e-01
3.649301230907440186e-01 6.873372197151184082e-01 3.291350901126861572e-01 -2.428072392940521240e-01 -4.585061073303222656e-01 -7.193636894226074219e-02 1.068419069051742554e-01 -1.704608835279941559e-02
1.971177607774734497e-01 6.886382699012756348e-01 4.836522638797760010e-01 -2.434415519237518311e-01 -1.786362081766128540e-01 -2.035102099180221558e-01 2.178394198417663574e-01 -2.701063454151153564e-01
7.085977792739868164e-01 -2.484945803880691528e-01 2.097778171300888062e-01 -2.215263247489929199e-01 -1.527088880538940430e-01 7.341909408569335938e-02 4.640486240386962891e-01 3.146545886993408203e-01
3.052799105644226074e-01 6.537969112396240234e-01 2.455244660377502441e-01 -1.099628061056137085e-01 -5.552054047584533691e-01 -1.979202777147293091e-01 2.437767237424850464e-01 1.127673126757144928e-02
-2.155558913946151733e-01 -7.542008161544799805e-02 6.297301650047302246e-01 -1.916349232196807861e-01 1.878177225589752197e-01 2.623294889926910400e-01 5.353552103042602539e-01 -3.519458472728729248e-01
1.065493077039718628e-01 4.787066876888275146e-01 2.544561326503753662e-01 -4.226055741310119629e-01 -1.945505887269973755e-01 5.258607268333435059e-01 3.778456449508666992e-01 -2.428926974534988403e-01
2.887476086616516113e-01 2.470985800027847290e-01 1.165293306112289429e-01 -4.004227817058563232e-01 -4.786661863327026367e-01 -6.856975704431533813e-02 3.397816121578216553e-01 5.765195488929748535e-01
5.597562193870544434e-01 2.818801999092102051e-01 1.953696012496948242e-01 -1.509026885032653809e-01 2.653817236423492432e-01 -1.777960211038589478e-01 4.900503754615783691e-01 4.517601728439331055e-01
1.973077654838562012e-02 4.923717081546783447e-01 2.364488393068313599e-01 -3.667542934417724609e-01 -6.423547863960266113e-02 4.892086088657379150e-01 4.751469790935516357e-01 -3.123268783092498779e-01
4.517605528235435486e-03 2.742542624473571777e-01 2.222401499748229980e-01 -1.121295392513275146e-01 -2.202745079994201660e-01 -5.231596529483795166e-02 4.832420051097869873e-01 7.602760791778564453e-01
3.041176199913024902e-01 2.245629727840423584e-01 6.648942232131958008e-01 -1.822859644889831543e-01 4.677636623382568359e-01 2.038426250219345093e-01 -8.376318961381912231e-02 3.382317423820495605e-01
7.440069913864135742e-01 -3.834377601742744446e-02 1.203641071915626526e-01 9.281165897846221924e-02 -3.072621226310729980e-01 1.099855750799179077e-01 5.366587638854980469e-01 -1.654456704854965210e-01
3.216032683849334717e-01 5.759184956550598145e-01 2.648801505565643311e-01 2.898256778717041016e-01 2.570302924141287804e-03 -4.778297990560531616e-02 4.261912107467651367e-01 4.762354195117950439e-01
6.742673367261886597e-02 3.652395904064178467e-01 5.355576872825622559e-01 -7.408096194267272949e-01 -9.016042202711105347e-02 1.051506549119949341e-01 8.308903127908706665e-02 1.853505522012710571e-02
5.822524055838584900e-02 1.361507922410964966e-01 5.571224093437194824e-01 -5.660260319709777832e-01 -3.258850872516632080e-01 2.930978238582611084e-01 2.348791062831878662e-01 -3.162693381309509277e-01
-5.339963734149932861e-02 -2.728021442890167236e-01 6.281237602233886719e-01 -4.166427850723266602e-01 -1.999268531799316406e-01 2.661746740341186523e-01 4.264625906944274902e-01 -2.488107979297637939e-01
5.290601253509521484e-01 5.994135737419128418e-01 5.582479834556579590e-01 -8.384124934673309326e-02 -1.768562495708465576e-01 -9.113608300685882568e-02 -7.209217175841331482e-03 -4.992746934294700623e-02
8.167263269424438477e-01 -1.651767790317535400e-01 3.428221046924591064e-01 -2.290994860231876373e-02 -2.384729981422424316e-01 1.858508028090000153e-02 3.519039154052734375e-01 -8.106729388236999512e-02
1.583870649337768555e-01 2.386264055967330933e-01 4.198753833770751953e-01 -4.855320602655410767e-02 -5.082399845123291016e-01 -1.403245031833648682e-01 4.654707908630371094e-01 -4.946276247501373291e-01
-1.013156622648239136e-01 1.509560197591781616e-01 6.415466666221618652e-01 -1.409862786531448364e-01 3.695855140686035156e-01 2.104525417089462280e-01 4.413818717002868652e-01 -3.997328579425811768e-01
-2.199634164571762085e-01 -2.303685098886489868e-01 3.081167340278625488e-01 -2.403105050325393677e-01 2.939945086836814880e-03 5.127598643302917480e-01 6.943544149398803711e-01 -2.832072786986827850e-02
7.164704799652099609e-01 -2.967790961265563965e-01 4.286448955535888672e-01 6.865689158439636230e-02 3.579294309020042419e-02 1.693446338176727295e-01 4.043394625186920166e-01 -1.292010694742202759e-01
4.396164044737815857e-02 1.635011434555053711e-01 5.870898365974426270e-01 -6.116765141487121582e-01 -2.212614268064498901e-01 3.762952983379364014e-01 1.411468088626861572e-01 -2.050245106220245361e-01
3.363948464393615723e-01 -1.145684421062469482e-01 7.513992190361022949e-01 1.204923633486032486e-02 -1.753278523683547974e-01 4.014755785465240479e-01 2.450145483016967773e-01 -2.387718409299850464e-01
2.128528244793415070e-02 4.690320789813995361e-01 5.286866426467895508e-01 -2.745742499828338623e-01 -1.351375877857208252e-01 3.160886764526367188e-01 -4.122612625360488892e-02 5.520701408386230469e-01
1.300657987594604492e-01 2.513097524642944336e-01 2.641244530677795410e-01 5.300925374031066895e-01 -4.039444625377655029e-01 1.250372827053070068e-01 5.944563150405883789e-01 1.923092007637023926e-01
2.170168161392211914e-01 -1.155885905027389526e-01 5.376800298690795898e-01 2.576647102832794189e-01 6.078624725341796875e-02 6.357542276382446289e-01 2.938259243965148926e-01 2.997330427169799805e-01
4.129873812198638916e-01 5.245383381843566895e-01 3.735600709915161133e-01 -7.500954717397689819e-02 -1.219329908490180969e-01 1.184382736682891846e-01 1.656223386526107788e-01 5.939709544181823730e-01
-2.236469238996505737e-01 -8.288981392979621887e-03 6.048184037208557129e-01 -2.059485912322998047e-01 -8.073352277278900146e-03 -5.214545130729675293e-01 5.186588168144226074e-01 2.657555416226387024e-02
3.821690678596496582e-01 3.401837050914764404e-01 6.397017240524291992e-01 -2.704530060291290283e-01 7.478337734937667847e-02 -4.294486641883850098e-01 2.028898447751998901e-01 -1.570854485034942627e-01
-5.179417319595813751e-03 1.180290244519710541e-02 5.085070729255676270e-01 2.677447795867919922e-01 -6.835409253835678101e-02 6.403992772102355957e-01 3.369876742362976074e-01 3.757966160774230957e-01
2.081779241561889648e-01 4.317626953125000000e-01 4.695634543895721436e-01 -1.479572802782058716e-01 2.286742925643920898e-01 5.099983215332031250e-01 8.157230168581008911e-02 4.569658041000366211e-01
3.705959022045135498e-01 4.682501256465911865e-01 2.163352519273757935e-01 -5.900952592492103577e-02 -1.366687715053558350e-01 4.194894134998321533e-01 2.606546878814697266e-01 5.749146342277526855e-01
-1.989268362522125244e-01 -1.401703655719757080e-01 2.523088753223419189e-01 -3.653598725795745850e-01 1.210933774709701538e-01 3.173585236072540283e-01 7.926035523414611816e-01 5.695991218090057373e-03
2.334539033472537994e-02 -2.993452362716197968e-02 3.638621270656585693e-01 1.559654027223587036e-01 -5.333279967308044434e-01 -3.867281675338745117e-01 6.368759274482727051e-01 4.721840098500251770e-02
5.078320503234863281e-01 1.824411749839782715e-01 5.357525944709777832e-01 3.374240919947624207e-02 3.698187768459320068e-01 5.102611780166625977e-01 -1.233186386525630951e-02 1.528662741184234619e-01
4.492348730564117432e-01 6.009695306420326233e-02 1.093633398413658142e-01 4.711056947708129883e-01 -2.079205960035324097e-01 1.982987970113754272e-01 6.573222279548645020e-01 2.145916223526000977e-01
5.712877511978149414e-01 1.008944958448410034e-01 2.172014862298965454e-01 -3.056727945804595947e-01 -3.909709751605987549e-01 8.246342092752456665e-02 4.900126755237579346e-01 -3.508098125457763672e-01
-1.000744551420211792e-01 4.533364474773406982e-01 5.092898011207580566e-01 -6.152777466922998428e-03 -4.661332070827484131e-02 4.467421174049377441e-01 1.106167435646057129e-01 5.577363371849060059e-01
6.924507617950439453e-01 -2.100604176521301270e-01 3.137393891811370850e-01 -1.717451401054859161e-02 -3.940560519695281982e-01 1.717918664216995239e-01 3.762843608856201172e-01 -2.264434844255447388e-01
1.704102158546447754e-01 5.797258019447326660e-02 2.031752616167068481e-01 9.662274271249771118e-02 -3.691895604133605957e-01 3.233774332329630852e-03 5.422313809394836426e-01 6.976082324981689453e-01
6.131816506385803223e-01 3.590522408485412598e-01 2.049229145050048828e-01 -9.527449309825897217e-02 -9.374357014894485474e-02 -1.092372927814722061e-02 4.658265709877014160e-01 4.670307338237762451e-01
1.270275563001632690e-01 -1.213184371590614319e-01 5.408489704132080078e-01 2.764061391353607178e-01 2.779828608036041260e-01 -3.576128184795379639e-02 6.124352812767028809e-01 -3.828805983066558838e-01
1.040417328476905823e-02 4.306353628635406494e-01 7.102720439434051514e-03 9.737331420183181763e-02 -6.590257883071899414e-01 3.585818111896514893e-01 4.886901974678039551e-01 5.655626207590103149e-02
-7.757329195737838745e-02 4.226342141628265381e-01 6.055399179458618164e-01 2.710828781127929688e-01 -4.289484322071075439e-01 -2.466423660516738892e-01 3.527204394340515137e-01 7.718358188867568970e-02
5.507811903953552246e-01 2.501038014888763428e-01 3.483259081840515137e-01 -3.819204568862915039e-01 -2.809058129787445068e-02 3.107691109180450439e-01 9.840705990791320801e-02 5.097486376762390137e-01
4.056264832615852356e-02 -9.604659676551818848e-02 4.608118534088134766e-01 -1.741784960031509399e-01 5.879824161529541016e-01 1.750805675983428955e-01 6.015323996543884277e-01 -9.069948643445968628e-02
-7.854875177145004272e-02 -3.018452525138854980e-01 5.417492985725402832e-01 1.993065476417541504e-01 -2.230275422334671021e-01 -3.009878098964691162e-01 6.234444379806518555e-01 2.012121677398681641e-01
4.737319648265838623e-01 5.201743245124816895e-01 5.124399065971374512e-01 3.487274646759033203e-01 1.126527879387140274e-02 -2.572597004473209381e-02 1.992601752281188965e-01 2.833690345287322998e-01
1.601397544145584106e-01 -7.929291576147079468e-03 6.508144736289978027e-01 -4.006057083606719971e-01 5.975656211376190186e-02 -5.010874867439270020e-01 3.534885942935943604e-01 1.031234562397003174e-01
-2.367848008871078491e-01 6.674172878265380859e-01 6.768099069595336914e-01 8.511607348918914795e-02 -5.136254802346229553e-02 1.734385043382644653e-01 -2.029993943870067596e-02 -6.286457646638154984e-03
-1.989510655403137207e-01 5.198168754577636719e-02 6.061258316040039062e-01 2.699854373931884766e-01 -5.218630433082580566e-01 -2.508673965930938721e-01 3.679683208465576172e-01 2.162395715713500977e-01
1.393934935331344604e-01 3.938820362091064453e-01 1.296357363462448120e-01 -2.493146657943725586e-01 1.293220818042755127e-01 6.465691924095153809e-01 5.306769609451293945e-01 -1.734041273593902588e-01
5.343744754791259766e-01 1.433079838752746582e-01 6.508216261863708496e-01 -3.063576221466064453e-01 1.193125396966934204e-01 -3.893370032310485840e-01 1.017872840166091919e-01 -1.741795055568218231e-02
1.688889265060424805e-01 -4.777280390262603760e-01 4.073319435119628906e-01 1.354795396327972412e-01 -1.443539708852767944e-01 -1.266238838434219360e-01 7.151347994804382324e-01 1.033878400921821594e-01
3.697988986968994141e-01 2.140859365463256836e-01 4.830389916896820068e-01 -1.696389764547348022e-01 4.294593036174774170e-01 -1.601845622062683105e-01 2.560304403305053711e-01 5.288345217704772949e-01
4.174336194992065430e-01 6.136867403984069824e-01 4.193132519721984863e-01 7.607682049274444580e-02 -4.803132414817810059e-01 -2.032273635268211365e-02 1.831916719675064087e-01 5.341560021042823792e-02
4.178360402584075928e-01 2.391022443771362305e-01 1.977660953998565674e-01 -3.136795461177825928e-01 2.605366408824920654e-01 -3.440003693103790283e-01 5.282397270202636719e-01 4.067974090576171875e-01
-4.177175760269165039e-01 1.768066287040710449e-01 6.163189411163330078e-01 -1.160256937146186829e-01 -1.555912345647811890e-01 -3.243922889232635498e-01 5.210370421409606934e-01 -4.663371481001377106e-03
4.323939085006713867e-01 9.921889007091522217e-02 -1.508133709430694580e-01 -1.475423127412796021e-01 -1.836503148078918457e-01 2.521739713847637177e-02 7.915922999382019043e-01 3.125631809234619141e-01
4.946447610855102539e-01 7.562581896781921387e-01 3.722215890884399414e-01 1.092357933521270752e-01 3.822348639369010925e-02 -1.976109109818935394e-02 1.485073119401931763e-01 -9.493586421012878418e-02
8.351773023605346680e-02 -1.417880803346633911e-01 3.299749642610549927e-02 4.039232432842254639e-01 1.368812024593353271e-01 3.585391044616699219e-01 8.119284510612487793e-01 4.651375859975814819e-02
4.127631485462188721e-01 1.096206605434417725e-01 2.624841928482055664e-01 5.143999457359313965e-01 -3.086392581462860107e-01 2.091212421655654907e-01 5.714642405509948730e-01 1.361739188432693481e-01
1.077578067779541016e-01 -1.196251660585403442e-01 4.575140178203582764e-01 -1.386032551527023315e-01 -4.618511795997619629e-01 -3.886730670928955078e-01 5.812379121780395508e-01 -2.081762254238128662e-01
2.189920395612716675e-01 5.117000341415405273e-01 1.999659985303878784e-01 2.229108661413192749e-01 1.470250040292739868e-01 2.459867857396602631e-02 4.863546490669250488e-01 5.846089720726013184e-01
3.245852589607238770e-01 4.553063958883285522e-02 1.074545681476593018e-01 -3.702488243579864502e-01 1.020946279168128967e-01 -3.640715181827545166e-01 6.775544881820678711e-01 3.766818940639495850e-01
1.554458290338516235e-01 -1.371665298938751221e-01 5.621519684791564941e-01 -4.684391319751739502e-01 -2.846093773841857910e-01 2.442648261785507202e-01 3.739289641380310059e-01 -3.756078183650970459e-01
2.735565304756164551e-01 6.115716323256492615e-02 2.817566394805908203e-01 1.516354978084564209e-01 -3.524391353130340576e-01 -4.017857313156127930e-01 7.001446485519409180e-01 2.078433036804199219e-01
1.757020950317382812e-01 -2.913910150527954102e-01 5.809258818626403809e-01 1.638912260532379150e-01 3.665042221546173096e-01 -4.442939162254333496e-02 5.847668051719665527e-01 -2.040422707796096802e-01
-4.334222897887229919e-02 4.875551536679267883e-02 6.482565402984619141e-01 2.468640357255935669e-01 -5.189248323440551758e-01 -1.679370701313018799e-01 4.233211576938629150e-01 -1.946256756782531738e-01
-6.639932841062545776e-02 3.755559623241424561e-01 1.682885736227035522e-01 -7.241012454032897949e-01 -2.187256217002868652e-01 1.233017668128013611e-01 4.813261330127716064e-01 8.477202802896499634e-02
-1.122584864497184753e-01 -2.116927057504653931e-01 5.109548568725585938e-01 -1.646390557289123535e-01 2.156623303890228271e-01 3.229447007179260254e-01 6.663555502891540527e-01 -2.440697848796844482e-01
-2.448753416538238525e-01 -7.385464757680892944e-02 3.186189532279968262e-01 -1.534090042114257812e-01 2.043763101100921631e-01 3.875531554222106934e-01 7.692685127258300781e-01 -1.605863422155380249e-01
5.599104240536689758e-02 4.582439064979553223e-01 5.998507887125015259e-02 -2.548409104347229004e-01 2.007173597812652588e-01 3.959491550922393799e-01 6.873422265052795410e-01 -2.209817618131637573e-01
-1.972828358411788940e-01 -6.168614327907562256e-02 5.635164380073547363e-01 -1.413782238960266113e-01 1.741166114807128906e-01 2.087096571922302246e-01 6.209716200828552246e-01 -4.003169238567352295e-01
-1.714542508125305176e-01 1.097659766674041748e-01 4.111166596412658691e-01 8.558352291584014893e-02 -3.068920969963073730e-01 6.955841779708862305e-01 2.740545570850372314e-01 3.592872917652130127e-01
2.201547846198081970e-02 5.280357599258422852e-01 8.150036334991455078e-01 1.761255264282226562e-01 -3.574852272868156433e-02 -7.916025072336196899e-02 -9.023826569318771362e-02 9.876830875873565674e-02
-3.875888884067535400e-01 2.368508428335189819e-01 3.895092606544494629e-01 -5.031299963593482971e-02 -2.365123480558395386e-01 -3.099846839904785156e-01 6.894406080245971680e-01 -1.098669767379760742e-01
5.618147850036621094e-01 3.171826899051666260e-01 5.600724220275878906e-01 -5.858176946640014648e-02 -3.637670576572418213e-01 1.648765355348587036e-01 4.651664569973945618e-02 -3.239936530590057373e-01
5.008271336555480957e-01 5.484164357185363770e-01 4.844135344028472900e-01 2.238364815711975098e-01 -2.932985723018646240e-01 -1.740141510963439941e-01 1.661979258060455322e-01 -1.404480338096618652e-01
7.196825742721557617e-01 3.720549121499061584e-02 9.315547347068786621e-02 -9.606318920850753784e-02 -2.354197353124618530e-01 7.709777355194091797e-02 5.011309385299682617e-01 3.876442611217498779e-01
-3.284803926944732666e-01 3.032409250736236572e-01 3.068704307079315186e-01 1.233692988753318787e-01 -7.883667200803756714e-02 1.769070774316787720e-01 4.933551549911499023e-01 6.401918530464172363e-01
-7.016154378652572632e-02 -2.154855728149414062e-01 7.349209189414978027e-01 2.619432210922241211e-01 2.204675376415252686e-01 8.808530122041702271e-02 4.465418159961700439e-01 -2.900963425636291504e-01
-2.494605779647827148e-01 1.049368977546691895e-01 4.263625741004943848e-01 -2.108795642852783203e-01 5.157175660133361816e-01 2.264184504747390747e-01 6.092875599861145020e-01 -1.097328364849090576e-01
2.085757255554199219e-01 4.851600825786590576e-01 2.723112106323242188e-01 4.607149399816989899e-03 -3.543994575738906860e-02 2.060616463422775269e-01 3.433589935302734375e-01 6.966552138328552246e-01
2.379786968231201172e-02 -2.249891124665737152e-02 4.063368439674377441e-01 -8.617860823869705200e-02 6.436092853546142578e-01 2.622666060924530029e-01 5.815062522888183594e-01 -7.228239625692367554e-02
1.737474948167800903e-01 -1.900072246789932251e-01 4.305445253849029541e-01 -1.406733393669128418e-01 -5.704433321952819824e-01 2.987731695175170898e-01 2.386974245309829712e-01 5.068569183349609375e-01
2.226790189743041992e-01 2.371756285429000854e-01 3.830901384353637695e-01 6.036435365676879883e-01 -2.464724518358707428e-02 1.215566508471965790e-02 5.598160624504089355e-01 2.624288499355316162e-01
3.536353707313537598e-01 5.359506011009216309e-01 2.268644869327545166e-01 -1.867030411958694458e-01 -2.604276239871978760e-01 -2.680349647998809814e-01 3.250485062599182129e-01 5.060154199600219727e-01
2.678927481174468994e-01 -5.194052122533321381e-03 4.866499304771423340e-01 7.720408588647842407e-02 5.985050797462463379e-01 -1.003994327038526535e-02 5.379129648208618164e-01 -1.943148672580718994e-01
-2.873726487159729004e-01 3.259643614292144775e-01 1.368869692087173462e-01 -2.990226820111274719e-02 9.916197508573532104e-02 1.165025830268859863e-01 5.893546342849731445e-01 6.486811041831970215e-01
7.745558768510818481e-02 4.349616467952728271e-01 3.326038122177124023e-01 2.663829922676086426e-01 -7.781873457133769989e-03 6.089078262448310852e-03 4.585995376110076904e-01 6.425051093101501465e-01
-2.986915707588195801e-01 2.972999513149261475e-01 6.264667510986328125e-01 -4.331204891204833984e-01 -1.464831233024597168e-01 -2.295549809932708740e-01 3.710277676582336426e-01 -1.747219115495681763e-01
3.343474864959716797e-02 8.206410706043243408e-02 2.684289813041687012e-01 7.604422420263290405e-02 -3.109130859375000000e-01 -1.720994710922241211e-02 5.252097249031066895e-01 7.358686327934265137e-01
1.663857400417327881e-01 7.016029357910156250e-01 2.929524183273315430e-01 -1.577501893043518066e-01 -1.779417544603347778e-01 2.560542821884155273e-01 1.234734430909156799e-01 5.068434476852416992e-01
4.403475522994995117e-01 1.913222968578338623e-01 2.528005540370941162e-01 -2.040815800428390503e-01 1.179588492959737778e-02 1.386821120977401733e-01 4.004406332969665527e-01 6.958503723144531250e-01
1.102345809340476990e-01 4.325658082962036133e-01 3.810028731822967529e-01 8.154748380184173584e-02 5.289470404386520386e-02 -3.018780052661895752e-01 4.234694540500640869e-01 6.129170060157775879e-01
4.436258077621459961e-01 3.727222383022308350e-01 3.502911329269409180e-01 -1.982272118330001831e-01 4.411010444164276123e-02 1.686395555734634399e-01 1.919765323400497437e-01 6.595729589462280273e-01
3.957952186465263367e-02 3.475489020347595215e-01 3.740869760513305664e-01 -8.505824208259582520e-02 -2.204657346010208130e-01 5.272302627563476562e-01 1.828828006982803345e-01 6.086414456367492676e-01
1.250877678394317627e-01 -1.547933220863342285e-01 2.848585247993469238e-01 -6.534172892570495605e-01 1.645886003971099854e-01 3.314632773399353027e-01 5.461309552192687988e-01 1.306796967983245850e-01
8.347542881965637207e-01 -9.638416767120361328e-02 4.125446677207946777e-01 -4.171290621161460876e-02 -1.560390442609786987e-01 1.627199500799179077e-01 2.169111967086791992e-01 -1.551962196826934814e-01
5.944459438323974609e-01 2.951428890228271484e-01 6.031113266944885254e-01 -1.254161149263381958e-01 3.788375258445739746e-01 1.690621525049209595e-01 -7.494459301233291626e-02 4.832927882671356201e-02
7.290884256362915039e-01 -2.500010132789611816e-01 1.609417200088500977e-01 -5.910829082131385803e-02 -4.329146444797515869e-01 1.098995879292488098e-01 4.106396734714508057e-01 9.173661470413208008e-02
-6.473509222269058228e-02 -2.291386276483535767e-01 5.063074827194213867e-01 -3.680234551429748535e-01 -1.388453394174575806e-01 4.179204106330871582e-01 5.381979942321777344e-01 -2.606216669082641602e-01
1.139939874410629272e-01 1.954253762960433960e-01 7.267983555793762207e-01 5.365132689476013184e-01 -1.139854714274406433e-01 -4.816080629825592041e-02 2.803502082824707031e-01 1.970370858907699585e-01
8.509376645088195801e-02 -2.025908678770065308e-01 6.335914731025695801e-01 -2.726634740829467773e-01 1.376918554306030273e-01 -4.018774032592773438e-01 5.305117964744567871e-01 -1.184285506606101990e-01
-2.643685042858123779e-01 3.186300396919250488e-01 3.705036342144012451e-01 4.893631115555763245e-02 -1.696874201297760010e-01 -1.580623164772987366e-02 5.017952919006347656e-01 6.388069391250610352e-01
1.516515463590621948e-01 1.119121089577674866e-01 5.236657857894897461e-01 1.052574291825294495e-01 -5.636695027351379395e-01 4.876401275396347046e-02 2.542179524898529053e-01 5.426272749900817871e-01
3.238850086927413940e-02 -4.441301524639129639e-02 3.760672807693481445e-01 2.471980601549148560e-01 -5.091787576675415039e-01 -3.752466738224029541e-01 6.257588863372802734e-01 5.289402604103088379e-02
-6.613927334547042847e-02 -8.996122330427169800e-02 1.251581013202667236e-01 -1.322571188211441040e-01 -5.343050360679626465e-01 -3.421496450901031494e-01 6.967522501945495605e-01 2.576119303703308105e-01
1.578112877905368805e-02 4.588614702224731445e-01 3.767297267913818359e-01 -4.019678011536598206e-02 -6.476421952247619629e-01 -7.945678383111953735e-02 3.358547389507293701e-01 -3.272672593593597412e-01
-2.693582773208618164e-01 -1.260334346443414688e-02 5.801840424537658691e-01 -3.830327987670898438e-01 2.901770770549774170e-01 1.871574372053146362e-01 5.221025347709655762e-01 -2.283373475074768066e-01
1.559861153364181519e-01 2.110791951417922974e-01 2.630095183849334717e-01 -1.990941911935806274e-01 -1.276863217353820801e-01 2.224158644676208496e-01 3.480475246906280518e-01 7.971146106719970703e-01
5.039405226707458496e-01 7.026100158691406250e-01 3.284981474280357361e-02 3.157991915941238403e-02 -7.895754277706146240e-02 -1.960285156965255737e-01 4.533849060535430908e-01 -9.344046004116535187e-03
-1.899075508117675781e-01 3.562037050724029541e-01 9.352444112300872803e-02 5.554454028606414795e-02 -4.265352152287960052e-03 -2.123769745230674744e-02 6.641101241111755371e-01 6.194438934326171875e-01
5.307744070887565613e-02 -2.833115309476852417e-02 4.402783811092376709e-01 3.895887434482574463e-01 -2.683485448360443115e-01 -2.715671062469482422e-02 6.898645162582397461e-01 -3.195219337940216064e-01
3.740640282630920410e-01 6.193876266479492188e-01 3.400599360466003418e-01 3.887760341167449951e-01 -1.784444451332092285e-01 -1.944842189550399780e-01 3.602675497531890869e-01 -1.009364724159240723e-01
2.693988680839538574e-01 3.527777194976806641e-01 3.933268189430236816e-01 1.289263963699340820e-01 7.590004056692123413e-02 1.540973782539367676e-01 2.809511125087738037e-01 7.233283519744873047e-01
4.958720132708549500e-02 5.585218071937561035e-01 5.165281295776367188e-01 -2.073295712471008301e-01 -4.415628015995025635e-01 -2.245441526174545288e-01 2.167692631483078003e-01 -2.888269722461700439e-01
1.196572110056877136e-01 1.265767812728881836e-01 2.999027967453002930e-01 -1.732400953769683838e-01 -4.980558454990386963e-01 5.876241922378540039e-01 2.416102141141891479e-01 4.449374377727508545e-01
-1.133615337312221527e-02 -5.001129955053329468e-02 4.666815102100372314e-01 2.707987427711486816e-01 -3.088692426681518555e-01 -8.137485384941101074e-02 4.992231428623199463e-01 5.958196520805358887e-01
9.721570461988449097e-02 4.751746356487274170e-01 2.410563230514526367e-01 -2.300575524568557739e-01 3.524335324764251709e-01 3.779415786266326904e-01 5.364191532135009766e-01 -3.145295381546020508e-01
4.808731377124786377e-02 -6.658796221017837524e-02 6.545975804328918457e-01 -2.538878023624420166e-01 3.759306371212005615e-01 -4.088101089000701904e-01 3.758091926574707031e-01 2.249769866466522217e-01
2.735930681228637695e-02 1.428741663694381714e-01 7.165549397468566895e-01 3.292770385742187500e-01 -4.961072206497192383e-01 2.845962345600128174e-01 1.148204877972602844e-01 1.290855407714843750e-01
-2.713792771100997925e-02 5.829985141754150391e-01 3.677113652229309082e-01 4.321348071098327637e-01 -3.511422276496887207e-01 -1.143084391951560974e-01 4.406232833862304688e-01 8.311475068330764771e-02
1.905502378940582275e-01 1.430838853120803833e-01 4.164476320147514343e-02 -5.798656493425369263e-02 -4.583883658051490784e-02 -6.790332496166229248e-02 6.478698253631591797e-01 7.153135538101196289e-01
5.566262602806091309e-01 -7.748588919639587402e-02 5.704073905944824219e-01 3.436062633991241455e-01 1.567949727177619934e-02 4.652042388916015625e-01 1.538936346769332886e-01 1.972994394600391388e-02
1.852076798677444458e-01 7.027852535247802734e-01 2.837620377540588379e-01 -2.760161180049180984e-03 -5.296152234077453613e-01 -1.777092516422271729e-01 2.732121944427490234e-01 6.741348654031753540e-02
2.691292762756347656e-01 7.907791435718536377e-02 2.689151465892791748e-01 6.622447967529296875e-01 -3.852460533380508423e-03 2.951720543205738068e-02 6.397958993911743164e-01 -1.441092789173126221e-02
-4.125193506479263306e-02 2.563314437866210938e-01 4.643524885177612305e-01 -4.677160829305648804e-02 6.339008808135986328e-01 1.454312950372695923e-01 5.019010305404663086e-01 -1.997411698102951050e-01
3.340772986412048340e-01 1.107028946280479431e-01 8.585595339536666870e-02 3.853736221790313721e-01 -3.626227676868438721e-01 2.322818636894226074e-01 6.202230453491210938e-01 3.874616920948028564e-01
-2.656009793281555176e-01 -3.834966942667961121e-02 4.919506013393402100e-01 -3.144480288028717041e-01 -1.147367879748344421e-01 -4.131317138671875000e-01 6.345702409744262695e-01 2.389229834079742432e-02
1.907790005207061768e-01 3.974942266941070557e-01 5.338362455368041992e-01 5.877650380134582520e-01 -8.215118944644927979e-02 -1.307029426097869873e-01 3.754347562789916992e-01 -1.018308624625205994e-01
-2.337404638528823853e-01 2.528767287731170654e-01 2.336569279432296753e-01 1.798190351109951735e-04 1.050793472677469254e-02 2.428478598594665527e-01 5.078033804893493652e-01 7.140542268753051758e-01
3.518231809139251709e-01 2.021364122629165649e-01 2.326391786336898804e-01 -4.176203906536102295e-01 1.341510862112045288e-01 -1.489956397563219070e-02 4.349842667579650879e-01 6.319841146469116211e-01
4.528753757476806641e-01 6.419525146484375000e-01 4.288808703422546387e-01 -1.030359491705894470e-01 -9.601493924856185913e-02 -1.996772736310958862e-01 2.615186572074890137e-01 -2.660147845745086670e-01
-9.308735281229019165e-02 3.465927541255950928e-01 3.371624350547790527e-01 -6.463020443916320801e-01 -2.156959027051925659e-01 3.443008959293365479e-01 3.985792398452758789e-01 -1.260573714971542358e-01
3.503567576408386230e-01 4.723312258720397949e-01 1.103406846523284912e-01 -1.084555089473724365e-01 -5.304524898529052734e-01 -1.979136914014816284e-01 5.233902335166931152e-01 -1.890205740928649902e-01
2.117950022220611572e-01 1.871781796216964722e-01 5.942276716232299805e-01 -2.556214332580566406e-01 -5.959675312042236328e-01 3.316023051738739014e-01 1.889497935771942139e-01 2.861642651259899139e-02
1.097368821501731873e-01 3.070121705532073975e-01 4.584796726703643799e-01 -4.192297756671905518e-01 3.921743035316467285e-01 1.145980358123779297e-01 4.566425979137420654e-01 -3.637148141860961914e-01
4.557167738676071167e-02 7.050936818122863770e-01 6.454408168792724609e-01 2.433939129114151001e-01 5.667103454470634460e-02 -5.132767185568809509e-02 8.890201151371002197e-02 -1.057453602552413940e-01
-1.375396386720240116e-03 3.570306301116943359e-01 6.270615011453628540e-02 8.558611571788787842e-02 -1.551264226436614990e-01 4.614050984382629395e-01 5.268437862396240234e-01 5.888522267341613770e-01
2.277761697769165039e-01 1.918286085128784180e-01 2.048113793134689331e-01 -3.175197541713714600e-01 3.535877466201782227e-01 -2.785029113292694092e-01 5.828843712806701660e-01 4.756161868572235107e-01
2.539105117321014404e-01 -2.195352166891098022e-01 4.245495200157165527e-01 -5.314227193593978882e-02 -5.559712052345275879e-01 2.030105888843536377e-01 2.958306670188903809e-01 5.161727070808410645e-01
3.908149432390928268e-03 1.199001520872116089e-01 4.960285425186157227e-01 -4.917205870151519775e-01 -2.443106919527053833e-01 4.763726890087127686e-01 3.548189401626586914e-01 -2.919934689998626709e-01
2.016316205263137817e-01 2.792848050594329834e-01 9.745252132415771484e-02 -5.286278724670410156e-01 4.534504562616348267e-02 -2.796661257743835449e-01 4.880049228668212891e-01 5.234330892562866211e-01
3.416085243225097656e-01 1.225371137261390686e-01 1.350573748350143433e-01 1.135998517274856567e-01 3.365621343255043030e-02 6.114456802606582642e-02 6.057050228118896484e-01 6.821972131729125977e-01
5.282399058341979980e-01 3.306690454483032227e-01 5.469737648963928223e-01 -3.622724115848541260e-01 7.715965807437896729e-02 -3.817303180694580078e-01 1.659140586853027344e-01 -4.472028464078903198e-02
1.527383327484130859e-01 -3.924045860767364502e-01 6.390578746795654297e-01 1.158778741955757141e-01 2.129708379507064819e-01 2.016878575086593628e-01 5.158585309982299805e-01 -2.207316607236862183e-01
-1.726144254207611084e-01 3.236642852425575256e-02 5.661971569061279297e-01 4.924372732639312744e-01 -3.689447343349456787e-01 1.407387703657150269e-01 4.662573337554931641e-01 1.809955090284347534e-01
-1.481275632977485657e-02 -1.687672436237335205e-01 4.729832112789154053e-01 -4.889422953128814697e-01 -8.628458529710769653e-02 4.159484207630157471e-01 5.232272744178771973e-01 -2.330139428377151489e-01
6.353160738945007324e-02 -1.512357443571090698e-01 7.764110565185546875e-01 4.589397013187408447e-01 -1.836908422410488129e-02 2.299947105348110199e-02 3.196856677532196045e-01 -2.378789782524108887e-01
3.241038918495178223e-01 3.618751764297485352e-01 2.308463007211685181e-01 2.611019648611545563e-02 -1.024747714400291443e-01 2.211347669363021851e-01 4.714979231357574463e-01 6.544611454010009766e-01
6.057387590408325195e-01 1.791272312402725220e-01 4.591661095619201660e-01 -2.935228645801544189e-01 3.676263988018035889e-01 3.340058326721191406e-01 1.509077753871679306e-02 2.388888597488403320e-01
-1.449359208345413208e-01 -2.926467061042785645e-01 3.314819931983947754e-01 4.194265902042388916e-01 1.957702822983264923e-02 -9.624339640140533447e-02 7.461145520210266113e-01 2.030258476734161377e-01
-2.277651131153106689e-01 -4.257069155573844910e-02 5.523581504821777344e-01 -9.814533591270446777e-02 -6.252899765968322754e-02 -4.432667791843414307e-01 6.495992541313171387e-01 -9.593800455331802368e-02
-2.314331829547882080e-01 3.875636160373687744e-01 1.616848558187484741e-01 9.192154556512832642e-02 -5.341615676879882812e-01 -2.226053774356842041e-01 6.338399052619934082e-01 1.581358313560485840e-01
-4.590423405170440674e-02 -1.521758288145065308e-01 3.411694169044494629e-01 -5.837436914443969727e-01 1.114965155720710754e-01 5.308094620704650879e-01 4.490662515163421631e-01 1.474157422780990601e-01
2.697541713714599609e-01 -2.640282511711120605e-01 6.231030821800231934e-01 9.672216139733791351e-03 4.510777592658996582e-01 3.207423537969589233e-02 4.741509854793548584e-01 -1.996288597583770752e-01
6.666448712348937988e-01 5.346704125404357910e-01 3.145406246185302734e-01 7.666899263858795166e-02 -2.530717253684997559e-01 -2.100229561328887939e-01 2.380461096763610840e-01 -8.791752159595489502e-03
7.012772560119628906e-01 -3.187436461448669434e-01 2.850165665149688721e-01 4.482160508632659912e-02 -1.841062754392623901e-01 -4.131939634680747986e-02 4.674162268638610840e-01 2.632277607917785645e-01
-1.314238309860229492e-01 2.934419214725494385e-01 5.106515884399414062e-01 3.704704046249389648e-01 -3.909196257591247559e-01 -3.325608372688293457e-01 4.848868548870086670e-01 8.721357211470603943e-03
-3.862629830837249756e-01 3.583589792251586914e-01 6.824279427528381348e-01 -2.156905680894851685e-01 -3.667885065078735352e-01 -2.428169399499893188e-01 1.255922317504882812e-01 2.970022335648536682e-02
2.725114226341247559e-01 6.531754732131958008e-01 5.053156614303588867e-01 -9.908943623304367065e-02 1.578074693679809570e-02 -2.540449798107147217e-01 2.442198842763900757e-01 -3.309161365032196045e-01
-2.310289740562438965e-01 6.885128021240234375e-01 4.370712637901306152e-01 4.842488095164299011e-02 1.360325813293457031e-01 3.985587507486343384e-02 3.954879045486450195e-01 -3.204611837863922119e-01
4.389644414186477661e-02 3.941475450992584229e-01 4.417087733745574951e-01 9.697592258453369141e-02 -9.663141332566738129e-03 1.298640370368957520e-01 3.482749462127685547e-01 7.070760130882263184e-01
2.106846868991851807e-01 4.298075437545776367e-01 1.619569957256317139e-01 -3.454329073429107666e-01 1.586174070835113525e-01 4.878862798213958740e-01 5.535994172096252441e-01 -2.359208017587661743e-01
-1.688235402107238770e-01 1.053170785307884216e-01 4.554876387119293213e-01 -3.265853822231292725e-01 -1.392418742179870605e-01 -3.501030206680297852e-01 6.571222543716430664e-01 -2.692766189575195312e-01
3.535526990890502930e-01 -2.598156630992889404e-01 4.353622496128082275e-01 2.322137057781219482e-01 -1.483456641435623169e-01 -1.135613396763801575e-01 6.082484722137451172e-01 -3.989537060260772705e-01
-5.228647589683532715e-01 1.239343136548995972e-01 5.678039193153381348e-01 -1.338367015123367310e-01 -9.652931988239288330e-02 -2.972654104232788086e-01 5.214179754257202148e-01 -3.712246567010879517e-02
9.020039439201354980e-02 1.507967263460159302e-01 6.215425133705139160e-01 -5.075030326843261719e-01 -2.336289882659912109e-01 4.365159869194030762e-01 9.044665843248367310e-02 -2.682174444198608398e-01
3.195288479328155518e-01 6.375042721629142761e-03 5.724664330482482910e-01 1.106282174587249756e-01 -5.569438934326171875e-01 2.860594689846038818e-01 1.019001305103302002e-01 3.943400084972381592e-01
1.559383571147918701e-01 8.450347930192947388e-02 1.610998362302780151e-01 2.601661086082458496e-01 6.754647940397262573e-02 1.068763136863708496e-01 6.951711177825927734e-01 6.129069328308105469e-01
1.845714300870895386e-01 4.526694715023040771e-01 2.606289088726043701e-01 -4.332766830921173096e-01 1.803884208202362061e-01 -3.736655116081237793e-01 5.067629814147949219e-01 2.763930857181549072e-01
4.269840717315673828e-01 -3.487439751625061035e-01 4.783887565135955811e-01 -2.727031707763671875e-01 -1.729594767093658447e-01 4.415635466575622559e-01 3.489243686199188232e-01 -2.149368524551391602e-01
-1.079930216073989868e-01 5.896282196044921875e-01 5.290779471397399902e-01 1.429506093263626099e-01 1.168179810047149658e-01 3.032270073890686035e-01 3.782123029232025146e-01 -3.027870357036590576e-01
2.064527720212936401e-01 -2.049696072936058044e-02 5.002176761627197266e-01 -3.624276816844940186e-02 -6.174934506416320801e-01 4.096252024173736572e-01 2.177732437849044800e-01 3.300146162509918213e-01
3.680546581745147705e-01 2.854030430316925049e-01 -6.062975525856018066e-02 9.895314276218414307e-02 -1.462495625019073486e-01 2.072478681802749634e-01 7.109097838401794434e-01 4.470794796943664551e-01
2.379905879497528076e-01 -4.335828423500061035e-01 6.990694403648376465e-01 6.146987527608871460e-02 1.260321438312530518e-01 1.087509244680404663e-01 4.437618255615234375e-01 -1.955874562263488770e-01
2.390318661928176880e-01 -1.719832569360733032e-01 4.981712698936462402e-01 4.768832623958587646e-01 -4.467002451419830322e-01 -1.928078942000865936e-02 4.430254101753234863e-01 2.037373483180999756e-01
3.537461906671524048e-02 3.168676495552062988e-01 4.023408591747283936e-01 -6.670988798141479492e-01 -1.741612106561660767e-01 7.813148200511932373e-02 3.990630209445953369e-01 -3.094453513622283936e-01
6.298855543136596680e-01 3.770044445991516113e-01 2.435388565063476562e-01 -3.705450296401977539e-01 1.378215998411178589e-01 -2.017583698034286499e-01 3.547899127006530762e-01 2.809267938137054443e-01
-9.056568890810012817e-02 2.649087607860565186e-01 2.354627698659896851e-01 -1.638407632708549500e-02 -7.913764566183090210e-02 8.148410916328430176e-02 5.262780785560607910e-01 7.589722275733947754e-01
6.224400550127029419e-02 4.816692173480987549e-01 6.358721852302551270e-01 2.757797539234161377e-01 4.375264942646026611e-01 -2.297070771455764771e-01 1.787964850664138794e-01 8.700393885374069214e-02
7.116916775703430176e-01 1.367495954036712646e-01 5.416249036788940430e-01 -1.473081298172473907e-02 3.009715676307678223e-01 2.766832411289215088e-01 -3.553342446684837341e-02 1.132249385118484497e-01
4.064760506153106689e-01 5.278531834483146667e-02 -1.670468449592590332e-01 -1.612576469779014587e-02 -2.197000235319137573e-01 4.045154154300689697e-02 7.923502922058105469e-01 3.551095128059387207e-01
9.534097462892532349e-02 2.508596181869506836e-01 4.228350818157196045e-01 1.684895306825637817e-01 -4.965103864669799805e-01 -1.021559443324804306e-02 3.990452587604522705e-01 5.611926317214965820e-01
-1.479965746402740479e-01 -2.700240164995193481e-02 4.251199662685394287e-01 2.856416627764701843e-02 -4.134563207626342773e-01 -3.883074820041656494e-01 6.720459461212158203e-01 1.498342454433441162e-01
-4.668049812316894531e-01 1.758215874433517456e-01 5.506876111030578613e-01 -2.046206891536712646e-01 -7.831152528524398804e-02 -3.292652070522308350e-01 5.381700396537780762e-01 -4.333781823515892029e-02
-6.912781298160552979e-02 9.294619411230087280e-02 1.967868506908416748e-01 -2.666441164910793304e-02 2.016747295856475830e-01 1.498360931873321533e-01 6.101388931274414062e-01 7.153694629669189453e-01
2.094618678092956543e-01 6.390076279640197754e-01 5.854969471693038940e-02 -9.182021766901016235e-02 -6.310540437698364258e-01 4.266659170389175415e-02 3.574294745922088623e-01 -9.016841650009155273e-02
6.457960009574890137e-01 2.437244504690170288e-01 1.925337761640548706e-01 -1.916312724351882935e-01 -1.284361481666564941e-01 1.766681112349033356e-02 3.790476620197296143e-01 5.378374457359313965e-01
5.940725654363632202e-02 -3.404051363468170166e-01 5.116325616836547852e-01 2.082994729280471802e-01 -1.727222502231597900e-01 -3.451462984085083008e-01 6.445169448852539062e-01 1.052492037415504456e-01
1.714280396699905396e-01 1.549612134695053101e-01 3.272325098514556885e-01 -4.073660075664520264e-01 6.758353859186172485e-02 5.258815735578536987e-02 2.626274526119232178e-01 7.728291749954223633e-01
3.362042009830474854e-01 4.621826410293579102e-01 3.146132826805114746e-01 6.840004026889801025e-02 -5.351901650428771973e-01 -3.208147287368774414e-01 3.990036249160766602e-01 -1.453934758901596069e-01
2.960717380046844482e-01 6.445262432098388672e-01 1.277391910552978516e-01 -2.133981883525848389e-01 -3.305391967296600342e-01 3.740284219384193420e-02 2.838336527347564697e-01 4.938165247440338135e-01
2.779293656349182129e-01 8.423407375812530518e-02 1.763437837362289429e-01 -3.033004701137542725e-01 4.975996017456054688e-01 -1.251867711544036865e-01 6.295983791351318359e-01 3.645552098751068115e-01
-7.202876359224319458e-02 6.030274629592895508e-01 5.125800371170043945e-01 3.900232613086700439e-01 3.096953332424163818e-01 1.764603331685066223e-02 2.842752635478973389e-01 1.981877684593200684e-01
-1.136840805411338806e-01 -6.061136722564697266e-02 5.005903244018554688e-01 -2.972465381026268005e-02 -3.149939700961112976e-02 -5.369543433189392090e-01 6.652533411979675293e-01 7.327198982238769531e-03
1.740542948246002197e-01 2.278848737478256226e-01 1.551177650690078735e-01 -4.493002593517303467e-01 -9.099143743515014648e-02 -2.511860132217407227e-01 4.443117678165435791e-01 6.504264473915100098e-01
-9.485667571425437927e-03 2.704426646232604980e-01 2.299716472625732422e-01 -9.958172589540481567e-02 -2.527305483818054199e-01 2.152069211006164551e-01 7.564235329627990723e-01 4.261502325534820557e-01
2.933647632598876953e-01 6.640577316284179688e-01 4.578974843025207520e-01 1.427237293682992458e-03 -4.892131686210632324e-01 -8.577420562505722046e-02 1.018513217568397522e-01 -7.894286513328552246e-02
4.070652127265930176e-01 -3.418898880481719971e-01 4.178575426340103149e-02 1.315440684556961060e-01 -1.641024351119995117e-01 -8.498767763376235962e-02 8.022057414054870605e-01 1.437800526618957520e-01
3.072411119937896729e-01 -1.930042356252670288e-01 3.742542862892150879e-01 -5.637544393539428711e-01 3.244736492633819580e-01 3.033496737480163574e-01 4.605444967746734619e-01 3.257908299565315247e-02
4.121107757091522217e-01 6.296899914741516113e-01 4.858602881431579590e-01 3.509702682495117188e-01 1.129254773259162903e-01 -1.111174598336219788e-01 2.017341703176498413e-01 9.283777326345443726e-02
1.940170377492904663e-01 2.417505085468292236e-01 3.947280943393707275e-01 -1.029789000749588013e-01 -7.749913930892944336e-01 9.955044090747833252e-02 2.635214924812316895e-01 2.398617267608642578e-01
1.150926947593688965e-01 5.534641146659851074e-01 3.674223423004150391e-01 -2.801811695098876953e-01 -1.966486722230911255e-01 1.354763954877853394e-01 4.554359316825866699e-01 -4.499821960926055908e-01
3.481034338474273682e-01 2.981463968753814697e-01 1.212213709950447083e-01 -1.294945478439331055e-01 -4.882140159606933594e-01 -4.285261034965515137e-01 5.586584210395812988e-01 1.561484038829803467e-01
2.634773254394531250e-01 -1.546099781990051270e-01 2.997229099273681641e-01 -2.413304597139358521e-01 9.995280206203460693e-02 -4.759285449981689453e-01 5.435033440589904785e-01 4.761374890804290771e-01
4.628687500953674316e-01 3.963784575462341309e-01 1.699559241533279419e-01 -4.522566795349121094e-01 1.588235348463058472e-01 -2.902246713638305664e-01 4.926779270172119141e-01 2.074339836835861206e-01
-2.871313877403736115e-02 1.048535555601119995e-01 5.681065917015075684e-01 4.646188765764236450e-02 6.385238170623779297e-01 1.809576004743576050e-01 4.639583528041839600e-01 -8.695831149816513062e-02
1.181141473352909088e-02 8.437508344650268555e-02 4.819241464138031006e-01 -6.027099490165710449e-01 -1.558030247688293457e-01 4.362981617450714111e-01 3.665080070495605469e-01 -2.197097539901733398e-01
2.860988974571228027e-01 2.004487812519073486e-01 3.598802089691162109e-01 -5.406902432441711426e-01 -2.342561781406402588e-01 5.513958334922790527e-01 2.436760663986206055e-01 -1.944651156663894653e-01
4.317225888371467590e-02 2.103197127580642700e-01 2.133816182613372803e-01 -4.342902079224586487e-02 2.176107093691825867e-02 -2.781865298748016357e-01 7.624246478080749512e-01 4.973244071006774902e-01
4.490629434585571289e-01 1.824786365032196045e-01 2.336717993021011353e-01 1.015663892030715942e-01 -1.690540835261344910e-02 -2.520457506179809570e-01 5.717337727546691895e-01 5.562674403190612793e-01
9.210076183080673218e-02 1.436835676431655884e-01 4.442729949951171875e-01 5.512185096740722656e-01 -4.054991900920867920e-01 -5.539853125810623169e-02 5.169771313667297363e-01 1.867836564779281616e-01
1.057541668415069580e-01 2.324835956096649170e-01 6.122373342514038086e-01 4.336888492107391357e-01 -2.808787226676940918e-01 -1.622560061514377594e-02 4.987629652023315430e-01 2.095858752727508545e-01
4.678122401237487793e-01 3.615724444389343262e-01 1.052495017647743225e-01 -3.756073713302612305e-01 2.990169525146484375e-01 -2.641352117061614990e-01 5.678240656852722168e-01 1.290585398674011230e-01
3.441537320613861084e-01 2.954620718955993652e-01 2.498688995838165283e-01 -3.020769357681274414e-01 -4.372028633952140808e-03 -5.248023271560668945e-01 4.907656013965606689e-01 3.525450527667999268e-01
4.381712377071380615e-01 2.427112907171249390e-01 1.357014626264572144e-01 -9.673329442739486694e-02 1.293204911053180695e-02 -1.636740714311599731e-01 6.718033552169799805e-01 4.929997324943542480e-01
-2.621335685253143311e-01 4.381778538227081299e-01 5.576460361480712891e-01 3.168584406375885010e-02 -5.882105827331542969e-01 -1.201968938112258911e-01 2.557696700096130371e-01 3.815610334277153015e-02
1.051699928939342499e-02 -2.977864257991313934e-02 4.584960043430328369e-01 -2.903237640857696533e-01 -1.498389691114425659e-01 -4.459349513053894043e-01 6.899859309196472168e-01 -8.429749310016632080e-02
1.459559947252273560e-01 -8.281435817480087280e-02 7.114788889884948730e-01 -3.793537318706512451e-01 -8.405710011720657349e-02 -5.033717751502990723e-01 1.981036812067031860e-01 1.484368145465850830e-01
2.775050699710845947e-01 3.032330870628356934e-01 2.396931499242782593e-02 -2.367352396249771118e-01 8.450810797512531281e-03 4.244196228682994843e-03 5.521431565284729004e-01 6.851796507835388184e-01
3.846529424190521240e-01 9.951587021350860596e-02 2.973387576639652252e-02 -3.250118792057037354e-01 2.009483240544795990e-02 -3.861181735992431641e-01 7.113541364669799805e-01 2.830301821231842041e-01
-2.208304554224014282e-01 -1.628191024065017700e-01 7.459216713905334473e-01 1.047132983803749084e-01 -5.369665622711181641e-01 -8.996524661779403687e-02 1.873834431171417236e-01 1.606873422861099243e-01
6.755743175745010376e-02 4.311023652553558350e-01 1.735997647047042847e-01 -2.848064005374908447e-01 1.290113925933837891e-01 1.650226563215255737e-01 4.572229087352752686e-01 6.673874855041503906e-01
1.257121749222278595e-02 -3.039294779300689697e-01 4.285551905632019043e-01 -3.958593308925628662e-01 -2.110105901956558228e-01 4.408428370952606201e-01 5.597316622734069824e-01 -1.222176179289817810e-01
-5.108584761619567871e-01 4.639651253819465637e-02 5.344151258468627930e-01 1.864057593047618866e-02 -1.660470962524414062e-01 -2.524250745773315430e-01 5.925827622413635254e-01 -9.208536893129348755e-02
5.954805612564086914e-01 5.431558936834335327e-02 9.081123024225234985e-02 -3.168119788169860840e-01 2.506077289581298828e-01 6.374892778694629669e-03 6.229780912399291992e-01 2.879056036472320557e-01
1.488865315914154053e-01 9.613110870122909546e-02 3.043378591537475586e-01 4.871018528938293457e-01 -2.478021681308746338e-01 3.810121417045593262e-01 5.995817780494689941e-01 2.694946229457855225e-01
-3.913131654262542725e-01 3.310220241546630859e-01 5.774728059768676758e-01 -3.339760005474090576e-01 -1.491432636976242065e-01 -2.983996830880641937e-02 4.510321617126464844e-01 -2.563577294349670410e-01
2.598705887794494629e-01 2.515263855457305908e-01 5.216910839080810547e-01 -3.914548456668853760e-01 -1.029069200158119202e-01 -5.688050985336303711e-01 2.869765758514404297e-01 1.652838289737701416e-01
6.538481265306472778e-02 2.758225500583648682e-01 4.422662854194641113e-01 -2.655898453667759895e-03 -2.207254916429519653e-01 2.457900345325469971e-01 2.321954369544982910e-01 7.489947676658630371e-01
7.343062758445739746e-02 -4.221059978008270264e-01 5.207927823066711426e-01 -1.614120453596115112e-01 -3.547747060656547546e-02 5.309720635414123535e-01 4.751607179641723633e-01 -1.009361520409584045e-01
1.747123301029205322e-01 7.230891380459070206e-03 2.766570150852203369e-01 1.522682011127471924e-01 -5.173472166061401367e-01 -4.023024141788482666e-01 6.606003046035766602e-01 6.172805652022361755e-02
6.565287709236145020e-01 2.328674644231796265e-01 3.152638077735900879e-01 -4.482754766941070557e-01 -1.998369581997394562e-02 -6.343159824609756470e-02 2.034582942724227905e-01 4.105878770351409912e-01
2.469581738114356995e-02 -1.443609595298767090e-01 6.650290489196777344e-01 2.418481856584548950e-01 -2.705568075180053711e-01 5.440279841423034668e-01 3.273471593856811523e-01 -3.836923092603683472e-02
-1.796231418848037720e-01 5.199196338653564453e-01 5.096673965454101562e-01 -4.112819433212280273e-01 -1.687183827161788940e-01 4.799007177352905273e-01 8.895345777273178101e-02 -4.268579185009002686e-02
6.504144072532653809e-01 -3.062821924686431885e-01 1.469354182481765747e-01 1.176972612738609314e-01 -3.875155746936798096e-01 4.669296904467046261e-04 5.303931832313537598e-01 1.273741424083709717e-01
-2.555299783125519753e-03 2.097226530313491821e-01 5.877532958984375000e-01 5.072052478790283203e-01 -2.325058877468109131e-01 -1.184352934360504150e-01 4.193969666957855225e-01 3.306343257427215576e-01
-1.645195335149765015e-01 5.995090305805206299e-02 6.014976501464843750e-01 9.041879326105117798e-03 -3.481132388114929199e-01 2.021014690399169922e-02 2.906316518783569336e-01 6.335613131523132324e-01
3.682964444160461426e-01 2.433072924613952637e-01 -2.417708560824394226e-02 -3.066497147083282471e-01 -3.066038899123668671e-02 -1.201706528663635254e-01 7.719817161560058594e-01 3.149664402008056641e-01
5.719197988510131836e-01 -3.210479393601417542e-02 3.136589378118515015e-02 4.656636342406272888e-02 6.914461404085159302e-02 -2.129198610782623291e-02 7.727329134941101074e-01 -2.576321661472320557e-01
-1.713772565126419067e-01 -2.006191611289978027e-01 5.037719011306762695e-01 -9.034422039985656738e-02 -6.510962843894958496e-01 5.051064863801002502e-02 3.493689298629760742e-01 3.462618589401245117e-01
7.489181756973266602e-01 5.398874282836914062e-01 2.195419967174530029e-01 -4.500471800565719604e-02 -2.105049639940261841e-01 -6.206134706735610962e-02 2.163311988115310669e-01 -4.955704510211944580e-02
-2.838236093521118164e-01 1.449043303728103638e-01 3.801443278789520264e-01 -1.312543749809265137e-01 3.941883742809295654e-01 1.890072971582412720e-01 7.227027416229248047e-01 -1.526496261358261108e-01
3.016342520713806152e-01 3.873207569122314453e-01 1.338201910257339478e-01 -2.509152591228485107e-01 1.704662144184112549e-01 -1.680200248956680298e-01 5.067876577377319336e-01 6.033321619033813477e-01
4.281037747859954834e-01 1.942854672670364380e-01 -2.335437014698982239e-02 -1.822726577520370483e-01 -9.548223763704299927e-02 -2.785469591617584229e-01 6.963761448860168457e-01 4.166131019592285156e-01
4.323725402355194092e-02 3.357063233852386475e-01 2.440780103206634521e-01 -1.747491955757141113e-01 1.577534712851047516e-02 -7.487309724092483521e-02 6.030636429786682129e-01 6.525182723999023438e-01
6.330505013465881348e-01 2.039888799190521240e-01 3.286454677581787109e-01 -3.269733786582946777e-01 8.076475560665130615e-02 -4.288169145584106445e-01 3.832385540008544922e-01 7.374005764722824097e-02
5.575965046882629395e-01 2.265080660581588745e-01 5.224376916885375977e-01 7.465369999408721924e-02 -2.639294564723968506e-01 3.869726061820983887e-01 1.944174319505691528e-01 -3.194699585437774658e-01
2.442568093538284302e-01 -3.719743192195892334e-01 3.728736937046051025e-01 -7.357139140367507935e-02 -1.973767429590225220e-01 -2.964132726192474365e-01 6.041488051414489746e-01 4.070773124694824219e-01
-3.395826369524002075e-02 4.978578090667724609e-01 5.692123174667358398e-01 2.139003872871398926e-01 -5.250733494758605957e-01 1.035955995321273804e-01 1.635101437568664551e-01 2.608806490898132324e-01
-1.193415001034736633e-01 3.006948530673980713e-01 4.958413541316986084e-01 -6.550931334495544434e-01 -3.001171648502349854e-01 2.388940602540969849e-01 2.644867300987243652e-01 -5.692578107118606567e-02
1.723806411027908325e-01 3.162099421024322510e-01 2.049663960933685303e-01 -3.689877092838287354e-01 9.691648185253143311e-03 2.531381547451019287e-01 4.047537446022033691e-01 6.812742352485656738e-01
5.178004503250122070e-01 1.342152059078216553e-01 1.206451803445816040e-01 -1.106894314289093018e-01 -6.704646944999694824e-01 4.163646996021270752e-01 2.531409859657287598e-01 9.938436560332775116e-03
1.355605386197566986e-02 1.562629640102386475e-02 3.718071281909942627e-01 1.808891892433166504e-01 2.710281014442443848e-01 6.101924777030944824e-01 4.387509226799011230e-01 4.362534582614898682e-01
5.567471385002136230e-01 5.978028178215026855e-01 3.700820505619049072e-01 -1.184123978018760681e-01 1.453438308089971542e-02 -2.964945137500762939e-01 3.058318793773651123e-01 5.364051554352045059e-03
-1.158010140061378479e-01 3.544234856963157654e-02 4.911714494228363037e-01 -3.566422732546925545e-03 -3.587085902690887451e-01 -3.673686981201171875e-01 6.747161149978637695e-01 -1.587401628494262695e-01
-5.989917740225791931e-02 1.458369195461273193e-01 1.267502605915069580e-01 3.426796570420265198e-02 -4.388394057750701904e-01 -3.141044676303863525e-01 8.066698908805847168e-01 1.262760013341903687e-01
-1.424285490065813065e-02 -6.290921568870544434e-02 6.942185163497924805e-01 1.559134125709533691e-01 -3.867436945438385010e-01 -3.514037132263183594e-01 4.204418063163757324e-01 -1.994109451770782471e-01
7.203913331031799316e-01 -9.745707362890243530e-02 -4.583568079397082329e-04 -9.684474766254425049e-02 -2.304783314466476440e-01 8.211828023195266724e-02 5.954287052154541016e-01 2.185413092374801636e-01
1.919061392545700073e-01 6.527583599090576172e-01 4.438056051731109619e-01 4.216227531433105469e-01 4.620524123311042786e-02 -1.123956367373466492e-01 3.037729561328887939e-01 2.351673990488052368e-01
-9.549839049577713013e-02 7.949852943420410156e-02 2.673451602458953857e-01 3.642355799674987793e-01 2.778292596340179443e-01 7.258106023073196411e-02 7.954868078231811523e-01 -2.552699744701385498e-01
3.340602219104766846e-01 -3.953399360179901123e-01 3.805639743804931641e-01 2.417555898427963257e-01 3.598663210868835449e-02 3.556303381919860840e-01 5.982780456542968750e-01 -2.076795250177383423e-01
1.328078564256429672e-02 2.053814753890037537e-02 5.150138139724731445e-01 -1.082908883690834045e-01 6.667217612266540527e-01 8.431229740381240845e-02 5.199227929115295410e-01 -2.212574519217014313e-02
1.790125817060470581e-01 4.658671617507934570e-01 2.308686673641204834e-01 -1.470579504966735840e-01 -6.359123438596725464e-02 1.049474403262138367e-01 4.157204627990722656e-01 6.986520886421203613e-01
1.616715937852859497e-01 -8.363298140466213226e-03 1.133992522954940796e-01 1.904538869857788086e-01 -2.379093170166015625e-01 2.698978185653686523e-01 6.502731442451477051e-01 6.102128028869628906e-01
-1.748938262462615967e-01 6.699324399232864380e-02 4.655108749866485596e-01 3.111137263476848602e-02 8.175738155841827393e-03 3.467580974102020264e-01 4.820936322212219238e-01 6.281191706657409668e-01
-2.841323846951127052e-03 1.337130218744277954e-01 5.285186171531677246e-01 -3.476330339908599854e-01 -1.571209728717803955e-01 9.490721672773361206e-02 2.110240757465362549e-01 7.097229361534118652e-01
-1.473186444491147995e-02 3.156272768974304199e-01 5.086026191711425781e-01 1.409578621387481689e-01 -1.500170528888702393e-01 8.789016306400299072e-02 6.179609894752502441e-01 -4.577238261699676514e-01
-1.755799055099487305e-01 4.019893705844879150e-02 3.538841009140014648e-01 -4.829132556915283203e-01 1.526193171739578247e-01 3.872197270393371582e-01 6.494089961051940918e-01 -1.189657002687454224e-01
3.889009058475494385e-01 -5.069489404559135437e-02 7.527328133583068848e-01 1.638974696397781372e-01 2.732989378273487091e-03 -3.573307767510414124e-02 2.912671566009521484e-01 -4.081620275974273682e-01
-3.613206744194030762e-02 8.868417888879776001e-02 5.848166942596435547e-01 -3.330507576465606689e-01 1.500964611768722534e-01 -5.441417694091796875e-01 4.551276564598083496e-01 1.101628243923187256e-01
-2.778444588184356689e-01 2.813617289066314697e-01 3.729766309261322021e-01 2.810524702072143555e-01 -3.964626193046569824e-01 6.142846867442131042e-02 5.181563496589660645e-01 4.428250193595886230e-01
1.056563779711723328e-01 1.527552753686904907e-01 2.841680347919464111e-01 4.402732551097869873e-01 3.318066000938415527e-01 1.107297912240028381e-01 6.484732627868652344e-01 -3.847546279430389404e-01
2.093886435031890869e-01 8.883629739284515381e-02 5.716871023178100586e-01 4.986542761325836182e-01 -4.859879016876220703e-01 1.780590713024139404e-01 3.085683286190032959e-01 9.837933629751205444e-02
-6.507120281457901001e-02 1.488318890333175659e-01 7.120006680488586426e-01 -1.522683799266815186e-01 2.602754831314086914e-01 3.862320184707641602e-01 4.160485863685607910e-01 -2.312346100807189941e-01
-1.838306039571762085e-01 -2.401403151452541351e-02 7.728517651557922363e-01 -1.591025441884994507e-01 1.296606063842773438e-01 -3.103822171688079834e-01 4.322713911533355713e-01 -2.073856145143508911e-01
6.368528008460998535e-01 1.528189033269882202e-01 1.061602728441357613e-03 -2.273787856101989746e-01 -1.208485737442970276e-01 -9.549103677272796631e-03 5.437244176864624023e-01 4.571987688541412354e-01
-3.985412046313285828e-02 2.380192726850509644e-01 3.444789946079254150e-01 -1.661766618490219116e-01 -6.143608689308166504e-01 5.483556389808654785e-01 1.308569014072418213e-01 3.165771663188934326e-01
3.363667726516723633e-01 1.065310165286064148e-01 3.548057079315185547e-01 5.754441618919372559e-01 -6.713499873876571655e-02 -9.318055212497711182e-02 6.117345690727233887e-01 1.762852966785430908e-01
6.487687826156616211e-01 4.045588076114654541e-01 3.849434256553649902e-01 -2.254581004381179810e-01 4.214868247509002686e-01 1.585468798875808716e-01 1.161585748195648193e-01 1.171710062772035599e-02
1.921623796224594116e-01 3.507101237773895264e-01 4.240019619464874268e-01 5.133833289146423340e-01 -3.610947728157043457e-01 -6.901377439498901367e-02 5.031180381774902344e-01 9.195645153522491455e-02
1.284501999616622925e-01 2.325722575187683105e-01 3.110927641391754150e-01 -4.062223434448242188e-01 -4.074994847178459167e-02 -2.859538197517395020e-01 3.789908587932586670e-01 6.637403964996337891e-01
2.181377559900283813e-01 3.152316510677337646e-01 1.242942363023757935e-01 -1.145661994814872742e-01 -3.775774836540222168e-01 -2.311535030603408813e-01 6.665054559707641602e-01 4.292367994785308838e-01
7.323303818702697754e-02 2.218540608882904053e-01 4.764423668384552002e-01 5.097081661224365234e-01 2.479193508625030518e-01 -1.598108112812042236e-01 6.067825555801391602e-01 -5.856069922447204590e-02
2.017295211553573608e-01 3.615158796310424805e-01 7.662517428398132324e-01 2.906381487846374512e-01 -2.895122468471527100e-01 -1.816743314266204834e-01 1.684602200984954834e-01 -1.086182519793510437e-01
2.730956971645355225e-01 3.059149086475372314e-01 8.846230506896972656e-01 -7.519442122429609299e-03 -1.662240177392959595e-02 4.299688711762428284e-02 -1.601397246122360229e-01 -1.464594453573226929e-01
6.164861917495727539e-01 -9.355658292770385742e-02 1.557747423648834229e-01 -2.212935388088226318e-01 -2.286334484815597534e-01 -2.286460846662521362e-01 6.583324074745178223e-01 1.216569333337247372e-03
5.054298043251037598e-01 -3.189226686954498291e-01 3.380563557147979736e-01 -2.340105623006820679e-01 4.987248033285140991e-02 -1.208971217274665833e-01 6.730057001113891602e-01 -6.120606139302253723e-02
5.266492962837219238e-01 5.345718935132026672e-02 -2.608616463840007782e-02 -2.644175589084625244e-01 -1.277226507663726807e-01 -6.595316529273986816e-02 7.476021647453308105e-01 2.638444900512695312e-01
4.351190924644470215e-01 5.852432176470756531e-02 8.143077790737152100e-02 -2.863691747188568115e-01 -2.557479441165924072e-01 -7.100887130945920944e-03 7.053741216659545898e-01 3.944591283798217773e-01
1.829781234264373779e-01 -4.039948284626007080e-01 6.295436620712280273e-01 -2.839677333831787109e-01 6.805751472711563110e-02 3.926453888416290283e-01 3.855795860290527344e-01 -1.373696625232696533e-01
-2.627848684787750244e-01 3.857508897781372070e-01 3.849855959415435791e-01 2.421704381704330444e-01 -8.364521898329257965e-03 2.062877267599105835e-01 5.764530301094055176e-01 4.476127028465270996e-01
8.286020159721374512e-01 2.235029786825180054e-01 1.546956449747085571e-01 -1.492969691753387451e-01 -2.535620005801320076e-03 1.052987575531005859e-01 4.521222114562988281e-01 4.166697338223457336e-02
2.972258329391479492e-01 -1.383897066116333008e-01 3.160554170608520508e-01 4.693900421261787415e-02 -1.355177015066146851e-01 7.618848979473114014e-02 8.663895130157470703e-01 1.249417364597320557e-01
-3.401525914669036865e-01 -8.757538348436355591e-02 4.707660377025604248e-01 -2.978265583515167236e-01 -8.474254608154296875e-02 -2.329620271921157837e-01 7.096485495567321777e-01 -3.538228943943977356e-02
-1.543390005826950073e-01 1.736747473478317261e-02 3.429604172706604004e-01 -2.305144667625427246e-01 3.657097369432449341e-02 -1.099578589200973511e-01 5.365203619003295898e-01 7.098146080970764160e-01
-1.731152832508087158e-01 2.904257476329803467e-01 6.925212740898132324e-01 1.828399300575256348e-01 -2.022312432527542114e-01 2.072621732950210571e-01 3.949001431465148926e-01 -3.645086884498596191e-01
1.529822051525115967e-01 -2.917538285255432129e-01 7.603844404220581055e-01 -1.237552762031555176e-01 -1.244254857301712036e-01 -3.569693863391876221e-01 3.788533508777618408e-01 1.074132472276687622e-01
-1.001129671931266785e-01 -6.136066094040870667e-02 7.525467872619628906e-01 1.248433664441108704e-01 -2.140244245529174805e-01 -1.689076721668243408e-01 5.734131336212158203e-01 3.407518193125724792e-02
2.635965943336486816e-01 6.570329070091247559e-01 5.935221165418624878e-02 -1.310660392045974731e-01 -6.252097897231578827e-03 4.234865009784698486e-01 5.074335336685180664e-01 -2.031129747629165649e-01
6.185216307640075684e-01 2.449428886175155640e-01 5.915212631225585938e-01 -2.028982788324356079e-01 1.443141847848892212e-01 -2.997167110443115234e-01 1.860803663730621338e-01 1.452105641365051270e-01
3.287961781024932861e-01 1.577417105436325073e-01 2.958830893039703369e-01 -3.774773180484771729e-01 1.758196651935577393e-01 -3.981750309467315674e-01 5.939037203788757324e-01 3.078913986682891846e-01
7.544052004814147949e-01 2.311756610870361328e-01 2.128133177757263184e-01 -2.406339347362518311e-01 -2.834591269493103027e-01 3.275462985038757324e-01 2.861112952232360840e-01 6.885635852813720703e-02
1.921231895685195923e-01 -2.793165743350982666e-01 5.712990760803222656e-01 2.991694211959838867e-01 9.953250735998153687e-02 3.025819063186645508e-01 5.112136006355285645e-01 -3.261657059192657471e-01
1.634294837713241577e-01 7.258886694908142090e-01 2.968984544277191162e-01 -9.301765263080596924e-02 -2.822409272193908691e-01 1.382951717823743820e-02 4.202995896339416504e-01 -3.050782680511474609e-01
3.079822361469268799e-01 1.288138478994369507e-01 -6.466712802648544312e-02 -1.866496982984244823e-03 -1.613476872444152832e-01 1.730587929487228394e-01 9.081054329872131348e-01 6.108135730028152466e-02
4.406517744064331055e-01 -4.121509492397308350e-01 6.415877938270568848e-01 -2.330445349216461182e-01 1.894595026969909668e-01 1.156056951731443405e-02 3.619570434093475342e-01 -5.451331660151481628e-02
-1.591020971536636353e-01 1.307318359613418579e-01 1.784725636243820190e-01 2.372637242078781128e-01 2.132015228271484375e-01 5.047492384910583496e-01 7.274217009544372559e-01 2.002006322145462036e-01
-1.822659522294998169e-01 2.713147997856140137e-01 4.193076193332672119e-01 -4.797694087028503418e-01 -4.228304326534271240e-02 5.332016199827194214e-02 5.860121250152587891e-01 -3.729995787143707275e-01
7.168241590261459351e-02 -1.319602578878402710e-01 5.295287370681762695e-01 -5.337882041931152344e-01 -4.253933131694793701e-01 3.313698768615722656e-01 2.756820619106292725e-01 -2.129586488008499146e-01
1.876756995916366577e-01 -1.862571984529495239e-01 4.518790245056152344e-01 -1.017486229538917542e-01 -3.480136394500732422e-01 -3.584986627101898193e-01 6.720516681671142578e-01 1.193747222423553467e-01
5.473042652010917664e-02 2.008256912231445312e-01 4.656510427594184875e-02 4.514540545642375946e-03 2.210564464330673218e-01 -6.204752717167139053e-03 9.323969483375549316e-01 1.903062462806701660e-01
4.392619058489799500e-02 5.193358063697814941e-01 1.993730813264846802e-01 2.431696057319641113e-01 -2.191829122602939606e-02 2.085259854793548584e-01 7.598440051078796387e-01 9.029454737901687622e-02
2.401265203952789307e-01 2.496456056833267212e-01 1.326158791780471802e-01 -4.648480936884880066e-02 -1.983759552240371704e-01 3.051121234893798828e-01 8.524837493896484375e-01 3.306685388088226318e-02
-3.160515129566192627e-01 7.838751375675201416e-02 3.728330135345458984e-01 -2.502262778580188751e-02 -2.070101052522659302e-01 1.344206333160400391e-01 5.541408061981201172e-01 6.215642094612121582e-01
5.012847781181335449e-01 4.800337851047515869e-01 4.044940769672393799e-01 -3.833075165748596191e-01 -3.842917457222938538e-02 2.069679796695709229e-01 1.338721215724945068e-01 3.814537227153778076e-01
