# Supplementary material for: Where is your field going? A machine learning approach to study the relative motion of the domains of physics
Source: PLoS One. 2020 Jun 18;15(6):e0233997. doi: 10.1371/journal.pone.0233997 (PMC7302634; doi:10.1371/journal.pone.0233997)
Supplement: S30 Data — (ZIP) [file pone.0233997.s030.zip › 29/Pacs4Run_29_VS_500_embeddings1989-1993ED8.txt]

5.381819605827331543e-01 -3.871406242251396179e-02 5.960059911012649536e-02 9.476225078105926514e-02 -2.272577583789825439e-01 -6.482192277908325195e-01 -1.369595080614089966e-01 -4.535826444625854492e-01
-1.307330727577209473e-01 5.195219516754150391e-01 9.435153752565383911e-02 -7.399620115756988525e-02 1.839268356561660767e-01 -3.550742939114570618e-02 -6.246762871742248535e-01 -5.227980613708496094e-01
6.153470873832702637e-01 1.953359842300415039e-01 -1.896765381097793579e-01 -1.709037460386753082e-02 -1.223020628094673157e-01 1.617885231971740723e-01 -3.754904121160507202e-02 -7.101966142654418945e-01
3.748693168163299561e-01 6.414431333541870117e-01 2.222291380167007446e-02 -2.298499494791030884e-01 1.679272204637527466e-01 2.206464111804962158e-01 -3.638112246990203857e-01 -4.306460916996002197e-01
4.249731898307800293e-01 -3.929928317666053772e-02 2.020282000303268433e-01 -1.915577203035354614e-01 -4.881854169070720673e-03 3.336144089698791504e-01 -2.114824950695037842e-01 -7.643927335739135742e-01
7.853539288043975830e-02 1.661113798618316650e-01 -3.803580999374389648e-01 3.429354727268218994e-01 9.141685813665390015e-02 5.195642821490764618e-03 -6.019015312194824219e-01 -5.773150324821472168e-01
1.814698874950408936e-01 -1.535935550928115845e-01 -1.966704577207565308e-01 -2.040300518274307251e-01 7.523410022258758545e-02 -7.689551711082458496e-01 -3.240582346916198730e-01 -4.015024006366729736e-01
6.122990250587463379e-01 1.944615840911865234e-01 -4.734284281730651855e-01 5.997940897941589355e-02 -2.667878866195678711e-01 2.218885580077767372e-03 -3.506295382976531982e-01 -4.067195653915405273e-01
1.919729709625244141e-01 2.888531386852264404e-01 -2.146146744489669800e-01 -4.038433730602264404e-02 -1.892969310283660889e-01 -3.342922329902648926e-01 2.194459885358810425e-01 -7.976708412170410156e-01
-1.941151022911071777e-01 2.340396791696548462e-01 4.479218646883964539e-02 -2.077941000461578369e-01 1.389390677213668823e-01 -1.690261214971542358e-01 -4.045699834823608398e-01 -8.067275881767272949e-01
2.295620143413543701e-01 1.224882900714874268e-01 3.648159205913543701e-01 -3.600249886512756348e-01 4.118145406246185303e-01 -4.990028142929077148e-01 -2.951983921229839325e-02 -5.001227259635925293e-01
5.485021471977233887e-01 1.665953993797302246e-01 -1.559858024120330811e-01 -5.009402334690093994e-02 -1.831114441156387329e-01 2.952216425910592079e-03 1.564280688762664795e-01 -7.658604979515075684e-01
4.779285490512847900e-01 2.274838536977767944e-01 1.582780033349990845e-01 -3.934171199798583984e-01 -3.955891132354736328e-01 1.654546111822128296e-01 -4.274353981018066406e-01 -4.164607524871826172e-01
5.218387842178344727e-01 2.268659025430679321e-01 -6.023648660629987717e-03 -3.409622311592102051e-01 -3.146852850914001465e-01 1.874539405107498169e-01 -4.374443590641021729e-01 -4.841500222682952881e-01
3.307013511657714844e-01 3.157829642295837402e-01 9.241518378257751465e-02 -4.175043702125549316e-01 -1.025345399975776672e-01 -8.168246597051620483e-03 -6.901384592056274414e-01 -3.481321930885314941e-01
7.248377799987792969e-02 1.694594174623489380e-01 3.917549848556518555e-01 -1.649479009211063385e-02 3.187925815582275391e-01 -6.256307959556579590e-01 -5.550671219825744629e-01 -1.055628880858421326e-01
2.460075467824935913e-01 7.576857209205627441e-01 -2.374840378761291504e-01 -6.301454454660415649e-02 1.072094812989234924e-01 -3.948213160037994385e-02 -4.770701825618743896e-01 -2.537212371826171875e-01
9.402330964803695679e-02 4.799426794052124023e-01 7.722409791313111782e-04 -3.981220722198486328e-01 -2.135536074638366699e-01 -2.835828661918640137e-01 -6.076624989509582520e-01 -3.271615505218505859e-01
8.983885496854782104e-02 4.787177741527557373e-01 1.831211745738983154e-01 -3.845847249031066895e-01 -2.218580096960067749e-01 5.657136440277099609e-02 -3.702881634235382080e-01 -6.259273290634155273e-01
-1.675011217594146729e-01 3.624491095542907715e-01 6.688481569290161133e-02 -3.523910045623779297e-01 -3.066912293434143066e-01 -3.242286443710327148e-01 -3.184656500816345215e-01 -6.413401365280151367e-01
1.267082244157791138e-01 3.219311237335205078e-01 -2.237672805786132812e-01 -1.448505818843841553e-01 3.467013239860534668e-01 -6.728830337524414062e-01 -3.746311366558074951e-01 -3.097255825996398926e-01
2.792860567569732666e-01 3.144297301769256592e-01 -1.263414323329925537e-02 -3.873393833637237549e-01 1.162809059023857117e-01 2.970848977565765381e-02 -5.940566062927246094e-01 -5.528423786163330078e-01
1.714896857738494873e-01 8.773913234472274780e-02 3.000569529831409454e-02 -1.115666031837463379e-01 3.576783835887908936e-01 -4.464800059795379639e-01 1.518720388412475586e-01 -7.740816473960876465e-01
1.265089213848114014e-01 3.552364110946655273e-01 -2.162429243326187134e-01 -2.969155311584472656e-01 -1.344916075468063354e-01 -2.379671782255172729e-01 -6.845574378967285156e-01 -4.237304925918579102e-01
9.033983945846557617e-02 7.016990184783935547e-01 3.076012432575225830e-01 4.700301587581634521e-02 -7.098524272441864014e-02 2.839983105659484863e-01 -7.634176313877105713e-02 -5.577700734138488770e-01
-8.402083069086074829e-02 1.066243648529052734e-01 2.239447236061096191e-01 6.263152509927749634e-02 -1.355358064174652100e-01 1.534685790538787842e-01 -7.328044176101684570e-01 -5.904007554054260254e-01
2.053107619285583496e-01 6.524437069892883301e-01 -2.344206571578979492e-01 -2.132567614316940308e-01 -6.198820471763610840e-02 -8.326348662376403809e-02 -5.415296554565429688e-01 -3.573562502861022949e-01
4.974313378334045410e-01 2.128701508045196533e-01 2.091246843338012695e-01 -4.682439267635345459e-01 1.295447647571563721e-01 4.016345739364624023e-02 -5.612778067588806152e-01 -3.329190909862518311e-01
-1.294484268873929977e-02 4.194106459617614746e-01 -2.307542264461517334e-01 3.895314037799835205e-01 4.650359600782394409e-02 1.132462918758392334e-01 -5.229223370552062988e-01 -5.748999118804931641e-01
4.515475928783416748e-01 3.591656088829040527e-01 -2.993847727775573730e-01 2.216289490461349487e-01 -1.396205127239227295e-01 1.867279112339019775e-01 -4.871914088726043701e-01 -4.864539802074432373e-01
3.140717744827270508e-03 2.056870162487030029e-01 -3.391887247562408447e-01 -1.060965657234191895e-01 -1.915670484304428101e-01 -3.457100093364715576e-01 -6.663967967033386230e-01 -4.807073771953582764e-01
4.049845039844512939e-01 5.587111115455627441e-01 3.582956194877624512e-01 -3.936116099357604980e-01 -4.797121882438659668e-02 1.720670908689498901e-01 -1.644425094127655029e-01 -4.261148273944854736e-01
5.385208129882812500e-01 1.608887612819671631e-01 2.484284043312072754e-01 -2.391676306724548340e-01 3.721788525581359863e-01 -2.491047233343124390e-01 -5.993690490722656250e-01 -7.333938032388687134e-02
2.180399596691131592e-01 2.131543867290019989e-02 7.398298382759094238e-01 -8.214569836854934692e-02 -2.511392831802368164e-01 -3.699255287647247314e-01 -7.543679326772689819e-02 -4.385219812393188477e-01
1.793945324607193470e-03 3.916626870632171631e-01 8.826462924480438232e-02 -4.766261577606201172e-01 -5.275188013911247253e-02 -2.420609593391418457e-01 -2.690476477146148682e-01 -6.912822127342224121e-01
5.234037041664123535e-01 1.063865795731544495e-02 6.434413194656372070e-01 2.379145026206970215e-01 2.992913126945495605e-01 1.986650004982948303e-02 -3.278372883796691895e-01 -2.405582368373870850e-01
2.839692533016204834e-01 8.700395934283733368e-03 3.085065484046936035e-01 -4.355603456497192383e-01 2.714382112026214600e-01 -6.140531506389379501e-03 -9.673267602920532227e-02 -7.425112724304199219e-01
5.286341905593872070e-01 -1.017787978053092957e-01 5.170744657516479492e-01 4.382256567478179932e-01 1.919724047183990479e-01 -2.701904475688934326e-01 -2.162228077650070190e-01 -3.068723976612091064e-01
2.925901412963867188e-01 6.990671157836914062e-02 6.670293211936950684e-01 -2.994012832641601562e-01 -4.715974628925323486e-02 -3.126963376998901367e-01 5.704101547598838806e-02 -5.212276577949523926e-01
3.045451641082763672e-01 3.216383457183837891e-01 4.908149838447570801e-01 2.591421008110046387e-01 -4.170729219913482666e-01 -2.807520329952239990e-01 2.665307223796844482e-01 -4.146526455879211426e-01
3.548561036586761475e-01 2.913173437118530273e-01 8.502106368541717529e-02 -3.277735710144042969e-01 4.894012212753295898e-02 8.975675702095031738e-02 -7.015735507011413574e-01 -4.145966768264770508e-01
-1.642816960811614990e-01 3.651785254478454590e-01 -7.131235674023628235e-03 3.819883465766906738e-01 -1.847364604473114014e-01 1.099469736218452454e-01 -5.207105875015258789e-01 -6.134613156318664551e-01
5.815399289131164551e-01 1.883411258459091187e-01 3.558308631181716919e-02 -2.992731630802154541e-01 -2.835240364074707031e-01 1.935602426528930664e-01 -1.890533715486526489e-01 -6.179931759834289551e-01
1.809976845979690552e-01 6.794528961181640625e-01 -1.921160966157913208e-01 1.642124145291745663e-03 -4.134212434291839600e-01 -1.034328266978263855e-01 -5.044327974319458008e-01 -1.805671006441116333e-01
3.361172974109649658e-01 4.517616927623748779e-01 3.563575744628906250e-01 -4.367029368877410889e-01 -7.009101659059524536e-02 1.685208529233932495e-01 -2.347704321146011353e-01 -5.261246562004089355e-01
-1.721376180648803711e-01 3.171654045581817627e-01 7.701775431632995605e-02 -2.602890133857727051e-01 -1.582327634096145630e-01 -1.999400556087493896e-01 -3.352397680282592773e-01 -7.865704894065856934e-01
3.967486023902893066e-01 1.024539768695831299e-01 4.889721870422363281e-01 1.979620605707168579e-01 -5.535172224044799805e-01 -4.439663589000701904e-01 -8.172781765460968018e-02 -2.089117169380187988e-01
2.487811893224716187e-01 -9.330254048109054565e-02 5.735206604003906250e-01 -2.304565459489822388e-01 -1.303883790969848633e-01 -1.397369503974914551e-01 -1.804005913436412811e-02 -7.145022749900817871e-01
2.334793508052825928e-01 8.196021914482116699e-01 1.222394406795501709e-01 -1.907620728015899658e-01 -1.685932576656341553e-01 8.474428206682205200e-02 -1.174465119838714600e-01 -4.159422814846038818e-01
8.176948875188827515e-03 3.661929070949554443e-01 -1.467513591051101685e-01 -2.600871920585632324e-01 -2.338024079799652100e-01 -4.052096307277679443e-01 -6.423563361167907715e-01 -3.810180425643920898e-01
1.727445423603057861e-01 4.700963497161865234e-01 1.483557969331741333e-01 1.258983090519905090e-02 -1.339019536972045898e-01 8.024900406599044800e-02 -8.134396672248840332e-01 -2.023538798093795776e-01
6.274951696395874023e-01 1.894557327032089233e-01 -1.205761656165122986e-01 -1.680893748998641968e-01 -2.212287485599517822e-01 2.701504528522491455e-02 1.771285831928253174e-01 -6.682195067405700684e-01
-3.712245076894760132e-02 3.441801071166992188e-01 -7.741648703813552856e-02 -2.503083348274230957e-01 4.540634807199239731e-03 -4.492746293544769287e-01 -6.937732100486755371e-01 -3.582242131233215332e-01
1.829910874366760254e-01 2.245096117258071899e-01 9.746900200843811035e-02 4.371563196182250977e-01 5.195680260658264160e-01 -3.641114234924316406e-01 -5.556489229202270508e-01 -6.503875553607940674e-02
5.306720137596130371e-01 -3.431660532951354980e-01 3.351854383945465088e-01 -1.611341908574104309e-02 -3.450421690940856934e-01 -2.755995690822601318e-01 -6.400813162326812744e-02 -5.375026464462280273e-01
2.519614398479461670e-01 -1.555787920951843262e-01 5.254698395729064941e-01 2.347466647624969482e-01 -4.679950177669525146e-01 -3.608368337154388428e-01 -1.885887086391448975e-01 -4.430554509162902832e-01
-8.259280025959014893e-02 1.274061501026153564e-01 9.638891369104385376e-02 3.483141660690307617e-01 7.587936520576477051e-02 -9.078816324472427368e-02 -8.229811191558837891e-01 -3.937440812587738037e-01
2.797782123088836670e-01 4.235659837722778320e-01 1.251836717128753662e-01 -5.245403051376342773e-01 -3.728654235601425171e-02 -8.694257587194442749e-03 -4.627054035663604736e-01 -4.857372045516967773e-01
4.670909345149993896e-01 -1.849295794963836670e-01 4.337287545204162598e-01 4.320199191570281982e-01 1.252359449863433838e-01 7.086910773068666458e-03 -1.330152451992034912e-01 -5.826130509376525879e-01
5.517799779772758484e-02 -3.032198362052440643e-02 -2.014117240905761719e-01 4.144660830497741699e-01 1.865625381469726562e-01 6.616470962762832642e-02 -5.258563160896301270e-01 -6.840899586677551270e-01
2.537706494331359863e-01 -7.119878381490707397e-02 4.949458539485931396e-01 6.156278252601623535e-01 9.655537456274032593e-02 -1.059140712022781372e-01 -1.826631277799606323e-01 -5.026485323905944824e-01
6.234481558203697205e-02 7.246537804603576660e-01 2.721383273601531982e-01 -1.341745108366012573e-01 -8.284343779087066650e-02 7.328705489635467529e-02 1.220346614718437195e-01 -5.931285619735717773e-01
2.760401368141174316e-01 8.458996564149856567e-02 -1.474491655826568604e-01 -1.041504964232444763e-01 1.274170726537704468e-01 -3.605249226093292236e-01 2.088640928268432617e-01 -8.331987857818603516e-01
3.229689896106719971e-01 3.850767016410827637e-01 -2.330644428730010986e-01 2.778985202312469482e-01 -2.260926067829132080e-01 2.333328574895858765e-01 -6.320210695266723633e-01 -3.329379558563232422e-01
-1.255983859300613403e-01 5.485695004463195801e-01 -4.437138792127370834e-03 -2.948086857795715332e-01 -2.440758794546127319e-01 -2.661262750625610352e-01 -3.271677494049072266e-01 -5.991073250770568848e-01
1.067010983824729919e-01 1.108929738402366638e-01 6.046785116195678711e-01 3.168827891349792480e-01 -1.701088398694992065e-01 -3.921973705291748047e-01 9.678739309310913086e-02 -5.640417933464050293e-01
2.512321770191192627e-01 1.305601447820663452e-01 -3.549933433532714844e-01 4.806851148605346680e-01 1.449227482080459595e-01 5.764795839786529541e-02 -3.798922896385192871e-01 -6.277848482131958008e-01
6.238539814949035645e-01 3.822430670261383057e-01 -1.064754724502563477e-01 1.658765971660614014e-01 9.246495366096496582e-02 -5.886382460594177246e-01 -1.933196783065795898e-01 1.828304529190063477e-01
3.798003792762756348e-01 7.328161001205444336e-01 2.019024342298507690e-01 -1.408442109823226929e-01 2.699803709983825684e-01 2.004519551992416382e-01 -3.377307653427124023e-01 -1.760632246732711792e-01
3.745498955249786377e-01 3.539361357688903809e-01 2.880799472332000732e-01 -4.330765008926391602e-01 -3.350223228335380554e-02 1.203057095408439636e-01 -5.589765310287475586e-01 -3.685724735260009766e-01
2.564463317394256592e-01 3.916374444961547852e-01 8.542039990425109863e-02 -4.557631909847259521e-01 -3.046216666698455811e-01 -1.511983424425125122e-01 -6.308220624923706055e-01 -2.285757213830947876e-01
3.716066479682922363e-01 3.067688345909118652e-01 2.081692367792129517e-01 -4.064650237560272217e-01 -2.209408879280090332e-01 1.507733762264251709e-01 -5.592167973518371582e-01 -4.183087646961212158e-01
2.348431050777435303e-01 3.133971393108367920e-01 -2.852482199668884277e-01 4.537654221057891846e-01 -1.767940074205398560e-01 -4.900220036506652832e-01 2.380299419164657593e-01 -4.809631109237670898e-01
6.515597105026245117e-01 1.845355033874511719e-01 -2.475022822618484497e-01 -7.711885869503021240e-02 1.518667936325073242e-01 -3.245462775230407715e-01 2.105458229780197144e-01 -5.490797162055969238e-01
4.075492322444915771e-01 5.777101498097181320e-03 -3.263423144817352295e-01 4.916722178459167480e-01 8.612061291933059692e-02 -5.806846893392503262e-04 -2.220101505517959595e-01 -6.549228429794311523e-01
4.934863746166229248e-01 3.118799030780792236e-01 -4.797175228595733643e-01 2.599498629570007324e-01 3.130477666854858398e-01 -1.740852743387222290e-02 -2.465187162160873413e-01 -4.499180018901824951e-01
3.937064409255981445e-01 4.707820415496826172e-01 -1.192362010478973389e-01 3.935472369194030762e-01 1.067880243062973022e-01 -6.643759012222290039e-01 2.633268386125564575e-02 -2.775681577622890472e-02
4.290312826633453369e-01 2.938069403171539307e-01 5.417564511299133301e-01 5.550015568733215332e-01 1.515698879957199097e-01 -3.849986940622329712e-02 -3.154170466586947441e-03 -3.218964636325836182e-01
1.934590041637420654e-01 6.095435619354248047e-01 -2.691622972488403320e-01 4.975838214159011841e-02 -5.138075947761535645e-01 -1.322225779294967651e-01 -1.684201210737228394e-01 -4.541581273078918457e-01
7.848259806632995605e-01 2.134609669446945190e-01 -3.713017404079437256e-01 1.458333879709243774e-01 1.311110258102416992e-01 7.517570629715919495e-03 -1.938854455947875977e-01 -3.528626561164855957e-01
3.467633724212646484e-01 1.622721999883651733e-01 6.449077725410461426e-01 2.594530582427978516e-01 -4.473824203014373779e-01 8.522631227970123291e-02 -1.199443861842155457e-01 -3.852269053459167480e-01
5.021877884864807129e-01 -1.034520342946052551e-01 -1.142140757292509079e-02 -7.001173496246337891e-02 2.631565630435943604e-01 -3.289946913719177246e-02 -7.497802376747131348e-01 -3.155455887317657471e-01
1.210427284240722656e-01 5.942551493644714355e-01 6.461332086473703384e-03 -2.820509970188140869e-01 -2.121745795011520386e-01 -3.702699244022369385e-01 -6.073254942893981934e-01 -4.065621644258499146e-02
4.409305453300476074e-01 9.983313083648681641e-02 2.393077760934829712e-01 -8.408518880605697632e-02 2.399332374334335327e-01 -6.653255224227905273e-01 -4.773039519786834717e-01 5.683391913771629333e-02
3.415322303771972656e-01 6.410654634237289429e-02 1.159492507576942444e-01 3.231905698776245117e-01 3.295065462589263916e-01 -5.844337940216064453e-01 -5.575413703918457031e-01 -1.896963454782962799e-02
-8.020590245723724365e-02 4.925414919853210449e-01 -1.322695463895797729e-01 -2.282787114381790161e-01 1.069906428456306458e-01 -4.074682891368865967e-01 -5.206949710845947266e-01 -4.824549257755279541e-01
6.646977663040161133e-01 -1.209978982806205750e-01 4.393135309219360352e-01 3.224309384822845459e-01 2.519001960754394531e-01 -1.975467503070831299e-01 -2.974754273891448975e-01 -2.358140349388122559e-01
3.557770550251007080e-01 6.295054405927658081e-02 -8.973188698291778564e-02 -1.996470540761947632e-01 -3.042537569999694824e-01 1.674429476261138916e-01 -5.611510276794433594e-01 -6.213301420211791992e-01
2.892074286937713623e-01 3.885861635208129883e-01 -2.163922041654586792e-01 -2.286138236522674561e-01 2.715765312314033508e-02 -2.963240742683410645e-01 1.681499034166336060e-01 -7.412491440773010254e-01
4.074755012989044189e-01 5.975771546363830566e-01 6.710647046566009521e-02 -3.884528577327728271e-02 -2.873794734477996826e-01 3.161166608333587646e-01 -2.848323583602905273e-01 -4.551999568939208984e-01
3.237927705049514771e-02 6.406491994857788086e-01 -6.462579965591430664e-02 2.811187207698822021e-01 -2.258651554584503174e-01 -1.768615394830703735e-01 -6.499989032745361328e-01 -2.285563386976718903e-02
-6.380446255207061768e-02 1.574015766382217407e-01 6.563077569007873535e-01 9.556383639574050903e-02 -3.132801353931427002e-01 -3.249880969524383545e-01 -1.519272923469543457e-01 -5.517588257789611816e-01
3.782523274421691895e-01 5.268729329109191895e-01 -4.586109220981597900e-01 3.116166032850742340e-02 -2.326573133468627930e-01 -4.310125485062599182e-02 -2.610719501972198486e-01 -4.938515424728393555e-01
1.591977030038833618e-01 4.908576011657714844e-01 -3.008943749591708183e-03 -4.533514678478240967e-01 8.280679583549499512e-02 -1.704295426607131958e-01 -5.055047869682312012e-01 -4.865594506263732910e-01
2.101465463638305664e-01 6.175666451454162598e-01 -2.424338161945343018e-01 7.097298651933670044e-02 1.704813987016677856e-01 -4.558573961257934570e-01 2.102153897285461426e-01 -4.791432023048400879e-01
2.240848243236541748e-01 1.143494918942451477e-01 -3.636573553085327148e-01 2.739610970020294189e-01 5.951916426420211792e-02 -1.948684751987457275e-01 -1.428147554397583008e-01 -8.170046806335449219e-01
5.851265192031860352e-01 2.488574534654617310e-01 -5.235720872879028320e-01 1.930644661188125610e-01 -1.152552664279937744e-02 -1.647760570049285889e-01 -5.886234343051910400e-02 -5.035340189933776855e-01
1.018053218722343445e-01 4.687656164169311523e-01 -1.211057975888252258e-02 -1.529613137245178223e-01 1.721603572368621826e-01 -8.017160892486572266e-01 -2.254604548215866089e-01 -1.520871073007583618e-01
1.495852619409561157e-01 7.394943237304687500e-01 2.034851461648941040e-01 -1.124681681394577026e-01 5.301538109779357910e-02 1.531104594469070435e-01 3.188329935073852539e-02 -5.911403894424438477e-01
4.899050593376159668e-01 -1.247078403830528259e-01 8.688750118017196655e-02 -3.466832637786865234e-02 -3.708355426788330078e-01 -6.544152498245239258e-01 1.428550481796264648e-01 -3.866569697856903076e-01
-4.231965914368629456e-02 2.895824015140533447e-01 2.281558886170387268e-02 4.980840682983398438e-01 -1.261912286281585693e-01 2.386929839849472046e-01 -5.549899339675903320e-01 -5.336949229240417480e-01
4.752598702907562256e-01 3.618240728974342346e-02 2.771853804588317871e-01 -4.746009130030870438e-03 1.537843346595764160e-01 -6.581689119338989258e-01 -4.818955957889556885e-01 8.309939503669738770e-02
4.973612129688262939e-01 5.423938632011413574e-01 -3.044437766075134277e-01 2.772053778171539307e-01 -1.891863942146301270e-01 2.399433255195617676e-01 -1.882467120885848999e-01 -4.001384079456329346e-01
6.069867014884948730e-01 -3.132068514823913574e-01 3.459692895412445068e-01 4.396804422140121460e-02 -2.821924090385437012e-01 -3.483864068984985352e-01 -1.372323837131261826e-02 -4.589625895023345947e-01
4.954954087734222412e-01 5.113741755485534668e-01 -2.886908650398254395e-01 -8.239235728979110718e-02 1.111131906509399414e-01 1.174716129899024963e-01 -5.607257485389709473e-01 -2.495809346437454224e-01
4.756507575511932373e-01 -1.464105099439620972e-01 1.419574767351150513e-01 -2.948458790779113770e-01 -4.289844632148742676e-01 -5.776048898696899414e-01 -8.566049858927726746e-03 -3.570797741413116455e-01
1.664550006389617920e-01 3.707762956619262695e-01 3.954701125621795654e-02 -2.875547111034393311e-01 -5.884028673171997070e-01 -2.406130135059356689e-01 -5.648381114006042480e-01 -1.655637621879577637e-01
1.435664594173431396e-01 3.559165000915527344e-01 6.210956573486328125e-01 4.049630761146545410e-01 5.055639147758483887e-02 -3.909810185432434082e-01 1.227063313126564026e-01 -3.639757335186004639e-01
1.451682150363922119e-01 1.523367762565612793e-01 7.472329139709472656e-01 1.726555675268173218e-01 -3.180782496929168701e-01 -3.508173525333404541e-01 -1.695166528224945068e-01 -3.384824395179748535e-01
3.377828896045684814e-01 -2.475616186857223511e-01 4.557174444198608398e-01 2.938881516456604004e-01 -3.261905908584594727e-01 -4.948776066303253174e-01 -3.639047145843505859e-01 -2.164176255464553833e-01
1.894440948963165283e-01 9.393341839313507080e-02 6.948879361152648926e-01 3.175190985202789307e-01 2.331666052341461182e-01 -1.838408261537551880e-01 -1.120698601007461548e-01 -5.204574465751647949e-01
1.461434066295623779e-01 4.637948870658874512e-01 -3.533457517623901367e-01 1.334880590438842773e-01 -9.285783767700195312e-02 5.723578855395317078e-02 -5.943742394447326660e-01 -5.056529641151428223e-01
7.724970579147338867e-01 6.107306852936744690e-02 4.888346791267395020e-01 2.858125269412994385e-01 1.729125678539276123e-01 -1.197984665632247925e-01 -1.502410620450973511e-01 -1.097610741853713989e-01
-1.872272044420242310e-01 4.443918168544769287e-01 -1.720951870083808899e-02 -6.372216343879699707e-02 8.774518035352230072e-03 -1.195951551198959351e-01 -5.506565570831298828e-01 -6.674599051475524902e-01
4.041163623332977295e-01 5.440970063209533691e-01 -3.823153674602508545e-01 1.581189408898353577e-02 -2.773075699806213379e-01 -5.697151180356740952e-03 -4.982977211475372314e-01 -2.626800835132598877e-01
5.147396326065063477e-01 4.427388608455657959e-01 -2.690650522708892822e-01 1.520366966724395752e-01 -5.090749636292457581e-02 2.323549836874008179e-01 -5.559836626052856445e-01 -2.789553999900817871e-01
6.023815274238586426e-01 2.410002499818801880e-01 6.511074304580688477e-02 -1.868540048599243164e-01 -2.361793518066406250e-01 3.192506730556488037e-01 -4.669053852558135986e-01 -4.052152633666992188e-01
3.125632107257843018e-01 1.820147931575775146e-01 7.130042314529418945e-01 -2.867884039878845215e-01 -2.431455627083778381e-02 -4.984583258628845215e-01 -9.033953398466110229e-02 -1.460792571306228638e-01
2.400335669517517090e-02 1.630700975656509399e-01 -2.300005406141281128e-01 -1.117166951298713684e-01 -1.556650549173355103e-01 -3.657004833221435547e-01 -7.569233775138854980e-01 -4.201783239841461182e-01
4.934239089488983154e-01 -2.535899877548217773e-01 2.649162411689758301e-01 -3.322253823280334473e-01 3.625097572803497314e-01 -2.643496692180633545e-01 -4.407603740692138672e-01 -3.407447040081024170e-01
2.371873408555984497e-01 -9.689001739025115967e-02 5.648088455200195312e-01 5.403705239295959473e-01 7.411801069974899292e-02 -2.969022095203399658e-01 -2.162452042102813721e-01 -4.277135431766510010e-01
3.584471940994262695e-01 4.555830061435699463e-01 -3.613048046827316284e-02 2.014118880033493042e-01 -2.490401268005371094e-01 -7.007334232330322266e-01 -2.219637781381607056e-01 1.406110823154449463e-01
6.662242412567138672e-01 2.663052082061767578e-01 5.358603224158287048e-02 -4.544140025973320007e-02 3.926806151866912842e-01 1.789328902959823608e-01 1.298078708350658417e-02 -5.421318411827087402e-01
6.580200791358947754e-01 4.700562953948974609e-01 -1.660856455564498901e-01 1.580097675323486328e-01 -1.051466688513755798e-01 2.754455506801605225e-01 -3.874498009681701660e-01 -2.376165986061096191e-01
3.357967361807823181e-02 -4.634974151849746704e-02 1.351755708456039429e-01 5.290984511375427246e-01 9.621533751487731934e-02 -4.809905588626861572e-01 -6.526636481285095215e-01 -1.786822676658630371e-01
2.480048239231109619e-01 8.238346576690673828e-01 3.751348853111267090e-01 -1.923779845237731934e-01 1.217711046338081360e-01 3.592418506741523743e-02 -2.250379472970962524e-01 -1.236680373549461365e-01
1.335871517658233643e-01 1.042400375008583069e-01 -8.867929130792617798e-02 1.962712258100509644e-01 5.668029785156250000e-01 -4.892857074737548828e-01 -5.432316660881042480e-01 -2.629362940788269043e-01
4.583790004253387451e-01 -1.835771054029464722e-01 3.732364773750305176e-01 -7.318909466266632080e-02 -2.874885201454162598e-01 -3.822419345378875732e-01 1.397237777709960938e-01 -6.026979088783264160e-01
3.454504013061523438e-01 5.303508043289184570e-01 -1.559243947267532349e-01 3.895181417465209961e-01 1.152824088931083679e-01 -2.951618731021881104e-01 3.611303865909576416e-01 -4.387818276882171631e-01
7.573477625846862793e-01 4.535245150327682495e-02 -4.040311872959136963e-01 1.482804119586944580e-01 5.700667202472686768e-02 1.805193908512592316e-02 -3.347887694835662842e-01 -3.513974845409393311e-01
8.638471364974975586e-02 1.911377012729644775e-01 6.666960716247558594e-01 3.856237530708312988e-01 -1.278426498174667358e-01 -4.017905592918395996e-01 -5.877719074487686157e-02 -4.261229038238525391e-01
4.653124213218688965e-01 -8.308082818984985352e-02 1.808608919382095337e-01 -5.745338276028633118e-02 4.052668809890747070e-01 -4.425370395183563232e-01 -6.066669821739196777e-01 -1.115584969520568848e-01
6.700352430343627930e-01 3.225811198353767395e-02 -7.017564494162797928e-03 -3.249554336071014404e-01 2.055700719356536865e-01 -1.254936903715133667e-01 1.266364008188247681e-03 -6.215766668319702148e-01
3.778747320175170898e-01 -8.895206451416015625e-02 3.770164847373962402e-01 -3.047833442687988281e-01 2.575934864580631256e-02 -4.839837551116943359e-01 -6.159132122993469238e-01 -3.314577275887131691e-03
5.640097260475158691e-01 -1.881909370422363281e-01 5.792687535285949707e-01 3.186052143573760986e-01 2.907051006332039833e-03 -1.181036010384559631e-01 -4.009921848773956299e-01 -1.861828714609146118e-01
3.877512216567993164e-01 3.706624209880828857e-01 7.543424516916275024e-02 -1.363971829414367676e-01 -5.033216476440429688e-01 1.697226762771606445e-01 -5.674391388893127441e-01 -2.895481288433074951e-01
4.507240056991577148e-01 -1.103871762752532959e-01 3.446950018405914307e-01 -2.914817929267883301e-01 3.740532100200653076e-01 -3.039180636405944824e-01 -5.469752550125122070e-01 -2.223112881183624268e-01
4.225999116897583008e-01 -1.090865582227706909e-01 4.091261327266693115e-01 -3.168067932128906250e-01 -4.352581128478050232e-02 -3.942420184612274170e-01 1.081166416406631470e-01 -6.105312705039978027e-01
2.061234563589096069e-01 2.752187252044677734e-01 6.243110895156860352e-01 5.281531214714050293e-01 2.343134433031082153e-01 -6.933022290468215942e-02 -1.306856423616409302e-01 -3.691470623016357422e-01
3.195529431104660034e-02 7.975220084190368652e-01 1.423167139291763306e-01 -9.317156672477722168e-02 -6.268241256475448608e-02 1.171146258711814880e-01 -1.308218687772750854e-01 -5.470312833786010742e-01
1.352455466985702515e-01 3.061716258525848389e-01 6.543208956718444824e-01 5.234634280204772949e-01 1.890661865472793579e-01 -2.107499986886978149e-01 -2.010772675275802612e-01 -2.553899288177490234e-01
3.226894140243530273e-01 7.828050255775451660e-01 -3.846582174301147461e-01 -4.654942825436592102e-02 -3.140981122851371765e-02 -1.720125824213027954e-01 -2.714734077453613281e-01 -1.693708449602127075e-01
5.078924894332885742e-01 6.100478395819664001e-02 -3.581964373588562012e-01 -3.232676684856414795e-01 1.095961332321166992e-01 -3.639677166938781738e-01 8.354416489601135254e-02 -5.950240492820739746e-01
7.994955033063888550e-02 2.649603784084320068e-01 7.325965166091918945e-01 3.946740329265594482e-01 -2.178636491298675537e-01 -8.475745469331741333e-02 -2.525616586208343506e-01 -3.354146480560302734e-01
3.495226800441741943e-01 4.687576368451118469e-02 -2.168370783329010010e-01 1.361967623233795166e-01 3.266425430774688721e-01 -3.963893353939056396e-01 -7.252359390258789062e-01 -1.424140036106109619e-01
2.782351672649383545e-01 6.327156722545623779e-02 7.266270518302917480e-01 1.839477196335792542e-02 6.242816895246505737e-02 -3.253777623176574707e-01 -5.260782837867736816e-01 -6.107683479785919189e-02
1.415519118309020996e-01 -4.136711359024047852e-02 5.593180656433105469e-01 5.409365892410278320e-01 1.631357669830322266e-01 -1.917778700590133667e-01 -1.758156865835189819e-01 -5.277307033538818359e-01
3.890171051025390625e-01 2.815850973129272461e-01 3.070604428648948669e-02 -1.337888985872268677e-01 3.758817613124847412e-01 -5.463505387306213379e-01 2.763149440288543701e-01 -4.841460287570953369e-01
8.291516900062561035e-01 8.157621324062347412e-02 3.975614309310913086e-01 2.467336356639862061e-01 2.233761996030807495e-01 -1.214655190706253052e-01 -1.104481220245361328e-01 -1.003518179059028625e-01
5.143998265266418457e-01 -4.950741305947303772e-02 -4.539722204208374023e-01 -1.238430440425872803e-01 2.492693066596984863e-01 -1.555566191673278809e-01 -3.326759040355682373e-01 -5.608097910881042480e-01
5.903373360633850098e-01 1.445623189210891724e-01 5.608640909194946289e-01 4.747882783412933350e-01 1.322638839483261108e-01 -1.459256559610366821e-01 -1.542309820652008057e-01 -1.674389839172363281e-01
-6.049106270074844360e-02 3.154426813125610352e-01 -1.863412372767925262e-02 1.949285343289375305e-02 1.105845198035240173e-01 -8.598681688308715820e-01 -2.199428081512451172e-01 -3.100526034832000732e-01
6.904048323631286621e-01 -2.062396705150604248e-01 3.140547275543212891e-01 2.646639049053192139e-01 -3.313850164413452148e-01 -3.638381659984588623e-01 -4.135834425687789917e-02 -2.611976265907287598e-01
1.625394523143768311e-01 1.549695283174514771e-01 7.379071712493896484e-01 1.685540974140167236e-01 -3.530887961387634277e-01 -3.098611831665039062e-01 -2.036865204572677612e-01 -3.383403122425079346e-01
3.783510029315948486e-01 4.271863102912902832e-01 -7.722192257642745972e-02 4.623354971408843994e-01 1.481394320726394653e-01 -6.251245141029357910e-01 -1.980690807104110718e-01 5.184265226125717163e-02
1.181233599781990051e-01 3.467697799205780029e-01 1.196346655488014221e-01 -4.227210879325866699e-01 -5.330589134246110916e-03 -1.487904787063598633e-01 -7.026011347770690918e-01 -3.962031006813049316e-01
3.977127075195312500e-01 4.514572769403457642e-02 -5.029781907796859741e-02 -2.114082276821136475e-01 -3.879145383834838867e-01 1.962131708860397339e-01 -3.036820292472839355e-01 -7.150965929031372070e-01
1.467368304729461670e-01 6.291841864585876465e-01 -3.544167578220367432e-01 1.165691092610359192e-01 -3.396734595298767090e-01 -8.578976243734359741e-02 -3.782058060169219971e-01 -4.214480221271514893e-01
4.325732588768005371e-01 -5.026701465249061584e-02 2.202025651931762695e-01 -1.152201145887374878e-01 3.891959786415100098e-01 -6.444435119628906250e-01 -3.952634930610656738e-01 -1.599204242229461670e-01
5.279185771942138672e-01 3.141693770885467529e-01 -4.766616225242614746e-01 -1.832037866115570068e-01 -1.087685301899909973e-01 -4.182178899645805359e-02 -3.332858681678771973e-01 -4.870015680789947510e-01
3.635726869106292725e-01 4.808835983276367188e-01 -2.843883931636810303e-01 5.542937517166137695e-01 -2.190512567758560181e-01 4.394396021962165833e-02 8.279944211244583130e-02 -4.378094673156738281e-01
4.766066074371337891e-01 -1.628372222185134888e-01 4.599025845527648926e-01 -3.354668244719505310e-02 -4.995231032371520996e-01 -3.287249505519866943e-01 -1.116519644856452942e-01 -4.045303463935852051e-01
-2.884933650493621826e-01 2.070719450712203979e-01 1.688327044248580933e-01 1.997724920511245728e-01 9.807541035115718842e-03 1.683366298675537109e-02 -6.177973747253417969e-01 -6.507120728492736816e-01
1.703374385833740234e-01 6.583716869354248047e-01 -9.253756701946258545e-02 7.203982770442962646e-02 -3.648199737071990967e-01 -5.712909623980522156e-02 -6.098542809486389160e-01 -1.244969367980957031e-01
1.470732688903808594e-01 2.143282741308212280e-01 7.186681628227233887e-01 2.147955745458602905e-01 -3.270793855190277100e-01 -3.086405396461486816e-01 -1.731732785701751709e-01 -3.709216415882110596e-01
5.894922614097595215e-01 6.113528832793235779e-02 -4.937718212604522705e-01 -8.349879644811153412e-04 1.664961501955986023e-02 -6.832746416330337524e-02 -3.184096217155456543e-01 -5.464609861373901367e-01
4.601115286350250244e-01 5.983213186264038086e-01 -1.341236084699630737e-01 -1.879306435585021973e-01 -1.108111813664436340e-01 2.144019752740859985e-01 -4.170715212821960449e-01 -3.805337250232696533e-01
5.853659510612487793e-01 1.510408669710159302e-01 4.632298648357391357e-01 4.263048470020294189e-01 1.085108518600463867e-01 -5.562139675021171570e-03 1.594889312982559204e-01 -4.483006596565246582e-01
6.295700669288635254e-01 3.203440606594085693e-01 -7.261462509632110596e-02 1.574485749006271362e-01 -1.941552758216857910e-01 -6.414923071861267090e-01 -6.726533919572830200e-02 1.312455385923385620e-01
1.030196435749530792e-02 1.694640889763832092e-02 2.730008661746978760e-01 4.016410708427429199e-01 4.077654182910919189e-01 -4.940565824508666992e-01 -5.119843482971191406e-01 -3.021078109741210938e-01
4.862585067749023438e-01 8.242317289113998413e-02 5.984063744544982910e-01 3.149227797985076904e-01 5.771294981241226196e-02 -2.204881012439727783e-01 1.995406299829483032e-01 -4.557744264602661133e-01
2.867490053176879883e-01 4.625218510627746582e-01 -1.024174168705940247e-01 -3.403225541114807129e-01 -4.514475911855697632e-02 -1.854392439126968384e-01 -7.184023261070251465e-01 -1.581521034240722656e-01
5.053385496139526367e-01 4.598133862018585205e-01 1.279490590095520020e-01 1.888952404260635376e-01 1.025517135858535767e-01 -6.077081561088562012e-01 -2.565716803073883057e-01 1.884059756994247437e-01
7.452610135078430176e-01 3.335453271865844727e-01 -2.619912624359130859e-01 6.837252527475357056e-02 1.546295285224914551e-01 -3.946079015731811523e-01 1.770065277814865112e-01 -2.214999943971633911e-01
3.930813670158386230e-01 -1.075208038091659546e-01 5.153895020484924316e-01 1.434290222823619843e-02 1.746635437011718750e-01 -5.574586391448974609e-01 -4.735187590122222900e-01 -5.105624347925186157e-02
2.494787275791168213e-01 -1.484259963035583496e-01 4.720786213874816895e-01 6.007604002952575684e-01 1.277328133583068848e-01 -2.529004812240600586e-01 -2.250570654869079590e-01 -4.483677744865417480e-01
-5.453833192586898804e-02 3.551566302776336670e-01 -3.555014729499816895e-01 3.383137881755828857e-01 -2.371497005224227905e-01 -1.073526516556739807e-01 -4.856804013252258301e-01 -5.713159441947937012e-01
3.019360601902008057e-01 1.542626530863344669e-03 5.040594339370727539e-01 3.701745271682739258e-01 -1.929198354482650757e-01 2.925398200750350952e-02 1.152852177619934082e-01 -6.829075217247009277e-01
5.284460783004760742e-01 1.238319799304008484e-01 5.120084881782531738e-01 5.368786454200744629e-01 1.794149130582809448e-01 1.544361747801303864e-02 -2.020781487226486206e-01 -2.859284579753875732e-01
5.309854820370674133e-02 8.236786723136901855e-02 6.566016674041748047e-01 3.870952427387237549e-01 -2.538457512855529785e-01 -2.988092303276062012e-01 -1.389126926660537720e-01 -4.862160682678222656e-01
4.930554032325744629e-01 2.717728912830352783e-01 -3.071226179599761963e-01 4.349160790443420410e-01 -9.261909127235412598e-02 -1.358448415994644165e-01 1.541656106710433960e-01 -5.905596017837524414e-01
4.675231873989105225e-01 -1.851822435855865479e-02 -1.460728049278259277e-01 1.299119293689727783e-01 2.399693578481674194e-01 -2.538762390613555908e-01 -7.795986533164978027e-01 -1.142469793558120728e-01
1.063537970185279846e-01 4.903083443641662598e-01 -2.704558074474334717e-01 -1.191894188523292542e-01 6.287933886051177979e-02 -7.178211212158203125e-01 -1.792253553867340088e-01 -3.310458064079284668e-01
6.681810021400451660e-01 1.255974024534225464e-01 4.842318892478942871e-01 4.827769398689270020e-01 1.072157397866249084e-01 -1.418341547250747681e-01 -9.360678493976593018e-02 -1.727171838283538818e-01
6.699737906455993652e-01 1.482647359371185303e-01 4.565384387969970703e-01 4.088383316993713379e-01 3.041487634181976318e-01 -1.159043312072753906e-01 -1.401852369308471680e-01 -1.672855317592620850e-01
4.719526767730712891e-01 1.626202762126922607e-01 -6.706079095602035522e-02 3.258714079856872559e-01 4.402371942996978760e-01 -1.660591363906860352e-01 -6.363565325736999512e-01 -1.174394786357879639e-01
4.790087640285491943e-01 1.142713725566864014e-01 -7.777616381645202637e-02 -8.204475045204162598e-02 7.921200245618820190e-02 -2.567241191864013672e-01 3.013171851634979248e-01 -7.627177834510803223e-01
5.480274558067321777e-01 1.885090768337249756e-01 -4.280213415622711182e-01 2.155014425516128540e-01 -6.938591599464416504e-02 1.011572107672691345e-01 -3.353132903575897217e-01 -5.540802478790283203e-01
3.628710210323333740e-01 -6.736321002244949341e-02 -1.224974840879440308e-01 -5.331610143184661865e-02 5.382668375968933105e-01 -3.642948865890502930e-01 -5.641201138496398926e-01 -3.244458138942718506e-01
3.763107061386108398e-01 -3.774907439947128296e-02 6.227568984031677246e-01 -2.340999543666839600e-01 -8.370541036128997803e-02 -3.128940463066101074e-01 -1.758997291326522827e-01 -5.277181863784790039e-01
4.060899913311004639e-01 5.981504917144775391e-01 -3.951718509197235107e-01 8.502155542373657227e-02 -2.790698409080505371e-01 -4.950292408466339111e-02 -4.125329852104187012e-01 -2.518000602722167969e-01
5.022242069244384766e-01 3.518670052289962769e-02 1.617392003536224365e-01 -2.665091156959533691e-01 3.080874979496002197e-01 -4.142424762248992920e-01 1.472942978143692017e-01 -6.009459495544433594e-01
2.048984616994857788e-01 1.643197685480117798e-01 2.787190079689025879e-01 3.851819932460784912e-01 2.380855977535247803e-01 -4.762789309024810791e-01 -6.471510529518127441e-01 -5.133587867021560669e-02
3.722375631332397461e-01 -2.418274246156215668e-02 6.297227144241333008e-01 1.526337116956710815e-01 -4.238893091678619385e-01 -3.658992350101470947e-01 -3.171501755714416504e-01 -1.638847142457962036e-01
4.936893880367279053e-01 -1.884535551071166992e-01 3.789317607879638672e-01 5.709531903266906738e-01 1.923758089542388916e-01 -1.183847188949584961e-01 -1.387051790952682495e-01 -4.253431260585784912e-01
2.244006842374801636e-01 -9.250091016292572021e-02 1.194089278578758240e-01 -1.245341524481773376e-01 3.885766863822937012e-01 -4.775794446468353271e-01 3.942746669054031372e-02 -7.284862399101257324e-01
7.209825515747070312e-01 3.129242062568664551e-01 -2.760079205036163330e-01 -2.707030437886714935e-02 1.268762052059173584e-01 1.702488213777542114e-01 -4.869950115680694580e-01 -1.519972383975982666e-01
2.631472051143646240e-01 6.734669208526611328e-02 2.381458878517150879e-01 1.246232539415359497e-01 4.575435817241668701e-01 -6.931171417236328125e-01 -3.758265078067779541e-01 -1.515599936246871948e-01
4.783245325088500977e-01 8.587714284658432007e-02 -5.287216901779174805e-01 -9.777744114398956299e-02 3.255498111248016357e-01 -2.763701081275939941e-01 -2.843087613582611084e-01 -4.599230289459228516e-01
3.969498276710510254e-01 3.314631581306457520e-01 -5.660204887390136719e-01 1.037974953651428223e-01 -4.810928553342819214e-02 -1.409466713666915894e-01 -3.824476301670074463e-01 -4.826627075672149658e-01
7.716318368911743164e-01 6.787663698196411133e-02 4.742232859134674072e-01 3.224269747734069824e-01 1.241264045238494873e-01 -1.474449485540390015e-01 -1.690043956041336060e-01 -7.362437993288040161e-02
3.007718026638031006e-01 9.339677542448043823e-02 -2.108135670423507690e-01 1.535996794700622559e-01 4.883822500705718994e-01 -3.673296868801116943e-01 -6.519290804862976074e-01 -1.852516233921051025e-01
5.665368437767028809e-01 1.271645575761795044e-01 -5.921550840139389038e-02 2.798904478549957275e-01 3.481459021568298340e-01 3.266824483871459961e-01 -2.797759771347045898e-01 -5.242313742637634277e-01
1.755303889513015747e-01 1.489884406328201294e-01 5.210611224174499512e-01 3.768214881420135498e-01 -4.850955903530120850e-01 -2.720638876780867577e-03 -1.068400442600250244e-01 -5.354928374290466309e-01
1.308148354291915894e-01 1.704448163509368896e-01 7.072150111198425293e-01 1.590789407491683960e-01 -1.138666272163391113e-01 -4.678254425525665283e-01 4.833937436342239380e-02 -4.406970441341400146e-01
-2.018387466669082642e-01 4.526651799678802490e-01 -9.498440474271774292e-02 -2.349885851144790649e-01 -3.051876127719879150e-01 -3.710090219974517822e-01 -3.405317366123199463e-01 -5.859733819961547852e-01
3.506115972995758057e-01 5.193855166435241699e-01 -2.674107253551483154e-01 -4.032205045223236084e-02 1.520334929227828979e-01 -4.173496067523956299e-01 2.703765630722045898e-01 -5.135927796363830566e-01
6.299249529838562012e-01 1.108967736363410950e-01 4.756251871585845947e-01 5.242789387702941895e-01 1.441862434148788452e-01 -6.737483292818069458e-02 -1.664732694625854492e-01 -1.917456537485122681e-01
1.923547685146331787e-01 1.309115141630172729e-01 3.812150657176971436e-01 6.853004693984985352e-01 3.380129337310791016e-01 -1.229778379201889038e-01 -3.113417327404022217e-01 -3.234039843082427979e-01
6.442347764968872070e-01 4.445169866085052490e-01 -3.311976194381713867e-01 6.488711107522249222e-03 -1.250563412904739380e-01 1.003271192312240601e-01 -2.960065305233001709e-01 -4.053490161895751953e-01
5.028758645057678223e-01 -1.339721083641052246e-01 4.406704306602478027e-01 1.964457482099533081e-01 -4.433135092258453369e-01 -3.757005929946899414e-01 -3.923562467098236084e-01 -6.902603060007095337e-02
1.964414268732070923e-01 4.094397127628326416e-01 -3.791202008724212646e-01 -1.998824179172515869e-01 -2.217124998569488525e-01 -6.067911982536315918e-01 -2.243222594261169434e-01 -3.773757517337799072e-01
2.892800867557525635e-01 -1.770896613597869873e-01 1.465508639812469482e-01 -3.983518183231353760e-01 -1.253574788570404053e-01 -3.497479856014251709e-01 6.447159498929977417e-02 -7.500669360160827637e-01
3.607266247272491455e-01 5.673865079879760742e-01 3.157208263874053955e-01 -3.364242911338806152e-01 1.298106014728546143e-01 1.948048174381256104e-01 -1.512725800275802612e-01 -5.073508024215698242e-01
1.323083490133285522e-01 4.725945591926574707e-01 8.032811433076858521e-02 2.986752688884735107e-01 -2.236248254776000977e-01 -7.817128300666809082e-01 -1.843304373323917389e-02 -4.546054825186729431e-02
2.643397748470306396e-01 2.164768725633621216e-01 6.149587631225585938e-01 4.915305078029632568e-01 2.283643335103988647e-01 -3.546889424324035645e-01 -1.600005030632019043e-01 -2.448087483644485474e-01
2.931105494499206543e-01 -3.595913052558898926e-01 9.070413559675216675e-02 -4.864842072129249573e-02 -3.574263453483581543e-01 -6.620000004768371582e-01 -2.246792763471603394e-01 -3.971248567104339600e-01
-7.815024256706237793e-02 3.675771951675415039e-01 -1.796871423721313477e-02 -2.522828578948974609e-01 -1.798690259456634521e-01 -1.359105855226516724e-01 6.001944653689861298e-03 -8.625251650810241699e-01
7.047482132911682129e-01 4.548647105693817139e-01 -1.814337968826293945e-01 -6.433656066656112671e-02 2.783064842224121094e-01 1.882116049528121948e-01 -3.193908333778381348e-01 -2.109077423810958862e-01
4.140391945838928223e-01 -3.156645968556404114e-02 -3.880219757556915283e-01 4.635562598705291748e-01 1.983600258827209473e-01 -2.176150865852832794e-02 -3.039766848087310791e-01 -5.743757486343383789e-01
2.223726734519004822e-02 3.231904804706573486e-01 1.525932550430297852e-01 1.079382672905921936e-01 3.246068954467773438e-01 -8.213752508163452148e-01 -9.526906162500381470e-02 -2.664863169193267822e-01
6.789467334747314453e-01 -2.310061603784561157e-01 1.681487411260604858e-01 1.665449142456054688e-01 -5.302199125289916992e-01 -2.712558209896087646e-01 -1.023148596286773682e-01 -2.539198100566864014e-01
5.035684108734130859e-01 -3.127559125423431396e-01 1.235436368733644485e-02 -5.073593929409980774e-02 -4.305773675441741943e-01 -5.751978754997253418e-01 -1.176248490810394287e-01 -3.402802050113677979e-01
4.429070651531219482e-01 -2.137974500656127930e-01 1.038931831717491150e-01 -1.084085404872894287e-01 -4.640183448791503906e-01 -5.996562838554382324e-01 -5.816395580768585205e-02 -3.966030478477478027e-01
4.546036720275878906e-01 4.591466188430786133e-01 -1.705057471990585327e-01 1.122715547680854797e-01 -6.541292648762464523e-03 2.696812450885772705e-01 -6.309996247291564941e-01 -2.644074857234954834e-01
-2.285797894001007080e-02 3.991604149341583252e-01 -1.526584029197692871e-01 2.052595093846321106e-02 -7.226865738630294800e-02 -4.961677193641662598e-01 -7.114657759666442871e-01 -2.425569444894790649e-01
7.828634977340698242e-02 1.646698266267776489e-01 7.495590448379516602e-01 1.262389123439788818e-01 1.338881701231002808e-01 -3.574257493019104004e-01 -7.505495566874742508e-03 -4.931983649730682373e-01
3.430676162242889404e-01 -5.025108903646469116e-02 2.148400843143463135e-01 -3.733297884464263916e-01 4.537845253944396973e-01 -3.850663304328918457e-01 -2.985928766429424286e-02 -5.823743939399719238e-01
-3.694486245512962341e-02 1.105873882770538330e-01 1.595178693532943726e-01 -2.409589141607284546e-01 3.750743111595511436e-03 -6.769815683364868164e-01 -4.605564773082733154e-01 -4.821492433547973633e-01
4.448667466640472412e-01 6.200395822525024414e-01 -3.987601697444915771e-01 4.068765044212341309e-02 -1.900369673967361450e-01 -1.056734379380941391e-02 -3.641621172428131104e-01 -2.968830466270446777e-01
8.201795220375061035e-01 1.795994043350219727e-01 -2.877623140811920166e-01 4.341089352965354919e-02 6.547095626592636108e-02 1.199287399649620056e-01 -1.635316610336303711e-01 -4.061354398727416992e-01
1.992784291505813599e-01 4.596931338310241699e-01 1.326076593250036240e-02 -3.032986223697662354e-01 -4.652919769287109375e-01 -3.584162890911102295e-01 -5.583242177963256836e-01 1.093669235706329346e-02
-1.170803233981132507e-02 1.046928018331527710e-01 -2.567236721515655518e-01 3.474667072296142578e-01 1.134927496314048767e-01 -7.524044485762715340e-04 -6.403475403785705566e-01 -6.159025430679321289e-01
1.050216779112815857e-01 8.968588113784790039e-01 2.976840138435363770e-01 -3.943372890353202820e-02 1.275175660848617554e-01 6.477303802967071533e-02 -1.492494642734527588e-01 -2.274030596017837524e-01
5.200034379959106445e-01 5.228777527809143066e-01 2.976551838219165802e-02 2.601953148841857910e-01 3.606595396995544434e-01 -4.478160440921783447e-01 -1.915951818227767944e-01 1.424236446619033813e-01
1.381281763315200806e-01 2.528051435947418213e-01 6.562165021896362305e-01 2.006863355636596680e-01 -4.794937670230865479e-01 -1.006655916571617126e-01 -6.991816312074661255e-02 -4.485294818878173828e-01
5.644783377647399902e-01 4.438723027706146240e-01 -4.048142731189727783e-01 1.132726818323135376e-01 -2.114439010620117188e-01 -1.746841073036193848e-01 -5.024777259677648544e-03 -4.820663928985595703e-01
5.354218184947967529e-03 3.058069944381713867e-01 -2.274797260761260986e-01 -2.314690947532653809e-01 1.439823061227798462e-01 -5.602763891220092773e-01 -5.276616215705871582e-01 -4.336602091789245605e-01
2.737945318222045898e-01 2.655896842479705811e-01 4.741817340254783630e-02 -3.298045694828033447e-01 -2.938275337219238281e-01 -7.039630413055419922e-01 1.562221050262451172e-01 -3.703716695308685303e-01
4.852785542607307434e-02 6.571573615074157715e-01 2.676290869712829590e-01 -6.890937685966491699e-02 3.920708298683166504e-01 -7.270661741495132446e-02 1.874862462282180786e-01 -5.433769822120666504e-01
3.206105232238769531e-01 3.713925778865814209e-01 -2.083897590637207031e-01 4.177012145519256592e-01 1.416159421205520630e-01 -4.345883131027221680e-01 2.799053192138671875e-01 -5.040900707244873047e-01
2.841565012931823730e-01 6.715477705001831055e-01 2.747911214828491211e-01 -3.292615115642547607e-01 8.830325677990913391e-03 1.656923145055770874e-01 -3.103939592838287354e-01 -4.005983471870422363e-01
5.405254364013671875e-01 4.873027801513671875e-01 -1.331757456064224243e-01 3.474617600440979004e-01 1.469483375549316406e-01 -5.036960840225219727e-01 -2.054555267095565796e-01 1.199468001723289490e-01
5.400146842002868652e-01 4.990865588188171387e-01 -4.870974272489547729e-02 2.153319865465164185e-01 -8.291493356227874756e-02 -6.269358992576599121e-01 -4.272407665848731995e-02 9.384831786155700684e-02
1.230777725577354431e-01 1.751311570405960083e-01 -2.458083629608154297e-02 4.779951870441436768e-01 2.770550251007080078e-01 -1.607256084680557251e-01 -7.451922893524169922e-01 -2.592176496982574463e-01
8.224056363105773926e-01 -6.750635057687759399e-02 4.345975220203399658e-01 2.747910618782043457e-01 2.949056588113307953e-02 1.009912695735692978e-02 -7.878506183624267578e-02 -2.180092185735702515e-01
-1.025928333401679993e-01 3.432495892047882080e-01 1.173818390816450119e-02 -4.846843332052230835e-02 -1.014157682657241821e-01 -7.220194488763809204e-02 -7.786706686019897461e-01 -4.973340928554534912e-01
4.207501411437988281e-01 3.555295765399932861e-01 -3.189397454261779785e-01 5.564000010490417480e-01 1.111287847161293030e-01 -2.951156198978424072e-01 1.170716732740402222e-01 -4.148684442043304443e-01
3.415619134902954102e-01 -4.472566023468971252e-02 -4.048283100128173828e-01 -1.291107237339019775e-01 1.638634353876113892e-01 -3.130802214145660400e-01 -8.458235114812850952e-02 -7.541584968566894531e-01
1.489814221858978271e-01 5.182340741157531738e-01 -2.778179049491882324e-01 4.434443712234497070e-01 -2.985906898975372314e-01 1.051525622606277466e-01 -1.374966800212860107e-01 -5.623997449874877930e-01
2.238755673170089722e-01 6.602019667625427246e-01 2.404680252075195312e-01 -2.576736211776733398e-01 -4.677385389804840088e-01 5.813384056091308594e-02 -3.055026829242706299e-01 -2.725833654403686523e-01
3.351276814937591553e-01 7.673476338386535645e-01 -3.589423298835754395e-01 -9.514057636260986328e-02 -4.977819696068763733e-02 -7.793321460485458374e-02 -2.455276101827621460e-01 -3.035464286804199219e-01
6.337213516235351562e-02 4.580771327018737793e-01 -4.002241194248199463e-01 2.324348390102386475e-01 -1.059213504195213318e-01 -6.250647362321615219e-03 -4.405950903892517090e-01 -6.054432392120361328e-01
9.712390601634979248e-02 -3.594313934445381165e-02 3.582684993743896484e-01 1.291829496622085571e-01 4.672498703002929688e-01 -5.469423532485961914e-01 -8.387834578752517700e-02 -5.654434561729431152e-01
3.114320524036884308e-02 2.779490351676940918e-01 -1.572401970624923706e-01 -1.286689341068267822e-01 2.077538222074508667e-01 -7.744455337524414062e-01 -3.098419010639190674e-01 -3.762507736682891846e-01
4.998435974121093750e-01 4.256167113780975342e-01 -4.515590965747833252e-01 -4.592399671673774719e-02 2.254487574100494385e-01 2.231709286570549011e-02 -2.989676892757415771e-01 -4.714715182781219482e-01
2.616479992866516113e-01 4.704309254884719849e-02 5.676988363265991211e-01 2.776100337505340576e-01 -5.630080699920654297e-01 -1.116578355431556702e-01 -2.850831449031829834e-01 -3.453406095504760742e-01
1.738091558218002319e-01 3.213497400283813477e-01 2.049296647310256958e-01 1.551661491394042969e-01 -3.591042757034301758e-01 -3.773691505193710327e-02 -8.164310455322265625e-01 5.926551297307014465e-02
3.298400640487670898e-01 1.878598481416702271e-01 6.114796400070190430e-01 4.385524094104766846e-01 -1.877865493297576904e-01 8.886420167982578278e-03 3.976080939173698425e-02 -5.027474164962768555e-01
5.857424736022949219e-01 1.915734857320785522e-01 3.548640012741088867e-02 -1.042552466969937086e-04 4.762368798255920410e-01 3.242207467555999756e-01 -2.185837179422378540e-01 -4.891283810138702393e-01
2.087120115756988525e-01 4.984623491764068604e-01 -4.559430480003356934e-01 1.795391738414764404e-01 -1.336607187986373901e-01 -1.793699115514755249e-01 3.191352635622024536e-02 -6.455996036529541016e-01
5.853172391653060913e-02 2.442224025726318359e-01 1.215020790696144104e-01 2.575799822807312012e-01 1.208482012152671814e-01 2.317311055958271027e-02 -8.769233822822570801e-01 -2.677377164363861084e-01
3.508628308773040771e-01 2.477315366268157959e-01 -4.934637248516082764e-01 -1.804813444614410400e-01 -3.928168714046478271e-01 -1.853008121252059937e-01 -2.523018121719360352e-01 -5.358605980873107910e-01
7.948334217071533203e-01 -1.054868660867214203e-02 3.143164515495300293e-01 4.481673836708068848e-01 -4.483141377568244934e-02 1.150685548782348633e-01 -1.381153613328933716e-01 -1.848059445619583130e-01
3.867318630218505859e-01 5.712781548500061035e-01 -5.063553899526596069e-02 3.552569821476936340e-02 -2.141025066375732422e-01 3.196362257003784180e-01 -5.313512086868286133e-01 -2.998537719249725342e-01
2.415591478347778320e-01 2.144824117422103882e-01 6.694141626358032227e-01 3.681339025497436523e-01 2.690522372722625732e-01 -3.925869464874267578e-01 -1.232394799590110779e-01 -2.651548683643341064e-01
6.001793146133422852e-01 -2.585776150226593018e-01 1.424801647663116455e-01 -2.085748910903930664e-01 2.004457265138626099e-01 -3.173176348209381104e-01 -5.879567861557006836e-01 -1.501877307891845703e-01
3.129498660564422607e-01 2.168327718973159790e-01 -8.406110107898712158e-02 6.002353504300117493e-02 4.631372392177581787e-01 -3.194645345211029053e-01 -7.066043615341186523e-01 -1.689183413982391357e-01
1.326649785041809082e-01 -1.319510787725448608e-01 -2.778917364776134491e-02 1.257567107677459717e-01 4.581665992736816406e-01 -1.688880175352096558e-01 -7.246575951576232910e-01 -4.299225211143493652e-01
1.652573198080062866e-01 7.938560247421264648e-01 3.344464302062988281e-01 -3.737525548785924911e-03 3.258906602859497070e-01 1.091304272413253784e-01 -1.739844232797622681e-01 -2.867568731307983398e-01
6.958866119384765625e-02 6.106823086738586426e-01 2.991566061973571777e-01 1.445724815130233765e-01 -1.860399097204208374e-01 -6.671274900436401367e-01 1.532893776893615723e-01 -9.306617081165313721e-02
2.635976076126098633e-01 8.175353407859802246e-01 3.780210018157958984e-01 -4.807443544268608093e-02 1.136898621916770935e-01 1.553259491920471191e-01 -2.252341359853744507e-01 -1.707611978054046631e-01
3.865037560462951660e-01 -1.552755665034055710e-02 6.164777278900146484e-01 1.607864201068878174e-01 -4.464582502841949463e-01 -3.395712971687316895e-01 -3.096156120300292969e-01 -1.843401640653610229e-01
1.944643855094909668e-01 6.222953796386718750e-01 1.724503487348556519e-01 -7.891169935464859009e-02 -9.606704860925674438e-02 -7.272160053253173828e-01 -2.386667998507618904e-03 -2.980388142168521881e-02
3.020611964166164398e-02 1.428126394748687744e-01 7.210885286331176758e-01 2.075555026531219482e-01 -1.972897350788116455e-01 -3.734898269176483154e-01 -1.840398311614990234e-01 -4.509498775005340576e-01
1.455114036798477173e-01 1.988342553377151489e-01 -1.116988137364387512e-01 -3.289225399494171143e-01 -2.758255004882812500e-01 -7.715266346931457520e-01 -1.768885850906372070e-01 -3.405909538269042969e-01
3.134040161967277527e-02 1.488434970378875732e-01 6.769756674766540527e-01 2.968876361846923828e-01 -2.027012407779693604e-01 -3.493910431861877441e-01 -3.196163848042488098e-02 -5.159861445426940918e-01
1.254323683679103851e-02 3.794089555740356445e-01 9.105628356337547302e-03 -4.737849831581115723e-01 -1.362189054489135742e-01 -3.397161364555358887e-01 -3.912182748317718506e-01 -5.867896080017089844e-01
4.331776797771453857e-01 2.230667769908905029e-01 4.156485497951507568e-01 6.283629536628723145e-01 2.563391327857971191e-01 4.666149243712425232e-02 -9.261091798543930054e-02 -3.442833721637725830e-01
3.870156705379486084e-01 -9.385363012552261353e-02 5.672980546951293945e-01 9.035357087850570679e-02 -5.022287368774414062e-01 -2.229388356208801270e-01 -1.757484227418899536e-01 -4.226070046424865723e-01
3.095150887966156006e-01 4.596596956253051758e-01 -7.661043852567672729e-02 3.427447676658630371e-01 9.538076072931289673e-02 -2.750784754753112793e-01 4.080576896667480469e-01 -5.641749501228332520e-01
-8.823154121637344360e-02 4.419514238834381104e-01 -1.774945706129074097e-01 2.348453924059867859e-02 5.053465440869331360e-02 -7.948014736175537109e-01 -7.008510082960128784e-02 -3.544900417327880859e-01
5.012923479080200195e-01 5.971742272377014160e-01 -1.960562914609909058e-01 -5.085757002234458923e-02 -3.655156865715980530e-02 2.343737632036209106e-01 -4.277334809303283691e-01 -3.344271183013916016e-01
-3.058997094631195068e-01 2.934831976890563965e-01 1.361942440271377563e-01 -1.970540434122085571e-01 -1.116129755973815918e-01 -3.700779080390930176e-01 -1.336038261651992798e-01 -7.717828750610351562e-01
7.031102180480957031e-01 -1.712910681962966919e-01 2.014272361993789673e-01 9.712746739387512207e-02 -5.392532348632812500e-01 -2.929001152515411377e-01 -8.888866752386093140e-02 -2.044577598571777344e-01
2.430995106697082520e-01 2.150784134864807129e-01 -5.109578967094421387e-01 3.869909942150115967e-01 5.573246255517005920e-02 -2.145734429359436035e-01 -4.258764088153839111e-01 -5.032745599746704102e-01
5.079307556152343750e-01 -1.554079055786132812e-01 2.874535322189331055e-01 4.636199176311492920e-01 -5.138924717903137207e-01 -1.331181377172470093e-01 -2.902918756008148193e-01 -2.328231632709503174e-01
2.079108655452728271e-01 1.034635081887245178e-01 2.344047725200653076e-01 2.176829129457473755e-01 2.660831809043884277e-01 -6.230559349060058594e-01 -6.202505230903625488e-01 -5.217298865318298340e-03
-1.028773486614227295e-01 7.641499042510986328e-01 2.197325378656387329e-01 3.045397102832794189e-01 7.271816581487655640e-02 -4.866795539855957031e-01 -1.488030254840850830e-01 -1.330958213657140732e-02
2.667379677295684814e-01 -1.326649636030197144e-01 -7.012768089771270752e-02 -3.164782822132110596e-01 3.708876967430114746e-01 -4.578436017036437988e-01 1.621448062360286713e-02 -6.772985458374023438e-01
4.066701531410217285e-01 1.382498741149902344e-01 -2.411688864231109619e-02 -3.549211621284484863e-01 -4.429370462894439697e-01 8.234456926584243774e-02 -3.807476758956909180e-01 -5.839633345603942871e-01
2.402555197477340698e-01 1.351289451122283936e-01 5.843288302421569824e-01 4.657641351222991943e-01 2.539210319519042969e-01 -4.648059606552124023e-01 -7.462677359580993652e-02 -2.820488512516021729e-01
3.056854903697967529e-01 4.674193859100341797e-01 -2.959922552108764648e-01 2.066446989774703979e-01 -1.122156009078025818e-01 2.599095404148101807e-01 -3.684667348861694336e-01 -5.846787691116333008e-01
5.640738606452941895e-01 2.089012265205383301e-01 -3.533494174480438232e-01 -6.712358444929122925e-02 4.369132593274116516e-02 1.793237403035163879e-02 -7.815914601087570190e-02 -7.074462771415710449e-01
-1.479104906320571899e-01 4.177877008914947510e-01 -8.976893126964569092e-02 -1.417290512472391129e-02 -1.405529379844665527e-01 -3.709407746791839600e-01 -7.224730253219604492e-01 -3.405837118625640869e-01
3.181883692741394043e-01 -2.265219539403915405e-01 3.239377439022064209e-01 -1.857232451438903809e-01 -4.312727153301239014e-01 -5.806771516799926758e-01 -2.880240380764007568e-01 -3.191787302494049072e-01
2.532605528831481934e-01 3.356827795505523682e-01 -1.257193535566329956e-01 6.315273791551589966e-02 6.295596808195114136e-02 1.026412472128868103e-01 -8.272652029991149902e-01 -3.232895135879516602e-01
2.294261902570724487e-01 7.337553501129150391e-01 -4.333867430686950684e-01 1.657065898180007935e-01 -1.050118878483772278e-01 -2.437064945697784424e-01 -1.688352823257446289e-01 -3.078282475471496582e-01
4.865603446960449219e-01 -9.307231754064559937e-02 1.962343305349349976e-01 -2.784065008163452148e-01 4.038100540637969971e-01 -4.597497582435607910e-01 4.855005070567131042e-02 -5.116532444953918457e-01
4.117684960365295410e-01 2.458241395652294159e-02 5.666401386260986328e-01 3.863262832164764404e-01 -3.974554240703582764e-01 -3.648428916931152344e-01 -1.828359067440032959e-01 -1.870917975902557373e-01
3.367103636264801025e-01 3.310676217079162598e-01 -2.647107839584350586e-01 -3.679934144020080566e-01 -1.915000677108764648e-01 -3.428601622581481934e-01 -4.598267674446105957e-01 -4.537216424942016602e-01
3.184475898742675781e-01 4.390354752540588379e-01 -3.147473633289337158e-01 1.522737741470336914e-01 -4.207032322883605957e-01 -1.224948465824127197e-01 5.648960173130035400e-02 -6.232163906097412109e-01
1.421859264373779297e-01 4.959010183811187744e-01 4.737881124019622803e-01 4.474571049213409424e-01 2.222994714975357056e-01 -4.577508866786956787e-01 -2.218454033136367798e-01 -3.168978169560432434e-02
6.676397919654846191e-01 1.339810937643051147e-01 -9.179162979125976562e-02 1.238601654767990112e-01 6.398248076438903809e-01 -5.735462903976440430e-02 -2.083271890878677368e-01 -2.376413345336914062e-01
3.557597696781158447e-01 5.023667216300964355e-01 -2.608911097049713135e-01 5.471265316009521484e-01 1.406272500753402710e-01 -2.611316740512847900e-01 1.604660153388977051e-01 -3.740803599357604980e-01
-2.214669138193130493e-01 2.990666031837463379e-01 2.486031204462051392e-01 3.545657694339752197e-01 1.003427058458328247e-01 -1.629166156053543091e-01 -7.649109959602355957e-01 -2.286740392446517944e-01
5.798363089561462402e-01 2.864814996719360352e-01 -3.441226780414581299e-01 1.658218502998352051e-01 -1.455278694629669189e-01 1.559710055589675903e-01 -1.809942126274108887e-01 -5.979436635971069336e-01
-2.255714386701583862e-01 4.802190959453582764e-01 -5.316039919853210449e-02 9.540650993585586548e-03 8.209110051393508911e-02 -9.327721595764160156e-02 -4.227312505245208740e-01 -7.221141457557678223e-01
-2.016096189618110657e-02 4.114610254764556885e-01 -3.408650159835815430e-01 1.212804019451141357e-02 -1.299181878566741943e-01 -6.066772341728210449e-01 -5.346792340278625488e-01 -2.077003568410873413e-01
1.524942219257354736e-01 2.299018502235412598e-01 -4.884981513023376465e-01 4.396410286426544189e-01 -4.323297739028930664e-02 -1.024666875600814819e-01 -4.297235906124114990e-01 -5.430884957313537598e-01
-2.188660055398941040e-01 3.167864680290222168e-01 4.406636580824851990e-02 4.133450984954833984e-02 3.714059665799140930e-02 -6.732536852359771729e-02 -6.220458745956420898e-01 -6.747150421142578125e-01
4.071604311466217041e-01 6.309517621994018555e-01 -4.173012375831604004e-01 -9.484604746103286743e-02 3.075527548789978027e-01 -1.706006228923797607e-01 -1.937175840139389038e-01 -3.029263913631439209e-01
6.333621740341186523e-01 4.630844593048095703e-01 -4.082353115081787109e-01 1.107406765222549438e-01 -1.570868194103240967e-01 1.016646549105644226e-01 -1.477671563625335693e-01 -3.855367004871368408e-01
3.957964479923248291e-02 5.125645399093627930e-01 2.165308296680450439e-01 -3.655449673533439636e-02 -1.567433774471282959e-01 -7.814558148384094238e-01 -2.266287356615066528e-01 -2.978269569575786591e-02
3.358455598354339600e-01 3.101705312728881836e-01 -4.845398962497711182e-01 -2.303711473941802979e-01 -1.624004244804382324e-01 -1.637974083423614502e-01 -3.017843961715698242e-01 -5.990616679191589355e-01
2.884328663349151611e-01 6.037658825516700745e-02 1.943087726831436157e-01 -5.249206423759460449e-01 2.454575300216674805e-01 -9.810265153646469116e-02 -1.745771467685699463e-01 -7.067621946334838867e-01
3.356240391731262207e-01 7.093724608421325684e-01 -4.157145023345947266e-01 5.382638052105903625e-02 -3.976012766361236572e-02 -8.313705772161483765e-02 -2.608537971973419189e-01 -3.631722033023834229e-01
4.200522229075431824e-02 -3.000466711819171906e-02 2.946083247661590576e-01 -1.362495720386505127e-01 7.642696797847747803e-02 -7.676104903221130371e-01 -3.835673928260803223e-01 -3.870222866535186768e-01
4.907602071762084961e-01 3.743269741535186768e-01 -1.374879758805036545e-02 3.990477323532104492e-01 -2.602475881576538086e-01 -6.075382828712463379e-01 1.505118012428283691e-01 -1.096843555569648743e-02
1.362531632184982300e-01 1.367007941007614136e-01 2.143141925334930420e-01 6.427824962884187698e-03 2.518524229526519775e-01 -7.042484283447265625e-01 -5.947624444961547852e-01 -6.031721830368041992e-02
4.199064970016479492e-01 2.280749231576919556e-01 1.291462928056716919e-01 1.365717798471450806e-01 -1.900714933872222900e-01 -8.221839666366577148e-01 1.378301382064819336e-01 -7.224126160144805908e-02
2.611783444881439209e-01 4.272975623607635498e-01 7.817445695400238037e-02 -4.703061580657958984e-01 -2.198815792798995972e-01 -6.227837800979614258e-01 -1.341997385025024414e-01 -2.601659893989562988e-01
7.459383010864257812e-01 -1.633736640214920044e-01 3.844746947288513184e-01 3.191726803779602051e-01 -2.921112067997455597e-02 -3.336602449417114258e-01 -2.109468728303909302e-01 -1.025297492742538452e-01
3.759581744670867920e-01 4.001365005970001221e-01 -3.405658900737762451e-01 -3.294197618961334229e-01 -8.314581215381622314e-02 -1.695327609777450562e-01 -4.094120562076568604e-01 -5.203565359115600586e-01
7.656925171613693237e-02 -8.896224945783615112e-02 -3.611425682902336121e-02 1.217426806688308716e-01 4.882198572158813477e-01 -6.019614934921264648e-01 -4.535430073738098145e-01 -4.045738279819488525e-01
5.316761136054992676e-01 -3.415984213352203369e-01 9.369127452373504639e-02 3.169130980968475342e-01 -4.863365590572357178e-01 -2.484235465526580811e-01 -3.950967490673065186e-01 -1.925619989633560181e-01
2.694832980632781982e-01 7.766467332839965820e-01 -2.567940652370452881e-01 -5.398209020495414734e-02 -3.671104311943054199e-01 -1.899568550288677216e-02 -9.293794631958007812e-02 -3.340252935886383057e-01
-2.873394265770912170e-02 1.295520644634962082e-02 -2.698766887187957764e-01 5.123826861381530762e-01 1.370496954768896103e-02 -5.324227213859558105e-01 -3.955105543136596680e-01 -4.728072583675384521e-01
-1.365033537149429321e-01 1.193609833717346191e-01 -1.029356271028518677e-01 3.390906751155853271e-01 6.014560908079147339e-02 -3.390975892543792725e-01 -7.334475517272949219e-01 -4.301066696643829346e-01
6.598571538925170898e-01 3.687482774257659912e-01 -4.431394338607788086e-01 2.062206864356994629e-01 1.180710420012474060e-01 -1.379057765007019043e-01 3.030056133866310120e-02 -3.947618603706359863e-01
7.649747729301452637e-01 -1.705741137266159058e-01 3.572452664375305176e-01 3.836875259876251221e-01 6.597475707530975342e-02 -9.540529549121856689e-02 -2.483624368906021118e-01 -1.890475451946258545e-01
5.825402140617370605e-01 2.405616641044616699e-01 -4.550198912620544434e-01 3.938134312629699707e-01 -1.573760621249675751e-02 -3.462400138378143311e-01 4.728651419281959534e-02 -3.439173698425292969e-01
1.770726740360260010e-01 6.041178107261657715e-01 4.968709647655487061e-01 1.531604379415512085e-01 1.039050985127687454e-02 -5.677832365036010742e-01 9.232147783041000366e-02 -4.836554080247879028e-02
4.035908281803131104e-01 -1.392835229635238647e-01 3.247348070144653320e-01 -1.083142682909965515e-01 -4.962369203567504883e-01 -4.514446258544921875e-01 -1.207105256617069244e-02 -5.003308057785034180e-01
3.214798569679260254e-01 2.044773399829864502e-01 -3.807480037212371826e-01 -3.331872224807739258e-01 -1.336231827735900879e-01 -2.177323251962661743e-01 -4.826435744762420654e-01 -5.483154058456420898e-01
2.229427993297576904e-01 1.929195225238800049e-01 4.516756534576416016e-02 -4.260233044624328613e-01 6.290150433778762817e-02 -1.278516054153442383e-01 -7.111374139785766602e-01 -4.511356949806213379e-01
2.380884140729904175e-01 1.007410064339637756e-01 -2.351388782262802124e-01 1.159827187657356262e-01 1.488418877124786377e-01 -3.874989151954650879e-01 -8.252341747283935547e-01 -1.053663417696952820e-01
2.197636514902114868e-01 2.894981577992439270e-02 6.982887387275695801e-01 -1.994858533143997192e-01 8.626271784305572510e-02 -3.464480042457580566e-01 4.358788579702377319e-02 -5.423068404197692871e-01
3.133185803890228271e-01 2.329206913709640503e-01 -2.180943265557289124e-02 -3.124366104602813721e-01 -3.369817733764648438e-01 1.576562225818634033e-01 -2.675271630287170410e-01 -7.345097064971923828e-01
1.416487395763397217e-01 6.354103088378906250e-01 3.314844369888305664e-01 1.273309290409088135e-01 -5.389910936355590820e-02 -6.485144495964050293e-01 1.236019879579544067e-01 -1.064945980906486511e-01
-4.036360606551170349e-02 9.691770374774932861e-02 -2.069784551858901978e-01 -1.648810654878616333e-01 8.984783291816711426e-02 -7.755554914474487305e-01 -2.825998663902282715e-01 -4.790930747985839844e-01
3.619799315929412842e-01 3.883049190044403076e-01 4.299328625202178955e-01 -4.952821433544158936e-01 -1.691586454398930073e-03 1.068076789379119873e-01 -4.124146103858947754e-01 -3.264147341251373291e-01
7.489389777183532715e-01 2.252333015203475952e-01 9.059337526559829712e-02 -7.060118764638900757e-02 -1.360120177268981934e-01 -2.431908547878265381e-01 -5.397999286651611328e-01 7.838258892297744751e-02
7.600319385528564453e-01 -4.844235628843307495e-02 4.337429702281951904e-01 3.296402990818023682e-01 1.703521460294723511e-01 4.822131991386413574e-02 -2.118342220783233643e-01 -2.167724817991256714e-01
1.687188148498535156e-01 5.759802833199501038e-02 1.185372695326805115e-01 4.401113688945770264e-01 4.144167304039001465e-01 -5.047056078910827637e-01 -5.351009368896484375e-01 -2.183241844177246094e-01
6.500790119171142578e-01 5.699704885482788086e-01 5.670634564012289047e-03 1.619992405176162720e-01 2.430336922407150269e-01 -2.792846262454986572e-01 -1.961140036582946777e-01 2.252310514450073242e-01
-9.220012463629245758e-03 4.195476472377777100e-01 -1.928037703037261963e-01 -3.716551661491394043e-01 -2.173700630664825439e-01 -2.834124863147735596e-01 -7.272242009639739990e-02 -7.181454896926879883e-01
3.125489652156829834e-01 7.806908488273620605e-01 -3.107468485832214355e-01 8.724015951156616211e-02 -1.541666835546493530e-01 5.354373902082443237e-02 -1.312930583953857422e-01 -3.805108964443206787e-01
4.031816720962524414e-01 3.053286075592041016e-01 -2.137641161680221558e-01 6.435452699661254883e-01 -8.506815135478973389e-02 -4.725259840488433838e-01 2.255858294665813446e-02 -2.309698313474655151e-01
4.949657022953033447e-01 3.014616370201110840e-01 5.535408854484558105e-02 -3.574394881725311279e-01 -3.946796357631683350e-01 1.082734949886798859e-02 -3.551985919475555420e-01 -5.012457370758056641e-01
-6.487330794334411621e-02 6.935516595840454102e-01 9.337540715932846069e-02 -2.427656650543212891e-01 1.206664815545082092e-01 -4.297734200954437256e-01 5.071842670440673828e-02 -4.952630996704101562e-01
3.703838586807250977e-01 1.001437529921531677e-01 7.353289127349853516e-01 3.828455805778503418e-01 1.188261732459068298e-01 -2.390570044517517090e-01 -1.444172412157058716e-01 -2.708941102027893066e-01
1.198917329311370850e-01 -1.062862798571586609e-01 -1.497627049684524536e-01 3.926890492439270020e-01 3.502408564090728760e-01 -2.695016264915466309e-01 -6.277271509170532227e-01 -4.564586579799652100e-01
-1.619465798139572144e-01 6.615679711103439331e-03 4.649963974952697754e-01 -3.172649145126342773e-01 -9.599131345748901367e-02 -5.061300992965698242e-01 -4.114602506160736084e-01 -4.713484048843383789e-01
-3.834030330181121826e-01 4.030248820781707764e-01 2.348038554191589355e-01 8.008401095867156982e-02 2.927072579041123390e-03 -2.526504099369049072e-01 -6.029181480407714844e-01 -4.490830600261688232e-01
4.198766052722930908e-01 6.320480108261108398e-01 -2.632723450660705566e-01 3.687614575028419495e-02 -3.484916687011718750e-01 7.066429406404495239e-02 -2.014936804771423340e-01 -4.318649172782897949e-01
3.096979558467864990e-01 -1.386056691408157349e-01 -2.239816039800643921e-01 -2.468829751014709473e-01 7.673979550600051880e-02 -3.486674726009368896e-01 3.899563848972320557e-02 -8.029807806015014648e-01
1.379249244928359985e-01 4.580803811550140381e-01 -3.327274322509765625e-01 1.860737241804599762e-02 5.646287649869918823e-02 -3.359917104244232178e-01 2.472981661558151245e-01 -6.948744654655456543e-01
7.648768424987792969e-01 1.586444228887557983e-01 -3.973622992634773254e-02 1.403273940086364746e-01 5.074805617332458496e-01 1.277205348014831543e-01 -2.091239206492900848e-02 -3.069823682308197021e-01
5.173932313919067383e-01 4.694789648056030273e-01 -3.517371118068695068e-01 2.441677302122116089e-01 -2.416654527187347412e-01 6.662360578775405884e-02 -4.812229573726654053e-01 -1.847709715366363525e-01
6.483545899391174316e-01 -2.320654690265655518e-02 2.464126795530319214e-01 -1.583874821662902832e-01 -3.240283131599426270e-01 -4.943335652351379395e-01 1.327491700649261475e-01 -3.554005026817321777e-01
1.082010641694068909e-01 -9.358536452054977417e-02 2.239053845405578613e-01 -2.297308146953582764e-01 -1.008768901228904724e-01 -8.037916421890258789e-01 -7.983570545911788940e-02 -4.625943899154663086e-01
2.825121767818927765e-02 3.641232252120971680e-01 -1.157823130488395691e-01 4.160063266754150391e-01 3.598099648952484131e-01 2.114786207675933838e-02 -6.508139967918395996e-01 -3.559215664863586426e-01
2.121220827102661133e-01 5.697246789932250977e-01 1.500785648822784424e-01 9.129463881254196167e-02 -8.559092879295349121e-02 -4.588705301284790039e-01 -5.783854722976684570e-01 2.171222269535064697e-01
-6.175515428185462952e-02 5.165842771530151367e-01 8.980240672826766968e-02 -3.471933305263519287e-01 -2.683786116540431976e-02 -2.341884225606918335e-01 -5.620449781417846680e-01 -4.788114428520202637e-01
8.806914091110229492e-03 2.027947008609771729e-01 2.618187069892883301e-01 4.542103409767150879e-01 2.736801803112030029e-01 -5.230554342269897461e-01 -5.741896629333496094e-01 -7.588934898376464844e-02
5.323179960250854492e-01 4.857526123523712158e-01 -3.937377333641052246e-01 -8.754539157962426543e-05 2.976445294916629791e-02 1.961201451194938272e-05 -1.892770826816558838e-01 -5.375320315361022949e-01
4.065357744693756104e-01 5.226161330938339233e-02 6.558160781860351562e-01 4.792337417602539062e-01 4.357144981622695923e-02 -1.758311688899993896e-01 -9.353735297918319702e-02 -3.614877760410308838e-01
2.468867301940917969e-01 1.618708670139312744e-01 4.608372747898101807e-01 3.855249881744384766e-01 -1.740216165781021118e-01 -2.663959264755249023e-01 -6.360660195350646973e-01 -2.145085483789443970e-01
3.806885182857513428e-01 1.011669635772705078e-01 -5.675943102687597275e-03 -3.598288297653198242e-01 -4.738920927047729492e-01 -3.586450591683387756e-02 -5.132168531417846680e-01 -4.754797518253326416e-01
3.915465772151947021e-01 4.505997002124786377e-01 -1.806105226278305054e-01 -8.777327835559844971e-02 -1.262216269969940186e-01 1.394111365079879761e-01 -6.806618571281433105e-01 -3.235104978084564209e-01
-5.100900307297706604e-02 1.581147164106369019e-01 -2.615784108638763428e-01 -1.365153193473815918e-01 1.754340529441833496e-01 -7.006030082702636719e-01 -2.302227616310119629e-01 -5.574170947074890137e-01
2.388189882040023804e-01 -2.293092608451843262e-01 2.808374464511871338e-01 -5.310808122158050537e-02 -2.869516015052795410e-01 -5.862638354301452637e-01 -1.382603216916322708e-02 -6.184294223785400391e-01
1.206466481089591980e-01 6.448397636413574219e-01 -3.367589414119720459e-01 -4.736705869436264038e-02 5.864387750625610352e-02 -2.601740956306457520e-01 9.468396008014678955e-02 -6.114580631256103516e-01
-1.870963573455810547e-01 6.418484449386596680e-01 1.876057535409927368e-01 2.993530333042144775e-01 6.787130236625671387e-02 4.119547456502914429e-02 -5.597775578498840332e-01 -3.294888138771057129e-01
1.526335179805755615e-01 3.712033927440643311e-01 1.957400441169738770e-01 -2.002778351306915283e-01 -6.695162504911422729e-02 -7.653540968894958496e-01 -4.125632345676422119e-01 5.274712573736906052e-03
5.092455148696899414e-01 2.468585371971130371e-01 5.717448592185974121e-01 5.236991643905639648e-01 1.172991916537284851e-01 -1.662352532148361206e-01 -1.055836454033851624e-01 -1.613551229238510132e-01
3.163181543350219727e-01 9.989375621080398560e-02 -1.075695231556892395e-01 -5.888114497065544128e-02 3.188071846961975098e-01 -3.345886170864105225e-01 -7.999340295791625977e-01 -1.464374959468841553e-01
-9.696722030639648438e-02 2.576263248920440674e-01 -2.358058840036392212e-01 -8.463757485151290894e-02 6.661802530288696289e-02 -6.200939416885375977e-01 -5.449414849281311035e-01 -4.189780056476593018e-01
3.634541630744934082e-01 1.135683655738830566e-01 -6.698732078075408936e-02 -3.706265389919281006e-01 -1.155361309647560120e-01 1.050706654787063599e-01 -5.599482655525207520e-01 -6.125531792640686035e-01
-1.487812995910644531e-01 4.388875067234039307e-01 1.677080094814300537e-01 -3.977723717689514160e-01 3.208633884787559509e-02 -3.250146806240081787e-01 -3.156443834304809570e-01 -6.265760064125061035e-01
4.141353070735931396e-01 7.186381220817565918e-01 -4.548965096473693848e-01 1.030167564749717712e-01 -2.130983024835586548e-02 -1.614194214344024658e-01 -1.334761232137680054e-01 -2.240127623081207275e-01
6.608371138572692871e-01 6.047824025154113770e-02 -1.502968519926071167e-01 -9.611074626445770264e-02 4.304893016815185547e-01 1.146131232380867004e-01 -2.426209747791290283e-01 -5.200847983360290527e-01
2.310402840375900269e-01 7.718538641929626465e-01 -2.527584433555603027e-01 2.033589333295822144e-01 8.678495883941650391e-02 -1.017772778868675232e-01 6.031379103660583496e-03 -4.771726429462432861e-01
-2.156933024525642395e-02 6.062412858009338379e-01 -1.157413050532341003e-01 7.131651043891906738e-02 4.181552678346633911e-02 -6.979030370712280273e-01 -1.835571527481079102e-01 -3.016844391822814941e-01
4.478204846382141113e-01 4.064272046089172363e-01 -3.374548554420471191e-01 4.354707002639770508e-01 -1.152692958712577820e-01 -4.741369485855102539e-01 1.851884573698043823e-01 -2.416104376316070557e-01
1.975218802690505981e-01 -8.293043076992034912e-02 -1.047055572271347046e-01 7.685975730419158936e-02 3.996952474117279053e-01 -5.174608826637268066e-01 -6.711354851722717285e-01 -2.434999495744705200e-01
5.619233846664428711e-01 1.989558488130569458e-01 -4.964768290519714355e-01 7.870150357484817505e-02 -2.074336707592010498e-01 -1.962775886058807373e-01 -3.366065323352813721e-01 -4.439799487590789795e-01
4.840275347232818604e-01 5.902351737022399902e-01 -3.445314168930053711e-01 -4.339754953980445862e-02 -1.607447862625122070e-01 -1.476824283599853516e-01 -3.468738868832588196e-02 -4.978979229927062988e-01
1.897343397140502930e-01 5.275600552558898926e-01 8.987196534872055054e-02 4.502760991454124451e-02 -2.337741106748580933e-02 -8.164595365524291992e-01 4.125558584928512573e-02 -8.198956400156021118e-02
5.271083116531372070e-01 2.606514990329742432e-01 -2.427378743886947632e-01 5.255673527717590332e-01 1.764198839664459229e-01 -3.528848588466644287e-01 1.816089898347854614e-01 -3.611666560173034668e-01
4.417518675327301025e-01 -4.172947406768798828e-01 3.835191950201988220e-02 1.762419641017913818e-01 -4.731866121292114258e-01 -3.479032814502716064e-01 -3.093139529228210449e-01 -3.969520330429077148e-01
4.173112809658050537e-01 -6.020265072584152222e-02 -1.992845535278320312e-01 -2.771965041756629944e-02 -1.071950569748878479e-01 -4.161791205406188965e-01 -7.726383209228515625e-01 -8.852283470332622528e-03
1.884678453207015991e-01 6.111065745353698730e-01 4.455936849117279053e-01 1.448986083269119263e-01 -1.314121186733245850e-01 -5.533731579780578613e-01 1.895938664674758911e-01 -1.097377315163612366e-01
5.761350989341735840e-01 -7.062772661447525024e-02 4.509012699127197266e-01 2.076255083084106445e-01 2.813291251659393311e-01 -4.580227136611938477e-01 -3.329684138298034668e-01 -1.298502683639526367e-01
7.498154044151306152e-01 1.213708370923995972e-01 -3.307352066040039062e-01 3.049728572368621826e-01 2.265985310077667236e-01 -2.509906888008117676e-01 1.064958330243825912e-02 -3.258758485317230225e-01
2.640791237354278564e-01 2.867523729801177979e-01 -1.597014218568801880e-01 -1.173382923007011414e-01 2.343808859586715698e-01 -5.347911715507507324e-01 -6.752325296401977539e-01 -1.090301647782325745e-01
1.462625265121459961e-01 6.858614087104797363e-01 -1.651529222726821899e-01 -4.811659082770347595e-02 -8.044540137052536011e-02 -4.982504844665527344e-01 -9.767085313796997070e-02 -4.629751741886138916e-01
6.936984062194824219e-01 1.228342205286026001e-01 -5.041444301605224609e-01 8.876481652259826660e-02 -1.784616149961948395e-02 5.794185213744640350e-03 -2.907530069351196289e-01 -3.959341943264007568e-01
8.059639483690261841e-02 3.586749434471130371e-01 2.504988908767700195e-01 4.895968437194824219e-01 -1.834693253040313721e-01 -3.422381579875946045e-01 -6.398401856422424316e-01 4.709943011403083801e-02
4.700090587139129639e-01 2.754584848880767822e-01 -2.035811915993690491e-02 -3.120066225528717041e-01 -1.663503944873809814e-01 -5.914349555969238281e-01 -4.774317443370819092e-01 6.530761718750000000e-03
4.244593977928161621e-01 2.124397754669189453e-01 -2.564932107925415039e-01 5.452495813369750977e-01 4.183641374111175537e-01 -3.502511978149414062e-01 -6.119378656148910522e-02 -3.319163322448730469e-01
4.157794639468193054e-02 7.460596561431884766e-01 3.728550076484680176e-01 2.040031850337982178e-01 -8.702898025512695312e-02 -5.030177831649780273e-01 -2.032302320003509521e-02 -3.763861488550901413e-03
5.848105549812316895e-01 5.036548376083374023e-01 -3.738120496273040771e-01 6.148611754179000854e-02 -3.734923433512449265e-03 -3.550294339656829834e-01 1.692925244569778442e-01 -3.257186710834503174e-01
-2.507773637771606445e-01 3.574069142341613770e-01 7.023369520902633667e-02 3.160973191261291504e-01 2.324971258640289307e-01 -9.710486978292465210e-02 -5.961202383041381836e-01 -5.344877243041992188e-01
3.698383225128054619e-03 5.905779004096984863e-01 -2.848715186119079590e-01 2.890113294124603271e-01 2.345090061426162720e-01 -4.473164677619934082e-01 -4.074854403734207153e-02 -4.793515205383300781e-01
1.122318506240844727e-01 4.323629736900329590e-01 -8.960194140672683716e-02 4.479689300060272217e-01 2.164705889299511909e-03 -5.459215641021728516e-01 3.342303931713104248e-01 -4.266340434551239014e-01
-2.988723106682300568e-02 6.096376776695251465e-01 2.323028743267059326e-01 4.462430626153945923e-02 -1.216233596205711365e-01 -7.290512323379516602e-01 -1.475204676389694214e-01 -5.850220099091529846e-02
2.669237256050109863e-01 3.011788427829742432e-02 -4.061823487281799316e-01 -2.236222177743911743e-01 8.975586853921413422e-03 -1.442742049694061279e-01 -5.356853604316711426e-01 -6.363956332206726074e-01
2.204657644033432007e-01 3.439927101135253906e-01 8.527718484401702881e-02 -5.818399190902709961e-01 -1.194925140589475632e-02 -5.513617992401123047e-01 -3.717801272869110107e-01 -2.118747234344482422e-01
3.128156661987304688e-01 3.903203010559082031e-01 -4.690431803464889526e-02 5.287084579467773438e-01 3.653683066368103027e-01 -1.257661283016204834e-01 2.364372909069061279e-01 -5.126889348030090332e-01
5.476251840591430664e-01 1.697952747344970703e-01 -5.379154682159423828e-01 3.212954699993133545e-01 -7.135624438524246216e-02 -2.852419614791870117e-01 -4.831566661596298218e-02 -4.357791543006896973e-01
1.250095367431640625e-01 3.885562717914581299e-01 -1.863915622234344482e-01 5.505699515342712402e-01 2.808570116758346558e-02 -4.520991444587707520e-01 2.269802987575531006e-01 -4.886972606182098389e-01
3.929068446159362793e-01 1.746132224798202515e-01 -4.374403655529022217e-01 -5.082714185118675232e-02 2.718835771083831787e-01 -6.424592137336730957e-01 -2.833582460880279541e-01 -2.328743934631347656e-01
8.256303519010543823e-02 2.293735146522521973e-01 7.157069444656372070e-01 2.289252579212188721e-01 -2.140217125415802002e-01 -2.978987693786621094e-01 -2.364088967442512512e-02 -4.907341897487640381e-01
3.397888839244842529e-01 3.707203567028045654e-01 -3.864683508872985840e-01 2.755134999752044678e-01 -1.262528002262115479e-01 -1.805083453655242920e-01 3.789901733398437500e-02 -6.869390010833740234e-01
-1.199240013957023621e-01 4.004873633384704590e-01 -9.080380946397781372e-02 -2.934023439884185791e-01 2.486344873905181885e-01 -3.467089533805847168e-01 -3.464709222316741943e-01 -6.548507213592529297e-01
2.595595419406890869e-01 5.690950751304626465e-01 -2.348931431770324707e-01 5.834109187126159668e-01 6.468024104833602905e-02 -4.056701660156250000e-01 4.406495764851570129e-02 -2.062112689018249512e-01
9.949341416358947754e-02 7.983891367912292480e-01 3.193401992321014404e-01 1.583282202482223511e-01 7.741607725620269775e-02 -4.473818540573120117e-01 -1.341812759637832642e-01 3.848992288112640381e-02
6.960725784301757812e-01 2.897704243659973145e-01 -3.891254663467407227e-01 2.416594326496124268e-02 -1.747254729270935059e-01 -8.515932410955429077e-02 9.985907375812530518e-02 -4.814151823520660400e-01
5.715065002441406250e-01 2.187023498117923737e-02 4.537824690341949463e-01 1.845770627260208130e-01 -1.544123142957687378e-01 -9.613012522459030151e-02 2.931473255157470703e-01 -5.602635741233825684e-01
2.695125937461853027e-01 3.549261093139648438e-01 5.415264964103698730e-01 5.683137178421020508e-01 2.744212150573730469e-01 -1.554123759269714355e-01 -1.568034589290618896e-01 -2.472073733806610107e-01
4.635465443134307861e-01 2.039005309343338013e-01 -1.383333802223205566e-01 3.011735081672668457e-01 1.416661441326141357e-01 -2.431002706289291382e-01 3.230913579463958740e-01 -6.709340214729309082e-01
4.467267990112304688e-01 1.459180861711502075e-01 1.051742434501647949e-01 -3.959554433822631836e-01 3.996132910251617432e-01 -3.358360826969146729e-01 1.380489952862262726e-02 -5.819223523139953613e-01
4.676752164959907532e-02 5.139440894126892090e-01 8.421962708234786987e-02 -1.161865703761577606e-02 1.150022521615028381e-01 -4.098349809646606445e-01 3.957414329051971436e-01 -6.234137415885925293e-01
2.925543189048767090e-01 4.192026257514953613e-01 -1.361364871263504028e-01 6.092633008956909180e-01 1.635558158159255981e-01 -3.352717757225036621e-01 2.295101732015609741e-01 -3.963758647441864014e-01
5.729634761810302734e-01 -2.029505968093872070e-01 2.368070632219314575e-01 1.302426010370254517e-01 -5.898063182830810547e-01 -3.554913997650146484e-01 -2.114282399415969849e-01 -1.963053196668624878e-01
4.586434364318847656e-01 1.291857510805130005e-01 6.658015847206115723e-01 2.378060072660446167e-01 3.560749292373657227e-01 -1.899234950542449951e-01 -1.289304643869400024e-01 -3.059908449649810791e-01
6.169367115944623947e-03 7.261415570974349976e-02 -5.712545476853847504e-03 -1.366135850548744202e-02 -5.802329778671264648e-01 -3.825625479221343994e-01 -6.366545557975769043e-01 -3.257551789283752441e-01
6.334819793701171875e-01 -1.583064198493957520e-01 2.438620179891586304e-01 2.380633354187011719e-01 -4.459653198719024658e-01 -3.720080554485321045e-01 6.298829615116119385e-02 -3.409610688686370850e-01
5.579398870468139648e-01 3.117071688175201416e-01 1.349121332168579102e-01 4.352759197354316711e-02 4.148535728454589844e-01 2.706850469112396240e-01 -1.685359398834407330e-03 -5.710243582725524902e-01
-1.159981936216354370e-01 4.893746674060821533e-01 -1.595547497272491455e-01 -4.503067955374717712e-02 1.721191853284835815e-01 -2.188812792301177979e-01 -6.291283369064331055e-01 -4.962206482887268066e-01
6.249771714210510254e-01 4.476395845413208008e-01 -4.291309118270874023e-01 1.531703770160675049e-01 1.068918500095605850e-02 -7.096241414546966553e-02 -2.451777905225753784e-01 -3.689796030521392822e-01
3.667180240154266357e-01 -1.911070495843887329e-01 -4.115222394466400146e-02 -6.418751925230026245e-02 -1.340808719396591187e-01 -6.605591177940368652e-01 1.514375060796737671e-01 -5.881606936454772949e-01
4.840180575847625732e-01 2.199090644717216492e-02 6.099629402160644531e-01 4.672016501426696777e-01 -2.403731644153594971e-02 -1.279539801180362701e-02 -3.771352171897888184e-01 -1.787130832672119141e-01
2.859923802316188812e-02 5.431109070777893066e-01 8.286371082067489624e-02 -3.555278778076171875e-01 -1.090224310755729675e-01 -1.345449835062026978e-01 -2.478348761796951294e-01 -6.924852132797241211e-01
8.278051018714904785e-01 1.897594183683395386e-01 -3.634019494056701660e-01 2.182058990001678467e-01 -5.430654063820838928e-02 -2.552469074726104736e-01 -2.183593809604644775e-02 -1.745796799659729004e-01
1.205423846840858459e-01 -7.387437392026185989e-03 -3.888003230094909668e-01 4.124932289123535156e-01 -1.132112443447113037e-01 -5.905199646949768066e-01 -1.989821195602416992e-01 -5.128098130226135254e-01
3.684241771697998047e-01 5.307112336158752441e-01 3.309366703033447266e-01 -5.098714828491210938e-01 -8.726030588150024414e-02 -4.840844124555587769e-02 -3.295143842697143555e-01 -3.075448870658874512e-01
1.929056346416473389e-01 1.935117691755294800e-01 1.734544038772583008e-01 -4.575266540050506592e-01 -3.254907429218292236e-01 -1.993230879306793213e-01 -4.218862354755401611e-01 -6.018818020820617676e-01
4.720579981803894043e-01 4.895609021186828613e-01 -1.432552188634872437e-01 1.679499745368957520e-01 -6.701278686523437500e-02 -6.909060478210449219e-01 -6.057516485452651978e-02 5.701597034931182861e-02
3.881676867604255676e-02 5.102322697639465332e-01 6.413446664810180664e-01 3.825175166130065918e-01 5.216157063841819763e-02 -2.645004093647003174e-01 -2.935058474540710449e-01 -1.472639143466949463e-01
5.376242995262145996e-01 5.126764178276062012e-01 -4.117385447025299072e-01 5.889302864670753479e-02 -1.675483435392379761e-01 -1.073267236351966858e-01 1.476996112614870071e-02 -4.850940704345703125e-01
2.024368792772293091e-01 4.938328564167022705e-01 3.740083277225494385e-01 1.724762767553329468e-01 -5.631071701645851135e-02 -7.293813824653625488e-01 7.304820418357849121e-02 -7.081004232168197632e-02
2.631258964538574219e-01 1.488238573074340820e-01 -2.933415174484252930e-01 2.878329753875732422e-01 -2.882459759712219238e-01 -2.258180975914001465e-01 1.903075426816940308e-01 -7.546010017395019531e-01
5.220875740051269531e-01 5.275359749794006348e-01 -1.410051137208938599e-01 1.840631961822509766e-01 2.521171234548091888e-02 -6.178861856460571289e-01 -6.501829624176025391e-02 9.339347481727600098e-02
4.551681578159332275e-01 3.974113464355468750e-01 -5.768405795097351074e-01 2.449085414409637451e-01 2.258965105284005404e-04 -3.054588139057159424e-01 -6.877885758876800537e-02 -3.796380460262298584e-01
4.382365345954895020e-01 6.765747815370559692e-02 -1.870862692594528198e-01 -3.238300383090972900e-01 -7.394957542419433594e-02 -1.959992758929729462e-02 -6.074851751327514648e-01 -5.372272133827209473e-01
4.334797859191894531e-01 5.445666313171386719e-01 -3.835514485836029053e-01 2.730334699153900146e-01 -9.712332487106323242e-02 -2.937961816787719727e-01 1.606504321098327637e-01 -4.151214957237243652e-01
5.508182048797607422e-01 3.636997044086456299e-01 -2.791146337985992432e-01 -1.062318682670593262e-01 -1.820816546678543091e-01 1.788104623556137085e-01 -5.286827087402343750e-01 -3.612472712993621826e-01
7.732637524604797363e-01 3.920465409755706787e-01 -3.127922713756561279e-01 5.110183730721473694e-02 -5.394538491964340210e-02 -1.430536247789859772e-02 -1.967179030179977417e-01 -3.257297873497009277e-01
4.207891821861267090e-01 3.331758081912994385e-01 -4.910973906517028809e-01 1.202026382088661194e-01 -3.075227439403533936e-01 -2.730392515659332275e-01 -1.405346244573593140e-01 -5.171404480934143066e-01
4.345706105232238770e-01 2.688213884830474854e-01 6.670593619346618652e-01 -1.345904171466827393e-01 -1.685254275798797607e-01 -1.211145445704460144e-01 1.663282662630081177e-01 -4.528422355651855469e-01
-6.305654346942901611e-02 -2.021755464375019073e-02 1.166928932070732117e-01 -3.593794256448745728e-02 -3.587414324283599854e-01 -7.180095314979553223e-01 -2.484561204910278320e-01 -5.241590142250061035e-01
4.462066292762756348e-01 6.269290298223495483e-02 -1.119052618741989136e-01 -2.036754041910171509e-01 2.670993804931640625e-01 -3.588432967662811279e-01 2.596628367900848389e-01 -6.895125508308410645e-01
1.549994647502899170e-01 4.524936676025390625e-01 -9.777447581291198730e-02 4.722836017608642578e-01 -8.382400870323181152e-02 -3.256977796554565430e-01 2.861489653587341309e-01 -5.861964821815490723e-01
1.424616277217864990e-01 5.007401108741760254e-01 2.922214195132255554e-02 -2.145616412162780762e-01 -8.230419456958770752e-02 -6.749667972326278687e-02 -7.789663076400756836e-01 -2.528936266899108887e-01
4.435845911502838135e-01 1.579986363649368286e-01 6.336908340454101562e-01 3.276370763778686523e-01 3.418488800525665283e-01 -8.750727027654647827e-02 -1.810267269611358643e-01 -3.347685933113098145e-01
1.996008604764938354e-01 -2.189039066433906555e-02 -2.948210835456848145e-01 2.831976413726806641e-01 2.123247087001800537e-02 -6.788621544837951660e-01 -2.880460023880004883e-01 -4.982817173004150391e-01
4.570772051811218262e-01 5.403922870755195618e-02 -5.124493837356567383e-01 4.300373792648315430e-01 -4.235846921801567078e-02 -2.447097599506378174e-01 -9.677585959434509277e-02 -5.192118883132934570e-01
-7.074704766273498535e-02 5.841451883316040039e-01 3.877264857292175293e-01 -2.181471697986125946e-02 1.459429711103439331e-01 -6.611147522926330566e-01 -9.130509942770004272e-02 -1.904017180204391479e-01
1.519338488578796387e-01 1.534968912601470947e-01 -3.088284432888031006e-01 -1.269189640879631042e-02 -6.012962386012077332e-02 -7.792828083038330078e-01 -3.199645876884460449e-01 -3.801896870136260986e-01
4.712509512901306152e-01 2.593976259231567383e-01 -4.028968811035156250e-01 1.744917035102844238e-01 -1.910853832960128784e-01 -5.263334512710571289e-01 1.098004877567291260e-01 -4.384808838367462158e-01
-2.842172682285308838e-01 2.140043526887893677e-01 -9.677430242300033569e-02 3.150863051414489746e-01 -3.018867969512939453e-01 -1.671935021877288818e-01 -5.473026037216186523e-01 -5.883440375328063965e-01
6.275410056114196777e-01 4.404094219207763672e-01 -1.797013431787490845e-01 2.972325682640075684e-01 3.837661147117614746e-01 -3.437964916229248047e-01 1.098834797739982605e-01 -1.185118556022644043e-01
4.894400238990783691e-01 8.713898807764053345e-02 4.491161704063415527e-01 -2.879540622234344482e-01 -6.307888031005859375e-02 -3.770237863063812256e-01 1.776871234178543091e-01 -5.390119552612304688e-01
2.954913675785064697e-01 6.627501845359802246e-01 1.232895255088806152e-01 -1.450012773275375366e-01 1.034590601921081543e-01 2.756696045398712158e-01 -1.099296882748603821e-01 -5.817556381225585938e-01
6.819891929626464844e-01 4.684833288192749023e-01 -8.714980632066726685e-02 2.789168804883956909e-02 -3.591708093881607056e-02 3.314352333545684814e-01 -2.417019456624984741e-01 -3.707852959632873535e-01
2.527646720409393311e-01 4.105168282985687256e-01 -3.109729588031768799e-01 2.985157668590545654e-01 1.028250064700841904e-02 -5.059620738029479980e-01 2.325521260499954224e-01 -5.211394429206848145e-01
1.774261742830276489e-01 4.750005006790161133e-01 -1.013684123754501343e-01 -2.059389352798461914e-01 -1.631193980574607849e-02 -6.988018751144409180e-01 1.562511622905731201e-01 -4.209554493427276611e-01
4.566420018672943115e-01 5.997668504714965820e-01 -4.397170245647430420e-01 7.933019846677780151e-02 -1.934625059366226196e-01 -5.355396121740341187e-02 -1.217741593718528748e-01 -4.207002222537994385e-01
8.616242408752441406e-01 1.875146180391311646e-01 8.328714407980442047e-03 2.922527194023132324e-01 3.318408727645874023e-01 -2.948662498965859413e-03 -7.179269939661026001e-02 -1.472401916980743408e-01
3.302123248577117920e-01 2.231992334127426147e-01 -3.370751142501831055e-01 -3.715825378894805908e-01 5.239501222968101501e-02 -9.352421760559082031e-02 -5.259123444557189941e-01 -5.489741563796997070e-01
3.890151381492614746e-01 -1.291959583759307861e-01 -3.086313009262084961e-01 -3.599389269948005676e-02 -5.540623143315315247e-02 -4.029454886913299561e-01 8.142630755901336670e-02 -7.505742907524108887e-01
5.335453748703002930e-01 -9.396641701459884644e-02 -4.665693938732147217e-01 1.023912429809570312e-01 -8.535229414701461792e-02 -8.166725188493728638e-02 -4.546748101711273193e-01 -5.075874924659729004e-01
-1.085014417767524719e-01 5.884232521057128906e-01 2.979260087013244629e-01 -2.944781780242919922e-01 -8.550316840410232544e-02 -2.875716686248779297e-01 -5.551877617835998535e-01 -2.612789273262023926e-01
1.495902538299560547e-01 5.348841547966003418e-01 -1.842259662225842476e-03 -1.486129015684127808e-01 -1.921996772289276123e-01 1.253512203693389893e-01 -1.796009540557861328e-01 -7.645406126976013184e-01
3.346258699893951416e-01 -4.035854041576385498e-01 1.070545613765716553e-01 2.780236601829528809e-01 -3.641250729560852051e-01 -3.746262788772583008e-01 -2.203356027603149414e-01 -5.611656308174133301e-01
6.212861537933349609e-01 2.103214710950851440e-01 3.880091309547424316e-01 5.433437228202819824e-01 1.770991683006286621e-01 5.986786261200904846e-02 2.644793689250946045e-02 -2.972327768802642822e-01
1.514616608619689941e-01 1.751370877027511597e-01 5.840078592300415039e-01 5.187332034111022949e-01 2.237579673528671265e-01 -3.291598260402679443e-01 -2.027787454426288605e-02 -4.212034344673156738e-01
7.303301095962524414e-01 -7.482331991195678711e-02 4.404661953449249268e-01 3.408375978469848633e-01 1.753624528646469116e-01 5.440916493535041809e-02 -8.192618936300277710e-02 -3.322865664958953857e-01
3.044046759605407715e-01 2.680055499076843262e-01 8.614090830087661743e-02 -4.076786637306213379e-01 1.858587563037872314e-01 -6.321266293525695801e-01 -5.530763417482376099e-02 -4.740276634693145752e-01
2.416729629039764404e-01 1.932019591331481934e-01 -9.437979757785797119e-02 -1.719138026237487793e-01 -5.102517008781433105e-01 -4.858119413256645203e-03 -4.724350869655609131e-01 -6.182473897933959961e-01
1.227931976318359375e-01 -2.095415592193603516e-01 2.421047687530517578e-01 -1.559932529926300049e-01 -4.834463596343994141e-01 -5.492531061172485352e-01 -3.927853107452392578e-01 -4.103485941886901855e-01
3.015725016593933105e-01 2.218395024538040161e-01 -1.844095438718795776e-01 -6.159358657896518707e-03 -2.241035690531134605e-03 -3.795410394668579102e-01 6.697017233818769455e-03 -8.256482481956481934e-01
3.522792160511016846e-01 1.188153848052024841e-01 4.189087450504302979e-01 -1.118952184915542603e-01 -4.842267036437988281e-01 -5.937963724136352539e-01 -1.107076331973075867e-01 -2.728574872016906738e-01
1.523025929927825928e-01 1.192012056708335876e-01 1.084298267960548401e-01 1.336367279291152954e-01 4.030545353889465332e-01 -5.043857097625732422e-01 1.553849875926971436e-01 -7.014104723930358887e-01
2.474665492773056030e-01 3.571654260158538818e-01 -2.561113536357879639e-01 -3.855676352977752686e-01 -2.209982275962829590e-02 -1.800519227981567383e-01 -5.162189602851867676e-01 -5.454800128936767578e-01
2.063632756471633911e-01 1.804035604000091553e-01 3.750281929969787598e-01 1.306426227092742920e-01 4.143210351467132568e-01 -6.531896591186523438e-01 -3.095607161521911621e-01 -2.702009379863739014e-01
2.675681412220001221e-01 2.511907517910003662e-01 6.608561277389526367e-01 4.951609075069427490e-01 -1.995818018913269043e-01 -1.810191720724105835e-01 -1.158490255475044250e-01 -3.120470046997070312e-01
4.128184914588928223e-01 2.432075794786214828e-03 -8.776627480983734131e-03 -1.141050904989242554e-01 1.340357512235641479e-01 -1.721541434526443481e-01 1.783910989761352539e-01 -8.585172891616821289e-01
7.611533403396606445e-01 -4.453541710972785950e-02 4.479155540466308594e-01 2.581079006195068359e-01 2.823619917035102844e-02 1.576343774795532227e-01 -2.325328290462493896e-01 -2.677624821662902832e-01
4.385772049427032471e-01 3.367900475859642029e-02 4.623858928680419922e-01 -6.945534609258174896e-03 9.745393693447113037e-02 -4.167976677417755127e-01 -5.562332272529602051e-01 -3.163128495216369629e-01
1.421548277139663696e-01 1.696683615446090698e-01 -1.254908591508865356e-01 2.871991395950317383e-01 2.335462421178817749e-01 -4.178896546363830566e-01 2.282580286264419556e-01 -7.559734582901000977e-01
3.903896212577819824e-01 4.658718109130859375e-01 -1.371628791093826294e-01 2.567623555660247803e-01 1.999095976352691650e-01 -4.468993246555328369e-01 2.543874979019165039e-01 -4.913483262062072754e-01
3.954859673976898193e-01 3.286662995815277100e-01 -2.355310022830963135e-01 -1.425527781248092651e-01 -2.761683464050292969e-01 6.204129755496978760e-02 -1.353603452444076538e-01 -7.492213845252990723e-01
1.473497003316879272e-01 6.816261410713195801e-01 -3.777091205120086670e-01 1.289326138794422150e-02 1.676906496286392212e-01 -3.617031872272491455e-01 -5.227656569331884384e-03 -4.602900445461273193e-01
6.698454618453979492e-01 -3.711546957492828369e-02 2.294561862945556641e-01 9.745922684669494629e-02 -1.887354552745819092e-01 3.354989290237426758e-01 -5.295116305351257324e-01 -2.433476150035858154e-01
5.233873724937438965e-01 5.301853418350219727e-01 3.220110759139060974e-02 9.073873609304428101e-02 6.628531217575073242e-02 -6.524382829666137695e-01 5.797829478979110718e-02 -4.762382060289382935e-02
3.247042298316955566e-01 1.215748712420463562e-01 -5.195536613464355469e-01 3.153654038906097412e-01 8.704961091279983521e-02 -3.793390393257141113e-01 -1.372161805629730225e-01 -5.831735730171203613e-01
