# Supplementary material for: Where is your field going? A machine learning approach to study the relative motion of the domains of physics
Source: PLoS One. 2020 Jun 18;15(6):e0233997. doi: 10.1371/journal.pone.0233997 (PMC7302634; doi:10.1371/journal.pone.0233997)
Supplement: S30 Data — (ZIP) [file pone.0233997.s030.zip › 29/Pacs4Run_29_VS_500_embeddings1990-1994ED8.txt]

-4.145806729793548584e-01 -5.933343172073364258e-01 2.245608717203140259e-01 1.897352039813995361e-01 -9.579426050186157227e-02 1.754603534936904907e-01 -2.974877059459686279e-01 -5.110659003257751465e-01
-4.021050035953521729e-01 2.028945982456207275e-01 -1.920215226709842682e-02 1.796363592147827148e-01 -2.655138373374938965e-01 7.845633029937744141e-01 -4.218699038028717041e-02 -2.769307792186737061e-01
-3.264937400817871094e-01 -1.329476237297058105e-01 3.621696233749389648e-01 -2.348353564739227295e-01 -6.373928189277648926e-01 6.078164651989936829e-02 -5.033987760543823242e-01 -1.613632887601852417e-01
4.099683761596679688e-01 -2.853554785251617432e-01 7.050684839487075806e-02 5.587743520736694336e-01 -3.023038804531097412e-01 4.686539769172668457e-01 -2.510833740234375000e-01 -2.433746904134750366e-01
-5.527609586715698242e-01 1.576486080884933472e-01 1.518837292678654194e-03 2.261296361684799194e-01 -4.640941917896270752e-01 7.696253061294555664e-02 -3.181412518024444580e-01 -5.440082550048828125e-01
-1.684374213218688965e-01 1.605087332427501678e-02 5.018549561500549316e-01 -2.329257130622863770e-01 -5.751941204071044922e-01 4.688623547554016113e-01 -3.336504697799682617e-01 -5.705847963690757751e-02
-3.063455224037170410e-01 -1.700103580951690674e-01 -3.085907995700836182e-01 -6.900339573621749878e-02 -7.009766101837158203e-01 3.262743651866912842e-01 -4.234216213226318359e-01 1.225299295037984848e-02
2.664334475994110107e-01 -3.059323430061340332e-01 2.944733202457427979e-01 -1.955824941396713257e-01 -7.189413160085678101e-02 6.126465797424316406e-01 -2.282567918300628662e-01 -5.271109342575073242e-01
-2.423962056636810303e-01 -2.100706249475479126e-01 1.950664222240447998e-01 -1.265857964754104614e-01 -2.735072970390319824e-01 1.151394620537757874e-01 -6.495198607444763184e-01 -5.771481394767761230e-01
-1.683924049139022827e-01 -5.176296085119247437e-02 -4.950774461030960083e-02 1.464660912752151489e-01 -2.320951372385025024e-01 6.665365099906921387e-01 -5.557632446289062500e-01 -3.715501427650451660e-01
-3.255387544631958008e-01 -8.119016885757446289e-02 1.244274452328681946e-01 2.735404372215270996e-01 -7.704919576644897461e-01 -1.059672236442565918e-01 -4.321653842926025391e-01 -7.397595793008804321e-02
-4.300160408020019531e-01 3.359962254762649536e-02 1.153873279690742493e-01 -2.924040257930755615e-01 -6.575075387954711914e-01 5.205911397933959961e-01 8.895581960678100586e-02 6.243888661265373230e-02
-4.903640747070312500e-01 -1.214312016963958740e-02 -9.572925977408885956e-03 -4.125604927539825439e-01 -6.412923932075500488e-01 4.077175259590148926e-01 -6.608289480209350586e-02 -8.509641140699386597e-02
-4.116949737071990967e-01 -2.565172016620635986e-01 4.278831779956817627e-01 -2.070530503988265991e-01 -4.049240350723266602e-01 3.643711283802986145e-02 -5.710265636444091797e-01 -2.176894098520278931e-01
1.188719421625137329e-01 -1.837445646524429321e-01 -2.824691310524940491e-02 1.569498479366302490e-01 -1.034414246678352356e-01 4.882463812828063965e-01 1.490114629268646240e-01 -8.095598816871643066e-01
-4.849427565932273865e-02 1.221526041626930237e-01 -1.365103274583816528e-01 1.122534349560737610e-01 -7.823320627212524414e-01 5.122834444046020508e-01 -1.385118812322616577e-01 -2.404741793870925903e-01
2.006610035896301270e-01 -5.033512711524963379e-01 3.710521012544631958e-02 -1.074426844716072083e-01 -8.906909823417663574e-02 3.523015379905700684e-01 -5.614677071571350098e-01 -4.961414635181427002e-01
-2.547627985477447510e-01 2.354145748540759087e-03 -2.556411325931549072e-01 4.581297934055328369e-01 -6.327237486839294434e-01 2.984410822391510010e-01 -3.971990048885345459e-01 -1.126123964786529541e-01
-4.340094327926635742e-01 -3.045749962329864502e-01 1.144961267709732056e-01 1.794611960649490356e-01 -2.881765663623809814e-01 4.990777075290679932e-01 -4.759580194950103760e-01 3.389599919319152832e-01
-2.294289320707321167e-01 3.173476317897439003e-03 -4.199116230010986328e-01 4.925586655735969543e-02 -4.631775617599487305e-01 6.490607857704162598e-01 -8.559089154005050659e-02 -3.542051315307617188e-01
-5.736968293786048889e-02 -3.513720631599426270e-02 1.288825124502182007e-01 7.386890649795532227e-01 -1.082132160663604736e-01 4.575469493865966797e-01 -2.402280122041702271e-01 -3.929795920848846436e-01
-2.690886259078979492e-01 4.723533522337675095e-03 -2.394046634435653687e-02 -4.926737025380134583e-02 -4.686588644981384277e-01 7.239144444465637207e-01 -4.118452668190002441e-01 -1.061075404286384583e-01
-9.661594778299331665e-02 8.945448696613311768e-02 -1.261003464460372925e-01 -4.907665029168128967e-02 -6.993238329887390137e-01 5.251727700233459473e-01 -3.217584192752838135e-01 -3.097816705703735352e-01
-2.782580554485321045e-01 -1.232775524258613586e-01 -3.807306885719299316e-01 -5.765093490481376648e-02 -1.618249416351318359e-01 6.526148319244384766e-01 -3.160108327865600586e-01 -4.551256895065307617e-01
-1.300363987684249878e-01 8.800914883613586426e-02 -9.690353274345397949e-02 4.136583209037780762e-01 -5.540667176246643066e-01 6.234573125839233398e-01 -2.954397797584533691e-01 -1.089400649070739746e-01
-2.599497437477111816e-01 3.095230460166931152e-01 2.382204830646514893e-01 1.281673312187194824e-01 -5.097552537918090820e-01 6.265753507614135742e-01 -1.720278859138488770e-01 -2.853158712387084961e-01
-6.635061502456665039e-01 2.000307142734527588e-01 1.125779151916503906e-01 2.544224262237548828e-01 -4.352059960365295410e-01 1.625378429889678955e-01 -2.763850390911102295e-01 -3.874679505825042725e-01
1.786545068025588989e-01 1.459247898310422897e-02 -8.117485791444778442e-02 -9.854189306497573853e-02 -8.272610902786254883e-01 4.512515366077423096e-01 -1.341205537319183350e-01 -2.135242372751235962e-01
-1.023180782794952393e-01 -3.086295127868652344e-01 -5.911408737301826477e-02 -6.773027032613754272e-02 -5.624790787696838379e-01 6.152808666229248047e-01 -3.559966683387756348e-01 2.539886832237243652e-01
-2.999725043773651123e-01 -2.130133286118507385e-02 -3.130240738391876221e-01 4.837649166584014893e-01 -5.642583370208740234e-01 3.874379098415374756e-01 -3.302071094512939453e-01 4.218210000544786453e-03
-5.187926068902015686e-02 -4.214323163032531738e-01 5.164992809295654297e-01 -2.762779034674167633e-02 -2.563524842262268066e-01 6.429672837257385254e-01 2.642322480678558350e-01 -5.680185928940773010e-02
-4.948188960552215576e-01 1.007586345076560974e-01 4.647135362029075623e-02 5.873815715312957764e-02 -6.949057579040527344e-01 -9.105809964239597321e-03 -3.217609524726867676e-01 -3.910054266452789307e-01
-9.990226477384567261e-02 -6.923691630363464355e-01 4.363928735256195068e-01 7.814050465822219849e-02 -4.853207170963287354e-01 7.862625271081924438e-02 1.537063270807266235e-01 2.208079099655151367e-01
-4.647097587585449219e-01 -2.746642231941223145e-01 -4.525798857212066650e-01 -1.361949145793914795e-01 -4.799305796623229980e-01 4.414193332195281982e-01 -2.353095561265945435e-01 6.835126131772994995e-02
2.983520925045013428e-01 4.458623006939888000e-02 1.970812231302261353e-01 2.180583178997039795e-01 -7.459772229194641113e-01 3.588019907474517822e-01 2.224751412868499756e-01 -2.964652776718139648e-01
-1.636032164096832275e-01 -3.931786119937896729e-01 -3.872580453753471375e-02 -4.082813262939453125e-01 -2.848322391510009766e-01 3.737546801567077637e-01 3.711620271205902100e-01 -5.402481555938720703e-01
-1.887935996055603027e-01 -1.369547396898269653e-01 -1.700878888368606567e-01 -1.986327320337295532e-01 -2.303162813186645508e-01 7.119442820549011230e-01 -4.747878313064575195e-01 -3.031204044818878174e-01
-6.397901475429534912e-02 -6.663181781768798828e-01 -3.730295598506927490e-02 -2.212924957275390625e-01 -9.539909660816192627e-02 4.011473059654235840e-01 2.888596057891845703e-01 -4.981012046337127686e-01
9.667724370956420898e-02 -4.589522778987884521e-01 6.426109075546264648e-01 -1.347238868474960327e-01 -2.875657677650451660e-01 5.103127956390380859e-01 -7.338719815015792847e-02 -2.044284716248512268e-02
1.884160637855529785e-01 -1.672091782093048096e-01 4.493355751037597656e-01 -2.757194340229034424e-01 -3.152095675468444824e-01 6.369295716285705566e-01 -3.295372128486633301e-01 -2.120986133813858032e-01
-7.393126934766769409e-02 -2.764800488948822021e-01 6.508148908615112305e-01 -3.106506168842315674e-01 -1.769275665283203125e-01 5.805776715278625488e-01 -8.202277123928070068e-02 -1.514188051223754883e-01
-7.002005577087402344e-01 1.900096535682678223e-01 1.569294333457946777e-01 2.305159419775009155e-01 -2.444572746753692627e-01 3.808781504631042480e-01 -2.743263542652130127e-01 -3.402478992938995361e-01
-3.845902383327484131e-01 -6.511213630437850952e-02 -1.997437328100204468e-01 -6.380540877580642700e-02 -1.558266878128051758e-01 7.075179815292358398e-01 -4.176940321922302246e-01 -3.233419954776763916e-01
-6.322393566370010376e-02 1.396213024854660034e-01 -1.333253532648086548e-01 -5.933813750743865967e-02 -7.898027300834655762e-01 4.696871340274810791e-01 -1.412997990846633911e-01 -3.014164566993713379e-01
-3.817963004112243652e-01 -5.412239432334899902e-01 6.013381481170654297e-01 -5.608090758323669434e-02 1.187631934881210327e-01 3.432579040527343750e-01 -3.273288160562515259e-02 -2.520979642868041992e-01
-3.023876547813415527e-01 -1.924221664667129517e-01 2.081035375595092773e-01 -3.307409584522247314e-01 -7.754746675491333008e-01 2.230203151702880859e-01 -2.154015898704528809e-01 1.460883766412734985e-01
-2.888723015785217285e-01 2.804587222635746002e-02 -3.496522009372711182e-01 4.285371005535125732e-01 -3.053115904331207275e-01 6.539185643196105957e-01 -6.383349746465682983e-02 -2.914898097515106201e-01
-2.054983973503112793e-01 -5.179640054702758789e-01 5.796503424644470215e-01 3.069029748439788818e-01 -3.011252284049987793e-01 1.720500141382217407e-01 3.690295219421386719e-01 -5.328637361526489258e-02
-2.324604839086532593e-01 6.643362343311309814e-02 -1.572150439023971558e-01 5.492081642150878906e-01 -3.121793866157531738e-01 4.971247017383575439e-01 -3.689454793930053711e-01 -3.667326867580413818e-01
-1.593660712242126465e-01 6.315574795007705688e-02 -2.122292518615722656e-01 5.014148950576782227e-01 -3.105194866657257080e-01 6.368452906608581543e-01 -1.328347027301788330e-01 -3.930855691432952881e-01
-3.364886045455932617e-01 2.684545516967773438e-01 7.781796157360076904e-02 3.234056234359741211e-01 -6.784540414810180664e-01 4.432516098022460938e-01 2.019066065549850464e-01 -8.076278120279312134e-02
-1.240609660744667053e-01 -1.791825145483016968e-02 -2.501473724842071533e-01 -1.791466325521469116e-01 -6.570315957069396973e-01 5.777724385261535645e-01 -2.846681475639343262e-01 -2.075407207012176514e-01
-1.621785014867782593e-01 -2.112984210252761841e-01 4.979542195796966553e-01 -3.485162854194641113e-01 -5.831797122955322266e-01 1.071741804480552673e-01 -4.471353590488433838e-01 -9.007886052131652832e-02
-4.464088380336761475e-01 -3.116465806961059570e-01 1.509711295366287231e-01 7.153053302317857742e-03 -1.822504587471485138e-02 6.163166165351867676e-01 -5.225580334663391113e-01 1.658519059419631958e-01
-4.034774601459503174e-01 3.166595399379730225e-01 1.120417639613151550e-01 1.354197561740875244e-01 -3.648211658000946045e-01 3.919795751571655273e-01 1.115223020315170288e-01 -6.378567218780517578e-01
-2.909851670265197754e-01 -4.284650087356567383e-01 -3.646247088909149170e-01 6.489162147045135498e-02 -4.646414816379547119e-01 5.038220882415771484e-01 -1.073355525732040405e-01 3.366511762142181396e-01
-1.035356000065803528e-01 6.799778202548623085e-04 2.735610306262969971e-01 4.052374064922332764e-01 -3.943819999694824219e-01 1.045322790741920471e-01 3.431345820426940918e-01 -6.826576590538024902e-01
-4.294849038124084473e-01 -5.372633934020996094e-01 4.430224299430847168e-01 1.551654040813446045e-01 -2.570924721658229828e-02 4.663061201572418213e-01 2.930279672145843506e-01 -5.077152699232101440e-02
-1.173473149538040161e-01 -3.162381947040557861e-01 2.511512041091918945e-01 -3.681923449039459229e-01 -1.421322524547576904e-01 1.449435800313949585e-01 -5.086050033569335938e-01 -6.226485371589660645e-01
-3.541003763675689697e-01 2.369951605796813965e-01 4.140796065330505371e-01 2.218129187822341919e-01 -4.359407126903533936e-01 1.805561035871505737e-01 -2.685315907001495361e-01 -5.504807829856872559e-01
-3.215557038784027100e-01 -8.179290294647216797e-01 -8.250158280134201050e-02 -3.336435258388519287e-01 -5.209207907319068909e-02 1.896176785230636597e-01 5.008323863148689270e-02 -2.613286674022674561e-01
-2.097968906164169312e-01 7.847329229116439819e-02 -1.843955963850021362e-01 5.029113888740539551e-01 -3.479270935058593750e-01 5.271141529083251953e-01 -3.070837259292602539e-01 -4.119497835636138916e-01
7.026362419128417969e-02 -2.144945263862609863e-01 1.354476809501647949e-01 -1.047774702310562134e-01 -6.418100595474243164e-01 6.056822538375854492e-01 -3.178732991218566895e-01 1.997907906770706177e-01
-2.710866928100585938e-01 -8.219249844551086426e-01 -1.557660251855850220e-01 -1.535535603761672974e-01 -1.747479438781738281e-01 2.800921499729156494e-01 2.835123836994171143e-01 -1.172256171703338623e-01
-5.662139654159545898e-01 1.830240786075592041e-01 1.183583885431289673e-01 3.503887355327606201e-01 -6.938536763191223145e-01 7.109809666872024536e-02 -8.297423273324966431e-02 -1.255009025335311890e-01
-9.026263654232025146e-02 -1.314705703407526016e-02 -1.396941393613815308e-01 -1.700347363948822021e-01 -6.983932852745056152e-01 6.713845133781433105e-01 6.411883234977722168e-02 -2.514060214161872864e-02
-1.187704205513000488e-01 -3.408565223217010498e-01 -1.351356506347656250e-01 2.164761424064636230e-01 -6.575946807861328125e-01 3.484755754470825195e-01 -3.818407952785491943e-01 3.239113092422485352e-01
-1.796649843454360962e-01 1.441997569054365158e-02 -1.839560270309448242e-01 4.992120862007141113e-01 -2.202492803335189819e-01 6.532554626464843750e-01 -3.082079291343688965e-01 -3.379576802253723145e-01
-6.811849474906921387e-01 5.726024881005287170e-02 -3.462864458560943604e-01 6.457518041133880615e-02 -5.078083872795104980e-01 2.819703817367553711e-01 5.160394683480262756e-02 -2.618863582611083984e-01
-3.849884271621704102e-01 -2.912518382072448730e-02 -3.290585279464721680e-01 -3.814509836956858635e-03 -2.748399078845977783e-01 6.779496669769287109e-01 -3.400229215621948242e-01 -3.031058907508850098e-01
-4.023880958557128906e-01 -4.441916346549987793e-01 9.749267995357513428e-02 3.311372995376586914e-01 -3.735534474253654480e-02 -1.545855700969696045e-01 -5.787721276283264160e-01 -4.016861319541931152e-01
7.266387343406677246e-02 -4.282068610191345215e-01 -3.653260469436645508e-01 2.553499341011047363e-01 -3.324505984783172607e-01 -7.231648266315460205e-02 -5.286481231451034546e-02 -7.029540538787841797e-01
-2.695940434932708740e-01 8.406993001699447632e-02 -2.914552092552185059e-01 -1.403977163136005402e-02 -6.110477447509765625e-01 6.575096845626831055e-01 1.085414215922355652e-01 -1.327727586030960083e-01
-4.666213393211364746e-01 -4.766287803649902344e-01 4.305282235145568848e-01 -1.924451142549514771e-01 -4.478450119495391846e-01 1.170306429266929626e-01 3.380077183246612549e-01 6.472525745630264282e-02
3.990659862756729126e-02 -6.271927356719970703e-01 -1.821455657482147217e-01 6.122189760208129883e-01 -1.895500123500823975e-01 -1.306474208831787109e-01 -2.095005214214324951e-01 -3.164796233177185059e-01
-5.621275901794433594e-01 -1.759775578975677490e-01 4.873043298721313477e-01 2.849029898643493652e-01 -3.189282715320587158e-01 -1.516178399324417114e-01 -3.635919392108917236e-01 -2.784008383750915527e-01
-5.289980173110961914e-01 5.884870141744613647e-02 3.920883834362030029e-01 3.664467632770538330e-01 -4.376399815082550049e-01 -6.636480242013931274e-02 -2.730857133865356445e-01 -3.977091610431671143e-01
2.628353051841259003e-02 -7.444992065429687500e-01 4.755588248372077942e-02 -1.762567162513732910e-01 -5.540955066680908203e-01 -4.348604381084442139e-02 2.379480004310607910e-01 -2.148725986480712891e-01
-6.548512578010559082e-01 7.467295974493026733e-02 1.119076684117317200e-01 -2.783410847187042236e-01 -4.855663776397705078e-01 4.184529483318328857e-01 -1.874110549688339233e-01 -1.720361709594726562e-01
-2.761331200599670410e-01 -7.033807691186666489e-03 -1.580711454153060913e-01 -2.235079109668731689e-01 -6.811600327491760254e-01 6.045015454292297363e-01 -1.260002702474594116e-01 -5.900390073657035828e-02
-2.097311764955520630e-01 -5.909104943275451660e-01 1.980797499418258667e-01 7.541254162788391113e-02 -1.379672586917877197e-01 6.673033833503723145e-01 2.540227770805358887e-01 1.818206161260604858e-01
-5.561057329177856445e-01 -2.376471459865570068e-01 2.664995491504669189e-01 3.615747690200805664e-01 -5.521836280822753906e-01 -2.691781222820281982e-01 -2.336574792861938477e-01 2.350256219506263733e-02
2.262085181428119540e-04 2.233904898166656494e-01 1.651922613382339478e-01 2.899354137480258942e-02 -7.529387474060058594e-01 2.423628419637680054e-01 -6.063875555992126465e-02 -5.409566164016723633e-01
-5.155094340443611145e-02 -7.258189320564270020e-01 2.612344026565551758e-01 -2.744241058826446533e-02 -3.728044629096984863e-01 4.326792061328887939e-01 2.307177484035491943e-01 1.486869007349014282e-01
-3.445816040039062500e-02 -3.579201102256774902e-01 2.611208856105804443e-01 -2.384017109870910645e-01 -4.596232473850250244e-01 -2.534548938274383545e-02 -5.534263253211975098e-01 -4.769798219203948975e-01
-2.096039503812789917e-01 -1.406466811895370483e-01 1.943139433860778809e-01 1.451415717601776123e-01 -8.436152338981628418e-01 -2.791064083576202393e-01 -1.656020730733871460e-01 -2.458651512861251831e-01
-3.848495781421661377e-01 -3.733550757169723511e-02 3.029859364032745361e-01 -2.024478763341903687e-01 -3.488762080669403076e-01 -5.763100832700729370e-02 -3.623124659061431885e-01 -6.792679429054260254e-01
-3.893750533461570740e-02 -7.289653420448303223e-01 5.271980762481689453e-01 3.116927146911621094e-01 -6.007465347647666931e-02 1.705213189125061035e-01 -2.266697287559509277e-01 -8.909437060356140137e-02
-5.855202674865722656e-01 -4.278080537915229797e-02 2.816317602992057800e-02 7.579639554023742676e-02 -6.616920828819274902e-01 4.195455312728881836e-01 -1.338401436805725098e-01 1.304972469806671143e-01
2.629415094852447510e-01 -2.465677708387374878e-01 -3.691129013895988464e-02 3.278774321079254150e-01 -3.277783989906311035e-01 3.395743370056152344e-01 2.434244751930236816e-01 -6.922394037246704102e-01
-1.720387935638427734e-01 -4.623929262161254883e-01 -7.279452681541442871e-02 4.676705598831176758e-01 -1.156288757920265198e-01 2.186099886894226074e-01 -6.533191204071044922e-01 -2.111735343933105469e-01
-1.223848760128021240e-01 -5.660825371742248535e-01 -7.020740956068038940e-02 -2.449711561203002930e-01 -1.154067888855934143e-01 3.501703739166259766e-01 2.781014442443847656e-01 -6.215739250183105469e-01
-6.234700679779052734e-01 -1.262313127517700195e-01 -1.751810610294342041e-01 1.313697099685668945e-01 -5.675349831581115723e-01 2.560204593464732170e-03 -4.460883438587188721e-01 -1.621948033571243286e-01
-4.430119693279266357e-01 -2.665911018848419189e-01 1.886539310216903687e-01 1.927337497472763062e-01 -5.912017822265625000e-01 -2.928241789340972900e-01 -4.193959236145019531e-01 -2.208497375249862671e-01
-6.594573259353637695e-01 -5.057305470108985901e-02 -3.574382364749908447e-01 -7.788757234811782837e-02 -3.860688805580139160e-01 6.901283562183380127e-02 -1.924467235803604126e-01 -4.877316355705261230e-01
8.564583258703351021e-04 -2.252322435379028320e-02 -2.697764337062835693e-01 2.132423967123031616e-01 -6.250739693641662598e-01 6.161848902702331543e-01 -3.170698583126068115e-01 -1.015178188681602478e-01
1.218668073415756226e-01 -2.033450901508331299e-01 1.116002872586250305e-01 3.166461586952209473e-01 -4.476784765720367432e-01 1.240659058094024658e-01 3.253317773342132568e-01 -7.137441635131835938e-01
-6.329200863838195801e-01 1.072790175676345825e-01 -3.064167797565460205e-01 1.536963135004043579e-01 -4.207486212253570557e-01 1.939611732959747314e-01 1.317015141248703003e-01 -4.882560670375823975e-01
-2.467154860496520996e-01 -1.710591278970241547e-02 -5.544921755790710449e-01 2.987472414970397949e-01 -3.886608481407165527e-01 4.531434476375579834e-01 3.715949505567550659e-02 -4.293601810932159424e-01
-1.136018708348274231e-01 -3.198932409286499023e-01 6.299946922808885574e-03 -3.583426773548126221e-01 -3.258043527603149414e-01 5.388378351926803589e-02 -5.566948056221008301e-01 -5.808207392692565918e-01
-3.968420922756195068e-01 -3.390293419361114502e-01 3.507041186094284058e-02 3.084187768399715424e-02 -2.551060318946838379e-01 4.966832101345062256e-01 -6.209864020347595215e-01 1.673227846622467041e-01
-6.142318248748779297e-01 7.402952760457992554e-02 -3.892460763454437256e-01 8.916971832513809204e-02 -5.062143206596374512e-01 2.354061156511306763e-01 1.584428362548351288e-02 -3.819099962711334229e-01
-1.901477575302124023e-01 -4.546098709106445312e-01 3.782834112644195557e-01 3.034211695194244385e-02 -3.618074357509613037e-01 5.057954192161560059e-01 4.757135808467864990e-01 1.085153874009847641e-02
-6.398565769195556641e-01 2.475158274173736572e-01 3.233524560928344727e-01 3.389237821102142334e-01 -3.581886887550354004e-01 3.167716264724731445e-01 -4.085914418101310730e-02 -2.820997238159179688e-01
-5.252721533179283142e-02 -2.935863435268402100e-01 -1.122535616159439087e-01 5.354335904121398926e-01 1.273483596742153168e-02 3.185283839702606201e-01 -2.124998420476913452e-01 -6.818938851356506348e-01
-1.657963544130325317e-01 -6.736974120140075684e-01 5.693497657775878906e-01 1.565492246299982071e-03 1.347647607326507568e-01 3.240715265274047852e-01 -3.785024583339691162e-02 -2.643202543258666992e-01
2.668693065643310547e-01 -2.866037786006927490e-01 -5.293690785765647888e-02 3.700786232948303223e-01 -4.380680024623870850e-01 2.800605595111846924e-01 3.680948317050933838e-01 -5.486776828765869141e-01
-5.001034960150718689e-02 -4.263343214988708496e-01 6.865568161010742188e-01 4.369463920593261719e-01 -6.284949928522109985e-02 3.233512639999389648e-01 -1.922913193702697754e-01 -8.929493278264999390e-02
-2.703964710235595703e-01 -5.172368288040161133e-01 3.046798110008239746e-01 2.850331664085388184e-01 7.340205460786819458e-02 4.481790065765380859e-01 4.390407800674438477e-01 -2.937158942222595215e-01
-3.089608848094940186e-01 8.876521140336990356e-03 -2.245661616325378418e-01 3.664709925651550293e-01 -8.312845826148986816e-01 1.067153662443161011e-01 -1.289569735527038574e-01 -2.609949000179767609e-02
-2.075084112584590912e-02 -6.394912004470825195e-01 -3.199356794357299805e-02 -2.892203032970428467e-01 -4.259833991527557373e-01 4.695766866207122803e-01 3.011625707149505615e-01 -1.152616962790489197e-01
1.654700338840484619e-01 -7.183020710945129395e-01 1.163956299424171448e-01 3.765326365828514099e-02 -5.426453351974487305e-01 2.715306282043457031e-01 2.662141919136047363e-01 5.131642892956733704e-02
-6.704316139221191406e-01 1.425452232360839844e-01 -1.029503569006919861e-01 2.790343761444091797e-01 -5.231456756591796875e-01 2.249933183193206787e-01 -2.676219642162322998e-01 -2.140526026487350464e-01
-4.803673028945922852e-01 -5.694205686450004578e-02 -5.787349492311477661e-02 -1.303585432469844818e-02 -7.714194655418395996e-01 -1.455576121807098389e-01 -3.084694445133209229e-01 -2.259579598903656006e-01
1.089014410972595215e-01 -3.865676522254943848e-01 4.406399428844451904e-01 -3.256278932094573975e-01 -4.063269197940826416e-01 1.386651843786239624e-01 -4.053615629673004150e-01 -4.357308447360992432e-01
-4.170466363430023193e-01 -6.753406673669815063e-02 1.468779593706130981e-01 1.708379834890365601e-01 -8.509392142295837402e-01 1.945751532912254333e-02 -1.319442540407180786e-01 1.699028313159942627e-01
-4.670985043048858643e-01 4.130674526095390320e-02 -3.562742173671722412e-01 -1.451651901006698608e-01 -4.849425256252288818e-01 5.803413987159729004e-01 1.719543784856796265e-01 -1.748564094305038452e-01
-4.729891121387481689e-01 -5.038174241781234741e-02 3.771400079131126404e-02 -2.942858338356018066e-01 -7.502125501632690430e-01 3.364138007164001465e-01 4.693822935223579407e-02 8.671840280294418335e-02
2.218346744775772095e-01 -2.419565618038177490e-01 5.286771059036254883e-01 -4.883626010268926620e-03 -3.330550491809844971e-01 5.709918737411499023e-01 2.561970353126525879e-01 -3.318565785884857178e-01
-1.711365133523941040e-01 -8.070520311594009399e-02 2.148910909891128540e-01 2.159194499254226685e-01 -8.388667106628417969e-01 -2.582413554191589355e-01 -2.269560098648071289e-01 -2.224964350461959839e-01
-1.563219428062438965e-01 -4.401524066925048828e-01 -3.598479330539703369e-01 3.662852346897125244e-01 -5.035811290144920349e-02 6.524275057017803192e-03 2.867022762075066566e-03 -7.180439233779907227e-01
-1.123579367995262146e-01 -5.711917877197265625e-01 1.332262605428695679e-01 -1.694480478763580322e-01 -2.253458797931671143e-01 1.354038864374160767e-01 3.872454464435577393e-01 -6.289514303207397461e-01
-1.865663081407546997e-01 -7.170176506042480469e-01 -9.389738738536834717e-02 -2.583270333707332611e-02 -2.449408471584320068e-01 3.872776031494140625e-01 4.674563407897949219e-01 -1.144520044326782227e-01
-1.495020240545272827e-01 -5.710252523422241211e-01 1.981986612081527710e-01 -2.564203692600131035e-03 -4.582904577255249023e-01 4.253148436546325684e-01 4.626787900924682617e-01 8.541369438171386719e-02
6.978923082351684570e-02 8.508948236703872681e-02 3.595039546489715576e-01 5.173268318176269531e-01 -3.669650554656982422e-01 3.004661500453948975e-01 3.662149980664253235e-02 -6.039326786994934082e-01
-5.072128176689147949e-01 -5.175036564469337463e-02 -3.146223425865173340e-01 -2.275166101753711700e-02 -7.124634981155395508e-01 -6.620597839355468750e-02 -2.064909338951110840e-01 -2.931316196918487549e-01
-2.029772400856018066e-01 7.517348509281873703e-03 1.826581656932830811e-01 1.959931999444961548e-01 -3.946167826652526855e-01 3.151775524020195007e-02 3.274937868118286133e-01 -7.893024682998657227e-01
-5.530733615159988403e-02 -3.395458161830902100e-01 4.590418040752410889e-01 7.678344100713729858e-02 -5.709595680236816406e-01 1.449715495109558105e-01 -5.433735847473144531e-01 1.508912593126296997e-01
-4.157485365867614746e-01 -4.810962080955505371e-01 1.657881140708923340e-01 -1.405149847269058228e-01 -4.398432374000549316e-01 3.553370535373687744e-01 4.608146250247955322e-01 1.280336230993270874e-01
-5.075919628143310547e-01 7.074670866131782532e-04 -1.820982992649078369e-01 2.045648992061614990e-01 -7.207241654396057129e-01 -1.756118796765804291e-02 -2.015496790409088135e-01 -3.270617425441741943e-01
4.759644865989685059e-01 -1.506532579660415649e-01 2.131093591451644897e-01 -4.224078729748725891e-02 -6.321470141410827637e-01 3.246721327304840088e-01 -7.203979045152664185e-02 -4.397157728672027588e-01
3.253315389156341553e-01 -1.121925637125968933e-01 1.986366659402847290e-01 2.240890264511108398e-01 -5.515955090522766113e-01 2.401638180017471313e-01 1.144398823380470276e-01 -6.456524729728698730e-01
4.151506349444389343e-02 -3.067567646503448486e-01 3.497559428215026855e-01 -1.299671381711959839e-01 -3.850329816341400146e-01 1.031049638986587524e-01 -6.760304570198059082e-01 -3.860800266265869141e-01
2.955915331840515137e-01 -1.524716168642044067e-01 -3.089118981733918190e-03 1.168140210211277008e-02 -4.227775335311889648e-01 5.670675635337829590e-01 3.122518658638000488e-01 -5.398373603820800781e-01
-3.355103731155395508e-01 -7.900983691215515137e-01 2.179432213306427002e-01 -2.922062277793884277e-01 -2.339581847190856934e-01 2.546975612640380859e-01 1.481296773999929428e-02 1.023087725043296814e-01
2.055145800113677979e-01 -6.176659464836120605e-01 -6.332100834697484970e-03 -9.433580189943313599e-02 -9.269585460424423218e-02 2.401319295167922974e-01 -5.442304611206054688e-01 -4.526261389255523682e-01
8.676807582378387451e-02 -5.885282754898071289e-01 -1.362711936235427856e-01 -5.947463586926460266e-02 -6.466095447540283203e-01 2.113990038633346558e-01 3.945021629333496094e-01 -7.465486228466033936e-02
4.357849359512329102e-01 -1.173136830329895020e-01 1.482556164264678955e-01 1.786275970516726375e-04 -7.183181047439575195e-01 3.281482458114624023e-01 5.635356158018112183e-02 -3.840721845626831055e-01
6.792529672384262085e-02 -3.643760085105895996e-01 -1.582054942846298218e-01 5.078548789024353027e-01 4.528611898422241211e-02 3.952253460884094238e-01 -2.030223608016967773e-01 -6.166025996208190918e-01
-5.637642145156860352e-01 -3.998637944459915161e-02 2.749056816101074219e-01 -4.160452783107757568e-01 -4.817005097866058350e-01 3.060931563377380371e-01 -3.028678894042968750e-01 -1.201949119567871094e-01
-2.235240638256072998e-01 -5.002364516258239746e-01 1.305209845304489136e-01 -1.381309330463409424e-01 -1.106758639216423035e-01 3.780382573604583740e-01 5.100717544555664062e-01 -4.983465671539306641e-01
-5.990951061248779297e-01 9.180420637130737305e-02 -2.051102668046951294e-01 -7.097249478101730347e-02 -6.726853251457214355e-01 3.539096117019653320e-01 6.835027784109115601e-02 -5.586108565330505371e-02
-3.208287954330444336e-01 -3.738578557968139648e-01 3.914365172386169434e-01 -4.599790275096893311e-02 -3.170904517173767090e-01 5.804715156555175781e-01 3.978800773620605469e-01 7.847689092159271240e-02
-3.156175315380096436e-01 -1.829813569784164429e-01 -4.238090813159942627e-01 3.297579288482666016e-01 -6.311639547348022461e-01 7.379499822854995728e-02 -3.926934897899627686e-01 -1.432736217975616455e-01
1.408999711275100708e-01 -2.973998486995697021e-01 6.386433243751525879e-01 -1.236432045698165894e-01 -9.241795539855957031e-02 5.857555866241455078e-01 -2.685005962848663330e-01 -2.116703391075134277e-01
-4.657423589378595352e-03 -6.977334618568420410e-01 -1.939498037099838257e-01 -1.241846159100532532e-01 -5.495449900627136230e-01 1.200073584914207458e-01 3.581009209156036377e-01 -1.243787854909896851e-01
8.162377029657363892e-02 -3.857871145009994507e-02 3.417198359966278076e-01 -9.081000089645385742e-02 -5.844838023185729980e-01 3.693495392799377441e-01 4.548325836658477783e-01 -4.265174567699432373e-01
-2.480702549219131470e-01 -6.951686739921569824e-01 4.351691901683807373e-01 1.175468042492866516e-01 9.620863944292068481e-03 5.439474433660507202e-02 2.510732114315032959e-01 -4.311879575252532959e-01
-1.320547908544540405e-01 -6.874091625213623047e-01 5.882181227207183838e-02 -7.216966897249221802e-02 -3.309021294116973877e-01 8.290285617113113403e-02 4.314754009246826172e-01 -4.458941817283630371e-01
-3.107223510742187500e-01 -4.037736058235168457e-01 7.055244445800781250e-01 1.708765029907226562e-01 -1.292963474988937378e-01 3.528313636779785156e-01 2.262813895940780640e-01 -1.450672745704650879e-01
5.435246229171752930e-02 3.842331096529960632e-02 2.367059439420700073e-01 1.790194213390350342e-01 -7.005954384803771973e-01 3.331212559714913368e-03 -5.178422331809997559e-01 -3.853391706943511963e-01
4.406433179974555969e-02 -8.271613717079162598e-01 2.594541907310485840e-01 -2.732253670692443848e-01 -3.216994702816009521e-01 1.747056990861892700e-01 9.079326689243316650e-02 -1.721565276384353638e-01
-4.154695570468902588e-02 -5.462474822998046875e-01 7.203349471092224121e-01 8.744238875806331635e-03 -1.013765782117843628e-01 3.610253930091857910e-01 -1.351772695779800415e-01 -1.484563052654266357e-01
-4.923578202724456787e-01 1.295638531446456909e-01 -7.613810151815414429e-02 2.164389640092849731e-01 -2.457766532897949219e-01 6.594541072845458984e-01 -3.264615833759307861e-01 -2.937539219856262207e-01
-1.000405550003051758e-01 -2.762694656848907471e-01 -1.148764565587043762e-01 6.598064303398132324e-01 -1.950550377368927002e-01 3.615407049655914307e-01 -4.624030292034149170e-01 -2.873173952102661133e-01
-3.994667828083038330e-01 -5.560218095779418945e-01 1.017030179500579834e-01 1.735654771327972412e-01 -8.865126408636569977e-03 -1.647567451000213623e-01 -4.795188605785369873e-01 -4.833587408065795898e-01
-3.133125603199005127e-01 -3.502859175205230713e-01 3.762998580932617188e-01 -3.890902735292911530e-03 -3.935912549495697021e-01 5.525603890419006348e-01 3.858833312988281250e-01 1.684495508670806885e-01
-3.603509664535522461e-01 9.754084050655364990e-02 -7.530464231967926025e-02 3.921383619308471680e-02 -8.780019283294677734e-01 -6.648181471973657608e-03 -1.523036807775497437e-01 -2.435089498758316040e-01
-1.878934502601623535e-01 -7.482726573944091797e-01 -1.905003637075424194e-01 -1.452192664146423340e-01 -3.014161884784698486e-01 3.845521211624145508e-01 3.278578519821166992e-01 -3.438309580087661743e-02
-1.308957040309906006e-01 -7.729983925819396973e-01 1.563502997159957886e-01 -3.846175670623779297e-01 -2.846489250659942627e-01 -1.219266746193170547e-02 2.364774420857429504e-02 -3.622579574584960938e-01
-7.512578368186950684e-01 -6.187346577644348145e-02 -2.332079261541366577e-01 1.442750692367553711e-01 -4.487124681472778320e-01 1.963768601417541504e-01 -3.263333141803741455e-01 -1.009057536721229553e-01
-8.686728775501251221e-02 -5.663188695907592773e-01 3.344788774847984314e-02 -1.824327409267425537e-01 -2.268103510141372681e-01 1.544258594512939453e-01 3.429027199745178223e-01 -6.666813492774963379e-01
-1.278677769005298615e-02 -4.516280591487884521e-01 -2.637912631034851074e-01 5.613072514533996582e-01 -3.449078500270843506e-01 -1.562169343233108521e-01 4.761933162808418274e-02 -5.153486728668212891e-01
3.728278577327728271e-01 -2.894514203071594238e-01 1.754250377416610718e-01 2.477802187204360962e-01 -3.595572412014007568e-01 3.459811210632324219e-01 1.541105657815933228e-01 -6.421167254447937012e-01
-6.794192790985107422e-01 -3.354719877243041992e-01 -1.371931284666061401e-01 6.932896561920642853e-03 -1.513985097408294678e-01 4.608453512191772461e-01 -3.485491573810577393e-01 2.240343391895294189e-01
-3.830588757991790771e-01 -1.454162746667861938e-01 -2.334072021767497063e-03 2.967256903648376465e-01 -7.918587923049926758e-01 2.314472943544387817e-02 -3.282802999019622803e-01 9.340465813875198364e-02
-3.916943669319152832e-01 -1.671143919229507446e-01 5.699461326003074646e-02 2.639501094818115234e-01 -3.438734114170074463e-01 4.959482848644256592e-01 -5.994647145271301270e-01 1.488581597805023193e-01
4.399826377630233765e-02 1.762559413909912109e-01 1.263749897480010986e-01 5.468944907188415527e-01 -6.136636734008789062e-01 1.837090849876403809e-01 5.023277178406715393e-02 -4.889564812183380127e-01
-7.825347781181335449e-02 7.292236387729644775e-02 -2.458271682262420654e-01 3.354571526870131493e-03 -4.901915192604064941e-01 6.879135370254516602e-01 -1.946840286254882812e-01 -4.203591644763946533e-01
-4.409542083740234375e-01 1.333931535482406616e-01 -9.102329611778259277e-03 1.274203062057495117e-01 -8.525499701499938965e-01 4.455916583538055420e-02 -1.063489988446235657e-01 -1.769459843635559082e-01
-1.708389967679977417e-01 -5.157632231712341309e-01 -1.563622504472732544e-01 4.202629625797271729e-01 -9.111703187227249146e-02 -1.370477676391601562e-01 1.214606780558824539e-02 -6.902900338172912598e-01
-5.372176766395568848e-01 -1.887681335210800171e-01 -2.142879553139209747e-02 -4.377714172005653381e-02 -4.011776149272918701e-01 -2.744147181510925293e-01 -3.380630016326904297e-01 -5.682029724121093750e-01
-2.998335063457489014e-01 -1.452549695968627930e-01 1.887391209602355957e-01 2.182806134223937988e-01 -7.246235013008117676e-01 -1.904616802930831909e-01 -4.547894299030303955e-01 -1.937620937824249268e-01
-3.733545541763305664e-02 -9.533824026584625244e-02 2.849501967430114746e-01 -2.343731001019477844e-03 -3.412526845932006836e-01 1.373775601387023926e-01 3.085543215274810791e-01 -8.232756257057189941e-01
-6.610640883445739746e-01 9.923027455806732178e-02 -4.918545112013816833e-02 2.746519446372985840e-01 -2.571719884872436523e-01 1.058352142572402954e-01 -3.346157073974609375e-01 -5.347790122032165527e-01
-4.965565800666809082e-01 2.287363559007644653e-01 2.340344041585922241e-01 1.025172024965286255e-01 -2.053021937608718872e-01 5.923039913177490234e-01 -2.040440440177917480e-01 -4.485780596733093262e-01
-4.845957756042480469e-01 1.984798312187194824e-01 -4.633603245019912720e-02 1.280061006546020508e-01 -2.980241179466247559e-01 6.578130125999450684e-01 -1.805566102266311646e-01 -3.912840187549591064e-01
1.784361004829406738e-01 -2.222431749105453491e-01 5.722285807132720947e-02 9.504476189613342285e-02 -2.067173123359680176e-01 6.033065915107727051e-01 4.045758843421936035e-01 -5.797137022018432617e-01
2.070042677223682404e-02 -1.971481889486312866e-01 6.363590359687805176e-01 -7.202846556901931763e-02 -3.149208724498748779e-01 5.272642970085144043e-01 1.601275429129600525e-02 -4.160814881324768066e-01
-3.530130386352539062e-01 -9.986344724893569946e-02 -2.920242249965667725e-01 6.239685788750648499e-02 -7.853274941444396973e-01 2.341546118259429932e-01 -3.164386749267578125e-01 6.735350191593170166e-02
-3.163439929485321045e-01 -6.506423950195312500e-01 1.817514896392822266e-01 4.002955276519060135e-03 -2.493189871311187744e-01 4.601652026176452637e-01 3.884145021438598633e-01 1.369798630475997925e-01
-6.346678733825683594e-01 -3.293120861053466797e-01 3.344534337520599365e-01 -4.077977687120437622e-02 -2.172626852989196777e-01 -1.709263175725936890e-01 -4.359503984451293945e-01 -3.297824859619140625e-01
-4.383913576602935791e-01 5.295489355921745300e-02 1.443228870630264282e-01 2.036783471703529358e-02 -7.363780140876770020e-01 -1.142796948552131653e-01 -3.440609574317932129e-01 -3.317744731903076172e-01
-4.203991293907165527e-01 -4.942482411861419678e-01 5.781916975975036621e-01 2.184778004884719849e-01 -1.365837007761001587e-01 3.154977858066558838e-01 2.797843813896179199e-01 -2.172027714550495148e-02
-7.995737344026565552e-02 -1.317014843225479126e-01 -5.219938233494758606e-02 -1.520860046148300171e-01 -5.432989597320556641e-01 7.990944385528564453e-01 -8.791542053222656250e-02 9.461339563131332397e-02
2.475340478122234344e-02 -4.928535223007202148e-01 -3.284184932708740234e-01 4.003231525421142578e-01 -2.650737166404724121e-01 -2.920226752758026123e-02 1.288850456476211548e-01 -6.329590678215026855e-01
-4.509047269821166992e-01 -4.101022481918334961e-01 -2.453705519437789917e-01 -1.438992749899625778e-02 -2.069293260574340820e-01 5.688765645027160645e-01 -4.204604327678680420e-01 1.576707661151885986e-01
-2.081475108861923218e-01 -6.676769852638244629e-01 -5.150012671947479248e-02 -2.893113791942596436e-01 -3.949314355850219727e-01 1.210843920707702637e-01 3.668503463268280029e-01 -3.454234302043914795e-01
-3.894617035984992981e-02 -6.532896161079406738e-01 -8.841995894908905029e-02 -1.674787551164627075e-01 -3.106242716312408447e-01 1.825002133846282959e-01 3.401048481464385986e-01 -5.388540029525756836e-01
-5.119710564613342285e-01 -3.496180474758148193e-01 -2.664987444877624512e-01 3.729457408189773560e-02 -4.270789027214050293e-01 4.756667017936706543e-01 -9.165882319211959839e-02 3.552234768867492676e-01
-2.532954216003417969e-01 -5.668433904647827148e-01 5.123860836029052734e-01 4.622297286987304688e-01 1.284959763288497925e-01 1.443562358617782593e-01 -1.060169115662574768e-01 -2.995739281177520752e-01
-3.330967724323272705e-01 -5.707833170890808105e-01 1.066187247633934021e-01 1.473319977521896362e-01 1.851958408951759338e-02 -1.711617261171340942e-01 -4.714396297931671143e-01 -5.275263786315917969e-01
-6.650315970182418823e-02 -4.486650526523590088e-01 -3.967112861573696136e-03 -6.879070401191711426e-02 -4.069272875785827637e-01 -2.642405331134796143e-01 -3.564004898071289062e-01 -6.535249948501586914e-01
-3.419080376625061035e-02 1.227912828326225281e-01 3.097799420356750488e-01 9.665895998477935791e-02 -6.318114399909973145e-01 -9.668660350143909454e-03 1.618332266807556152e-01 -6.730359196662902832e-01
-1.386423259973526001e-01 2.352254986763000488e-01 3.437031805515289307e-02 2.917848229408264160e-01 -7.999979853630065918e-01 2.129227072000503540e-01 -2.869646064937114716e-02 -3.911153972148895264e-01
2.505649030208587646e-01 -4.045151472091674805e-01 2.968729436397552490e-01 -2.132193595170974731e-01 -2.170774340629577637e-01 2.997966408729553223e-01 -4.290064573287963867e-01 -5.647491216659545898e-01
-6.529481709003448486e-02 -6.591748595237731934e-01 2.962561845779418945e-01 1.842182315886020660e-02 -3.095356225967407227e-01 5.491679906845092773e-01 2.216835767030715942e-01 1.630235463380813599e-01
-2.411234080791473389e-01 -7.197287678718566895e-01 -2.011802345514297485e-01 -5.445441231131553650e-02 -2.554483711719512939e-01 3.730497360229492188e-01 4.156195223331451416e-01 -5.702410638332366943e-02
-2.918717563152313232e-01 -4.026507735252380371e-01 4.977823495864868164e-01 2.069013863801956177e-01 -2.677348554134368896e-01 2.750916481018066406e-01 5.210500359535217285e-01 -2.079355567693710327e-01
-3.686216473579406738e-01 -6.879353523254394531e-01 2.325123101472854614e-01 -2.515597939491271973e-01 -4.295770823955535889e-01 1.471910476684570312e-01 2.312340587377548218e-01 1.176765859127044678e-01
3.112990558147430420e-01 4.359939694404602051e-02 2.230910211801528931e-01 2.946228384971618652e-01 -6.333635449409484863e-01 3.118800520896911621e-01 -1.421037167310714722e-01 -4.959914386272430420e-01
-1.639213860034942627e-01 1.171104907989501953e-01 -2.151022106409072876e-01 5.053062438964843750e-01 -6.457728147506713867e-01 4.869427084922790527e-01 3.650714829564094543e-02 -4.840565100312232971e-02
-5.393494963645935059e-01 -6.117720603942871094e-01 2.970908880233764648e-01 -4.865435510873794556e-02 -3.128266036510467529e-01 1.999429911375045776e-01 2.687170803546905518e-01 1.848252862691879272e-01
-1.331804245710372925e-01 -7.916285395622253418e-01 -1.335160732269287109e-01 -1.601993739604949951e-01 -2.101140618324279785e-01 1.833146661520004272e-01 2.860241830348968506e-01 -3.905569612979888916e-01
-1.253770142793655396e-01 -5.127078294754028320e-01 6.604818105697631836e-01 4.158169627189636230e-01 6.834453670307993889e-04 2.547816634178161621e-01 -9.630762785673141479e-02 -1.951463520526885986e-01
-2.626528143882751465e-01 -5.142298340797424316e-01 -2.627075612545013428e-01 -7.457330077886581421e-02 -1.983415484428405762e-01 -1.823378726840019226e-02 -6.301069259643554688e-01 -3.940789103507995605e-01
1.785473525524139404e-01 -2.479309141635894775e-01 1.978330016136169434e-01 3.790316581726074219e-01 -1.397378742694854736e-01 4.219778478145599365e-01 2.603990137577056885e-01 -6.770886778831481934e-01
-9.245377033948898315e-02 -7.206060290336608887e-01 4.745944589376449585e-02 -7.924361526966094971e-02 -3.127242624759674072e-01 2.997753582894802094e-02 3.916261494159698486e-01 -4.599794149398803711e-01
-6.694190502166748047e-01 -1.364091485738754272e-01 2.256364561617374420e-02 3.578712642192840576e-01 -5.540480613708496094e-01 -8.492673933506011963e-02 -3.008220791816711426e-01 3.712794743478298187e-03
2.674725651741027832e-01 -3.772929906845092773e-01 3.810540437698364258e-01 -2.686245143413543701e-01 -2.415885180234909058e-01 3.752716779708862305e-01 -3.930815756320953369e-01 -4.637240767478942871e-01
-8.639680594205856323e-02 -7.445897907018661499e-02 1.652195900678634644e-01 2.776920199394226074e-01 -4.258114099502563477e-01 9.980522841215133667e-02 4.271790981292724609e-01 -7.133181095123291016e-01
8.500608801841735840e-02 -3.761954009532928467e-01 4.294493496417999268e-01 -2.570372819900512695e-01 -2.951369583606719971e-01 1.389867514371871948e-01 -5.550964474678039551e-01 -4.315100312232971191e-01
6.601153314113616943e-02 1.483051180839538574e-01 1.510734409093856812e-01 2.864850461483001709e-01 -7.342641949653625488e-01 1.512439399957656860e-01 1.209906563162803650e-01 -5.404571890830993652e-01
-1.635203808546066284e-01 -6.075136065483093262e-01 9.900900721549987793e-02 -1.162810400128364563e-01 -2.060933858156204224e-01 1.199590265750885010e-01 3.860602378845214844e-01 -6.123372316360473633e-01
-3.241402506828308105e-01 -5.814960002899169922e-01 5.595260858535766602e-01 3.058090507984161377e-01 -4.970373585820198059e-02 -6.990540027618408203e-02 8.082905411720275879e-02 -3.692104220390319824e-01
-4.560683369636535645e-01 -4.411815702915191650e-01 3.230383694171905518e-01 1.338845938444137573e-01 4.744986072182655334e-03 1.817774623632431030e-01 4.967766702175140381e-01 -4.418472945690155029e-01
-2.496477514505386353e-01 -5.214234590530395508e-01 -1.178030520677566528e-01 7.431509345769882202e-02 8.041259646415710449e-02 5.274558067321777344e-01 -6.014294624328613281e-01 1.702033478068187833e-05
-1.002295538783073425e-01 -6.030426546931266785e-02 -5.141860246658325195e-02 1.654017120599746704e-01 -9.664437770843505859e-01 -1.156448870897293091e-01 -9.447178244590759277e-02 -1.889244536869227886e-03
-5.031545162200927734e-01 -1.473124027252197266e-01 5.042556524276733398e-01 4.818189740180969238e-01 -3.728731572628021240e-01 -1.324191987514495850e-01 -2.710442245006561279e-01 -9.315150976181030273e-02
-7.125867605209350586e-01 2.942917682230472565e-02 -1.615859195590019226e-02 3.739598989486694336e-01 -3.319815695285797119e-01 1.643915325403213501e-01 -4.288528859615325928e-01 -1.734807789325714111e-01
6.762982904911041260e-02 -1.188473179936408997e-01 2.614136636257171631e-01 2.628903090953826904e-01 -6.033152341842651367e-01 -2.094767428934574127e-02 -6.117433309555053711e-01 -3.243376910686492920e-01
7.106351107358932495e-02 1.477119475603103638e-01 1.304741352796554565e-01 4.993031322956085205e-01 -5.632933378219604492e-01 2.064943164587020874e-01 2.311696484684944153e-02 -5.884983539581298828e-01
-3.334633633494377136e-02 -6.244743466377258301e-01 -3.867833614349365234e-01 4.905692934989929199e-01 -6.959618628025054932e-02 1.620310992002487183e-01 -6.443906109780073166e-03 -4.330369830131530762e-01
5.713639035820960999e-02 -3.567284345626831055e-01 6.237617731094360352e-01 -4.657428711652755737e-02 -1.180109754204750061e-01 4.392904639244079590e-01 -4.741791188716888428e-01 -2.156014889478683472e-01
-4.232011139392852783e-01 -1.831661164760589600e-01 -4.498184472322463989e-02 -3.712700009346008301e-01 -3.774195909500122070e-02 4.725060760974884033e-01 -5.088178515434265137e-01 -4.048508405685424805e-01
-1.817811727523803711e-01 -8.703789860010147095e-02 9.699207544326782227e-02 7.425012588500976562e-01 -1.282032281160354614e-01 5.356217622756958008e-01 4.504076018929481506e-02 -3.054653704166412354e-01
1.992634087800979614e-01 -5.360512137413024902e-01 2.745254039764404297e-01 -1.291642487049102783e-01 -4.744364321231842041e-01 5.065641999244689941e-01 2.938445508480072021e-01 -1.133747771382331848e-01
-2.309727519750595093e-01 -2.694953419268131256e-02 -7.433459907770156860e-02 -6.390285491943359375e-02 -8.582921624183654785e-01 -5.907347798347473145e-02 -3.098391890525817871e-01 -3.164819180965423584e-01
-1.217310279607772827e-01 -3.189627528190612793e-01 -7.248516380786895752e-02 -2.066495269536972046e-02 -6.676033139228820801e-01 4.788275361061096191e-01 -3.546073734760284424e-01 2.775727212429046631e-01
3.934786841273307800e-02 -5.498978495597839355e-01 2.813332676887512207e-01 -3.588758409023284912e-02 -4.084001183509826660e-01 5.931557416915893555e-01 3.004199266433715820e-01 8.216656744480133057e-02
-3.187076747417449951e-01 -1.993106305599212646e-02 5.950649976730346680e-01 3.948627412319183350e-01 -5.972587466239929199e-01 4.943239688873291016e-02 -9.400219470262527466e-02 1.414608806371688843e-01
-4.157520830631256104e-01 -2.629929035902023315e-02 -2.527251541614532471e-01 2.244144380092620850e-01 -1.345257014036178589e-01 6.763460040092468262e-01 -3.953154981136322021e-01 -2.835685014724731445e-01
-5.602226033806800842e-02 -7.418100833892822266e-01 -3.380203843116760254e-01 3.728875219821929932e-01 5.210241675376892090e-02 3.510599732398986816e-01 -9.226948022842407227e-02 -2.424975186586380005e-01
-2.971363365650177002e-01 -1.605583727359771729e-01 1.319509297609329224e-01 1.901123672723770142e-01 -8.866616487503051758e-01 7.161292433738708496e-02 -1.167404577136039734e-01 1.656857281923294067e-01
7.023470848798751831e-02 -5.739688277244567871e-01 -2.000263482332229614e-01 -3.911592066287994385e-02 -5.056679248809814453e-01 3.365655541419982910e-01 4.724312722682952881e-01 -1.786579340696334839e-01
-1.596683263778686523e-01 -6.859965920448303223e-01 -3.239788487553596497e-02 -1.337118297815322876e-01 -3.424485325813293457e-01 1.200575530529022217e-01 4.087729752063751221e-01 -4.315158724784851074e-01
-4.443989396095275879e-01 2.615452408790588379e-01 2.712714672088623047e-01 1.895590424537658691e-01 -4.273744523525238037e-01 2.173482775688171387e-01 -2.466216832399368286e-01 -5.778162479400634766e-01
-1.709521263837814331e-01 -1.597892791032791138e-01 4.483445882797241211e-01 1.072766929864883423e-01 -3.121105730533599854e-01 3.741818666458129883e-02 -6.327329277992248535e-01 -4.832779765129089355e-01
-3.299767076969146729e-01 -5.120463967323303223e-01 3.668895959854125977e-01 5.136039853096008301e-01 2.476315647363662720e-01 3.190865516662597656e-01 6.552808731794357300e-02 -2.511880397796630859e-01
2.813825616613030434e-03 -6.163572072982788086e-01 -3.003198504447937012e-01 4.890292584896087646e-01 9.093989431858062744e-02 3.763959407806396484e-01 -2.072972618043422699e-02 -3.746737837791442871e-01
6.762711703777313232e-02 -4.542559981346130371e-01 1.051285676658153534e-02 4.964939057826995850e-01 1.070219203829765320e-01 4.266398251056671143e-01 -2.509105019271373749e-02 -5.902174115180969238e-01
-2.621024847030639648e-01 1.614364981651306152e-01 -3.477065265178680420e-02 5.629312992095947266e-01 -3.468382954597473145e-01 4.281136095523834229e-01 -1.499493122100830078e-01 -5.109570026397705078e-01
-6.714913249015808105e-02 -1.807048916816711426e-01 1.108073815703392029e-01 -8.888215571641921997e-02 -8.471097946166992188e-01 -1.765218973159790039e-01 -4.003540575504302979e-01 -1.833576560020446777e-01
-8.157359808683395386e-02 -6.133312582969665527e-01 -3.532534837722778320e-01 3.677769303321838379e-01 -1.201374530792236328e-01 -9.508966654539108276e-02 -3.306229785084724426e-02 -5.766754150390625000e-01
2.052348405122756958e-01 -6.077743768692016602e-01 2.502890527248382568e-01 3.377694785594940186e-01 -1.289326548576354980e-01 4.471430778503417969e-01 -4.418088197708129883e-01 6.023194291628897190e-04
-1.032377108931541443e-01 -5.886899232864379883e-01 -3.241932690143585205e-01 -9.649881720542907715e-02 -4.571995139122009277e-01 1.758374869823455811e-01 4.259380698204040527e-01 -3.271072506904602051e-01
-3.691279292106628418e-01 -6.290616840124130249e-02 -5.444284677505493164e-01 4.143877327442169189e-02 -3.942730426788330078e-01 5.577719807624816895e-01 2.449162453413009644e-01 -1.874118149280548096e-01
-4.209322631359100342e-01 -5.233102440834045410e-01 4.083137810230255127e-01 3.100393153727054596e-02 -3.491638302803039551e-01 3.518759310245513916e-01 2.558744549751281738e-01 2.647211551666259766e-01
-3.831731677055358887e-01 -1.698793619871139526e-01 -5.917676724493503571e-03 6.314203888177871704e-02 -6.288452744483947754e-01 -1.642138063907623291e-01 -4.510901272296905518e-01 -4.409111738204956055e-01
3.433338403701782227e-01 -2.635532915592193604e-01 3.962722718715667725e-01 -1.346315890550613403e-01 -1.972020268440246582e-01 5.690862536430358887e-01 -3.250099122524261475e-01 -4.112483561038970947e-01
1.058211084455251694e-02 -3.925265371799468994e-01 -1.326737254858016968e-01 3.030267059803009033e-01 -3.103089034557342529e-01 -1.545570045709609985e-01 6.846818327903747559e-02 -7.819949984550476074e-01
-3.635259568691253662e-01 -9.575775265693664551e-02 -6.572951376438140869e-02 2.029239982366561890e-01 -7.352983355522155762e-01 2.593823969364166260e-01 -4.359942078590393066e-01 -1.230740398168563843e-01
-7.149359583854675293e-01 -3.157000541687011719e-01 -2.292097732424736023e-02 8.410841971635818481e-02 -1.965137869119644165e-01 -8.644334226846694946e-02 -5.637541413307189941e-01 -1.330095231533050537e-01
-3.226616084575653076e-01 1.446671634912490845e-01 2.618112564086914062e-01 2.893386594951152802e-02 -4.127270579338073730e-01 7.702002674341201782e-02 1.795486658811569214e-01 -7.726998329162597656e-01
2.212276309728622437e-01 -6.818455457687377930e-01 -5.517501756548881531e-02 -4.445069283246994019e-02 -4.933217763900756836e-01 2.912168800830841064e-01 3.529063463211059570e-01 -1.685481220483779907e-01
-3.727193176746368408e-01 3.497193455696105957e-01 1.877852231264114380e-01 2.680047154426574707e-01 -5.053421258926391602e-01 4.067101180553436279e-01 2.295883595943450928e-01 -3.977339267730712891e-01
-1.367887407541275024e-01 3.048993088304996490e-02 -3.601365163922309875e-02 6.129288673400878906e-01 -1.594715714454650879e-01 6.919367313385009766e-01 -2.002518475055694580e-01 -2.430472075939178467e-01
-2.697188556194305420e-01 -5.784566402435302734e-01 1.000536605715751648e-01 3.300995528697967529e-01 -4.918842762708663940e-02 -1.408867686986923218e-01 -5.504602789878845215e-01 -3.852117955684661865e-01
-6.839448809623718262e-01 -2.900531888008117676e-02 7.736916840076446533e-02 5.789240077137947083e-02 -3.825675249099731445e-01 -3.538601845502853394e-02 -4.659720361232757568e-01 -3.966112136840820312e-01
4.659157618880271912e-02 -4.638168811798095703e-01 -3.279788196086883545e-01 2.588642537593841553e-01 -3.969846665859222412e-01 -1.580647677183151245e-01 -3.108933568000793457e-02 -6.515938639640808105e-01
-1.685995906591415405e-01 -2.186302840709686279e-01 -2.929441630840301514e-01 -4.348514229059219360e-02 -6.971036195755004883e-01 5.035456418991088867e-01 -2.455004900693893433e-01 1.904872655868530273e-01
-2.116343230009078979e-01 -6.588898897171020508e-01 1.328451782464981079e-01 -1.885615885257720947e-01 -1.035438999533653259e-01 4.568468779325485229e-03 1.924888789653778076e-01 -6.481338143348693848e-01
-2.384732663631439209e-01 -6.840436458587646484e-01 4.679791629314422607e-01 2.043381184339523315e-01 6.081146001815795898e-02 3.168418109416961670e-01 -3.279715180397033691e-01 5.295472964644432068e-02
-5.763241648674011230e-01 -1.456033587455749512e-01 -2.743293941020965576e-01 -1.121096685528755188e-01 -5.408099889755249023e-01 4.778341352939605713e-01 -1.068709343671798706e-01 1.631028950214385986e-01
-1.918128877878189087e-01 -5.025385022163391113e-01 2.861434519290924072e-01 -2.408821322023868561e-02 -2.801096737384796143e-01 5.820497274398803711e-01 4.592742025852203369e-01 5.319340154528617859e-03
-6.032334566116333008e-01 -4.043756425380706787e-01 4.230318963527679443e-01 7.264937460422515869e-02 -2.174902558326721191e-01 2.787091434001922607e-01 4.008409380912780762e-01 5.197620764374732971e-02
1.489813476800918579e-01 -3.291855752468109131e-01 1.199606899172067642e-02 5.737389922142028809e-01 -2.509888112545013428e-01 4.886928498744964600e-01 -4.847663640975952148e-01 -5.750231444835662842e-02
-1.606268435716629028e-01 -2.485672831535339355e-01 5.473740026354789734e-02 6.945368647575378418e-01 1.068745180964469910e-01 2.696216702461242676e-01 -4.092067182064056396e-01 -4.188885986804962158e-01
-3.818094134330749512e-01 -2.120385020971298218e-01 -4.393883049488067627e-01 3.157241642475128174e-01 -5.441747903823852539e-01 1.457334160804748535e-01 -4.450076818466186523e-01 -3.348607942461967468e-02
3.077941834926605225e-01 -5.531933531165122986e-02 2.393776327371597290e-01 -1.669544912874698639e-02 -6.303220391273498535e-01 3.216769695281982422e-01 1.792201697826385498e-01 -5.583192110061645508e-01
-4.075344204902648926e-01 -4.565859138965606689e-01 2.644666135311126709e-01 3.782550692558288574e-01 -1.871316432952880859e-01 -2.991805672645568848e-01 -3.636149764060974121e-01 -3.945660293102264404e-01
3.653896152973175049e-01 -4.817977547645568848e-01 2.226094007492065430e-01 -1.374739259481430054e-01 -2.193096131086349487e-01 3.470606505870819092e-01 -1.539529263973236084e-01 -6.112757325172424316e-01
2.971236109733581543e-01 -4.056445956230163574e-01 2.931550145149230957e-01 -2.116235531866550446e-02 -3.042280673980712891e-01 3.262392878532409668e-01 -5.084070563316345215e-01 -4.509078562259674072e-01
2.721145376563072205e-02 -1.249591708183288574e-01 1.111488267779350281e-01 3.814652562141418457e-01 -2.689620852470397949e-01 3.106071650981903076e-01 3.693042993545532227e-01 -7.215065956115722656e-01
-1.392457038164138794e-01 -1.111316159367561340e-01 -1.629080027341842651e-01 2.099066525697708130e-01 -7.263127565383911133e-01 -3.884600475430488586e-02 -5.705346465110778809e-01 -2.076327055692672729e-01
-2.432711124420166016e-01 -1.217598281800746918e-02 -1.899185478687286377e-01 7.643263936042785645e-01 -2.318320423364639282e-01 3.981732726097106934e-01 -1.097508072853088379e-01 -3.099576532840728760e-01
-2.612950503826141357e-01 -4.249516129493713379e-01 5.156235694885253906e-01 1.774549633264541626e-01 -1.774688661098480225e-01 3.535876870155334473e-01 4.963729381561279297e-01 -2.255605608224868774e-01
-2.225343137979507446e-01 -1.847185045480728149e-01 -1.203096210956573486e-01 -7.253385335206985474e-02 1.056590233929455280e-03 6.648513674736022949e-01 -4.956271052360534668e-01 -4.571076333522796631e-01
-2.817487418651580811e-01 2.565455995500087738e-02 -2.975784242153167725e-01 -1.062407344579696655e-01 -6.983262300491333008e-01 1.316417008638381958e-01 -3.642420768737792969e-01 -4.271510839462280273e-01
5.948306992650032043e-02 2.392325848340988159e-01 3.049871027469635010e-01 4.304572939872741699e-01 -5.320146083831787109e-01 3.283619582653045654e-01 6.079455837607383728e-02 -5.161026120185852051e-01
-4.233463406562805176e-01 1.815825253725051880e-01 -1.800272166728973389e-01 5.908159911632537842e-02 -6.846145391464233398e-01 1.691741496324539185e-01 3.780825436115264893e-01 -3.341283798217773438e-01
-1.093288660049438477e-01 -3.485434055328369141e-01 -1.512903124094009399e-01 4.979520738124847412e-01 -3.489251732826232910e-01 3.592456579208374023e-01 -5.180509090423583984e-01 -2.766529023647308350e-01
-9.758523851633071899e-02 -7.332590818405151367e-01 -2.833729684352874756e-01 -1.601889282464981079e-01 -4.972321689128875732e-01 -5.259887874126434326e-02 2.243498265743255615e-01 -2.156570851802825928e-01
-5.895873308181762695e-01 -6.012815237045288086e-01 2.793646454811096191e-01 1.849915087223052979e-01 -7.817314937710762024e-03 1.164969243109226227e-02 3.663946688175201416e-01 -2.100932747125625610e-01
-4.047440290451049805e-01 -5.275580286979675293e-01 1.662218719720840454e-01 -3.770813345909118652e-01 -1.991923302412033081e-01 -6.939467787742614746e-02 1.978990733623504639e-01 -5.517135262489318848e-01
-8.757407963275909424e-02 1.263494882732629776e-02 -1.407707333564758301e-01 -8.902139216661453247e-02 -3.912348747253417969e-01 6.859745383262634277e-01 -3.709735274314880371e-01 -4.507580101490020752e-01
-1.558075249195098877e-01 -6.636568903923034668e-01 2.451128214597702026e-01 -3.654528781771659851e-02 -2.896763086318969727e-01 5.088492631912231445e-01 3.241782486438751221e-01 1.610463112592697144e-01
-1.901330426335334778e-02 -7.511065006256103516e-01 -3.195339441299438477e-01 3.030008673667907715e-01 9.565970301628112793e-02 3.453114628791809082e-01 -1.235272958874702454e-01 -3.129158616065979004e-01
-5.068198442459106445e-01 7.166866958141326904e-02 -3.443820476531982422e-01 3.630333542823791504e-01 -1.338299810886383057e-01 5.122189521789550781e-01 -7.737550139427185059e-02 -4.487086534500122070e-01
-2.477221041917800903e-01 -5.012244582176208496e-01 7.171247601509094238e-01 2.294809818267822266e-01 -5.334053188562393188e-02 3.357269465923309326e-01 2.434621937572956085e-02 -6.578780710697174072e-02
9.654387831687927246e-02 1.167083308100700378e-01 8.163334429264068604e-02 1.951640248298645020e-01 -6.403754949569702148e-01 2.305186688899993896e-01 -3.863137587904930115e-02 -6.838080883026123047e-01
-3.502008914947509766e-01 2.752594649791717529e-02 -3.425509110093116760e-02 2.709673047065734863e-01 -8.560159206390380859e-01 1.152855902910232544e-01 -2.331791818141937256e-01 3.972879424691200256e-02
-2.519715726375579834e-01 -6.497060060501098633e-01 4.193356335163116455e-01 1.718284636735916138e-01 -1.340630948543548584e-01 2.459144592285156250e-01 4.488722980022430420e-01 -1.705629229545593262e-01
-7.265265583992004395e-01 -1.692785918712615967e-01 1.630713492631912231e-01 -1.851848810911178589e-01 -2.678164839744567871e-01 7.312580943107604980e-02 -4.831720888614654541e-01 -2.684958279132843018e-01
-3.097480535507202148e-01 -1.630722545087337494e-02 1.390870809555053711e-01 3.343985378742218018e-01 -4.572782516479492188e-01 -1.036578640341758728e-01 -4.772649407386779785e-01 -5.700811743736267090e-01
-6.178636550903320312e-01 4.376319423317909241e-02 1.353946030139923096e-01 9.471674263477325439e-02 -6.604022383689880371e-01 2.957943081855773926e-02 -3.624570667743682861e-01 -1.436835825443267822e-01
1.404110044240951538e-01 -7.409319877624511719e-01 -2.945943474769592285e-01 1.899492144584655762e-01 4.621940106153488159e-02 4.044978618621826172e-01 -1.336799114942550659e-01 -3.532887399196624756e-01
-3.895069062709808350e-01 -1.475178301334381104e-01 6.948666274547576904e-02 3.970969617366790771e-01 -5.992206335067749023e-01 1.832617521286010742e-01 -5.140255689620971680e-01 8.447588980197906494e-02
-5.720085501670837402e-01 -4.702912569046020508e-01 3.933372795581817627e-01 1.567132323980331421e-01 -1.500755399465560913e-01 3.401675224304199219e-01 3.535766005516052246e-01 9.542627632617950439e-02
-3.962360322475433350e-01 2.049175798892974854e-01 1.194983422756195068e-01 2.486925125122070312e-01 -2.735640406608581543e-01 6.510021090507507324e-01 -2.881602942943572998e-01 -3.784184455871582031e-01
-4.216316640377044678e-01 7.491894066333770752e-02 -1.235462129116058350e-01 1.576065272092819214e-01 -8.383980989456176758e-01 2.229116261005401611e-01 -1.407767385244369507e-01 6.396211683750152588e-02
-2.022093832492828369e-01 -4.090357124805450439e-01 7.056344747543334961e-01 1.629510372877120972e-01 -1.100551858544349670e-01 4.266684353351593018e-01 -2.425826191902160645e-01 1.196811124682426453e-01
2.840043231844902039e-02 -1.142209693789482117e-01 4.795467853546142578e-01 2.367522418498992920e-01 -6.848167777061462402e-01 2.647822797298431396e-01 -3.589974939823150635e-01 1.793528348207473755e-01
-2.629833519458770752e-01 -5.757490992546081543e-01 -2.163030672818422318e-03 -3.449279069900512695e-01 -1.366631835699081421e-01 1.593050658702850342e-01 2.344811558723449707e-01 -6.175243854522705078e-01
-1.703472286462783813e-01 -4.728733301162719727e-01 7.913091778755187988e-01 1.681502908468246460e-01 -2.082751989364624023e-01 1.527526676654815674e-01 -6.567183136940002441e-02 -1.479973793029785156e-01
2.567831873893737793e-01 -2.374591678380966187e-01 4.464091658592224121e-01 5.058252438902854919e-02 -1.765715777873992920e-01 3.374161422252655029e-01 -5.565504431724548340e-01 -4.701703488826751709e-01
-7.164616137742996216e-02 -2.822318971157073975e-01 -3.662967383861541748e-01 4.265613555908203125e-01 -5.806907415390014648e-01 2.580058202147483826e-02 -5.039736628532409668e-01 -8.501373231410980225e-02
-2.761239409446716309e-01 -7.101753354072570801e-02 1.356221139430999756e-01 1.144481450319290161e-01 -1.904993802309036255e-01 -9.386301040649414062e-02 -1.694593280553817749e-01 -9.018889665603637695e-01
-5.353143811225891113e-01 -5.256981849670410156e-01 1.237215846776962280e-01 3.962138295173645020e-01 -4.514527320861816406e-02 -1.902242302894592285e-01 -4.349734485149383545e-01 -1.932924836874008179e-01
-7.323148250579833984e-01 -9.165178984403610229e-02 6.200032681226730347e-02 -3.464206457138061523e-01 -3.437348902225494385e-01 3.677271604537963867e-01 -2.729482650756835938e-01 -5.988340079784393311e-02
-5.464295297861099243e-02 -8.251641392707824707e-01 -1.472431868314743042e-01 4.287956655025482178e-01 -1.434387713670730591e-01 -1.503948569297790527e-01 -1.399515718221664429e-01 -2.186151742935180664e-01
-4.039122760295867920e-01 -4.378787577152252197e-01 6.236779689788818359e-01 6.140173599123954773e-02 -1.685885936021804810e-01 3.927530944347381592e-01 2.577574849128723145e-01 -5.706625059247016907e-02
-3.679088354110717773e-01 -4.456215351819992065e-02 3.332811295986175537e-01 5.532172694802284241e-02 -7.406422495841979980e-01 -1.064026877284049988e-01 -4.010496437549591064e-01 -1.667552292346954346e-01
-6.698171496391296387e-01 -2.241772860288619995e-01 -1.833014935255050659e-01 4.918969273567199707e-01 -2.390206903219223022e-01 -2.607684396207332611e-02 -4.082197248935699463e-01 -3.276123106479644775e-02
-6.373714208602905273e-01 4.614918958395719528e-03 3.726629912853240967e-02 -3.499857783317565918e-01 -4.287994205951690674e-01 5.293670892715454102e-01 2.721131592988967896e-02 -7.084226608276367188e-02
-3.966268897056579590e-01 -4.177893102169036865e-01 1.425037533044815063e-01 1.227173209190368652e-01 -6.208978891372680664e-01 -4.101175665855407715e-01 -2.301725000143051147e-01 -1.615002900362014771e-01
1.868828088045120239e-01 -5.951967835426330566e-01 -6.322048604488372803e-02 -6.842630356550216675e-02 -5.383524298667907715e-01 3.620486259460449219e-01 3.970963060855865479e-01 -1.534558832645416260e-01
2.354382425546646118e-01 -4.742603003978729248e-02 2.686478793621063232e-01 3.965905010700225830e-01 -3.862756192684173584e-01 2.740917205810546875e-01 -4.047204554080963135e-02 -6.977756023406982422e-01
2.106904983520507812e-01 -8.115211874246597290e-02 2.911597788333892822e-01 7.951980084180831909e-02 -4.659995734691619873e-01 5.988360643386840820e-01 -5.243862271308898926e-01 -8.476521819829940796e-02
-1.460701227188110352e-01 7.515303045511245728e-02 2.359307929873466492e-02 3.586540818214416504e-01 -6.368113160133361816e-01 5.008961558341979980e-01 -3.872468769550323486e-01 -1.934947967529296875e-01
-3.649341762065887451e-01 2.400992810726165771e-01 9.531825780868530273e-02 -1.827698288252577186e-04 -2.389529943466186523e-01 4.944443106651306152e-01 2.949254810810089111e-01 -6.415098905563354492e-01
-7.394877076148986816e-01 -2.863983213901519775e-01 -3.831868171691894531e-01 -7.084684818983078003e-02 -3.893222212791442871e-01 1.054277047514915466e-01 -2.252116650342941284e-01 7.665156573057174683e-02
1.495145708322525024e-01 -1.775305271148681641e-01 4.656179249286651611e-01 5.016351342201232910e-01 -6.861875057220458984e-01 -1.277434523217380047e-03 -5.515180528163909912e-02 6.159367412328720093e-02
1.364038735628128052e-01 -2.736127376556396484e-01 6.883242726325988770e-02 6.770776510238647461e-01 -9.061446785926818848e-02 5.499588847160339355e-01 -2.891083359718322754e-01 -2.216044664382934570e-01
-4.402149319648742676e-01 -2.126301676034927368e-01 2.994574308395385742e-01 -1.090994030237197876e-01 -6.711695790290832520e-01 -9.217769652605056763e-02 -4.237802922725677490e-01 -1.444537490606307983e-01
-1.227693036198616028e-01 -7.343311905860900879e-01 5.336424708366394043e-01 2.331183254718780518e-01 1.025589834898710251e-02 2.337424606084823608e-01 -2.038371562957763672e-01 -1.013741046190261841e-01
-3.604402765631675720e-02 1.442116647958755493e-01 -5.947467684745788574e-02 5.529855489730834961e-01 -5.117481946945190430e-01 1.545779258012771606e-01 -3.331030532717704773e-02 -6.178054213523864746e-01
7.357490807771682739e-02 -1.868911832571029663e-01 8.985556662082672119e-02 6.838999986648559570e-01 -7.275919616222381592e-02 4.138310551643371582e-01 -4.900740087032318115e-01 -2.591187655925750732e-01
-4.638970792293548584e-01 5.389901623129844666e-02 3.855831176042556763e-02 2.718482315540313721e-01 -1.536982357501983643e-01 6.380952596664428711e-01 -4.770361185073852539e-01 -2.194402664899826050e-01
1.242778971791267395e-01 -3.118773698806762695e-01 7.951538264751434326e-02 6.337599754333496094e-01 -2.342310100793838501e-01 5.279310345649719238e-01 -3.817558586597442627e-01 -5.407540593296289444e-04
1.562362164258956909e-01 -3.346545994281768799e-01 -2.544589340686798096e-01 5.152661800384521484e-01 -2.161365151405334473e-01 5.617454648017883301e-01 1.499662250280380249e-01 -3.854674398899078369e-01
-2.066056132316589355e-01 -5.810428261756896973e-01 1.168351024389266968e-01 -1.714224666357040405e-01 -3.587274998426437378e-02 1.284710466861724854e-01 3.143968284130096436e-01 -6.782553791999816895e-01
1.087282318621873856e-02 -1.500539034605026245e-01 1.420269068330526352e-02 2.837954275310039520e-02 -8.118084669113159180e-01 2.937600612640380859e-01 2.938129901885986328e-01 -3.804004192352294922e-01
-4.836031422019004822e-02 -3.560085892677307129e-01 1.330762654542922974e-01 4.970295429229736328e-01 -3.806977346539497375e-02 6.431670188903808594e-01 1.626332849264144897e-01 -4.057197570800781250e-01
-1.704523414373397827e-01 -7.015369534492492676e-01 2.304410487413406372e-01 8.187012374401092529e-02 -5.610344558954238892e-02 2.557753957808017731e-02 3.274690508842468262e-01 -5.549309253692626953e-01
-6.140438914299011230e-01 -2.514911815524101257e-03 3.053702712059020996e-01 3.697083890438079834e-01 -4.016045331954956055e-01 -5.104710534214973450e-02 -3.772647380828857422e-01 -2.945977747440338135e-01
-4.124193191528320312e-01 2.448122948408126831e-01 8.325424976646900177e-03 2.934181690216064453e-01 -2.908061146736145020e-01 3.526290953159332275e-01 6.191822700202465057e-03 -6.891008019447326660e-01
7.558076642453670502e-03 -8.385483622550964355e-01 -2.999998331069946289e-01 1.785232573747634888e-01 6.780915707349777222e-02 3.981391191482543945e-01 -3.242061659693717957e-02 -1.036596968770027161e-01
8.425004035234451294e-02 -8.173897862434387207e-01 3.818718716502189636e-02 5.030713081359863281e-01 -8.061446994543075562e-02 -1.611510291695594788e-02 -3.395393863320350647e-02 -2.496512234210968018e-01
2.779784798622131348e-02 -4.651009440422058105e-01 7.075845003128051758e-01 2.987225651741027832e-01 -7.935108989477157593e-02 3.589475452899932861e-01 -1.861813217401504517e-01 -1.522952616214752197e-01
-6.738181710243225098e-01 -2.483216226100921631e-01 -2.514630556106567383e-01 4.334477782249450684e-01 -3.317541182041168213e-01 8.077560365200042725e-02 -3.352190256118774414e-01 6.509593129158020020e-02
-2.609604895114898682e-01 -5.148195624351501465e-01 1.707725375890731812e-01 3.124227523803710938e-01 -4.232249259948730469e-01 -4.144338667392730713e-01 -3.833504319190979004e-01 -2.055644690990447998e-01
1.229612305760383606e-01 -5.852982401847839355e-01 -2.530159056186676025e-01 4.175698757171630859e-01 -3.256849944591522217e-01 3.233880400657653809e-01 3.956681787967681885e-01 -1.916272342205047607e-01
-1.071320772171020508e-01 -7.359786629676818848e-01 1.451297700405120850e-01 -1.531500071287155151e-01 -3.219583034515380859e-01 3.129593431949615479e-01 3.915825486183166504e-01 -2.177220433950424194e-01
-4.538414478302001953e-01 -4.507828354835510254e-01 2.801101841032505035e-02 2.876261770725250244e-01 -1.622314155101776123e-01 -3.158387839794158936e-01 -1.717451810836791992e-01 -5.930765867233276367e-01
-8.493024855852127075e-02 1.666106134653091431e-01 7.285653147846460342e-03 1.514197289943695068e-01 -7.242342233657836914e-01 5.274500250816345215e-01 -2.718560993671417236e-01 -2.557778656482696533e-01
1.309945881366729736e-01 -4.360480904579162598e-01 -1.456899195909500122e-01 3.819126188755035400e-01 -7.596220076084136963e-02 5.124065876007080078e-01 -5.954736471176147461e-01 -5.196118354797363281e-02
-3.240986764430999756e-01 -6.016052961349487305e-01 7.987907156348228455e-03 1.133412942290306091e-01 1.457982361316680908e-01 2.351871132850646973e-02 -5.349855422973632812e-01 -4.605443477630615234e-01
-1.167318373918533325e-01 -3.454266786575317383e-01 -1.690301299095153809e-01 2.708297371864318848e-01 -4.150690734386444092e-01 -2.883948385715484619e-01 8.812769502401351929e-02 -7.084587216377258301e-01
-3.223477602005004883e-01 -2.558341324329376221e-01 3.868202567100524902e-01 -1.112589314579963684e-01 1.084507927298545837e-01 3.007306158542633057e-01 -6.377550959587097168e-01 -3.996250629425048828e-01
-5.272055864334106445e-01 -4.372112154960632324e-01 -7.455228269100189209e-02 -2.346240729093551636e-01 1.266276463866233826e-02 8.710021153092384338e-03 -5.572300553321838379e-01 -3.994402289390563965e-01
-4.108773767948150635e-01 -4.981639087200164795e-01 5.949445366859436035e-01 2.791594862937927246e-01 -3.703513368964195251e-02 3.415672853589057922e-02 1.943569332361221313e-01 -3.328819870948791504e-01
-5.194933414459228516e-01 -4.778286218643188477e-01 4.646030068397521973e-01 1.413165926933288574e-01 -1.812366098165512085e-01 3.920791745185852051e-01 2.363074868917465210e-01 1.535126566886901855e-01
-3.889909386634826660e-01 -1.266023963689804077e-01 -3.055582754313945770e-02 1.314761675894260406e-02 -7.791625261306762695e-01 -1.354200839996337891e-01 -4.420420229434967041e-01 -1.035249456763267517e-01
-6.461405158042907715e-01 8.451491594314575195e-03 -9.387703239917755127e-02 1.538796722888946533e-01 -5.809589624404907227e-01 2.250676155090332031e-01 -3.687719404697418213e-01 -1.605541855096817017e-01
-8.371499925851821899e-02 -1.869976520538330078e-01 2.541733980178833008e-01 1.115123555064201355e-01 1.265361607074737549e-01 8.816965818405151367e-01 9.017638117074966431e-02 -2.818734049797058105e-01
-3.951879739761352539e-01 2.567676603794097900e-01 1.040895730257034302e-01 4.987253546714782715e-01 -3.651261925697326660e-01 2.426151335239410400e-01 -1.171141192317008972e-01 -5.589637160301208496e-01
-4.529951810836791992e-01 -6.474509835243225098e-02 2.228808403015136719e-02 -4.207432866096496582e-01 -5.075718760490417480e-01 4.596860408782958984e-01 -2.015087753534317017e-01 -3.217694461345672607e-01
7.575938850641250610e-02 -1.141618192195892334e-01 4.151741862297058105e-01 1.953832656145095825e-01 -4.476215541362762451e-01 9.276473894715309143e-03 1.785580366849899292e-01 -7.337228655815124512e-01
6.219381839036941528e-02 -1.743728369474411011e-01 9.544769302010536194e-03 4.046184420585632324e-01 -1.587657481431961060e-01 4.348590672016143799e-01 3.309518992900848389e-01 -6.914337873458862305e-01
-4.746395349502563477e-02 -5.760779380798339844e-01 3.666422963142395020e-01 -3.018509782850742340e-02 -1.969093233346939087e-01 6.685671806335449219e-01 9.903714805841445923e-02 1.870293915271759033e-01
5.007514730095863342e-02 -3.375673890113830566e-01 4.554015100002288818e-01 2.486445754766464233e-01 -7.029470801353454590e-01 -5.012761428952217102e-02 -1.984938681125640869e-01 2.797835767269134521e-01
1.149837747216224670e-01 -3.332719802856445312e-01 6.094932556152343750e-01 -2.587198615074157715e-01 -2.748480737209320068e-01 5.466053485870361328e-01 5.075395479798316956e-02 -2.457552701234817505e-01
6.213360279798507690e-02 5.248483270406723022e-02 4.058351814746856689e-01 2.854869663715362549e-01 -4.250206947326660156e-01 1.044251546263694763e-01 -1.218802481889724731e-01 -7.353759407997131348e-01
-5.552517771720886230e-01 -4.043530821800231934e-01 1.331700012087821960e-02 1.983031332492828369e-01 2.045436576008796692e-02 -1.680044084787368774e-01 -4.380470812320709229e-01 -5.178450942039489746e-01
-5.217163562774658203e-01 -4.346784055233001709e-01 3.377682268619537354e-01 4.222333133220672607e-01 1.358251571655273438e-01 5.057606101036071777e-02 2.497173398733139038e-01 -4.038975536823272705e-01
-2.668274343013763428e-01 -6.332306861877441406e-01 4.699860215187072754e-01 4.436518847942352295e-01 1.149350777268409729e-01 1.702140122652053833e-01 -2.316148877143859863e-01 -1.194982156157493591e-01
2.660306915640830994e-02 -6.760006546974182129e-01 1.143581271171569824e-01 -2.331435233354568481e-01 -3.649981617927551270e-01 3.820987045764923096e-01 3.715600371360778809e-01 -2.400038242340087891e-01
-6.021991744637489319e-02 -1.034801527857780457e-01 3.034407496452331543e-01 2.111956179141998291e-01 -2.662659287452697754e-01 1.168119013309478760e-01 2.956125438213348389e-01 -8.228341937065124512e-01
-1.138449311256408691e-01 -3.305954486131668091e-02 -2.571024000644683838e-01 6.342604756355285645e-01 -1.615288257598876953e-01 5.441483855247497559e-01 -1.291763931512832642e-01 -4.227090179920196533e-01
-3.292528688907623291e-01 -1.451546847820281982e-01 -1.922270208597183228e-01 -1.560303866863250732e-01 -2.708922326564788818e-01 4.445799291133880615e-01 -6.338137984275817871e-01 -3.694215118885040283e-01
-4.247826039791107178e-01 -1.102442964911460876e-01 -1.390174329280853271e-01 3.507406413555145264e-01 -5.967035293579101562e-01 2.576650381088256836e-01 -4.925418496131896973e-01 -4.143744707107543945e-03
-1.177094057202339172e-01 -5.795388221740722656e-01 -3.808289170265197754e-01 4.816275835037231445e-01 6.936013698577880859e-02 3.715803027153015137e-01 1.084901094436645508e-01 -3.444277644157409668e-01
-2.561219036579132080e-01 -1.639417372643947601e-02 -1.019232943654060364e-01 4.048942625522613525e-01 -7.090770602226257324e-01 3.459612727165222168e-01 -3.705445528030395508e-01 -4.721995908766984940e-03
-6.938034892082214355e-01 -2.580346763134002686e-01 -2.136734277009963989e-01 3.142280280590057373e-01 -4.819964170455932617e-01 -5.712920054793357849e-02 -2.346128970384597778e-01 1.305058300495147705e-01
-1.378377228975296021e-01 -5.157867819070816040e-02 2.733481861650943756e-02 2.764304876327514648e-01 -7.149274349212646484e-01 -2.805693447589874268e-02 -5.630113482475280762e-01 -2.688668668270111084e-01
2.618238329887390137e-01 -6.034924387931823730e-01 2.976764142513275146e-01 3.636762499809265137e-01 -3.717558458447456360e-02 4.865345060825347900e-01 -1.330015808343887329e-01 -3.009754121303558350e-01
-5.347884297370910645e-01 -1.951546072959899902e-01 -5.530410446226596832e-03 2.175294905900955200e-01 -3.949105367064476013e-02 3.549773097038269043e-01 5.701473951339721680e-01 -4.194402694702148438e-01
-4.058170318603515625e-01 -2.576896846294403076e-01 -9.594672173261642456e-02 2.905192077159881592e-01 -1.855203062295913696e-01 2.023784667253494263e-01 -7.557892203330993652e-01 -1.694377958774566650e-01
-1.566042602062225342e-01 -5.508564114570617676e-01 4.484943449497222900e-01 4.045353531837463379e-01 1.407241672277450562e-01 3.842439949512481689e-01 1.212579682469367981e-01 -3.536748886108398438e-01
1.548965722322463989e-01 1.408762484788894653e-01 1.723257824778556824e-02 3.927571475505828857e-01 -7.080627083778381348e-01 2.537384331226348877e-01 -2.739436179399490356e-02 -4.848910570144653320e-01
3.302465379238128662e-02 -5.087787508964538574e-01 -5.132201313972473145e-01 3.513978123664855957e-01 -9.843541309237480164e-03 4.561234712600708008e-01 -3.969635814428329468e-02 -3.787570893764495850e-01
-2.343819290399551392e-01 -2.687672972679138184e-01 -4.303210377693176270e-01 4.766110181808471680e-01 -2.277302742004394531e-01 2.819845676422119141e-01 3.002557456493377686e-01 -4.888405501842498779e-01
-2.160179466009140015e-01 -4.984444081783294678e-01 6.360496878623962402e-01 3.218153715133666992e-01 -8.322245627641677856e-02 3.456380218267440796e-03 1.239518523216247559e-01 -4.176878333091735840e-01
4.571163654327392578e-02 -1.487002074718475342e-01 6.609106808900833130e-02 6.302466392517089844e-01 -5.624495074152946472e-02 5.432891845703125000e-01 -3.608785867691040039e-01 -3.816543519496917725e-01
-6.420034170150756836e-01 4.908981919288635254e-02 -2.131654471158981323e-01 1.560263782739639282e-01 -4.107675254344940186e-01 3.384234309196472168e-01 -3.369822502136230469e-01 -3.447037637233734131e-01
-2.836838662624359131e-01 -7.857160270214080811e-02 -2.093776464462280273e-01 3.794563114643096924e-01 -6.775135993957519531e-01 2.413193136453628540e-01 -4.427592456340789795e-01 -1.105821654200553894e-01
-4.388250112533569336e-01 1.174890995025634766e-01 -5.505979061126708984e-02 7.828249037265777588e-02 -6.013212725520133972e-02 7.020229697227478027e-01 -7.968226075172424316e-02 -5.307238698005676270e-01
-1.974667459726333618e-01 -4.938978254795074463e-01 6.621436029672622681e-02 5.595841407775878906e-01 -1.429436206817626953e-01 -1.726385504007339478e-01 -5.031964778900146484e-01 -3.100152015686035156e-01
-1.539986282587051392e-01 -1.535902470350265503e-01 -3.129745125770568848e-01 4.150209948420524597e-02 -1.235177442431449890e-01 6.182210445404052734e-01 -4.508618116378784180e-01 -5.022836923599243164e-01
-7.052977085113525391e-01 -3.254213929176330566e-01 -5.241688713431358337e-02 4.006284177303314209e-01 -1.921126097440719604e-01 7.475703954696655273e-02 -3.681710362434387207e-01 2.352866530418395996e-01
-2.490569502115249634e-01 -1.802866011857986450e-01 2.301950566470623016e-02 7.440512180328369141e-01 -4.894714057445526123e-02 4.052687883377075195e-01 -3.297698497772216797e-01 -2.755693793296813965e-01
-2.561509609222412109e-01 -3.363381698727607727e-02 -9.317933022975921631e-02 4.762317240238189697e-01 -6.398278474807739258e-02 6.565427780151367188e-01 -4.137361049652099609e-01 -3.024182319641113281e-01
-2.565170228481292725e-01 -3.552322089672088623e-01 -7.301215827465057373e-02 2.854578495025634766e-01 -1.884608566761016846e-01 -2.481571733951568604e-01 -2.673352956771850586e-01 -7.433872818946838379e-01
-1.601923853158950806e-01 -9.443117305636405945e-03 -3.856266438961029053e-01 2.610761523246765137e-01 -4.888204634189605713e-01 6.126686334609985352e-01 -2.896361649036407471e-01 -2.432758808135986328e-01
1.335597634315490723e-01 5.350426584482192993e-02 1.883002072572708130e-01 6.033184528350830078e-01 -4.024513363838195801e-01 2.991716265678405762e-01 4.239591211080551147e-02 -5.714726448059082031e-01
-2.908677756786346436e-01 -6.535026431083679199e-01 5.485997796058654785e-01 2.193333804607391357e-01 8.684083819389343262e-03 3.778357058763504028e-03 8.260212093591690063e-02 -3.637974262237548828e-01
-3.256740272045135498e-01 -2.183795720338821411e-01 -4.061383306980133057e-01 3.487444221973419189e-01 -5.497136116027832031e-01 -7.412616908550262451e-02 -4.549978971481323242e-01 -2.120683044195175171e-01
-5.274191498756408691e-01 1.957727521657943726e-01 1.230557858943939209e-01 2.725695967674255371e-01 -1.371870934963226318e-01 4.155815839767456055e-01 -2.681362330913543701e-01 -5.750129222869873047e-01
-5.210915207862854004e-01 9.673640131950378418e-02 2.676199562847614288e-02 -3.263616263866424561e-01 -4.765758216381072998e-01 5.722923278808593750e-01 1.650957912206649780e-01 -1.731412261724472046e-01
-6.931290626525878906e-01 -2.994745075702667236e-01 1.436242759227752686e-01 1.206692680716514587e-01 -1.856502592563629150e-01 -8.656321465969085693e-02 -5.508022904396057129e-01 -2.221617102622985840e-01
-5.002213120460510254e-01 -4.287652373313903809e-01 2.045584283769130707e-02 2.047165334224700928e-01 -4.363681674003601074e-01 -3.745260238647460938e-01 -3.263076245784759521e-01 -2.940209209918975830e-01
-4.143663048744201660e-01 -5.973262786865234375e-01 3.183592259883880615e-01 5.258749127388000488e-01 1.717481017112731934e-01 1.322200596332550049e-01 -5.249273404479026794e-02 -2.094509154558181763e-01
-4.448764026165008545e-01 9.989151358604431152e-02 -3.647520765662193298e-02 5.199898481369018555e-01 -2.169486433267593384e-01 6.441569328308105469e-01 -1.253692805767059326e-01 -2.065536230802536011e-01
-5.951870083808898926e-01 -3.488333821296691895e-01 -6.586146354675292969e-02 5.481896400451660156e-01 1.005046144127845764e-01 1.889199316501617432e-01 -3.998724818229675293e-01 -1.163112521171569824e-01
-3.843860328197479248e-01 -5.437081456184387207e-01 8.959798514842987061e-02 7.442682981491088867e-02 -1.285984516143798828e-01 -3.365883827209472656e-01 -3.315100669860839844e-01 -5.507571697235107422e-01
-4.299875497817993164e-01 -6.095935702323913574e-01 6.263428181409835815e-02 3.092816770076751709e-01 -1.032957807183265686e-02 -2.023831307888031006e-01 -3.869936466217041016e-01 -3.912779986858367920e-01
1.758843213319778442e-01 -2.206646800041198730e-01 3.746333718299865723e-01 5.590044856071472168e-01 -1.438627541065216064e-01 4.522289633750915527e-01 -5.252098292112350464e-02 -4.894586503505706787e-01
-3.848712444305419922e-01 1.310656815767288208e-01 -3.247205540537834167e-02 -3.064633905887603760e-01 -6.118599176406860352e-01 5.093370676040649414e-01 -5.748410150408744812e-02 -3.203442692756652832e-01
-6.689375638961791992e-01 -3.953914344310760498e-01 -1.131431087851524353e-01 -1.174179762601852417e-01 -3.088082373142242432e-01 -8.001026511192321777e-02 -4.568741619586944580e-01 -2.431079149246215820e-01
-9.566362202167510986e-02 -6.485404968261718750e-01 5.433411598205566406e-01 1.197279021143913269e-01 8.066603541374206543e-02 4.766366779804229736e-01 -1.010906994342803955e-01 -1.295387297868728638e-01
-1.337464083917438984e-03 -2.444144189357757568e-01 5.047557950019836426e-01 1.479119956493377686e-01 -7.162839174270629883e-01 1.271717995405197144e-01 -3.329982757568359375e-01 1.532328575849533081e-01
7.884223014116287231e-02 -6.251839995384216309e-01 -3.478357493877410889e-01 5.011814236640930176e-01 -3.722297400236129761e-02 2.845693826675415039e-01 -1.307360976934432983e-01 -3.623521924018859863e-01
-6.567136943340301514e-02 -5.535199642181396484e-01 2.509295754134654999e-02 5.649027973413467407e-02 1.416234225034713745e-01 3.520918190479278564e-01 -6.541704535484313965e-01 -3.369234800338745117e-01
-2.658323943614959717e-01 -4.583064615726470947e-01 2.165739536285400391e-01 2.407599985599517822e-01 -4.632641375064849854e-01 -4.073807001113891602e-01 -2.385053336620330811e-01 -4.206676483154296875e-01
3.868247568607330322e-02 -6.307854056358337402e-01 2.407624758780002594e-02 -7.284656912088394165e-02 -5.600324273109436035e-01 5.248618125915527344e-02 4.307806789875030518e-01 -3.045717179775238037e-01
-3.063165843486785889e-01 -1.687465161085128784e-01 1.858638972043991089e-01 6.087142825126647949e-01 -5.494584441184997559e-01 -1.510859280824661255e-01 -3.630313277244567871e-01 -1.268579065799713135e-01
-1.366706937551498413e-01 -6.399927139282226562e-01 -3.598104417324066162e-01 3.517040014266967773e-01 1.403369903564453125e-01 4.473883509635925293e-01 8.095474541187286377e-02 -3.035900294780731201e-01
-3.564712107181549072e-01 7.394072134047746658e-03 4.264858737587928772e-02 1.297247111797332764e-01 -7.578338980674743652e-01 -1.045553684234619141e-01 -3.493478596210479736e-01 -3.833251297473907471e-01
-2.308592200279235840e-01 -4.377947449684143066e-01 -1.254608184099197388e-01 7.014407962560653687e-02 -4.207727909088134766e-01 -2.658857405185699463e-01 -5.071210861206054688e-01 -4.790225327014923096e-01
2.215066254138946533e-01 -7.987304776906967163e-02 8.592647314071655273e-02 4.237196147441864014e-01 -4.005138874053955078e-01 7.089600563049316406e-01 -2.992653250694274902e-01 -7.097968459129333496e-02
-1.629960387945175171e-01 -3.999655842781066895e-01 4.030926227569580078e-01 2.054960280656814575e-01 -4.294137060642242432e-01 2.814718782901763916e-01 -5.155085921287536621e-01 2.817370593547821045e-01
-1.059975549578666687e-01 2.573650516569614410e-02 -2.237041443586349487e-01 5.150194466114044189e-02 -6.251745820045471191e-01 4.868751764297485352e-01 3.667412400245666504e-01 -4.159521460533142090e-01
-3.157223761081695557e-01 -2.234589159488677979e-01 3.877384662628173828e-01 3.022104501724243164e-01 -2.987419664859771729e-01 -2.852050364017486572e-01 -1.394148319959640503e-01 -6.470610499382019043e-01
5.468677356839179993e-02 1.517496705055236816e-01 4.493551328778266907e-02 4.606352448463439941e-01 -5.729768872261047363e-01 3.614981174468994141e-01 2.346243262290954590e-01 -4.957272112369537354e-01
-3.238489329814910889e-01 -3.954508006572723389e-01 1.217565387487411499e-01 3.482675850391387939e-01 -5.147355198860168457e-01 -1.930129528045654297e-01 -5.420155525207519531e-01 -8.147449046373367310e-02
-1.002735346555709839e-01 -2.203686833381652832e-01 2.517969608306884766e-01 -1.251813583076000214e-02 -7.177725434303283691e-01 -2.316244691610336304e-01 -4.435452818870544434e-01 -3.350294828414916992e-01
-3.241633176803588867e-01 -2.669277191162109375e-01 2.679125964641571045e-01 2.599696516990661621e-01 -7.305609583854675293e-01 -2.246660739183425903e-01 -2.888449728488922119e-01 1.291546374559402466e-01
-9.842874109745025635e-02 -5.113363862037658691e-01 -4.192084372043609619e-01 4.144916236400604248e-01 1.422166824340820312e-01 4.797167181968688965e-01 4.224351420998573303e-02 -3.594020009040832520e-01
-1.366496458649635315e-02 -4.767650365829467773e-01 -7.202514261007308960e-02 9.435287117958068848e-02 -9.220001846551895142e-02 4.221836328506469727e-01 4.164966344833374023e-01 -6.310379505157470703e-01
2.221176326274871826e-01 -1.999929249286651611e-01 3.678754270076751709e-01 -2.505002319812774658e-01 -2.530721426010131836e-01 3.923161029815673828e-01 -5.026569962501525879e-01 -4.918969273567199707e-01
-2.558735385537147522e-02 -4.592619836330413818e-02 -8.245864510536193848e-02 6.876928210258483887e-01 -3.339176177978515625e-01 4.724960625171661377e-01 4.120857641100883484e-02 -4.255157709121704102e-01
-4.660099148750305176e-01 -6.242817044258117676e-01 3.602844476699829102e-02 2.095203548669815063e-01 -7.827344350516796112e-03 -1.884301304817199707e-01 -4.731930196285247803e-01 -2.973743677139282227e-01
-2.820582874119281769e-02 -7.620742917060852051e-01 -3.611299395561218262e-01 3.326601386070251465e-01 2.096810936927795410e-02 3.801085352897644043e-01 -4.614911228418350220e-02 -1.741198897361755371e-01
5.123952031135559082e-02 -5.840560197830200195e-01 8.950079232454299927e-02 -3.865221440792083740e-01 -3.081113398075103760e-01 4.142618775367736816e-01 2.525061666965484619e-01 -4.105341732501983643e-01
-2.508657574653625488e-01 -5.687099099159240723e-01 -3.032911419868469238e-01 4.698262214660644531e-01 -2.239824086427688599e-01 1.388857066631317139e-01 -4.640901684761047363e-01 -1.267916262149810791e-01
2.066070288419723511e-01 -2.812429666519165039e-01 -1.196247711777687073e-01 6.748847365379333496e-01 -2.714919149875640869e-01 2.599015831947326660e-01 -2.194333672523498535e-01 -4.680051505565643311e-01
-5.285513997077941895e-01 -3.413202762603759766e-01 1.438905745744705200e-01 3.460621237754821777e-01 -5.683544874191284180e-01 -1.828240603208541870e-01 -2.914648056030273438e-01 1.492219120264053345e-01
-8.392433822154998779e-02 -7.382419109344482422e-01 1.677154153585433960e-01 1.230039000511169434e-01 1.753434389829635620e-01 2.425876259803771973e-01 -5.041267871856689453e-01 -2.468993216753005981e-01
-3.268250823020935059e-01 -4.108988940715789795e-01 -5.950983986258506775e-02 -1.742449998855590820e-01 -3.043462038040161133e-01 3.072333037853240967e-01 5.256814956665039062e-01 -4.765341579914093018e-01
-1.835367977619171143e-01 -8.377419114112854004e-01 -1.515915850177407265e-03 -1.848854273557662964e-01 -3.557182848453521729e-01 -1.153478100895881653e-01 1.747397184371948242e-01 -2.448334693908691406e-01
-8.895777910947799683e-02 -4.234338998794555664e-01 -3.330454826354980469e-01 3.518652319908142090e-01 -3.075663149356842041e-01 -1.835762262344360352e-01 -9.633493423461914062e-02 -6.636897921562194824e-01
-2.150753289461135864e-01 -6.401341557502746582e-01 2.488315701484680176e-01 6.829459220170974731e-02 -2.020964771509170532e-01 -8.689416199922561646e-02 -6.386985778808593750e-01 -1.451216042041778564e-01
-3.430774509906768799e-01 -6.428649425506591797e-01 2.650020122528076172e-01 3.204250633716583252e-01 -1.266207844018936157e-01 -2.379428446292877197e-01 -4.453135728836059570e-01 -1.586523205041885376e-01
-1.910465955734252930e-01 5.335424840450286865e-02 2.983463183045387268e-02 5.048013925552368164e-01 -6.276514530181884766e-01 4.516908824443817139e-01 -3.219006657600402832e-01 -5.787071958184242249e-02
-5.293056964874267578e-01 -1.062552258372306824e-02 1.638854667544364929e-02 -1.085527613759040833e-01 -1.632212847471237183e-01 7.936086654663085938e-01 -1.937575787305831909e-01 -1.169290989637374878e-01
-1.681425571441650391e-01 -8.042434453964233398e-01 3.560097217559814453e-01 -3.378079533576965332e-01 -1.522315144538879395e-01 1.348173022270202637e-01 -1.840697973966598511e-01 -9.397707879543304443e-02
-1.209933087229728699e-01 -1.805043965578079224e-01 -2.967249229550361633e-02 -1.420819163322448730e-01 -5.498147606849670410e-01 7.565326094627380371e-01 -2.342118769884109497e-01 4.709542170166969299e-02
-2.545774281024932861e-01 -4.743767380714416504e-01 2.711918950080871582e-01 -7.129968702793121338e-02 -3.566442430019378662e-01 5.954659581184387207e-01 3.507170975208282471e-01 1.635576486587524414e-01
3.127013891935348511e-02 -1.059114709496498108e-01 4.956690669059753418e-01 2.994059622287750244e-01 -6.908236145973205566e-01 2.716628909111022949e-01 -2.283010333776473999e-01 2.220671325922012329e-01
-1.889412701129913330e-01 -7.666113227605819702e-02 2.749226689338684082e-01 -1.219574734568595886e-01 -1.464271396398544312e-01 -1.923820376396179199e-02 -1.861553341150283813e-01 -9.008348584175109863e-01
-3.880832791328430176e-01 -2.597967982292175293e-01 2.894650101661682129e-01 -1.347927898168563843e-01 -2.613414525985717773e-01 -9.394425153732299805e-02 -5.818808674812316895e-01 -5.140307545661926270e-01
-2.207002229988574982e-02 -5.745515227317810059e-01 9.373725950717926025e-02 -1.120153963565826416e-01 -5.761067271232604980e-01 -8.843062818050384521e-02 3.965279459953308105e-01 -3.887362480163574219e-01
-6.648871302604675293e-01 1.091288700699806213e-01 -3.106205351650714874e-02 2.206989005208015442e-02 -2.404607385396957397e-01 2.498320490121841431e-01 -3.694201409816741943e-01 -5.365217924118041992e-01
-5.904256105422973633e-01 -1.111420765519142151e-01 3.133148849010467529e-01 -1.307176351547241211e-01 -5.273144841194152832e-01 3.738324940204620361e-01 -2.593453526496887207e-01 1.967744082212448120e-01
-6.416925191879272461e-01 -3.055284619331359863e-01 2.061592228710651398e-02 2.125634998083114624e-01 -4.043492674827575684e-01 -1.776206642389297485e-01 -4.464400708675384521e-01 -2.343472689390182495e-01
-1.425642967224121094e-01 -5.830332636833190918e-01 1.401449590921401978e-01 4.726218879222869873e-01 1.626272052526473999e-01 3.125978112220764160e-01 -2.577405273914337158e-01 -4.540268480777740479e-01
1.712220907211303711e-01 -2.821514308452606201e-01 4.108040928840637207e-01 -1.460891664028167725e-01 -2.440554946660995483e-01 2.050894945859909058e-01 -5.651514530181884766e-01 -5.291035771369934082e-01
-4.132451117038726807e-01 -1.773350387811660767e-01 -4.083550069481134415e-03 2.860695123672485352e-01 -1.946685463190078735e-01 3.047508187592029572e-02 5.187696218490600586e-01 -6.387346982955932617e-01
-2.316479086875915527e-01 -1.731650233268737793e-01 -8.883314579725265503e-02 -8.880913257598876953e-02 -5.990356802940368652e-01 -1.150346025824546814e-01 -5.697745084762573242e-01 -4.515030384063720703e-01
-3.317264616489410400e-01 -3.747702836990356445e-01 -2.383544445037841797e-01 -6.709054112434387207e-02 -5.539865493774414062e-01 3.052670359611511230e-01 -5.018236041069030762e-01 1.904596239328384399e-01
-3.255018591880798340e-01 1.958510726690292358e-01 -2.849578298628330231e-02 1.924223005771636963e-01 -3.345625698566436768e-01 6.080399155616760254e-01 -3.283921778202056885e-01 -4.778768122196197510e-01
1.036885753273963928e-01 -3.138606846332550049e-01 4.357953071594238281e-01 -1.393303275108337402e-01 -3.264812529087066650e-01 7.507100701332092285e-01 -1.041809916496276855e-01 -2.000864967703819275e-02
-4.157233536243438721e-01 -2.201542109251022339e-01 -3.660597503185272217e-01 7.348372042179107666e-02 -7.330812513828277588e-02 5.162013769149780273e-01 -4.449328482151031494e-01 -4.117079377174377441e-01
-3.999899625778198242e-01 -5.578039288520812988e-01 7.226951420307159424e-02 4.114547744393348694e-02 -2.831391245126724243e-02 -2.010416612029075623e-02 -5.953380465507507324e-01 -4.078159034252166748e-01
-5.097095370292663574e-01 -1.712200045585632324e-02 -2.250966131687164307e-01 2.714528739452362061e-01 -6.727604269981384277e-01 3.947952687740325928e-01 -7.138352841138839722e-02 4.452447593212127686e-02
-4.089734256267547607e-01 6.033505126833915710e-02 3.972456231713294983e-02 1.538602709770202637e-01 -8.217106461524963379e-01 1.438302397727966309e-01 -3.279942870140075684e-01 -1.932749710977077484e-02
-1.105859060771763325e-03 -5.056470036506652832e-01 3.737514317035675049e-01 4.112321734428405762e-01 -5.951551795005798340e-01 -2.460483461618423462e-01 1.071204245090484619e-01 -9.640339761972427368e-02
-1.032549515366554260e-01 -4.483093619346618652e-01 -1.614600867033004761e-01 3.649598658084869385e-01 2.239268422126770020e-01 6.908694505691528320e-01 2.687691897153854370e-02 -3.176884353160858154e-01
-3.631525933742523193e-01 -4.833535254001617432e-01 3.491741716861724854e-01 5.167361497879028320e-01 9.853434562683105469e-02 2.249806970357894897e-01 2.162784785032272339e-01 -3.720876574516296387e-01
-2.176854461431503296e-01 -4.334037378430366516e-02 3.563684225082397461e-02 4.667889475822448730e-01 -6.456874608993530273e-01 4.779039323329925537e-01 -2.268697619438171387e-01 1.865432858467102051e-01
-4.152376949787139893e-01 -3.992550969123840332e-01 3.624705672264099121e-01 9.708302468061447144e-02 -5.208745002746582031e-01 -1.663928627967834473e-01 -4.565734267234802246e-01 -1.410910040140151978e-01
-1.991799771785736084e-01 -5.108038187026977539e-01 7.113748788833618164e-01 2.418516576290130615e-01 -2.456533014774322510e-01 -3.750618919730186462e-02 1.277559250593185425e-01 -2.382987439632415771e-01
-2.818402275443077087e-02 -5.333308577537536621e-01 -6.804759800434112549e-02 2.222941815853118896e-01 -4.079849720001220703e-01 -2.716801762580871582e-01 -2.938321828842163086e-01 -5.780305862426757812e-01
-5.773935914039611816e-01 1.142800040543079376e-02 -2.063573002815246582e-01 2.673050388693809509e-02 -2.777908146381378174e-01 6.499017477035522461e-01 4.810906946659088135e-02 -3.483300209045410156e-01
1.512154936790466309e-01 -6.798816323280334473e-01 3.011933565139770508e-01 5.596828833222389221e-02 -6.019755452871322632e-02 7.390414923429489136e-02 -3.455789089202880859e-01 -5.408647060394287109e-01
-1.982017159461975098e-01 -1.013858020305633545e-01 -3.807344138622283936e-01 5.686405301094055176e-01 -5.072891712188720703e-01 4.429805576801300049e-01 -1.660299450159072876e-01 -3.140217810869216919e-02
-3.695071041584014893e-01 -4.815424978733062744e-01 -3.134971857070922852e-01 4.690884351730346680e-01 -1.521285325288772583e-01 1.110701486468315125e-01 -5.267005562782287598e-01 -1.907173171639442444e-02
-1.092552393674850464e-01 -7.583911418914794922e-01 -3.610369935631752014e-02 -7.690542843192815781e-03 -2.403550744056701660e-01 7.145318388938903809e-02 3.319047987461090088e-01 -4.883714020252227783e-01
-1.737330257892608643e-01 -5.665780305862426758e-01 -4.338847100734710693e-01 4.585675001144409180e-01 1.962233707308769226e-02 4.105862379074096680e-01 4.842917248606681824e-02 -2.809887528419494629e-01
-6.129037737846374512e-01 -3.236936628818511963e-01 3.800043165683746338e-01 2.115910798311233521e-01 -2.152765691280364990e-01 -8.610212802886962891e-02 -3.879784643650054932e-01 -3.551230430603027344e-01
-1.482115089893341064e-01 -7.397512793540954590e-01 -9.906344860792160034e-02 -4.103100597858428955e-01 -2.343848496675491333e-01 3.579485695809125900e-03 5.016283132135868073e-03 -4.445887804031372070e-01
-5.011020898818969727e-01 -3.079141974449157715e-01 3.617527484893798828e-01 3.425770998001098633e-01 -4.021202623844146729e-01 -3.240440189838409424e-01 -3.179831504821777344e-01 -1.950460672378540039e-01
6.405700743198394775e-02 -5.791781544685363770e-01 8.202641457319259644e-02 3.174825906753540039e-01 -1.208443790674209595e-01 5.669831037521362305e-01 -2.886471450328826904e-01 -3.654250204563140869e-01
-3.294946551322937012e-01 -6.384744048118591309e-01 4.473415389657020569e-02 4.473059251904487610e-02 -2.904589176177978516e-01 -2.000864148139953613e-01 -5.105743408203125000e-01 -3.077245950698852539e-01
-2.476843744516372681e-01 -5.758230686187744141e-01 2.474593929946422577e-02 -9.345449507236480713e-03 -1.484142988920211792e-01 -1.043178439140319824e-01 -6.262285113334655762e-01 -4.258044362068176270e-01
-3.301875889301300049e-01 6.194642931222915649e-02 9.528055042028427124e-02 1.200125217437744141e-01 -3.643564507365226746e-02 8.030391931533813477e-01 -2.751124501228332520e-01 -3.765250146389007568e-01
-2.448733747005462646e-01 -6.638731956481933594e-01 1.316962689161300659e-01 -4.768643062561750412e-03 -1.323471069335937500e-01 -1.570771634578704834e-01 -4.778361320495605469e-01 -4.598113000392913818e-01
9.340700507164001465e-02 -7.634541392326354980e-01 3.933504819869995117e-01 -5.618891492486000061e-02 -1.334191709756851196e-01 4.160262644290924072e-01 -2.435611933469772339e-01 1.817472279071807861e-02
1.263051778078079224e-01 -2.314425557851791382e-01 2.587264180183410645e-01 8.183737285435199738e-03 -7.347362637519836426e-01 -1.900469809770584106e-01 -2.958483695983886719e-01 -4.472063183784484863e-01
-5.209152102470397949e-01 -5.182576775550842285e-01 1.035423725843429565e-01 3.110397160053253174e-01 -5.624669045209884644e-02 -2.500915229320526123e-01 -3.056703209877014160e-01 -4.398247003555297852e-01
-1.000481396913528442e-01 -6.338530778884887695e-01 1.422332525253295898e-01 2.633326947689056396e-01 -1.036325395107269287e-01 -2.321900567039847374e-03 -5.804420709609985352e-01 -3.885720968246459961e-01
2.567514777183532715e-02 -5.352522134780883789e-01 -2.020594477653503418e-01 1.713201254606246948e-01 3.535287687554955482e-03 4.691038131713867188e-01 -6.307294368743896484e-01 -1.574060469865798950e-01
-3.728584051132202148e-01 -3.717341721057891846e-01 -2.170300632715225220e-01 6.867696344852447510e-02 -6.926694512367248535e-01 -1.956793516874313354e-01 -3.885041475296020508e-01 -4.421595484018325806e-02
9.340363740921020508e-02 -6.954702734947204590e-01 7.912445813417434692e-02 -2.497339099645614624e-01 -4.224341809749603271e-01 3.611728549003601074e-01 2.800213694572448730e-01 -2.272900193929672241e-01
4.603499174118041992e-02 -3.927646577358245850e-02 5.106198191642761230e-01 8.422699570655822754e-02 -3.890450596809387207e-01 -2.359740436077117920e-02 -2.396914064884185791e-01 -7.205182313919067383e-01
-4.197270274162292480e-01 -3.690775930881500244e-01 -9.021897614002227783e-02 5.538081750273704529e-02 -7.277917861938476562e-01 -1.498773843050003052e-01 -3.308785259723663330e-01 -1.215718165040016174e-01
-6.494880914688110352e-01 5.369583889842033386e-02 -2.794016301631927490e-01 3.538133502006530762e-01 -4.942755103111267090e-01 3.170639872550964355e-01 -4.775756504386663437e-03 -1.648409366607666016e-01
-1.525886803865432739e-01 -2.245567589998245239e-01 -5.438902974128723145e-02 6.408134102821350098e-01 -1.139843240380287170e-01 4.209772348403930664e-01 -2.274961620569229126e-01 -5.203098058700561523e-01
-2.125706076622009277e-01 -3.380521833896636963e-01 4.458540678024291992e-01 4.255389869213104248e-01 -2.072840481996536255e-01 -7.158229500055313110e-02 -5.130047798156738281e-01 -3.865236639976501465e-01
