# Supplementary material for: Where is your field going? A machine learning approach to study the relative motion of the domains of physics
Source: PLoS One. 2020 Jun 18;15(6):e0233997. doi: 10.1371/journal.pone.0233997 (PMC7302634; doi:10.1371/journal.pone.0233997)
Supplement: S30 Data — (ZIP) [file pone.0233997.s030.zip › 29/Pacs4Run_29_VS_500_embeddings1991-1995ED8.txt]

-3.420508503913879395e-01 3.348787128925323486e-01 -1.678664535284042358e-01 -6.323550939559936523e-01 4.904530048370361328e-01 -1.781688183546066284e-01 2.297369539737701416e-01 1.331844180822372437e-01
1.002381592988967896e-01 7.946740388870239258e-01 -2.873016595840454102e-01 -3.859961628913879395e-01 1.615504473447799683e-01 7.607114315032958984e-02 -1.572976112365722656e-01 2.651081383228302002e-01
-5.190901756286621094e-01 2.751828432083129883e-01 3.109256029129028320e-01 -6.247292160987854004e-01 -2.532753050327301025e-01 5.686688795685768127e-02 1.751596331596374512e-01 2.641882002353668213e-01
-3.038220107555389404e-01 5.409740805625915527e-01 -1.202538758516311646e-01 2.214033454656600952e-01 4.140098690986633301e-01 -2.655371129512786865e-01 -1.256431341171264648e-01 5.420870184898376465e-01
-1.989794969558715820e-01 7.385904788970947266e-01 1.819271147251129150e-01 -3.819511830806732178e-01 -2.134985178709030151e-01 -3.982420265674591064e-01 -8.288630843162536621e-02 1.576657593250274658e-01
-5.197348594665527344e-01 4.979624450206756592e-01 -1.136493980884552002e-01 -3.887153565883636475e-01 -3.407918214797973633e-01 4.089166224002838135e-01 1.561128050088882446e-01 1.008470281958580017e-01
-2.663136720657348633e-01 1.552917361259460449e-01 -2.127859592437744141e-01 -2.065757811069488525e-01 3.355070352554321289e-01 3.134383559226989746e-01 2.594879269599914551e-01 7.340759038925170898e-01
-1.857836842536926270e-01 2.431995123624801636e-01 2.738969922065734863e-01 -5.546774268150329590e-01 8.235262334346771240e-02 -1.030606627464294434e-01 4.998444914817810059e-01 5.063634514808654785e-01
1.265145279467105865e-02 6.235905289649963379e-01 -7.533989101648330688e-02 -4.736419618129730225e-01 3.058971166610717773e-01 2.472767233848571777e-01 6.582754850387573242e-02 4.710729718208312988e-01
-3.521882891654968262e-01 1.551306545734405518e-01 1.548053324222564697e-01 -7.877594828605651855e-01 -2.856455147266387939e-01 -2.856248021125793457e-01 -1.737807840108871460e-01 1.182946562767028809e-01
-5.644140243530273438e-01 4.168798625469207764e-01 -1.745348423719406128e-02 -4.211302697658538818e-01 -2.113379351794719696e-02 3.825122714042663574e-01 -4.262791275978088379e-01 3.894300013780593872e-02
-5.051971077919006348e-01 5.004229545593261719e-01 1.529342085123062134e-01 -5.094387531280517578e-01 -9.999310225248336792e-02 2.613950967788696289e-01 -3.580819964408874512e-01 6.990827620029449463e-02
-6.498580332845449448e-03 1.957653611898422241e-01 -6.204181909561157227e-01 -1.948487460613250732e-01 4.594878256320953369e-01 -8.623711019754409790e-02 9.809926152229309082e-02 5.572787523269653320e-01
-4.587623476982116699e-01 2.297375947237014771e-01 2.851277291774749756e-01 -5.492258071899414062e-01 -2.362334877252578735e-01 -1.255625300109386444e-02 4.343817830085754395e-01 3.303930461406707764e-01
-1.838602870702743530e-01 4.411931633949279785e-01 1.408123522996902466e-01 -1.419969499111175537e-01 4.613793194293975830e-01 7.192823290824890137e-02 4.828916788101196289e-01 5.294562578201293945e-01
-2.043373435735702515e-01 4.672060012817382812e-01 -7.297112792730331421e-02 -7.827451825141906738e-01 -2.425359189510345459e-02 3.097279369831085205e-01 -2.459863759577274323e-02 -1.575607806444168091e-01
-1.759180575609207153e-01 4.225606620311737061e-01 -2.896638512611389160e-01 -5.704208016395568848e-01 -1.008249968290328979e-01 1.566646397113800049e-01 -4.008958637714385986e-01 4.310259521007537842e-01
-1.867517977952957153e-01 -3.609528020024299622e-02 -4.976422712206840515e-02 -8.719988465309143066e-01 2.704662084579467773e-01 3.373143672943115234e-01 9.760080277919769287e-02 6.710853427648544312e-02
-1.219669580459594727e-01 3.701272904872894287e-01 -3.071806728839874268e-01 -7.849591374397277832e-01 -8.336181193590164185e-02 2.556620240211486816e-01 8.379509299993515015e-02 -2.414024323225021362e-01
-1.208400651812553406e-01 2.677165567874908447e-01 -1.329483240842819214e-01 -2.723852694034576416e-01 3.965941369533538818e-01 -1.793368309736251831e-01 -4.331342875957489014e-01 6.669352054595947266e-01
-1.802805066108703613e-01 5.790221691131591797e-01 -1.790386252105236053e-02 -6.055625677108764648e-01 1.788486838340759277e-01 4.269831776618957520e-01 -1.160582341253757477e-02 2.253209352493286133e-01
1.893751882016658783e-02 1.941887438297271729e-01 7.126105017960071564e-03 -8.384826779365539551e-01 1.857971996068954468e-01 -6.769121438264846802e-02 -3.350923955440521240e-01 3.277781009674072266e-01
-6.760140508413314819e-02 6.153464913368225098e-01 -1.689589023590087891e-01 -5.585237741470336914e-01 2.866720259189605713e-01 1.979959309101104736e-01 -3.799996376037597656e-01 1.024694219231605530e-01
-1.011087894439697266e-01 5.046089887619018555e-01 -2.282966375350952148e-01 -6.148874163627624512e-01 -7.396744936704635620e-02 2.348883301019668579e-01 -1.703855544328689575e-01 4.639678895473480225e-01
-3.215175271034240723e-01 9.839238971471786499e-02 -2.026823908090591431e-01 -6.979611515998840332e-01 4.987418651580810547e-02 5.723813772201538086e-01 9.305165708065032959e-02 1.412405669689178467e-01
1.309013832360506058e-02 7.251262068748474121e-01 -1.686424016952514648e-02 -5.866463780403137207e-01 -1.619137525558471680e-01 -3.179104328155517578e-01 3.892668336629867554e-02 2.799464017152786255e-02
-1.131179779767990112e-01 6.934168338775634766e-01 1.137478798627853394e-01 -4.041502177715301514e-01 4.555059969425201416e-01 2.797280251979827881e-01 -1.353993266820907593e-01 1.613534390926361084e-01
-7.535857558250427246e-01 -1.399267613887786865e-01 -4.598366320133209229e-01 -2.154801785945892334e-01 1.583858728408813477e-01 1.616080254316329956e-01 2.334181219339370728e-01 2.212695628404617310e-01
-8.515752553939819336e-01 6.398674845695495605e-02 -2.426747530698776245e-01 -1.083853170275688171e-01 -1.455462723970413208e-01 -2.462871223688125610e-01 3.249688744544982910e-01 1.124320402741432190e-01
-1.764738410711288452e-01 4.730722010135650635e-01 -6.906475406140089035e-03 -5.249602794647216797e-01 1.397341936826705933e-01 3.599247336387634277e-02 -5.333189368247985840e-01 4.051894843578338623e-01
-2.260641604661941528e-01 3.038028776645660400e-01 -3.673746287822723389e-01 -5.075811147689819336e-01 -1.515478640794754028e-01 2.915885150432586670e-01 -1.798008680343627930e-01 5.689262151718139648e-01
-5.338800325989723206e-02 6.142682433128356934e-01 -2.759650051593780518e-01 -5.968481898307800293e-01 -1.895881146192550659e-01 1.223040893673896790e-01 -7.394595444202423096e-02 3.620356023311614990e-01
-2.673880383372306824e-02 2.171079069375991821e-01 -5.671282857656478882e-02 -8.270621895790100098e-01 1.487245857715606689e-01 2.817119657993316650e-02 -3.841778635978698730e-01 3.072389662265777588e-01
-7.364397048950195312e-01 -7.218728214502334595e-02 -2.313994467258453369e-01 -1.865829974412918091e-01 1.495225578546524048e-01 3.661689758300781250e-01 2.975297570228576660e-01 3.451463580131530762e-01
-2.367199510335922241e-01 2.678472101688385010e-01 -1.631266474723815918e-01 -7.702487707138061523e-01 2.021498680114746094e-01 3.444304764270782471e-01 -1.240913495421409607e-01 -2.782672047615051270e-01
-2.120381146669387817e-01 4.106167256832122803e-01 -6.920446157455444336e-01 -2.334727048873901367e-01 2.397106289863586426e-01 -3.415731713175773621e-02 3.283213376998901367e-01 -2.942377328872680664e-01
-6.575423479080200195e-01 -1.531987935304641724e-01 -1.524071395397186279e-01 -3.374130129814147949e-01 2.542151212692260742e-01 4.245644509792327881e-01 2.924066185951232910e-01 2.769671678543090820e-01
-5.497668683528900146e-02 5.928658246994018555e-01 5.165598355233669281e-03 -4.978953897953033447e-01 4.005248248577117920e-01 3.848015367984771729e-01 -5.022346158511936665e-04 2.984434068202972412e-01
-7.358835935592651367e-01 2.897595055401325226e-02 4.184189811348915100e-02 -2.541957199573516846e-01 5.256731510162353516e-01 2.716737389564514160e-01 4.975817725062370300e-02 -1.966087371110916138e-01
-4.120903313159942627e-01 4.162817895412445068e-01 -5.440440773963928223e-01 -9.834920614957809448e-02 3.983667194843292236e-01 2.236506491899490356e-01 3.558326363563537598e-01 -1.261037290096282959e-01
-2.121264934539794922e-01 3.617833852767944336e-01 3.642057627439498901e-02 -7.661687135696411133e-01 -3.361092507839202881e-01 -2.715138196945190430e-01 -1.220062449574470520e-01 1.849310398101806641e-01
-4.014755487442016602e-01 2.755070328712463379e-01 -1.489109694957733154e-01 -2.447483241558074951e-01 4.532455280423164368e-02 5.587067604064941406e-01 2.761447727680206299e-01 5.388631224632263184e-01
-3.119093552231788635e-02 5.193629860877990723e-01 -3.925201483070850372e-03 -5.092306137084960938e-01 2.754334807395935059e-01 -1.486326456069946289e-01 -3.854384422302246094e-01 4.726943373680114746e-01
-2.035166472196578979e-01 4.307559132575988770e-01 -3.230495452880859375e-01 -5.964896082878112793e-01 -1.989058256149291992e-01 2.230746299028396606e-01 -2.397840470075607300e-01 4.074890911579132080e-01
9.432663768529891968e-02 6.378969550132751465e-01 -5.089414864778518677e-02 -7.030757665634155273e-01 -1.186683177947998047e-01 -2.254133522510528564e-01 1.134802550077438354e-01 9.753564745187759399e-02
-6.490461230278015137e-01 3.489529490470886230e-01 1.066122651100158691e-01 -5.164239406585693359e-01 -1.934518516063690186e-01 3.501517176628112793e-01 -1.331323534250259399e-01 3.401846811175346375e-02
-5.133906006813049316e-02 7.542781233787536621e-01 5.554316192865371704e-02 -4.143162071704864502e-01 3.649280369281768799e-01 2.710329592227935791e-01 3.168790787458419800e-02 2.145939469337463379e-01
-1.236859932541847229e-01 6.407963633537292480e-01 -5.746164172887802124e-02 -3.453390002250671387e-01 3.405901491641998291e-01 -7.189903408288955688e-03 -5.274448394775390625e-01 2.393104434013366699e-01
-8.176545500755310059e-01 -9.391097724437713623e-02 -4.782217144966125488e-01 -8.085164427757263184e-02 9.835275262594223022e-02 -2.214258909225463867e-01 -1.635448634624481201e-01 4.403313994407653809e-02
-2.268009483814239502e-01 5.206477642059326172e-01 -1.443657577037811279e-01 -5.692040920257568359e-01 6.519685685634613037e-02 4.186336696147918701e-01 -1.777757257223129272e-01 3.486307859420776367e-01
-6.827500648796558380e-03 4.366121590137481689e-01 -2.394381016492843628e-01 -4.563539326190948486e-01 3.080178797245025635e-01 -5.192482098937034607e-02 -4.879222810268402100e-01 4.561736583709716797e-01
-1.681216806173324585e-01 2.734144032001495361e-01 3.604975529015064240e-03 -6.480624675750732422e-01 4.482364952564239502e-01 4.696103036403656006e-01 2.221649140119552612e-01 -7.857774943113327026e-02
-2.991218268871307373e-01 3.301771879196166992e-01 -6.878142952919006348e-01 -5.396226420998573303e-02 -1.313824653625488281e-01 2.059636078774929047e-02 -2.006966918706893921e-01 5.172464251518249512e-01
-6.072013378143310547e-01 1.719427853822708130e-01 2.066726088523864746e-01 -4.549961090087890625e-01 -2.691857814788818359e-01 1.322169154882431030e-01 2.358780205249786377e-01 4.543417692184448242e-01
-1.413404792547225952e-01 5.372170209884643555e-01 -4.243433177471160889e-01 -5.755904912948608398e-01 -2.126954793930053711e-01 6.960722804069519043e-02 -3.464271128177642822e-01 9.976311773061752319e-02
-7.727012038230895996e-01 -2.485656887292861938e-01 -2.240409851074218750e-01 -2.293221652507781982e-01 4.304502308368682861e-01 -2.147308439016342163e-01 8.333670347929000854e-02 4.826385993510484695e-03
-4.026643633842468262e-01 4.874474108219146729e-01 3.499612808227539062e-01 -2.009031623601913452e-01 1.481405645608901978e-01 -1.925425045192241669e-02 4.971783757209777832e-01 4.097790420055389404e-01
1.107022240757942200e-01 7.555896043777465820e-01 -4.255129098892211914e-01 -3.082239329814910889e-01 -8.446504920721054077e-02 -2.138722687959671021e-01 1.291300058364868164e-01 2.668630480766296387e-01
3.442130750045180321e-03 4.063186943531036377e-01 -6.457616090774536133e-01 -2.280827909708023071e-01 4.569029808044433594e-02 -4.604112505912780762e-01 1.249698698520660400e-01 3.690256178379058838e-01
-5.160049349069595337e-02 5.959846377372741699e-01 -2.943259663879871368e-02 -4.293292760848999023e-01 -2.480634301900863647e-01 -4.292123615741729736e-01 1.669276207685470581e-01 4.281659722328186035e-01
-7.124929428100585938e-01 -2.541868388652801514e-02 -2.944768369197845459e-01 -4.152881801128387451e-01 -5.504855886101722717e-02 -1.087088882923126221e-01 2.980614602565765381e-01 -3.589402735233306885e-01
-1.334214210510253906e-01 4.149770438671112061e-01 -8.106724172830581665e-02 -7.473523616790771484e-01 -3.172580301761627197e-01 -3.102390766143798828e-01 -1.880720555782318115e-01 1.123083308339118958e-01
-3.775392770767211914e-01 4.160001873970031738e-01 -2.195598781108856201e-01 -1.295455694198608398e-01 4.507269859313964844e-01 -5.838136747479438782e-02 5.881150364875793457e-01 -2.587994933128356934e-01
9.943004697561264038e-02 4.343700110912322998e-01 -1.640729755163192749e-01 -5.291337370872497559e-01 4.453795254230499268e-01 -4.510573297739028931e-02 -3.373689055442810059e-01 4.246396124362945557e-01
-5.581552982330322266e-01 -1.813911050558090210e-01 -5.292687416076660156e-01 -3.753256797790527344e-01 3.306698799133300781e-02 -2.473048269748687744e-01 3.544518351554870605e-01 2.160462439060211182e-01
8.961775340139865875e-03 5.174499154090881348e-01 -1.235319599509239197e-01 -7.501745820045471191e-01 6.107612047344446182e-03 -2.049421519041061401e-01 -2.860201001167297363e-01 -1.740616261959075928e-01
-4.627369642257690430e-01 2.711347639560699463e-01 -4.041677713394165039e-01 -5.532528087496757507e-02 4.728030860424041748e-01 -2.350494861602783203e-01 4.861064255237579346e-01 -1.756633073091506958e-01
-4.558029025793075562e-02 -1.172193139791488647e-01 -3.322373628616333008e-01 -5.081038475036621094e-01 4.369395375251770020e-01 -6.088373064994812012e-01 1.428025364875793457e-01 1.834096461534500122e-01
-4.206773042678833008e-01 8.069764375686645508e-01 1.486338675022125244e-01 -3.001676499843597412e-01 -1.383885890245437622e-01 9.902281314134597778e-02 -1.747794449329376221e-01 -1.106394454836845398e-02
-2.555728852748870850e-01 2.382283806800842285e-01 4.296469688415527344e-01 -4.185469448566436768e-01 3.797622919082641602e-01 -5.309309363365173340e-01 2.923949062824249268e-01 8.093140274286270142e-02
-1.029322072863578796e-01 -1.448680311441421509e-01 3.742556273937225342e-02 -5.066011548042297363e-01 6.139827370643615723e-01 -5.010679960250854492e-01 4.988033697009086609e-02 2.825610637664794922e-01
-3.440628945827484131e-01 4.302327632904052734e-01 -3.577757477760314941e-01 -4.621275961399078369e-01 -2.276398055255413055e-02 4.726572632789611816e-01 -2.851001918315887451e-01 2.230470925569534302e-01
-3.335085809230804443e-01 4.972419738769531250e-01 1.383191198110580444e-01 -3.442889153957366943e-01 -3.502217829227447510e-01 -5.557966828346252441e-01 4.348010942339897156e-02 2.653295397758483887e-01
-8.561076521873474121e-01 2.262228131294250488e-01 6.189103797078132629e-02 1.096967905759811401e-01 3.509828746318817139e-01 3.329622372984886169e-02 -2.207007706165313721e-01 1.644160449504852295e-01
-2.709925472736358643e-01 5.560276508331298828e-01 -2.269019037485122681e-01 -4.165966212749481201e-01 9.793231636285781860e-02 2.367926388978958130e-01 -5.570133328437805176e-01 1.281942874193191528e-01
-5.971119999885559082e-01 5.104659199714660645e-01 -3.803718686103820801e-01 8.087918907403945923e-02 5.871172994375228882e-02 -1.787438243627548218e-01 4.320605397224426270e-01 -9.790299832820892334e-02
-2.144149988889694214e-01 5.311951041221618652e-01 2.356436103582382202e-01 -3.418303728103637695e-01 -8.330064266920089722e-02 -3.580380678176879883e-01 3.997571170330047607e-01 4.522677063941955566e-01
-4.080963432788848877e-01 3.649463355541229248e-01 2.570901215076446533e-01 -3.922421634197235107e-01 -2.837197184562683105e-01 -5.695697665214538574e-01 8.477826416492462158e-02 2.612060606479644775e-01
7.673024386167526245e-02 6.347684264183044434e-01 -1.232857350260019302e-02 -6.300639510154724121e-01 3.676304817199707031e-01 1.853985041379928589e-01 -1.026189848780632019e-01 1.182945743203163147e-01
-5.016236901283264160e-01 5.246448144316673279e-02 5.934736132621765137e-02 -6.331186890602111816e-01 -3.997125029563903809e-01 -2.983945608139038086e-01 -8.710133284330368042e-02 2.913139760494232178e-01
-2.986948378384113312e-02 5.700085163116455078e-01 5.055767670273780823e-02 -5.313512086868286133e-01 2.581173181533813477e-01 -1.318697035312652588e-01 -3.970520794391632080e-01 3.842440843582153320e-01
-5.264754891395568848e-01 2.995339632034301758e-01 3.251161575317382812e-01 -2.155574262142181396e-01 -1.593419909477233887e-01 -4.654622077941894531e-01 -4.111549556255340576e-01 2.642801702022552490e-01
-5.166459679603576660e-01 2.206934392452239990e-01 3.701449632644653320e-01 -4.821075797080993652e-01 -1.695072799921035767e-01 -4.671214818954467773e-01 -9.335209429264068604e-02 2.434885203838348389e-01
-1.269012689590454102e-01 3.073934912681579590e-01 -4.209357500076293945e-01 -4.909739196300506592e-01 -3.150194585323333740e-01 -4.169676080346107483e-02 -1.354057248681783676e-02 6.082794070243835449e-01
-3.985162973403930664e-01 3.390265703201293945e-01 -7.540564518421888351e-03 -7.699904441833496094e-01 -2.103642821311950684e-01 2.194809317588806152e-01 -1.853279471397399902e-01 -8.082166314125061035e-02
-3.723547756671905518e-01 5.215911269187927246e-01 -1.782138496637344360e-01 -5.374090075492858887e-01 -2.938423119485378265e-02 4.501613676548004150e-01 -2.523779273033142090e-01 3.901839256286621094e-02
-1.096465662121772766e-01 9.863758087158203125e-02 3.704720735549926758e-01 -5.999449491500854492e-01 5.650015473365783691e-01 -1.652701497077941895e-01 1.731079518795013428e-01 3.233534097671508789e-01
-4.013959467411041260e-01 1.281892601400613785e-02 2.480835467576980591e-01 -4.710541367530822754e-01 9.051482379436492920e-02 -3.046799637377262115e-02 5.092944502830505371e-01 5.355163216590881348e-01
-3.076562583446502686e-01 4.249676465988159180e-01 -5.646561384201049805e-01 -1.259668767452239990e-01 5.004170536994934082e-01 2.255056798458099365e-01 2.043007165193557739e-01 -2.168800979852676392e-01
-2.909041643142700195e-01 3.570056557655334473e-01 4.297088682651519775e-01 -7.452498674392700195e-01 -4.459981340914964676e-03 -1.247519627213478088e-01 -1.545591205358505249e-01 9.166903793811798096e-02
-7.188795208930969238e-01 -1.484254281967878342e-02 -4.525373280048370361e-01 -1.648046523332595825e-01 1.366287171840667725e-01 -1.622441709041595459e-01 4.416080415248870850e-01 1.050392985343933105e-01
-1.550513803958892822e-01 3.774123266339302063e-02 -6.846452951431274414e-01 -2.053354829549789429e-01 3.420303463935852051e-01 -2.869817018508911133e-01 -2.413127422332763672e-01 4.539358913898468018e-01
-6.803990602493286133e-01 -1.086242571473121643e-01 -6.209818124771118164e-01 -2.718752920627593994e-01 6.333875656127929688e-02 -6.990752369165420532e-02 2.382270246744155884e-01 8.506895974278450012e-03
-8.864557743072509766e-01 1.353330910205841064e-01 1.067146882414817810e-01 9.950421005487442017e-02 2.941623032093048096e-01 -4.735082387924194336e-02 -6.355078518390655518e-02 2.859715223312377930e-01
-1.929663587361574173e-03 3.710630238056182861e-01 -2.535774707794189453e-01 -6.659843325614929199e-01 1.965714395046234131e-01 2.719343900680541992e-01 -2.696738839149475098e-01 4.112899303436279297e-01
-2.309853136539459229e-01 3.886120915412902832e-01 3.152402341365814209e-01 -5.018365979194641113e-01 2.117937803268432617e-01 6.177592277526855469e-02 6.011201739311218262e-01 1.854498088359832764e-01
-5.048757791519165039e-01 2.533284425735473633e-01 4.999261349439620972e-02 -3.222918212413787842e-01 -9.728795289993286133e-02 1.871596127748489380e-01 5.169576406478881836e-01 5.126549005508422852e-01
-7.621589303016662598e-01 1.252697855234146118e-01 1.978346891701221466e-02 -6.173133105039596558e-02 5.834475159645080566e-01 1.578419059514999390e-01 1.705822348594665527e-01 -6.925283372402191162e-02
-1.218978762626647949e-01 5.718217492103576660e-01 1.746470034122467041e-01 -7.139010429382324219e-01 4.500550031661987305e-02 -2.803530097007751465e-01 -2.605624031275510788e-03 -1.933253407478332520e-01
-6.181573867797851562e-01 -8.059813827276229858e-02 -4.919076859951019287e-01 -9.616146981716156006e-02 5.522834658622741699e-01 -2.043327838182449341e-01 -5.356801301240921021e-02 -1.025996133685112000e-01
-1.301049888134002686e-01 3.251512348651885986e-01 -7.286145091056823730e-01 -1.367969363927841187e-01 1.019893735647201538e-01 -3.833677172660827637e-01 3.817951679229736328e-02 4.110066592693328857e-01
9.974539279937744141e-02 6.134521365165710449e-01 -2.152673006057739258e-01 -6.302898526191711426e-01 -1.707660555839538574e-01 -3.025474250316619873e-01 1.413677781820297241e-01 1.715842932462692261e-01
1.760207563638687134e-01 5.892799496650695801e-01 -4.142543673515319824e-01 -5.474051237106323242e-01 7.746037095785140991e-02 -3.188919723033905029e-01 -1.197443082928657532e-01 -1.687484830617904663e-01
-2.105623185634613037e-01 4.577659964561462402e-01 1.674363017082214355e-01 -7.487341761589050293e-01 -7.932087033987045288e-02 -2.835763692855834961e-01 -2.653384506702423096e-01 1.908657886087894440e-02
-4.337776005268096924e-01 1.930036395788192749e-01 -1.220488995313644409e-01 -5.683744549751281738e-01 9.270092844963073730e-02 6.101902723312377930e-01 -1.521487347781658173e-02 2.355502396821975708e-01
7.240742444992065430e-02 2.971735894680023193e-01 -3.287136554718017578e-01 -5.846548676490783691e-01 3.745890855789184570e-01 -2.744442969560623169e-02 -5.537854433059692383e-01 9.392863512039184570e-02
-5.529192090034484863e-01 1.678143590688705444e-01 -6.021448969841003418e-01 -2.142935842275619507e-01 -1.354628950357437134e-01 6.395058007910847664e-04 4.823133349418640137e-01 8.149475604295730591e-02
-5.604902505874633789e-01 -1.418225318193435669e-01 -6.134679913520812988e-01 -1.004272475838661194e-01 2.346916347742080688e-01 1.240296214818954468e-01 -1.647194661200046539e-02 4.566986858844757080e-01
-2.114436030387878418e-01 1.980923116207122803e-01 6.029957905411720276e-02 -7.917287945747375488e-01 2.603885531425476074e-01 3.712714016437530518e-01 2.826814651489257812e-01 -5.204805172979831696e-03
-1.845043301582336426e-01 1.959791630506515503e-01 -7.382489442825317383e-01 -8.052527904510498047e-02 3.399341106414794922e-01 -3.102164566516876221e-01 -2.522996962070465088e-01 3.171907365322113037e-01
-5.668326020240783691e-01 -7.079384755343198776e-03 -6.462113261222839355e-01 -2.988055646419525146e-01 2.872204931918531656e-04 -1.810456365346908569e-01 3.716500699520111084e-01 -2.958983741700649261e-02
-3.581804931163787842e-01 1.758039146661758423e-01 1.442083716392517090e-01 -6.543791294097900391e-01 3.821268677711486816e-01 3.856793642044067383e-01 -1.821914315223693848e-01 -2.526430189609527588e-01
-7.690227031707763672e-02 1.949353367090225220e-01 -1.565691232681274414e-01 -2.085920423269271851e-01 6.921496391296386719e-01 -3.141278624534606934e-01 -1.814181357622146606e-01 5.266894698143005371e-01
-8.550913929939270020e-01 -1.580785959959030151e-01 -3.307952284812927246e-01 -2.096174508333206177e-01 1.736105084419250488e-01 -2.087681293487548828e-01 -1.037584543228149414e-01 -7.729406654834747314e-02
-1.876017898321151733e-01 1.626424640417098999e-01 -5.179221928119659424e-02 -7.874388098716735840e-01 -1.432512104511260986e-01 -1.614685654640197754e-01 -4.721219241619110107e-01 2.147523313760757446e-01
-3.868794441223144531e-01 1.036755964159965515e-01 -9.845276176929473877e-02 -7.673101425170898438e-01 -4.581421315670013428e-01 -1.525575667619705200e-01 -8.915040642023086548e-02 1.459037070162594318e-03
-5.587238073348999023e-01 1.286063790321350098e-01 -1.619767099618911743e-01 -2.166059911251068115e-01 2.454793304204940796e-01 -1.618456095457077026e-01 7.090991735458374023e-01 -9.411577880382537842e-02
1.070763543248176575e-02 4.903130829334259033e-01 -1.775645911693572998e-01 -7.441735267639160156e-01 9.695431590080261230e-02 -1.223294362425804138e-01 -3.412266075611114502e-01 -1.826334446668624878e-01
-3.366230428218841553e-01 3.342752158641815186e-01 -3.653639853000640869e-01 -4.960168898105621338e-01 -7.774411886930465698e-02 5.518115758895874023e-01 -6.762219965457916260e-02 2.833880484104156494e-01
-7.233558297157287598e-01 -4.176476225256919861e-02 -4.850853979587554932e-01 -1.864530593156814575e-01 2.956651896238327026e-02 -1.262692660093307495e-01 3.827267587184906006e-01 2.040627002716064453e-01
-3.693079352378845215e-01 2.519501447677612305e-01 1.289675980806350708e-01 -7.842057347297668457e-01 -3.569475114345550537e-01 -1.970454454421997070e-01 -3.601367026567459106e-02 3.140351921319961548e-02
-3.727261349558830261e-02 6.201618313789367676e-01 9.054685384035110474e-02 -6.973083615303039551e-01 -7.882259786128997803e-02 -2.614980638027191162e-01 -2.049141824245452881e-01 5.466563254594802856e-02
-4.700722992420196533e-01 4.141784831881523132e-02 5.105353519320487976e-02 -5.917391777038574219e-01 -4.145284593105316162e-01 -3.761678338050842285e-01 -5.169117823243141174e-02 3.294643759727478027e-01
-3.323393464088439941e-01 2.019584327936172485e-01 -5.921635031700134277e-01 -1.345487982034683228e-01 -1.236686483025550842e-01 1.239751204848289490e-01 1.017561089247465134e-02 6.702500581741333008e-01
-5.274662971496582031e-01 -3.018608316779136658e-02 -5.609160065650939941e-01 -3.972296714782714844e-01 1.640105806291103363e-02 -2.166353315114974976e-01 3.972727060317993164e-01 -2.083851099014282227e-01
-5.134731531143188477e-01 2.882815599441528320e-01 -6.019977927207946777e-01 -1.512360759079456329e-02 2.505037188529968262e-01 1.207296084612607956e-02 4.744100570678710938e-01 5.144245922565460205e-02
-5.566282272338867188e-01 4.361496567726135254e-01 -3.910560905933380127e-02 -5.260355472564697266e-01 -2.574389576911926270e-01 2.421491444110870361e-01 -3.095935285091400146e-01 -3.060412779450416565e-02
1.371411606669425964e-02 2.261265218257904053e-01 -2.016050219535827637e-01 -2.819113731384277344e-01 5.888611078262329102e-01 -6.909350752830505371e-01 4.157927632331848145e-02 5.179461091756820679e-02
-3.876645267009735107e-01 1.032935231924057007e-01 3.693104982376098633e-01 -4.112832546234130859e-01 1.118540912866592407e-01 -6.733488291501998901e-02 3.163219690322875977e-01 6.452888846397399902e-01
-4.593475162982940674e-01 5.565294623374938965e-01 -5.555092096328735352e-01 6.717160344123840332e-02 3.296616673469543457e-01 1.137412153184413910e-02 -5.749031435698270798e-03 -2.394432127475738525e-01
-1.219856292009353638e-01 2.109774947166442871e-01 -4.053494334220886230e-01 -2.182840853929519653e-01 1.094332337379455566e-01 -3.897412717342376709e-01 -1.412131637334823608e-01 7.381306290626525879e-01
-2.631782293319702148e-01 5.083806514739990234e-01 -1.447069495916366577e-01 -4.791228175163269043e-01 1.867824047803878784e-01 2.078135907649993896e-01 -5.806100964546203613e-01 -8.127306401729583740e-02
-1.384537667036056519e-01 5.014466643333435059e-01 -5.268348455429077148e-01 -4.666375368833541870e-02 -1.105998605489730835e-01 -6.162452101707458496e-01 4.145904630422592163e-02 2.365166544914245605e-01
-2.075936943292617798e-01 2.975193262100219727e-01 1.926276832818984985e-01 -3.128336071968078613e-01 5.557474493980407715e-01 -1.791743338108062744e-01 -3.841848969459533691e-01 4.948334693908691406e-01
-5.672332644462585449e-01 2.502997815608978271e-01 -3.355380147695541382e-02 -4.966282546520233154e-01 -3.597691357135772705e-01 1.653712242841720581e-01 3.544923365116119385e-01 2.922065258026123047e-01
-5.739349722862243652e-01 6.736369132995605469e-01 2.805222272872924805e-01 -2.918587028980255127e-01 -1.373564451932907104e-01 1.720891445875167847e-01 -6.675408035516738892e-02 3.636897599790245295e-04
-6.638957858085632324e-01 -1.364254206418991089e-01 -5.721683502197265625e-01 -3.953867852687835693e-01 8.936090022325515747e-02 -6.252982467412948608e-02 2.110914438962936401e-01 -2.163770608603954315e-02
-3.742544949054718018e-01 1.105536743998527527e-01 -6.705945134162902832e-01 -1.858808994293212891e-01 3.178124129772186279e-01 -2.662650048732757568e-01 4.176351130008697510e-01 -1.309271156787872314e-01
-7.694611549377441406e-01 1.882552951574325562e-01 -1.321476399898529053e-01 -2.985804574564099312e-03 5.024458765983581543e-01 -1.450987160205841064e-01 8.647326380014419556e-02 -2.720924317836761475e-01
-1.848294138908386230e-01 2.621483244001865387e-02 -8.410416245460510254e-01 -2.630563080310821533e-01 2.172174155712127686e-01 4.376459494233131409e-02 -1.062254980206489563e-01 3.580765724182128906e-01
-2.653941325843334198e-02 3.344341516494750977e-01 -2.156171947717666626e-01 -8.350759744644165039e-01 1.479292660951614380e-01 1.917759627103805542e-01 1.461749672889709473e-01 -2.521480619907379150e-01
-2.379389852285385132e-01 2.796749770641326904e-01 -1.730015128850936890e-01 -7.765640020370483398e-01 -4.194382727146148682e-01 -1.033525839447975159e-01 -1.932982355356216431e-01 9.061598777770996094e-02
-7.118239402770996094e-01 -8.202780038118362427e-02 -5.506630539894104004e-01 -3.387340605258941650e-01 6.437502801418304443e-02 -1.388137638568878174e-01 2.073671966791152954e-01 -4.682999104261398315e-02
-9.000481367111206055e-01 -1.746624112129211426e-01 -1.951955407857894897e-01 -2.032899409532546997e-01 2.518191635608673096e-01 -5.370487645268440247e-02 -1.164424642920494080e-01 -1.105709467083215714e-02
-2.497175186872482300e-01 2.170468121767044067e-01 -6.610305309295654297e-01 -8.218048512935638428e-02 1.868436345830559731e-03 -1.788187175989151001e-01 -1.439122706651687622e-01 6.277949810028076172e-01
-1.660106927156448364e-01 1.684346497058868408e-01 1.003471910953521729e-01 -2.695705592632293701e-01 5.718722343444824219e-01 8.876732736825942993e-02 5.620099306106567383e-01 4.588678181171417236e-01
-5.297840833663940430e-01 4.783516526222229004e-01 -3.084414079785346985e-02 -3.125753626227378845e-02 2.129866927862167358e-01 7.955860346555709839e-03 6.501923203468322754e-01 -1.428404301404953003e-01
-5.520934462547302246e-01 5.176139473915100098e-01 -4.931790232658386230e-01 1.283104866743087769e-01 2.751600742340087891e-01 -1.518336236476898193e-01 1.746800392866134644e-01 -1.957040429115295410e-01
-6.831036210060119629e-01 3.243346214294433594e-01 -2.101802974939346313e-01 -3.744066506624221802e-02 1.728345304727554321e-01 9.391651302576065063e-02 5.807092189788818359e-01 -8.175348490476608276e-02
-6.540837883949279785e-01 1.566274315118789673e-01 -3.450777828693389893e-01 -2.361470013856887817e-01 4.701603204011917114e-02 -1.691239774227142334e-01 5.560427308082580566e-01 -1.811114996671676636e-01
-1.389685273170471191e-01 2.193956077098846436e-01 -1.057961732149124146e-01 -1.573233902454376221e-01 7.286136746406555176e-01 -2.874194979667663574e-01 -1.275634616613388062e-01 5.165749192237854004e-01
2.022864669561386108e-02 7.993642091751098633e-01 -1.124003231525421143e-01 -4.882629811763763428e-01 1.622485518455505371e-01 1.429947372525930405e-02 -1.865282207727432251e-01 2.196619510650634766e-01
-3.277809023857116699e-01 1.915000379085540771e-01 1.115103513002395630e-01 -4.764817655086517334e-01 -2.065615803003311157e-01 -2.319605350494384766e-01 -3.224631026387214661e-02 7.203505039215087891e-01
-4.753699526190757751e-02 4.100655913352966309e-01 -3.065516054630279541e-01 -6.454812884330749512e-01 -1.995649188756942749e-01 -1.393033564090728760e-01 -3.341033756732940674e-01 3.848503828048706055e-01
-6.639595031738281250e-01 6.073256023228168488e-03 -8.958362042903900146e-02 -1.015845835208892822e-01 3.157578706741333008e-01 3.877123594284057617e-01 3.952956572175025940e-02 5.377637147903442383e-01
-3.779146075248718262e-01 4.816466271877288818e-01 -1.503771841526031494e-01 -5.794845819473266602e-01 -1.012521833181381226e-01 1.904500871896743774e-01 -4.308430850505828857e-01 -1.860978007316589355e-01
-6.555879861116409302e-02 3.787153959274291992e-01 -2.235382944345474243e-01 -7.846770286560058594e-01 1.633002012968063354e-01 2.798556387424468994e-01 2.831085324287414551e-01 -3.811283409595489502e-02
-4.032172858715057373e-01 1.594053357839584351e-01 -7.137688994407653809e-01 -2.221577167510986328e-01 3.985843956470489502e-01 1.023900136351585388e-02 7.387050241231918335e-02 -2.979170978069305420e-01
-3.620508015155792236e-01 6.102168560028076172e-01 -5.481053590774536133e-01 9.120103716850280762e-02 3.726579248905181885e-01 -5.284596979618072510e-02 5.697076395153999329e-02 -2.071360051631927490e-01
-2.245433479547500610e-01 1.092284545302391052e-01 -3.731286823749542236e-01 -8.094885945320129395e-01 2.495791018009185791e-02 2.724332511425018311e-01 -1.184582933783531189e-01 -2.329759597778320312e-01
-3.360235691070556641e-01 8.285322785377502441e-02 3.619700372219085693e-01 -3.976220488548278809e-01 3.758302330970764160e-01 -5.032640099525451660e-01 3.455085158348083496e-01 2.778463661670684814e-01
-6.102548912167549133e-02 -2.696583606302738190e-02 -2.590673565864562988e-01 -4.486742615699768066e-01 4.832798540592193604e-01 -6.788018345832824707e-01 -5.108125135302543640e-02 1.737344115972518921e-01
-8.515359759330749512e-01 2.988826334476470947e-01 1.264765709638595581e-01 1.472218777053058147e-03 3.349417150020599365e-01 2.324316501617431641e-01 -4.028366412967443466e-03 -5.771054327487945557e-02
-2.458007782697677612e-01 4.747527539730072021e-01 3.648609817028045654e-01 -6.688016653060913086e-01 9.267374873161315918e-02 -1.166660785675048828e-01 -3.304490447044372559e-01 -4.875129833817481995e-02
-1.196347400546073914e-01 7.159808278083801270e-02 1.360548138618469238e-01 -8.081284165382385254e-01 2.566283941268920898e-01 -2.096215635538101196e-01 -4.462858140468597412e-01 2.915240358561277390e-03
-4.625485241413116455e-01 4.167874753475189209e-01 -6.360630989074707031e-01 6.153750419616699219e-02 2.051287330687046051e-02 -2.562018334865570068e-01 3.647210896015167236e-01 6.994581222534179688e-02
-3.996079266071319580e-01 4.682194888591766357e-01 -5.759106278419494629e-01 -5.849458649754524231e-02 -1.004248578101396561e-02 -2.037451118230819702e-01 4.870421886444091797e-01 -8.465431630611419678e-02
-4.065993428230285645e-01 2.513559162616729736e-01 -5.625922083854675293e-01 -8.849997818470001221e-02 3.498398363590240479e-01 -1.866954714059829712e-01 5.382623076438903809e-01 -1.361570507287979126e-02
-3.087088465690612793e-01 1.907062977552413940e-01 -6.654610037803649902e-01 -1.399485468864440918e-01 -1.075086966156959534e-01 1.371785998344421387e-01 -3.128180652856826782e-02 6.120060682296752930e-01
-3.307601213455200195e-01 1.379516869783401489e-01 -8.648149371147155762e-01 -2.213041186332702637e-01 -9.152755886316299438e-02 -3.210379928350448608e-02 1.001505777239799500e-01 2.350503206253051758e-01
-4.612229168415069580e-01 2.499504983425140381e-01 2.384332716464996338e-01 -5.980241894721984863e-01 -1.184188649058341980e-01 -1.675875931978225708e-01 -4.792731404304504395e-01 1.962229013442993164e-01
-2.664535343647003174e-01 1.854323893785476685e-01 -6.098695993423461914e-01 -5.955683882348239422e-04 2.881912887096405029e-01 -1.794064939022064209e-01 -1.167170517146587372e-02 6.381998658180236816e-01
-4.727856814861297607e-01 1.512210369110107422e-01 2.693713307380676270e-01 -5.734419822692871094e-01 -2.724819183349609375e-01 -3.836139440536499023e-01 -1.011149659752845764e-01 3.472450077533721924e-01
-9.160386025905609131e-02 2.077783644199371338e-01 -3.931246101856231689e-01 -3.818003833293914795e-01 -8.848339319229125977e-02 -4.626963138580322266e-01 -3.281496465206146240e-01 5.643749237060546875e-01
-1.383101493120193481e-01 3.812136948108673096e-01 3.286544699221849442e-03 -7.767978906631469727e-01 -1.162923201918601990e-01 -2.470625489950180054e-01 -3.855368494987487793e-01 -9.443618357181549072e-02
-6.538707017898559570e-01 -1.378472745418548584e-01 -4.719421863555908203e-01 -2.560359537601470947e-01 2.054762244224548340e-01 -3.232108652591705322e-01 3.432470262050628662e-01 -2.575312182307243347e-02
-8.655524849891662598e-01 9.989466518163681030e-02 6.757105886936187744e-02 7.484866678714752197e-02 3.998212814331054688e-01 -4.121407121419906616e-02 -1.831668168306350708e-01 1.885900199413299561e-01
-4.150928854942321777e-01 3.748085200786590576e-01 3.821287155151367188e-01 -4.897780418395996094e-01 6.162752397358417511e-03 -4.133050143718719482e-01 3.523915112018585205e-01 -7.920096814632415771e-02
-7.402845025062561035e-01 2.487834095954895020e-01 1.449071019887924194e-01 9.230094403028488159e-02 5.292758345603942871e-01 -1.256895512342453003e-01 -2.536193132400512695e-01 1.773903705179691315e-02
-1.585782468318939209e-01 -2.716375980526208878e-03 -1.183970272541046143e-01 -3.556534051895141602e-01 5.204097032546997070e-01 -7.480896711349487305e-01 -5.844578891992568970e-02 2.140956744551658630e-02
-3.912889957427978516e-02 6.462134718894958496e-01 -2.673847973346710205e-01 -4.954808056354522705e-01 2.086370587348937988e-01 2.529436051845550537e-01 -2.565474510192871094e-01 3.009233176708221436e-01
-5.090129375457763672e-01 -1.310510635375976562e-01 -4.522443413734436035e-01 -3.076927661895751953e-01 1.394206583499908447e-01 1.757641136646270752e-01 3.568004965782165527e-01 4.968843162059783936e-01
-3.950969278812408447e-01 3.048833012580871582e-01 1.899856775999069214e-01 -6.575550436973571777e-01 -3.560361564159393311e-01 -2.572371363639831543e-01 5.534775927662849426e-02 2.940666675567626953e-01
3.174712648615241051e-03 7.306863665580749512e-01 1.458088159561157227e-01 -5.248735547065734863e-01 -4.443469922989606857e-03 -4.048041105270385742e-01 3.883257508277893066e-02 6.277648359537124634e-02
-8.988767266273498535e-01 1.141824666410684586e-02 -1.176886558532714844e-01 -2.943474985659122467e-02 3.461000025272369385e-01 1.289185732603073120e-01 2.890801988542079926e-02 1.998310238122940063e-01
-7.132639288902282715e-01 -1.485065966844558716e-01 -5.558902025222778320e-01 -2.784368991851806641e-01 1.519096195697784424e-01 -1.449968516826629639e-01 -1.602285653352737427e-01 -1.135145202279090881e-01
-4.952976703643798828e-01 4.788039028644561768e-01 -4.273373782634735107e-01 -8.082890510559082031e-02 2.538166046142578125e-01 -1.043484136462211609e-01 3.952160179615020752e-01 -3.236806988716125488e-01
-4.326957762241363525e-01 2.223683893680572510e-01 1.598786679096519947e-03 -1.716917306184768677e-01 2.241587042808532715e-01 1.589690446853637695e-01 4.911843836307525635e-01 6.458061933517456055e-01
-8.487277477979660034e-02 3.438051342964172363e-01 -5.670599937438964844e-01 -1.606126576662063599e-01 4.042408987879753113e-02 -3.412901461124420166e-01 4.112105369567871094e-01 4.899324774742126465e-01
-2.335715144872665405e-01 4.378080964088439941e-01 2.766151726245880127e-01 -6.291260719299316406e-01 -1.639234572649002075e-01 -4.117045402526855469e-01 2.916823625564575195e-01 1.635140040889382362e-03
-5.911131855100393295e-03 2.112510055303573608e-01 -5.756921172142028809e-01 -4.566743373870849609e-01 -1.771873384714126587e-01 -3.672170937061309814e-01 2.246853113174438477e-01 4.456882774829864502e-01
2.186842821538448334e-02 -4.710332956165075302e-03 -4.920946061611175537e-01 -3.831257522106170654e-01 4.903872013092041016e-01 -5.920798182487487793e-01 -7.272550836205482483e-03 1.395213454961776733e-01
-1.940748989582061768e-01 1.646395623683929443e-01 4.687972664833068848e-01 -5.610949397087097168e-01 5.764290094375610352e-01 -6.126889213919639587e-02 1.596955657005310059e-01 1.977460086345672607e-01
-3.706142306327819824e-01 6.100873351097106934e-01 -5.618380308151245117e-01 5.224298313260078430e-02 3.452810943126678467e-01 -6.598870456218719482e-02 1.150531992316246033e-01 -1.877142786979675293e-01
7.434324920177459717e-02 8.092496395111083984e-01 -1.952538788318634033e-01 -4.689145684242248535e-01 -3.563769161701202393e-02 -5.320228263735771179e-02 1.375845074653625488e-01 2.419773787260055542e-01
-3.232371807098388672e-01 2.006417512893676758e-01 -6.361430287361145020e-01 -2.119261771440505981e-01 3.048271834850311279e-01 -2.227426767349243164e-01 4.746487140655517578e-01 -1.945373713970184326e-01
-7.220591902732849121e-01 -6.779187172651290894e-02 -2.135187089443206787e-01 -3.535821735858917236e-01 8.607163280248641968e-02 -3.331155478954315186e-01 3.702506124973297119e-01 -2.190082520246505737e-01
-5.702782422304153442e-02 7.077980786561965942e-02 -2.351802140474319458e-01 -3.145937323570251465e-01 8.757391571998596191e-01 -1.399829238653182983e-01 2.086968123912811279e-01 8.596643060445785522e-02
-3.627403676509857178e-01 2.223334610462188721e-01 -6.656988710165023804e-02 -7.822860479354858398e-01 -1.640111058950424194e-01 1.981972754001617432e-01 -3.641577064990997314e-01 6.157533451914787292e-02
-7.864059805870056152e-01 1.399988681077957153e-01 5.790808796882629395e-02 5.968475714325904846e-02 2.124289423227310181e-01 -4.080812036991119385e-01 -3.597606718540191650e-01 -1.181793510913848877e-01
-1.792101114988327026e-01 -1.017638072371482849e-01 8.778244256973266602e-02 -6.375643610954284668e-01 2.088397294282913208e-01 -3.921597301959991455e-01 5.271708369255065918e-01 2.608091831207275391e-01
-3.993731439113616943e-01 3.538124561309814453e-01 3.120333552360534668e-01 -5.205565094947814941e-01 -1.178373247385025024e-01 -3.697731792926788330e-01 -4.009253084659576416e-01 1.887200921773910522e-01
-9.359292984008789062e-01 -6.431929022073745728e-02 8.990126103162765503e-02 -7.834970951080322266e-02 1.545230001211166382e-01 -1.267965137958526611e-01 -1.122664362192153931e-01 2.304776757955551147e-01
-4.176693260669708252e-01 4.552315548062324524e-02 4.272813796997070312e-01 -3.324576914310455322e-01 3.425593376159667969e-01 -5.079336762428283691e-01 2.372402548789978027e-01 3.142546415328979492e-01
-2.208809107542037964e-01 3.027478158473968506e-01 -1.538960337638854980e-01 -7.503054738044738770e-01 -4.312438070774078369e-01 -2.073137909173965454e-01 -1.973685473203659058e-01 7.077081501483917236e-02
-3.867992758750915527e-02 2.775958180427551270e-01 -2.182990014553070068e-01 -2.032530158758163452e-01 8.565540909767150879e-01 -3.096551597118377686e-01 4.015628620982170105e-02 3.597970306873321533e-02
-5.493816733360290527e-01 5.279857516288757324e-01 -4.526864886283874512e-01 1.112260222434997559e-01 2.951956987380981445e-01 -1.393694132566452026e-01 1.248886659741401672e-01 -2.827596068382263184e-01
-1.884579956531524658e-01 3.026732504367828369e-01 1.682354658842086792e-01 -8.282440304756164551e-01 2.540400028228759766e-01 2.883037924766540527e-01 -5.611335113644599915e-02 -8.818727731704711914e-02
-3.309587538242340088e-01 1.402490139007568359e-01 1.816605031490325928e-02 -4.206840991973876953e-01 5.629051327705383301e-01 6.857918202877044678e-02 -3.283182084560394287e-01 5.139390826225280762e-01
-4.685922563076019287e-01 3.841296136379241943e-01 -6.560827493667602539e-01 4.596181213855743408e-02 7.181301712989807129e-02 -3.108946047723293304e-02 4.096501469612121582e-01 1.623938083648681641e-01
-3.793414533138275146e-01 3.732045590877532959e-01 2.060873061418533325e-01 -5.019179582595825195e-01 2.515919134020805359e-02 -4.405578598380088806e-02 -5.065848231315612793e-01 4.040081799030303955e-01
5.585638433694839478e-02 8.026586771011352539e-01 -6.991563737392425537e-02 -5.174919962882995605e-01 1.749113649129867554e-01 5.211943015456199646e-02 -1.055084392428398132e-01 1.883889883756637573e-01
-4.790798723697662354e-01 3.566984534263610840e-01 4.021174609661102295e-01 -2.225369960069656372e-01 -1.020668540149927139e-02 -2.751058042049407959e-01 6.598436087369918823e-02 5.931999683380126953e-01
-5.743069648742675781e-01 7.375232875347137451e-02 -5.326399207115173340e-01 -5.853867158293724060e-02 1.273713260889053345e-01 1.233898918144404888e-03 4.740181863307952881e-01 3.697050511837005615e-01
-6.862759590148925781e-01 -2.785400450229644775e-01 -2.732036411762237549e-01 -4.092425704002380371e-01 2.681142091751098633e-01 -3.479967713356018066e-01 7.083266228437423706e-02 -1.063817217946052551e-01
-2.439981997013092041e-01 1.728574484586715698e-01 -6.347011923789978027e-01 1.648298278450965881e-02 4.392119050025939941e-01 -2.098183929920196533e-01 -1.491080671548843384e-01 4.983009397983551025e-01
-8.975870609283447266e-01 -7.189407944679260254e-02 1.676131337881088257e-01 -1.964620649814605713e-01 3.101115226745605469e-01 -1.051627751439809799e-02 8.641333132982254028e-02 1.368582397699356079e-01
-3.955834805965423584e-01 4.603402316570281982e-01 -3.733875751495361328e-01 1.310722902417182922e-02 4.788877964019775391e-01 -1.921598613262176514e-01 4.234370291233062744e-01 -2.155287712812423706e-01
-4.285238385200500488e-01 3.327572345733642578e-01 2.941715419292449951e-01 -2.789651453495025635e-01 -2.026115655899047852e-01 -6.440261006355285645e-01 -1.224271282553672791e-01 2.654656469821929932e-01
-2.321605682373046875e-01 1.058101952075958252e-01 -8.232923746109008789e-01 -1.312677860260009766e-01 3.817399740219116211e-01 1.012783497571945190e-02 -1.181692108511924744e-01 2.829703688621520996e-01
-7.857763767242431641e-02 5.382661223411560059e-01 2.297153472900390625e-01 -7.131780982017517090e-01 -4.180972464382648468e-03 -3.280055820941925049e-01 -1.511196047067642212e-01 1.107278838753700256e-01
-5.431201457977294922e-01 -5.490339174866676331e-02 -4.668989181518554688e-01 -2.435478717088699341e-01 4.950002431869506836e-01 -1.582210808992385864e-01 -1.784606277942657471e-01 -3.504121005535125732e-01
-3.959819972515106201e-01 2.819101512432098389e-01 3.028532676398754120e-02 -7.395588606595993042e-02 2.899650633335113525e-01 2.054009735584259033e-01 4.225497543811798096e-01 6.726965308189392090e-01
-5.048452317714691162e-02 9.610160440206527710e-02 -1.937353014945983887e-01 -3.050929009914398193e-01 8.181356191635131836e-01 -4.316689372062683105e-01 1.987048797309398651e-02 3.901353850960731506e-02
-2.837481796741485596e-01 3.077751398086547852e-02 2.037932127714157104e-01 -5.344364047050476074e-01 -7.824597507715225220e-02 -2.566626667976379395e-01 -5.450673634186387062e-04 7.206853628158569336e-01
-3.841484189033508301e-01 6.634815782308578491e-02 3.368164002895355225e-01 -4.540069401264190674e-01 1.026310399174690247e-01 3.958043828606605530e-02 4.126697778701782227e-01 5.882723927497863770e-01
-1.595613360404968262e-01 3.004635870456695557e-01 -2.135664969682693481e-01 -4.982932806015014648e-01 7.184576988220214844e-02 -3.479141741991043091e-02 -6.734464764595031738e-01 3.611822426319122314e-01
-4.092350229620933533e-02 1.445565819740295410e-01 1.462213993072509766e-01 -6.580316424369812012e-01 6.131184697151184082e-01 2.440211325883865356e-01 2.951115965843200684e-01 2.215250581502914429e-02
-4.670565426349639893e-01 5.083256959915161133e-01 -5.456182956695556641e-01 6.122329831123352051e-02 3.872951865196228027e-01 -8.476017415523529053e-02 9.994167834520339966e-03 -2.544282674789428711e-01
-1.985346078872680664e-01 3.965786099433898926e-01 -1.475834399461746216e-01 -1.851397603750228882e-01 4.316405951976776123e-01 -1.946054548025131226e-01 -4.506683051586151123e-01 5.656545162200927734e-01
-3.698212504386901855e-01 1.756616234779357910e-01 1.883463859558105469e-01 -2.437222599983215332e-01 4.163700342178344727e-01 7.189150899648666382e-02 2.101483345031738281e-01 7.174996733665466309e-01
-3.312075138092041016e-02 7.278695106506347656e-01 -2.601250074803829193e-02 -4.045800566673278809e-01 -1.894153952598571777e-01 -4.311867654323577881e-01 3.547598049044609070e-02 2.858123183250427246e-01
-2.972122468054294586e-02 2.292456924915313721e-01 -4.138996899127960205e-01 -3.829496502876281738e-01 1.847668364644050598e-02 -4.388472437858581543e-01 -2.725097239017486572e-01 6.011735200881958008e-01
-1.978556960821151733e-01 2.511815130710601807e-01 -7.064098119735717773e-01 -1.448156684637069702e-01 -3.966062888503074646e-02 -5.412220954895019531e-01 7.615029811859130859e-02 2.783547937870025635e-01
7.556776981800794601e-03 2.638586051762104034e-02 -1.751529425382614136e-01 -5.084555745124816895e-01 5.985813736915588379e-01 -5.714923739433288574e-01 1.481042951345443726e-01 5.659550055861473083e-02
-5.614329576492309570e-01 2.060814648866653442e-01 -3.768005222082138062e-02 1.818741299211978912e-02 6.707937717437744141e-01 3.913064301013946533e-02 -4.335450530052185059e-01 3.340867906808853149e-02
-2.162530720233917236e-01 5.258401632308959961e-01 -4.056315124034881592e-02 -7.294761538505554199e-01 -2.623184919357299805e-01 2.607672475278377533e-02 -1.785037666559219360e-01 2.039398252964019775e-01
-3.334653079509735107e-01 1.999113559722900391e-01 2.353222519159317017e-01 -7.521086931228637695e-01 -1.613548398017883301e-01 -4.118570685386657715e-01 1.772889494895935059e-01 2.644068934023380280e-02
-1.542436182498931885e-01 2.927016317844390869e-01 -4.249538481235504150e-01 -2.445209771394729614e-01 -8.896468579769134521e-02 -1.821514219045639038e-01 5.260013416409492493e-02 7.786513566970825195e-01
-7.232939600944519043e-01 -1.580477058887481689e-01 -3.812148571014404297e-01 -4.017421603202819824e-01 1.518682483583688736e-02 -2.164640128612518311e-01 3.039211630821228027e-01 -7.543244957923889160e-02
-2.734991610050201416e-01 3.697151243686676025e-01 5.699441432952880859e-01 -5.849305987358093262e-01 2.310297787189483643e-01 -2.433668971061706543e-01 -9.418955445289611816e-02 -7.419948000460863113e-03
-1.404650956392288208e-01 2.217673659324645996e-01 -5.317399501800537109e-01 -3.537951111793518066e-01 -2.538479864597320557e-01 -3.485234677791595459e-01 -1.468694806098937988e-01 5.618651509284973145e-01
-2.171552181243896484e-01 6.581885218620300293e-01 3.775881528854370117e-01 -3.112472295761108398e-01 3.884753286838531494e-01 2.840356230735778809e-01 1.782987564802169800e-01 1.296301782131195068e-01
-3.147230148315429688e-01 1.992307603359222412e-01 -5.018363147974014282e-02 -8.007894754409790039e-01 -3.486730158329010010e-01 -5.747410655021667480e-02 -2.718597277998924255e-02 3.030830025672912598e-01
-3.855742216110229492e-01 1.620696112513542175e-02 -1.667105853557586670e-01 -6.571930646896362305e-01 -3.809091746807098389e-01 -2.129300832748413086e-01 -3.992230296134948730e-01 2.038740068674087524e-01
-7.006550431251525879e-01 4.459752701222896576e-03 -5.753374099731445312e-01 -1.412398666143417358e-01 -9.783724322915077209e-03 1.485013216733932495e-02 3.028554320335388184e-01 2.570276558399200439e-01
-7.017437219619750977e-01 6.672449409961700439e-02 2.160207480192184448e-01 -1.684222370386123657e-01 2.740576267242431641e-01 2.080084234476089478e-01 1.492382287979125977e-01 5.361208319664001465e-01
-1.481710076332092285e-01 1.538930982351303101e-01 -3.101775944232940674e-01 -8.449428528547286987e-02 8.150378465652465820e-01 -6.794229149818420410e-02 -4.560164734721183777e-02 4.242999255657196045e-01
-1.758679151535034180e-01 4.971894621849060059e-01 -2.026760429143905640e-01 -3.503997623920440674e-01 3.432237207889556885e-01 5.192345380783081055e-02 -6.513133049011230469e-01 -1.153603345155715942e-01
-4.478119909763336182e-01 3.917082250118255615e-01 -7.031359672546386719e-01 -3.142611123621463776e-03 8.356843143701553345e-02 -1.161868199706077576e-01 3.581712543964385986e-01 5.337802320718765259e-02
-6.208832859992980957e-01 -1.333819478750228882e-01 -6.492213606834411621e-01 -3.224162459373474121e-01 1.178146973252296448e-01 -3.594985604286193848e-02 2.337237149477005005e-01 3.838464617729187012e-02
-6.789153814315795898e-01 -9.884317964315414429e-02 -4.128526449203491211e-01 -2.237042486667633057e-01 9.865203499794006348e-02 3.945280332118272781e-03 4.860940873622894287e-01 2.505545616149902344e-01
-7.837871909141540527e-01 -1.621383056044578552e-02 1.000424996018409729e-01 -1.166077144443988800e-02 4.048649966716766357e-01 -1.050443667918443680e-02 -1.098011061549186707e-01 4.463052153587341309e-01
-7.355536818504333496e-01 -1.922149956226348877e-01 -2.577654421329498291e-01 -4.370938241481781006e-01 1.578743904829025269e-01 -2.865982651710510254e-01 3.951419144868850708e-02 -2.364230751991271973e-01
-7.622537612915039062e-01 -2.547912001609802246e-01 -2.077298313379287720e-01 -3.953170776367187500e-01 1.599370837211608887e-01 -3.100437223911285400e-01 1.643056869506835938e-01 -7.694271951913833618e-02
7.092855870723724365e-02 5.954022407531738281e-01 -1.163796707987785339e-02 -5.678203701972961426e-01 4.992027878761291504e-01 1.014081016182899475e-01 -2.416665256023406982e-01 4.485165700316429138e-03
-2.409621477127075195e-01 1.603399217128753662e-02 2.092882394790649414e-01 -3.088639378547668457e-01 6.286544203758239746e-01 -2.855758368968963623e-01 -2.650172114372253418e-01 5.054576992988586426e-01
7.681847363710403442e-02 7.851947098970413208e-02 -4.271436929702758789e-01 -4.095969200134277344e-01 3.364801704883575439e-01 -5.798758268356323242e-01 3.056114017963409424e-01 3.079596161842346191e-01
5.059828236699104309e-02 4.233878552913665771e-01 -3.755803406238555908e-01 -3.574514389038085938e-01 -1.504764705896377563e-01 -4.197420179843902588e-01 4.011556506156921387e-01 4.354284703731536865e-01
-1.294027268886566162e-01 4.134557545185089111e-01 4.919441044330596924e-02 -2.929585278034210205e-01 3.150192201137542725e-01 -3.568712472915649414e-01 -6.041498184204101562e-01 3.639686703681945801e-01
-9.452623128890991211e-02 3.975563943386077881e-01 -7.390736043453216553e-02 -3.866688907146453857e-01 3.655200004577636719e-01 -7.304777950048446655e-02 -5.044105052947998047e-01 5.335426330566406250e-01
-4.829940795898437500e-01 5.400017648935317993e-02 1.412225961685180664e-01 -6.714316010475158691e-01 -3.571581542491912842e-01 -7.977388799190521240e-02 1.514502763748168945e-01 3.690168857574462891e-01
-4.958602488040924072e-01 4.495004117488861084e-01 -7.614713162183761597e-02 -3.101118505001068115e-01 -5.855238437652587891e-01 -3.187914788722991943e-01 7.378911972045898438e-02 1.389732491225004196e-02
-2.827999591827392578e-01 3.642523288726806641e-01 -1.970914602279663086e-01 -6.984139680862426758e-01 -2.790952846407890320e-02 3.731826543807983398e-01 -1.282248198986053467e-01 -3.228488266468048096e-01
-4.938599467277526855e-01 7.660601288080215454e-03 1.351938396692276001e-01 -2.076318711042404175e-01 6.834992170333862305e-01 7.678619772195816040e-02 -2.050924301147460938e-01 4.237039983272552490e-01
-3.824400603771209717e-01 1.192246302962303162e-01 3.254061043262481689e-01 -4.423772692680358887e-01 1.007360443472862244e-01 -6.624051928520202637e-01 2.597765624523162842e-01 1.467173993587493896e-01
-9.277951717376708984e-01 -8.823549002408981323e-02 -8.068978041410446167e-02 -1.114570721983909607e-01 3.158399164676666260e-01 -5.759442597627639771e-02 -9.633583575487136841e-02 1.115691475570201874e-02
5.133302882313728333e-02 6.747131347656250000e-01 -5.131399631500244141e-01 -4.468258619308471680e-01 -1.514579653739929199e-01 -1.625714898109436035e-01 1.834366843104362488e-02 1.716269701719284058e-01
-1.643446087837219238e-01 4.269102215766906738e-01 3.077105283737182617e-01 -7.129225134849548340e-01 -8.559637516736984253e-02 -3.900255858898162842e-01 1.680795103311538696e-01 9.841550141572952271e-03
-4.051839113235473633e-01 6.723318696022033691e-01 -2.899304926395416260e-01 6.338004488497972488e-03 4.005362093448638916e-01 2.088975533843040466e-02 8.414045721292495728e-02 -3.629749417304992676e-01
5.117689818143844604e-02 -2.464236458763480186e-03 -2.471346259117126465e-01 -5.372889637947082520e-01 4.159289300441741943e-01 -5.574228763580322266e-01 3.496667146682739258e-01 2.040491551160812378e-01
-2.832542657852172852e-01 1.597622036933898926e-01 3.378246724605560303e-01 -3.652721643447875977e-01 5.082242488861083984e-01 -4.738712906837463379e-01 3.595731854438781738e-01 1.858892440795898438e-01
-2.294475734233856201e-01 3.082772493362426758e-01 -1.926326751708984375e-01 -7.913322448730468750e-01 1.748788915574550629e-02 4.039563238620758057e-01 -1.556765437126159668e-01 -3.582225739955902100e-02
-5.041478872299194336e-01 2.995274960994720459e-01 -9.431670606136322021e-02 -6.215911507606506348e-01 -3.793419003486633301e-01 -5.836252868175506592e-02 -3.191337585449218750e-01 1.081397905945777893e-01
-5.908767692744731903e-03 6.051576137542724609e-01 -1.717610359191894531e-01 -3.603538870811462402e-01 1.587374061346054077e-01 -2.507277429103851318e-01 -3.936006724834442139e-01 4.810501933097839355e-01
-4.984031319618225098e-01 5.079032182693481445e-01 -5.801285505294799805e-01 5.572577193379402161e-02 2.552683651447296143e-01 -8.845954388380050659e-02 1.522618979215621948e-01 -2.404240518808364868e-01
-6.679815053939819336e-01 -1.369757801294326782e-01 -6.265139579772949219e-01 -2.476074397563934326e-01 2.310156822204589844e-01 -5.286452919244766235e-02 -1.067109778523445129e-01 -1.168717890977859497e-01
-3.242095112800598145e-01 2.021680176258087158e-01 -1.945094913244247437e-01 -1.476335376501083374e-01 3.002477586269378662e-01 3.235607147216796875e-01 2.824953198432922363e-01 7.209318280220031738e-01
-3.099305331707000732e-01 2.330856919288635254e-01 -1.044585257768630981e-01 -8.197601437568664551e-01 3.379518911242485046e-02 3.999790549278259277e-01 -1.687796320766210556e-03 -7.461715489625930786e-02
-3.781862184405326843e-02 1.420530974864959717e-01 -2.197466790676116943e-01 -2.706584632396697998e-01 8.470667004585266113e-01 -1.684221327304840088e-01 3.216339051723480225e-01 8.665797114372253418e-02
4.708869382739067078e-02 7.792396545410156250e-01 1.088965591043233871e-02 -3.104773461818695068e-01 3.839883804321289062e-01 -2.882933616638183594e-01 -2.466473132371902466e-01 5.156020447611808777e-02
-6.069882214069366455e-02 1.158118024468421936e-01 1.567963063716888428e-01 -8.834038972854614258e-01 2.708103656768798828e-01 -3.527812659740447998e-02 -2.929185032844543457e-01 1.324082463979721069e-01
-8.537537604570388794e-02 3.782574236392974854e-01 2.628673240542411804e-02 -1.829277127981185913e-01 1.584655493497848511e-01 -6.510422825813293457e-01 3.740202486515045166e-01 4.760463535785675049e-01
-2.679090201854705811e-01 4.541277587413787842e-01 -5.789098143577575684e-01 -8.911238983273506165e-03 2.771716117858886719e-01 -3.232938051223754883e-01 4.512920677661895752e-01 -4.206323996186256409e-02
5.379243195056915283e-02 6.622032523155212402e-01 2.288071066141128540e-02 -3.712075352668762207e-01 5.422255992889404297e-01 1.914178282022476196e-01 2.035398632287979126e-01 2.195377498865127563e-01
-8.320911526679992676e-01 1.773036122322082520e-01 1.637119352817535400e-01 -6.184128299355506897e-02 4.560552239418029785e-01 1.891649961471557617e-01 3.284237906336784363e-02 2.671156823635101318e-02
-7.122797369956970215e-01 2.845223527401685715e-03 -4.907510876655578613e-01 -6.148605421185493469e-02 3.709031045436859131e-01 -2.183851599693298340e-01 1.646618545055389404e-02 -2.500005066394805908e-01
-7.180041670799255371e-01 3.323236703872680664e-01 2.954843640327453613e-01 8.018904924392700195e-02 5.032247900962829590e-01 -1.188019737601280212e-01 -9.741838276386260986e-02 -5.873733386397361755e-02
-3.096062839031219482e-01 4.053209722042083740e-01 -2.087014019489288330e-01 8.824933320283889771e-02 2.531457841396331787e-01 -4.430783540010452271e-02 5.195202827453613281e-01 5.937737226486206055e-01
-1.305328011512756348e-01 4.621538817882537842e-01 -4.610250592231750488e-01 -1.430579274892807007e-01 -1.594448685646057129e-01 -2.986375093460083008e-01 -1.407953798770904541e-01 6.339834928512573242e-01
-1.762429475784301758e-01 4.991772770881652832e-02 1.019860506057739258e-01 -8.405790925025939941e-01 -9.626988321542739868e-02 -1.312190890312194824e-01 -8.674358576536178589e-02 4.641782045364379883e-01
-8.240420818328857422e-01 1.926053687930107117e-02 -1.429145336151123047e-01 -1.034547016024589539e-01 2.267276495695114136e-01 -2.332894057035446167e-01 -3.620916008949279785e-01 -2.291650176048278809e-01
-2.784949839115142822e-01 1.124012470245361328e-01 -7.291579246520996094e-01 -1.989759057760238647e-01 -1.081528216600418091e-01 1.926117390394210815e-02 -8.232697099447250366e-02 5.654184222221374512e-01
-5.927806720137596130e-02 1.209013387560844421e-01 -2.507330477237701416e-01 -2.700656950473785400e-01 7.749139666557312012e-01 -2.166889160871505737e-01 4.456650018692016602e-01 1.801555394195020199e-03
-6.496797800064086914e-01 5.878402665257453918e-02 -2.172313332557678223e-01 -1.351182907819747925e-01 3.826844990253448486e-01 -4.147826731204986572e-01 -1.199887413531541824e-02 -4.363237321376800537e-01
-2.386020570993423462e-01 1.610719263553619385e-01 3.461283743381500244e-01 -3.642079830169677734e-01 5.924990177154541016e-01 -3.254097998142242432e-01 4.223594665527343750e-01 1.712846457958221436e-01
-5.985808968544006348e-01 2.769112586975097656e-01 -5.648075938224792480e-01 -5.400308221578598022e-02 2.858398854732513428e-01 -2.671601064503192902e-02 3.849633038043975830e-01 -1.117228195071220398e-01
-3.480934500694274902e-01 5.087574124336242676e-01 5.023316740989685059e-01 -5.690521597862243652e-01 6.179835274815559387e-02 -1.125022917985916138e-01 1.323151588439941406e-01 -9.927783906459808350e-02
-1.744522154331207275e-02 1.789112389087677002e-01 -6.720752120018005371e-01 -1.931954473257064819e-01 2.535317540168762207e-01 -4.097169041633605957e-01 4.237934201955795288e-02 4.947065711021423340e-01
-3.133479952812194824e-01 2.731328904628753662e-01 5.259071011096239090e-03 -8.114402890205383301e-01 -2.081976979970932007e-01 -2.759728953242301941e-02 -3.289088904857635498e-01 1.282935142517089844e-01
-3.633009195327758789e-01 6.382542848587036133e-01 -2.937910854816436768e-01 -1.924598067998886108e-01 1.284222304821014404e-01 -5.434769764542579651e-02 2.903347313404083252e-01 -4.832699894905090332e-01
-2.860245704650878906e-01 3.163071572780609131e-01 3.758891224861145020e-01 -3.247430324554443359e-01 2.895711362361907959e-01 -6.240535974502563477e-01 2.485073804855346680e-01 1.906272023916244507e-01
-4.257158041000366211e-01 5.975629687309265137e-01 -3.541730046272277832e-01 8.046626299619674683e-02 1.830919384956359863e-01 -2.182212322950363159e-01 4.940493702888488770e-01 -6.740343570709228516e-02
-8.348219096660614014e-02 9.570636600255966187e-02 -2.826355099678039551e-01 -2.390451580286026001e-01 7.730634808540344238e-01 -1.447427272796630859e-01 4.128967225551605225e-01 2.403836697340011597e-01
-2.339121997356414795e-01 5.971556305885314941e-01 -4.529746770858764648e-01 -1.867146044969558716e-01 3.643427491188049316e-01 -1.024602353572845459e-02 2.398185133934020996e-01 -3.978417813777923584e-01
-1.710107922554016113e-01 3.423917591571807861e-01 1.320415139198303223e-01 -1.788614243268966675e-01 5.339735746383666992e-01 -2.552721798419952393e-01 -2.157435864210128784e-01 6.381692290306091309e-01
-1.318283975124359131e-01 3.630711436271667480e-01 1.651064604520797729e-01 -5.810552835464477539e-01 -1.468008458614349365e-01 -5.862593054771423340e-01 1.008646339178085327e-01 3.324018120765686035e-01
-6.286968588829040527e-01 -8.976354449987411499e-02 -5.217658281326293945e-01 -3.123374879360198975e-01 1.050394102931022644e-01 -1.297176927328109741e-01 4.429700672626495361e-01 5.297439545392990112e-02
-5.413230061531066895e-01 5.752056241035461426e-01 3.432122468948364258e-01 -3.929152488708496094e-01 7.749180076643824577e-04 2.021352797746658325e-01 -2.499144673347473145e-01 -2.478618174791336060e-02
-4.406554102897644043e-01 1.145544275641441345e-01 4.751603603363037109e-01 -3.265624642372131348e-01 3.507657051086425781e-01 -5.544990897178649902e-01 -5.632551014423370361e-02 1.630988121032714844e-01
-3.923916518688201904e-01 2.975645661354064941e-01 1.067009344696998596e-01 -2.895654365420341492e-02 2.558900713920593262e-01 1.005159914493560791e-01 2.016520947217941284e-01 7.931039333343505859e-01
1.547412425279617310e-01 7.323371767997741699e-01 -2.193609625101089478e-01 -4.304129481315612793e-01 1.535239368677139282e-01 -1.499034091830253601e-02 7.774616032838821411e-02 4.201479554176330566e-01
-5.535824224352836609e-02 2.585911452770233154e-01 -4.729065299034118652e-01 -2.594932019710540771e-01 6.335573196411132812e-01 -2.554543018341064453e-01 -3.077467978000640869e-01 2.787992656230926514e-01
-6.563352942466735840e-01 3.622935414314270020e-01 -3.321561515331268311e-01 5.382260307669639587e-02 4.776736795902252197e-01 -1.155395954847335815e-01 9.795954823493957520e-02 -2.713398635387420654e-01
-9.791547805070877075e-02 3.799935579299926758e-01 -6.136682033538818359e-01 -4.918473064899444580e-01 -2.994574010372161865e-01 -1.955239176750183105e-01 -3.150732517242431641e-01 -1.842381246387958527e-02
-1.031946837902069092e-01 2.935239970684051514e-01 -4.501199722290039062e-01 -4.358445405960083008e-01 -1.711020022630691528e-01 -1.504563391208648682e-01 -8.348406851291656494e-02 6.721186637878417969e-01
-4.890578389167785645e-01 -8.234394341707229614e-02 3.106955885887145996e-01 -6.521480083465576172e-01 -7.645487040281295776e-02 -4.366456866264343262e-01 5.908633768558502197e-02 1.794909536838531494e-01
-3.647779226303100586e-01 2.966272234916687012e-01 1.914307177066802979e-01 -5.061677098274230957e-01 1.548527833074331284e-02 -1.668243557214736938e-01 -5.905598998069763184e-01 3.305550217628479004e-01
-1.712294369935989380e-01 -1.052624136209487915e-01 -3.249444812536239624e-02 -5.493318438529968262e-01 6.429782509803771973e-01 -4.310553967952728271e-01 6.468673050403594971e-02 -2.310084551572799683e-01
-5.636991262435913086e-01 6.102743148803710938e-01 2.191836684942245483e-01 -2.870711982250213623e-01 -1.388304401189088821e-03 2.111202627420425415e-01 -3.614950776100158691e-01 -6.406924128532409668e-02
-3.455422222614288330e-01 1.932567507028579712e-01 -7.129541039466857910e-01 -1.263594180345535278e-01 -5.312266573309898376e-02 5.285891238600015640e-03 -2.691204845905303955e-01 4.936662614345550537e-01
-3.521672189235687256e-01 1.321597695350646973e-01 -2.942096889019012451e-01 -4.632478579878807068e-02 3.862713575363159180e-01 -4.503275454044342041e-02 -1.144914999604225159e-01 7.781162261962890625e-01
-1.351839900016784668e-01 6.880185604095458984e-01 1.008908450603485107e-01 -4.030189812183380127e-01 3.449982106685638428e-01 3.121447265148162842e-01 -5.555699393153190613e-02 3.408927321434020996e-01
-2.774614691734313965e-01 3.431022167205810547e-01 2.952037155628204346e-01 -7.507568001747131348e-01 1.186208799481391907e-01 1.226455345749855042e-02 -2.640639841556549072e-01 -2.656385898590087891e-01
-5.272119045257568359e-01 1.848305016756057739e-01 1.654054522514343262e-01 -5.363247394561767578e-01 -4.502818286418914795e-01 -3.005864620208740234e-01 1.189982816576957703e-01 2.561556696891784668e-01
-2.223616838455200195e-02 -6.165868416428565979e-02 1.343310326337814331e-01 -8.533858060836791992e-01 2.685360610485076904e-01 -1.561491191387176514e-01 -1.519151926040649414e-01 3.603045940399169922e-01
1.945328116416931152e-01 7.025232315063476562e-01 -5.507340431213378906e-01 -2.695380151271820068e-01 7.406640052795410156e-02 -2.037271559238433838e-01 1.488627046346664429e-01 1.533255130052566528e-01
-2.972356081008911133e-01 3.850046396255493164e-01 1.851716190576553345e-01 -7.838845252990722656e-01 -3.006182312965393066e-01 -1.145884841680526733e-01 -7.544219493865966797e-02 7.392925024032592773e-02
-1.466903984546661377e-01 1.710325628519058228e-01 -3.903003036975860596e-01 -1.958134472370147705e-01 1.064018383622169495e-01 -3.543731570243835449e-01 4.865605756640434265e-02 7.869456410408020020e-01
-1.542049199342727661e-01 1.451214998960494995e-01 4.113998711109161377e-01 -6.962874531745910645e-01 3.858371675014495850e-01 -3.239639997482299805e-01 -2.086419016122817993e-01 6.115579977631568909e-02
-6.338571906089782715e-01 2.057657092809677124e-01 3.407796323299407959e-01 -5.514233708381652832e-01 -2.524462640285491943e-01 -1.594359725713729858e-01 4.833109304308891296e-02 2.102429121732711792e-01
-2.244881093502044678e-01 3.814943432807922363e-01 9.479800611734390259e-02 -2.326980084180831909e-01 2.247556000947952271e-01 -8.109747767448425293e-01 1.331840157508850098e-01 -1.224704757332801819e-01
-3.305313885211944580e-01 3.353196084499359131e-01 6.018657684326171875e-01 -4.369305670261383057e-01 4.032079577445983887e-01 -4.906129464507102966e-02 1.809323579072952271e-01 1.656466573476791382e-01
-8.687977790832519531e-01 -1.887415945529937744e-01 -2.787503898143768311e-01 -2.636512815952301025e-01 2.254082709550857544e-01 -9.543231874704360962e-02 -4.736347123980522156e-02 -1.392115745693445206e-02
-1.463865488767623901e-01 4.961696267127990723e-01 2.131974995136260986e-01 -5.637692809104919434e-01 -1.651539057493209839e-01 -4.910336732864379883e-01 -7.248872518539428711e-02 3.089553117752075195e-01
-3.870103061199188232e-01 -5.982289835810661316e-02 3.501645922660827637e-01 -6.085675954818725586e-01 7.828469574451446533e-02 -5.193906426429748535e-01 1.968870609998703003e-01 1.975216865539550781e-01
-1.820808947086334229e-01 2.403983324766159058e-01 3.557550013065338135e-01 -7.551371455192565918e-01 2.535203695297241211e-01 -1.707944124937057495e-01 -3.306339979171752930e-01 9.746458381414413452e-02
4.096917062997817993e-02 8.277866244316101074e-01 -2.328101396560668945e-01 -1.571488082408905029e-01 1.887763850390911102e-02 -3.846139907836914062e-01 -1.118318215012550354e-01 2.709317207336425781e-01
-3.068664669990539551e-01 1.897063553333282471e-01 -4.840572178363800049e-01 -9.961540251970291138e-02 6.140453219413757324e-01 2.848671078681945801e-01 -3.206057548522949219e-01 2.542068958282470703e-01
-4.355097711086273193e-01 8.386212587356567383e-02 3.590305149555206299e-01 -5.098994374275207520e-01 -2.360247820615768433e-02 -5.591284632682800293e-01 -2.117822915315628052e-01 2.374127209186553955e-01
-3.581396043300628662e-01 3.476603627204895020e-01 -3.193562105298042297e-02 -3.856384456157684326e-01 -1.477136556059122086e-02 3.831685483455657959e-01 5.160664394497871399e-02 6.718868017196655273e-01
-3.512068390846252441e-01 2.669326066970825195e-01 6.181176751852035522e-02 -4.746988117694854736e-01 1.057042106986045837e-01 1.429561153054237366e-02 -5.203348398208618164e-01 5.423237085342407227e-01
-4.007777273654937744e-01 -1.939868479967117310e-01 -1.054136008024215698e-01 -2.692027688026428223e-01 7.392025589942932129e-01 -3.848414123058319092e-01 8.214882016181945801e-02 1.299705952405929565e-01
-3.504465818405151367e-01 3.416535854339599609e-01 3.475648462772369385e-01 -6.300017833709716797e-01 1.644748449325561523e-01 -2.288775146007537842e-02 -4.612477421760559082e-01 -4.930705577135086060e-02
-5.660840272903442383e-01 2.998414635658264160e-01 -6.388497948646545410e-01 -2.116228826344013214e-02 2.017727196216583252e-01 3.733162954449653625e-02 3.726422786712646484e-01 -9.947997517883777618e-03
-2.105171233415603638e-01 7.777023911476135254e-01 3.790868446230888367e-02 -4.661162942647933960e-02 -7.767663151025772095e-02 -4.511812329292297363e-01 -2.554959058761596680e-01 2.690267860889434814e-01
-6.304674148559570312e-01 1.229297891259193420e-01 -1.258150488138198853e-01 -1.145402789115905762e-01 4.456239342689514160e-01 -3.359306454658508301e-01 -4.173316359519958496e-01 -2.699155509471893311e-01
-5.784492492675781250e-01 3.716821968555450439e-01 -3.315809667110443115e-01 -1.323044449090957642e-01 -3.704868257045745850e-01 -3.189930319786071777e-01 1.230589672923088074e-01 3.816255629062652588e-01
-1.558719389140605927e-02 4.062220454216003418e-02 8.673664927482604980e-02 -6.100407838821411133e-01 7.141698598861694336e-01 1.736874282360076904e-01 1.082981228828430176e-01 2.578750252723693848e-01
-3.046919405460357666e-01 3.590411841869354248e-01 -6.302980780601501465e-01 -2.907219827175140381e-01 3.186017870903015137e-01 -2.982560992240905762e-01 -9.712511301040649414e-02 -3.107414245605468750e-01
-3.378049731254577637e-01 3.517119884490966797e-01 -2.030108720064163208e-01 -4.683436825871467590e-02 6.962015032768249512e-01 3.139000385999679565e-02 -2.934142649173736572e-01 3.834130465984344482e-01
-2.706676721572875977e-02 2.730970978736877441e-01 -6.527805924415588379e-01 -1.751905828714370728e-01 1.473290771245956421e-01 -4.072039723396301270e-01 3.058212399482727051e-01 4.322310984134674072e-01
-6.103842854499816895e-01 5.096157193183898926e-01 3.234946727752685547e-01 -3.048877120018005371e-01 7.636926323175430298e-02 2.610893547534942627e-01 -3.099180459976196289e-01 -8.268924430012702942e-03
-4.010690748691558838e-01 4.763488173484802246e-01 -5.966181755065917969e-01 -3.952566087245941162e-01 -1.670113056898117065e-01 -1.652698367834091187e-01 -1.073080748319625854e-01 1.825718432664871216e-01
1.827640645205974579e-02 -4.759317636489868164e-02 -3.147917687892913818e-01 -5.260266065597534180e-01 2.149714678525924683e-01 -6.662504076957702637e-01 2.912786602973937988e-01 2.160031646490097046e-01
-6.503071784973144531e-01 1.834860444068908691e-01 -1.400606781244277954e-01 -4.144797027111053467e-01 -5.564125776290893555e-01 -1.284358650445938110e-01 1.602864861488342285e-01 1.550844032317399979e-02
3.434823453426361084e-02 2.411715537309646606e-01 -3.399541676044464111e-01 -4.313488006591796875e-01 7.507949322462081909e-02 -4.651528298854827881e-01 -3.992370367050170898e-01 5.075743198394775391e-01
9.228615462779998779e-02 8.053348064422607422e-01 -1.137953549623489380e-01 -4.992875456809997559e-01 2.012124657630920410e-01 3.568519279360771179e-02 -4.400800447911024094e-03 1.972375661134719849e-01
-1.037512719631195068e-01 4.188883602619171143e-01 1.419369876384735107e-01 -8.600983619689941406e-01 -7.419144362211227417e-02 -1.598834544420242310e-01 -1.081121489405632019e-01 1.053442731499671936e-01
-3.666227161884307861e-01 5.137354135513305664e-01 -5.370722413063049316e-01 -5.712720751762390137e-02 4.024202823638916016e-01 -3.510487824678421021e-02 7.651114463806152344e-02 -3.753999471664428711e-01
-1.346472650766372681e-01 5.181294083595275879e-01 3.374311327934265137e-01 -5.722533464431762695e-01 4.134584963321685791e-01 2.468669414520263672e-01 8.278834866359829903e-04 2.004655003547668457e-01
-3.339135944843292236e-01 -1.069287210702896118e-02 3.802299201488494873e-01 -6.333111524581909180e-01 1.094244346022605896e-01 -5.489606857299804688e-01 -7.584880292415618896e-02 1.537695378065109253e-01
-3.950241208076477051e-01 1.082202941179275513e-01 2.297964245080947876e-01 -8.098067641258239746e-01 -2.664797902107238770e-01 -1.331913322210311890e-01 -1.062368899583816528e-01 1.536658108234405518e-01
-8.546270430088043213e-02 1.824527829885482788e-01 1.149606108665466309e-01 -4.012832939624786377e-01 3.031993806362152100e-01 -6.768065094947814941e-01 4.278643429279327393e-01 2.282500565052032471e-01
-2.373090237379074097e-01 2.752929329872131348e-01 -1.424868255853652954e-01 -8.393805623054504395e-01 -1.384257972240447998e-01 6.682964414358139038e-02 -3.174348175525665283e-01 -1.365400999784469604e-01
-2.295687794685363770e-01 3.080945312976837158e-01 -5.288264155387878418e-01 -8.820848912000656128e-02 -9.568563103675842285e-02 -4.500575363636016846e-01 2.693821787834167480e-01 5.297768115997314453e-01
-6.213940307497978210e-02 2.686060070991516113e-01 -3.691116869449615479e-01 -3.598102927207946777e-01 3.663403689861297607e-01 -4.662017226219177246e-01 -5.535345077514648438e-01 -1.824623160064220428e-02
-1.863057464361190796e-01 1.770751625299453735e-01 -8.072051405906677246e-01 -1.376873105764389038e-01 3.067826628684997559e-01 7.773391157388687134e-02 -1.640768349170684814e-01 3.692116439342498779e-01
-1.171822994947433472e-01 3.455599844455718994e-01 -2.346521317958831787e-01 -1.918504387140274048e-01 -1.237946748733520508e-02 -3.392311930656433105e-01 1.660649478435516357e-01 7.950973510742187500e-01
-4.596331417560577393e-01 2.883448600769042969e-01 -2.417922317981719971e-01 -5.427355170249938965e-01 -3.928239345550537109e-01 3.402498066425323486e-01 1.508724093437194824e-01 2.443895339965820312e-01
1.123162824660539627e-02 5.982891321182250977e-01 -1.604517847299575806e-01 -2.104925960302352905e-01 4.385180473327636719e-01 -2.868874073028564453e-01 -3.804633021354675293e-01 3.905345499515533447e-01
-4.944543540477752686e-01 -1.927107013761997223e-02 3.155954480171203613e-01 -2.862145602703094482e-01 4.029712975025177002e-01 -5.986294746398925781e-01 1.731841713190078735e-01 1.512892693281173706e-01
-1.054233014583587646e-01 1.489710658788681030e-01 -6.587786078453063965e-01 -1.615227013826370239e-01 3.923094272613525391e-01 -2.836565077304840088e-01 -2.925361990928649902e-01 4.320527017116546631e-01
-5.492086410522460938e-01 5.739412084221839905e-02 -1.864694207906723022e-01 5.558570101857185364e-02 6.690827012062072754e-01 7.855574041604995728e-02 1.595107018947601318e-01 4.218160212039947510e-01
-2.606128156185150146e-01 3.583118021488189697e-01 4.431754946708679199e-01 -3.722578585147857666e-01 5.175361633300781250e-01 -1.034407094120979309e-01 -3.289735615253448486e-01 2.862618565559387207e-01
-2.150602191686630249e-01 3.920041322708129883e-01 -5.946601629257202148e-01 5.635175853967666626e-03 4.750050008296966553e-01 -4.066509604454040527e-01 2.333024889230728149e-01 3.169540688395500183e-02
-4.602731764316558838e-01 5.200712680816650391e-01 4.071668386459350586e-01 -4.898799210786819458e-02 4.233615994453430176e-01 1.522654294967651367e-01 2.593117654323577881e-01 2.825376093387603760e-01
-4.295703396201133728e-02 2.453489601612091064e-01 -4.305750429630279541e-01 -3.942604064941406250e-01 -1.214585900306701660e-01 -2.642582058906555176e-01 -2.026178240776062012e-01 6.866469383239746094e-01
-9.247119724750518799e-02 3.033574521541595459e-01 3.991670608520507812e-01 -7.308735251426696777e-01 3.591320514678955078e-01 -5.912590399384498596e-02 7.158937305212020874e-02 2.613734006881713867e-01
-5.194640252739191055e-03 6.073174476623535156e-01 8.937263628467917442e-04 -4.084429144859313965e-01 5.223584175109863281e-01 3.007413744926452637e-01 -4.803922399878501892e-02 3.141666650772094727e-01
-6.846213936805725098e-01 -6.395056843757629395e-02 -4.134758412837982178e-01 -1.648504287004470825e-01 1.616045981645584106e-01 3.328748047351837158e-01 2.522964179515838623e-01 3.584561944007873535e-01
-4.198167026042938232e-01 2.199788838624954224e-01 1.723542958498001099e-01 -2.238110303878784180e-01 4.272829592227935791e-01 -2.596431039273738861e-02 -4.550308585166931152e-01 5.525106191635131836e-01
-8.327650427818298340e-01 7.830295711755752563e-02 3.793673589825630188e-02 -2.611910179257392883e-02 4.178123474121093750e-01 -2.572886943817138672e-01 -1.896990984678268433e-01 -1.466269344091415405e-01
-1.255421191453933716e-01 5.586223006248474121e-01 -2.608328163623809814e-01 -5.176286101341247559e-01 -4.379313066601753235e-02 1.369160115718841553e-01 -2.957808375358581543e-01 4.775533080101013184e-01
-2.434352040290832520e-01 1.191741041839122772e-02 3.344961106777191162e-01 -6.218416690826416016e-01 3.789081275463104248e-01 -5.216875672340393066e-01 1.602958440780639648e-01 -2.446600608527660370e-02
-1.253222823143005371e-01 3.832260370254516602e-01 1.806763261556625366e-01 -3.331403434276580811e-01 3.884089887142181396e-01 -3.909545540809631348e-01 -3.077117800712585449e-01 5.435182452201843262e-01
-2.153458148241043091e-01 1.257948726415634155e-01 2.106168419122695923e-01 -8.253769278526306152e-01 1.162054017186164856e-01 -2.569616436958312988e-01 -3.422354459762573242e-01 -1.246481165289878845e-01
-2.574849426746368408e-01 1.012548953294754028e-01 1.869506835937500000e-01 -7.448050379753112793e-01 -1.145990863442420959e-01 -2.525260746479034424e-01 -2.293577343225479126e-01 4.519474208354949951e-01
-7.757921516895294189e-02 7.103140354156494141e-01 2.685564570128917694e-02 -3.420303165912628174e-01 1.670783609151840210e-01 -2.313296645879745483e-01 -3.979468047618865967e-01 3.632343709468841553e-01
-6.334905624389648438e-01 1.233871430158615112e-01 -1.764934509992599487e-01 3.510708361864089966e-02 6.537762880325317383e-01 1.966834813356399536e-01 -2.669279277324676514e-01 1.171512603759765625e-01
-6.667754650115966797e-01 1.928364336490631104e-01 1.423580795526504517e-01 -5.744690895080566406e-01 -1.105348207056522369e-02 2.235524505376815796e-01 3.292092382907867432e-01 -9.730128198862075806e-02
-2.290372699499130249e-01 1.947885751724243164e-01 2.791141867637634277e-01 -7.249927520751953125e-01 -2.793986583128571510e-03 -4.305070340633392334e-01 3.274019062519073486e-01 -1.163788661360740662e-01
-1.166199743747711182e-01 3.916682004928588867e-01 -4.165552258491516113e-01 -1.010221093893051147e-01 2.878613211214542389e-02 -4.073928594589233398e-01 -1.696970164775848389e-01 6.735557317733764648e-01
-1.764200329780578613e-01 2.001792788505554199e-01 3.865844309329986572e-01 -6.828358769416809082e-01 3.578408658504486084e-01 -3.273118436336517334e-01 -2.692857980728149414e-01 -7.344280183315277100e-02
-2.262413352727890015e-01 1.413947790861129761e-01 3.534028828144073486e-01 -5.955509543418884277e-01 3.661836683750152588e-01 -3.172271251678466797e-01 4.549063444137573242e-01 8.708970248699188232e-02
-4.995887279510498047e-01 5.549094080924987793e-01 -2.430143654346466064e-01 4.186077415943145752e-02 3.187508285045623779e-01 -1.534783244132995605e-01 4.167418479919433594e-01 -2.878313660621643066e-01
-5.233395844697952271e-02 6.058505177497863770e-01 9.726943075656890869e-02 -2.563162446022033691e-01 5.460931658744812012e-01 -7.180186919867992401e-03 -2.849684059619903564e-01 4.190115034580230713e-01
-5.012088418006896973e-01 8.256857842206954956e-02 -2.154522091150283813e-01 -4.536735117435455322e-01 -3.441241085529327393e-01 9.719978272914886475e-02 2.373479157686233521e-01 5.527473092079162598e-01
-6.435045599937438965e-02 1.596561670303344727e-01 -5.413058996200561523e-01 -4.299852848052978516e-01 -6.399601697921752930e-02 -2.623872756958007812e-01 -1.744172126054763794e-01 6.237832307815551758e-01
-1.828625202178955078e-01 3.799352645874023438e-01 -5.034489184617996216e-02 -1.413011550903320312e-01 5.267217159271240234e-01 -1.561714559793472290e-01 -3.834980726242065430e-01 5.922952294349670410e-01
-4.441597163677215576e-01 4.217438101768493652e-01 -6.504147648811340332e-01 -1.098872721195220947e-02 5.021661520004272461e-02 8.781303465366363525e-02 4.182929992675781250e-01 1.284229010343551636e-01
-4.083442986011505127e-01 2.636849582195281982e-01 1.918876171112060547e-01 -2.779784053564071655e-02 7.953668832778930664e-01 5.922956392168998718e-02 1.476486027240753174e-01 2.611797153949737549e-01
-8.237265348434448242e-01 3.943158686161041260e-02 3.217327594757080078e-02 -5.440379679203033447e-02 2.907167971134185791e-01 -2.794541716575622559e-01 -3.804310858249664307e-01 -9.266191720962524414e-02
5.571802612394094467e-03 9.087739139795303345e-02 1.851714998483657837e-01 -8.693768978118896484e-01 2.355984300374984741e-01 -2.621145546436309814e-01 -2.313680052757263184e-01 1.544789075851440430e-01
1.375342011451721191e-01 7.412703037261962891e-01 -7.678149640560150146e-02 -5.032091736793518066e-01 1.536946445703506470e-01 -1.527376919984817505e-01 -1.237036287784576416e-01 3.320156633853912354e-01
-5.353531241416931152e-01 6.681103706359863281e-01 1.753898561000823975e-01 -2.682070732116699219e-01 -4.141768906265497208e-03 2.095682322978973389e-01 -3.466950654983520508e-01 -1.397818047553300858e-02
-3.680668771266937256e-01 4.487650990486145020e-01 2.270013242959976196e-01 -4.687002301216125488e-01 3.153531625866889954e-02 -7.947305589914321899e-02 -5.495511889457702637e-01 2.874200642108917236e-01
3.248952701687812805e-02 2.531723082065582275e-01 -3.230850398540496826e-01 -2.500469088554382324e-01 8.088518977165222168e-01 -2.472514212131500244e-01 2.269333451986312866e-01 3.266883268952369690e-02
9.806936234235763550e-02 8.023973107337951660e-01 -1.618344783782958984e-01 -3.901011645793914795e-01 -2.697127871215343475e-02 -3.204494416713714600e-01 1.671361029148101807e-01 1.918902397155761719e-01
-6.746613383293151855e-01 1.349458247423171997e-01 -1.799504309892654419e-01 -1.508618518710136414e-02 5.144041180610656738e-01 -1.770092397928237915e-01 -3.877081871032714844e-01 -2.185187935829162598e-01
9.168661385774612427e-02 4.694999158382415771e-01 -2.447757869958877563e-01 -6.654512286186218262e-01 3.109067976474761963e-01 1.388027966022491455e-01 -3.134175539016723633e-01 2.329445630311965942e-01
-4.409417212009429932e-01 6.662019491195678711e-01 -1.367029268294572830e-02 -3.861664831638336182e-01 -1.561300307512283325e-01 1.982880234718322754e-01 -3.808721899986267090e-01 6.062831729650497437e-02
1.419114768505096436e-01 6.847715973854064941e-01 -2.050822079181671143e-01 -6.672677993774414062e-01 -1.782170683145523071e-02 -1.161740720272064209e-01 9.636605530977249146e-02 -2.331409789621829987e-02
-3.054869594052433968e-03 1.621633023023605347e-01 -2.736322879791259766e-01 -2.548100948333740234e-01 8.592650890350341797e-01 -2.262271046638488770e-01 2.104242891073226929e-01 9.866152890026569366e-03
-6.145697832107543945e-01 3.188433349132537842e-01 1.099577099084854126e-01 6.081466004252433777e-02 6.017785072326660156e-01 -8.789768069982528687e-02 -3.317392468452453613e-01 -1.579222381114959717e-01
5.833522230386734009e-02 3.696996569633483887e-01 -1.400687247514724731e-01 -1.844296008348464966e-01 7.558449506759643555e-01 -3.940890133380889893e-01 2.176495343446731567e-01 1.797404438257217407e-01
-4.540398418903350830e-01 -9.117412567138671875e-02 3.111539781093597412e-01 -5.765590667724609375e-01 1.049988064914941788e-02 -3.776315748691558838e-01 -7.002507895231246948e-02 4.568135440349578857e-01
-1.341235339641571045e-01 1.445146650075912476e-01 2.118606418371200562e-01 -3.327331244945526123e-01 7.151848673820495605e-01 -3.292334452271461487e-02 4.061859846115112305e-01 3.577282428741455078e-01
-2.613699138164520264e-01 7.291457056999206543e-02 2.182467728853225708e-01 -6.741948723793029785e-01 6.844092160463333130e-02 -4.076736867427825928e-01 4.982500672340393066e-01 -7.115982472896575928e-02
-3.383512198925018311e-01 1.744962781667709351e-01 3.290935456752777100e-01 -4.464509785175323486e-01 2.829869091510772705e-01 -5.734101533889770508e-01 3.714124262332916260e-01 -2.490736357867717743e-02
-3.026445209980010986e-01 -1.380027830600738525e-01 1.356594562530517578e-01 -6.525976657867431641e-01 9.957936406135559082e-02 -5.795419812202453613e-01 2.920139133930206299e-01 1.183941587805747986e-01
-4.145485162734985352e-01 3.048349320888519287e-01 2.496967315673828125e-01 -5.144397616386413574e-01 1.429620683193206787e-01 1.565506123006343842e-02 -5.864453911781311035e-01 2.088711410760879517e-01
-7.909535169601440430e-01 -6.443156301975250244e-02 -1.205302327871322632e-01 -2.370175532996654510e-02 3.675492703914642334e-01 -2.913961708545684814e-01 -3.632919788360595703e-01 5.627094209194183350e-02
-5.336750745773315430e-01 2.378389537334442139e-01 2.418847829103469849e-01 -2.284125685691833496e-01 1.805831678211688995e-02 -6.538378000259399414e-01 3.341735303401947021e-01 9.187618643045425415e-02
-4.164134562015533447e-01 -1.539648622274398804e-01 2.533190250396728516e-01 -6.244539618492126465e-01 -1.811750605702400208e-02 -5.696115493774414062e-01 7.340655475854873657e-02 1.364084780216217041e-01
-8.134941458702087402e-01 6.823206692934036255e-02 -1.181470826268196106e-01 -4.606284573674201965e-02 4.637203812599182129e-01 2.910685539245605469e-01 -1.433880068361759186e-02 1.323929280042648315e-01
-6.187006235122680664e-01 -2.854642085731029510e-02 2.789350748062133789e-01 -5.381643176078796387e-01 -1.775882840156555176e-01 -3.053814768791198730e-01 -2.455389201641082764e-01 2.527533471584320068e-01
-3.258570432662963867e-01 1.110856235027313232e-01 2.984589338302612305e-01 -5.678178668022155762e-01 4.665718376636505127e-01 -4.260908961296081543e-01 -1.332155317068099976e-01 2.302020341157913208e-01
-4.290469884872436523e-01 -9.903333149850368500e-03 1.383074074983596802e-01 -6.665751338005065918e-01 -7.655118405818939209e-02 -4.294294416904449463e-01 -3.717618286609649658e-01 1.545731276273727417e-01
-2.029096782207489014e-01 1.525128632783889771e-01 2.852407516911625862e-03 -4.583895504474639893e-01 2.302571944892406464e-02 -7.315446734428405762e-01 3.961253166198730469e-01 1.812052875757217407e-01
-9.497177787125110626e-03 2.078194171190261841e-01 -2.097508758306503296e-01 -2.773620486259460449e-01 8.821818232536315918e-01 -1.770505309104919434e-01 1.380733251571655273e-01 8.449873328208923340e-02
-5.646508187055587769e-02 3.172252476215362549e-01 3.011223375797271729e-01 -5.831270217895507812e-01 5.553978681564331055e-01 -3.795532584190368652e-01 -8.889348804950714111e-02 7.098273932933807373e-02
1.850496828556060791e-01 7.247615456581115723e-01 -4.003520309925079346e-01 -3.843475878238677979e-01 2.767448127269744873e-01 2.306330204010009766e-02 5.751170590519905090e-02 2.281342595815658569e-01
-4.901753365993499756e-01 3.784637153148651123e-02 4.663656055927276611e-01 -4.519925713539123535e-01 3.602681457996368408e-01 -2.401424348354339600e-01 3.444174528121948242e-01 1.744044274091720581e-01
-5.714522600173950195e-01 -3.525190753862261772e-03 2.962955236434936523e-01 -5.666263699531555176e-01 -2.047586441040039062e-01 -3.202434480190277100e-01 -2.345319390296936035e-01 2.551202178001403809e-01
-4.794736206531524658e-01 4.075452983379364014e-01 5.151888728141784668e-01 -5.204481482505798340e-01 1.415223348885774612e-02 -2.132434099912643433e-01 6.262169033288955688e-02 -1.346535235643386841e-01
-4.655767083168029785e-01 3.290767371654510498e-01 1.492782533168792725e-01 -1.421673148870468140e-01 1.643279939889907837e-01 2.625903189182281494e-01 1.269109696149826050e-01 7.213789820671081543e-01
-1.297133564949035645e-01 5.198422670364379883e-01 -9.870382398366928101e-02 -9.474578499794006348e-02 7.983636856079101562e-01 -2.266130745410919189e-01 -7.149105519056320190e-02 1.924169063568115234e-02
-3.673349618911743164e-01 3.453904017806053162e-02 3.359953463077545166e-01 -6.289514899253845215e-01 -6.604187935590744019e-02 -2.242600768804550171e-01 1.068735644221305847e-01 5.378876924514770508e-01
-4.018981009721755981e-02 3.280620276927947998e-01 -1.928523778915405273e-01 -1.610434502363204956e-01 8.814762234687805176e-01 -2.133948355913162231e-01 -5.924769863486289978e-02 3.981290757656097412e-02
-4.303163290023803711e-01 2.081481814384460449e-01 2.646653056144714355e-01 -7.123181819915771484e-01 -2.416388988494873047e-01 -2.773467600345611572e-01 3.544203564524650574e-02 2.397714555263519287e-01
-2.664287090301513672e-01 6.895890235900878906e-01 -1.470301300287246704e-01 -1.137191727757453918e-01 2.899024486541748047e-01 -5.207870155572891235e-02 4.489188790321350098e-01 -3.614540994167327881e-01
-3.086937367916107178e-01 6.004272699356079102e-01 -3.991115093231201172e-01 -1.334594488143920898e-01 3.580587804317474365e-01 -1.017610207200050354e-01 1.445995867252349854e-01 -4.556571543216705322e-01
-3.418747782707214355e-01 4.807192459702491760e-02 -9.092614799737930298e-02 -4.029300212860107422e-01 3.376129269599914551e-01 2.511277198791503906e-01 -5.070370435714721680e-01 5.254107117652893066e-01
-2.873744070529937744e-01 3.813139200210571289e-01 -6.918584108352661133e-01 -2.260426878929138184e-01 3.793531060218811035e-01 1.529513597488403320e-01 1.647173985838890076e-02 -2.732729613780975342e-01
-4.149597883224487305e-01 3.898684382438659668e-01 3.759496212005615234e-01 -2.994154691696166992e-01 2.995111048221588135e-01 9.002162516117095947e-02 4.103355407714843750e-01 4.226551651954650879e-01
-3.999529480934143066e-01 3.496923744678497314e-01 1.116123870015144348e-01 8.949308656156063080e-03 1.291917413473129272e-01 -6.332083791494369507e-02 3.072111904621124268e-01 7.682036161422729492e-01
-2.113081663846969604e-01 4.642082750797271729e-01 8.515320718288421631e-02 -8.215183764696121216e-02 4.092861711978912354e-01 -1.731330901384353638e-01 -2.762918472290039062e-01 6.723334193229675293e-01
-2.903432548046112061e-01 6.794264912605285645e-01 -4.162091612815856934e-01 -2.883707582950592041e-01 1.552803558297455311e-03 -1.240421310067176819e-01 -3.611361086368560791e-01 2.277819067239761353e-01
-2.953482568264007568e-01 3.654852509498596191e-01 -7.036796212196350098e-01 -2.164483815431594849e-01 2.457188516855239868e-01 1.570276319980621338e-01 3.793307542800903320e-01 -9.081685543060302734e-02
-3.189637362957000732e-01 4.599243402481079102e-01 2.465983331203460693e-01 -4.585131704807281494e-01 5.196460336446762085e-02 -1.302014440298080444e-01 -5.449435114860534668e-01 3.147548735141754150e-01
-3.433865010738372803e-01 3.267922997474670410e-01 4.208233952522277832e-01 -4.994066655635833740e-01 5.285075306892395020e-02 -2.782623767852783203e-01 4.978680014610290527e-01 1.438658982515335083e-01
-3.073359094560146332e-02 1.663452386856079102e-02 -1.038601025938987732e-01 -4.788494408130645752e-01 3.718591332435607910e-01 -7.643446922302246094e-01 1.072215437889099121e-01 1.571519374847412109e-01
-2.624842524528503418e-01 3.158929646015167236e-01 -4.791315495967864990e-01 -2.392718940973281860e-01 -6.294442713260650635e-02 -2.936597764492034912e-01 -4.804766178131103516e-01 4.726940989494323730e-01
-2.215268313884735107e-01 3.415567576885223389e-01 -7.364603281021118164e-01 -1.778357923030853271e-01 4.831027984619140625e-01 -7.433942705392837524e-02 -1.099397316575050354e-01 9.625041484832763672e-02
-7.861303687095642090e-01 1.592306941747665405e-01 4.851608350872993469e-02 -3.959431126713752747e-02 3.219301104545593262e-01 -1.231640502810478210e-01 4.836439788341522217e-01 -1.762226806022226810e-03
-5.867687463760375977e-01 3.949343264102935791e-01 -5.445819497108459473e-01 6.625216454267501831e-02 1.302201449871063232e-01 -1.640804558992385864e-01 3.935556113719940186e-01 2.174600493162870407e-03
-2.988214194774627686e-01 7.233635187149047852e-01 1.337389200925827026e-01 -1.611534506082534790e-01 4.351508319377899170e-01 3.783371150493621826e-01 -1.052879914641380310e-01 -3.713226411491632462e-03
-3.762772679328918457e-01 2.263963371515274048e-01 4.537156522274017334e-01 -4.973266720771789551e-01 2.490817904472351074e-01 -2.662621736526489258e-01 4.652788639068603516e-01 -6.742938607931137085e-02
-3.463760614395141602e-01 2.746837139129638672e-01 4.053362905979156494e-01 -2.762685418128967285e-01 3.591893315315246582e-01 -6.166779398918151855e-01 2.143990099430084229e-01 9.314027428627014160e-02
5.529096350073814392e-02 6.854089498519897461e-01 2.216575890779495239e-01 -5.626862645149230957e-01 9.633938223123550415e-02 -3.529167473316192627e-01 1.440752744674682617e-01 8.258519321680068970e-02
-7.022265195846557617e-01 4.228461980819702148e-01 -9.571654349565505981e-02 -1.695936322212219238e-01 -4.311875402927398682e-01 7.279693335294723511e-02 -2.688063867390155792e-02 3.133859932422637939e-01
-1.579457074403762817e-01 4.324858486652374268e-01 3.423093631863594055e-02 -1.805329620838165283e-01 -2.805669233202934265e-02 -4.325037300586700439e-01 4.982364773750305176e-01 5.640559196472167969e-01
3.883766755461692810e-02 4.922134280204772949e-01 1.653250679373741150e-02 -6.025105118751525879e-01 -1.827920600771903992e-02 -4.232648611068725586e-01 -1.257499009370803833e-01 4.445502758026123047e-01
-3.726971447467803955e-01 5.094892382621765137e-01 -1.094774678349494934e-01 -4.518833458423614502e-01 2.285638451576232910e-01 5.707690715789794922e-01 -7.903090864419937134e-02 -3.270019590854644775e-02
-3.407433927059173584e-01 1.752274632453918457e-01 8.917788416147232056e-02 -1.156113967299461365e-01 5.445329546928405762e-01 -4.208160936832427979e-02 5.087900757789611816e-01 5.241337418556213379e-01
-2.010109573602676392e-01 -5.155377462506294250e-02 -2.292977869510650635e-01 -6.946642994880676270e-01 -7.805186510086059570e-02 -2.345280200242996216e-01 -5.296624898910522461e-01 2.831307649612426758e-01
-5.767523050308227539e-01 3.984768390655517578e-01 2.498728483915328979e-01 -5.775982737541198730e-01 -6.653469800949096680e-02 2.163175642490386963e-01 -2.457947134971618652e-01 -2.968860790133476257e-02
-1.316589564085006714e-01 5.269185900688171387e-01 -3.888290524482727051e-01 -1.312332153320312500e-01 3.241777718067169189e-01 -1.629378348588943481e-01 -4.901244640350341797e-01 4.058951437473297119e-01
-4.757617712020874023e-01 4.130453243851661682e-02 3.633089959621429443e-01 -3.377408683300018311e-01 3.255288600921630859e-01 -5.027827620506286621e-01 3.310121297836303711e-01 2.399037778377532959e-01
-3.432078063488006592e-01 5.965651944279670715e-02 3.123742938041687012e-01 -3.707742691040039062e-01 1.312834918498992920e-01 -3.462145030498504639e-01 2.032171338796615601e-01 6.820564866065979004e-01
-9.160536527633666992e-02 1.835930943489074707e-01 -2.649775445461273193e-01 -2.260975092649459839e-01 5.033630132675170898e-01 -4.817196726799011230e-01 -8.749200403690338135e-02 5.860766768455505371e-01
-5.162895321846008301e-01 -1.437265705317258835e-02 3.831783533096313477e-01 -6.850589513778686523e-01 -8.754872530698776245e-02 -3.148186504840850830e-01 -1.967069320380687714e-02 9.972286969423294067e-02
-8.706393241882324219e-01 -8.177628368139266968e-02 1.789370626211166382e-01 -3.714335858821868896e-01 8.940819650888442993e-02 3.911205753684043884e-02 5.810823291540145874e-02 2.289505302906036377e-01
-2.974474430084228516e-01 1.782417595386505127e-01 1.721399277448654175e-01 -7.446498870849609375e-01 2.426913976669311523e-01 3.798831403255462646e-01 2.750866115093231201e-01 -1.293689012527465820e-01
-6.044380664825439453e-01 -1.179720237851142883e-01 -5.242285728454589844e-01 -3.557387590408325195e-01 1.042069122195243835e-01 -1.447405666112899780e-01 4.321414828300476074e-01 2.857227250933647156e-02
-1.467239707708358765e-01 -1.282279044389724731e-01 -4.149034991860389709e-02 -5.966582298278808594e-01 2.251211553812026978e-01 -6.405325531959533691e-01 3.076735436916351318e-01 2.206417471170425415e-01
-2.612315118312835693e-01 4.161097407341003418e-01 3.337654769420623779e-01 -7.483906745910644531e-01 3.839286789298057556e-02 -1.756340861320495605e-01 -8.552442491054534912e-02 2.179150730371475220e-01
-4.436026215553283691e-01 2.355436235666275024e-01 4.274659156799316406e-01 -2.334973663091659546e-01 3.904287219047546387e-01 -4.721671044826507568e-01 2.075093984603881836e-01 3.033992350101470947e-01
-6.548278778791427612e-02 3.252367675304412842e-01 -5.450402498245239258e-01 -2.001483589410781860e-01 1.144824400544166565e-01 -5.095564723014831543e-01 2.517502754926681519e-02 5.285990834236145020e-01
-1.456091850996017456e-01 6.813546270132064819e-02 3.887809514999389648e-01 -6.334670186042785645e-01 5.032815337181091309e-01 -1.234977841377258301e-01 -2.045197188854217529e-01 3.336947560310363770e-01
-5.413812398910522461e-01 4.385509192943572998e-01 -4.567353725433349609e-01 -1.286730617284774780e-01 1.921023577451705933e-01 1.265188455581665039e-01 3.886667490005493164e-01 -2.923068404197692871e-01
-4.483061730861663818e-01 2.981489896774291992e-01 1.906856894493103027e-01 -2.942979931831359863e-01 6.373295187950134277e-01 8.167376369237899780e-02 5.180656909942626953e-02 4.142619967460632324e-01
-7.297952175140380859e-01 1.321240514516830444e-01 2.656053006649017334e-02 -1.610265523195266724e-01 4.070447385311126709e-01 -1.370350867509841919e-01 -2.714413702487945557e-01 -4.064022600650787354e-01
-4.548009335994720459e-01 3.070958852767944336e-01 2.648178339004516602e-01 -5.834352374076843262e-01 -1.808699220418930054e-01 -3.449794054031372070e-01 3.448822498321533203e-01 -1.328705549240112305e-01
-3.379873335361480713e-01 5.655882358551025391e-01 1.398625224828720093e-01 4.002645239233970642e-02 7.083993554115295410e-01 4.451360180974006653e-02 -1.501684784889221191e-01 1.354594230651855469e-01
-1.711424887180328369e-01 5.832137465476989746e-01 1.115647777915000916e-01 -5.386227369308471680e-01 4.359165430068969727e-01 2.170757949352264404e-01 -2.869334220886230469e-01 9.238517284393310547e-02
-9.746020287275314331e-02 3.762052655220031738e-01 5.273567512631416321e-03 -2.182731628417968750e-01 5.226508378982543945e-01 -2.168064266443252563e-01 -2.717497944831848145e-01 6.381875276565551758e-01
-5.428177714347839355e-01 3.140452504158020020e-01 -5.887199044227600098e-01 3.890450671315193176e-02 4.417886212468147278e-02 -1.429925262928009033e-01 4.582739174365997314e-01 1.618831902742385864e-01
-5.639210343360900879e-01 -3.720899671316146851e-02 -1.912028193473815918e-01 -5.846182703971862793e-01 2.719923295080661774e-02 -3.490051627159118652e-01 4.100019335746765137e-01 -1.078222468495368958e-01
-3.209314346313476562e-01 2.734605967998504639e-02 3.415348827838897705e-01 -7.662386894226074219e-01 1.062475815415382385e-01 -3.277204632759094238e-01 1.068754643201828003e-01 2.497514039278030396e-01
-5.184332728385925293e-01 1.307239383459091187e-01 -1.472940891981124878e-01 -2.708902955055236816e-01 -3.793290583416819572e-03 4.863294064998626709e-01 3.466096520423889160e-01 5.122423171997070312e-01
6.731529533863067627e-02 -2.115407772362232208e-02 -2.310785949230194092e-01 -6.280133128166198730e-01 4.386794865131378174e-01 -5.760553479194641113e-01 1.222705617547035217e-01 -8.940619975328445435e-02
-4.366184175014495850e-01 4.092729091644287109e-01 4.053820669651031494e-01 -5.261806845664978027e-01 1.832340061664581299e-01 1.937802135944366455e-01 -3.577665388584136963e-01 3.920096904039382935e-02
-3.703069090843200684e-01 3.219513893127441406e-01 4.332890510559082031e-01 -2.562972307205200195e-01 4.641258716583251953e-01 -4.070437550544738770e-01 3.258087337017059326e-01 1.361749768257141113e-01
-2.208935320377349854e-01 4.323784708976745605e-01 2.583655714988708496e-01 -5.238151550292968750e-01 2.068854421377182007e-01 -5.912233591079711914e-01 1.560032516717910767e-01 -8.022507280111312866e-02
-3.343541622161865234e-01 1.101997867226600647e-01 3.365404009819030762e-01 -3.242205977439880371e-01 4.881709814071655273e-01 -5.212469696998596191e-01 2.468829900026321411e-01 2.944902181625366211e-01
-3.857450485229492188e-01 1.823991090059280396e-01 4.093405604362487793e-01 -7.471762299537658691e-01 5.004684440791606903e-03 -2.229077666997909546e-01 1.103058457374572754e-01 1.738364994525909424e-01
-9.594342112541198730e-02 1.363407075405120850e-01 -2.071502506732940674e-01 -3.136289119720458984e-01 8.651905059814453125e-01 -2.725324630737304688e-01 -8.947428315877914429e-02 -9.873728267848491669e-03
-4.207639992237091064e-01 1.190909892320632935e-01 3.088456094264984131e-01 -5.341265201568603516e-01 -1.351902186870574951e-01 -5.652366280555725098e-01 1.166915372014045715e-01 2.769701182842254639e-01
