# Supplementary material for: Where is your field going? A machine learning approach to study the relative motion of the domains of physics
Source: PLoS One. 2020 Jun 18;15(6):e0233997. doi: 10.1371/journal.pone.0233997 (PMC7302634; doi:10.1371/journal.pone.0233997)
Supplement: S30 Data — (ZIP) [file pone.0233997.s030.zip › 29/Pacs4Run_29_VS_500_embeddings1992-1996ED8.txt]

8.036325126886367798e-02 -6.458724737167358398e-01 -1.413524001836776733e-01 -5.022726058959960938e-01 3.957414329051971436e-01 -3.477607667446136475e-01 -1.561221629381179810e-01 -4.700276255607604980e-02
-4.470045864582061768e-01 -1.711391508579254150e-01 -4.437922239303588867e-01 -4.752492010593414307e-01 6.956300884485244751e-02 8.734166622161865234e-02 -5.301603078842163086e-01 -2.335537970066070557e-01
-2.934982255101203918e-02 -5.559512376785278320e-01 -3.245465829968452454e-02 -4.925353229045867920e-01 -3.346119225025177002e-01 -1.128803864121437073e-01 1.641881763935089111e-01 -5.429067611694335938e-01
8.240103721618652344e-02 4.954673349857330322e-02 -5.799473822116851807e-02 -8.166176080703735352e-01 4.682109951972961426e-01 1.499108672142028809e-01 -2.582273483276367188e-01 1.102337241172790527e-01
4.304050281643867493e-02 -3.694235086441040039e-01 -1.436135470867156982e-01 -6.723110079765319824e-01 -4.668549001216888428e-01 2.885562181472778320e-01 -2.930781245231628418e-01 4.397617280483245850e-02
-2.737607657909393311e-01 2.766738086938858032e-02 -2.071086764335632324e-01 -5.988727807998657227e-01 4.703169167041778564e-01 -2.582622766494750977e-01 2.305620461702346802e-01 -4.262519776821136475e-01
2.170849293470382690e-01 -5.235404968261718750e-01 -1.640385538339614868e-01 -4.952566325664520264e-01 8.396416157484054565e-02 -1.636760234832763672e-01 -6.395296752452850342e-02 -6.071754097938537598e-01
-3.622903823852539062e-01 -8.744467794895172119e-02 1.271868348121643066e-01 -5.228928923606872559e-01 -2.776309251785278320e-01 -3.183743059635162354e-01 2.408177852630615234e-01 -5.788533687591552734e-01
-5.773651599884033203e-02 -4.382521808147430420e-01 -1.308801323175430298e-01 -3.349982798099517822e-01 -5.123005509376525879e-01 -4.463437497615814209e-01 -3.064010441303253174e-01 -3.459652960300445557e-01
-3.187054097652435303e-01 -1.495522856712341309e-01 -6.891111284494400024e-02 -7.086804509162902832e-01 1.493598371744155884e-01 2.590774595737457275e-01 -2.225768864154815674e-01 -4.797022640705108643e-01
-3.740296363830566406e-01 2.062863409519195557e-01 -3.107213377952575684e-01 -5.883498787879943848e-01 4.034581780433654785e-01 -3.652050793170928955e-01 -2.181588113307952881e-01 1.763467490673065186e-01
-4.464912712574005127e-01 -2.159481346607208252e-01 -3.402272462844848633e-01 -4.619873166084289551e-01 -3.442732095718383789e-01 -1.553809046745300293e-01 -1.671429127454757690e-01 -5.042035579681396484e-01
-4.102784395217895508e-01 -1.797044724225997925e-01 -4.040908813476562500e-01 -3.494975864887237549e-01 -2.766801416873931885e-01 -3.363674581050872803e-01 -2.315642535686492920e-01 -5.202143192291259766e-01
6.791665405035018921e-02 -6.023969054222106934e-01 -7.892194390296936035e-02 -4.240463674068450928e-01 -1.795512735843658447e-01 -1.532094776630401611e-01 2.000520676374435425e-01 -5.922235846519470215e-01
1.122179720550775528e-02 -1.946640163660049438e-01 2.903847098350524902e-01 -7.189985513687133789e-01 4.818213582038879395e-01 -4.966041073203086853e-03 1.287528965622186661e-02 -3.582674562931060791e-01
-7.005899548530578613e-01 -3.880487382411956787e-01 -1.201305314898490906e-01 -1.088304594159126282e-01 1.470832899212837219e-02 -2.655192613601684570e-01 -4.372658729553222656e-01 -2.653263807296752930e-01
-4.351141750812530518e-01 -6.311697363853454590e-01 2.308277189731597900e-01 -2.975967526435852051e-01 3.068263828754425049e-01 -3.067093491554260254e-01 2.867730557918548584e-01 -1.790205016732215881e-03
-4.444833993911743164e-01 -4.810338318347930908e-01 -1.151534765958786011e-01 -4.404315352439880371e-01 4.387029111385345459e-01 -6.593843549489974976e-02 4.084056615829467773e-01 1.404578797519207001e-02
1.503842771053314209e-01 2.171573974192142487e-02 -3.799108862876892090e-01 -6.265271902084350586e-01 2.593019902706146240e-01 -2.711794078350067139e-01 -4.808102846145629883e-01 -2.609407603740692139e-01
-7.264997363090515137e-01 -5.452089905738830566e-01 -5.634013190865516663e-02 -1.992085278034210205e-01 -1.625337749719619751e-01 2.577176876366138458e-02 -2.215605527162551880e-01 -2.364669442176818848e-01
-5.297366380691528320e-01 -5.450541973114013672e-01 3.850532770156860352e-01 -2.601927220821380615e-01 -3.946112468838691711e-02 -6.767442077398300171e-02 -2.020145803689956665e-01 -3.992265164852142334e-01
-5.470054745674133301e-01 -1.176514774560928345e-01 1.672899723052978516e-02 -5.970884561538696289e-01 -3.942733258008956909e-02 6.202044710516929626e-02 -1.640642732381820679e-01 -5.457384586334228516e-01
-4.093444943428039551e-01 -2.217260897159576416e-01 1.249326765537261963e-01 -4.743271768093109131e-01 -2.426146566867828369e-01 -1.990488469600677490e-01 -6.053069829940795898e-01 -2.789289653301239014e-01
-7.280085086822509766e-01 -3.669475317001342773e-01 -3.649159800261259079e-03 -3.076808452606201172e-01 -1.341683715581893921e-01 -1.115635558962821960e-01 1.942326128482818604e-02 -4.580913484096527100e-01
-5.628037452697753906e-01 5.854166811332106590e-04 -2.888567512854933739e-03 -6.552408337593078613e-01 -1.011640653014183044e-01 1.700306683778762817e-02 -4.802996516227722168e-01 -1.126577109098434448e-01
-3.507376313209533691e-01 -4.124526083469390869e-01 -8.520732074975967407e-02 -5.310498476028442383e-01 2.935822308063507080e-01 7.569233328104019165e-02 5.401109457015991211e-01 -1.842607110738754272e-01
-5.981215834617614746e-02 -4.472144246101379395e-01 -3.274900615215301514e-01 -5.022932887077331543e-01 -3.756893277168273926e-01 1.072675809264183044e-01 -5.188170075416564941e-01 -1.226923018693923950e-01
-5.706329941749572754e-01 1.760756596922874451e-02 -3.586829304695129395e-01 -5.845082998275756836e-01 -3.704313039779663086e-01 -5.968682840466499329e-02 9.685564041137695312e-02 -2.315205335617065430e-01
-3.892555832862854004e-01 -4.117067754268646240e-01 -1.606565266847610474e-01 -5.530372262001037598e-01 1.178258061408996582e-01 2.541883885860443115e-01 5.038011074066162109e-01 -1.225022748112678528e-01
-3.322369456291198730e-01 -1.932290494441986084e-01 -1.755450107157230377e-02 -3.124305307865142822e-01 -3.572369739413261414e-02 -8.004699349403381348e-01 1.082290038466453552e-01 3.172037303447723389e-01
-3.989386260509490967e-01 -1.539295464754104614e-01 1.111467555165290833e-01 -7.018311023712158203e-01 1.799256056547164917e-01 3.930094838142395020e-01 -2.642102539539337158e-01 -2.357886731624603271e-01
-5.083800554275512695e-01 -1.694208756089210510e-02 -1.586808115243911743e-01 -6.607692837715148926e-01 -4.288382828235626221e-01 6.150798872113227844e-03 -1.871129870414733887e-01 -2.459992766380310059e-01
-5.384280681610107422e-01 -1.144636888056993484e-02 -2.880118787288665771e-01 -6.684153676033020020e-01 -2.531273663043975830e-01 3.511916100978851318e-02 -1.937813907861709595e-01 -2.781656980514526367e-01
-2.902799546718597412e-01 6.276331096887588501e-02 -5.415673926472663879e-02 -6.731854677200317383e-01 -2.115078270435333252e-01 -1.673264503479003906e-01 -5.395393371582031250e-01 -3.030681908130645752e-01
-7.208154350519180298e-02 4.868238419294357300e-02 -1.184167414903640747e-01 -7.928816676139831543e-01 -5.416663363575935364e-02 1.247037481516599655e-02 -5.516826510429382324e-01 -2.056872844696044922e-01
1.534145921468734741e-01 -5.678904652595520020e-01 -9.988110512495040894e-02 -6.232548356056213379e-01 3.691613376140594482e-01 3.594779223203659058e-02 3.298014104366302490e-01 9.591748565435409546e-02
-4.238202571868896484e-01 -1.313674002885818481e-01 2.302823960781097412e-01 -5.224877595901489258e-01 -2.584570050239562988e-01 -1.502640247344970703e-01 -5.787857174873352051e-01 -2.296153753995895386e-01
-1.705264449119567871e-01 -2.957981079816818237e-02 1.916152834892272949e-01 -6.347852349281311035e-01 2.720241248607635498e-01 -5.774884223937988281e-01 1.117114722728729248e-01 3.322762846946716309e-01
-3.897067308425903320e-01 -1.840551197528839111e-01 -4.153712093830108643e-01 -6.148855686187744141e-01 -3.792600333690643311e-01 2.324917316436767578e-01 -2.078442573547363281e-01 -1.501500457525253296e-01
-7.396418452262878418e-01 -3.100980520248413086e-01 -1.939375102519989014e-01 -1.675555109977722168e-01 -1.054917946457862854e-01 -2.579852938652038574e-01 -3.382550179958343506e-01 -3.146125972270965576e-01
-4.949498474597930908e-01 -1.497411876916885376e-01 1.568519743159413338e-03 -6.543525457382202148e-01 1.579346060752868652e-01 2.482462376356124878e-01 -1.946427822113037109e-01 -4.242253005504608154e-01
-3.784349262714385986e-01 -3.252257108688354492e-01 -2.440730631351470947e-01 -3.819953203201293945e-01 -4.137476682662963867e-01 -2.976381480693817139e-01 1.000876426696777344e-01 -5.250999927520751953e-01
-3.324247598648071289e-01 -3.906795009970664978e-02 -2.273031324148178101e-01 -6.426168084144592285e-01 6.227313727140426636e-02 -4.652847349643707275e-02 3.565365076065063477e-01 -5.386866331100463867e-01
-4.403409957885742188e-01 -6.224688887596130371e-01 -2.994217574596405029e-01 -2.645990550518035889e-01 3.252534568309783936e-01 -1.378786712884902954e-01 2.266080081462860107e-01 2.877755761146545410e-01
-5.502216815948486328e-01 -3.881014138460159302e-02 -3.242936432361602783e-01 -6.125363111495971680e-01 -3.765246868133544922e-01 5.310043320059776306e-02 -1.449328660964965820e-01 -2.231298983097076416e-01
-1.894970685243606567e-01 -5.275428891181945801e-01 -3.017992675304412842e-01 -4.689124822616577148e-01 -2.482092827558517456e-01 2.952707409858703613e-01 -4.524926245212554932e-01 -1.458957046270370483e-01
-3.046731650829315186e-01 3.588991984724998474e-02 1.952495425939559937e-02 -7.461141943931579590e-01 -1.145552098751068115e-01 8.314280956983566284e-02 -5.730513334274291992e-01 -1.988303288817405701e-02
-3.479257822036743164e-01 -2.440896928310394287e-01 -1.472479701042175293e-01 -6.391968727111816406e-01 1.106779724359512329e-01 2.979738712310791016e-01 -3.071595430374145508e-01 -4.401455223560333252e-01
-9.861773811280727386e-03 -4.113450050354003906e-01 -9.701088070869445801e-02 -5.898794531822204590e-01 -6.453465223312377930e-01 7.849107496440410614e-03 -2.232748717069625854e-01 -8.332939445972442627e-02
-3.034748136997222900e-01 -7.340106964111328125e-01 -1.583750844001770020e-01 -2.835350632667541504e-01 2.730388343334197998e-01 -1.655686795711517334e-01 2.593661248683929443e-01 3.072825968265533447e-01
-5.660848021507263184e-01 -6.059122681617736816e-01 4.057621210813522339e-02 -2.581796050071716309e-01 1.494581848382949829e-01 2.354212701320648193e-01 -1.664667874574661255e-01 -3.723483681678771973e-01
2.323575913906097412e-01 -3.952360153198242188e-01 1.578547656536102295e-01 -6.801975369453430176e-01 1.655364930629730225e-01 -4.479729011654853821e-02 1.413103491067886353e-01 -5.028259754180908203e-01
-3.877877891063690186e-01 -3.157025277614593506e-01 1.339366883039474487e-01 -5.647903680801391602e-01 -3.756704032421112061e-01 9.473682940006256104e-02 -4.806452095508575439e-01 1.786115020513534546e-01
-6.629205346107482910e-01 -1.115297600626945496e-01 -1.782650351524353027e-01 -5.633950829505920410e-01 -1.784600019454956055e-01 7.481253892183303833e-02 -6.735045462846755981e-02 -3.961365222930908203e-01
-3.278043270111083984e-01 1.609726399183273315e-01 -1.170023530721664429e-01 -7.493182420730590820e-01 -1.840493083000183105e-02 -6.453227251768112183e-02 -5.097818374633789062e-01 -1.645716875791549683e-01
-2.222157120704650879e-01 -5.612834095954895020e-01 3.815570771694183350e-01 -5.291721224784851074e-01 2.672005593776702881e-01 9.752448648214340210e-02 5.773585662245750427e-02 3.545867502689361572e-01
1.821713522076606750e-02 -5.253333449363708496e-01 -2.171387225389480591e-01 -3.821690380573272705e-01 -1.677435040473937988e-01 -1.792029738426208496e-01 2.471838146448135376e-01 -6.396399736404418945e-01
-2.562019973993301392e-03 -1.210841611027717590e-01 -6.337062120437622070e-01 -5.950855016708374023e-01 -1.850439608097076416e-02 -5.687681585550308228e-02 -2.338408529758453369e-01 4.139599204063415527e-01
-6.979614496231079102e-01 -5.105237364768981934e-01 1.024763807654380798e-01 -3.819414079189300537e-01 1.252781152725219727e-01 3.777318075299263000e-02 2.310649156570434570e-01 1.591298282146453857e-01
-5.474658608436584473e-01 -1.645493954420089722e-01 -3.278411328792572021e-01 -4.497459530830383301e-01 -4.134196341037750244e-01 -8.872393518686294556e-02 -4.097016155719757080e-01 -1.296541541814804077e-01
-2.564353868365287781e-02 -2.339327484369277954e-01 4.778640270233154297e-01 -6.076058149337768555e-01 3.310897946357727051e-02 -5.331516861915588379e-01 1.235731169581413269e-01 2.155503034591674805e-01
2.146221846342086792e-01 -3.395360112190246582e-01 -5.181308388710021973e-01 -6.154228448867797852e-01 -3.188084661960601807e-01 1.741940677165985107e-01 -2.372600883245468140e-01 -5.633087083697319031e-02
-1.623911708593368530e-01 -4.266839325428009033e-01 -1.966531276702880859e-01 -3.722799122333526611e-01 -5.522174239158630371e-01 -1.736203581094741821e-01 -5.080856084823608398e-01 -1.451418250799179077e-01
3.106843233108520508e-01 -4.465917050838470459e-01 -1.063016653060913086e-01 -7.486721873283386230e-01 -2.202910333871841431e-01 1.786165684461593628e-01 -2.386035025119781494e-02 -2.263180464506149292e-01
-1.705188453197479248e-01 -2.054540812969207764e-01 -4.997547268867492676e-01 -6.360980868339538574e-01 -1.750294417142868042e-01 3.624202311038970947e-01 -2.703342139720916748e-01 1.981721371412277222e-01
9.120946377515792847e-02 -5.196126699447631836e-01 -5.324701070785522461e-01 -4.682085514068603516e-01 2.826977968215942383e-01 -6.907642632722854614e-02 3.480678498744964600e-01 -1.144510880112648010e-01
-2.217297405004501343e-01 8.940372616052627563e-02 -5.796823278069496155e-02 -6.855402588844299316e-01 1.147452443838119507e-01 -1.151988878846168518e-01 -6.298645138740539551e-01 -2.152920812368392944e-01
-7.439094036817550659e-02 -2.902899682521820068e-01 1.347011774778366089e-01 -6.173642277717590332e-01 -1.880421489477157593e-01 -4.472887516021728516e-01 3.950113356113433838e-01 3.456209301948547363e-01
-2.381841391324996948e-01 -1.494412720203399658e-01 -3.815665841102600098e-01 -4.741435348987579346e-01 -2.184515744447708130e-01 -2.392026633024215698e-01 -3.709494173526763916e-01 -5.549666881561279297e-01
3.143095970153808594e-01 -6.645108461380004883e-01 1.561058498919010162e-02 -3.147467076778411865e-01 2.367731481790542603e-01 -2.568872570991516113e-01 -3.628249764442443848e-01 -3.265440165996551514e-01
2.250222265720367432e-01 -4.003028869628906250e-01 -2.276889681816101074e-01 -2.757695913314819336e-01 4.195127189159393311e-01 -5.643504858016967773e-01 -4.072450697422027588e-01 -3.001098148524761200e-02
-2.913195788860321045e-01 -3.318761289119720459e-01 2.092254459857940674e-01 -4.917224049568176270e-01 -1.377463191747665405e-01 -5.234577059745788574e-01 2.386989593505859375e-01 4.116620421409606934e-01
-6.106416508555412292e-02 -2.070207893848419189e-01 -8.194886893033981323e-02 -6.101815104484558105e-01 -1.185097321867942810e-01 -3.959180712699890137e-01 4.633108377456665039e-01 -4.346539080142974854e-01
2.993157505989074707e-01 -7.258864045143127441e-01 -2.130493968725204468e-01 -3.962797522544860840e-01 -2.730761170387268066e-01 -1.737266778945922852e-01 -1.653806120157241821e-01 -2.212894558906555176e-01
-5.978812277317047119e-02 -3.964012563228607178e-01 1.206019148230552673e-01 -5.521078705787658691e-01 -4.436616301536560059e-01 -1.584946066141128540e-01 -5.120340585708618164e-01 -1.891782283782958984e-01
-4.064334034919738770e-01 -7.271919846534729004e-01 -3.161650896072387695e-01 -2.346201688051223755e-01 1.763851940631866455e-01 7.596575468778610229e-02 1.619822233915328979e-01 2.964384257793426514e-01
-6.461492925882339478e-02 -4.589488804340362549e-01 -5.501803159713745117e-01 -2.340955585241317749e-01 4.122909903526306152e-01 -3.417596220970153809e-01 -3.752670288085937500e-01 9.104324504733085632e-03
1.283041834831237793e-01 -4.393852353096008301e-01 -1.208433061838150024e-01 -4.492482841014862061e-01 -5.689064264297485352e-01 -4.658905565738677979e-01 -7.152017205953598022e-02 -1.680118739604949951e-01
2.329461723566055298e-01 -6.641830801963806152e-01 -3.058923780918121338e-01 -3.942400515079498291e-01 -4.229390025138854980e-01 -1.075315102934837341e-01 -2.431313246488571167e-01 -7.777215540409088135e-02
3.274671435356140137e-01 -5.092508196830749512e-01 9.356112778186798096e-02 -5.020851492881774902e-01 -3.821777403354644775e-01 -3.869320452213287354e-01 -2.060144394636154175e-01 -1.853848248720169067e-01
-3.063681721687316895e-01 1.190649867057800293e-01 -6.661869287490844727e-01 -6.362120509147644043e-01 -9.279565513134002686e-02 -1.495912224054336548e-01 1.058602258563041687e-01 -3.458778932690620422e-02
-6.532458066940307617e-01 -3.692536056041717529e-01 1.685808897018432617e-01 -4.530697166919708252e-01 1.501645594835281372e-01 -1.725901812314987183e-01 3.555224537849426270e-01 1.565151661634445190e-01
3.509478569030761719e-01 -2.533800303936004639e-01 5.176435410976409912e-02 -5.849602222442626953e-01 -4.638811945915222168e-01 -3.535359501838684082e-01 -3.556962311267852783e-01 -3.290805220603942871e-02
-5.734441876411437988e-01 2.980090118944644928e-02 -2.915278971195220947e-01 -5.474919080734252930e-01 -2.203904390335083008e-01 -1.170075237751007080e-01 -4.006854593753814697e-01 -2.504518926143646240e-01
-8.121087551116943359e-01 -9.181749820709228516e-02 -1.762557625770568848e-01 -3.929532170295715332e-01 -1.333685964345932007e-01 -7.078836113214492798e-02 5.072439089417457581e-02 -3.481373488903045654e-01
-3.802609071135520935e-02 -1.116451397538185120e-01 5.037013906985521317e-03 -4.926168620586395264e-01 -1.550675462931394577e-02 -7.606375813484191895e-01 -2.614948526024818420e-02 4.048443436622619629e-01
-1.774925389327108860e-03 -3.520196378231048584e-01 2.031228691339492798e-01 -4.759098291397094727e-01 4.035365283489227295e-01 -2.306677401065826416e-01 -4.660342335700988770e-01 -4.184408783912658691e-01
1.768952906131744385e-01 -5.662754774093627930e-01 2.337696729227900505e-03 -4.386449158191680908e-01 9.250073879957199097e-02 -2.895293831825256348e-01 2.006963193416595459e-01 -5.682981014251708984e-01
-4.039090871810913086e-02 -3.624046146869659424e-01 -4.512878954410552979e-01 -5.730801820755004883e-01 9.100673347711563110e-02 -2.923030965030193329e-02 5.648559331893920898e-01 -8.216360211372375488e-02
-5.684136748313903809e-01 -4.749329090118408203e-01 5.003033578395843506e-02 -4.264716506004333496e-01 2.959375977516174316e-01 -5.067151412367820740e-02 2.415923178195953369e-01 3.441656529903411865e-01
-7.382591962814331055e-01 -5.170968174934387207e-02 -3.950799107551574707e-01 -4.015929400920867920e-01 -1.992945671081542969e-01 -9.905606508255004883e-02 -9.662413597106933594e-02 -2.758042514324188232e-01
-5.013337135314941406e-01 -1.449780762195587158e-01 4.567810893058776855e-02 -6.352717876434326172e-01 -9.056220878846943378e-04 1.287968754768371582e-01 -4.413126409053802490e-01 -3.326303660869598389e-01
-6.675919145345687866e-02 3.919717669486999512e-02 -4.549855887889862061e-01 -7.269468307495117188e-01 -4.914447665214538574e-01 -1.252755224704742432e-01 3.409199044108390808e-02 -1.299953833222389221e-02
-1.094881147146224976e-01 -3.885469138622283936e-01 2.897131145000457764e-01 -5.005333423614501953e-01 -3.401720523834228516e-01 -2.337362915277481079e-01 -4.798075854778289795e-01 -3.193922340869903564e-01
-2.465759217739105225e-01 -5.585300922393798828e-01 -2.456661164760589600e-01 -2.772045135498046875e-01 4.219063222408294678e-01 -3.813091814517974854e-01 1.268672496080398560e-01 3.880120217800140381e-01
-5.587794184684753418e-01 -2.312041968107223511e-01 1.665824204683303833e-01 -4.062406122684478760e-01 -3.954318165779113770e-01 -3.445373177528381348e-01 -1.372247189283370972e-01 -3.842215836048126221e-01
1.598235815763473511e-01 -4.335490465164184570e-01 -1.723410487174987793e-01 -6.611223816871643066e-01 2.034832239151000977e-01 -1.422496885061264038e-01 4.646006524562835693e-01 2.054581791162490845e-01
-2.341048792004585266e-02 -4.836355447769165039e-01 2.232364863157272339e-01 -5.526376366615295410e-01 2.146182507276535034e-01 4.514772072434425354e-02 6.958746962482109666e-05 -6.018357872962951660e-01
-6.339348554611206055e-01 1.869500149041414261e-03 1.886155270040035248e-02 -6.176137924194335938e-01 -1.182125434279441833e-01 -5.068453401327133179e-02 -3.784607648849487305e-01 -2.377914041280746460e-01
-2.704300880432128906e-01 -5.451905131340026855e-01 3.646052181720733643e-01 -5.018606781959533691e-01 -7.155991345643997192e-02 -2.272993624210357666e-01 4.171169400215148926e-01 1.185802444815635681e-01
-4.576678276062011719e-01 -1.795889288187026978e-01 3.263882994651794434e-01 -6.608254909515380859e-01 7.645686715841293335e-02 -1.655240654945373535e-01 3.174937069416046143e-01 2.846436798572540283e-01
-6.724602580070495605e-01 -3.901145234704017639e-02 -1.983227878808975220e-01 -4.605559706687927246e-01 -2.466200441122055054e-01 -2.362106442451477051e-01 -5.595181137323379517e-02 -4.184307456016540527e-01
-9.901489317417144775e-02 2.669044397771358490e-02 -6.894270777702331543e-01 -5.147157311439514160e-01 2.749023437500000000e-01 -3.889698982238769531e-01 -1.016762405633926392e-01 1.097040846943855286e-01
-5.477674603462219238e-01 -5.180121660232543945e-01 1.135414093732833862e-01 -4.245628714561462402e-01 1.156656891107559204e-01 -2.076267004013061523e-01 3.952287733554840088e-01 1.605482995510101318e-01
-6.174449324607849121e-01 -3.773815035820007324e-01 9.142359346151351929e-02 -4.776434004306793213e-01 1.549611520022153854e-02 -1.346849799156188965e-01 3.019742369651794434e-01 3.609361648559570312e-01
-1.555836349725723267e-01 1.340231895446777344e-01 -5.375518798828125000e-01 -6.950724720954895020e-01 -1.987631320953369141e-01 -2.387534976005554199e-01 2.971068918704986572e-01 -3.100499883294105530e-02
-1.682056933641433716e-01 -2.752360142767429352e-02 -5.987474322319030762e-01 -6.414269804954528809e-01 2.095222622156143188e-01 -1.310794204473495483e-01 -1.176927387714385986e-01 3.550904393196105957e-01
-5.316004753112792969e-01 -6.886679679155349731e-02 -4.393505156040191650e-01 -3.510604500770568848e-01 4.496992826461791992e-01 -3.092091679573059082e-01 3.079640269279479980e-01 -6.086306646466255188e-02
-2.910334765911102295e-01 -4.852712154388427734e-01 2.739762365818023682e-01 -5.843539834022521973e-01 -3.941851556301116943e-01 7.767798006534576416e-02 -3.189712762832641602e-01 -1.097222790122032166e-02
-1.239362359046936035e-01 -4.819032847881317139e-01 -5.318603515625000000e-01 -4.187406301498413086e-01 -2.831354439258575439e-01 1.818899512290954590e-01 -4.104618728160858154e-01 -1.116297841072082520e-01
3.238233625888824463e-01 -2.747776806354522705e-01 -9.286697208881378174e-02 -6.382158994674682617e-01 3.702965378761291504e-02 -2.109135538339614868e-01 9.405842423439025879e-02 -5.907529592514038086e-01
-4.391887485980987549e-01 -4.803491532802581787e-01 2.869198620319366455e-01 -4.874795675277709961e-01 1.727777533233165741e-02 5.048519745469093323e-02 8.491808176040649414e-02 4.963467121124267578e-01
-1.632192730903625488e-01 -2.904435805976390839e-02 -7.063683271408081055e-01 -4.911215305328369141e-01 3.524375557899475098e-01 -2.610512077808380127e-01 -9.572809189558029175e-02 1.756008714437484741e-01
-4.772163033485412598e-01 -3.677786588668823242e-01 -3.876120224595069885e-02 -3.531358242034912109e-01 -2.578299939632415771e-01 1.077631264925003052e-01 -5.770991444587707520e-01 3.156954050064086914e-01
-5.055241286754608154e-02 9.077638387680053711e-03 -1.240811422467231750e-01 -6.490563750267028809e-01 2.594648897647857666e-01 -3.070852160453796387e-01 -6.029996871948242188e-01 -1.883073300123214722e-01
-2.553033828735351562e-01 -4.386559724807739258e-01 1.251102145761251450e-02 -3.312899768352508545e-01 -6.111795306205749512e-01 -3.832677602767944336e-01 -1.851454377174377441e-01 -2.788872122764587402e-01
1.846389472484588623e-01 -3.788443803787231445e-01 -2.217810750007629395e-01 -3.551099598407745361e-01 -5.548423528671264648e-01 -5.613811016082763672e-01 -6.716451793909072876e-02 -1.399486064910888672e-01
-1.135806553065776825e-02 5.355384666472673416e-03 -4.312227666378021240e-01 -5.543857216835021973e-01 4.084372818470001221e-01 -2.954500615596771240e-01 -4.807924330234527588e-01 -1.458515375852584839e-01
-2.578799426555633545e-01 -1.726712137460708618e-01 1.323858201503753662e-01 -4.936747252941131592e-01 -5.834393501281738281e-01 -3.472935557365417480e-01 -4.213816523551940918e-01 -6.216909736394882202e-02
-7.476288080215454102e-02 -4.197891056537628174e-01 -4.038483798503875732e-01 -2.805328667163848877e-01 5.105988979339599609e-01 -1.420635581016540527e-01 -5.178654193878173828e-01 1.652799844741821289e-01
1.772190779447555542e-01 -5.392151474952697754e-01 -4.650582671165466309e-01 -5.126779675483703613e-01 3.596020042896270752e-01 3.183323144912719727e-02 2.353342026472091675e-01 -1.140769496560096741e-01
-4.853442907333374023e-01 -4.447022974491119385e-01 1.755481362342834473e-01 -5.760212540626525879e-01 2.566168308258056641e-01 1.608043611049652100e-01 1.935505270957946777e-01 2.736624181270599365e-01
-1.704492717981338501e-01 -6.967473775148391724e-02 -8.928201347589492798e-02 -5.393083095550537109e-01 1.527757048606872559e-01 -7.023522257804870605e-01 2.287373244762420654e-01 3.135408759117126465e-01
-4.425241053104400635e-01 -1.772833168506622314e-01 8.854594826698303223e-02 -5.433788299560546875e-01 -1.100784614682197571e-01 -4.359735846519470215e-01 4.537697732448577881e-01 2.480826377868652344e-01
-4.284381568431854248e-01 -6.521855592727661133e-01 1.209475696086883545e-01 -2.433447539806365967e-01 7.138192653656005859e-02 -2.215939015150070190e-02 -1.617203205823898315e-01 -5.343312025070190430e-01
-2.876957878470420837e-02 2.046881765127182007e-01 -4.202380180358886719e-01 -7.698168754577636719e-01 5.051606521010398865e-02 -2.728278040885925293e-01 -2.658474445343017578e-01 2.009863406419754028e-01
4.061892628669738770e-01 -5.892641544342041016e-01 1.948197782039642334e-01 -4.491550028324127197e-01 3.096272349357604980e-01 -2.436374276876449585e-01 -2.262129038572311401e-01 -2.041630893945693970e-01
-3.790693879127502441e-01 -1.658308953046798706e-01 -2.617698907852172852e-01 -6.335865259170532227e-01 -3.641919791698455811e-02 2.370079755783081055e-01 -4.945467710494995117e-01 -2.382763177156448364e-01
-2.876810431480407715e-01 -5.116068720817565918e-01 3.738367259502410889e-01 -5.659294724464416504e-01 -3.351337462663650513e-02 -1.606094539165496826e-01 3.216969668865203857e-01 2.550698816776275635e-01
-1.986324787139892578e-01 -3.440626263618469238e-01 -1.201435476541519165e-01 -4.938367903232574463e-01 -3.261991441249847412e-01 8.459945209324359894e-03 -6.642571687698364258e-01 -1.901095807552337646e-01
-4.589666128158569336e-01 -4.676553905010223389e-01 2.843298316001892090e-01 -5.671591162681579590e-01 2.948213517665863037e-01 5.201686918735504150e-02 1.599589437246322632e-01 2.300496399402618408e-01
-4.725076258182525635e-02 -5.640099644660949707e-01 9.644182026386260986e-02 -4.286013841629028320e-01 -6.296723484992980957e-01 -1.422335952520370483e-01 -1.891023367643356323e-01 -1.848859190940856934e-01
-4.603569209575653076e-01 -2.575494945049285889e-01 -3.379980325698852539e-01 -3.714911043643951416e-01 -4.681975543498992920e-01 -2.744420766830444336e-01 -1.773059219121932983e-01 -3.788487613201141357e-01
-7.393258213996887207e-01 -4.612616002559661865e-01 9.658260643482208252e-02 -2.164592742919921875e-01 -1.844300329685211182e-01 -1.437799632549285889e-01 -2.793130576610565186e-01 -2.274846583604812622e-01
-2.952083349227905273e-01 -6.433266997337341309e-01 -3.511025309562683105e-01 -2.003290802240371704e-01 -6.648626178503036499e-02 -3.513765037059783936e-01 1.326860338449478149e-01 -4.359894394874572754e-01
-5.055264234542846680e-01 -6.223499774932861328e-01 4.448912665247917175e-02 -1.725022941827774048e-01 -3.375224769115447998e-02 -1.683437381871044636e-03 -4.389736056327819824e-01 -3.626945018768310547e-01
-5.239093899726867676e-01 1.279763281345367432e-01 9.979055821895599365e-02 -6.166774034500122070e-01 -9.281545877456665039e-02 -1.270713508129119873e-01 -5.256559252738952637e-01 1.334751993417739868e-01
-2.770203351974487305e-01 -3.218839466571807861e-01 -1.501565873622894287e-01 -4.838310778141021729e-01 -7.149110436439514160e-01 -1.057217493653297424e-01 -1.898996233940124512e-01 -6.836813688278198242e-02
-2.735393941402435303e-01 -6.968265175819396973e-01 -3.055749237537384033e-01 -3.765310943126678467e-01 2.977373898029327393e-01 6.494314968585968018e-02 2.750167250633239746e-01 1.896254420280456543e-01
9.464895725250244141e-02 -5.011538267135620117e-01 -2.247309386730194092e-01 -4.266943931579589844e-01 3.046296238899230957e-01 -4.722428619861602783e-01 3.471215367317199707e-01 2.664743065834045410e-01
-1.549112349748611450e-01 -2.238590419292449951e-01 -1.692923903465270996e-01 -5.315446853637695312e-01 -2.345945984125137329e-01 -2.305748611688613892e-01 -9.828539192676544189e-02 -7.048620581626892090e-01
-6.055117398500442505e-02 -2.189416885375976562e-01 -5.519401431083679199e-01 -5.870723724365234375e-01 -6.654303520917892456e-02 1.241491660475730896e-01 -1.542746275663375854e-01 5.054349899291992188e-01
-5.618332624435424805e-01 -5.342125892639160156e-01 -2.963116858154535294e-03 -2.527896761894226074e-01 1.070292890071868896e-01 -1.346333324909210205e-02 -2.936560511589050293e-01 -4.870098531246185303e-01
-6.203823089599609375e-01 4.260928183794021606e-02 6.502969563007354736e-02 -5.412514805793762207e-01 -2.902859151363372803e-01 -2.190854996442794800e-01 -4.049297869205474854e-01 -1.410519778728485107e-01
-2.409541755914688110e-01 -7.875526696443557739e-02 -3.427965641021728516e-01 -6.525962352752685547e-01 -5.165986418724060059e-01 -7.098764181137084961e-02 -3.440381288528442383e-01 -4.551712423563003540e-02
9.672697633504867554e-03 -3.302326202392578125e-01 2.679544985294342041e-01 -5.386949181556701660e-01 7.534440606832504272e-02 -6.074435114860534668e-01 3.924824893474578857e-01 1.242510415613651276e-02
-2.671068608760833740e-01 -2.905305325984954834e-01 1.535784006118774414e-01 -5.463654994964599609e-01 2.547479979693889618e-02 -4.707793593406677246e-01 5.412660241127014160e-01 8.302633464336395264e-02
-5.355694890022277832e-01 -2.781397700309753418e-01 4.008313640952110291e-03 -4.061670303344726562e-01 -1.539869140833616257e-02 -3.991955518722534180e-01 2.703560590744018555e-01 4.879851341247558594e-01
6.225226912647485733e-03 -1.747488826513290405e-01 1.962410956621170044e-01 -5.785489082336425781e-01 5.370641946792602539e-01 -3.718051612377166748e-01 6.899914890527725220e-02 -4.059023559093475342e-01
-5.121347308158874512e-01 2.164022326469421387e-01 -4.628986716270446777e-01 -5.779355168342590332e-01 1.423003226518630981e-01 -2.279217243194580078e-01 1.580613851547241211e-01 2.131249457597732544e-01
-1.274247169494628906e-01 -8.254006505012512207e-03 -7.955759763717651367e-02 -7.880184054374694824e-01 -1.159356683492660522e-01 1.055482327938079834e-01 -5.524129271507263184e-01 -1.632506400346755981e-01
3.027502000331878662e-01 -8.437171578407287598e-02 -2.135652601718902588e-01 -7.213833928108215332e-01 -4.047417044639587402e-01 -3.222571313381195068e-01 -9.376966953277587891e-02 -2.424076944589614868e-01
-5.447395443916320801e-01 -6.426876783370971680e-01 -2.234739251434803009e-02 -2.879053950309753418e-01 4.401494190096855164e-02 -1.041715145111083984e-01 2.211215645074844360e-01 3.809705674648284912e-01
4.774595424532890320e-02 2.717817015945911407e-02 -1.677528619766235352e-01 -5.773457288742065430e-01 4.328575432300567627e-01 -4.796051979064941406e-01 -4.670169055461883545e-01 -4.569428041577339172e-03
-1.701003760099411011e-01 1.075805723667144775e-02 -1.178269013762474060e-01 -5.415637493133544922e-01 4.095862619578838348e-03 -7.432948946952819824e-01 1.411030888557434082e-01 3.022607266902923584e-01
1.247447952628135681e-01 -4.002746045589447021e-01 -5.410907268524169922e-01 -2.736974060535430908e-01 3.243349790573120117e-01 -3.402551114559173584e-01 -4.785802662372589111e-01 8.077032119035720825e-02
-3.274177387356758118e-02 -1.722026914358139038e-01 -1.311671882867813110e-01 -5.679103136062622070e-01 -1.049511730670928955e-01 -5.590450763702392578e-01 3.272766172885894775e-01 4.459720551967620850e-01
-6.765734404325485229e-02 1.098413839936256409e-01 -7.071182727813720703e-01 -6.502477526664733887e-01 -3.950617834925651550e-02 -1.976327002048492432e-01 9.942197799682617188e-02 1.000743508338928223e-01
5.659450590610504150e-02 -5.395503044128417969e-01 -5.627842545509338379e-01 -4.321060180664062500e-01 2.558473646640777588e-01 -8.499579131603240967e-02 3.531504571437835693e-01 -6.959465146064758301e-02
-4.703412652015686035e-01 -1.295785009860992432e-01 -1.040040254592895508e-01 -4.229958057403564453e-01 -4.278666377067565918e-01 -3.572300970554351807e-01 -4.236220717430114746e-01 -2.865436375141143799e-01
-1.640289574861526489e-01 -2.938684523105621338e-01 2.032907456159591675e-01 -5.373983979225158691e-01 -3.423352837562561035e-01 -1.420511603355407715e-01 -5.688799023628234863e-01 -3.092173635959625244e-01
-2.636011540889739990e-01 -2.009018510580062866e-01 -1.364734470844268799e-01 -4.339741170406341553e-01 2.944833636283874512e-01 -5.965353250503540039e-01 1.542677134275436401e-01 4.656403958797454834e-01
-2.575536668300628662e-01 -2.267206907272338867e-01 -3.834091126918792725e-01 -4.622927308082580566e-01 3.860633671283721924e-01 -1.073539480566978455e-01 4.637276232242584229e-01 -3.820124864578247070e-01
3.033399879932403564e-01 -4.983750581741333008e-01 -4.970566034317016602e-01 -4.718880355358123779e-01 1.805080920457839966e-01 -2.878916561603546143e-01 2.558462023735046387e-01 9.455940872430801392e-02
8.645468950271606445e-02 -5.324912071228027344e-01 -9.236632287502288818e-02 -5.283161997795104980e-01 -2.130840718746185303e-01 1.792220175266265869e-01 -5.700656771659851074e-01 -1.372187286615371704e-01
2.629759013652801514e-01 -3.299238979816436768e-01 -1.196906939148902893e-01 -5.389927029609680176e-01 -5.106630921363830566e-01 -4.151525795459747314e-01 -1.296032220125198364e-01 -2.592863738536834717e-01
7.788308709859848022e-02 1.247274950146675110e-01 -3.780587613582611084e-01 -6.896205544471740723e-01 -2.810893356800079346e-01 -3.769522309303283691e-01 -3.305118083953857422e-01 1.718429177999496460e-01
-2.200765460729598999e-01 -2.410560995340347290e-01 3.912475109100341797e-01 -3.644064366817474365e-01 -2.415429949760437012e-01 -3.479241430759429932e-01 -6.540356874465942383e-01 -2.084744535386562347e-02
-2.709548473358154297e-01 -2.532139718532562256e-01 1.546624153852462769e-01 -5.883520245552062988e-01 -2.160176485776901245e-01 -3.374244272708892822e-01 2.581397891044616699e-01 5.150072574615478516e-01
-5.345498323440551758e-01 -1.019620373845100403e-01 -4.273800253868103027e-01 -5.259676575660705566e-01 7.470221817493438721e-02 -1.282637193799018860e-02 2.592018246650695801e-01 4.142873585224151611e-01
-1.384252756834030151e-01 -5.204485654830932617e-01 -3.530364036560058594e-01 -5.354350805282592773e-01 8.639787882566452026e-02 1.589718610048294067e-01 5.153837203979492188e-01 -1.701050437986850739e-02
1.184541285037994385e-01 -6.134173870086669922e-01 -6.348491460084915161e-02 -4.188963770866394043e-01 -4.856665134429931641e-01 -2.471179962158203125e-01 -1.300757080316543579e-01 -3.410634398460388184e-01
-4.613008201122283936e-01 -3.949557244777679443e-01 -2.754774689674377441e-01 -5.776137113571166992e-01 2.789679467678070068e-01 -6.516046077013015747e-02 3.300814628601074219e-01 -1.751092374324798584e-01
-3.060442507266998291e-01 -1.571938097476959229e-01 -2.248402312397956848e-02 -6.007396578788757324e-01 -2.840418517589569092e-01 -2.356428802013397217e-01 2.791097760200500488e-01 5.532845854759216309e-01
-4.600555896759033203e-01 -2.709913551807403564e-01 1.747339963912963867e-01 -4.908969104290008545e-01 -2.152357697486877441e-01 -4.240568280220031738e-01 3.073030114173889160e-01 3.504499793052673340e-01
2.018636316061019897e-01 -8.448330163955688477e-01 -8.279777318239212036e-02 -2.913862466812133789e-01 -6.971679627895355225e-02 -1.644047647714614868e-01 -1.739058941602706909e-01 -3.026783764362335205e-01
-2.907543480396270752e-01 1.910106539726257324e-01 -4.464493095874786377e-01 -7.074690461158752441e-01 -1.221188753843307495e-01 -2.144426107406616211e-01 3.413202464580535889e-01 -4.182529076933860779e-02
6.700447294861078262e-03 7.863946259021759033e-02 -5.443988442420959473e-01 -6.401335000991821289e-01 3.278365135192871094e-01 -4.003886878490447998e-01 1.206590905785560608e-01 7.268738001585006714e-02
-7.284171581268310547e-01 -2.743967175483703613e-01 -1.803462356328964233e-01 -3.534705638885498047e-01 -1.342094689607620239e-01 -5.891936272382736206e-02 1.330073773860931396e-01 -4.443804621696472168e-01
1.692815101705491543e-03 -2.356082350015640259e-01 -1.445523053407669067e-01 -6.638087630271911621e-01 1.935809850692749023e-01 -2.161448150873184204e-01 3.998340666294097900e-01 -4.887628555297851562e-01
-3.620227053761482239e-02 -7.234503030776977539e-01 -3.087115585803985596e-01 -3.328736126422882080e-01 2.774337530136108398e-01 -1.145394071936607361e-01 4.057678580284118652e-01 -1.202706396579742432e-01
-3.550139488652348518e-03 -5.433716177940368652e-01 -4.766371548175811768e-01 -1.974594742059707642e-01 5.136276483535766602e-01 -1.950542926788330078e-01 -3.617591261863708496e-01 7.636939734220504761e-02
-4.410037398338317871e-02 -1.302160918712615967e-01 1.130200773477554321e-01 -5.705215334892272949e-01 -4.805842041969299316e-01 -4.175443947315216064e-01 -4.049690067768096924e-01 -2.711572349071502686e-01
-8.222787082195281982e-02 -3.187575638294219971e-01 1.533859074115753174e-01 -5.060597062110900879e-01 -6.224666535854339600e-02 -6.458926200866699219e-01 2.640957534313201904e-01 3.481523096561431885e-01
-3.615092337131500244e-01 -7.729149460792541504e-01 2.584424614906311035e-01 -3.431274592876434326e-01 4.795094579458236694e-02 1.104044611565768719e-03 1.435467302799224854e-01 2.539262473583221436e-01
-3.531592488288879395e-01 -5.595090985298156738e-01 -2.244376838207244873e-01 -3.843423128128051758e-01 4.239253997802734375e-01 -1.883875764906406403e-02 8.015918731689453125e-02 4.214781224727630615e-01
-3.221051692962646484e-01 -2.744325995445251465e-01 1.275897212326526642e-02 -2.228164672851562500e-01 6.052614450454711914e-01 -5.333585739135742188e-01 -3.368070423603057861e-01 8.290553092956542969e-02
8.291349560022354126e-02 -7.581361532211303711e-01 -4.202581346035003662e-01 -2.324319034814834595e-01 -2.045960165560245514e-02 -2.446701079607009888e-01 2.011137157678604126e-01 2.949313223361968994e-01
-4.125612378120422363e-01 -2.350186184048652649e-02 1.694230735301971436e-02 -6.348391771316528320e-01 -1.242800801992416382e-01 -3.742488324642181396e-01 3.694687783718109131e-01 3.659482598304748535e-01
6.662031263113021851e-02 -2.934494912624359131e-01 6.135106086730957031e-01 -5.715208053588867188e-01 1.697533577680587769e-01 -1.829185932874679565e-01 -2.688161432743072510e-01 -2.681053280830383301e-01
-1.603099703788757324e-01 -1.631184667348861694e-01 -4.222614318132400513e-02 -5.747728943824768066e-01 5.055672526359558105e-01 -3.566453456878662109e-01 -3.973156809806823730e-01 -2.736645042896270752e-01
-1.710390001535415649e-01 -5.225054547190666199e-02 -2.777519226074218750e-01 -7.729767560958862305e-01 1.185536757111549377e-01 1.275493204593658447e-01 -7.208159565925598145e-02 5.077957510948181152e-01
-1.212872862815856934e-01 7.634154707193374634e-02 1.576045006513595581e-01 -7.448115944862365723e-01 -3.974955677986145020e-01 -3.168565630912780762e-01 -2.220892608165740967e-01 -3.035683333873748779e-01
-5.831226333975791931e-02 -3.516659438610076904e-01 -4.781440496444702148e-01 -5.468143820762634277e-01 1.248642355203628540e-01 -1.266046892851591110e-02 5.577159523963928223e-01 -1.360322535037994385e-01
-7.081955075263977051e-01 -5.619785189628601074e-01 -2.285376936197280884e-02 -1.529577821493148804e-01 -2.088471502065658569e-01 -7.135888189077377319e-02 -1.517328321933746338e-01 -2.949388325214385986e-01
-9.060152620077133179e-02 -9.219370782375335693e-02 -5.140547156333923340e-01 -7.176298499107360840e-01 -2.975431382656097412e-01 -1.866545081138610840e-01 -6.609906256198883057e-02 2.762354314327239990e-01
-2.775003314018249512e-01 -1.744878441095352173e-01 -6.517681479454040527e-02 -3.858354091644287109e-01 6.394714713096618652e-01 -2.189759910106658936e-01 -4.884621500968933105e-01 2.096688747406005859e-01
-3.543079197406768799e-01 -8.058292865753173828e-01 -4.205926507711410522e-02 -2.394990772008895874e-01 2.179295122623443604e-01 -7.246275246143341064e-02 2.100665122270584106e-01 2.628764510154724121e-01
-5.563068985939025879e-01 -1.696834713220596313e-01 2.546808421611785889e-01 -4.058564603328704834e-01 8.098991587758064270e-03 -5.115978717803955078e-01 7.567307353019714355e-02 4.057386517524719238e-01
-7.526676356792449951e-02 -3.204784095287322998e-01 -6.030586957931518555e-01 -2.210512459278106689e-01 4.137826859951019287e-01 -3.474296927452087402e-01 -3.995714187622070312e-01 1.658442169427871704e-01
-5.113550424575805664e-01 3.069766052067279816e-02 1.564521901309490204e-02 -7.672685980796813965e-01 -8.490982651710510254e-02 1.662680208683013916e-01 -2.752413153648376465e-01 -1.949755996465682983e-01
-4.334818422794342041e-01 -2.901884913444519043e-01 1.792609691619873047e-01 -5.137002468109130859e-01 -4.138252139091491699e-01 9.458750486373901367e-03 -4.979828894138336182e-01 1.119561865925788879e-01
-6.598426401615142822e-02 -5.066546797752380371e-01 -2.398802936077117920e-01 -5.077483654022216797e-01 3.488064706325531006e-01 -1.392364054918289185e-01 5.151166319847106934e-01 -1.311421990394592285e-01
-3.236593902111053467e-01 -7.985538244247436523e-01 1.025761440396308899e-01 -3.300833702087402344e-01 2.428198903799057007e-01 -1.214479189366102219e-02 1.715296059846878052e-01 2.225941568613052368e-01
-6.301118731498718262e-01 -1.632813066244125366e-01 -8.668661117553710938e-02 -5.269843935966491699e-01 1.514296084642410278e-01 -1.350936889648437500e-01 4.916653037071228027e-01 9.030567109584808350e-02
-1.764589250087738037e-01 1.822412945330142975e-02 3.400581330060958862e-02 -5.855318307876586914e-01 -9.745764732360839844e-02 -7.181794047355651855e-01 1.306714415550231934e-01 2.866557836532592773e-01
7.606381177902221680e-02 -2.796517610549926758e-01 1.014235094189643860e-01 -5.199238061904907227e-01 -3.437933921813964844e-01 -3.569838404655456543e-01 -5.597704648971557617e-01 -2.764552235603332520e-01
1.828474104404449463e-01 -7.151108980178833008e-01 1.306339800357818604e-01 -4.983764290809631348e-01 -3.637235164642333984e-01 1.576041281223297119e-01 -1.748007833957672119e-01 -4.527353122830390930e-02
4.350490272045135498e-01 -2.870418131351470947e-01 -4.149725660681724548e-02 -6.708446741104125977e-01 -1.171238273382186890e-01 -2.493350654840469360e-01 -1.471990197896957397e-01 -4.231212139129638672e-01
8.405902981758117676e-02 -1.566557139158248901e-01 8.546371757984161377e-02 -7.698008418083190918e-01 4.123198390007019043e-01 -1.883380711078643799e-01 4.248200729489326477e-02 -4.015124142169952393e-01
1.925988644361495972e-01 -6.180299520492553711e-01 -5.518727004528045654e-02 -5.377562046051025391e-01 -3.198004066944122314e-01 9.025790542364120483e-02 -3.616459667682647705e-01 -2.179691642522811890e-01
3.854304254055023193e-01 -9.807196259498596191e-02 -1.169651523232460022e-01 -7.247037887573242188e-01 -3.194937109947204590e-01 -3.464206457138061523e-01 -1.126359030604362488e-01 -2.611100077629089355e-01
-3.081361390650272369e-02 6.522364169359207153e-02 -4.975728392601013184e-01 -6.823449730873107910e-01 3.431255221366882324e-01 -2.342974990606307983e-01 8.466933667659759521e-02 -3.190984725952148438e-01
-5.810398459434509277e-01 -4.112101495265960693e-01 1.036654710769653320e-01 -5.112286210060119629e-01 1.493713259696960449e-01 -4.870745539665222168e-02 4.400686919689178467e-01 5.341399461030960083e-02
4.200304448604583740e-01 -5.552573800086975098e-01 -2.449967414140701294e-01 -3.796544075012207031e-01 -3.274302780628204346e-01 -3.411275446414947510e-01 -2.630307972431182861e-01 -1.354211419820785522e-01
1.532542556524276733e-01 -7.277407050132751465e-01 -4.329524561762809753e-02 -3.171830177307128906e-01 2.173590362071990967e-01 -4.277979433536529541e-01 -1.075343117117881775e-01 -3.203240036964416504e-01
-4.076501131057739258e-01 -6.974342465400695801e-01 2.900419533252716064e-01 -3.751263022422790527e-01 2.724927365779876709e-01 2.452440001070499420e-02 1.198340356349945068e-01 1.826167255640029907e-01
-4.794574081897735596e-01 -1.337622255086898804e-01 2.381688654422760010e-01 -4.251235127449035645e-01 -4.433191120624542236e-01 -3.835811913013458252e-01 -1.747250109910964966e-01 -3.749382197856903076e-01
-2.443235553801059723e-02 6.783913820981979370e-02 -2.351468615233898163e-02 -6.721339225769042969e-01 -2.060232125222682953e-02 -2.190239578485488892e-01 -6.982953548431396484e-01 -8.044680207967758179e-02
-2.895395644009113312e-02 -1.528565138578414917e-01 -1.112567037343978882e-01 -5.675913691520690918e-01 -3.539897873997688293e-02 -6.228991150856018066e-01 2.987774908542633057e-01 4.034034013748168945e-01
8.494651317596435547e-02 -5.298178791999816895e-01 3.636418581008911133e-01 -4.415747523307800293e-01 -9.141582250595092773e-02 -1.462107598781585693e-01 -4.941938221454620361e-01 -3.330037593841552734e-01
-3.389829993247985840e-01 -2.566564083099365234e-01 -8.202417194843292236e-02 -6.447436213493347168e-01 -5.517551302909851074e-01 2.657809108495712280e-02 -2.014333903789520264e-01 -2.260090857744216919e-01
1.213158294558525085e-01 -6.360660195350646973e-01 1.370174735784530640e-01 -4.680684804916381836e-01 -3.177998960018157959e-01 -3.372997045516967773e-01 -2.299364805221557617e-01 -2.742296159267425537e-01
2.402601689100265503e-01 -4.791258573532104492e-01 -4.197647571563720703e-01 -5.441921353340148926e-01 2.632565498352050781e-01 -1.212117820978164673e-01 1.978053748607635498e-01 3.424071073532104492e-01
1.359855569899082184e-02 -4.956573545932769775e-01 -1.081376820802688599e-01 -4.784902632236480713e-01 -3.326532542705535889e-01 -4.542834311723709106e-02 -5.650183558464050293e-01 -2.855251431465148926e-01
-1.018231734633445740e-01 -2.177184969186782837e-01 5.120651796460151672e-02 -5.331769585609436035e-01 -6.231527402997016907e-02 -6.783910393714904785e-01 2.201291322708129883e-01 3.778578042984008789e-01
-5.424340963363647461e-01 -4.271842241287231445e-01 4.414620250463485718e-02 -5.038872361183166504e-01 1.793581843376159668e-01 -9.663611650466918945e-03 2.725380957126617432e-01 4.011084139347076416e-01
-2.294741719961166382e-01 -3.063429296016693115e-01 -4.212804436683654785e-01 -6.102147698402404785e-01 -1.258191019296646118e-01 4.767622351646423340e-01 -2.074619531631469727e-01 -1.322250217199325562e-01
-1.817710995674133301e-01 -3.194272518157958984e-01 -1.905319094657897949e-01 -2.350909858942031860e-01 5.770139694213867188e-01 -4.137470424175262451e-01 -5.046797990798950195e-01 1.205069646239280701e-01
-3.944058343768119812e-02 -5.596240162849426270e-01 -3.830241262912750244e-01 -1.257254779338836670e-01 4.567561149597167969e-01 -3.804331719875335693e-01 -4.102908968925476074e-01 3.250766545534133911e-02
-2.492794841527938843e-01 -1.164427399635314941e-01 -4.133212864398956299e-01 -5.726644396781921387e-01 1.736205369234085083e-01 -1.853380203247070312e-01 -2.269485592842102051e-01 5.563471913337707520e-01
-2.657140493392944336e-01 -7.655049562454223633e-01 1.069478243589401245e-01 -3.530212342739105225e-01 2.830086350440979004e-01 6.196947395801544189e-02 7.463104277849197388e-02 3.432673811912536621e-01
3.740970492362976074e-01 -6.518957614898681641e-01 1.119822040200233459e-01 -4.415970742702484131e-01 2.647989690303802490e-01 -9.373510628938674927e-02 -3.672571182250976562e-01 -1.172724366188049316e-01
-3.631456494331359863e-01 8.271981775760650635e-02 -6.512723118066787720e-02 -6.092236638069152832e-01 -3.217284977436065674e-01 -2.533937990665435791e-01 -5.602988600730895996e-01 -6.507936865091323853e-02
-1.857891795225441456e-03 1.680777668952941895e-01 -2.621913254261016846e-01 -6.737939119338989258e-01 -2.398415207862854004e-01 -3.344751000404357910e-01 -4.100317358970642090e-01 3.338867425918579102e-01
3.182217478752136230e-01 -4.264563024044036865e-01 -4.248751401901245117e-01 -6.069080829620361328e-01 -2.326269820332527161e-02 -1.880141496658325195e-01 3.337553143501281738e-01 1.439811587333679199e-01
1.528453230857849121e-01 -4.864039123058319092e-01 -4.354892969131469727e-01 -5.556729435920715332e-01 1.577544361352920532e-01 -7.806154340505599976e-02 4.521451890468597412e-01 -7.880968600511550903e-02
1.113695465028285980e-02 -4.483710229396820068e-01 -1.684432774782180786e-01 -4.306397736072540283e-01 4.829221367835998535e-01 -2.698504626750946045e-01 5.423228442668914795e-02 5.253964662551879883e-01
-3.780819773674011230e-01 -5.074922442436218262e-01 5.530354380607604980e-02 -2.657598257064819336e-01 4.036910235881805420e-01 -7.381475716829299927e-02 -3.572504520416259766e-01 -4.793496131896972656e-01
-1.245203390717506409e-01 1.248181685805320740e-01 -4.293791949748992920e-01 -6.548310518264770508e-01 4.550577104091644287e-01 -3.611838221549987793e-01 -3.583330288529396057e-02 1.301137357950210571e-01
-1.885079145431518555e-01 -6.499670743942260742e-01 -3.843077719211578369e-01 -4.201873838901519775e-01 2.437031418085098267e-01 1.240306273102760315e-01 3.686725795269012451e-01 8.404413610696792603e-02
-9.031707793474197388e-02 4.717088304460048676e-03 -3.833757340908050537e-01 -7.135523557662963867e-01 2.913365662097930908e-01 -3.380232751369476318e-01 -3.600819706916809082e-01 -8.301174640655517578e-02
1.925221085548400879e-01 -2.746247649192810059e-01 5.410478636622428894e-02 -6.553830504417419434e-01 1.409897655248641968e-01 -2.819962799549102783e-01 2.439393997192382812e-01 -5.442019701004028320e-01
-1.666898727416992188e-01 -3.583463728427886963e-01 4.831644520163536072e-02 -5.555377006530761719e-01 -6.424739956855773926e-01 -2.398770749568939209e-01 5.320243164896965027e-02 -2.443386912345886230e-01
5.161128044128417969e-01 -4.045790731906890869e-01 -1.444338709115982056e-01 -6.134819388389587402e-01 1.821226179599761963e-01 -1.297857016324996948e-01 -3.364478647708892822e-01 -9.752918779850006104e-02
6.044908612966537476e-02 -3.472502231597900391e-01 -2.035468220710754395e-01 -6.212925314903259277e-01 2.431142479181289673e-01 -1.432254631072282791e-02 3.841813802719116211e-01 -4.913477003574371338e-01
-2.006764411926269531e-01 -9.807454794645309448e-02 -1.312040984630584717e-01 -5.214926600456237793e-01 1.665593981742858887e-01 -6.705325841903686523e-01 2.130593657493591309e-01 3.717404901981353760e-01
-3.130961060523986816e-01 -2.668980956077575684e-01 7.149790972471237183e-02 -4.765639901161193848e-01 -5.832515358924865723e-01 -1.522751003503799438e-01 -4.806798398494720459e-01 6.393950432538986206e-02
2.581705525517463684e-02 -2.617380768060684204e-02 1.814033389091491699e-01 -6.073672175407409668e-01 4.284162819385528564e-01 -3.575001060962677002e-01 -4.910036325454711914e-01 -2.107489705085754395e-01
-1.423378288745880127e-01 -3.105084002017974854e-01 1.289594918489456177e-01 -6.286176443099975586e-01 2.007772326469421387e-01 2.391991615295410156e-01 -1.109317317605018616e-01 -6.014151573181152344e-01
-5.969532132148742676e-01 1.340117901563644409e-01 9.735258668661117554e-02 -5.420821905136108398e-01 -1.252152323722839355e-01 -2.390319854021072388e-01 -4.981395900249481201e-01 3.740184009075164795e-02
-7.031224966049194336e-01 -2.505201399326324463e-01 -1.242378577589988708e-01 -4.245103299617767334e-01 9.634937345981597900e-02 -1.746280342340469360e-01 4.446291327476501465e-01 9.869731217622756958e-02
-6.593725085258483887e-02 -9.846347570419311523e-02 -4.102403298020362854e-02 -6.741491556167602539e-01 2.947652637958526611e-01 -3.247096240520477295e-01 3.025647401809692383e-01 -4.959121942520141602e-01
-1.629885584115982056e-01 -2.322208583354949951e-01 7.002692669630050659e-02 -4.620951116085052490e-01 -7.387426495552062988e-01 -3.696987032890319824e-01 -1.329559981822967529e-01 3.126378729939460754e-02
2.518507540225982666e-01 -5.332070589065551758e-01 5.849511921405792236e-02 -4.138087332248687744e-01 5.134663581848144531e-01 -2.277989834547042847e-01 -2.068811357021331787e-01 -3.453437089920043945e-01
-1.616379767656326294e-01 -6.954857707023620605e-01 -4.316025674343109131e-01 -9.314351528882980347e-02 -4.205115139484405518e-01 -3.252582550048828125e-01 -7.726199924945831299e-02 -8.138801902532577515e-02
-3.700268268585205078e-01 -3.654824495315551758e-01 8.922831714153289795e-02 -1.683899909257888794e-01 5.530686974525451660e-01 -5.627075433731079102e-01 -2.585234344005584717e-01 6.186120957136154175e-02
-2.394258975982666016e-01 1.498652249574661255e-02 -3.169667124748229980e-01 -7.569860816001892090e-01 -5.000488758087158203e-01 -1.518939901143312454e-02 -1.089254394173622131e-02 -1.362217366695404053e-01
-3.612361550331115723e-01 1.051714494824409485e-01 -4.564607739448547363e-01 -5.091106295585632324e-01 3.540225923061370850e-01 -4.071454107761383057e-01 7.985301315784454346e-02 3.056489229202270508e-01
-1.042409166693687439e-01 1.281135529279708862e-01 -2.463647723197937012e-01 -7.500532269477844238e-01 4.666360095143318176e-02 -1.054801195859909058e-01 -5.359533429145812988e-01 -2.211234718561172485e-01
-2.189391404390335083e-01 1.558808982372283936e-01 -6.121301054954528809e-01 -6.166294217109680176e-01 -7.213139533996582031e-02 -2.944456636905670166e-01 2.836843729019165039e-01 2.129954099655151367e-02
-3.328958451747894287e-01 -4.837034642696380615e-01 -1.630504280328750610e-01 -4.857966005802154541e-01 3.421251177787780762e-01 -8.761286735534667969e-02 2.255642563104629517e-01 4.658569693565368652e-01
1.543735116720199585e-01 -3.288379907608032227e-01 -5.474370718002319336e-01 -6.474440097808837891e-01 -2.499472200870513916e-01 1.426422148942947388e-01 -1.160252466797828674e-01 2.299585789442062378e-01
2.893518805503845215e-01 -7.049184441566467285e-01 5.991408973932266235e-02 -3.537710309028625488e-01 3.734358251094818115e-01 -1.873940080404281616e-01 -2.244034111499786377e-01 -2.563090026378631592e-01
-1.809312552213668823e-01 -2.277228981256484985e-01 1.201275661587715149e-01 -5.916152596473693848e-01 2.709743678569793701e-01 2.624849975109100342e-01 -6.349468231201171875e-01 7.405386120080947876e-02
-1.770441532135009766e-01 -3.001981675624847412e-01 -1.464667022228240967e-01 -4.278292953968048096e-01 6.365568041801452637e-01 -3.175245821475982666e-01 1.281734257936477661e-01 -3.893474340438842773e-01
-1.818849295377731323e-01 -3.931475579738616943e-01 -6.058598160743713379e-01 -1.886231303215026855e-01 4.016219079494476318e-01 -2.955287098884582520e-01 -3.695681691169738770e-01 1.564928889274597168e-01
-7.480546236038208008e-01 -2.210662662982940674e-01 1.069001108407974243e-01 -3.133373856544494629e-01 -3.413857519626617432e-01 -2.830863893032073975e-01 -1.185257956385612488e-01 -2.668443024158477783e-01
3.184771835803985596e-01 -7.980136871337890625e-01 8.591957390308380127e-02 -2.686905264854431152e-01 2.116505242884159088e-02 -3.174807429313659668e-01 -2.756524682044982910e-01 -7.031223922967910767e-02
-3.220157921314239502e-01 -5.933971330523490906e-02 2.984053827822208405e-02 -6.689652204513549805e-01 -1.446126997470855713e-01 -3.038220405578613281e-01 2.658899426460266113e-01 5.103543400764465332e-01
-3.117962926626205444e-02 -7.511239051818847656e-01 -4.038047194480895996e-01 -2.504968941211700439e-01 1.170129626989364624e-01 -9.380157291889190674e-02 1.483269482851028442e-01 4.056377112865447998e-01
-8.833134919404983521e-02 -1.253193616867065430e-01 -8.022087812423706055e-02 -5.769274830818176270e-01 -1.790415868163108826e-02 -6.113690733909606934e-01 2.711259722709655762e-01 4.354421794414520264e-01
1.340694129467010498e-01 1.443366110324859619e-01 2.214922755956649780e-02 -8.018952608108520508e-01 2.314826995134353638e-01 -2.835279405117034912e-01 2.258227318525314331e-01 -3.642766475677490234e-01
-2.684675157070159912e-01 -3.018538653850555420e-01 5.196177214384078979e-02 -2.089452892541885376e-01 5.565867424011230469e-01 -6.194151043891906738e-01 -3.107978701591491699e-01 1.980292610824108124e-02
-1.891555190086364746e-01 4.256108030676841736e-02 -1.666832268238067627e-01 -5.058367252349853516e-01 6.601809263229370117e-01 -3.981373012065887451e-01 -2.880707681179046631e-01 3.765124827623367310e-02
-3.837302625179290771e-01 -2.161101996898651123e-01 3.267246484756469727e-02 -5.527236461639404297e-01 1.206675842404365540e-01 -4.498957097530364990e-01 3.465140759944915771e-01 4.030355513095855713e-01
1.168785020709037781e-01 -3.245604336261749268e-01 -3.893739581108093262e-01 -6.346608996391296387e-01 -3.090088069438934326e-01 1.487330645322799683e-01 -4.459787011146545410e-01 -1.004409193992614746e-01
-3.065287470817565918e-01 -4.289781749248504639e-01 -3.372102379798889160e-01 -2.321614921092987061e-01 -5.504263043403625488e-01 -4.350163936614990234e-01 -1.175270080566406250e-01 -2.199708819389343262e-01
-2.031744569540023804e-01 -5.354025363922119141e-01 -1.805560141801834106e-01 -3.973591923713684082e-01 2.144471108913421631e-01 -3.446879982948303223e-01 2.809569537639617920e-01 4.876835346221923828e-01
-5.117604732513427734e-01 -1.776016354560852051e-01 4.587086290121078491e-02 -5.279346704483032227e-01 2.160220146179199219e-01 2.200276702642440796e-01 -5.570556521415710449e-01 -1.426567733287811279e-01
-1.793062090873718262e-01 6.404986232519149780e-02 -1.233261749148368835e-01 -7.609891295433044434e-01 3.688880205154418945e-01 -1.138037592172622681e-01 3.522228002548217773e-01 -3.103910684585571289e-01
-3.258081674575805664e-01 -2.200221121311187744e-01 -5.206601619720458984e-01 -5.696837902069091797e-01 -2.558410167694091797e-01 1.405768394470214844e-01 -3.958201706409454346e-01 8.900830894708633423e-02
-1.887731403112411499e-01 2.787977159023284912e-01 -2.214924842119216919e-01 -8.810390830039978027e-01 -7.917265594005584717e-02 -2.095375210046768188e-01 3.995281085371971130e-02 9.786316752433776855e-02
5.362979695200920105e-02 -5.679079294204711914e-01 -4.642637670040130615e-01 -1.860507726669311523e-01 4.318183958530426025e-01 -3.281359672546386719e-01 -3.599913120269775391e-01 -2.673781663179397583e-02
-1.538685858249664307e-01 -5.593319535255432129e-01 8.900918811559677124e-02 -3.863242864608764648e-01 -5.404788255691528320e-01 -2.910960316658020020e-01 1.473632603883743286e-01 -3.282270431518554688e-01
-9.569569677114486694e-02 2.590492740273475647e-02 -3.543231189250946045e-01 -7.095984816551208496e-01 -3.461286425590515137e-02 -2.210259996354579926e-02 -5.989597439765930176e-01 -2.563189528882503510e-02
-1.983707547187805176e-01 -2.422666102647781372e-01 -1.006004810333251953e-01 -6.365460753440856934e-01 3.507023155689239502e-01 3.568959832191467285e-01 -2.133953720331192017e-01 -4.367382526397705078e-01
-2.330864369869232178e-01 6.771778222173452377e-03 1.259359568357467651e-01 -5.118849873542785645e-01 -7.081930339336395264e-02 -7.906885147094726562e-01 1.680220961570739746e-01 9.645521640777587891e-02
-2.896465733647346497e-02 1.895500533282756805e-02 -5.075162053108215332e-01 -6.320912837982177734e-01 -3.097807466983795166e-01 -3.142172396183013916e-01 -1.971380114555358887e-01 3.288308382034301758e-01
6.912723928689956665e-02 6.689582765102386475e-02 1.688189059495925903e-01 -7.586524486541748047e-01 4.226717352867126465e-01 -1.995749622583389282e-01 -3.863607943058013916e-01 -1.376113444566726685e-01
-1.834892928600311279e-01 6.258341670036315918e-02 6.175648793578147888e-02 -7.947559356689453125e-01 5.197366476058959961e-01 -9.215553104877471924e-02 2.005497515201568604e-01 -9.013952314853668213e-02
3.921166658401489258e-01 -5.246861577033996582e-01 2.506222426891326904e-01 -4.717201292514801025e-01 2.543056011199951172e-01 -3.667233884334564209e-01 -2.421116083860397339e-01 -1.668597608804702759e-01
-3.848021104931831360e-02 1.906445994973182678e-02 1.036623269319534302e-01 -6.265292763710021973e-01 -3.863127529621124268e-01 -4.146710932254791260e-01 -4.882559478282928467e-01 -1.878494173288345337e-01
-2.884836792945861816e-01 -2.856759130954742432e-01 6.310648471117019653e-02 -2.130908817052841187e-01 6.641502976417541504e-01 -5.758894681930541992e-01 -1.088017597794532776e-01 -3.455684706568717957e-02
-8.292335271835327148e-01 -2.926538884639739990e-01 -6.510589271783828735e-02 -2.749029099941253662e-01 -2.300460189580917358e-01 -1.010886356234550476e-01 -1.613075435161590576e-01 -2.403224259614944458e-01
-2.904493510723114014e-01 -2.967843711376190186e-01 1.964447945356369019e-01 -4.953483045101165771e-01 -5.630617737770080566e-01 -2.644717991352081299e-01 -3.225016891956329346e-01 -2.293611466884613037e-01
7.361798733472824097e-02 1.328012794256210327e-01 -5.155965089797973633e-01 -7.444968223571777344e-01 -3.129130601882934570e-01 -6.072288751602172852e-02 -1.795929074287414551e-01 1.515704542398452759e-01
-4.450032021850347519e-03 -7.523478269577026367e-01 -4.432140290737152100e-02 -2.719576656818389893e-01 7.883334904909133911e-02 -2.681564688682556152e-01 1.389599144458770752e-01 5.104851722717285156e-01
-1.586712449789047241e-01 -3.190424442291259766e-01 3.825559513643383980e-03 -4.916427135467529297e-01 -7.401313185691833496e-01 -1.522912532091140747e-01 -2.448696941137313843e-01 1.897261291742324829e-02
-1.843423694372177124e-01 -1.191344782710075378e-01 9.898059815168380737e-02 -3.708973526954650879e-01 -7.233920693397521973e-02 -8.699427843093872070e-01 4.408310726284980774e-02 2.012116611003875732e-01
-1.578039377927780151e-01 -1.556445211172103882e-01 3.970720469951629639e-01 -6.020109057426452637e-01 -4.324565529823303223e-01 -3.522747755050659180e-01 -1.594861894845962524e-01 -3.069810569286346436e-01
-2.157195806503295898e-01 2.668079687282443047e-03 -3.232676088809967041e-01 -4.942241609096527100e-01 3.767088055610656738e-01 -4.445674419403076172e-01 -5.017085671424865723e-01 1.159196272492408752e-01
-3.048451840877532959e-01 -3.225790262222290039e-01 4.205817580223083496e-01 -4.520204067230224609e-01 -1.839814335107803345e-01 -1.778244376182556152e-01 -5.427837967872619629e-01 -2.484268546104431152e-01
3.395422697067260742e-01 -5.845632553100585938e-01 2.173192650079727173e-01 -4.123198091983795166e-01 2.007364779710769653e-01 -2.649362683296203613e-01 -4.580867886543273926e-01 -7.369914650917053223e-02
-2.089387774467468262e-01 -1.876866072416305542e-01 2.955842316150665283e-01 -3.784626722335815430e-01 -7.464477419853210449e-02 -8.192571997642517090e-01 1.142160147428512573e-01 2.673337794840335846e-02
2.963351607322692871e-01 -4.180130064487457275e-01 1.449006646871566772e-01 -3.668980598449707031e-01 -1.955395340919494629e-01 -5.619613528251647949e-01 -4.193307459354400635e-01 -2.279598563909530640e-01
-6.057689785957336426e-01 -5.912204384803771973e-01 -5.902586504817008972e-02 -1.625402271747589111e-01 -1.362022757530212402e-01 -3.638198971748352051e-02 -3.092238605022430420e-01 -3.716248273849487305e-01
-1.546013355255126953e-01 -1.549841016530990601e-01 2.775840274989604950e-02 -6.178287267684936523e-01 -1.634368896484375000e-01 -4.228726923465728760e-01 1.827527731657028198e-01 5.750340819358825684e-01
2.957526743412017822e-01 -4.439811110496520996e-01 -1.694965362548828125e-01 -6.330066323280334473e-01 -2.607860565185546875e-01 -3.871828690171241760e-02 -4.527732133865356445e-01 -1.071106567978858948e-01
1.071014069020748138e-02 -1.970041990280151367e-01 1.713257879018783569e-01 -6.743726730346679688e-01 -3.276428282260894775e-01 -3.888034224510192871e-01 2.668514549732208252e-01 3.836874663829803467e-01
-1.754972189664840698e-01 6.563186645507812500e-02 -5.904201269149780273e-01 -5.381923317909240723e-01 1.490286141633987427e-01 -4.984060227870941162e-01 1.099779680371284485e-01 2.096024602651596069e-01
-7.492390871047973633e-01 -4.916695058345794678e-01 -5.218872055411338806e-02 -2.429578006267547607e-01 -1.695196926593780518e-01 7.516796176787465811e-05 -1.513502001762390137e-01 -2.889737188816070557e-01
1.471693962812423706e-01 -6.655057668685913086e-01 -2.393154501914978027e-01 -1.509301960468292236e-01 5.230322480201721191e-01 -3.591246902942657471e-01 -2.297264486551284790e-01 9.166319854557514191e-03
-3.114255368709564209e-01 -2.633035182952880859e-01 -2.718406319618225098e-01 -3.704194724559783936e-01 -2.169751822948455811e-01 -3.125860691070556641e-01 -3.423223793506622314e-01 -6.005036234855651855e-01
-4.096456766128540039e-01 -2.849695682525634766e-01 -1.764205694198608398e-01 -5.440806150436401367e-01 -6.922826915979385376e-02 2.762036323547363281e-01 -5.566767454147338867e-01 -1.812869161367416382e-01
-2.058721184730529785e-01 -2.365553230047225952e-01 -1.663402020931243896e-01 -4.129803180694580078e-01 -2.568586170673370361e-01 -4.103136658668518066e-01 -3.450858891010284424e-01 -5.916237235069274902e-01
2.840055227279663086e-01 -5.097909569740295410e-01 2.045614421367645264e-01 -3.691912293434143066e-01 -1.592915803194046021e-01 -5.227474570274353027e-01 -3.867001831531524658e-01 -1.820187121629714966e-01
-2.193895131349563599e-01 -1.750176697969436646e-01 -4.388937652111053467e-01 -7.062641978263854980e-01 4.282246518414467573e-04 3.585051000118255615e-01 -2.758899629116058350e-01 -1.586156338453292847e-01
2.178930789232254028e-01 -5.600960850715637207e-01 -8.640187978744506836e-02 -4.642115235328674316e-01 -5.119099020957946777e-01 -2.959795892238616943e-01 5.633831024169921875e-02 -2.510529756546020508e-01
1.180239096283912659e-01 -3.119187951087951660e-01 -2.878824770450592041e-01 -4.570372998714447021e-01 1.253611296415328979e-01 -5.920760035514831543e-01 2.473405301570892334e-01 4.117898941040039062e-01
-7.650978118181228638e-02 1.918504834175109863e-01 -5.390585660934448242e-01 -7.193147540092468262e-01 -1.576840728521347046e-01 -2.257402986288070679e-01 2.569989860057830811e-01 8.643129467964172363e-02
-2.643760442733764648e-01 -7.557895779609680176e-02 -6.206579506397247314e-02 -4.900465607643127441e-01 6.617947816848754883e-01 -2.328811287879943848e-01 -3.912824094295501709e-01 -1.873164474964141846e-01
3.335322141647338867e-01 -6.025210022926330566e-01 1.979620754718780518e-01 -3.276355862617492676e-01 -5.140873417258262634e-02 -5.234044790267944336e-01 -2.284059375524520874e-01 -2.245582938194274902e-01
2.604708969593048096e-01 -6.818226575851440430e-01 2.124598436057567596e-02 -3.707302510738372803e-01 2.460199147462844849e-01 3.960248082876205444e-03 -4.796445369720458984e-01 1.969266086816787720e-01
1.685589253902435303e-01 -6.430739164352416992e-01 2.127605527639389038e-01 -2.507032454013824463e-01 -2.583415508270263672e-01 -5.392730832099914551e-01 -1.864240169525146484e-01 -2.400309890508651733e-01
1.074249017983675003e-02 -6.625787615776062012e-01 1.234541386365890503e-01 -3.543831706047058105e-01 -1.755218952894210815e-01 -1.750911623239517212e-01 -3.369050621986389160e-01 -4.950512647628784180e-01
-6.303135156631469727e-01 -4.826236367225646973e-01 1.802662909030914307e-01 -4.400211870670318604e-01 1.214421391487121582e-01 -1.252198219299316406e-02 3.119574487209320068e-01 1.773197203874588013e-01
-2.463915348052978516e-01 -9.024137258529663086e-02 5.587607026100158691e-01 -5.369120836257934570e-01 -1.668687015771865845e-01 -2.833832204341888428e-01 -4.201819002628326416e-01 -2.143721431493759155e-01
-5.614675879478454590e-01 -2.366363555192947388e-01 -3.733446598052978516e-01 -3.662306964397430420e-01 -5.066206455230712891e-01 9.916687011718750000e-02 -1.368915736675262451e-01 2.645910382270812988e-01
1.431325674057006836e-01 -1.431183815002441406e-01 -2.579159140586853027e-01 -7.312175035476684570e-01 -1.516508907079696655e-01 1.973227560520172119e-01 -4.614461958408355713e-01 2.880340516567230225e-01
-2.879294753074645996e-01 7.840453088283538818e-02 -4.567414522171020508e-01 -5.253947973251342773e-01 2.886472642421722412e-01 -3.700424134731292725e-01 -2.563887834548950195e-01 3.745842278003692627e-01
7.647535204887390137e-02 1.628497540950775146e-01 -3.782174289226531982e-01 -6.783093810081481934e-01 -2.284106612205505371e-01 -4.604775607585906982e-01 -2.522762715816497803e-01 1.913770139217376709e-01
1.680847704410552979e-01 -6.191153526306152344e-01 -3.534930944442749023e-01 -3.988447785377502441e-01 4.912709072232246399e-02 -2.459168583154678345e-01 9.893829375505447388e-02 4.813854098320007324e-01
5.247595906257629395e-02 1.390482634305953979e-01 -2.005575001239776611e-01 -6.883775591850280762e-01 -2.223291248083114624e-01 -3.569089770317077637e-01 -4.946965575218200684e-01 2.056358903646469116e-01
-4.612352550029754639e-01 -1.092619523406028748e-01 -5.584437847137451172e-01 -4.042063951492309570e-01 4.939504861831665039e-01 -2.132976502180099487e-01 8.574567735195159912e-02 5.697612836956977844e-02
-2.553556114435195923e-02 -4.163522720336914062e-01 3.538977205753326416e-01 -3.432994484901428223e-01 9.508424252271652222e-02 -3.019411861896514893e-01 -6.699436306953430176e-01 -1.840292811393737793e-01
-1.180219724774360657e-01 1.165395081043243408e-01 -4.132798314094543457e-01 -8.286544680595397949e-01 -2.955107092857360840e-01 -1.069913357496261597e-01 -1.266259551048278809e-01 -1.460152678191661835e-02
9.933878481388092041e-02 -4.279563128948211670e-01 5.687590837478637695e-01 -5.183854699134826660e-01 1.033113971352577209e-01 -1.166085377335548401e-01 -1.515733301639556885e-01 -4.093037545680999756e-01
-3.882375359535217285e-01 1.638450101017951965e-02 -1.467316299676895142e-01 -6.935706138610839844e-01 4.068774729967117310e-02 -1.356334388256072998e-01 1.917362809181213379e-01 -5.381617546081542969e-01
-3.711930215358734131e-01 -2.315494269132614136e-01 -5.771013498306274414e-01 -4.788841009140014648e-01 -2.021670341491699219e-02 3.427622318267822266e-01 -2.798193097114562988e-01 2.236765623092651367e-01
-9.546210616827011108e-02 -5.578200817108154297e-01 -3.264746367931365967e-01 -1.354364603757858276e-01 6.184558272361755371e-01 -4.077521264553070068e-01 9.679435752332210541e-03 -7.714896649122238159e-02
-2.394872009754180908e-01 -5.338054895401000977e-01 -2.323255501687526703e-02 -4.158877730369567871e-01 1.026938483119010925e-01 -1.062631905078887939e-01 -2.334075570106506348e-01 6.386533975601196289e-01
4.047536104917526245e-02 -2.828195691108703613e-01 1.209975033998489380e-01 -5.664847493171691895e-01 -1.360024660825729370e-01 -6.267342567443847656e-01 2.650334239006042480e-01 3.182675540447235107e-01
-2.939759492874145508e-01 -5.036348700523376465e-01 2.861185669898986816e-01 -2.848860025405883789e-01 -2.905925512313842773e-01 -2.188586294651031494e-01 -5.247291922569274902e-01 -2.987010180950164795e-01
3.722759187221527100e-01 -3.292219638824462891e-01 1.042586266994476318e-01 -4.866098165512084961e-01 -2.128580808639526367e-01 -6.151967644691467285e-01 -1.966092288494110107e-01 -2.072045058012008667e-01
1.654181778430938721e-01 -7.699160575866699219e-01 -2.559305727481842041e-01 -2.720291912555694580e-01 2.233102917671203613e-01 -3.242445886135101318e-01 2.601875364780426025e-01 1.329147964715957642e-01
7.661141455173492432e-02 1.817891001701354980e-01 -2.972017526626586914e-01 -7.978189587593078613e-01 6.732161343097686768e-02 -3.680719733238220215e-01 -1.757006049156188965e-01 2.556553184986114502e-01
2.237573117017745972e-01 -7.993891239166259766e-01 8.310292661190032959e-02 -2.749073207378387451e-01 3.543032407760620117e-01 -2.186920791864395142e-01 -2.234211117029190063e-01 -7.180240005254745483e-02
4.483707547187805176e-01 -6.304410099983215332e-01 -1.499871313571929932e-01 -4.514477252960205078e-01 2.464863210916519165e-01 -6.395939737558364868e-02 -3.044914305210113525e-01 -1.328366696834564209e-01
1.683425754308700562e-01 -4.783200919628143311e-01 -1.944297850131988525e-01 -4.956228733062744141e-01 -3.091077208518981934e-01 -7.100050896406173706e-02 -5.133870840072631836e-01 -3.086596727371215820e-01
2.220821231603622437e-01 -1.297310739755630493e-01 -4.715411961078643799e-01 -5.920518636703491211e-01 -1.790141016244888306e-01 -8.210758864879608154e-02 -5.643509626388549805e-01 -6.076986342668533325e-02
3.322653472423553467e-01 -7.468958497047424316e-01 -1.412308961153030396e-01 -2.443583607673645020e-01 2.748250663280487061e-01 -2.164941728115081787e-01 -3.220785856246948242e-01 -1.611088514328002930e-01
-1.432209014892578125e-01 -3.099888563156127930e-01 3.993496298789978027e-01 -4.543655514717102051e-01 -2.273631989955902100e-01 -2.060571610927581787e-01 -6.226046681404113770e-01 -1.888821423053741455e-01
-3.021019399166107178e-01 -9.946227073669433594e-02 -5.574367046356201172e-01 -4.943513274192810059e-01 1.864726990461349487e-01 -7.019811123609542847e-02 -1.772165298461914062e-01 5.221276879310607910e-01
-3.795498609542846680e-01 -1.847133189439773560e-01 -1.790118589997291565e-02 -6.514675617218017578e-01 1.678473651409149170e-01 1.704052239656448364e-01 -2.896651029586791992e-01 -5.059406757354736328e-01
-3.308593034744262695e-01 -4.941788315773010254e-02 1.080308258533477783e-01 -5.486875176429748535e-01 -1.639713048934936523e-01 -4.329622089862823486e-01 -2.702435292303562164e-02 -6.002400517463684082e-01
-4.722717031836509705e-02 -9.649812430143356323e-02 -3.052360415458679199e-01 -7.203871011734008789e-01 5.649625658988952637e-01 -2.253001183271408081e-01 -7.319119572639465332e-02 3.211526572704315186e-02
-4.113949537277221680e-01 -6.832841783761978149e-02 1.395310927182435989e-02 -6.223735809326171875e-01 -3.860395401716232300e-02 -3.936329782009124756e-01 4.215025305747985840e-01 3.231723904609680176e-01
-2.249556928873062134e-01 6.019220221787691116e-03 -1.700075566768646240e-01 -7.255593538284301758e-01 -2.655838429927825928e-01 -2.049795389175415039e-01 -3.681584298610687256e-01 -3.820051252841949463e-01
-3.249328434467315674e-01 -6.786360144615173340e-01 -1.127813681960105896e-01 -3.725318014621734619e-01 4.286890923976898193e-01 -6.114676967263221741e-02 2.736157476902008057e-01 1.413985341787338257e-01
1.736125648021697998e-01 2.197842672467231750e-02 -3.139331042766571045e-01 -8.684087395668029785e-01 -9.866449981927871704e-02 -1.143187731504440308e-01 -2.216356694698333740e-01 2.115708738565444946e-01
1.210772022604942322e-01 -5.542621612548828125e-01 1.731641739606857300e-01 -4.690961837768554688e-01 -3.863610923290252686e-01 -3.274743556976318359e-01 8.669469505548477173e-03 -4.141341447830200195e-01
1.816104948520660400e-01 -6.914628744125366211e-01 2.092106491327285767e-01 -3.936564922332763672e-01 2.930575013160705566e-01 -1.157554313540458679e-01 -2.134984433650970459e-01 -3.811807930469512939e-01
-1.653014868497848511e-01 -5.303338766098022461e-01 1.055733393877744675e-02 -4.200345575809478760e-01 -5.819766521453857422e-01 -1.098531708121299744e-01 -1.776127368211746216e-01 -3.641017079353332520e-01
1.955908238887786865e-01 -1.919464617967605591e-01 9.687848389148712158e-02 -7.135683894157409668e-01 1.920267939567565918e-01 -2.721348702907562256e-01 1.006442308425903320e-01 -5.341108441352844238e-01
-2.541127204895019531e-01 -1.657336205244064331e-01 -3.794071674346923828e-01 -1.905580759048461914e-01 4.529603756964206696e-03 -5.075164437294006348e-01 -6.845470070838928223e-01 3.871469199657440186e-02
-6.221112236380577087e-02 1.698805242776870728e-01 -4.303966164588928223e-01 -6.467174887657165527e-01 3.125334084033966064e-01 -4.099433422088623047e-01 -2.501697242259979248e-01 1.883359104394912720e-01
-3.910927474498748779e-01 -3.228902444243431091e-02 3.538835048675537109e-02 -7.734283208847045898e-01 -2.554071880877017975e-02 1.470201909542083740e-01 -2.360997796058654785e-01 -4.105480611324310303e-01
-4.162632524967193604e-01 -5.426738411188125610e-02 -2.001261413097381592e-01 -6.289280056953430176e-01 2.810875475406646729e-01 1.332559436559677124e-01 -3.026748597621917725e-01 -4.469895362854003906e-01
-2.698859274387359619e-01 -1.877528876066207886e-01 2.832686007022857666e-01 -6.444897055625915527e-01 3.377256914973258972e-02 1.175743713974952698e-01 -2.318272143602371216e-01 -5.723584890365600586e-01
-4.483827203512191772e-02 5.828704312443733215e-02 -2.975528240203857422e-01 -6.985534429550170898e-01 2.017900794744491577e-01 -2.469841274432837963e-04 -6.113783717155456543e-01 -5.979033932089805603e-02
1.591871529817581177e-01 -7.904734015464782715e-01 -3.527606129646301270e-01 -2.664095759391784668e-01 2.138135433197021484e-01 -1.847386062145233154e-01 2.062892019748687744e-01 1.788783073425292969e-01
-2.619295120239257812e-01 -6.713877320289611816e-01 -3.596597313880920410e-01 2.463246136903762817e-02 -3.638882637023925781e-01 -4.645140469074249268e-01 2.309162355959415436e-02 -4.414032027125358582e-02
1.646585762500762939e-01 -5.886025428771972656e-01 -4.320928454399108887e-01 -3.825122714042663574e-01 1.482105255126953125e-01 -2.466859221458435059e-01 8.981154859066009521e-02 4.500315189361572266e-01
3.283697366714477539e-02 -2.286524623632431030e-01 -9.441205183975398540e-04 -6.001201868057250977e-01 6.419179439544677734e-01 -3.137376308441162109e-01 2.514933943748474121e-01 -1.129413247108459473e-01
-2.999597489833831787e-01 -2.867153882980346680e-01 -2.930904626846313477e-01 -5.912825465202331543e-01 8.564259856939315796e-02 3.310739994049072266e-01 -4.612805247306823730e-01 -2.501540482044219971e-01
-3.084039390087127686e-01 2.393219433724880219e-02 -3.706857562065124512e-01 -4.169915914535522461e-01 -1.705611646175384521e-01 -7.298026084899902344e-01 -1.761185675859451294e-01 1.742355898022651672e-02
1.035183072090148926e-01 -6.033433675765991211e-01 -5.523401498794555664e-01 -2.353346347808837891e-01 2.519037425518035889e-01 -2.474953234195709229e-01 -3.594409525394439697e-01 1.043629348278045654e-01
-2.283371388912200928e-01 -4.198914468288421631e-01 9.337452799081802368e-02 -4.443360865116119385e-01 -3.232624232769012451e-01 -1.791072487831115723e-01 -5.151636004447937012e-01 -4.042627513408660889e-01
-4.007319509983062744e-01 -9.914601594209671021e-02 4.555197432637214661e-02 -4.647487998008728027e-01 3.244814872741699219e-01 -4.739443063735961914e-01 -3.977529332041740417e-02 5.291728973388671875e-01
-2.728436291217803955e-01 -4.673761427402496338e-01 -6.551744341850280762e-01 -2.586240768432617188e-01 -8.681995421648025513e-02 -4.446280598640441895e-01 -6.119853258132934570e-02 -4.470832273364067078e-02
3.391145467758178711e-01 -2.015436440706253052e-01 -1.368969529867172241e-01 -6.149125695228576660e-01 -3.774755597114562988e-01 -4.344805479049682617e-01 -9.647663682699203491e-02 -3.270386755466461182e-01
3.403858840465545654e-02 -4.491777122020721436e-01 1.537541300058364868e-01 -5.344557762145996094e-01 -3.183579742908477783e-01 -1.836068183183670044e-01 -4.590347111225128174e-01 -3.768572807312011719e-01
-2.946512699127197266e-01 -8.014181256294250488e-01 -2.827788591384887695e-01 -1.538837701082229614e-01 -7.073938101530075073e-02 -1.948383450508117676e-01 1.385417729616165161e-01 -3.241997063159942627e-01
2.641953527927398682e-01 1.237291172146797180e-01 -2.420377731323242188e-02 -8.765107393264770508e-01 1.975097805261611938e-01 -1.298172622919082642e-01 2.103290408849716187e-01 -2.143222391605377197e-01
-1.941320151090621948e-01 1.929825544357299805e-01 -3.958661854267120361e-01 -7.364573478698730469e-01 -3.258228302001953125e-01 -2.382396757602691650e-01 -2.283187508583068848e-01 1.046086922287940979e-01
2.868709862232208252e-01 -2.102012336254119873e-01 -2.710518240928649902e-01 -5.957885980606079102e-01 5.058743357658386230e-01 -3.725511133670806885e-01 1.523405611515045166e-01 -1.648530066013336182e-01
3.847629427909851074e-01 -7.947897911071777344e-01 7.540854811668395996e-02 -3.558917939662933350e-01 7.303030043840408325e-02 -2.616904675960540771e-01 -9.444903582334518433e-02 -7.200981676578521729e-02
3.216038942337036133e-01 -5.763456225395202637e-01 1.133282184600830078e-01 -3.431158363819122314e-01 -1.998991370201110840e-01 -5.904005765914916992e-01 -1.754569262266159058e-01 -1.204461231827735901e-01
-8.022096753120422363e-02 -4.775269702076911926e-02 -1.121694371104240417e-01 -6.636065244674682617e-01 -1.547405570745468140e-01 -2.119812965393066406e-01 -6.690356135368347168e-01 -1.477811187505722046e-01
-7.713103294372558594e-02 -4.906815290451049805e-01 2.666985690593719482e-01 -4.161047339439392090e-01 -5.601575374603271484e-01 -2.785316109657287598e-01 -1.955655962228775024e-01 -2.817960679531097412e-01
-2.067088782787322998e-01 -1.504389643669128418e-01 -1.066551804542541504e-01 -6.380373239517211914e-01 4.248428642749786377e-01 2.333108931779861450e-01 -2.035391926765441895e-01 -4.897128939628601074e-01
-5.912675857543945312e-01 -5.359960347414016724e-02 -3.347383141517639160e-01 -5.959717035293579102e-01 -2.895359098911285400e-01 9.177332371473312378e-02 -2.067828774452209473e-01 -2.128032743930816650e-01
2.079038769006729126e-01 -3.898270130157470703e-01 1.206871569156646729e-01 -3.772924542427062988e-01 -3.360107541084289551e-01 -6.417940855026245117e-01 -1.782278716564178467e-01 -3.022052347660064697e-01
7.645095884799957275e-02 1.807367503643035889e-01 -4.004356265068054199e-01 -7.926447987556457520e-01 -7.742479443550109863e-02 -1.698210239410400391e-01 -2.307963669300079346e-01 2.911259531974792480e-01
1.479137837886810303e-01 -5.963901802897453308e-02 -2.225693464279174805e-01 -6.268172860145568848e-01 7.094411551952362061e-02 -2.716979086399078369e-01 -6.471100449562072754e-01 -1.858046650886535645e-01
-3.479031622409820557e-01 -3.299645781517028809e-01 -2.587848305702209473e-01 -3.534202873706817627e-01 -3.132918477058410645e-01 -5.317240357398986816e-01 1.398170739412307739e-01 -4.216399192810058594e-01
3.832048773765563965e-01 -4.840871095657348633e-01 -4.695352017879486084e-01 -5.134998559951782227e-01 1.116126105189323425e-01 -1.894303709268569946e-01 1.505504548549652100e-01 2.523123919963836670e-01
4.630704224109649658e-02 -8.517560958862304688e-01 2.436197847127914429e-01 -3.103351891040802002e-01 -6.596594303846359253e-02 -1.058217659592628479e-01 -1.245514377951622009e-01 -2.926532924175262451e-01
3.210237994790077209e-02 -8.339844942092895508e-01 1.802504956722259521e-01 -2.467372119426727295e-01 -1.296789050102233887e-01 -8.833108469843864441e-03 -3.523289561271667480e-01 -2.627536058425903320e-01
-2.538512853789143264e-05 -5.048811435699462891e-01 3.067701756954193115e-01 -4.108457863330841064e-01 2.918600142002105713e-01 1.599911600351333618e-02 -6.275354623794555664e-01 5.434743314981460571e-02
-2.308846861124038696e-01 4.108474403619766235e-02 -4.572645202279090881e-02 -7.243157625198364258e-01 3.021863400936126709e-01 7.753133028745651245e-02 -5.255232453346252441e-01 -2.116073369979858398e-01
-4.485011473298072815e-02 -1.855252832174301147e-01 2.086792886257171631e-01 -5.320405960083007812e-01 -4.946817457675933838e-01 -4.734837710857391357e-01 -3.029486835002899170e-01 -2.761880457401275635e-01
2.923919260501861572e-01 -4.201546311378479004e-01 -2.129397392272949219e-01 -5.781195759773254395e-01 2.451365292072296143e-01 5.073017999529838562e-02 5.314452946186065674e-02 -5.412222743034362793e-01
-3.202667832374572754e-01 -3.233458846807479858e-03 -3.363882005214691162e-01 -7.378680109977722168e-01 -3.072613179683685303e-01 4.646904766559600830e-02 -2.597783207893371582e-01 -2.752430737018585205e-01
-2.472534924745559692e-01 -3.320053517818450928e-01 5.089044570922851562e-03 -1.830556243658065796e-01 5.590980648994445801e-01 -5.771237015724182129e-01 -3.587497174739837646e-01 1.440113186836242676e-01
4.914440587162971497e-02 -2.866019010543823242e-01 1.690832823514938354e-01 -4.912485182285308838e-01 5.750883817672729492e-01 -2.471263557672500610e-01 -9.793011099100112915e-02 -4.941069185733795166e-01
-1.742772310972213745e-01 -2.240886688232421875e-01 4.721197485923767090e-01 -4.787237346172332764e-01 -2.131471335887908936e-01 -2.712962627410888672e-01 -5.704749822616577148e-01 -1.512060910463333130e-01
7.979472726583480835e-02 -3.575450479984283447e-01 1.821818053722381592e-01 -5.088305473327636719e-01 9.457953274250030518e-02 -1.426322609186172485e-01 -5.873461961746215820e-01 -4.465766251087188721e-01
-4.588195085525512695e-01 -2.762000262737274170e-01 -1.964988112449645996e-01 -5.040458440780639648e-01 4.320409297943115234e-01 3.347767889499664307e-02 4.582307636737823486e-01 -1.508935093879699707e-01
-8.033179491758346558e-02 -7.564728707075119019e-02 -3.911988809704780579e-02 -4.713731706142425537e-01 1.657409518957138062e-01 -8.083823323249816895e-01 9.096529334783554077e-02 2.736320793628692627e-01
-6.265432238578796387e-01 -4.097335040569305420e-02 -1.873287856578826904e-01 -4.803833365440368652e-01 -3.045704215764999390e-02 -4.587278887629508972e-02 -5.462794899940490723e-01 -1.960898339748382568e-01
2.568790316581726074e-01 -7.566689252853393555e-01 -8.345019072294235229e-02 -2.664686441421508789e-01 5.908210948109626770e-02 -4.863220751285552979e-01 -1.706093847751617432e-01 -1.199515834450721741e-01
-1.294710338115692139e-01 -1.370054036378860474e-01 3.365225791931152344e-01 -4.369888901710510254e-01 -1.178350970149040222e-01 -7.731834053993225098e-01 1.946531683206558228e-01 -1.033084020018577576e-01
-3.839495480060577393e-01 1.345376949757337570e-02 -9.443894028663635254e-02 -5.194360017776489258e-01 -2.247369140386581421e-01 -4.036543071269989014e-01 -2.393302023410797119e-01 -5.504060983657836914e-01
-9.901785850524902344e-02 -4.969646036624908447e-01 4.216795861721038818e-01 -3.725143373012542725e-01 3.230381291359663010e-03 -1.410497128963470459e-01 -6.370518207550048828e-01 -3.000780940055847168e-02
-9.764647483825683594e-02 -7.078222185373306274e-02 -5.866585373878479004e-01 -6.893103122711181641e-01 1.156157255172729492e-01 -1.609566807746887207e-02 -1.165647506713867188e-01 3.727261126041412354e-01
-1.669074892997741699e-01 -1.699860841035842896e-01 -3.576297461986541748e-01 -6.749759316444396973e-01 -6.281688064336776733e-02 2.200528681278228760e-01 -5.112443566322326660e-01 -2.145114988088607788e-01
-3.449324667453765869e-01 -3.386119008064270020e-01 -7.569098472595214844e-02 -1.329582780599594116e-01 4.921037256717681885e-01 -5.658503770828247070e-01 -3.767488598823547363e-01 1.966324746608734131e-01
-9.040797501802444458e-02 -3.236517310142517090e-01 -4.986832737922668457e-01 -5.797907710075378418e-01 -1.560503989458084106e-01 3.278543055057525635e-01 -3.795445859432220459e-01 1.622951030731201172e-01
9.713049978017807007e-02 -3.797776997089385986e-01 -3.582491278648376465e-01 -5.833068490028381348e-01 4.614306092262268066e-01 -2.149756252765655518e-01 2.784229815006256104e-01 2.027143239974975586e-01
1.629306226968765259e-01 -4.317468106746673584e-01 5.431788042187690735e-02 -3.644362092018127441e-01 -4.677976667881011963e-01 -5.905200242996215820e-01 -1.828355044126510620e-01 -2.242917418479919434e-01
-1.865339130163192749e-01 -2.124216705560684204e-01 3.741537034511566162e-01 -6.157476305961608887e-01 -3.776102662086486816e-01 -2.350431978702545166e-01 -3.683927655220031738e-01 -2.596111297607421875e-01
3.348654508590698242e-01 -7.618746161460876465e-01 1.836598217487335205e-01 -3.170330524444580078e-01 1.380535513162612915e-01 -2.403076887130737305e-01 -3.089474439620971680e-01 -3.027097694575786591e-02
-2.191479206085205078e-01 -4.464443325996398926e-01 4.293453097343444824e-01 -3.580884337425231934e-01 -3.089715242385864258e-01 -2.018015831708908081e-01 -5.490394234657287598e-01 -4.965178295969963074e-02
-1.118675246834754944e-01 -4.187328219413757324e-01 -5.182615667581558228e-02 -6.079582571983337402e-01 -1.587979309260845184e-02 1.661688983440399170e-01 -5.188350677490234375e-01 -3.778825104236602783e-01
-3.127354681491851807e-01 -6.245810166001319885e-02 7.973045110702514648e-03 -4.455501735210418701e-01 1.063601598143577576e-01 -7.339057326316833496e-01 1.391545776277780533e-02 3.867728710174560547e-01
-4.275177419185638428e-01 -8.320661634206771851e-02 -3.356101512908935547e-01 -4.570310115814208984e-01 -4.651501476764678955e-01 -3.240969181060791016e-01 -2.472221404314041138e-01 -3.259930014610290527e-01
-5.392857268452644348e-02 -5.098674893379211426e-01 3.127542734146118164e-01 -3.929634988307952881e-01 1.098573803901672363e-01 -3.545576632022857666e-01 -5.877565741539001465e-01 4.066480323672294617e-02
-4.017782509326934814e-01 -5.246845483779907227e-01 -4.977454841136932373e-01 -1.698205471038818359e-01 -3.689197897911071777e-01 -2.870337665081024170e-01 1.902319490909576416e-01 -1.789201647043228149e-01
9.909036010503768921e-02 -7.225152850151062012e-01 3.735662698745727539e-01 -4.120628535747528076e-01 -2.055317908525466919e-01 -1.023899093270301819e-01 -1.957996785640716553e-01 -2.602708041667938232e-01
4.009178280830383301e-02 -2.105221748352050781e-01 -5.801536440849304199e-01 -5.720291733741760254e-01 -1.631783992052078247e-01 -1.267306357622146606e-01 -3.716348409652709961e-01 -3.308733701705932617e-01
3.524564206600189209e-01 -6.742482781410217285e-01 2.241229452192783356e-02 -5.283119678497314453e-01 -1.893354058265686035e-01 -1.800210773944854736e-02 3.229778492823243141e-03 -3.246004879474639893e-01
-2.697626501321792603e-02 -4.519374966621398926e-01 -1.130954325199127197e-01 -5.055042505264282227e-01 3.060473203659057617e-01 -2.835043668746948242e-01 1.271473318338394165e-01 5.800806283950805664e-01
-5.423511862754821777e-01 -4.648811221122741699e-01 -3.282477855682373047e-01 -1.672295033931732178e-01 -3.247846961021423340e-01 -3.602088689804077148e-01 1.597670763731002808e-01 -3.053972721099853516e-01
4.625546932220458984e-01 -4.967009425163269043e-01 -9.126802906394004822e-03 -5.411850810050964355e-01 4.445768520236015320e-02 -3.244729638099670410e-01 -1.645858585834503174e-01 -3.346923589706420898e-01
-2.783794105052947998e-01 -1.060662940144538879e-01 1.514479815959930420e-01 -3.596138954162597656e-01 -1.117343083024024963e-01 -8.595525622367858887e-01 6.887645274400711060e-02 5.419586971402168274e-02
-4.165109246969223022e-03 4.216352105140686035e-02 1.104795932769775391e-01 -7.973325848579406738e-01 2.900443375110626221e-01 -6.338837742805480957e-02 2.092505842447280884e-01 -4.672583937644958496e-01
-5.562046766281127930e-01 -1.590475291013717651e-01 2.283998280763626099e-01 -4.801591336727142334e-01 -1.583335548639297485e-01 -4.272668659687042236e-01 3.745499849319458008e-01 1.862970590591430664e-01
3.418847322463989258e-01 -6.808138489723205566e-01 1.412742137908935547e-01 -4.676425755023956299e-01 7.964943349361419678e-02 -1.820753961801528931e-01 -3.995076939463615417e-02 -3.739892244338989258e-01
-8.258357644081115723e-03 -4.151058495044708252e-01 -2.689853012561798096e-01 -6.320559382438659668e-01 4.369883835315704346e-01 7.334183901548385620e-02 3.991273045539855957e-01 -1.143579091876745224e-02
2.167186141014099121e-01 -7.731598615646362305e-01 -1.590773314237594604e-01 -3.657569289207458496e-01 1.155922114849090576e-01 -2.698352038860321045e-01 -3.312318325042724609e-01 1.691181957721710205e-02
-3.008775711059570312e-01 -4.412208795547485352e-01 1.487484574317932129e-01 -2.823489606380462646e-01 -2.982732653617858887e-01 -4.808589220046997070e-01 -2.889531552791595459e-01 -4.574535489082336426e-01
1.001754626631736755e-01 -7.530478835105895996e-01 -1.637143641710281372e-02 -3.297370970249176025e-01 1.267013102769851685e-01 -3.794017136096954346e-01 3.905338943004608154e-01 -3.706292062997817993e-02
1.616616547107696533e-01 -7.163095474243164062e-01 1.192528530955314636e-01 -3.098379373550415039e-01 2.814551591873168945e-01 -4.193101823329925537e-01 -1.791836135089397430e-02 -3.085230290889739990e-01
-1.743784397840499878e-01 -8.159850537776947021e-02 -5.451726540923118591e-02 -6.057644486427307129e-01 -1.676317304372787476e-01 -2.006823420524597168e-01 -6.144087314605712891e-01 -3.835871815681457520e-01
8.185420185327529907e-02 -5.301849246025085449e-01 1.997484862804412842e-01 -3.949824869632720947e-01 -2.706416845321655273e-01 -3.980582654476165771e-01 -3.405509889125823975e-01 -4.106349050998687744e-01
-5.808337926864624023e-01 -2.253275662660598755e-01 -3.444810509681701660e-01 -2.950206995010375977e-01 1.951786875724792480e-01 1.362238172441720963e-02 -4.842587113380432129e-01 3.651965856552124023e-01
1.989959627389907837e-01 -5.171440243721008301e-01 -5.007810592651367188e-01 -3.099829256534576416e-01 3.336246609687805176e-01 -2.144117057323455811e-01 -4.325285851955413818e-01 4.162775352597236633e-02
-1.064804941415786743e-01 -2.396275103092193604e-01 -1.229660958051681519e-02 -3.896656334400177002e-01 7.010842561721801758e-01 -3.377641737461090088e-01 -3.747871518135070801e-01 1.821566522121429443e-01
-6.244164705276489258e-01 -3.091689348220825195e-01 2.064197137951850891e-02 -3.207727372646331787e-01 -5.214061737060546875e-01 -2.404731214046478271e-01 -2.734103500843048096e-01 -8.217381685972213745e-02
1.698372215032577515e-01 -7.328516840934753418e-01 -3.226360678672790527e-01 -3.446705937385559082e-01 1.174182593822479248e-01 -2.358931899070739746e-01 1.410647481679916382e-01 3.490844666957855225e-01
-1.907305568456649780e-01 1.560748070478439331e-01 -2.112275362014770508e-01 -6.023136377334594727e-01 2.979399263858795166e-02 -4.924959540367126465e-01 -3.941102027893066406e-01 -3.648299872875213623e-01
2.151056751608848572e-02 -4.422273635864257812e-01 6.135316193103790283e-02 -3.383986353874206543e-01 -4.080911576747894287e-01 -5.589013695716857910e-01 -4.434325098991394043e-01 -1.007624566555023193e-01
-1.298783719539642334e-01 -5.913509987294673920e-03 -4.068614840507507324e-01 -6.653882265090942383e-01 2.538602054119110107e-01 -1.273241490125656128e-01 -3.143888413906097412e-01 4.419525265693664551e-01
-1.880675554275512695e-01 -8.134393692016601562e-01 -1.628236919641494751e-01 -5.987473949790000916e-02 1.762543618679046631e-01 -3.783751130104064941e-01 1.066984832286834717e-01 -2.953517735004425049e-01
-2.280544340610504150e-01 -1.346710175275802612e-01 -5.411414057016372681e-02 -3.164027333259582520e-01 4.570780098438262939e-01 -5.561936497688293457e-01 -5.377315282821655273e-01 1.392444074153900146e-01
8.202497661113739014e-02 -4.452801346778869629e-01 -4.398443698883056641e-01 -5.550637841224670410e-01 -2.506846785545349121e-01 2.391180396080017090e-01 -4.163987636566162109e-01 -5.524833220988512039e-03
3.146258592605590820e-01 -2.388095557689666748e-01 -1.856650561094284058e-01 -5.846695899963378906e-01 3.975854218006134033e-01 -4.401462674140930176e-01 2.314006835222244263e-01 -2.496421784162521362e-01
-6.644782423973083496e-02 -2.446921914815902710e-01 1.133260875940322876e-01 -5.442837476730346680e-01 -1.229164674878120422e-01 -6.467841863632202148e-01 2.736470997333526611e-01 3.439500927925109863e-01
-7.752133905887603760e-02 -4.911829531192779541e-02 -1.150389537215232849e-01 -7.010857462882995605e-01 3.879800736904144287e-01 -4.506189525127410889e-01 -1.025619432330131531e-01 3.503109216690063477e-01
-5.106479525566101074e-01 -4.509645104408264160e-01 -3.073583245277404785e-01 -3.002076148986816406e-01 8.637218736112117767e-03 7.341939955949783325e-02 -5.517021417617797852e-01 -2.035576999187469482e-01
-3.253001570701599121e-01 -1.653710901737213135e-01 -3.048690259456634521e-01 -3.604351282119750977e-01 1.552293151617050171e-01 -2.575411498546600342e-01 -3.008481860160827637e-01 -6.804707646369934082e-01
-4.263112694025039673e-02 -6.760374903678894043e-01 -4.595794081687927246e-01 -2.602927088737487793e-01 3.593231439590454102e-01 -2.744242846965789795e-01 1.960302740335464478e-01 1.390712857246398926e-01
-3.639879524707794189e-01 2.456155717372894287e-01 -2.428284287452697754e-01 -5.719622969627380371e-01 -1.559644490480422974e-01 -5.896180272102355957e-01 -2.152542918920516968e-01 5.263555794954299927e-02
8.696600794792175293e-02 -2.456697821617126465e-01 -1.068118438124656677e-01 -7.671007513999938965e-01 3.841929435729980469e-01 -3.235588371753692627e-01 -1.656581908464431763e-01 -2.291155010461807251e-01
-4.305436909198760986e-01 -2.630337476730346680e-01 6.642086431384086609e-03 -3.558147847652435303e-01 -5.176460146903991699e-01 -3.659169375896453857e-01 -4.598936438560485840e-01 -7.377161830663681030e-02
4.368724226951599121e-01 -5.287382006645202637e-01 -1.524667441844940186e-01 -6.275323629379272461e-01 1.007695719599723816e-01 1.069054305553436279e-01 -1.762771904468536377e-01 -2.447013258934020996e-01
-3.749649226665496826e-01 -2.449252270162105560e-02 -2.778711728751659393e-02 -4.610107839107513428e-01 -1.890262775123119354e-02 -7.403588294982910156e-01 2.547193467617034912e-01 1.792423576116561890e-01
-3.489746749401092529e-01 -7.061920762062072754e-01 -1.011917553842067719e-02 -1.958372592926025391e-01 -4.665672034025192261e-02 -7.084546983242034912e-02 -1.738959252834320068e-01 -5.510163903236389160e-01
-2.892960011959075928e-01 -1.488292962312698364e-01 1.185395792126655579e-01 -6.805999875068664551e-01 -2.217423766851425171e-01 -2.950281500816345215e-01 4.278866052627563477e-01 3.123962283134460449e-01
-5.268744230270385742e-01 -2.180347591638565063e-01 -4.164125919342041016e-01 -2.790306508541107178e-01 1.326870173215866089e-02 -2.581230700016021729e-01 -3.296238481998443604e-01 -4.981480538845062256e-01
-2.895424365997314453e-01 -1.118050664663314819e-01 2.806922197341918945e-01 -7.288325428962707520e-01 -2.678470611572265625e-01 -1.716038584709167480e-01 -4.277217090129852295e-01 -9.769403189420700073e-02
-1.651230268180370331e-02 3.869027271866798401e-02 -1.050901114940643311e-01 -5.949027538299560547e-01 3.676068484783172607e-01 -3.860267698764801025e-01 -5.847952961921691895e-01 -8.449894189834594727e-02
-5.395957231521606445e-01 2.052248716354370117e-01 -2.178418189287185669e-01 -5.524945855140686035e-01 -1.133411303162574768e-01 -4.205650687217712402e-01 -3.089077770709991455e-01 1.699077785015106201e-01
2.369115352630615234e-01 -6.666603684425354004e-01 1.560709476470947266e-01 -4.116081297397613525e-01 3.152925074100494385e-01 -2.308965474367141724e-01 -2.812342941761016846e-01 -2.717394530773162842e-01
-5.602514743804931641e-01 -4.797893464565277100e-01 2.927921116352081299e-01 -4.951148927211761475e-01 1.512745469808578491e-01 8.937995135784149170e-02 1.931280791759490967e-01 2.385024428367614746e-01
1.747448295354843140e-01 -4.719347953796386719e-01 -3.208408653736114502e-01 -4.363902509212493896e-01 -3.715763986110687256e-01 -1.797932088375091553e-01 -5.026905536651611328e-01 -1.739944815635681152e-01
-1.392771750688552856e-01 1.548766791820526123e-01 -2.894371747970581055e-01 -7.024173140525817871e-01 2.611071169376373291e-01 -2.800046503543853760e-01 -2.545678615570068359e-01 4.099593758583068848e-01
-2.168911136686801910e-02 -3.636712431907653809e-01 2.147851139307022095e-01 -6.281805634498596191e-01 -4.230426847934722900e-01 -1.378067731857299805e-01 -2.929095029830932617e-01 -3.778590261936187744e-01
2.633838057518005371e-01 -6.159322857856750488e-01 1.565079540014266968e-01 -4.474084675312042236e-01 3.468376100063323975e-01 -3.488765656948089600e-01 -2.469653785228729248e-01 -1.535723060369491577e-01
7.112857699394226074e-02 -3.050512969493865967e-01 4.919860512018203735e-02 -5.387048125267028809e-01 1.535127758979797363e-01 -6.007869243621826172e-01 1.557953953742980957e-01 4.477472901344299316e-01
-2.962803244590759277e-01 1.096295043826103210e-01 -3.935188651084899902e-01 -6.282917261123657227e-01 1.774154305458068848e-01 -2.550265192985534668e-01 -4.943749904632568359e-01 -9.833722561597824097e-02
3.630348742008209229e-01 -6.714287400245666504e-01 2.657671226188540459e-03 -3.583034276962280273e-01 2.849275767803192139e-01 -2.226110696792602539e-01 -3.372775614261627197e-01 -2.109626084566116333e-01
-4.752035439014434814e-01 -1.288362890481948853e-01 -4.005827605724334717e-01 -5.550410151481628418e-01 2.667647898197174072e-01 3.828608393669128418e-01 -2.663916647434234619e-01 -1.831560023128986359e-02
-2.341162785887718201e-02 -5.600287914276123047e-01 -4.937839806079864502e-01 -1.503508687019348145e-01 1.977786123752593994e-01 -5.535661578178405762e-01 -2.474584877490997314e-01 1.122680529952049255e-01
5.680367350578308105e-02 -7.245541810989379883e-01 -4.795825108885765076e-02 -2.787446677684783936e-01 3.837292492389678955e-01 -3.354379236698150635e-01 -3.325517177581787109e-01 -1.464197337627410889e-01
-1.613003909587860107e-01 -1.954484283924102783e-01 -1.977511644363403320e-01 -5.633222460746765137e-01 -6.893432140350341797e-01 -2.560362219810485840e-01 -1.954041719436645508e-01 -2.032664977014064789e-02
1.296019554138183594e-01 -5.446709394454956055e-01 2.380133420228958130e-01 -3.540618419647216797e-01 -1.713088527321815491e-02 -4.801586568355560303e-01 -4.845003485679626465e-01 -1.973327696323394775e-01
-2.948848158121109009e-02 -1.512127071619033813e-01 4.738811254501342773e-01 -5.449582338333129883e-01 2.239695638418197632e-01 -2.809003889560699463e-01 -5.202134847640991211e-01 -2.345908135175704956e-01
1.661378890275955200e-01 -3.196204006671905518e-01 -2.277134805917739868e-01 -6.082518100738525391e-01 -1.606057286262512207e-01 6.962931156158447266e-02 -6.404985785484313965e-01 -8.681336045265197754e-02
-7.502708584070205688e-02 -4.940509796142578125e-01 -2.119092941284179688e-01 -4.939474761486053467e-01 1.376077383756637573e-01 -2.917419373989105225e-01 3.715503811836242676e-01 4.682905673980712891e-01
-3.244743915274739265e-03 -6.106104850769042969e-01 3.558414578437805176e-01 -4.176352918148040771e-01 1.406913250684738159e-01 -3.433186709880828857e-01 -1.918252855539321899e-01 -3.894141018390655518e-01
-5.771540403366088867e-01 -3.047027885913848877e-01 -6.342796981334686279e-02 -4.836055040359497070e-01 2.485812604427337646e-01 2.874240465462207794e-02 4.426183700561523438e-01 -2.786073982715606689e-01
2.231404483318328857e-01 -3.101527690887451172e-01 -2.341431379318237305e-01 -7.106036543846130371e-01 4.772758781909942627e-01 -2.291313111782073975e-01 -8.596493303775787354e-02 -8.092820644378662109e-02
-4.910834729671478271e-01 -2.151271551847457886e-01 7.675473392009735107e-02 -6.214298605918884277e-01 7.453052699565887451e-02 1.059433892369270325e-01 -4.449213147163391113e-01 -3.252031207084655762e-01
-1.283785253763198853e-01 9.827918559312820435e-02 1.564098745584487915e-01 -7.251055836677551270e-01 -3.432973325252532959e-01 -3.123715519905090332e-01 -3.709196150302886963e-01 -2.657211422920227051e-01
-1.927926018834114075e-02 -7.882416248321533203e-01 3.101313114166259766e-01 -3.137441873550415039e-01 -1.919546872377395630e-01 -2.997409999370574951e-01 -1.119965389370918274e-01 -2.108368277549743652e-01
-2.849723100662231445e-01 -3.365034759044647217e-01 -7.062710076570510864e-02 -3.899933099746704102e-01 8.424004912376403809e-02 -6.260094046592712402e-01 4.883861243724822998e-01 1.047285050153732300e-01
-5.356612429022789001e-02 -6.503036618232727051e-02 8.517431467771530151e-02 -5.163604021072387695e-01 3.388522565364837646e-02 -7.949243187904357910e-01 1.519788354635238647e-01 2.507357895374298096e-01
