# Supplementary material for: Where is your field going? A machine learning approach to study the relative motion of the domains of physics
Source: PLoS One. 2020 Jun 18;15(6):e0233997. doi: 10.1371/journal.pone.0233997 (PMC7302634; doi:10.1371/journal.pone.0233997)
Supplement: S30 Data — (ZIP) [file pone.0233997.s030.zip › 29/Pacs4Run_29_VS_500_embeddings1993-1997ED8.txt]

-2.215902209281921387e-01 -5.494326949119567871e-01 6.048447489738464355e-01 4.066616892814636230e-01 -4.159213975071907043e-02 -1.226136907935142517e-01 -3.158104419708251953e-01 3.619901090860366821e-02
2.308172285556793213e-01 -3.758630156517028809e-01 6.289960145950317383e-01 9.737312793731689453e-02 4.514442086219787598e-01 4.353609681129455566e-01 2.297172322869300842e-02 8.040073513984680176e-02
-2.040112018585205078e-01 -2.772747874259948730e-01 1.685097217559814453e-01 1.108991429209709167e-01 6.387952566146850586e-01 -2.633954286575317383e-01 -1.377600580453872681e-01 5.868474245071411133e-01
-1.093761920928955078e-01 -8.473551273345947266e-02 5.030179619789123535e-01 5.908262133598327637e-01 1.124273017048835754e-01 -9.397045522928237915e-02 5.950881242752075195e-01 -5.615918710827827454e-02
-1.071908921003341675e-01 -5.152719020843505859e-01 1.112853139638900757e-01 6.784328222274780273e-01 3.180409371852874756e-01 1.019290015101432800e-01 3.725627958774566650e-01 -2.618034370243549347e-03
4.624925181269645691e-02 -1.316750645637512207e-01 6.648068428039550781e-01 -3.884375393390655518e-01 4.414974153041839600e-01 -3.097043335437774658e-01 2.446671724319458008e-01 1.922810673713684082e-01
2.174779921770095825e-01 -5.835767388343811035e-01 2.455316931009292603e-01 2.910739779472351074e-01 3.055938184261322021e-01 -1.682571768760681152e-01 -1.332468986511230469e-01 5.724323391914367676e-01
-1.344240903854370117e-01 -1.376408934593200684e-01 1.765813827514648438e-01 1.146349534392356873e-01 9.434711933135986328e-01 -1.559417992830276489e-01 -4.748597368597984314e-02 4.418653994798660278e-02
-1.864370703697204590e-01 6.541009992361068726e-02 6.922245025634765625e-01 2.522102892398834229e-01 4.929271936416625977e-01 6.712481379508972168e-02 -2.922497689723968506e-01 2.920358777046203613e-01
2.403978109359741211e-01 -8.840028941631317139e-02 5.773782134056091309e-01 3.888952136039733887e-01 6.300280690193176270e-01 2.339069731533527374e-02 2.283034324645996094e-01 1.357858348637819290e-02
-3.198789954185485840e-01 -4.116382002830505371e-01 3.023454546928405762e-01 -1.859165728092193604e-01 3.852941095829010010e-01 1.179175302386283875e-01 -2.749139666557312012e-01 6.035891175270080566e-01
-4.059735238552093506e-01 -5.296848416328430176e-01 2.182168811559677124e-01 3.236024677753448486e-01 -3.786142915487289429e-02 1.834652274847030640e-01 6.059204936027526855e-01 -7.045344915241003036e-03
-4.023635089397430420e-01 -1.226819455623626709e-01 2.866377234458923340e-01 6.867437809705734253e-02 8.111467361450195312e-01 1.709884554147720337e-01 4.302166402339935303e-02 2.170910984277725220e-01
-3.366128541529178619e-03 -1.501175910234451294e-01 3.313380181789398193e-01 7.740051150321960449e-01 2.268280386924743652e-01 -2.532515227794647217e-01 2.837572693824768066e-01 2.692194879055023193e-01
-4.172879755496978760e-01 -4.606248438358306885e-02 3.342632353305816650e-01 1.172943264245986938e-01 7.119028568267822266e-01 5.379487946629524231e-02 2.056858390569686890e-01 3.824303448200225830e-01
3.569627553224563599e-02 -4.413782060146331787e-01 1.361281573772430420e-01 2.202565819025039673e-01 5.693606138229370117e-01 -3.137341439723968506e-01 -3.493143916130065918e-01 4.384587109088897705e-01
-3.375064730644226074e-01 3.050948381423950195e-01 6.577141880989074707e-01 3.958691060543060303e-01 4.255516827106475830e-01 -1.385434567928314209e-01 -5.596746504306793213e-02 1.688925549387931824e-02
-2.405394613742828369e-01 -6.527863144874572754e-01 8.607119671069085598e-04 4.979835078120231628e-02 4.590426981449127197e-01 -4.313025474548339844e-01 2.093798667192459106e-01 -2.700894176959991455e-01
-1.710973829030990601e-01 -7.597208619117736816e-01 2.897296100854873657e-02 3.071567416191101074e-01 3.879322111606597900e-01 -1.118061840534210205e-01 -9.191460162401199341e-02 -3.562650978565216064e-01
1.584178507328033447e-01 -4.867185354232788086e-01 6.459581851959228516e-01 2.412986457347869873e-01 -4.332868754863739014e-02 1.825366765260696411e-01 4.552450478076934814e-01 1.416924595832824707e-01
-2.105451934039592743e-02 -2.276165038347244263e-01 6.396310925483703613e-01 6.603832542896270752e-02 3.873193264007568359e-01 2.284201532602310181e-01 5.415681004524230957e-01 1.969022452831268311e-01
-5.790633149445056915e-03 -1.146171316504478455e-01 5.046700835227966309e-01 3.126608729362487793e-01 7.430762052536010742e-01 1.982585638761520386e-01 -3.873472660779953003e-02 2.034981250762939453e-01
4.178926348686218262e-02 9.361352771520614624e-02 6.195358633995056152e-01 1.812184751033782959e-01 5.189450383186340332e-01 -3.377225995063781738e-01 -4.339613914489746094e-01 -3.379974886775016785e-02
-2.116980701684951782e-01 5.693059414625167847e-02 4.770188033580780029e-01 4.750877022743225098e-01 5.817301869392395020e-01 2.232471480965614319e-02 -3.992394506931304932e-01 1.967281848192214966e-02
-5.284424126148223877e-02 -5.448443293571472168e-01 -2.810153737664222717e-02 4.341544806957244873e-01 6.192083954811096191e-01 -2.040271610021591187e-01 -1.493182331323623657e-01 -2.524486780166625977e-01
-7.971166968345642090e-01 -2.457891404628753662e-01 2.513010799884796143e-01 3.792260587215423584e-01 -8.065503835678100586e-02 -6.441256403923034668e-02 -2.935268282890319824e-01 -2.038939669728279114e-02
-3.195737004280090332e-01 -2.025028457865118980e-03 7.317098975181579590e-01 1.764697730541229248e-01 2.982103526592254639e-01 2.225539535284042358e-01 1.415608078241348267e-02 4.389393925666809082e-01
-1.178134307265281677e-01 -7.275810092687606812e-02 7.776188850402832031e-01 2.104984670877456665e-01 3.867253065109252930e-01 3.846147358417510986e-01 3.962160646915435791e-02 1.810264438390731812e-01
1.016259938478469849e-01 -5.667752623558044434e-01 1.955447643995285034e-01 4.352876245975494385e-01 1.877794563770294189e-01 -1.561570167541503906e-01 -6.111406087875366211e-01 -8.709734678268432617e-02
1.496473997831344604e-01 -3.143517076969146729e-01 7.013345956802368164e-01 -3.708278536796569824e-01 4.488399922847747803e-01 -1.357006002217531204e-02 8.470776490867137909e-03 2.183844894170761108e-01
-1.423463076353073120e-01 -4.831558465957641602e-01 9.257735684514045715e-03 4.875424802303314209e-01 5.889458060264587402e-01 -8.409410715103149414e-02 -3.067041337490081787e-01 -2.460043132305145264e-01
-3.183945119380950928e-01 -2.333509325981140137e-01 3.529916107654571533e-01 2.897878587245941162e-01 6.002928614616394043e-01 5.181280970573425293e-01 -7.955889403820037842e-02 2.131725288927555084e-02
-2.573007047176361084e-01 -2.341685593128204346e-01 5.141115188598632812e-01 4.830271750688552856e-02 4.827313125133514404e-01 4.376944899559020996e-01 2.713854908943176270e-01 3.377299904823303223e-01
-6.832607388496398926e-01 -4.050605893135070801e-01 2.528057396411895752e-01 3.192542791366577148e-01 -1.454994529485702515e-01 -3.972259759902954102e-01 8.244805037975311279e-02 -1.322513669729232788e-01
2.019102275371551514e-01 -1.872631013393402100e-01 6.525951623916625977e-01 3.847926557064056396e-01 4.564694166183471680e-01 2.719514071941375732e-01 1.605588942766189575e-01 2.052266746759414673e-01
-2.551877498626708984e-01 -4.856953397393226624e-02 7.692762613296508789e-01 8.934101462364196777e-02 2.809786498546600342e-01 3.666393756866455078e-01 -9.013535827398300171e-02 3.335485756397247314e-01
-1.748264133930206299e-01 -1.273207366466522217e-01 5.549354553222656250e-01 2.636384963989257812e-01 6.751753687858581543e-01 3.408227264881134033e-01 5.090181529521942139e-02 3.396468237042427063e-02
-5.925067886710166931e-02 -1.530038267374038696e-01 5.897108912467956543e-01 -1.550603210926055908e-01 7.071684598922729492e-01 1.934209167957305908e-01 7.236835360527038574e-02 -2.419512122869491577e-01
-3.743230998516082764e-01 -1.147706881165504456e-01 2.134946286678314209e-01 1.488732248544692993e-01 7.799295783042907715e-01 -2.517410740256309509e-02 -7.754940539598464966e-02 4.050049185752868652e-01
-1.307683140039443970e-01 -8.148501813411712646e-02 8.663457632064819336e-01 -1.755678057670593262e-01 2.495933920145034790e-01 2.058818191289901733e-01 -1.198077872395515442e-01 2.753954231739044189e-01
-1.199917048215866089e-01 -7.193202525377273560e-02 1.644506007432937622e-01 6.717264652252197266e-01 6.709369421005249023e-01 -1.490843594074249268e-01 1.725747287273406982e-01 1.639330526813864708e-03
-2.871382832527160645e-01 -2.321809828281402588e-01 5.006427168846130371e-01 3.780322521924972534e-02 5.942488312721252441e-01 5.001756548881530762e-01 -6.061848253011703491e-02 6.774433702230453491e-02
2.635859847068786621e-01 -3.121027648448944092e-01 7.231441736221313477e-01 -2.147337496280670166e-01 4.809247553348541260e-01 4.591557383537292480e-02 -1.552201956510543823e-01 8.109284937381744385e-02
1.680744886398315430e-01 -1.199399009346961975e-01 5.839222669601440430e-01 4.759194552898406982e-01 5.828377008438110352e-01 1.852404624223709106e-01 1.011330261826515198e-01 7.522768527269363403e-02
-4.855106025934219360e-02 -1.736427396535873413e-01 7.789127826690673828e-01 6.336128711700439453e-02 3.010976612567901611e-01 3.153063058853149414e-01 3.797036409378051758e-01 1.500619649887084961e-01
-2.634857296943664551e-01 -2.027785331010818481e-01 5.618962645530700684e-01 6.026258319616317749e-02 5.514748096466064453e-01 5.033626556396484375e-01 -5.954327806830406189e-02 9.514808654785156250e-02
-1.676600575447082520e-01 -1.049109026789665222e-01 5.137967467308044434e-01 3.090551197528839111e-01 6.736208200454711914e-01 3.667465448379516602e-01 -9.048922359943389893e-02 7.018077373504638672e-02
1.289051473140716553e-01 1.027916520833969116e-01 6.277490258216857910e-01 5.179673433303833008e-01 4.570459425449371338e-01 -1.770743280649185181e-01 -2.645992636680603027e-01 -1.412516646087169647e-02
2.942952513694763184e-01 -1.861823052167892456e-01 6.011643409729003906e-01 3.082812130451202393e-01 6.087185144424438477e-01 1.166949942708015442e-01 1.811343133449554443e-01 7.297272980213165283e-02
2.873675525188446045e-02 -3.139247894287109375e-01 1.341871321201324463e-01 4.566866755485534668e-01 3.904720246791839600e-01 -4.536026120185852051e-01 1.799319833517074585e-01 5.324072241783142090e-01
-1.237397938966751099e-01 -8.747996091842651367e-01 1.400306671857833862e-01 3.421818837523460388e-03 1.460127979516983032e-01 -2.285606861114501953e-01 -2.953299880027770996e-01 -1.975202858448028564e-01
-6.464827805757522583e-02 -8.569219112396240234e-01 2.272291034460067749e-01 1.529889274388551712e-02 1.994130015373229980e-01 -1.621993780136108398e-01 -4.312124475836753845e-02 -3.764368295669555664e-01
-2.885370850563049316e-01 -6.882235407829284668e-02 3.885734677314758301e-01 3.467677235603332520e-01 7.364457845687866211e-01 2.886635959148406982e-01 -1.027662679553031921e-01 -6.732378900051116943e-02
-7.923662662506103516e-02 -3.070781826972961426e-01 5.513749718666076660e-01 1.384991109371185303e-01 3.953401744365692139e-01 3.781751394271850586e-01 4.895254373550415039e-01 1.930879801511764526e-01
-4.583784937858581543e-01 -7.229623198509216309e-01 -6.621812283992767334e-02 2.104094475507736206e-01 3.615305125713348389e-01 -2.184796184301376343e-01 4.188916832208633423e-02 -1.958703249692916870e-01
-1.627793908119201660e-01 -8.370199203491210938e-01 1.838433742523193359e-01 7.889522612094879150e-02 1.716719567775726318e-01 -1.839921772480010986e-01 -5.143391713500022888e-02 -4.085436165332794189e-01
-6.391556262969970703e-01 -2.835274338722229004e-01 1.367812901735305786e-01 3.294958174228668213e-01 2.737494371831417084e-02 -5.970933437347412109e-01 1.421543806791305542e-01 7.961105555295944214e-02
-2.858477234840393066e-01 -4.623046815395355225e-01 1.978377550840377808e-01 -1.420856416225433350e-01 5.293542742729187012e-01 -3.609876334667205811e-01 -1.852356344461441040e-01 -4.476571083068847656e-01
-1.199538484215736389e-01 -4.695032238960266113e-01 -4.532657191157341003e-02 2.078014463186264038e-01 6.064660549163818359e-01 -4.677556082606315613e-02 -2.856784462928771973e-01 5.180162787437438965e-01
-1.291503757238388062e-01 -4.373620450496673584e-01 6.999570727348327637e-01 -1.861501485109329224e-01 7.417784072458744049e-03 8.569709956645965576e-02 2.667736411094665527e-01 -4.345982670783996582e-01
-6.400032043457031250e-01 -1.715238839387893677e-01 2.229498177766799927e-01 2.240330725908279419e-01 2.741739153861999512e-01 -5.502833127975463867e-01 -2.073819041252136230e-01 -2.002192735671997070e-01
-2.553910017013549805e-01 -1.719225198030471802e-01 6.145095825195312500e-01 -1.081977859139442444e-01 3.639495968818664551e-01 2.414510026574134827e-02 -9.445491433143615723e-02 6.114943027496337891e-01
-1.552569121122360229e-01 -6.637911498546600342e-02 4.272965788841247559e-01 -2.028701826930046082e-02 7.989801764488220215e-01 -2.949550561606884003e-02 2.733805775642395020e-01 2.729814946651458740e-01
1.576792746782302856e-01 -4.793191850185394287e-01 4.787639677524566650e-01 -3.436689078807830811e-01 5.350893139839172363e-01 -1.362909525632858276e-01 2.898827195167541504e-01 9.560012072324752808e-02
-3.102799952030181885e-01 -4.286795854568481445e-01 1.414342671632766724e-01 5.984614491462707520e-01 3.551799654960632324e-01 -2.323024272918701172e-01 -9.563373774290084839e-02 3.905601203441619873e-01
-3.070378303527832031e-01 -1.210797503590583801e-01 6.875842809677124023e-01 -2.414947152137756348e-01 5.085292458534240723e-01 3.173419833183288574e-01 -2.537948451936244965e-02 -4.852292593568563461e-03
-2.924562692642211914e-01 -2.646021246910095215e-01 5.288702249526977539e-01 -3.762945532798767090e-01 4.496681392192840576e-01 3.900455078110098839e-03 -2.940875887870788574e-01 3.666738867759704590e-01
-2.420243769884109497e-01 -2.336048334836959839e-01 6.191610693931579590e-01 -4.187335073947906494e-01 4.615275561809539795e-01 7.853677123785018921e-02 -1.593279242515563965e-01 2.891258299350738525e-01
1.573490798473358154e-01 -4.316323101520538330e-01 3.446972072124481201e-01 -1.584072783589363098e-02 4.475261867046356201e-01 -4.167179167270660400e-01 1.409195810556411743e-01 5.254291892051696777e-01
-5.091439485549926758e-01 -7.729499340057373047e-01 -9.236349910497665405e-02 1.168731153011322021e-01 3.327291309833526611e-01 -3.782369196414947510e-02 -4.208732023835182190e-02 -8.497102558612823486e-02
1.875774115324020386e-01 -5.473628044128417969e-01 4.607845246791839600e-01 1.461915224790573120e-01 -1.723120659589767456e-01 -3.538607358932495117e-01 5.718120187520980835e-02 5.228155255317687988e-01
1.101067196577787399e-02 -3.680754899978637695e-01 5.940254926681518555e-01 1.751277148723602295e-01 3.019536435604095459e-01 3.899553418159484863e-01 4.074627459049224854e-01 2.675743997097015381e-01
1.295276135206222534e-01 -7.274510860443115234e-01 1.927708089351654053e-01 4.657186269760131836e-01 2.819549106061458588e-02 -4.358207583427429199e-01 -9.522844105958938599e-02 -1.341697201132774353e-02
-7.979560643434524536e-02 -4.870593547821044922e-01 5.557286143302917480e-01 2.724058330059051514e-01 -4.479147791862487793e-01 -1.160812005400657654e-01 9.427944570779800415e-02 3.877826929092407227e-01
-7.625899314880371094e-01 -2.783949077129364014e-01 4.128880798816680908e-01 -5.210176855325698853e-02 -1.590184867382049561e-01 -3.341980278491973877e-01 -1.349589526653289795e-01 -1.121272817254066467e-01
-5.007700324058532715e-01 -2.973009645938873291e-01 2.931819260120391846e-01 -1.686323434114456177e-01 2.904132306575775146e-01 -2.684903442859649658e-01 -8.373876661062240601e-02 6.188779473304748535e-01
-3.019067049026489258e-01 -3.526321053504943848e-01 2.958432734012603760e-01 -1.905111521482467651e-01 2.214603722095489502e-01 -2.803905308246612549e-01 1.206252127885818481e-01 7.200495004653930664e-01
-6.146188825368881226e-02 -4.425372183322906494e-01 1.204247474670410156e-01 4.750263690948486328e-01 2.113488167524337769e-01 -3.039572834968566895e-01 -2.881096005439758301e-01 5.832372307777404785e-01
1.079230606555938721e-01 -3.437751531600952148e-01 7.099355459213256836e-01 -3.327620327472686768e-01 3.403691053390502930e-01 6.971067190170288086e-02 2.022103518247604370e-01 -3.063209652900695801e-01
-7.412689924240112305e-01 -4.157835543155670166e-01 1.347142755985260010e-01 1.577809005975723267e-01 1.319201439619064331e-01 -4.422945082187652588e-01 -1.471468247473239899e-02 -1.461423933506011963e-01
-4.058064818382263184e-01 -2.133274972438812256e-01 3.002241551876068115e-01 -3.137879669666290283e-01 2.453996241092681885e-01 -2.827305197715759277e-01 3.672817945480346680e-01 5.711054801940917969e-01
-5.170488357543945312e-02 -4.132784008979797363e-01 4.065279960632324219e-01 -3.474855124950408936e-01 2.513928115367889404e-01 -4.946244359016418457e-01 2.057619094848632812e-01 4.362647235393524170e-01
-1.946629881858825684e-01 -2.737338840961456299e-01 7.833792567253112793e-01 2.945114672183990479e-01 -3.794883191585540771e-01 -1.875940263271331787e-01 1.162644126452505589e-03 8.690032362937927246e-02
-3.827498853206634521e-01 4.199809581041336060e-02 6.341905593872070312e-01 1.406718194484710693e-01 5.302948355674743652e-01 3.210657536983489990e-01 1.680499315261840820e-01 1.312097907066345215e-01
7.095699012279510498e-02 -1.778894662857055664e-01 5.889055728912353516e-01 4.805670976638793945e-01 1.099797338247299194e-02 -1.646909117698669434e-01 2.315916866064071655e-01 5.519846677780151367e-01
-5.003269314765930176e-01 -2.912228107452392578e-01 3.903649151325225830e-01 3.876927793025970459e-01 2.921948730945587158e-01 4.658899307250976562e-01 7.445549964904785156e-02 -2.328021675348281860e-01
-3.047361969947814941e-01 6.869694590568542480e-02 6.437089443206787109e-01 2.330841124057769775e-01 5.364730358123779297e-01 1.656987518072128296e-01 -2.579738497734069824e-01 2.278534024953842163e-01
-1.354780197143554688e-01 -1.788083016872406006e-01 6.647755503654479980e-01 -4.154676198959350586e-02 2.931275963783264160e-01 3.938718885183334351e-02 -2.109624743461608887e-01 6.115884184837341309e-01
-4.910770058631896973e-01 -5.441474914550781250e-01 -4.692185670137405396e-02 2.169821858406066895e-01 3.115288019180297852e-01 -5.110927224159240723e-01 -2.323868274688720703e-01 3.455941379070281982e-02
-5.005378276109695435e-02 -3.644828200340270996e-01 4.438472390174865723e-01 -4.939686655998229980e-01 4.217304289340972900e-01 -3.896345496177673340e-01 1.297803670167922974e-01 2.777170836925506592e-01
2.892680168151855469e-01 -7.172157168388366699e-01 3.149684965610504150e-01 4.367676377296447754e-01 1.123276203870773315e-01 -1.573579162359237671e-01 -2.682330608367919922e-01 -5.125115811824798584e-02
-4.365606307983398438e-01 7.081679999828338623e-02 4.642226397991180420e-01 3.211185708642005920e-02 7.242058515548706055e-01 -4.735947027802467346e-02 -1.193691864609718323e-01 2.165635973215103149e-01
2.753669619560241699e-01 -5.238997340202331543e-01 2.815190255641937256e-01 4.757785499095916748e-01 3.331014215946197510e-01 -4.075267016887664795e-01 -6.693592760711908340e-03 -2.588527798652648926e-01
9.363239258527755737e-02 -2.136678397655487061e-01 3.348039686679840088e-01 4.627907276153564453e-01 3.520316481590270996e-01 -4.011746644973754883e-01 -1.028914079070091248e-01 5.690835118293762207e-01
1.159302219748497009e-01 -1.425900608301162720e-01 7.130438089370727539e-01 2.584250569343566895e-01 5.059905052185058594e-01 2.736967802047729492e-01 3.099675104022026062e-02 2.431384474039077759e-01
-5.929582118988037109e-01 -4.206538796424865723e-01 6.622288376092910767e-02 2.281426936388015747e-01 4.185214936733245850e-01 -3.050989508628845215e-01 8.608514070510864258e-02 -3.733097612857818604e-01
-4.260707199573516846e-01 -7.365858554840087891e-01 4.896590858697891235e-02 5.349923670291900635e-02 3.361207842826843262e-01 -1.160848438739776611e-01 -5.205250531435012817e-02 -3.761418163776397705e-01
-6.335752606391906738e-01 -5.671063661575317383e-01 3.611080721020698547e-02 -6.091347709298133850e-02 4.267776906490325928e-01 -9.043856710195541382e-02 3.298786468803882599e-03 -2.857081592082977295e-01
-8.408407866954803467e-02 -4.823240637779235840e-01 2.639447338879108429e-02 3.816041052341461182e-01 2.922397851943969727e-01 -1.923099458217620850e-01 1.572971940040588379e-01 6.832608580589294434e-01
-2.146388888359069824e-01 -5.588539317250251770e-02 7.065224051475524902e-01 3.053458333015441895e-01 3.983102440834045410e-01 4.056456089019775391e-01 4.207565635442733765e-02 1.828316599130630493e-01
-4.250211715698242188e-01 -2.540186978876590729e-02 4.129681587219238281e-01 2.382550239562988281e-01 6.744929552078247070e-01 3.596662282943725586e-01 4.375545680522918701e-02 -7.203174382448196411e-02
-2.381382882595062256e-01 -8.645838499069213867e-01 2.280084490776062012e-01 1.348083913326263428e-01 -1.743864715099334717e-01 -1.240662783384323120e-01 -1.687409430742263794e-01 -2.265993803739547729e-01
-4.843391478061676025e-01 -4.284891784191131592e-01 4.096273481845855713e-01 -2.569462954998016357e-01 3.991579711437225342e-01 2.948058843612670898e-01 2.691119015216827393e-01 -1.712832748889923096e-01
-3.820624053478240967e-01 1.518941763788461685e-02 4.360235333442687988e-01 2.313279509544372559e-01 7.399684190750122070e-01 2.395252287387847900e-01 1.404095441102981567e-02 7.103322446346282959e-02
1.074773371219635010e-01 -4.355880320072174072e-01 3.707456588745117188e-01 3.297299742698669434e-01 -1.127528771758079529e-01 -5.551835298538208008e-01 7.548709958791732788e-02 4.752866625785827637e-01
-3.181585967540740967e-01 -2.421035170555114746e-01 7.030142545700073242e-01 9.964180737733840942e-02 1.817492209374904633e-02 3.559922333806753159e-03 3.230018913745880127e-01 -4.809677600860595703e-01
-6.138423085212707520e-01 -5.455169677734375000e-01 9.920006990432739258e-02 -1.318157017230987549e-01 3.893830478191375732e-01 -1.930924355983734131e-01 -1.832901537418365479e-01 -2.754875719547271729e-01
1.987905949354171753e-01 -2.220038175582885742e-01 7.287392616271972656e-01 4.636886715888977051e-02 5.398756265640258789e-01 2.218527048826217651e-01 1.401422768831253052e-01 1.328962594270706177e-01
-5.752974003553390503e-02 -4.544355571269989014e-01 2.856745123863220215e-01 5.849688053131103516e-01 5.608103796839714050e-02 -3.181297183036804199e-01 -4.351803958415985107e-01 -2.695305049419403076e-01
-2.376372367143630981e-01 -4.180735349655151367e-01 6.134945750236511230e-01 3.131419122219085693e-01 -2.057795822620391846e-01 3.003095984458923340e-01 2.739605903625488281e-01 -2.944894134998321533e-01
-1.723094731569290161e-01 -6.244689822196960449e-01 1.246139034628868103e-01 4.287195801734924316e-01 3.315877020359039307e-01 9.188868105411529541e-02 1.778142601251602173e-01 -4.806318581104278564e-01
-3.536628186702728271e-02 -8.800193667411804199e-02 8.184086680412292480e-01 -9.787993878126144409e-02 2.815037071704864502e-01 -1.069551333785057068e-01 -1.988526284694671631e-01 4.259172976016998291e-01
-4.907976090908050537e-01 -5.718948692083358765e-02 4.263182282447814941e-01 -2.018525600433349609e-01 5.935751199722290039e-01 -1.184820830821990967e-01 -1.796773970127105713e-01 3.670177161693572998e-01
3.972754999995231628e-02 -4.009121358394622803e-01 6.048030853271484375e-01 2.472107559442520142e-01 2.918334491550922394e-02 1.456022411584854126e-01 4.772725701332092285e-01 4.011862576007843018e-01
-5.215604305267333984e-01 -4.067395031452178955e-01 1.999027431011199951e-01 -2.963153421878814697e-01 2.515588998794555664e-01 -1.144378706812858582e-01 -1.061320230364799500e-01 5.891790390014648438e-01
-2.906178534030914307e-01 1.722774058580398560e-01 7.194044589996337891e-01 1.594943851232528687e-01 4.406760632991790771e-01 -9.593263268470764160e-02 -3.732325434684753418e-01 -1.339933928102254868e-02
1.204071864485740662e-01 9.211034327745437622e-02 6.792070269584655762e-01 3.236548006534576416e-01 5.719285607337951660e-01 -2.212251871824264526e-01 -1.740253418684005737e-01 6.793876737356185913e-02
-5.253195166587829590e-01 -5.662660300731658936e-02 6.005076169967651367e-01 -1.546868681907653809e-01 2.781867086887359619e-01 1.723171919584274292e-01 -8.204624056816101074e-02 4.716807603836059570e-01
8.936588466167449951e-02 -4.472953379154205322e-01 6.363096833229064941e-01 3.629859387874603271e-01 -1.686148047447204590e-01 1.386773288249969482e-01 4.504675865173339844e-01 6.861734390258789062e-02
1.285925954580307007e-01 -4.099770486354827881e-01 6.265369653701782227e-01 -4.470153152942657471e-01 4.633073508739471436e-01 8.122437447309494019e-02 -2.686022594571113586e-02 -3.223264217376708984e-02
-4.172695279121398926e-01 -2.224965393543243408e-01 5.849926471710205078e-01 -3.524495065212249756e-01 4.577327072620391846e-01 2.810300588607788086e-01 8.195017278194427490e-02 1.213733926415443420e-01
-4.416578114032745361e-01 -7.070119380950927734e-01 5.595895927399396896e-03 2.246041968464851379e-02 4.691767692565917969e-01 1.195064112544059753e-01 -1.327152550220489502e-01 -2.291611582040786743e-01
-5.572367906570434570e-01 -1.605006605386734009e-01 5.027995109558105469e-01 3.722959756851196289e-01 -1.167433783411979675e-01 -3.472381532192230225e-01 -1.993570476770401001e-01 -3.136374652385711670e-01
-3.900245763361454010e-03 1.598190963268280029e-01 7.742198109626770020e-01 1.901940703392028809e-01 4.114518463611602783e-01 -2.539840042591094971e-01 -2.874869406223297119e-01 1.496774405241012573e-01
-4.061480462551116943e-01 -1.502792686223983765e-01 6.805685162544250488e-01 3.656457364559173584e-01 -1.543571352958679199e-01 2.138593047857284546e-01 1.818322092294692993e-01 -3.361024260520935059e-01
-5.058021545410156250e-01 -4.066039323806762695e-01 3.612237423658370972e-02 6.300774216651916504e-02 5.392517447471618652e-01 -4.854554831981658936e-01 -9.543798118829727173e-02 -1.949229538440704346e-01
-5.054672956466674805e-01 -8.397068083286285400e-02 3.550573289394378662e-01 -5.043060332536697388e-02 7.406101822853088379e-01 1.500029414892196655e-01 -2.387517131865024567e-02 1.930506378412246704e-01
-1.386310160160064697e-01 -2.172136753797531128e-01 8.031157255172729492e-01 3.500588238239288330e-01 -3.885678946971893311e-01 -8.487862348556518555e-02 1.383779919706285000e-03 8.872639387845993042e-02
-4.676668941974639893e-01 -6.694092154502868652e-01 -3.916833922266960144e-02 1.017258316278457642e-01 4.074614048004150391e-01 -3.441220223903656006e-01 2.586330100893974304e-02 -1.902184337377548218e-01
-4.369574189186096191e-01 -2.668142914772033691e-01 5.200655460357666016e-01 1.705583184957504272e-01 2.438504397869110107e-01 4.278375506401062012e-01 1.363041251897811890e-01 -4.209908843040466309e-01
-3.521997928619384766e-01 -1.794751435518264771e-01 5.720112919807434082e-01 -3.262121677398681641e-01 4.647652804851531982e-01 1.896559894084930420e-01 -2.511197328567504883e-01 3.083752989768981934e-01
-7.566148638725280762e-01 -4.173107147216796875e-01 3.665044531226158142e-02 3.376225233078002930e-01 2.134086787700653076e-01 -2.611530721187591553e-01 -3.751919418573379517e-02 -1.513330638408660889e-01
-2.233932018280029297e-01 -5.172686576843261719e-01 4.232475757598876953e-01 -2.125265449285507202e-02 1.240317076444625854e-01 1.171598881483078003e-01 6.560717821121215820e-01 -2.083220779895782471e-01
-1.239111050963401794e-01 2.421144628897309303e-03 9.519814848899841309e-01 -2.601697146892547607e-01 8.450078964233398438e-02 5.153610929846763611e-02 2.862505428493022919e-02 8.212848566472530365e-03
1.477557327598333359e-02 1.058413982391357422e-01 5.631987452507019043e-01 4.351621866226196289e-01 5.247049927711486816e-01 -2.830503582954406738e-01 -3.156935870647430420e-01 1.640891283750534058e-01
1.275625973939895630e-01 -5.964261889457702637e-01 1.224592030048370361e-01 3.915312588214874268e-01 4.400363266468048096e-01 -3.821658194065093994e-01 -3.299776315689086914e-01 -1.055593937635421753e-01
-4.369626641273498535e-01 -7.298851609230041504e-01 3.670366108417510986e-02 6.722510606050491333e-02 4.294371604919433594e-01 2.339341677725315094e-02 -9.321949630975723267e-02 -2.771490812301635742e-01
-1.759163290262222290e-01 -1.546455323696136475e-01 2.294301837682723999e-01 4.502147436141967773e-02 8.080785870552062988e-01 -1.054283306002616882e-01 1.657518297433853149e-01 4.459744393825531006e-01
-4.568613767623901367e-01 -3.585900068283081055e-01 9.167450666427612305e-02 4.339692294597625732e-01 2.210528999567031860e-01 -5.954693555831909180e-01 -1.998530775308609009e-01 -1.502266526222229004e-01
-2.753307223320007324e-01 -3.075548410415649414e-01 4.577890038490295410e-01 -6.131341680884361267e-02 5.876752734184265137e-01 4.734309613704681396e-01 -1.801688820123672485e-01 1.196372210979461670e-01
1.545926788821816444e-03 -2.173119634389877319e-01 6.835986375808715820e-01 -3.424003720283508301e-01 4.924972355365753174e-01 4.675576835870742798e-02 5.187745019793510437e-02 3.475588262081146240e-01
-2.849412560462951660e-01 -1.711420714855194092e-01 4.832156300544738770e-01 -3.246607482433319092e-01 4.343600273132324219e-01 -2.136035412549972534e-01 -3.343821167945861816e-01 4.522283971309661865e-01
-1.929174810647964478e-01 1.169788837432861328e-01 3.688167333602905273e-01 3.968645036220550537e-01 5.618681311607360840e-01 -5.428591370582580566e-01 1.621953547000885010e-01 1.373778283596038818e-01
-4.944253265857696533e-01 -2.379405796527862549e-01 1.320127546787261963e-01 4.048917889595031738e-01 2.029357403516769409e-01 -6.303712725639343262e-01 -2.803719639778137207e-01 2.009626477956771851e-02
3.316283822059631348e-01 -6.622518301010131836e-01 3.816909492015838623e-01 3.580878973007202148e-01 1.321009695529937744e-01 -3.398662209510803223e-01 -5.518165975809097290e-02 -2.037780135869979858e-01
-3.278698027133941650e-02 -2.682750821113586426e-01 2.858598530292510986e-01 5.724406838417053223e-01 3.510909080505371094e-01 -1.661117821931838989e-01 5.786449909210205078e-01 -1.784968674182891846e-01
-1.777219474315643311e-01 -1.427033692598342896e-01 6.909516453742980957e-01 -2.293417006731033325e-01 8.510576188564300537e-02 -2.699463963508605957e-01 3.041536808013916016e-01 -4.953941106796264648e-01
-1.089386865496635437e-01 -5.532234907150268555e-01 4.008781909942626953e-01 3.955312669277191162e-01 -8.810495585203170776e-02 -4.298197031021118164e-01 -2.948143184185028076e-01 -2.924124598503112793e-01
-4.694940447807312012e-01 5.823108833283185959e-03 5.792685151100158691e-01 1.265416294336318970e-01 4.705836176872253418e-01 3.289346694946289062e-01 1.060898303985595703e-01 2.950842380523681641e-01
2.456927895545959473e-01 -6.071307063102722168e-01 2.266218364238739014e-01 2.202768772840499878e-01 4.244074821472167969e-01 -4.493031203746795654e-01 -1.364170610904693604e-01 -2.655999660491943359e-01
1.170824933797121048e-02 -7.904071211814880371e-01 2.314641624689102173e-01 1.674668341875076294e-01 2.364573031663894653e-01 -1.986953318119049072e-01 -2.660576403141021729e-01 -3.568195104598999023e-01
2.041387856006622314e-01 -2.532928287982940674e-01 7.200375199317932129e-01 -3.052270412445068359e-01 4.270439445972442627e-01 -1.395030021667480469e-01 3.097348287701606750e-02 2.824277877807617188e-01
3.012601137161254883e-01 -6.461350321769714355e-01 4.581539332866668701e-01 2.824122011661529541e-01 -8.323017507791519165e-02 -3.458382785320281982e-01 -2.365968674421310425e-01 -1.399307847023010254e-01
-3.101204931735992432e-01 -4.981305897235870361e-01 2.157888710498809814e-01 4.429632425308227539e-01 5.672866702079772949e-01 -2.193546853959560394e-02 -1.757495254278182983e-01 -2.443902045488357544e-01
-4.728973209857940674e-01 -7.477250099182128906e-01 9.184313565492630005e-02 -1.171763241291046143e-01 2.640341520309448242e-01 -2.160360217094421387e-01 -7.512848079204559326e-02 -2.703333497047424316e-01
-5.793439149856567383e-01 -3.573234081268310547e-01 3.175100386142730713e-01 3.156502544879913330e-01 5.734356120228767395e-02 4.660840630531311035e-01 9.895386546850204468e-02 -3.254507780075073242e-01
-6.625717878341674805e-01 -1.519958972930908203e-01 3.851884603500366211e-01 2.325588166713714600e-01 6.891050934791564941e-02 -4.316132068634033203e-01 -1.793732494115829468e-01 -3.350059986114501953e-01
-9.920324385166168213e-02 -2.641679346561431885e-01 2.627700567245483398e-01 7.650657296180725098e-01 5.822889879345893860e-02 -2.132382802665233612e-02 2.974246442317962646e-02 5.111463069915771484e-01
-1.572157889604568481e-01 -4.034631252288818359e-01 3.323010802268981934e-01 -1.997915953397750854e-01 3.657352924346923828e-01 -2.917649447917938232e-01 -2.635612189769744873e-01 6.113970279693603516e-01
-7.420387864112854004e-01 -5.279477238655090332e-01 1.120459288358688354e-01 8.344186842441558838e-02 6.644577533006668091e-02 -2.747270464897155762e-01 4.560216888785362244e-02 -2.629893124103546143e-01
-6.102790310978889465e-02 -1.217586025595664978e-01 6.158600449562072754e-01 -2.414813078939914703e-02 4.243240356445312500e-01 -7.560691330581903458e-03 -8.978325873613357544e-03 6.491493582725524902e-01
-6.621924042701721191e-01 -1.411849632859230042e-02 5.802939534187316895e-01 2.572825849056243896e-01 -1.285219490528106689e-01 -2.620221674442291260e-01 -1.472202390432357788e-01 -2.269784510135650635e-01
-2.111413925886154175e-01 -5.510692000389099121e-01 3.616969585418701172e-01 3.373585343360900879e-01 -2.938942611217498779e-01 2.294943109154701233e-02 4.804521501064300537e-01 2.989508211612701416e-01
8.692715317010879517e-02 -4.510682225227355957e-01 4.660260677337646484e-01 1.183983404189348221e-03 4.603914171457290649e-02 -6.250549554824829102e-01 -2.117761969566345215e-01 -3.662474453449249268e-01
-8.748780936002731323e-02 -1.869738996028900146e-01 4.478580653667449951e-01 3.868983685970306396e-01 3.370989486575126648e-02 -2.473953962326049805e-01 1.403001882135868073e-02 7.379579544067382812e-01
-5.763991549611091614e-02 -4.123043715953826904e-01 7.693755626678466797e-01 9.071769565343856812e-02 -4.596230983734130859e-01 -3.052877821028232574e-02 1.043078303337097168e-01 5.872681736946105957e-02
1.662788391113281250e-01 -5.091144442558288574e-01 2.019341439008712769e-01 5.546441078186035156e-01 3.512566685676574707e-01 -4.167360067367553711e-01 3.964543342590332031e-02 -2.571465671062469482e-01
-4.886704981327056885e-01 -6.199477612972259521e-02 4.754921495914459229e-01 -1.208201721310615540e-01 6.143484711647033691e-01 2.335864901542663574e-01 7.206954527646303177e-03 2.909104526042938232e-01
-4.576721787452697754e-01 -2.785602807998657227e-01 3.906816542148590088e-01 -2.160936594009399414e-02 3.910184204578399658e-01 2.764183282852172852e-01 1.951321363449096680e-01 5.407975316047668457e-01
-3.437339067459106445e-01 -3.983094692230224609e-01 2.020456492900848389e-01 -1.508667171001434326e-01 4.078452587127685547e-01 -1.097240969538688660e-01 8.451621979475021362e-02 6.885442137718200684e-01
-3.569186925888061523e-01 -5.639219880104064941e-01 5.619410797953605652e-02 -1.034179851412773132e-01 4.232403337955474854e-01 -3.836189582943916321e-02 2.798675000667572021e-01 5.308655500411987305e-01
-2.252897918224334717e-01 -7.942394018173217773e-01 1.256148219108581543e-01 -1.349591314792633057e-01 3.259323835372924805e-01 -1.968259364366531372e-01 -2.774652242660522461e-01 -2.499515116214752197e-01
-6.140558719635009766e-01 -5.099405646324157715e-01 2.661174237728118896e-01 3.042110204696655273e-01 -1.272947043180465698e-01 -7.376609742641448975e-02 -3.226051926612854004e-01 -2.716866731643676758e-01
-4.029490947723388672e-01 4.720832407474517822e-02 6.776234507560729980e-01 5.007014423608779907e-02 1.042883694171905518e-01 1.666099391877651215e-02 4.419859498739242554e-02 6.005129218101501465e-01
-5.336344838142395020e-01 -3.304653167724609375e-01 4.428034424781799316e-01 -2.235210686922073364e-01 6.859664618968963623e-02 1.331955343484878540e-01 5.795153975486755371e-01 4.130058363080024719e-02
1.088361591100692749e-01 -3.216486275196075439e-01 5.042756795883178711e-01 -6.955293938517570496e-03 1.863207966089248657e-01 -6.073811054229736328e-01 -5.794844031333923340e-02 4.726194441318511963e-01
9.422280639410018921e-02 -4.909414947032928467e-01 5.513706207275390625e-01 4.930090010166168213e-01 2.855502814054489136e-02 3.126290738582611084e-01 1.152240037918090820e-01 3.019970357418060303e-01
-7.011153101921081543e-01 -2.781341671943664551e-01 2.564657330513000488e-01 2.245217561721801758e-01 6.596674770116806030e-02 -4.888607859611511230e-01 -2.315763384103775024e-01 -1.339024007320404053e-01
-3.325942158699035645e-01 -1.225627288222312927e-01 7.509019374847412109e-01 6.516012549400329590e-02 1.903281956911087036e-01 4.572460949420928955e-01 1.746204495429992676e-01 1.745536923408508301e-01
-7.449849843978881836e-01 -2.949364185333251953e-01 1.478119194507598877e-01 3.862397372722625732e-01 2.099972367286682129e-01 -1.995924264192581177e-01 1.035395488142967224e-01 -3.038486540317535400e-01
-4.087350368499755859e-01 -3.461922407150268555e-01 5.474369525909423828e-01 2.190197557210922241e-01 4.681877791881561279e-02 3.652677834033966064e-01 3.164981007575988770e-01 -3.600642383098602295e-01
-7.847884297370910645e-01 -2.004761993885040283e-01 2.217973023653030396e-01 9.057985991239547729e-02 2.843730747699737549e-01 -3.088259696960449219e-01 -2.419926039874553680e-02 -3.311956524848937988e-01
-4.422236606478691101e-02 -4.789262115955352783e-01 1.408405452966690063e-01 6.917190551757812500e-01 2.991798520088195801e-01 -1.465205252170562744e-01 -7.279084622859954834e-02 3.925395607948303223e-01
-8.113484382629394531e-01 -4.234665632247924805e-01 3.759501874446868896e-02 9.324511885643005371e-02 2.364991307258605957e-01 -2.571494281291961670e-01 1.166194230318069458e-01 -1.289336979389190674e-01
-3.404101133346557617e-01 -6.101826429367065430e-01 1.218345090746879578e-01 -2.309075742959976196e-01 4.649924635887145996e-01 -3.550315499305725098e-01 -1.860439330339431763e-01 -2.583765089511871338e-01
-3.680614829063415527e-01 -3.301061987876892090e-01 4.596453607082366943e-01 5.556966662406921387e-01 -9.106656908988952637e-02 1.906510740518569946e-01 3.440105020999908447e-01 -2.692654430866241455e-01
-7.945715785026550293e-01 -1.857182085514068604e-01 1.921906024217605591e-01 1.764232218265533447e-01 3.498741686344146729e-01 -1.468084901571273804e-01 6.642130762338638306e-02 -3.431118428707122803e-01
-3.976298570632934570e-01 -4.012131690979003906e-01 4.411452114582061768e-01 5.058642104268074036e-02 2.480460107326507568e-01 1.038026064634323120e-01 1.384098269045352936e-02 -6.412931680679321289e-01
-4.678671956062316895e-01 -2.722469270229339600e-01 3.035455942153930664e-01 -1.747757196426391602e-01 3.133480846881866455e-01 1.135887950658798218e-01 2.483753561973571777e-01 6.414951086044311523e-01
-3.067663013935089111e-01 -4.366313815116882324e-01 5.491187572479248047e-01 -1.651363968849182129e-01 3.835748881101608276e-02 -1.950464993715286255e-01 4.108750820159912109e-01 -4.220345318317413330e-01
-1.981593966484069824e-01 -8.314206600189208984e-01 1.551053673028945923e-01 -2.104432284832000732e-01 2.717500030994415283e-01 -1.502763181924819946e-01 -2.579496800899505615e-01 -1.953445822000503540e-01
-1.331958174705505371e-01 -3.651390671730041504e-01 5.566313266754150391e-01 -2.351576462388038635e-02 1.216008514165878296e-01 2.296769917011260986e-01 5.293524861335754395e-01 4.367935955524444580e-01
1.313515454530715942e-01 -2.787649631500244141e-01 5.850828886032104492e-01 -3.108276426792144775e-01 4.612842202186584473e-01 -3.065858781337738037e-01 -1.311509460210800171e-01 3.769912123680114746e-01
6.951072812080383301e-02 -3.907293081283569336e-01 4.896748661994934082e-01 5.881702899932861328e-02 -7.820752263069152832e-02 -4.788065254688262939e-01 1.978386193513870239e-01 5.698645710945129395e-01
-5.589591860771179199e-01 -3.439301848411560059e-01 2.114236205816268921e-01 4.346022307872772217e-01 2.069807350635528564e-01 5.082738399505615234e-01 6.761747598648071289e-02 -1.730380207300186157e-01
-1.303741037845611572e-01 -1.862109452486038208e-01 7.971926331520080566e-01 2.212680280208587646e-01 -3.941268920898437500e-01 -1.940351575613021851e-01 -2.263509035110473633e-01 1.401148438453674316e-01
-3.493076860904693604e-01 -4.679459929466247559e-01 6.543552875518798828e-01 -2.363302409648895264e-01 2.031498849391937256e-01 9.844775497913360596e-02 2.460624575614929199e-01 -2.519313991069793701e-01
2.644318714737892151e-02 -4.919588863849639893e-01 1.577135473489761353e-01 1.338686048984527588e-01 4.139233231544494629e-01 -2.280127108097076416e-01 3.596668243408203125e-01 6.014983057975769043e-01
3.046682849526405334e-02 -4.645992815494537354e-01 2.380521297454833984e-01 6.367139816284179688e-01 2.778885662555694580e-01 -2.045275866985321045e-01 2.594010531902313232e-01 3.671555519104003906e-01
-3.973886668682098389e-01 -6.762822866439819336e-01 -8.092461526393890381e-02 2.400102764368057251e-01 4.633888006210327148e-01 -2.437706738710403442e-01 -2.495763637125492096e-02 -2.139965295791625977e-01
1.278391778469085693e-01 -4.157643616199493408e-01 4.110194742679595947e-01 4.987348616123199463e-01 2.143000811338424683e-02 -4.784699976444244385e-01 -3.974302411079406738e-01 -7.602730393409729004e-02
-1.837859302759170532e-01 -5.080726742744445801e-01 3.687360584735870361e-01 5.230457186698913574e-01 -3.152562379837036133e-01 3.092985153198242188e-01 -2.775278091430664062e-01 1.626902222633361816e-01
1.641284674406051636e-01 -5.378793478012084961e-01 7.422727346420288086e-02 6.263937354087829590e-01 4.811016619205474854e-01 -5.174710229039192200e-02 1.913890391588211060e-01 -1.228927746415138245e-01
-6.941831707954406738e-01 -3.397082909941673279e-02 5.045104622840881348e-01 2.697302401065826416e-01 -6.896816194057464600e-02 -3.742838799953460693e-01 -1.268513351678848267e-01 -1.695121824741363525e-01
-1.692618280649185181e-01 -6.116030216217041016e-01 9.075324982404708862e-02 4.763213545083999634e-02 2.842884659767150879e-01 3.146057948470115662e-02 1.793181598186492920e-01 6.876209378242492676e-01
-1.617762148380279541e-01 -7.239688038825988770e-01 2.891265153884887695e-01 -2.560186386108398438e-02 2.457659840583801270e-01 -2.420050464570522308e-02 -1.312417536973953247e-01 -5.359448194503784180e-01
-1.628013700246810913e-01 -2.538506686687469482e-01 6.046075820922851562e-01 -6.465704739093780518e-02 5.258762240409851074e-01 2.803116142749786377e-01 -1.865198314189910889e-01 3.865418434143066406e-01
2.090272456407546997e-01 -4.467225372791290283e-01 4.057529866695404053e-01 5.064413547515869141e-01 1.137702390551567078e-01 -4.408701062202453613e-01 -3.179273605346679688e-01 -1.650460809469223022e-01
-8.143848776817321777e-01 -4.396298229694366455e-01 8.831243216991424561e-02 -1.606156490743160248e-02 1.056798771023750305e-01 -2.517392337322235107e-01 2.067817896604537964e-01 -1.347080469131469727e-01
-4.594885110855102539e-01 -5.720723867416381836e-01 -2.588189579546451569e-02 3.722319304943084717e-01 3.800561130046844482e-01 -2.014212012290954590e-01 1.826357841491699219e-01 -3.225028514862060547e-01
-2.878356575965881348e-01 -2.974579930305480957e-01 7.500857114791870117e-01 1.318494230508804321e-01 -4.831044077873229980e-01 4.111448302865028381e-02 7.758484035730361938e-02 8.692974597215652466e-02
-7.293429970741271973e-02 -3.095033168792724609e-01 5.962923169136047363e-01 6.307836771011352539e-01 -1.890372186899185181e-01 3.143742978572845459e-01 -1.026963442564010620e-01 -1.797497458755970001e-02
-6.954013556241989136e-02 -3.748112022876739502e-01 5.799287557601928711e-02 6.595344543457031250e-01 2.652367055416107178e-01 -2.169086337089538574e-01 5.255280137062072754e-01 1.508387625217437744e-01
-8.254232257604598999e-02 -2.997557222843170166e-01 7.339067459106445312e-01 2.791230380535125732e-01 -4.382837116718292236e-01 -1.498064994812011719e-01 -2.099194377660751343e-01 1.679398417472839355e-01
-4.949954748153686523e-01 -2.468354105949401855e-01 4.717522561550140381e-01 3.021868467330932617e-01 5.140855908393859863e-02 4.855506420135498047e-01 3.741247579455375671e-03 -3.765214979648590088e-01
-2.894309163093566895e-01 -1.843599081039428711e-01 4.702431261539459229e-01 -2.735740542411804199e-01 3.206510841846466064e-01 -1.111786141991615295e-01 3.433145582675933838e-01 5.943289995193481445e-01
-9.141901880502700806e-02 -3.633886575698852539e-01 3.902726471424102783e-01 3.521698713302612305e-01 -1.229321435093879700e-01 -4.354091584682464600e-01 -2.848172783851623535e-01 5.453813672065734863e-01
1.460364460945129395e-01 -5.077770352363586426e-01 3.310209214687347412e-01 4.135399162769317627e-01 -1.506438404321670532e-01 -3.574176728725433350e-01 1.757159233093261719e-01 5.088500976562500000e-01
-2.744556367397308350e-01 -1.834123283624649048e-01 6.962151527404785156e-01 -3.451622650027275085e-02 2.956885993480682373e-01 4.072501361370086670e-01 2.341634035110473633e-01 3.114650249481201172e-01
-4.758921265602111816e-01 -7.692468762397766113e-01 6.754567474126815796e-02 8.752360939979553223e-02 2.277186512947082520e-01 -1.015853360295295715e-01 -8.376327157020568848e-02 -3.168147206306457520e-01
2.349185794591903687e-01 -5.884329676628112793e-01 4.810839593410491943e-01 1.235404685139656067e-01 -1.142614185810089111e-01 -3.342868089675903320e-01 2.225044667720794678e-01 4.213600456714630127e-01
-2.143189907073974609e-01 -2.871249616146087646e-01 4.722955524921417236e-01 9.357924573123455048e-03 1.616975516080856323e-01 -2.538809478282928467e-01 -2.870673537254333496e-01 6.895409226417541504e-01
3.223159313201904297e-01 -1.693785786628723145e-01 5.136558413505554199e-01 5.272606015205383301e-01 5.426390767097473145e-01 1.752788387238979340e-02 1.655219495296478271e-01 5.844238400459289551e-02
1.097660809755325317e-01 -7.770494222640991211e-01 2.037590593099594116e-01 2.274319231510162354e-01 2.566704452037811279e-01 -3.366552591323852539e-01 -1.791249662637710571e-01 -2.821354568004608154e-01
1.141185313463211060e-01 -2.835137546062469482e-01 5.801853537559509277e-01 3.770726174116134644e-02 1.020231693983078003e-01 -8.379732817411422729e-02 -9.412298351526260376e-02 7.363898754119873047e-01
-2.906140685081481934e-01 -7.193604111671447754e-01 5.987319722771644592e-02 -1.117612048983573914e-01 4.733886122703552246e-01 -1.915497332811355591e-01 -1.433848738670349121e-01 -3.172399699687957764e-01
-2.033746242523193359e-01 -4.019058942794799805e-01 3.246613740921020508e-01 -4.242565929889678955e-01 2.672895193099975586e-01 -3.950445950031280518e-01 2.930737137794494629e-01 4.453262388706207275e-01
-5.718482136726379395e-01 -2.016685456037521362e-01 4.256266951560974121e-01 2.782408893108367920e-01 1.947120763361454010e-02 -4.473779797554016113e-01 -2.543540000915527344e-01 -3.294255435466766357e-01
1.261431872844696045e-01 -6.066678166389465332e-01 4.701744318008422852e-01 3.642030656337738037e-01 -1.574735492467880249e-01 -2.332614958286285400e-01 -3.432895541191101074e-01 -2.554946541786193848e-01
-3.810389041900634766e-01 -3.489579260349273682e-01 3.210819363594055176e-01 -1.177352368831634521e-01 3.235487937927246094e-01 2.879981100559234619e-01 2.263167798519134521e-01 6.141958236694335938e-01
4.440622776746749878e-02 -4.263792932033538818e-01 4.770789146423339844e-01 3.472426235675811768e-01 -1.217316761612892151e-01 -3.540651500225067139e-02 5.203947424888610840e-01 4.256341159343719482e-01
9.377132356166839600e-02 -2.663036882877349854e-01 5.134660601615905762e-01 -2.136123776435852051e-01 3.266302049160003662e-01 -4.483343362808227539e-01 -3.568699955940246582e-01 4.194813370704650879e-01
6.405582278966903687e-02 -4.855800867080688477e-01 4.443390369415283203e-01 1.062783133238554001e-02 2.081661075353622437e-01 -3.897097706794738770e-01 -3.983763754367828369e-01 -4.567800760269165039e-01
-7.076454162597656250e-01 -3.092490434646606445e-01 2.556087076663970947e-01 2.837286889553070068e-01 1.625024154782295227e-02 -4.779284298419952393e-01 -9.704782068729400635e-02 -1.402399539947509766e-01
6.984381005167961121e-03 -3.253673017024993896e-01 5.832158327102661133e-01 -3.855813145637512207e-01 4.042061567306518555e-01 -7.150792330503463745e-02 1.441247910261154175e-01 4.647639989852905273e-01
-5.414085388183593750e-01 -2.483025789260864258e-01 5.590323805809020996e-01 -1.880712807178497314e-01 -1.457649655640125275e-02 8.614628016948699951e-02 5.378891825675964355e-01 -1.939227804541587830e-02
-4.343122243881225586e-02 -4.755399227142333984e-01 5.990792512893676758e-01 4.323354065418243408e-01 -3.595834076404571533e-01 2.464204877614974976e-01 -6.632119417190551758e-02 1.781686544418334961e-01
-1.976048350334167480e-01 -7.054173350334167480e-01 2.067133635282516479e-01 -2.541399896144866943e-01 3.859792947769165039e-01 -1.343705058097839355e-01 -3.331909179687500000e-01 -2.792302966117858887e-01
-3.264242708683013916e-01 -5.247160792350769043e-01 4.597079753875732422e-01 -6.528739631175994873e-02 -1.213539764285087585e-01 -2.679045200347900391e-01 4.704559743404388428e-01 -3.077304065227508545e-01
-3.029545247554779053e-01 -3.874221444129943848e-01 3.268110156059265137e-01 5.981273055076599121e-01 -1.779122799634933472e-01 2.586520910263061523e-01 -4.263259768486022949e-01 1.151246577501296997e-01
-4.288119375705718994e-01 -3.868775069713592529e-02 4.677143096923828125e-01 6.639090180397033691e-02 5.932492613792419434e-01 1.947083771228790283e-01 -2.177560180425643921e-01 3.926644921302795410e-01
-2.144237905740737915e-01 -3.560622334480285645e-01 3.972161412239074707e-01 -6.339880824089050293e-02 -1.807342097163200378e-02 -2.120607495307922363e-01 9.688328020274639130e-03 7.874338030815124512e-01
-3.611915931105613708e-02 -4.745832383632659912e-01 9.404069185256958008e-02 4.707585275173187256e-01 2.888601124286651611e-01 -1.956574469804763794e-01 2.997871488332748413e-02 6.483733057975769043e-01
-5.825279355049133301e-01 -2.407730072736740112e-01 4.800437986850738525e-01 3.430700302124023438e-01 -1.345814913511276245e-01 -3.059926331043243408e-01 -2.258175015449523926e-01 -3.030068278312683105e-01
-4.749311208724975586e-01 -2.642136216163635254e-01 3.052261173725128174e-01 -5.473850294947624207e-03 4.412231445312500000e-01 1.236314550042152405e-01 -4.173216819763183594e-01 4.767794609069824219e-01
2.333453148603439331e-01 -6.415379047393798828e-01 6.723834574222564697e-02 5.417067408561706543e-01 3.969984948635101318e-01 -1.197260543704032898e-01 -9.082118421792984009e-02 2.362652570009231567e-01
3.658830821514129639e-01 -3.248504102230072021e-01 8.039522171020507812e-01 1.066836193203926086e-01 8.420538902282714844e-02 1.247517243027687073e-01 2.294865846633911133e-01 1.660226434469223022e-01
-4.777201265096664429e-02 -1.492022275924682617e-01 7.103627920150756836e-01 2.511225938796997070e-01 4.659126698970794678e-01 4.125880897045135498e-01 8.844164758920669556e-02 1.124859452247619629e-01
3.305851519107818604e-01 -2.488150894641876221e-01 4.069367349147796631e-01 4.235608875751495361e-01 5.796169638633728027e-01 -5.453151464462280273e-02 1.278091967105865479e-01 3.585223853588104248e-01
-2.603117376565933228e-02 -3.427207171916961670e-01 5.603062510490417480e-01 1.384829133749008179e-01 3.276338875293731689e-01 3.337341547012329102e-01 5.509001612663269043e-01 1.628828644752502441e-01
1.759641319513320923e-01 8.291744440793991089e-02 7.098413109779357910e-01 5.191692113876342773e-01 2.852922081947326660e-01 -2.928477227687835693e-01 5.932618863880634308e-03 1.468442678451538086e-01
-5.958753824234008789e-01 -2.162587195634841919e-01 3.865998089313507080e-01 -2.037694305181503296e-01 1.690055727958679199e-01 1.257665306329727173e-01 -3.923007547855377197e-01 4.570593833923339844e-01
-9.283625334501266479e-02 -4.876434206962585449e-01 6.136466860771179199e-01 2.024237811565399170e-01 7.141299545764923096e-02 2.429373115301132202e-01 4.997603595256805420e-01 1.488917320966720581e-01
-3.883645832538604736e-01 1.656636744737625122e-01 6.049200296401977539e-01 9.877122193574905396e-02 6.052054166793823242e-01 -1.852851943112909794e-03 -2.015274316072463989e-01 1.978739947080612183e-01
2.536766529083251953e-01 -3.069526851177215576e-01 6.315692067146301270e-01 -1.643653213977813721e-01 5.694620609283447266e-01 1.430213153362274170e-01 9.133634716272354126e-02 -2.498965561389923096e-01
-2.610060572624206543e-01 -4.874858260154724121e-01 3.657640218734741211e-01 4.682885408401489258e-01 -9.747876226902008057e-02 1.034929752349853516e-01 4.961521923542022705e-01 -2.734522819519042969e-01
-4.598812162876129150e-01 -1.382098533213138580e-03 6.270605325698852539e-01 6.426119059324264526e-02 3.409231305122375488e-01 2.907172143459320068e-01 2.985199987888336182e-01 3.182984292507171631e-01
-3.400165438652038574e-01 -7.187107205390930176e-01 2.196423709392547607e-01 1.211020722985267639e-01 2.116209864616394043e-01 -6.527426838874816895e-02 -2.289079576730728149e-01 -4.511009156703948975e-01
1.769205438904464245e-03 -3.903173804283142090e-01 4.700567424297332764e-01 -9.947208687663078308e-03 -6.009775400161743164e-02 -6.257522106170654297e-01 7.622802257537841797e-02 4.749828279018402100e-01
2.880454994738101959e-02 -2.831991612911224365e-01 6.900621056556701660e-01 -7.048087567090988159e-02 1.840184479951858521e-01 -9.296379238367080688e-02 -1.789759695529937744e-01 6.027253866195678711e-01
1.586280576884746552e-02 -3.346847593784332275e-01 4.928117990493774414e-01 3.011726438999176025e-01 5.564997792243957520e-01 4.645991623401641846e-01 -1.858896110206842422e-03 1.691690981388092041e-01
9.144652634859085083e-02 -3.926470279693603516e-01 4.276213347911834717e-01 3.034947812557220459e-01 -6.049505248665809631e-02 -5.916017889976501465e-01 4.596453905105590820e-02 4.546777606010437012e-01
-5.926515161991119385e-02 -1.827436238527297974e-01 7.796853780746459961e-01 -3.306053280830383301e-01 4.035622179508209229e-01 7.238206267356872559e-02 6.350450962781906128e-02 -2.715671360492706299e-01
-2.905381619930267334e-01 -6.323027014732360840e-01 3.385798335075378418e-01 2.145088762044906616e-01 -1.078912541270256042e-01 -3.614061698317527771e-02 -5.023641586303710938e-01 -2.996904253959655762e-01
-1.519117355346679688e-01 -4.156381487846374512e-01 1.090962067246437073e-01 7.551991939544677734e-01 3.350532352924346924e-01 -8.912272751331329346e-02 2.815702855587005615e-01 1.498482823371887207e-01
-3.518595695495605469e-01 -6.284362673759460449e-01 3.089701831340789795e-01 1.382374763488769531e-01 -2.319396659731864929e-02 -3.085399270057678223e-01 -3.064112663269042969e-01 -4.207941889762878418e-01
-6.417295932769775391e-01 -2.294489294290542603e-01 4.136004745960235596e-01 2.916101217269897461e-01 -4.303498193621635437e-02 -3.697938919067382812e-01 -1.879466474056243896e-01 -3.248246312141418457e-01
-9.371156245470046997e-02 -5.703243017196655273e-01 6.407141089439392090e-01 -4.568511545658111572e-01 1.431589424610137939e-01 -3.347783908247947693e-02 1.484888345003128052e-01 -5.528572201728820801e-02
-1.509210169315338135e-01 -6.676127016544342041e-02 4.393767118453979492e-01 -3.279737830162048340e-01 5.607424974441528320e-01 -5.637314915657043457e-01 1.956741660833358765e-01 4.041347652673721313e-02
4.102941751480102539e-01 -3.184710144996643066e-01 4.698169231414794922e-01 3.679502904415130615e-01 5.737058520317077637e-01 3.659133613109588623e-02 1.822177916765213013e-01 1.021704226732254028e-01
1.844379603862762451e-01 -2.128558307886123657e-01 6.960865855216979980e-01 3.432575762271881104e-01 3.590079247951507568e-01 2.974956929683685303e-01 8.897372335195541382e-02 3.049692213535308838e-01
7.357168942689895630e-02 -5.793712139129638672e-01 2.446504682302474976e-01 7.443450689315795898e-01 1.238865330815315247e-01 2.115385048091411591e-02 8.450266905128955841e-03 1.707222461700439453e-01
-3.514880836009979248e-01 -4.183703660964965820e-01 4.680283963680267334e-01 3.829704523086547852e-01 -2.188427597284317017e-01 2.995977699756622314e-01 4.106971323490142822e-01 1.714132577180862427e-01
-4.843201637268066406e-01 -4.139804840087890625e-01 4.428029358386993408e-01 3.748828470706939697e-01 -1.144002228975296021e-01 3.131663501262664795e-01 1.568850725889205933e-01 -3.488107919692993164e-01
-1.799066662788391113e-01 -4.064034223556518555e-01 4.076671302318572998e-01 -6.850232183933258057e-02 -9.497912973165512085e-02 -1.795816570520401001e-01 -6.976220756769180298e-02 7.651452422142028809e-01
-2.178476899862289429e-01 -4.113927781581878662e-01 4.138651490211486816e-01 5.945623517036437988e-01 -2.466976791620254517e-01 2.213625013828277588e-01 -3.267014324665069580e-01 2.047303766012191772e-01
-3.434791788458824158e-02 -4.117461144924163818e-01 3.821584284305572510e-01 3.976248800754547119e-01 5.229317396879196167e-02 3.683998063206672668e-02 6.300233006477355957e-01 3.522977232933044434e-01
7.600966095924377441e-02 -8.100238442420959473e-01 1.353439390659332275e-01 4.179080724716186523e-01 1.590414792299270630e-01 -3.129001557826995850e-01 -1.024685353040695190e-01 -1.068571358919143677e-01
-7.955985069274902344e-01 -2.915041744709014893e-01 2.453534454107284546e-01 1.031925082206726074e-01 2.034003138542175293e-01 -2.385099679231643677e-01 8.622422814369201660e-02 -3.248201906681060791e-01
-1.301614493131637573e-01 -4.606725573539733887e-01 1.035038903355598450e-01 7.273070216178894043e-01 4.184664785861968994e-01 -6.007861811667680740e-03 2.359703779220581055e-01 -1.783680543303489685e-02
-5.748934745788574219e-01 9.410946071147918701e-02 4.238886833190917969e-01 -4.106770828366279602e-02 5.452094674110412598e-01 -2.245137393474578857e-01 1.787832975387573242e-01 3.156731426715850830e-01
-7.279410958290100098e-01 -1.059051677584648132e-01 4.673602581024169922e-01 2.561111152172088623e-01 -1.363489925861358643e-01 -3.206745982170104980e-01 -2.293499559164047241e-01 2.902887202799320221e-02
-6.650931239128112793e-01 -4.542941749095916748e-01 1.865144371986389160e-01 3.539018929004669189e-01 4.464587569236755371e-02 -2.716524302959442139e-01 -8.285486698150634766e-02 -3.295155763626098633e-01
-5.159568786621093750e-01 -5.061673521995544434e-01 4.158309102058410645e-01 -2.161956876516342163e-01 -1.774918287992477417e-02 2.935932278633117676e-01 4.123549163341522217e-01 3.712856024503707886e-02
1.231014356017112732e-01 -3.917461633682250977e-01 5.415988564491271973e-01 4.991045594215393066e-02 -1.345815509557723999e-01 -4.624690711498260498e-01 2.944939434528350830e-01 4.656653106212615967e-01
-3.488402068614959717e-01 -2.909601330757141113e-01 3.073999881744384766e-01 4.011787474155426025e-02 3.850303888320922852e-01 -1.185593008995056152e-01 -5.161736011505126953e-01 5.184676051139831543e-01
-1.399837881326675415e-01 -5.024108886718750000e-01 7.026719450950622559e-01 1.696957796812057495e-01 -4.485780596733093262e-01 4.812274873256683350e-02 5.935787223279476166e-03 4.324362054467201233e-02
-9.795840829610824585e-02 -3.106256723403930664e-01 7.273217439651489258e-01 3.057380020618438721e-01 -4.227816760540008545e-01 -2.171414792537689209e-01 -4.166229441761970520e-02 2.093146592378616333e-01
-4.811500906944274902e-01 -5.731005072593688965e-01 -4.707594960927963257e-02 3.288016319274902344e-01 4.616575837135314941e-01 -7.025900483131408691e-02 1.770777627825737000e-02 -3.336859643459320068e-01
-5.901437401771545410e-01 -1.068465411663055420e-01 4.914762675762176514e-01 2.017338573932647705e-01 -1.529902666807174683e-01 -5.369920134544372559e-01 -2.126591056585311890e-01 -3.284116461873054504e-02
-3.806685805320739746e-01 -4.772308766841888428e-01 2.209323495626449585e-01 6.713482737541198730e-01 -2.061166912317276001e-01 1.818051189184188843e-01 -2.153700739145278931e-01 7.681734114885330200e-02
-4.648998379707336426e-01 -3.608874231576919556e-02 5.490133762359619141e-01 -1.169850528240203857e-01 4.950773715972900391e-01 9.346139430999755859e-02 -1.796077638864517212e-01 4.258744120597839355e-01
-2.769318819046020508e-01 -6.120517849922180176e-01 3.524300754070281982e-01 -1.652479171752929688e-01 -5.853393301367759705e-02 -3.199305832386016846e-01 -4.986584782600402832e-01 -2.067501246929168701e-01
-2.665529251098632812e-01 -7.715494185686111450e-02 3.677620887756347656e-01 1.086950376629829407e-01 6.820026040077209473e-01 3.877639770507812500e-02 1.362998336553573608e-01 5.391885638236999512e-01
-4.491855800151824951e-01 -2.256857305765151978e-01 3.441465795040130615e-01 1.343727707862854004e-01 2.865262031555175781e-01 1.586506813764572144e-01 -1.696789413690567017e-01 6.890189051628112793e-01
-6.773920059204101562e-01 -6.836155056953430176e-02 4.161169528961181641e-01 1.741710118949413300e-02 -2.974716713652014732e-03 -5.843449831008911133e-01 -1.462187170982360840e-01 1.273617707192897797e-02
-2.711773216724395752e-01 -5.099037885665893555e-01 2.170745581388473511e-01 -6.828540004789829254e-03 2.124536223709583282e-02 -1.678877919912338257e-01 3.560684248805046082e-02 7.677158117294311523e-01
8.248908817768096924e-02 -1.211615353822708130e-01 5.863362550735473633e-01 1.919039785861968994e-01 -8.298696950078010559e-03 -6.939458250999450684e-01 2.703733742237091064e-01 2.077659815549850464e-01
-3.782627880573272705e-01 -2.340219616889953613e-01 5.073711872100830078e-01 -2.719315588474273682e-01 3.580356240272521973e-01 1.470095366239547729e-01 4.997834563255310059e-01 -2.668217420578002930e-01
1.137055382132530212e-01 -3.612459003925323486e-01 7.635113596916198730e-01 -2.491513639688491821e-02 1.846240013837814331e-01 2.829617261886596680e-01 3.958604037761688232e-01 4.629558324813842773e-02
-4.556106328964233398e-01 -5.265923142433166504e-01 3.541315495967864990e-01 3.226673305034637451e-01 -1.979547739028930664e-01 1.590313464403152466e-01 2.743621468544006348e-01 -3.818959891796112061e-01
-2.633678913116455078e-01 -3.434665128588676453e-02 3.556893169879913330e-01 3.378237411379814148e-02 7.744146585464477539e-01 -6.385012716054916382e-02 2.988862991333007812e-01 3.296566605567932129e-01
-2.234187573194503784e-01 -2.924520373344421387e-01 3.263235986232757568e-01 1.269514560699462891e-01 -1.112478077411651611e-01 -4.300861656665802002e-01 -1.672153621912002563e-01 7.187776565551757812e-01
1.688372045755386353e-01 -5.274649262428283691e-01 5.600696802139282227e-01 -2.050310820341110229e-01 1.856452077627182007e-01 -1.194006279110908508e-01 2.259062603116035461e-02 5.369619131088256836e-01
1.864608973264694214e-01 -3.549235463142395020e-01 7.333517670631408691e-01 -3.418180644512176514e-01 3.598101139068603516e-01 4.233112558722496033e-02 1.296439915895462036e-01 1.911916583776473999e-01
2.000028267502784729e-02 -5.254853367805480957e-01 4.310481250286102295e-01 6.295568346977233887e-01 -1.828090995550155640e-01 2.036238610744476318e-01 2.543075382709503174e-01 -4.203225672245025635e-02
-5.579467862844467163e-02 -2.862345278263092041e-01 6.619696617126464844e-01 2.399437129497528076e-01 -3.897158801555633545e-01 -4.824595153331756592e-01 -1.591717451810836792e-01 9.590974450111389160e-02
-1.047023311257362366e-01 -3.467985093593597412e-01 1.526089906692504883e-01 6.733182668685913086e-01 3.772907257080078125e-01 -1.915172934532165527e-01 4.420053064823150635e-01 -1.331363916397094727e-01
-1.942691057920455933e-01 -2.214991673827171326e-02 6.738467812538146973e-01 2.936402261257171631e-01 2.250243574380874634e-01 1.788093298673629761e-01 -2.787005007266998291e-01 5.110694169998168945e-01
-3.222297728061676025e-01 1.113722324371337891e-01 3.267276287078857422e-01 4.402359127998352051e-01 5.273237228393554688e-01 -2.602529227733612061e-01 4.866762459278106689e-01 2.345304936170578003e-02
-4.160111248493194580e-01 -4.467448890209197998e-01 3.054573535919189453e-01 4.403598308563232422e-01 -7.652858644723892212e-02 -3.434354960918426514e-01 -3.340457081794738770e-01 -3.236384093761444092e-01
-5.591902136802673340e-02 -5.599508881568908691e-01 1.009175553917884827e-01 4.847518205642700195e-01 2.469436675310134888e-01 -1.384623348712921143e-01 5.257230252027511597e-02 5.960223078727722168e-01
-6.593589186668395996e-01 -2.465205341577529907e-01 2.774696946144104004e-01 2.046421915292739868e-01 9.928796440362930298e-02 -5.510779023170471191e-01 -2.317060679197311401e-01 -1.355472952127456665e-01
1.025564074516296387e-01 -6.217182874679565430e-01 3.758639991283416748e-01 6.201145797967910767e-02 3.892082022503018379e-03 -5.505093932151794434e-01 -3.389390408992767334e-01 -1.996849775314331055e-01
-4.543025791645050049e-01 1.245644912123680115e-01 6.106086373329162598e-01 2.321841269731521606e-01 4.954246282577514648e-01 1.927247941493988037e-01 -2.560782432556152344e-01 5.635508522391319275e-02
1.158988475799560547e-01 -2.928581833839416504e-01 6.227045059204101562e-01 6.639652252197265625e-01 -7.930534332990646362e-02 1.490563452243804932e-01 1.535863727331161499e-01 1.417563408613204956e-01
-1.491985619068145752e-01 -1.250833421945571899e-01 5.935698151588439941e-01 8.567760139703750610e-02 6.721612215042114258e-01 3.779273033142089844e-01 -1.969609968364238739e-02 -8.608377724885940552e-02
-7.695531845092773438e-01 -2.907862663269042969e-01 3.081814050674438477e-01 1.494488567113876343e-01 3.654594346880912781e-02 -3.706762492656707764e-01 9.589163959026336670e-02 -2.408086657524108887e-01
-2.365133017301559448e-01 -4.311464726924896240e-01 2.425879985094070435e-01 -2.486216276884078979e-01 3.928356468677520752e-01 -3.740532100200653076e-01 -2.438980787992477417e-01 5.327202081680297852e-01
-1.243564188480377197e-01 -2.773189246654510498e-01 7.451301813125610352e-02 6.549779772758483887e-01 3.229002654552459717e-01 -2.498421669006347656e-01 5.246013998985290527e-01 1.766041666269302368e-01
-6.925491094589233398e-01 -2.419194765388965607e-02 2.742502391338348389e-01 2.450348883867263794e-01 2.845932841300964355e-01 -5.129992365837097168e-01 -1.595338620245456696e-02 -2.002977728843688965e-01
2.755524516105651855e-01 -3.678710460662841797e-01 6.715056896209716797e-01 -2.560044825077056885e-02 4.877373576164245605e-01 2.308513373136520386e-01 2.074350416660308838e-01 -5.437989160418510437e-02
-4.796997308731079102e-01 -1.052446141839027405e-01 6.369157433509826660e-01 -3.017279803752899170e-01 2.977392375469207764e-01 2.986685633659362793e-01 -8.627904951572418213e-02 -2.771541774272918701e-01
-4.732066392898559570e-01 -4.556921720504760742e-01 4.999863207340240479e-01 5.854516476392745972e-02 2.325236350297927856e-01 3.513843715190887451e-01 3.668100535869598389e-01 5.402341112494468689e-02
-4.568951427936553955e-01 -3.607915937900543213e-01 3.464479446411132812e-01 9.755864739418029785e-02 3.963096737861633301e-01 2.531725764274597168e-01 5.322343707084655762e-01 -1.646244376897811890e-01
-3.325648605823516846e-01 -3.902186453342437744e-01 5.667412877082824707e-01 -2.358212918043136597e-01 -3.406522423028945923e-02 2.449237108230590820e-01 5.256801247596740723e-01 1.511127948760986328e-01
2.018731981515884399e-01 -3.884250521659851074e-01 4.778547883033752441e-01 2.780160009860992432e-01 1.979523524641990662e-02 -3.114696443080902100e-01 -2.084747105836868286e-01 6.015549898147583008e-01
-4.321226477622985840e-01 -2.321794331073760986e-01 3.206646740436553955e-01 -6.280419975519180298e-02 3.764747455716133118e-02 -3.905534148216247559e-01 -1.534310579299926758e-01 6.892767548561096191e-01
-7.210671901702880859e-02 -5.859110951423645020e-01 5.257740020751953125e-01 8.861288428306579590e-02 -1.166173517704010010e-01 -2.523812055587768555e-01 -4.462888538837432861e-01 -3.012452423572540283e-01
-3.516603112220764160e-01 -7.182519137859344482e-02 6.120032668113708496e-01 2.707317173480987549e-01 6.175801530480384827e-02 2.364304363727569580e-01 -2.174007743597030640e-01 5.624554753303527832e-01
1.568256169557571411e-01 -5.403749346733093262e-01 4.941325187683105469e-01 3.001192770898342133e-02 -2.035834640264511108e-01 -4.426758885383605957e-01 -2.366689294576644897e-01 3.806741535663604736e-01
8.815232664346694946e-02 -2.599785029888153076e-01 7.002766728401184082e-01 5.298894271254539490e-02 -2.113945633172988892e-01 -5.192625522613525391e-01 1.767732501029968262e-01 2.930443286895751953e-01
-6.260908842086791992e-01 -3.327409625053405762e-01 4.679967463016510010e-01 -2.126422524452209473e-01 9.646105766296386719e-02 2.605772316455841064e-01 3.874253630638122559e-01 -7.584325224161148071e-02
-9.368749707937240601e-02 -6.174573302268981934e-01 3.412872552871704102e-01 4.953635334968566895e-01 8.775964379310607910e-02 1.800582110881805420e-01 2.086980827152729034e-02 -4.555755555629730225e-01
1.959318816661834717e-01 -8.640754222869873047e-02 6.998143792152404785e-01 4.807584285736083984e-01 4.341070353984832764e-01 1.661643087863922119e-01 3.755797818303108215e-02 1.257206350564956665e-01
-4.032332450151443481e-02 -3.958632349967956543e-01 5.237329602241516113e-01 5.563918948173522949e-01 -2.316060066223144531e-01 -3.705644905567169189e-01 -2.297940999269485474e-01 -1.184630617499351501e-01
1.866196990013122559e-01 -4.531336128711700439e-01 5.236343145370483398e-01 8.776561915874481201e-02 -8.543292433023452759e-02 -5.260569453239440918e-01 1.455339938402175903e-01 4.156110584735870361e-01
-2.061547487974166870e-01 2.375564575195312500e-01 6.576945185661315918e-01 3.808128237724304199e-01 5.122019052505493164e-01 -1.828621774911880493e-01 -1.661705225706100464e-01 -9.199039079248905182e-03
1.395477540791034698e-02 -2.198464423418045044e-01 7.122642993927001953e-01 1.680824160575866699e-01 -6.519503146409988403e-02 -9.562186151742935181e-02 1.136735752224922180e-01 6.241674423217773438e-01
1.438290327787399292e-01 -2.558772563934326172e-01 5.633200407028198242e-01 3.979795575141906738e-01 5.252120494842529297e-01 2.741090059280395508e-01 -1.240808982402086258e-02 2.949328422546386719e-01
1.224064547568559647e-02 -3.446129262447357178e-01 7.610964179039001465e-01 -3.585084378719329834e-01 1.014784947037696838e-01 -4.868659377098083496e-02 3.815078437328338623e-01 1.227992177009582520e-01
3.860298171639442444e-02 -3.222807347774505615e-01 2.825844883918762207e-01 3.637889921665191650e-01 2.006456851959228516e-01 -2.155140042304992676e-01 5.244429409503936768e-02 7.700603604316711426e-01
1.630944944918155670e-02 4.224886745214462280e-02 4.343748092651367188e-01 2.852725982666015625e-01 5.287067890167236328e-01 -6.693492531776428223e-01 3.599603427574038506e-03 -1.774450577795505524e-02
-4.581357538700103760e-01 1.492507308721542358e-01 2.500822842121124268e-01 3.214035034179687500e-01 5.349056124687194824e-01 -2.062164694070816040e-01 3.411013185977935791e-01 3.962261378765106201e-01
6.787139922380447388e-02 -6.332761049270629883e-01 5.213407278060913086e-01 1.499196290969848633e-01 -1.662628054618835449e-01 -2.740687429904937744e-01 -3.074749112129211426e-01 -3.206011056900024414e-01
2.101913094520568848e-01 -5.471619963645935059e-01 4.690715670585632324e-01 7.184109091758728027e-02 7.529856264591217041e-02 -4.637306630611419678e-01 -3.411843776702880859e-01 -3.067921996116638184e-01
-2.181721031665802002e-01 6.210981309413909912e-02 6.850841045379638672e-01 1.432371139526367188e-02 3.381077945232391357e-01 -1.293300837278366089e-01 -1.563879847526550293e-01 5.687683820724487305e-01
1.808185130357742310e-02 -1.998072862625122070e-01 6.517359614372253418e-01 -3.064238131046295166e-01 2.579977512359619141e-01 -1.375479102134704590e-01 5.746062397956848145e-01 1.594996005296707153e-01
-3.539291620254516602e-01 -5.112180709838867188e-01 1.601425558328628540e-01 -1.195297464728355408e-01 7.682694494724273682e-02 -1.516183316707611084e-01 -7.721345871686935425e-02 7.338971495628356934e-01
-7.459958195686340332e-01 -3.690178096294403076e-01 1.647885888814926147e-01 3.182619512081146240e-01 1.548693478107452393e-01 -2.501106262207031250e-01 6.166743859648704529e-02 -2.975358068943023682e-01
1.596936285495758057e-01 -3.412635326385498047e-01 7.362276911735534668e-01 -1.232138872146606445e-01 2.188601642847061157e-01 2.332605868577957153e-01 1.011202782392501831e-01 -4.339224100112915039e-01
-1.027178391814231873e-01 -4.087316989898681641e-01 3.199946880340576172e-01 4.660975933074951172e-02 -2.806870639324188232e-02 -7.145677208900451660e-01 7.874993607401847839e-03 4.542702734470367432e-01
-3.347772955894470215e-01 -4.886376559734344482e-01 2.103061974048614502e-01 -1.668206229805946350e-02 -1.347603648900985718e-01 -2.772988677024841309e-01 -5.810948088765144348e-02 7.114905118942260742e-01
-1.895241588354110718e-01 -1.643358170986175537e-01 6.878613829612731934e-01 -4.946714267134666443e-02 2.416093796491622925e-01 1.522399336099624634e-01 -1.404060143977403641e-02 6.162180900573730469e-01
-5.184071063995361328e-01 -2.903774976730346680e-01 4.053528904914855957e-01 2.871481776237487793e-01 1.281212866306304932e-01 4.653726816177368164e-01 1.182310506701469421e-01 -3.914138674736022949e-01
-2.704103589057922363e-01 -2.773327827453613281e-01 5.814120173454284668e-01 -2.260057628154754639e-01 1.598229557275772095e-01 -4.611521065235137939e-01 -1.139464974403381348e-01 -4.578838348388671875e-01
-2.170199900865554810e-01 -5.543463230133056641e-01 5.593806505203247070e-01 -1.450481861829757690e-01 -1.496684253215789795e-01 -3.188664838671684265e-02 3.272446990013122559e-01 -4.256174266338348389e-01
-3.816095590591430664e-01 -4.547527134418487549e-01 3.701581358909606934e-01 1.122893318533897400e-01 5.760172009468078613e-02 -1.107188966125249863e-02 6.935157775878906250e-01 -1.163760498166084290e-01
-3.852602243423461914e-01 -4.991004168987274170e-01 4.548582732677459717e-01 1.159659251570701599e-01 -1.913809776306152344e-01 -2.244856394827365875e-02 5.463794469833374023e-01 -2.155646383762359619e-01
4.326864331960678101e-02 -2.667493224143981934e-01 6.876363754272460938e-01 1.359598487615585327e-01 1.306037306785583496e-01 1.506977230310440063e-01 5.883744955062866211e-01 2.229171991348266602e-01
-3.349004685878753662e-01 1.340996176004409790e-01 4.669603705406188965e-01 -7.043977081775665283e-02 4.115781784057617188e-01 -6.727402806282043457e-01 1.332182437181472778e-01 8.439161628484725952e-02
4.200793057680130005e-02 -2.196739912033081055e-01 5.529975891113281250e-01 -1.173488423228263855e-02 2.545789480209350586e-01 -3.798658847808837891e-01 -2.064580321311950684e-01 6.263395547866821289e-01
-4.786461591720581055e-01 3.260037675499916077e-02 8.286808133125305176e-01 -4.578876495361328125e-02 3.355376888066530228e-03 6.207530945539474487e-02 1.727978289127349854e-01 2.174925208091735840e-01
-1.445892453193664551e-01 -5.737071633338928223e-01 4.276229441165924072e-01 5.821188688278198242e-01 -1.147475987672805786e-01 -8.079367130994796753e-02 3.045602440834045410e-01 -1.256140321493148804e-01
-3.085967302322387695e-01 -6.267720460891723633e-01 4.044606387615203857e-01 1.189047619700431824e-01 -1.070633456110954285e-01 -1.402992606163024902e-01 -3.729335367679595947e-01 -4.049347341060638428e-01
5.664567276835441589e-02 -3.090888261795043945e-01 5.654966831207275391e-01 -2.921727597713470459e-01 4.500607550144195557e-01 -7.855851948261260986e-02 1.013799682259559631e-01 5.264028906822204590e-01
-2.442923337221145630e-01 -5.023042559623718262e-01 3.871047198772430420e-01 4.026351496577262878e-03 1.600646227598190308e-01 -3.922405466437339783e-02 7.119874358177185059e-01 6.371963024139404297e-02
-2.560965716838836670e-01 -5.344080328941345215e-01 1.046031489968299866e-01 -1.138720512390136719e-01 3.246679008007049561e-01 -8.291468769311904907e-02 6.766940653324127197e-02 7.127767205238342285e-01
-2.752972841262817383e-01 -4.160757064819335938e-01 3.649018406867980957e-01 1.117935031652450562e-01 4.497936666011810303e-01 5.690398812294006348e-01 1.323663443326950073e-01 2.485957145690917969e-01
-6.144264936447143555e-01 -3.118041753768920898e-01 3.496187329292297363e-01 5.076526999473571777e-01 -6.720029562711715698e-02 -1.546521782875061035e-01 5.799582228064537048e-02 -3.369229435920715332e-01
-1.210432946681976318e-01 -1.476563066244125366e-01 6.667427420616149902e-01 -2.801325730979442596e-02 3.741629421710968018e-01 7.217253744602203369e-02 -1.719027310609817505e-01 5.860530734062194824e-01
-2.290239632129669189e-01 -4.437191486358642578e-01 5.133617520332336426e-01 3.119683861732482910e-01 -2.095436900854110718e-01 1.619588769972324371e-02 5.691957473754882812e-01 -1.471129804849624634e-01
-1.857357919216156006e-01 -4.851695001125335693e-01 4.310643970966339111e-01 -1.320675313472747803e-01 2.642771005630493164e-01 3.431355655193328857e-01 3.510049581527709961e-01 4.648286998271942139e-01
-2.707755863666534424e-01 -2.887420654296875000e-01 2.662177383899688721e-01 1.300017628818750381e-02 5.158069133758544922e-01 -2.322080731391906738e-01 -1.006349325180053711e-01 6.649532914161682129e-01
-1.098665446043014526e-01 -2.136040776968002319e-01 8.610568642616271973e-01 -1.797053515911102295e-01 6.387844681739807129e-02 -1.164052411913871765e-01 1.933488696813583374e-01 -3.370091319084167480e-01
-5.325052421540021896e-03 -6.174780726432800293e-01 2.140914797782897949e-01 7.015388607978820801e-01 8.297201991081237793e-02 -1.949491351842880249e-01 1.246499568223953247e-01 -1.423846632242202759e-01
2.838658094406127930e-01 -2.321713566780090332e-01 7.751911282539367676e-01 -3.929312527179718018e-02 4.468378126621246338e-01 -5.134052410721778870e-02 7.657955586910247803e-02 2.342805266380310059e-01
1.941069662570953369e-01 -5.072904229164123535e-01 3.471744060516357422e-01 7.156768441200256348e-01 -1.054384633898735046e-01 -1.631926894187927246e-01 -3.280336782336235046e-02 1.828394830226898193e-01
-2.998611032962799072e-01 -1.511633247137069702e-01 6.615590453147888184e-01 -4.573040604591369629e-01 4.333751797676086426e-01 2.867678366601467133e-02 -9.352217614650726318e-02 2.075158208608627319e-01
-4.574474394321441650e-01 -7.043633460998535156e-01 -5.168368667364120483e-02 7.643251121044158936e-02 4.694714844226837158e-01 -1.492740511894226074e-01 1.586950756609439850e-02 -2.077566981315612793e-01
-4.683504998683929443e-01 -4.774986207485198975e-02 2.537840604782104492e-01 4.917157888412475586e-01 6.625306010246276855e-01 -1.139816716313362122e-01 -5.521601065993309021e-02 1.311084330081939697e-01
-6.532195210456848145e-02 -2.823051251471042633e-02 7.371519804000854492e-01 -6.996401399374008179e-02 8.853032439947128296e-02 -4.171026647090911865e-01 3.809964358806610107e-01 3.459441959857940674e-01
1.670998930931091309e-01 -2.240879982709884644e-01 4.817440509796142578e-01 3.676637411117553711e-01 5.496419072151184082e-01 2.102925628423690796e-01 -1.661459542810916901e-02 4.560736119747161865e-01
3.861214220523834229e-01 -2.275568693876266479e-01 7.215171456336975098e-01 8.197460323572158813e-02 5.021759867668151855e-01 6.690789014101028442e-02 9.779565781354904175e-02 7.483406364917755127e-02
-2.704060375690460205e-01 1.043129116296768188e-01 5.771988034248352051e-01 3.596743643283843994e-01 1.734069287776947021e-01 -4.738608896732330322e-01 4.149067103862762451e-01 -1.634424775838851929e-01
8.848834037780761719e-02 -4.638846814632415771e-01 5.134729743003845215e-01 3.442377597093582153e-02 7.542198896408081055e-02 -1.442987413611263037e-04 5.942887663841247559e-01 3.915019333362579346e-01
-1.507209539413452148e-01 -3.840513527393341064e-01 7.584679126739501953e-01 -2.158092521131038666e-02 -4.067595601081848145e-01 -2.715876102447509766e-01 -5.865532532334327698e-02 1.067472919821739197e-01
-7.196000218391418457e-01 -2.646414637565612793e-01 3.102347552776336670e-01 4.030280560255050659e-02 1.252738386392593384e-01 -3.206478431820869446e-02 5.024767518043518066e-01 2.122881114482879639e-01
1.439896225929260254e-01 -5.478717684745788574e-01 4.916169941425323486e-01 3.522244393825531006e-01 -1.941256076097488403e-01 -3.249280750751495361e-01 -3.834401965141296387e-01 -1.518713682889938354e-01
2.580873072147369385e-01 -3.177080452442169189e-01 8.331226110458374023e-01 -2.870181202888488770e-01 1.547005623579025269e-01 -6.878776848316192627e-02 -1.176732033491134644e-02 1.648553013801574707e-01
1.778947710990905762e-01 -2.793203294277191162e-01 3.999107182025909424e-01 7.126834392547607422e-01 7.735747098922729492e-02 -7.894050329923629761e-02 1.490363925695419312e-01 4.336584210395812988e-01
1.455171853303909302e-01 -3.184520304203033447e-01 6.145141720771789551e-01 -2.783452905714511871e-02 -5.757203325629234314e-02 -3.990262150764465332e-01 4.705861508846282959e-01 3.391501903533935547e-01
-5.619152784347534180e-01 -1.369539201259613037e-01 2.813457250595092773e-01 1.715068370103836060e-01 -2.481278963387012482e-03 -6.809077858924865723e-01 -2.117777913808822632e-01 2.200757861137390137e-01
-7.292129993438720703e-01 -1.083844155073165894e-01 5.403290390968322754e-01 1.655463725328445435e-01 -1.406721472740173340e-01 -1.426652818918228149e-01 -1.528500765562057495e-01 -2.713578939437866211e-01
7.120171189308166504e-02 -1.422299742698669434e-01 6.221128106117248535e-01 -6.308595836162567139e-02 2.436306476593017578e-01 -4.025168120861053467e-01 -3.285821676254272461e-01 5.043358206748962402e-01
-2.164198458194732666e-01 -4.313390851020812988e-01 3.857446908950805664e-01 5.918567180633544922e-01 -2.264575660228729248e-01 2.613997459411621094e-01 -3.764882981777191162e-01 8.160480856895446777e-02
-1.195578183978796005e-02 -5.300865769386291504e-01 4.372137486934661865e-01 -2.130066752433776855e-01 5.669323801994323730e-01 1.885598301887512207e-01 2.165916562080383301e-01 2.801045775413513184e-01
-7.486401498317718506e-02 -1.550260484218597412e-01 4.949400424957275391e-01 2.540706694126129150e-01 1.565975397825241089e-01 -4.692613482475280762e-01 -3.175069689750671387e-01 5.615203976631164551e-01
-1.729669719934463501e-01 -2.323674857616424561e-01 4.921586811542510986e-01 -1.987772732973098755e-01 5.370708107948303223e-01 3.870426118373870850e-02 -2.818530499935150146e-01 5.147532224655151367e-01
-3.123947978019714355e-01 1.755702942609786987e-01 4.921504855155944824e-01 1.979833543300628662e-01 5.767464637756347656e-01 -4.880169332027435303e-01 1.392042487859725952e-01 3.770479524973779917e-04
-2.475027740001678467e-01 -2.811924554407596588e-02 7.361244559288024902e-01 1.101280190050601959e-02 2.610739469528198242e-01 1.193913966417312622e-01 -2.196977473795413971e-02 5.595129132270812988e-01
2.165157198905944824e-01 -4.512996077537536621e-01 5.422278642654418945e-01 2.430535703897476196e-01 3.149251043796539307e-01 3.367671966552734375e-01 3.182691037654876709e-01 2.871903479099273682e-01
-3.023789227008819580e-01 -4.040704667568206787e-01 4.125764369964599609e-01 -1.364948153495788574e-01 4.834772646427154541e-01 5.448924303054809570e-01 1.456452161073684692e-01 -6.762570142745971680e-02
-4.330572485923767090e-02 -4.689976274967193604e-01 2.514342069625854492e-01 2.211950570344924927e-01 4.998969659209251404e-02 -6.059715747833251953e-01 -4.260154813528060913e-02 5.426825881004333496e-01
-1.177088692784309387e-01 -5.474762618541717529e-02 7.358296513557434082e-01 2.502433061599731445e-01 4.117962419986724854e-01 3.460713326930999756e-01 1.768891066312789917e-01 2.417623102664947510e-01
2.349398583173751831e-01 -3.873356878757476807e-01 6.726747751235961914e-01 -2.152941077947616577e-01 2.989466190338134766e-01 -2.393394708633422852e-02 3.567545711994171143e-01 2.805632352828979492e-01
-5.742056295275688171e-02 -4.045571982860565186e-01 6.195341050624847412e-02 7.186219692230224609e-01 4.239725172519683838e-01 -1.138303130865097046e-01 1.964777261018753052e-01 2.854249179363250732e-01
-5.239830017089843750e-01 -3.174196779727935791e-01 1.484432965517044067e-01 -2.640495896339416504e-01 3.233568668365478516e-01 -2.620202302932739258e-01 -4.208195314276963472e-04 5.997620224952697754e-01
-2.646329998970031738e-01 -2.826262414455413818e-01 5.560238361358642578e-01 -1.795459166169166565e-02 1.508432626724243164e-01 1.131551861763000488e-01 6.831032633781433105e-01 -1.960072666406631470e-01
-9.896697849035263062e-02 -4.283106029033660889e-01 3.638971745967864990e-01 3.607627749443054199e-02 4.516307413578033447e-01 4.124409258365631104e-01 2.198006659746170044e-01 5.006423592567443848e-01
5.712556093931198120e-02 -5.793063640594482422e-01 1.976185739040374756e-01 6.221102550625801086e-03 3.427534401416778564e-01 -3.474382758140563965e-01 -1.868609189987182617e-01 5.907105207443237305e-01
-2.380802035331726074e-01 -3.655146360397338867e-01 4.016669094562530518e-01 2.055232524871826172e-01 -1.980637013912200928e-01 -4.553140997886657715e-01 -1.740174889564514160e-01 5.738627910614013672e-01
-5.481688976287841797e-01 -5.492191761732101440e-02 2.476504594087600708e-01 1.491992324590682983e-01 6.213470697402954102e-01 1.466237306594848633e-01 3.572132885456085205e-01 2.788033485412597656e-01
-5.162838697433471680e-01 -3.368695974349975586e-01 6.169714927673339844e-01 4.219999909400939941e-02 1.545618474483489990e-01 3.001005351543426514e-01 3.294925689697265625e-01 -1.225560382008552551e-01
-2.878789603710174561e-01 -1.375099867582321167e-01 4.798222184181213379e-01 -9.686346352100372314e-02 3.622635602951049805e-01 -9.689097106456756592e-02 -3.070735037326812744e-01 6.509131193161010742e-01
-9.543792158365249634e-02 -2.126541137695312500e-01 6.576397418975830078e-01 1.977397352457046509e-01 -4.890306666493415833e-02 -2.768251299858093262e-01 3.842014372348785400e-01 4.974377751350402832e-01
2.164317071437835693e-01 -3.103498816490173340e-01 7.591615915298461914e-01 -1.496903598308563232e-01 4.377078711986541748e-01 1.969467103481292725e-01 1.452735215425491333e-01 8.140120655298233032e-02
4.247704148292541504e-02 -1.305258274078369141e-01 3.843111693859100342e-01 1.945462971925735474e-01 7.977644801139831543e-01 -2.085340209305286407e-02 2.779138982295989990e-01 2.855106890201568604e-01
-5.216293334960937500e-01 -5.773745104670524597e-02 4.023818373680114746e-01 -3.227921575307846069e-02 6.782394647598266602e-01 2.592129111289978027e-01 1.141253188252449036e-01 1.462578028440475464e-01
3.028854727745056152e-02 -5.864481925964355469e-01 2.047875821590423584e-01 1.536950170993804932e-01 8.967512100934982300e-02 -2.798416614532470703e-01 2.489462941884994507e-01 6.642844676971435547e-01
4.059118218719959259e-03 -3.501353263854980469e-01 4.795192480087280273e-01 7.849565893411636353e-02 -6.247216835618019104e-02 -6.090216040611267090e-01 5.057383701205253601e-02 5.137321949005126953e-01
2.553704753518104553e-02 -1.116664484143257141e-01 5.692064762115478516e-01 3.346024155616760254e-01 2.430520355701446533e-01 -1.954697221517562866e-01 2.788345813751220703e-01 6.131006479263305664e-01
-6.930757164955139160e-01 -1.472074389457702637e-01 3.898636996746063232e-01 2.153715193271636963e-01 -1.211896985769271851e-01 -4.492357075214385986e-01 -2.650144994258880615e-01 1.134249344468116760e-01
3.835278153419494629e-01 -4.171837866306304932e-01 3.206320703029632568e-01 5.104764103889465332e-01 3.523481488227844238e-01 -2.675529122352600098e-01 -7.287330925464630127e-02 3.382732868194580078e-01
8.717256784439086914e-02 1.401250995695590973e-02 4.486698508262634277e-01 2.927407622337341309e-01 3.137669861316680908e-01 -7.665740847587585449e-01 9.500905871391296387e-02 -1.004518195986747742e-01
3.646524250507354736e-02 -6.487480998039245605e-01 4.415276646614074707e-01 -5.529805552214384079e-03 -1.166107729077339172e-01 -4.111747443675994873e-01 -4.168246984481811523e-01 -1.625224053859710693e-01
-4.284254461526870728e-02 -2.857146859169006348e-01 5.402897000312805176e-01 -1.774302124977111816e-02 2.419070750474929810e-01 -2.069047540426254272e-01 -2.582972943782806396e-01 6.754686236381530762e-01
-4.439407885074615479e-01 -2.411891222000122070e-01 2.496461719274520874e-01 1.490921974182128906e-01 3.125024437904357910e-01 6.554076820611953735e-02 3.797686100006103516e-02 7.461884021759033203e-01
-2.157980799674987793e-01 -4.430913925170898438e-01 4.476847052574157715e-01 5.199621319770812988e-01 -2.590875029563903809e-01 2.291970998048782349e-01 -4.051255881786346436e-01 -5.034587532281875610e-02
-6.559035778045654297e-01 -4.767151474952697754e-01 1.002802252769470215e-01 2.217331975698471069e-01 1.803924590349197388e-01 -4.141147732734680176e-01 5.759548023343086243e-02 -2.756118476390838623e-01
-2.499867677688598633e-01 -3.842759132385253906e-01 6.304813623428344727e-01 -7.902644574642181396e-03 -7.777138799428939819e-02 -1.261429190635681152e-01 4.947977364063262939e-01 -3.542375266551971436e-01
7.080643624067306519e-02 -6.465612649917602539e-01 3.606969714164733887e-01 4.374421834945678711e-01 5.199493840336799622e-02 -2.905536592006683350e-01 -1.746521592140197754e-01 -3.712936639785766602e-01
-6.509262323379516602e-01 -3.096911013126373291e-01 4.239399433135986328e-01 1.963043808937072754e-01 -2.107036560773849487e-01 -4.123244583606719971e-01 -2.055488228797912598e-01 -7.394742220640182495e-02
6.205333769321441650e-02 -4.484912753105163574e-01 5.043261051177978516e-01 -3.775027990341186523e-01 4.278498291969299316e-01 -2.022909559309482574e-02 2.005113661289215088e-01 4.177109301090240479e-01
-2.893792092800140381e-01 -3.272905200719833374e-02 7.404054999351501465e-01 -3.086127340793609619e-02 7.169762253761291504e-02 2.352893166244029999e-02 -2.962894141674041748e-01 5.220671892166137695e-01
-1.532519161701202393e-01 -4.149256050586700439e-01 4.659467637538909912e-01 -8.943928778171539307e-02 1.247098371386528015e-01 -1.099948212504386902e-01 -2.967032492160797119e-01 6.808530092239379883e-01
-3.376328051090240479e-01 -3.812634050846099854e-01 1.129186302423477173e-01 5.559121966361999512e-01 1.238969564437866211e-01 -4.446393251419067383e-01 -4.495528042316436768e-01 -6.083701178431510925e-02
-3.789918124675750732e-01 1.497224420309066772e-01 4.818375706672668457e-01 2.065891623497009277e-01 5.783039331436157227e-01 -3.138847351074218750e-01 -1.176213398575782776e-01 3.351238965988159180e-01
2.829708158969879150e-01 -3.412132561206817627e-01 8.197530508041381836e-01 -1.770715415477752686e-01 2.522468268871307373e-01 9.953807294368743896e-02 -1.014164835214614868e-01 -1.277887523174285889e-01
-6.920360773801803589e-02 -2.815073430538177490e-01 3.425684869289398193e-01 3.705369830131530762e-01 9.229891002178192139e-02 -6.891664862632751465e-01 2.393283136188983917e-02 4.210359454154968262e-01
-7.434670329093933105e-01 -1.588540375232696533e-01 2.529627382755279541e-01 2.674850225448608398e-01 2.680323421955108643e-01 -3.105551898479461670e-01 -2.798169255256652832e-01 -1.997510343790054321e-01
-6.435014009475708008e-01 -3.375006020069122314e-01 4.158228933811187744e-01 6.813769787549972534e-02 -2.088176161050796509e-01 -4.708815217018127441e-01 -1.161733716726303101e-01 -1.249696239829063416e-01
-8.146167732775211334e-03 -7.928234338760375977e-01 1.586919128894805908e-01 1.220894977450370789e-01 4.333522617816925049e-01 -1.347742676734924316e-01 -1.024700850248336792e-01 -3.388469517230987549e-01
-1.471940279006958008e-01 -4.730729162693023682e-01 6.088734865188598633e-01 8.726025931537151337e-03 -6.670283619314432144e-03 -5.126702785491943359e-02 4.808331131935119629e-01 -3.871170282363891602e-01
-1.310173720121383667e-01 -2.525657117366790771e-01 6.394284963607788086e-01 -5.829135328531265259e-02 6.304809451103210449e-01 2.992809414863586426e-01 3.235718235373497009e-02 1.365870833396911621e-01
-1.192907802760601044e-02 -4.181782007217407227e-01 2.813413143157958984e-01 1.596519351005554199e-01 1.724918037652969360e-01 -8.151715397834777832e-01 -1.067642271518707275e-01 -1.211877539753913879e-01
2.242643237113952637e-01 -4.445832073688507080e-01 4.953431487083435059e-01 1.456081271171569824e-01 6.170685868710279465e-03 -4.681949615478515625e-01 2.762151360511779785e-01 4.358270764350891113e-01
-3.831151723861694336e-01 -3.511609435081481934e-01 5.214569568634033203e-01 1.912956237792968750e-01 -1.424526870250701904e-01 -2.116225846111774445e-02 6.049144864082336426e-01 -1.863736659288406372e-01
-5.914824455976486206e-02 -4.625739455223083496e-01 5.691269636154174805e-01 2.376688644289970398e-02 -6.299126148223876953e-02 -5.227087736129760742e-01 7.877240329980850220e-02 4.179224371910095215e-01
-3.503170609474182129e-02 -5.167319774627685547e-01 5.205057561397552490e-02 4.034018516540527344e-01 6.072194576263427734e-01 -1.652121841907501221e-01 1.870049722492694855e-02 -4.122597575187683105e-01
-1.902489066123962402e-01 -3.962749242782592773e-01 3.777393102645874023e-01 2.290625423192977905e-01 9.898490458726882935e-02 -4.834590554237365723e-01 -2.626290321350097656e-01 -5.469095706939697266e-01
2.014766335487365723e-01 -4.661256372928619385e-01 4.965235888957977295e-01 2.109257429838180542e-01 -5.173527821898460388e-02 -4.897197484970092773e-01 2.273863106966018677e-01 3.961088061332702637e-01
-3.781661391258239746e-01 -2.264162749052047729e-01 1.394052803516387939e-01 1.364886611700057983e-01 7.726446390151977539e-01 1.152359992265701294e-01 1.730702817440032959e-01 3.570024073123931885e-01
-5.946965217590332031e-01 -3.527881801128387451e-01 3.465888500213623047e-01 2.114771455526351929e-01 -4.380066692829132080e-02 -4.495028853416442871e-01 -2.524192333221435547e-01 -2.989036738872528076e-01
-1.601146012544631958e-01 -1.119692251086235046e-01 5.294044017791748047e-01 7.965850830078125000e-01 -1.837006956338882446e-01 5.871197208762168884e-02 2.155552618205547333e-02 9.670535475015640259e-02
7.385313510894775391e-02 -6.212287545204162598e-01 4.817559123039245605e-01 1.697367429733276367e-01 -1.772439107298851013e-02 5.307300090789794922e-01 2.133471192792057991e-03 2.563749849796295166e-01
-4.536518454551696777e-01 -4.198811948299407959e-01 4.447144567966461182e-01 -3.347827494144439697e-01 4.666968807578086853e-02 -9.658717364072799683e-02 4.351115226745605469e-02 5.428158044815063477e-01
-1.182484179735183716e-01 -2.334294021129608154e-01 5.211209058761596680e-01 4.132291674613952637e-01 -4.709755070507526398e-03 -5.043420791625976562e-01 4.025084525346755981e-02 4.829072058200836182e-01
-3.892544656991958618e-02 -4.002472460269927979e-01 5.425384044647216797e-01 3.603961467742919922e-01 3.990925103425979614e-02 1.316902190446853638e-01 5.768656730651855469e-01 2.496890872716903687e-01
-1.919355988502502441e-01 -2.413405627012252808e-01 6.781566739082336426e-01 1.407513916492462158e-01 -1.026051118969917297e-01 -3.007454276084899902e-01 -1.568870246410369873e-01 5.473745465278625488e-01
1.735288351774215698e-01 -4.567015767097473145e-01 7.250025868415832520e-01 4.021317958831787109e-01 5.003259703516960144e-02 -1.046258211135864258e-01 2.275729477405548096e-01 9.345294535160064697e-02
1.264690607786178589e-01 6.080396100878715515e-02 5.012078285217285156e-01 1.945638060569763184e-01 5.938771367073059082e-01 -4.495319426059722900e-01 -2.831788361072540283e-01 2.372438460588455200e-01
6.867454200983047485e-02 -5.371510982513427734e-01 1.941826641559600830e-01 7.200862765312194824e-01 1.401962898671627045e-02 -2.535905241966247559e-01 -9.065034985542297363e-02 2.789254188537597656e-01
-2.308085560798645020e-01 -1.326055526733398438e-01 8.099448680877685547e-01 -4.001719653606414795e-01 1.777382045984268188e-01 6.329699605703353882e-02 -5.449058953672647476e-04 2.782034277915954590e-01
-5.729545354843139648e-01 -3.313770592212677002e-01 3.405088484287261963e-01 2.377205491065979004e-01 -3.775324299931526184e-02 -3.685665726661682129e-01 -3.803456127643585205e-01 -3.279111981391906738e-01
1.570826321840286255e-01 -5.022951960563659668e-01 2.486881762742996216e-01 6.014215946197509766e-01 1.287887990474700928e-01 -3.131197094917297363e-01 3.332420885562896729e-01 2.716430127620697021e-01
6.686174869537353516e-02 -4.887365996837615967e-01 3.869566023349761963e-01 1.711601316928863525e-01 -1.013496667146682739e-01 -5.771240592002868652e-01 1.954161375761032104e-01 4.428356885910034180e-01
-1.731521338224411011e-01 -2.391616404056549072e-01 8.011198639869689941e-01 1.946144551038742065e-01 -4.295463562011718750e-01 -2.103247493505477905e-01 -5.621252208948135376e-02 3.529646247625350952e-02
-1.903890222311019897e-01 -5.017080903053283691e-01 4.512517452239990234e-01 5.671547651290893555e-01 -3.000757098197937012e-01 2.555730938911437988e-01 6.248293071985244751e-02 1.657745689153671265e-01
-5.566865205764770508e-01 6.503322720527648926e-02 6.457011103630065918e-01 1.199380457401275635e-01 2.018358707427978516e-01 1.197406351566314697e-01 4.441734850406646729e-01 -4.679806903004646301e-02
-1.206488013267517090e-01 -1.172672510147094727e-01 7.844037413597106934e-01 1.285102870315313339e-02 2.908250689506530762e-01 1.827019453048706055e-01 2.556981742382049561e-01 4.158088862895965576e-01
-2.865990698337554932e-01 -1.850146651268005371e-01 6.170514225959777832e-01 3.166111409664154053e-01 1.229038368910551071e-02 -6.312674283981323242e-01 -6.228476762771606445e-02 1.031369995325803757e-02
-1.467900723218917847e-01 -3.521363437175750732e-01 7.271506190299987793e-01 1.469573229551315308e-01 -4.459705054759979248e-01 -7.350599765777587891e-02 8.888421952724456787e-02 3.031748533248901367e-01
-3.641379773616790771e-01 -2.980662286281585693e-01 6.159496307373046875e-01 4.230868220329284668e-01 -1.080907210707664490e-01 -1.274607926607131958e-01 1.188938468694686890e-01 -4.220167696475982666e-01
-1.148703843355178833e-01 -1.267966479063034058e-01 7.192292809486389160e-01 -1.979615390300750732e-01 5.380431413650512695e-01 7.760751992464065552e-02 1.676820367574691772e-01 3.010275363922119141e-01
-1.096073091030120850e-01 -1.281742900609970093e-01 7.731368541717529297e-01 -2.639448344707489014e-01 4.456236958503723145e-01 3.664697706699371338e-02 -2.942588925361633301e-01 1.328098028898239136e-01
-3.948828950524330139e-02 -3.793348371982574463e-01 2.533572316169738770e-01 2.697811722755432129e-01 4.439547955989837646e-01 -4.649952650070190430e-01 -2.245686948299407959e-01 5.038120150566101074e-01
-5.792863965034484863e-01 8.375182747840881348e-02 6.256286501884460449e-01 -7.262124121189117432e-02 3.410736620426177979e-01 8.834874629974365234e-02 -2.647156119346618652e-01 2.579082846641540527e-01
2.447708323597908020e-02 -2.996998429298400879e-01 7.282044291496276855e-01 -4.264727607369422913e-02 -1.340177208185195923e-01 -3.473727405071258545e-01 -3.717387616634368896e-01 -3.172727227210998535e-01
-5.145272016525268555e-01 -7.900862395763397217e-02 5.610004663467407227e-01 3.793389201164245605e-01 9.501335769891738892e-02 6.860997527837753296e-02 4.683182835578918457e-01 -1.932438760995864868e-01
6.295081973075866699e-02 1.193603780120611191e-02 8.177123665809631348e-01 3.337187170982360840e-01 4.636518359184265137e-01 -4.808811470866203308e-03 -1.592835225164890289e-02 -2.496002055704593658e-02
1.003354787826538086e-01 -4.846111834049224854e-01 5.249041914939880371e-01 4.346225857734680176e-01 -1.547326296567916870e-01 -1.909458637237548828e-01 3.866047859191894531e-01 2.842493653297424316e-01
-2.194294892251491547e-02 -4.098599255084991455e-01 5.917829871177673340e-01 2.755013108253479004e-01 -8.587129414081573486e-02 -2.465046383440494537e-02 3.129054009914398193e-01 5.472970008850097656e-01
4.992518946528434753e-02 -2.126464098691940308e-01 4.162783324718475342e-01 2.372098565101623535e-01 3.975150287151336670e-01 -5.622390508651733398e-01 1.002432927489280701e-01 4.884190857410430908e-01
-3.139253556728363037e-01 -2.248691469430923462e-01 6.333278417587280273e-01 4.505107402801513672e-01 -2.124404907226562500e-01 7.123477756977081299e-03 4.488565623760223389e-01 1.290855463594198227e-02
-2.674329280853271484e-01 -2.271529585123062134e-01 7.533541321754455566e-01 2.246023714542388916e-01 -4.256567060947418213e-01 -1.826012134552001953e-01 -1.833308041095733643e-01 1.037090122699737549e-01
-1.909017264842987061e-01 -6.110317707061767578e-01 3.465457558631896973e-01 -1.466823834925889969e-02 9.330438822507858276e-02 -2.439774721860885620e-01 -5.461345911026000977e-01 -3.215489983558654785e-01
1.508762389421463013e-01 -7.609978318214416504e-01 1.944949328899383545e-01 4.546456038951873779e-01 1.276842057704925537e-01 -2.576725780963897705e-01 -1.633129566907882690e-01 -2.102811038494110107e-01
1.597335487604141235e-01 -5.055788159370422363e-01 2.561832964420318604e-01 1.355980932712554932e-01 3.498359024524688721e-01 -5.092315077781677246e-01 3.381499946117401123e-01 3.725737333297729492e-01
-3.616715669631958008e-01 -2.563592195510864258e-01 2.303331196308135986e-01 2.455040514469146729e-01 2.186292260885238647e-01 -5.013118982315063477e-01 -1.304131597280502319e-01 6.115785241127014160e-01
2.081356495618820190e-01 -3.724119663238525391e-01 3.374011218547821045e-01 6.907153129577636719e-01 7.072223722934722900e-02 -2.426819801330566406e-01 2.093906998634338379e-01 3.454287648200988770e-01
-7.315806746482849121e-01 -1.560826748609542847e-01 2.326541692018508911e-01 2.193005383014678955e-01 2.861253023147583008e-01 -4.469512999057769775e-01 -1.164168026298284531e-02 -2.375683784484863281e-01
1.344915665686130524e-02 -4.792591035366058350e-01 3.018631339073181152e-01 3.297357261180877686e-01 -6.354840844869613647e-02 -4.665260910987854004e-01 1.480629444122314453e-01 5.715552568435668945e-01
3.371854126453399658e-01 -4.323926568031311035e-01 5.475436449050903320e-01 2.708771824836730957e-01 4.387449622154235840e-01 3.383137285709381104e-01 -1.029975339770317078e-01 9.274891763925552368e-02
1.078662350773811340e-01 -4.048044979572296143e-01 7.766255140304565430e-01 2.745067179203033447e-01 -7.011019438505172729e-02 2.970433235168457031e-01 2.298132926225662231e-01 5.735807120800018311e-03
-4.386894702911376953e-01 -7.427814602851867676e-01 -4.687011986970901489e-02 1.563137173652648926e-01 3.631123304367065430e-01 -2.187064439058303833e-01 2.669781073927879333e-02 -2.209087908267974854e-01
1.530851572751998901e-01 -1.862571835517883301e-01 7.143738269805908203e-01 3.376317322254180908e-01 3.824855983257293701e-01 2.383782416582107544e-01 -3.076764382421970367e-02 3.368710577487945557e-01
-2.489405423402786255e-01 -3.671399652957916260e-01 2.882798016071319580e-01 8.596149086952209473e-02 4.623676836490631104e-01 1.559984087944030762e-01 5.690642632544040680e-03 6.889052391052246094e-01
-1.197727248072624207e-01 -8.920551836490631104e-02 5.628756880760192871e-01 4.292497634887695312e-01 7.673372328281402588e-02 -8.283493667840957642e-02 2.934930324554443359e-01 6.145932078361511230e-01
1.657080650329589844e-01 -5.890367627143859863e-01 1.792023330926895142e-01 2.985580563545227051e-01 5.255984067916870117e-01 1.817259378731250763e-02 1.466192454099655151e-01 4.541420042514801025e-01
