# Supplementary material for: Where is your field going? A machine learning approach to study the relative motion of the domains of physics
Source: PLoS One. 2020 Jun 18;15(6):e0233997. doi: 10.1371/journal.pone.0233997 (PMC7302634; doi:10.1371/journal.pone.0233997)
Supplement: S30 Data — (ZIP) [file pone.0233997.s030.zip › 29/Pacs4Run_29_VS_500_embeddings1994-1998ED8.txt]

5.823317170143127441e-01 -4.125685989856719971e-01 -2.995005548000335693e-01 -3.595833852887153625e-02 1.035589724779129028e-01 -1.430580019950866699e-01 5.270247459411621094e-01 3.012276589870452881e-01
-2.055631130933761597e-01 -5.432775020599365234e-01 -7.700998187065124512e-01 -1.804890036582946777e-01 -1.279578637331724167e-02 -1.652391552925109863e-01 7.993613928556442261e-02 -5.573033168911933899e-02
-3.018305264413356781e-02 -5.026440620422363281e-01 -1.184229627251625061e-01 -2.327796816825866699e-01 -6.719546914100646973e-01 -2.423602789640426636e-01 3.662427365779876709e-01 1.839355230331420898e-01
1.323414295911788940e-01 -5.884855389595031738e-01 -4.685351848602294922e-01 5.411491990089416504e-01 2.101475298404693604e-01 -2.123052924871444702e-01 8.461700752377510071e-03 1.857307255268096924e-01
5.268946290016174316e-02 -5.410920977592468262e-01 -2.546699643135070801e-01 2.314439713954925537e-01 8.517714589834213257e-02 -6.848658323287963867e-01 3.269234895706176758e-01 -5.333620682358741760e-02
-7.225516438484191895e-02 -4.336254596710205078e-01 -5.277987122535705566e-01 3.503108024597167969e-02 -4.404588639736175537e-01 2.769575119018554688e-01 -7.245817780494689941e-02 5.009891390800476074e-01
1.823675185441970825e-01 -7.993039488792419434e-01 -1.453596055507659912e-01 -8.482271432876586914e-02 -3.845738172531127930e-01 3.600900620222091675e-02 3.827871084213256836e-01 6.173594668507575989e-02
-7.664871215820312500e-02 -2.016764581203460693e-01 -3.610212802886962891e-01 5.554004907608032227e-01 8.403746038675308228e-02 -4.560895562171936035e-01 4.440106749534606934e-01 3.200315237045288086e-01
1.230696588754653931e-01 -7.421990036964416504e-01 -5.202220678329467773e-01 -2.262073568999767303e-02 -2.915566600859165192e-02 -1.130151376128196716e-01 -3.417320251464843750e-01 1.801347732543945312e-01
-2.099744081497192383e-01 -5.407842397689819336e-01 -1.386768817901611328e-01 -1.765401065349578857e-01 -3.847383856773376465e-01 -5.892164707183837891e-01 1.175744980573654175e-01 3.225558400154113770e-01
-1.536733359098434448e-01 -3.957949578762054443e-01 -3.225618004798889160e-01 -3.713754191994667053e-02 -4.337755143642425537e-01 -4.079610109329223633e-01 -2.298217117786407471e-01 5.539802908897399902e-01
2.759227752685546875e-01 -8.757780790328979492e-01 -1.518262773752212524e-01 2.983869910240173340e-01 -8.328585326671600342e-02 -1.291431337594985962e-01 7.835310697555541992e-02 1.226362138986587524e-01
-3.199217021465301514e-01 -2.348846346139907837e-01 -3.412624895572662354e-01 -4.269782006740570068e-01 -3.659606575965881348e-01 -1.114143505692481995e-01 5.331196188926696777e-01 3.363808691501617432e-01
1.252498924732208252e-01 -6.444661021232604980e-01 -2.496330626308917999e-02 -1.999858170747756958e-01 -6.045702695846557617e-01 -1.841951310634613037e-01 3.462222516536712646e-01 9.516047686338424683e-02
3.362374380230903625e-02 -3.557660877704620361e-01 -1.252772212028503418e-01 -5.702843666076660156e-01 1.616731584072113037e-01 -4.579631686210632324e-01 -8.858862519264221191e-02 5.363441705703735352e-01
4.293945431709289551e-02 -3.300773203372955322e-01 -3.848623931407928467e-01 -7.622203230857849121e-01 -1.228380575776100159e-01 -2.588229179382324219e-01 -7.178322970867156982e-02 2.699537575244903564e-01
-3.236881792545318604e-01 -4.331903457641601562e-01 -3.584293425083160400e-01 -2.002045363187789917e-01 -3.101226091384887695e-01 -4.015053212642669678e-01 3.706886246800422668e-02 5.293977856636047363e-01
5.519667863845825195e-01 -2.851933538913726807e-01 -3.141577243804931641e-01 -5.077325105667114258e-01 -1.648370921611785889e-01 -2.634516358375549316e-01 3.631840050220489502e-01 -1.703799664974212646e-01
5.652356743812561035e-01 -3.464731276035308838e-01 -3.363546133041381836e-01 -2.292170524597167969e-01 -1.103231962770223618e-02 -5.770901441574096680e-01 1.646943092346191406e-01 -1.857718825340270996e-01
-8.641359210014343262e-02 -4.940739274024963379e-01 -3.668898344039916992e-01 1.762780845165252686e-01 5.075232386589050293e-01 -1.762907207012176514e-01 2.569212615489959717e-01 4.775718152523040771e-01
-1.785388737916946411e-01 -4.502048790454864502e-01 -6.600530147552490234e-01 6.324920058250427246e-02 2.124402374029159546e-01 5.835547111928462982e-03 -9.234903752803802490e-02 5.216087102890014648e-01
3.630203008651733398e-01 2.253489643335342407e-01 -2.066804766654968262e-01 4.544419236481189728e-03 -2.366344332695007324e-01 -5.498648285865783691e-01 4.834515452384948730e-01 4.273455142974853516e-01
-9.691151976585388184e-02 -6.691100597381591797e-01 -3.698017299175262451e-01 -2.192979007959365845e-01 -5.896955728530883789e-02 -4.835431873798370361e-01 -1.958961933851242065e-01 2.870334684848785400e-01
4.718528091907501221e-01 -3.806994557380676270e-01 -3.261331021785736084e-01 -4.475909471511840820e-02 -3.567598760128021240e-01 -5.697163343429565430e-01 1.172428578138351440e-01 -2.417778819799423218e-01
3.080331981182098389e-01 -5.515365600585937500e-01 4.867359530180692673e-03 -4.319523274898529053e-01 -2.344148308038711548e-01 -9.993499517440795898e-02 -2.859581708908081055e-01 5.173078179359436035e-01
3.650180101394653320e-01 -4.276269674301147461e-01 -1.910821050405502319e-01 -2.121726237237453461e-02 -1.439326852560043335e-01 -7.521160244941711426e-01 1.972973346710205078e-01 -1.470131576061248779e-01
-1.476991176605224609e-01 -3.131516873836517334e-01 -5.173961520195007324e-01 -2.508127093315124512e-01 -2.391228526830673218e-01 -6.953377723693847656e-01 -6.331293284893035889e-02 6.951470673084259033e-02
2.341733276844024658e-01 1.477092355489730835e-01 -2.807596027851104736e-01 -1.071911379694938660e-01 9.710063040256500244e-02 -3.717945218086242676e-01 7.585071325302124023e-01 3.317171037197113037e-01
7.098441720008850098e-01 -3.659592866897583008e-01 -7.454901933670043945e-02 -2.205585828050971031e-03 -6.084712967276573181e-02 -5.062685608863830566e-01 -2.210627794265747070e-01 2.185260355472564697e-01
1.360799670219421387e-01 -4.762017726898193359e-01 -1.504054218530654907e-01 -4.593943357467651367e-01 -1.930766403675079346e-01 -5.746736526489257812e-01 -2.404465973377227783e-01 3.093643188476562500e-01
-2.315360456705093384e-01 -3.825205862522125244e-01 -5.225262641906738281e-01 -5.472536683082580566e-01 1.719103157520294189e-01 -1.469218581914901733e-01 1.505724191665649414e-01 3.920940756797790527e-01
-3.479263484477996826e-01 -4.173452854156494141e-01 -5.955799818038940430e-01 -3.499272465705871582e-02 1.180777251720428467e-01 -2.084435224533081055e-01 1.657583750784397125e-02 5.395962595939636230e-01
-1.571608334779739380e-01 -3.866742849349975586e-01 -2.022884488105773926e-01 -1.843341737985610962e-01 -4.849345386028289795e-01 -5.262253284454345703e-01 1.211297977715730667e-02 4.885307252407073975e-01
-1.201117262244224548e-01 -2.667750418186187744e-01 -7.430500388145446777e-01 -3.621186614036560059e-01 8.250433951616287231e-02 -1.986652910709381104e-01 -1.965860426425933838e-01 3.824003934860229492e-01
-1.068700328469276428e-01 -4.224426150321960449e-01 -6.569564342498779297e-01 -1.482353359460830688e-01 -4.189858734607696533e-01 2.728195488452911377e-01 5.982725694775581360e-02 3.209308683872222900e-01
5.495079606771469116e-02 -5.841895341873168945e-01 -1.061298474669456482e-01 2.457352429628372192e-01 -3.139799237251281738e-01 -6.924447417259216309e-01 5.178398266434669495e-02 5.752347037196159363e-02
-2.194426655769348145e-01 -2.667776346206665039e-01 -7.740504145622253418e-01 -2.516529560089111328e-01 -1.666503250598907471e-01 -3.440597951412200928e-01 -1.346837878227233887e-01 2.321680337190628052e-01
7.222125530242919922e-01 -2.076074630022048950e-01 -2.518402040004730225e-01 -4.536207318305969238e-01 9.681573510169982910e-02 -3.680972158908843994e-01 6.019211187958717346e-02 1.327449232339859009e-01
-7.780543062835931778e-03 -2.951042056083679199e-01 -6.701346039772033691e-01 -6.035799905657768250e-02 -3.243506848812103271e-01 -1.887514591217041016e-01 -4.230480194091796875e-01 3.746058344841003418e-01
-2.465408295392990112e-01 -2.697876095771789551e-01 -4.940507113933563232e-01 -4.593010246753692627e-01 1.582721471786499023e-01 -1.098961532115936279e-01 1.427838299423456192e-02 6.116024851799011230e-01
4.195254445075988770e-01 -1.376825124025344849e-01 -5.136801600456237793e-01 -3.887141942977905273e-01 -2.914254553616046906e-02 -4.509948194026947021e-01 3.917638063430786133e-01 -1.798647493124008179e-01
-4.201393947005271912e-02 -1.399538964033126831e-01 -7.586157917976379395e-01 -4.183405637741088867e-01 -8.936870098114013672e-02 1.464276611804962158e-01 -9.518912434577941895e-02 4.354906380176544189e-01
-3.941483795642852783e-02 -7.304149866104125977e-01 -5.375245213508605957e-01 -1.773224025964736938e-01 1.557813435792922974e-01 -1.805522590875625610e-01 -1.745769083499908447e-01 2.392081916332244873e-01
3.834747150540351868e-02 -5.075740218162536621e-01 -6.670967340469360352e-01 -2.275156676769256592e-01 -3.682718575000762939e-01 2.872719466686248779e-01 -4.306470230221748352e-02 1.552829146385192871e-01
-6.639934331178665161e-02 -3.339537382125854492e-01 -5.216860771179199219e-01 -3.429608643054962158e-01 -1.570177227258682251e-01 -5.981224775314331055e-01 -2.148052155971527100e-01 2.564005851745605469e-01
-1.500207781791687012e-01 -4.560453295707702637e-01 -6.784542202949523926e-01 -1.473191380500793457e-01 -1.135606020689010620e-01 -3.788077235221862793e-01 -2.463604956865310669e-01 2.653840482234954834e-01
-1.848446279764175415e-01 -4.556950330734252930e-01 -5.368143320083618164e-01 -3.344568014144897461e-01 -1.359018534421920776e-01 -5.214068889617919922e-01 -1.256329566240310669e-01 2.280907481908798218e-01
3.690218552947044373e-02 -7.658774852752685547e-01 -5.252669453620910645e-01 -1.167810037732124329e-01 6.238069385290145874e-02 -2.526391446590423584e-01 -2.115024179220199585e-01 1.003777235746383667e-01
-2.991856932640075684e-01 -5.965171456336975098e-01 -4.244309067726135254e-01 -1.833773702383041382e-01 -2.345557957887649536e-01 -1.435711085796356201e-01 -1.368065364658832550e-02 5.148493647575378418e-01
-1.141995862126350403e-01 -3.406324684619903564e-01 -7.476670145988464355e-01 -8.343847841024398804e-02 2.927804589271545410e-01 2.745872363448143005e-02 -8.207374811172485352e-02 4.601624011993408203e-01
1.791535764932632446e-01 -7.447761893272399902e-01 -2.212455729022622108e-03 -3.762664496898651123e-01 1.612063497304916382e-01 -3.224296867847442627e-01 -1.275821626186370850e-01 3.541263639926910400e-01
4.499094784259796143e-01 3.514344245195388794e-02 -3.542566299438476562e-01 1.327396929264068604e-01 -2.484089881181716919e-01 -2.303795367479324341e-01 7.276360392570495605e-01 9.483159333467483521e-02
-1.977891325950622559e-01 -3.290682733058929443e-01 -4.956924617290496826e-01 -3.670643270015716553e-01 -3.470515608787536621e-01 9.870304167270660400e-02 2.454076707363128662e-01 5.307865738868713379e-01
2.811383605003356934e-01 -8.572316914796829224e-02 -8.041234612464904785e-01 4.800350964069366455e-01 -7.212793827056884766e-02 -7.084916532039642334e-02 -5.896054208278656006e-02 1.512155234813690186e-01
4.341266583651304245e-03 -8.265637159347534180e-01 -4.710701107978820801e-01 -1.206582114100456238e-01 2.586043626070022583e-02 -8.005680143833160400e-02 -1.632811427116394043e-01 2.157995551824569702e-01
3.885067701339721680e-01 -1.006299071013927460e-02 -2.619345299899578094e-02 -2.075631469488143921e-01 -3.491757437586784363e-02 -1.116860359907150269e-01 8.185446858406066895e-01 3.485458195209503174e-01
1.296104490756988525e-01 -7.657598257064819336e-01 -7.045841217041015625e-02 1.903155595064163208e-01 -4.652444124221801758e-01 -9.000662714242935181e-02 3.290589749813079834e-01 1.509806960821151733e-01
1.259704977273941040e-01 -4.222491085529327393e-01 -1.726277470588684082e-01 7.388910651206970215e-02 -5.907405018806457520e-01 -4.432930648326873779e-01 4.702526032924652100e-01 -6.290142238140106201e-02
8.308971524238586426e-01 -2.075837850570678711e-01 -4.394375979900360107e-01 -2.126296311616897583e-01 1.425349526107311249e-02 -1.519696712493896484e-01 -6.509633362293243408e-02 -2.582123316824436188e-02
6.570842266082763672e-01 -2.385964691638946533e-01 -4.586997926235198975e-01 -1.205561831593513489e-01 2.375697642564773560e-01 -1.533695012331008911e-01 4.356052875518798828e-01 -1.290704458951950073e-01
-2.291913330554962158e-01 -3.821140825748443604e-01 -6.820376515388488770e-01 2.475693123415112495e-03 3.574801683425903320e-01 -1.987507939338684082e-01 8.057163096964359283e-03 4.109987318515777588e-01
5.300087109208106995e-02 -6.160570383071899414e-01 -3.252090513706207275e-01 2.233815342187881470e-01 -5.637323260307312012e-01 1.646276414394378662e-01 2.518954873085021973e-01 2.316391170024871826e-01
-2.000375390052795410e-01 -1.005102023482322693e-01 -5.447526574134826660e-01 -3.414026498794555664e-01 -4.626327753067016602e-01 7.445503771305084229e-02 6.873218715190887451e-02 5.588154792785644531e-01
2.022522315382957458e-02 -5.792644619941711426e-01 -1.398967206478118896e-01 -1.920277476310729980e-01 -6.760327219963073730e-01 -2.653734087944030762e-01 2.814370691776275635e-01 3.078883327543735504e-02
9.954036027193069458e-02 -4.799919128417968750e-01 3.584094345569610596e-02 6.001320667564868927e-03 -6.618958711624145508e-02 2.011380344629287720e-01 6.333512663841247559e-01 5.589342713356018066e-01
-1.385987550020217896e-02 -4.189838171005249023e-01 -6.315676569938659668e-01 1.627515703439712524e-01 -5.162061452865600586e-01 2.495652288198471069e-01 8.149955421686172485e-02 2.519938349723815918e-01
6.205118298530578613e-01 -2.414074093103408813e-01 -3.549084663391113281e-01 -3.628226518630981445e-01 1.941750198602676392e-01 -5.066708922386169434e-01 6.826495379209518433e-02 -2.811154816299676895e-03
-1.414417326450347900e-01 -2.616567350924015045e-02 -6.527475118637084961e-01 -1.301071196794509888e-01 -2.627887725830078125e-01 -2.168532013893127441e-01 -2.890290915966033936e-01 5.802424550056457520e-01
6.780951023101806641e-01 -4.155539274215698242e-01 -1.712060272693634033e-01 -2.073795907199382782e-02 -3.663783371448516846e-01 -2.136508971452713013e-01 -3.485341966152191162e-01 1.908000856637954712e-01
2.192663252353668213e-01 3.431616425514221191e-01 -4.092133343219757080e-01 2.791034802794456482e-02 -2.649538218975067139e-01 -1.850561946630477905e-01 5.064045786857604980e-01 5.523005723953247070e-01
-2.775620222091674805e-01 -4.578379094600677490e-01 -6.558520793914794922e-01 -7.086142152547836304e-02 3.449328541755676270e-01 -1.371793448925018311e-01 8.425022661685943604e-02 3.650831282138824463e-01
3.006327152252197266e-01 -3.773850798606872559e-01 1.025150790810585022e-01 9.223316609859466553e-02 3.640574812889099121e-01 -1.009493395686149597e-01 1.554780304431915283e-01 7.624187469482421875e-01
-4.940406605601310730e-02 -2.819160930812358856e-02 -6.345819830894470215e-01 3.059330582618713379e-01 -3.576773107051849365e-01 -5.823647975921630859e-01 6.710540503263473511e-02 1.699712872505187988e-01
4.209094941616058350e-01 -1.780009269714355469e-01 -4.638780355453491211e-01 -3.897520899772644043e-01 1.218974068760871887e-01 -4.538218080997467041e-01 4.413860142230987549e-01 -9.179543703794479370e-02
1.823156774044036865e-01 -6.870728731155395508e-01 2.976045012474060059e-03 9.271672926843166351e-03 -4.821780323982238770e-01 -1.688735336065292358e-01 4.451979696750640869e-01 1.881008893251419067e-01
6.678098440170288086e-01 -4.324358105659484863e-01 3.986219316720962524e-02 6.826838105916976929e-02 -2.963683009147644043e-01 -4.313374757766723633e-01 -1.337404102087020874e-01 2.626914680004119873e-01
-1.470243185758590698e-01 -3.440997600555419922e-01 -1.389820277690887451e-01 -1.214902251958847046e-01 -4.002734720706939697e-01 8.614471554756164551e-02 5.703344345092773438e-01 5.770460963249206543e-01
-1.221143379807472229e-01 -1.473121494054794312e-01 -1.433180868625640869e-01 -1.951357424259185791e-01 -5.929533839225769043e-01 -1.362369209527969360e-01 3.837704956531524658e-01 6.223625540733337402e-01
-1.952783316373825073e-01 -1.984207928180694580e-01 -7.528303265571594238e-01 -1.554902195930480957e-01 -3.937228918075561523e-01 -3.611415922641754150e-01 -6.578535586595535278e-02 2.044413685798645020e-01
-2.407732456922531128e-01 -2.343321144580841064e-01 -1.143818199634552002e-01 -7.666777074337005615e-02 -2.047947794198989868e-01 9.266848862171173096e-02 4.466263055801391602e-01 7.862265110015869141e-01
3.207581639289855957e-01 -2.318777441978454590e-01 -5.531264096498489380e-02 4.034862816333770752e-01 -6.274936348199844360e-02 -1.546428054571151733e-01 -2.928181551396846771e-02 8.054668903350830078e-01
4.107729792594909668e-01 6.747562438249588013e-02 -5.933439731597900391e-01 -1.669102758169174194e-01 -3.423406779766082764e-01 -3.052880764007568359e-01 4.576518535614013672e-01 -1.641747057437896729e-01
5.666019767522811890e-02 -7.922535538673400879e-01 -1.364905573427677155e-02 3.012759611010551453e-02 2.107266485691070557e-01 6.627091765403747559e-02 3.208025395870208740e-01 4.650999605655670166e-01
-5.828531831502914429e-02 -3.455076813697814941e-01 -3.324248194694519043e-01 -5.531085655093193054e-03 -5.552560091018676758e-01 2.849472463130950928e-01 3.740963935852050781e-01 4.870709478855133057e-01
4.802623391151428223e-01 2.389616966247558594e-01 -3.684942126274108887e-01 -2.492772787809371948e-01 -1.391545534133911133e-01 -1.614014357328414917e-01 6.266708970069885254e-01 2.760204374790191650e-01
7.232832163572311401e-02 -6.572227478027343750e-01 -1.325673013925552368e-01 5.870197340846061707e-02 -3.447189927101135254e-01 -3.795853257179260254e-02 6.490978002548217773e-01 1.437883637845516205e-02
-1.438285112380981445e-01 -1.139476671814918518e-01 -4.861245453357696533e-01 -4.130695760250091553e-01 -5.960292816162109375e-01 -3.374547511339187622e-02 1.227554678916931152e-01 4.335058033466339111e-01
5.905179381370544434e-01 -2.206719368696212769e-01 -3.349016308784484863e-01 3.478728607296943665e-02 -2.532989382743835449e-01 -1.870221644639968872e-01 6.066944599151611328e-01 -1.483488827943801880e-01
-1.000187993049621582e-01 -3.637861907482147217e-01 -4.127699732780456543e-01 -6.101222634315490723e-01 -2.026828080415725708e-01 1.563042253255844116e-01 3.739244341850280762e-01 3.312052786350250244e-01
-1.428151577711105347e-01 -2.797886133193969727e-01 -6.947629451751708984e-01 -2.709528207778930664e-01 -1.616002917289733887e-01 -4.000185430049896240e-01 -2.189783602952957153e-01 3.333616256713867188e-01
-2.483646720647811890e-01 -2.794390916824340820e-01 -6.614380478858947754e-01 -1.823153942823410034e-01 8.847465366125106812e-02 -3.087489902973175049e-01 -1.488594263792037964e-01 5.139813423156738281e-01
1.014162749052047729e-01 -1.895375549793243408e-01 -7.444527745246887207e-01 3.164591193199157715e-01 -3.370807170867919922e-01 6.906713545322418213e-02 -2.765099406242370605e-01 3.233922719955444336e-01
-1.029947325587272644e-01 -2.768500745296478271e-01 -1.926770657300949097e-01 -3.364459574222564697e-01 -4.155091345310211182e-01 -3.695188760757446289e-01 -1.484110206365585327e-01 6.566641330718994141e-01
5.146600604057312012e-01 -7.835935801267623901e-02 -7.089631557464599609e-01 -2.014132589101791382e-02 1.960592418909072876e-01 -1.702498346567153931e-01 3.807359635829925537e-01 -1.164747774600982666e-01
1.936809569597244263e-01 -8.644846081733703613e-01 1.907133730128407478e-03 -7.410743087530136108e-02 -3.428232073783874512e-01 5.432923790067434311e-03 2.035603970289230347e-01 2.250874340534210205e-01
5.632367730140686035e-01 6.909929960966110229e-02 -6.523783802986145020e-01 -2.685898542404174805e-01 -2.283894270658493042e-01 -2.258442640304565430e-01 2.649694085121154785e-01 -8.291769772768020630e-02
-7.961470633745193481e-02 -2.644201517105102539e-01 -4.364209473133087158e-01 -7.030408978462219238e-01 -1.048968285322189331e-01 -4.110873639583587646e-01 -3.440168127417564392e-02 2.404872626066207886e-01
2.649301886558532715e-01 -6.408550739288330078e-01 2.012467980384826660e-01 -4.949731752276420593e-02 -4.232075065374374390e-02 7.387492060661315918e-02 4.509735703468322754e-01 5.153065323829650879e-01
-9.338773787021636963e-02 -6.400197744369506836e-01 -7.088372707366943359e-01 -1.938920170068740845e-01 -3.915697336196899414e-03 3.100558370351791382e-02 -1.082798540592193604e-01 1.700235754251480103e-01
-1.022651568055152893e-01 -2.936310172080993652e-01 -4.313596785068511963e-01 6.815759837627410889e-02 -5.564597845077514648e-01 2.667399048805236816e-01 3.253748118877410889e-01 4.753309190273284912e-01
7.276165485382080078e-01 8.592676371335983276e-02 -3.754044771194458008e-01 -3.972419202327728271e-01 3.014495037496089935e-02 -3.334582448005676270e-01 -4.216497018933296204e-02 2.249001413583755493e-01
5.317953228950500488e-01 -1.029707491397857666e-01 -5.780058503150939941e-01 -2.589464783668518066e-01 1.740559488534927368e-01 -4.140517115592956543e-01 2.941235005855560303e-01 -1.311632990837097168e-01
7.484382390975952148e-02 -4.053558111190795898e-01 -4.481597244739532471e-02 3.319193422794342041e-01 1.951904892921447754e-01 -7.653460502624511719e-01 7.104180753231048584e-02 2.983375489711761475e-01
-8.453619480133056641e-02 -5.640122890472412109e-01 -6.926304101943969727e-01 -3.444453775882720947e-01 3.934941440820693970e-02 -1.520476937294006348e-01 -1.558233946561813354e-01 1.655788123607635498e-01
-1.987588256597518921e-01 -3.479448556900024414e-01 -4.183394908905029297e-01 -2.918403744697570801e-01 -1.553856730461120605e-01 -6.302849054336547852e-01 -1.280739903450012207e-01 3.760903775691986084e-01
-1.845964938402175903e-01 -4.395117163658142090e-01 -6.063241362571716309e-01 -3.796688318252563477e-01 1.601299494504928589e-01 -3.228576183319091797e-01 -1.196226328611373901e-01 3.417424857616424561e-01
6.352781653404235840e-01 -3.312971591949462891e-01 -1.414646208286285400e-01 -3.150521963834762573e-02 -4.184238612651824951e-01 -5.316461324691772461e-01 -7.936947047710418701e-02 4.041602090001106262e-02
-2.248914390802383423e-01 -1.379896104335784912e-01 -7.025896310806274414e-01 2.984089255332946777e-01 -4.386801123619079590e-01 -2.885298728942871094e-01 1.055706813931465149e-01 2.467140704393386841e-01
7.360367774963378906e-01 -5.196194648742675781e-01 -1.424412876367568970e-01 8.696774393320083618e-02 -3.626737594604492188e-01 -1.654011309146881104e-01 -3.391062095761299133e-02 1.878471858799457550e-02
-2.108405344188213348e-02 -5.731759667396545410e-01 -4.281994700431823730e-01 2.269371747970581055e-01 3.932647705078125000e-01 7.607287261635065079e-03 2.504487335681915283e-01 4.676858186721801758e-01
3.384283483028411865e-01 -2.679210305213928223e-01 -2.677873671054840088e-01 5.098932236433029175e-02 -6.863909307867288589e-03 -8.414825201034545898e-01 1.450943201780319214e-01 -1.009075492620468140e-01
-2.151502072811126709e-01 -2.202171683311462402e-01 -2.643826007843017578e-01 -3.574425280094146729e-01 -4.216549098491668701e-01 -2.396095097064971924e-01 7.777773588895797729e-02 6.828590631484985352e-01
-2.335430383682250977e-01 -1.023398712277412415e-01 -2.622029483318328857e-01 -2.015930563211441040e-01 -5.272494554519653320e-01 -1.277172565460205078e-01 5.854609608650207520e-01 4.341954290866851807e-01
9.160297363996505737e-02 -2.453534677624702454e-02 -4.607813656330108643e-01 4.550630748271942139e-01 2.220086157321929932e-01 -5.250491499900817871e-01 6.306163221597671509e-02 4.926094114780426025e-01
2.031179517507553101e-01 -2.956915497779846191e-01 -2.038129419088363647e-01 -6.093755364418029785e-01 -1.011868566274642944e-01 -3.095577359199523926e-01 -2.674663960933685303e-01 5.299324393272399902e-01
1.789540350437164307e-01 -6.916711330413818359e-01 -1.580819040536880493e-01 -4.708673954010009766e-01 5.066948384046554565e-02 -1.211709082126617432e-01 -1.929855793714523315e-01 4.340133070945739746e-01
6.048117876052856445e-01 1.462492942810058594e-01 -2.528435885906219482e-01 2.031500190496444702e-01 1.075697969645261765e-02 -2.346346676349639893e-01 4.818245172500610352e-01 4.693506956100463867e-01
3.252645432949066162e-01 -1.344540715217590332e-01 -6.988121867179870605e-01 5.146868824958801270e-01 -1.496783494949340820e-01 -2.278532832860946655e-01 -2.526360563933849335e-02 2.189180254936218262e-01
7.920143008232116699e-01 -1.072230413556098938e-01 -5.157811194658279419e-02 -8.357409387826919556e-03 -2.662783265113830566e-01 -4.566223323345184326e-01 3.459978848695755005e-02 2.790720164775848389e-01
-2.743427455425262451e-01 -1.214540749788284302e-01 -7.620827555656433105e-01 2.745269425213336945e-02 -3.693824410438537598e-01 -1.656325012445449829e-01 1.053948793560266495e-02 4.055523574352264404e-01
1.157522946596145630e-01 -3.668618798255920410e-01 -5.164432525634765625e-01 -4.405066668987274170e-01 -3.952985703945159912e-01 1.572473645210266113e-01 -5.042565241456031799e-02 4.557666778564453125e-01
-1.283828616142272949e-01 -2.713247835636138916e-01 -5.986931324005126953e-01 -2.235837578773498535e-01 -1.070720925927162170e-01 -6.023685932159423828e-01 -2.301035672426223755e-01 2.724292278289794922e-01
5.378895625472068787e-02 -4.458544552326202393e-01 -2.898749709129333496e-01 2.700976133346557617e-01 5.234974622726440430e-01 -2.089020907878875732e-01 2.431600689888000488e-01 5.143188238143920898e-01
4.116677641868591309e-01 -2.429012358188629150e-01 -2.492627203464508057e-01 4.518587291240692139e-01 8.575905859470367432e-02 1.730625778436660767e-01 3.995626419782638550e-02 6.828751564025878906e-01
-2.144915610551834106e-01 -2.640755474567413330e-01 -3.699072599411010742e-01 -2.323314696550369263e-01 -3.393882513046264648e-01 -4.011706113815307617e-01 -1.133473142981529236e-01 6.359861493110656738e-01
3.995538055896759033e-01 -1.363561004400253296e-01 -6.748254895210266113e-01 -2.672519683837890625e-01 1.049615070223808289e-01 -4.760086238384246826e-01 1.866512298583984375e-01 -1.500367075204849243e-01
4.051852822303771973e-01 -1.374325454235076904e-01 -4.246514439582824707e-01 -1.733263283967971802e-01 -9.283639490604400635e-02 -3.062840402126312256e-01 6.994075179100036621e-01 -1.223398298025131226e-01
-2.380570955574512482e-02 -1.412047147750854492e-01 -7.786902189254760742e-01 3.968094587326049805e-01 2.018883973360061646e-01 -2.774240672588348389e-01 3.006545007228851318e-01 8.696164935827255249e-02
3.949700593948364258e-01 -1.204014569520950317e-01 -6.721424460411071777e-01 -3.232103288173675537e-01 4.335627704858779907e-02 -4.766444265842437744e-01 1.580892652273178101e-01 -1.385640650987625122e-01
-2.620429992675781250e-01 -2.858967892825603485e-02 -4.724019169807434082e-01 -5.029401779174804688e-01 -2.163390517234802246e-01 -1.800534725189208984e-01 1.486875712871551514e-01 5.942001938819885254e-01
3.737371563911437988e-01 1.734249889850616455e-01 -3.851700127124786377e-01 -1.515363752841949463e-01 -2.240115404129028320e-01 -4.269878566265106201e-01 6.387571096420288086e-01 1.357004940509796143e-01
7.034069299697875977e-01 -5.049189925193786621e-01 2.582016587257385254e-02 -2.310524731874465942e-01 -1.694013029336929321e-01 -3.852157294750213623e-01 9.665215760469436646e-02 9.896411001682281494e-02
1.740435510873794556e-01 6.482607126235961914e-02 -4.683433771133422852e-01 4.087111055850982666e-01 2.107599079608917236e-01 -5.031465888023376465e-01 -2.354188077151775360e-02 5.300809741020202637e-01
-2.412006072700023651e-02 -2.935949265956878662e-01 -7.522637248039245605e-01 -6.097033992409706116e-02 -4.846321344375610352e-01 2.528206706047058105e-01 -6.980684702284634113e-04 2.116958200931549072e-01
-2.213366478681564331e-01 -5.780403614044189453e-01 -2.292411625385284424e-01 -1.297762151807546616e-02 -4.189026653766632080e-01 -2.864920198917388916e-01 1.803679578006267548e-02 5.534230470657348633e-01
4.837186336517333984e-01 7.454482838511466980e-03 -2.311017960309982300e-01 -2.511390745639801025e-01 -5.387030243873596191e-01 -3.281211256980895996e-01 5.005295276641845703e-01 3.297808021306991577e-02
4.155631661415100098e-01 -3.585658967494964600e-01 -3.490545153617858887e-01 -3.253517150878906250e-01 -1.000565811991691589e-01 -5.880496501922607422e-01 2.881310284137725830e-01 -1.794762015342712402e-01
1.738290488719940186e-01 -5.737081170082092285e-01 -1.063621118664741516e-01 -6.291376948356628418e-01 -6.508467346429824829e-02 -3.546557854861021042e-03 -9.009288996458053589e-02 4.702658951282501221e-01
1.217733621597290039e-01 -9.109054207801818848e-01 -2.932500839233398438e-01 -4.200820252299308777e-02 3.705918416380882263e-02 -1.954113841056823730e-01 -1.407124251127243042e-01 9.112121164798736572e-02
7.837169766426086426e-01 -4.820947647094726562e-01 -6.939680874347686768e-02 -8.476619422435760498e-02 -2.964369356632232666e-01 -1.340732723474502563e-01 -8.766251057386398315e-02 1.668412238359451294e-01
-5.957032740116119385e-02 -4.292267560958862305e-01 2.105920016765594482e-01 7.538499683141708374e-02 -1.752373427152633667e-01 -6.737882494926452637e-01 2.812864780426025391e-01 4.453795552253723145e-01
2.129153013229370117e-01 -7.249850034713745117e-01 -7.875392213463783264e-03 -4.727217257022857666e-01 -9.382907301187515259e-02 -1.521930247545242310e-01 -1.025462299585342407e-01 4.037992060184478760e-01
-3.945377841591835022e-02 -4.502850174903869629e-01 -5.731611251831054688e-01 -1.226994022727012634e-01 -3.627339899539947510e-01 3.769918084144592285e-01 5.973021686077117920e-02 4.181526899337768555e-01
6.203544139862060547e-01 -5.075369477272033691e-01 1.673338375985622406e-02 2.014862447977066040e-01 -2.378048747777938843e-01 -4.966442883014678955e-01 8.080018311738967896e-02 8.339463919401168823e-02
8.610138297080993652e-02 -2.186634810641407967e-03 -7.757388353347778320e-01 -9.847714751958847046e-02 -1.594452857971191406e-01 2.004016786813735962e-01 -1.637318879365921021e-01 5.373281240463256836e-01
-1.341834366321563721e-01 -1.053814291954040527e-01 -5.647565126419067383e-01 -4.799135029315948486e-01 -4.713105559349060059e-01 -1.463321596384048462e-01 -3.612480685114860535e-02 4.204412400722503662e-01
1.518956124782562256e-01 -5.383988022804260254e-01 -8.193666487932205200e-02 7.647697627544403076e-02 -7.552880793809890747e-02 3.950316905975341797e-01 5.202142596244812012e-01 4.920515418052673340e-01
6.621632575988769531e-01 -2.442887872457504272e-01 -5.646470189094543457e-01 -2.486190348863601685e-01 1.947119683027267456e-01 -2.248584032058715820e-01 1.566456407308578491e-01 -9.062781184911727905e-02
-2.124645411968231201e-01 -3.913730084896087646e-01 -6.416062116622924805e-01 -2.919195890426635742e-01 -2.123997807502746582e-01 2.357499450445175171e-01 5.698277801275253296e-02 4.481871724128723145e-01
7.240961194038391113e-01 -2.880884706974029541e-01 9.044515341520309448e-02 -1.101166531443595886e-01 -3.065343201160430908e-01 -2.849450111389160156e-01 -1.120867654681205750e-01 4.297249019145965576e-01
5.931492447853088379e-01 -6.754405051469802856e-02 -6.351636648178100586e-01 -1.950091421604156494e-01 2.529763281345367432e-01 -1.667237430810928345e-01 3.234642148017883301e-01 -7.567960768938064575e-02
8.273425698280334473e-01 -7.249630242586135864e-02 -2.230853028595447540e-02 -2.017357945442199707e-02 -1.097481250762939453e-01 -3.869952857494354248e-01 1.893994063138961792e-01 3.341584205627441406e-01
-4.104456678032875061e-02 -1.289875060319900513e-01 -3.167293071746826172e-01 -4.541318416595458984e-01 -6.265766620635986328e-01 2.462019957602024078e-02 1.377282589673995972e-01 5.127873420715332031e-01
5.790016055107116699e-01 3.079170286655426025e-01 -4.702931344509124756e-01 2.461159229278564453e-02 -1.777309179306030273e-01 -1.032386645674705505e-01 3.984853327274322510e-01 3.835699260234832764e-01
5.647557973861694336e-01 -2.444425225257873535e-01 -3.694874048233032227e-01 1.494220346212387085e-01 4.758718013763427734e-01 1.671366095542907715e-01 2.519568204879760742e-01 3.802367448806762695e-01
3.401639461517333984e-01 -1.515865772962570190e-01 -1.340935677289962769e-01 2.475485801696777344e-01 -1.483392268419265747e-01 -2.566747665405273438e-01 8.232783079147338867e-01 1.279644966125488281e-01
2.351534962654113770e-01 -6.882180571556091309e-01 -4.764859676361083984e-01 -3.906399011611938477e-02 4.142777919769287109e-01 2.664991887286305428e-03 2.123300284147262573e-01 1.605517268180847168e-01
1.562789529561996460e-01 -7.428836226463317871e-01 -5.587866902351379395e-02 -2.953423857688903809e-01 -9.547074139118194580e-02 2.456116080284118652e-01 3.990661501884460449e-01 3.235088884830474854e-01
-2.684233523905277252e-02 -3.563862144947052002e-01 -2.069892883300781250e-01 -2.780455350875854492e-01 -6.216924190521240234e-01 1.184840947389602661e-01 4.529071152210235596e-01 3.826873302459716797e-01
8.423831462860107422e-01 -2.349979430437088013e-01 7.420143485069274902e-02 -2.279501110315322876e-01 2.953816018998622894e-02 -1.432193070650100708e-01 1.981940418481826782e-01 3.421029150485992432e-01
6.597046256065368652e-01 -2.801013588905334473e-01 -4.406970143318176270e-01 1.415022909641265869e-01 1.499722301959991455e-01 4.184117615222930908e-01 1.529052704572677612e-01 2.261775135993957520e-01
8.177557587623596191e-01 -2.151627391576766968e-01 -1.309403032064437866e-01 1.333056390285491943e-01 -3.635837137699127197e-01 -3.642829135060310364e-02 -1.119710505008697510e-01 3.225014805793762207e-01
3.536849319934844971e-01 4.622213914990425110e-02 -6.801972389221191406e-01 4.154641032218933105e-01 -3.626451790332794189e-01 -1.034981571137905121e-02 -1.536954939365386963e-01 2.867938876152038574e-01
1.007405966520309448e-01 1.435812711715698242e-01 -5.181431174278259277e-01 2.531129121780395508e-01 -4.572376981377601624e-02 -7.550833821296691895e-01 6.135940924286842346e-02 2.463549971580505371e-01
2.623320519924163818e-01 -9.043892472982406616e-02 -1.874465197324752808e-01 3.502938449382781982e-01 1.429247409105300903e-01 -9.902903437614440918e-02 -5.044060200452804565e-02 8.557932376861572266e-01
1.067554857581853867e-02 -4.620640873908996582e-01 -3.964419364929199219e-01 -1.853747665882110596e-01 -5.962409973144531250e-01 2.733098566532135010e-01 1.090583577752113342e-01 3.908419013023376465e-01
-2.479696571826934814e-01 -1.896231770515441895e-01 -5.393785238265991211e-01 -2.342132031917572021e-01 5.879249051213264465e-02 -2.883375883102416992e-01 -1.234349980950355530e-01 6.744906902313232422e-01
5.122740864753723145e-01 -1.145189106464385986e-01 -5.127040743827819824e-01 -3.677575886249542236e-01 -1.208670362830162048e-01 -2.965011000633239746e-01 4.487755000591278076e-01 -1.497608572244644165e-01
-1.648378223180770874e-01 -4.197052419185638428e-01 -4.128667116165161133e-01 -5.833328366279602051e-01 -1.313719302415847778e-01 2.233990728855133057e-01 2.539441883563995361e-01 3.927932679653167725e-01
4.549627602100372314e-01 2.367511838674545288e-01 -3.230009377002716064e-01 2.598222196102142334e-01 -2.492276951670646667e-02 -2.894638180732727051e-01 4.424861371517181396e-01 5.337753891944885254e-01
-2.458193153142929077e-01 -3.462327420711517334e-01 -5.073176622390747070e-01 8.945845067501068115e-02 3.275270164012908936e-01 4.193169251084327698e-02 2.036200463771820068e-01 6.354748606681823730e-01
3.549120128154754639e-01 -4.898140430450439453e-01 3.329624608159065247e-02 -2.009599655866622925e-01 -4.734311997890472412e-01 1.963060349225997925e-01 3.920845091342926025e-01 4.197889864444732666e-01
6.131328940391540527e-01 2.711263597011566162e-01 -4.681890904903411865e-01 -2.784407734870910645e-01 -8.093445748090744019e-02 -2.557659447193145752e-01 3.902669548988342285e-01 1.719107627868652344e-01
3.209153115749359131e-01 -8.328237533569335938e-01 -2.200277894735336304e-01 1.165165454149246216e-01 1.238784044981002808e-01 3.079560701735317707e-05 3.496053516864776611e-01 -6.212729215621948242e-02
4.517945945262908936e-01 -2.293496727943420410e-01 -5.257581472396850586e-01 -1.708621382713317871e-01 -8.124248683452606201e-02 -4.583777189254760742e-01 3.853719532489776611e-01 -2.691521048545837402e-01
8.081756532192230225e-02 -2.967314422130584717e-01 -2.723250985145568848e-01 4.220146834850311279e-01 3.963919579982757568e-01 -8.605065196752548218e-02 4.826193153858184814e-01 5.056768059730529785e-01
-4.444974362850189209e-01 -2.223036587238311768e-01 -4.310610890388488770e-01 -2.134032696485519409e-01 -3.784810751676559448e-02 -2.289797365665435791e-01 4.017711877822875977e-01 5.535017848014831543e-01
7.001986503601074219e-01 -2.582415342330932617e-01 -5.846903920173645020e-01 -2.299304008483886719e-01 1.743683516979217529e-01 -1.160071417689323425e-01 7.370028644800186157e-03 -6.622807681560516357e-02
-2.692731916904449463e-01 -3.094838559627532959e-01 -2.898765802383422852e-01 -2.706495821475982666e-01 -4.496406316757202148e-01 5.888508167117834091e-03 5.842449665069580078e-01 3.617715239524841309e-01
-2.498697340488433838e-01 -4.504339694976806641e-01 -3.294263184070587158e-01 2.756236679852008820e-02 -3.872179687023162842e-01 -4.523790627717971802e-02 6.776675581932067871e-01 1.190606057643890381e-01
3.744583725929260254e-01 1.846095621585845947e-01 -6.111509203910827637e-01 2.853373438119888306e-02 -2.083320170640945435e-01 -2.701298296451568604e-01 5.749915838241577148e-01 6.628073751926422119e-02
4.463350474834442139e-01 1.666640788316726685e-01 -2.946805655956268311e-01 4.040540382266044617e-02 -2.043393850326538086e-01 -2.900649607181549072e-01 7.009849548339843750e-01 2.593582570552825928e-01
7.479842305183410645e-01 -3.060389459133148193e-01 -1.644012518227100372e-02 1.142851449549198151e-02 -4.414363503456115723e-01 -2.361736744642257690e-01 -1.037179008126258850e-01 2.916460633277893066e-01
-1.413624137639999390e-01 -6.024500727653503418e-01 -2.332033365964889526e-01 7.379372417926788330e-02 -3.022520542144775391e-01 1.037437170743942261e-01 6.185988187789916992e-01 2.691796720027923584e-01
-2.180504798889160156e-01 5.846256390213966370e-02 -6.866965889930725098e-01 3.489049077033996582e-01 -7.328423112630844116e-02 -1.642073839902877808e-01 3.590042889118194580e-01 4.410561919212341309e-01
2.006132006645202637e-01 -7.877390384674072266e-01 -2.973022162914276123e-01 9.158620983362197876e-02 -2.979480624198913574e-01 -2.772263586521148682e-01 2.717505097389221191e-01 -5.449012666940689087e-02
-2.716096937656402588e-01 -1.711550354957580566e-01 -3.981355726718902588e-01 -2.746874094009399414e-01 -2.459828257560729980e-01 -3.456490039825439453e-01 -9.251189976930618286e-02 6.887887120246887207e-01
3.258277177810668945e-01 -1.110518574714660645e-01 -6.670216917991638184e-01 5.685886144638061523e-01 -2.699872553348541260e-01 -8.995209634304046631e-02 1.555275022983551025e-01 9.010863304138183594e-02
7.674600481986999512e-01 -2.934292256832122803e-01 -3.130601942539215088e-01 -1.645421534776687622e-01 9.699035435914993286e-02 -4.182444810867309570e-01 -1.080587282776832581e-01 6.173408031463623047e-02
2.060228288173675537e-01 -7.835153341293334961e-01 -1.930292397737503052e-01 2.974613904953002930e-01 -1.137185990810394287e-01 -2.286955714225769043e-01 3.902904689311981201e-01 1.882767118513584137e-02
-2.686441242694854736e-01 -3.940074443817138672e-01 -4.058913290500640869e-01 1.100269407033920288e-01 -4.507669508457183838e-01 -8.654525876045227051e-02 5.822620987892150879e-01 2.145340591669082642e-01
5.120389461517333984e-01 3.289447426795959473e-01 -3.480685353279113770e-01 -6.169093772768974304e-02 2.468305756337940693e-04 -5.424826741218566895e-01 2.707280516624450684e-01 3.702334761619567871e-01
-1.483034789562225342e-01 -8.697628229856491089e-02 -3.536068201065063477e-01 -6.805278658866882324e-01 6.282857805490493774e-02 -9.997582994401454926e-03 2.947497665882110596e-01 5.397781133651733398e-01
3.608496487140655518e-01 1.263246685266494751e-01 -7.262262701988220215e-01 2.626230716705322266e-01 -2.562428712844848633e-01 -4.372864067554473877e-01 2.395969070494174957e-02 6.307354778982698917e-04
5.566841959953308105e-01 -3.188322782516479492e-01 -5.941138267517089844e-01 -1.616239994764328003e-01 1.462672948837280273e-01 -2.996339462697505951e-02 3.901198506355285645e-01 -1.867341846227645874e-01
4.633856937289237976e-02 -5.918046236038208008e-01 -2.893224060535430908e-01 4.322500824928283691e-01 -6.553201377391815186e-02 -2.834596931934356689e-01 5.334788560867309570e-01 -8.848272264003753662e-02
2.069012373685836792e-01 -2.445008903741836548e-01 -3.523756861686706543e-01 5.759670734405517578e-01 6.337885558605194092e-02 -6.016513109207153320e-01 1.168645843863487244e-01 2.486889362335205078e-01
5.697470903396606445e-01 2.293665409088134766e-01 -5.757869482040405273e-01 -5.710167437791824341e-02 -2.371470928192138672e-01 -5.097528919577598572e-03 4.501954019069671631e-01 1.704329848289489746e-01
-4.307825565338134766e-01 -2.145783901214599609e-01 -3.269608616828918457e-01 -3.117764294147491455e-01 -9.360251948237419128e-03 -1.003649383783340454e-01 3.865780234336853027e-01 6.361377835273742676e-01
4.084135890007019043e-01 2.148547470569610596e-01 -7.033127546310424805e-01 3.883270174264907837e-02 -2.183727473020553589e-01 -6.997179239988327026e-02 4.860259890556335449e-01 4.555130377411842346e-02
3.951278924942016602e-01 1.751799434423446655e-01 -5.579675436019897461e-01 -1.831933259963989258e-01 -2.083431482315063477e-01 -2.963255643844604492e-01 5.802708268165588379e-01 -1.919602602720260620e-02
-1.111311931163072586e-02 -5.048581361770629883e-01 -3.563666045665740967e-01 -3.878000080585479736e-01 -3.678044378757476807e-01 2.904095053672790527e-01 2.689265906810760498e-01 4.191294312477111816e-01
-1.780017837882041931e-02 -8.998811244964599609e-02 -7.308428883552551270e-01 4.026257991790771484e-01 -3.878345191478729248e-01 -2.411197721958160400e-01 1.114405989646911621e-01 2.727147340774536133e-01
3.420314192771911621e-01 -1.434149593114852905e-01 2.541777677834033966e-02 3.470762968063354492e-01 3.981879446655511856e-03 -1.126041710376739502e-01 1.334969550371170044e-01 8.431023359298706055e-01
4.968930184841156006e-01 -2.733090221881866455e-01 -6.223086267709732056e-02 3.238972425460815430e-01 1.094843223690986633e-01 6.822120398283004761e-02 3.717367351055145264e-02 7.426939606666564941e-01
3.648056089878082275e-01 1.490279734134674072e-01 -4.822723567485809326e-01 -3.628827035427093506e-01 1.263164132833480835e-01 -1.394355446100234985e-01 6.578621864318847656e-01 1.107081174850463867e-01
1.607716642320156097e-02 1.159521788358688354e-01 -5.385710597038269043e-01 2.883920669555664062e-01 -1.363310962915420532e-01 -7.145885229110717773e-01 -5.946118012070655823e-02 2.833890020847320557e-01
5.098963528871536255e-02 -5.259582027792930603e-02 -6.074488759040832520e-01 4.630598127841949463e-01 -9.760599583387374878e-02 -5.891963243484497070e-01 1.198756508529186249e-02 2.332215607166290283e-01
-1.790835410356521606e-01 -3.785678744316101074e-01 -6.122694015502929688e-01 -4.349845349788665771e-01 -3.799137175083160400e-01 -2.458248585462570190e-01 3.234086185693740845e-02 2.339228838682174683e-01
-6.036614999175071716e-02 -1.489841192960739136e-02 -4.973049461841583252e-01 2.958060503005981445e-01 -2.402309328317642212e-01 -7.560911774635314941e-01 1.624594032764434814e-01 7.444969564676284790e-02
4.558493196964263916e-01 2.162045091390609741e-01 -3.189778923988342285e-01 2.311844229698181152e-01 -3.475887328386306763e-02 -2.433304339647293091e-01 5.210210680961608887e-01 5.083138346672058105e-01
4.930320382118225098e-01 -3.830448985099792480e-01 -4.524723291397094727e-01 1.252088099718093872e-01 5.419247746467590332e-01 1.135344356298446655e-01 2.086160331964492798e-02 2.877149283885955811e-01
1.464208215475082397e-01 -6.191084980964660645e-01 -1.505729854106903076e-01 3.080542385578155518e-01 -2.015012949705123901e-01 2.629236280918121338e-01 5.101062655448913574e-01 3.282619118690490723e-01
4.586480855941772461e-01 -6.946475803852081299e-02 -6.210936307907104492e-01 2.456573024392127991e-02 -1.357468068599700928e-01 -3.780889213085174561e-01 4.500858187675476074e-01 -1.857427060604095459e-01
-4.085791707038879395e-01 -2.349567264318466187e-01 -4.668615758419036865e-01 -3.637029826641082764e-01 8.411749452352523804e-02 -1.188970357179641724e-01 4.673970341682434082e-01 4.335280060768127441e-01
2.647888660430908203e-01 -4.837040603160858154e-02 -1.824337691068649292e-01 4.161963760852813721e-01 5.186555162072181702e-02 -2.172349244356155396e-01 -2.853695696103386581e-05 8.192464113235473633e-01
-2.970128357410430908e-01 -2.083206474781036377e-01 -7.359089851379394531e-01 -1.938235610723495483e-01 2.313864231109619141e-01 -9.406083077192306519e-02 1.312635093927383423e-02 4.761269092559814453e-01
8.221163749694824219e-01 -3.653790056705474854e-01 -2.552271485328674316e-01 -9.453596174716949463e-02 -1.245386600494384766e-01 -2.744012773036956787e-01 -1.480118334293365479e-01 6.189884990453720093e-02
-7.874699681997299194e-02 -2.990390360355377197e-01 -1.260733008384704590e-01 -3.350199759006500244e-01 -8.592246472835540771e-02 2.825084924697875977e-01 6.612080335617065430e-01 5.018486976623535156e-01
6.568692326545715332e-01 -1.350778043270111084e-01 -4.904199540615081787e-01 -1.624478846788406372e-01 3.906991183757781982e-01 -3.427660763263702393e-01 1.018937155604362488e-01 5.346946045756340027e-02
-1.713696569204330444e-01 -5.402986407279968262e-01 -7.211611270904541016e-01 -2.363725900650024414e-01 -7.530923932790756226e-02 -2.773747146129608154e-01 -1.013595014810562134e-01 9.941110014915466309e-02
-6.120372936129570007e-02 -1.105748000554740429e-03 -6.970112919807434082e-01 2.361153960227966309e-01 -1.561481505632400513e-01 -6.060678362846374512e-01 -1.152019202709197998e-01 2.229477167129516602e-01
8.065627515316009521e-02 -3.463762700557708740e-01 -1.127441897988319397e-01 -2.649086713790893555e-01 -5.083457231521606445e-01 6.756703555583953857e-02 4.348261654376983643e-01 5.818726420402526855e-01
2.764084041118621826e-01 -6.553561091423034668e-01 1.133862882852554321e-01 5.463984981179237366e-02 1.594316214323043823e-01 8.819421753287315369e-03 5.767546892166137695e-01 3.465868234634399414e-01
2.757484018802642822e-01 -5.202664732933044434e-01 1.685231328010559082e-01 1.410098671913146973e-01 -4.289329946041107178e-01 -1.061641201376914978e-01 3.239434063434600830e-01 5.520943999290466309e-01
4.993399977684020996e-01 -3.004826605319976807e-01 -6.098678112030029297e-01 -1.981922090053558350e-01 2.650348842144012451e-01 -1.927479654550552368e-01 3.088213205337524414e-01 -2.153715938329696655e-01
6.922847032546997070e-02 -5.013266801834106445e-01 -2.600799500942230225e-01 -5.516021251678466797e-01 -1.457925587892532349e-01 3.527867794036865234e-01 4.277578592300415039e-01 2.080432027578353882e-01
8.096401095390319824e-01 -2.290579378604888916e-01 -6.001987680792808533e-02 -1.377039104700088501e-01 2.360870838165283203e-01 -3.537033796310424805e-01 6.479467451572418213e-02 2.905326187610626221e-01
-3.769119679927825928e-01 -3.282845318317413330e-01 -3.368459641933441162e-01 -2.242996096611022949e-01 -1.090891733765602112e-01 5.403351411223411560e-02 3.124192655086517334e-01 6.884514689445495605e-01
2.518960237503051758e-01 -6.156498789787292480e-01 -2.824110165238380432e-02 1.117960289120674133e-01 1.089135557413101196e-01 -7.174081802368164062e-01 1.293443441390991211e-01 -3.100243583321571350e-02
-7.554071396589279175e-02 -5.427193045616149902e-01 -2.168743461370468140e-01 1.405965983867645264e-01 4.353312849998474121e-01 -1.663729920983314514e-02 4.918451905250549316e-01 4.486038684844970703e-01
4.407776594161987305e-01 -3.203807175159454346e-01 -2.048424929380416870e-01 2.154264897108078003e-01 5.032963752746582031e-01 8.315284550189971924e-02 7.809594273567199707e-02 5.902386903762817383e-01
4.143843650817871094e-01 1.000850647687911987e-02 -6.106849312782287598e-01 -2.950000762939453125e-01 9.902811050415039062e-02 -5.176762342453002930e-01 2.941888272762298584e-01 -6.230533123016357422e-02
-1.911692023277282715e-01 -3.089195191860198975e-01 -2.380827516317367554e-01 5.689144134521484375e-02 -3.941787183284759521e-01 1.782215684652328491e-01 4.791457056999206543e-01 6.256057024002075195e-01
6.166772842407226562e-01 -3.781564831733703613e-01 -3.426117599010467529e-01 1.968391835689544678e-01 2.898656725883483887e-01 2.993238866329193115e-01 2.969154715538024902e-01 2.424927949905395508e-01
3.484283015131950378e-02 -4.871237874031066895e-01 -6.160048246383666992e-01 -1.671010404825210571e-01 5.099812150001525879e-01 1.692152619361877441e-01 2.219992727041244507e-01 1.269383430480957031e-01
1.515141874551773071e-01 1.940843015909194946e-01 -4.733051061630249023e-01 3.140174448490142822e-01 7.713289558887481689e-02 -6.588402390480041504e-01 5.491857603192329407e-02 4.167900681495666504e-01
7.438693642616271973e-01 -4.807069897651672363e-02 -1.165977790951728821e-01 3.020183369517326355e-02 -1.887188851833343506e-01 -3.314675688743591309e-01 -2.580347359180450439e-01 4.666616320610046387e-01
-1.629780083894729614e-01 1.314387470483779907e-02 -8.018338680267333984e-01 3.622576594352722168e-01 1.382618211209774017e-02 -1.070695891976356506e-01 3.173593580722808838e-01 2.944915890693664551e-01
6.540548205375671387e-01 2.574130296707153320e-01 -3.853302597999572754e-01 1.196508631110191345e-01 -1.203017085790634155e-01 -1.487064212560653687e-01 3.877544105052947998e-01 3.952409923076629639e-01
3.588821887969970703e-01 -7.130798697471618652e-02 -6.306123137474060059e-01 5.634045004844665527e-01 -9.669161587953567505e-02 -1.092595830559730530e-01 3.297280371189117432e-01 1.449645459651947021e-01
-1.847294420003890991e-01 -3.778285682201385498e-01 -4.987593293190002441e-01 -2.105797678232192993e-01 -3.760732710361480713e-01 3.395130634307861328e-01 2.454732954502105713e-01 4.615826606750488281e-01
6.760652065277099609e-01 2.417605817317962646e-01 -2.920068204402923584e-01 -3.560439217835664749e-03 -7.350978255271911621e-02 -1.794836521148681641e-01 4.144326746463775635e-01 4.357000589370727539e-01
-5.753962323069572449e-02 -5.413233116269111633e-02 -7.429272532463073730e-01 -2.610603570938110352e-01 3.557926714420318604e-01 -7.668069750070571899e-02 -1.114483773708343506e-01 4.783058166503906250e-01
6.079481244087219238e-01 -2.710280120372772217e-01 -6.003275513648986816e-01 -1.668706685304641724e-01 3.453266322612762451e-01 -2.094100266695022583e-01 5.777328833937644958e-02 -4.757363349199295044e-02
5.870611667633056641e-01 2.329607009887695312e-01 -2.668402493000030518e-01 -9.292727708816528320e-02 -2.556393146514892578e-01 -9.893351048231124878e-02 5.575162768363952637e-01 3.678118884563446045e-01
4.000986739993095398e-02 -8.534502387046813965e-01 -5.081785917282104492e-01 -4.395138099789619446e-02 -2.466814033687114716e-02 7.050984352827072144e-02 -6.334742903709411621e-02 1.586539112031459808e-02
-6.179672852158546448e-02 -7.684471607208251953e-01 -1.632544398307800293e-01 -6.163072958588600159e-02 -2.911776006221771240e-01 -9.471143037080764771e-02 5.305182933807373047e-01 -3.930868580937385559e-03
6.120335459709167480e-01 -2.735260128974914551e-01 -3.583332300186157227e-01 2.769534587860107422e-01 3.660325407981872559e-01 1.562308967113494873e-01 3.694644272327423096e-01 2.249457687139511108e-01
3.509426862001419067e-02 -3.119131028652191162e-01 -5.335448682308197021e-02 -3.240858018398284912e-01 -1.816554516553878784e-01 2.836330831050872803e-01 6.602869629859924316e-01 4.941409230232238770e-01
5.816950201988220215e-01 2.145776599645614624e-01 -3.034967482089996338e-01 1.965810805559158325e-01 1.966704614460468292e-02 -2.505200505256652832e-01 4.431890249252319336e-01 4.746254086494445801e-01
-2.303802967071533203e-01 -4.153685867786407471e-01 -5.834495425224304199e-01 8.830250054597854614e-02 4.280805289745330811e-01 -2.036780118942260742e-01 1.140678375959396362e-01 4.340898692607879639e-01
7.853433489799499512e-01 1.146816387772560120e-01 -3.021189570426940918e-01 -1.819340437650680542e-01 7.792903482913970947e-02 -3.753685951232910156e-01 1.084495633840560913e-01 2.949104011058807373e-01
1.658744513988494873e-01 -3.973354995250701904e-01 -2.491370886564254761e-01 -1.443083882331848145e-01 -6.654331088066101074e-01 3.109124898910522461e-01 1.954452097415924072e-01 3.924911022186279297e-01
-7.430864125490188599e-02 -2.408991456031799316e-01 -7.624064087867736816e-01 7.830760627985000610e-02 -3.805441260337829590e-01 7.148168515413999557e-04 -2.161192297935485840e-01 3.968984484672546387e-01
3.970200419425964355e-01 -7.505539655685424805e-01 -1.431897878646850586e-01 9.482229501008987427e-02 -3.442308604717254639e-01 -2.913361787796020508e-01 1.574582308530807495e-01 -1.462345272302627563e-01
-5.157126113772392273e-02 -3.610842525959014893e-01 -1.668680608272552490e-01 -2.052337825298309326e-01 -2.952178120613098145e-01 2.139918357133865356e-01 7.347390651702880859e-01 3.524278700351715088e-01
-2.654120624065399170e-01 -3.453369140625000000e-01 -2.812483906745910645e-01 -4.618987739086151123e-01 -2.633107006549835205e-01 -4.949583113193511963e-01 1.046306937932968140e-01 4.388439655303955078e-01
-1.689151823520660400e-01 3.900117054581642151e-02 -6.833645701408386230e-01 4.067517817020416260e-01 -1.197782903909683228e-01 -3.218140602111816406e-01 3.868038952350616455e-01 2.645447850227355957e-01
1.849796473979949951e-01 -4.035255908966064453e-01 1.127163469791412354e-01 -5.317575857043266296e-02 -2.382334917783737183e-01 2.165479511022567749e-01 4.913352131843566895e-01 6.651002764701843262e-01
7.815828919410705566e-02 -9.488714337348937988e-01 -2.375856935977935791e-01 -1.028598025441169739e-01 -9.170270524919033051e-03 -9.153749793767929077e-02 -3.429652005434036255e-02 1.298761069774627686e-01
2.657064199447631836e-01 -8.002175092697143555e-01 -3.259650990366935730e-02 -3.656951189041137695e-01 1.981763243675231934e-01 7.877420634031295776e-02 -9.414112567901611328e-02 3.160932958126068115e-01
-1.728026270866394043e-01 -2.597503066062927246e-01 -3.747698366641998291e-01 -4.262906610965728760e-01 -5.869634151458740234e-01 -3.450270891189575195e-01 2.663530409336090088e-01 2.144276499748229980e-01
6.771651506423950195e-01 2.344723616261035204e-04 -4.311386048793792725e-01 -2.473888993263244629e-01 1.852666288614273071e-01 -4.900156557559967041e-01 9.920784085988998413e-02 1.004213392734527588e-01
6.235187873244285583e-02 -4.896791875362396240e-01 -8.003759384155273438e-01 -1.056234724819660187e-02 -2.367142587900161743e-01 6.194446608424186707e-02 -2.359555959701538086e-01 -8.229449391365051270e-03
3.296657800674438477e-01 -5.526205897331237793e-01 2.105399072170257568e-01 6.356942653656005859e-02 -1.203680559992790222e-01 6.967659294605255127e-02 4.244019389152526855e-01 5.814658999443054199e-01
5.742938071489334106e-02 -7.167677283287048340e-01 -2.947275042533874512e-01 8.312495797872543335e-02 -2.303722649812698364e-01 -1.835261657834053040e-02 5.725232362747192383e-01 -8.933495730161666870e-02
-1.524865031242370605e-01 1.753099858760833740e-01 -3.691001534461975098e-01 -5.297423601150512695e-01 -3.746127188205718994e-01 -2.660002112388610840e-01 2.767755985260009766e-01 4.913825392723083496e-01
3.015028871595859528e-02 -4.542304873466491699e-01 -4.536461234092712402e-01 2.445294857025146484e-01 2.369200885295867920e-01 -2.842043638229370117e-01 1.826641410589218140e-01 5.974166393280029297e-01
-1.011743620038032532e-01 -3.144798278808593750e-01 -2.239269912242889404e-01 -4.843932986259460449e-01 -2.766928672790527344e-01 -4.134888648986816406e-01 -1.417669802904129028e-01 5.817698240280151367e-01
2.095633372664451599e-02 -6.130720376968383789e-01 -4.511070251464843750e-01 2.926213145256042480e-01 3.498904407024383545e-01 4.411620646715164185e-02 4.436247348785400391e-01 1.157863140106201172e-01
2.024895325303077698e-02 -7.791902124881744385e-02 -4.815012514591217041e-01 3.989459872245788574e-01 3.806868791580200195e-01 -2.747706174850463867e-01 3.460308015346527100e-01 5.122095346450805664e-01
-2.045961022377014160e-01 -8.724167197942733765e-02 -5.242574214935302734e-01 -2.055681049823760986e-01 1.946848481893539429e-01 -2.385996133089065552e-01 -1.286288648843765259e-01 7.225287556648254395e-01
-1.368550863116979599e-02 -3.341343104839324951e-01 -6.239249706268310547e-01 -2.922936677932739258e-01 -1.619747579097747803e-01 -3.237071037292480469e-01 -3.819300830364227295e-01 3.695351779460906982e-01
2.141273766756057739e-01 -1.470548957586288452e-01 -4.534039497375488281e-01 4.612442553043365479e-01 3.455371558666229248e-01 -5.193773508071899414e-01 2.315446883440017700e-01 2.672848701477050781e-01
8.605889976024627686e-02 -1.045306771993637085e-01 -6.379067301750183105e-01 3.853325247764587402e-01 -6.186236143112182617e-01 -3.691970184445381165e-02 8.053086698055267334e-02 1.889907717704772949e-01
3.921038508415222168e-01 1.920056194067001343e-01 -2.395715266466140747e-01 3.211588263511657715e-01 -1.210377886891365051e-01 -1.426977664232254028e-01 5.372484922409057617e-01 5.702651143074035645e-01
4.951049983501434326e-01 -7.726702094078063965e-01 -1.925815194845199585e-01 6.482605636119842529e-02 2.974394857883453369e-01 -8.067402988672256470e-02 1.113404259085655212e-01 9.584605693817138672e-02
-7.722724974155426025e-02 -1.500803530216217041e-01 -1.218697130680084229e-01 1.831139624118804932e-01 -5.989796519279479980e-01 -2.024431526660919189e-01 5.712839961051940918e-02 7.211833000183105469e-01
5.088737010955810547e-01 2.390432506799697876e-01 -4.247277081012725830e-01 4.426004670676775277e-05 -4.536671191453933716e-02 -5.226300358772277832e-01 4.545441269874572754e-01 1.473148465156555176e-01
8.656358718872070312e-01 1.993671990931034088e-03 -2.921361029148101807e-01 -1.825660765171051025e-01 1.817339360713958740e-01 -1.024027466773986816e-01 5.922754108905792236e-02 2.915051579475402832e-01
-3.409929871559143066e-01 -5.233322381973266602e-01 -2.830314338207244873e-01 -2.050984948873519897e-01 -2.975215315818786621e-01 -3.003043234348297119e-01 1.573446691036224365e-01 5.331190228462219238e-01
6.980059146881103516e-01 8.018962293863296509e-02 -1.850009262561798096e-01 -1.920119374990463257e-01 2.569730281829833984e-01 -4.173208475112915039e-01 8.116525411605834961e-02 4.341473281383514404e-01
1.795593351125717163e-01 -6.146318316459655762e-01 2.490935027599334717e-01 6.928362697362899780e-02 6.311029195785522461e-02 -9.494882076978683472e-02 3.455352187156677246e-01 6.250963807106018066e-01
3.652757406234741211e-01 -2.055729627609252930e-01 -1.883187294006347656e-01 6.176634430885314941e-01 -1.356487721204757690e-01 -8.407310396432876587e-02 8.373367786407470703e-02 6.122591495513916016e-01
5.584449768066406250e-01 2.206795066595077515e-01 -2.717959284782409668e-01 -8.456795662641525269e-02 -3.523407280445098877e-01 4.538607969880104065e-02 5.312994122505187988e-01 3.872106969356536865e-01
9.192986786365509033e-02 -5.304980874061584473e-01 6.659159064292907715e-02 1.413715071976184845e-02 1.258864253759384155e-01 2.281979620456695557e-01 5.067929029464721680e-01 6.170296072959899902e-01
-5.944410711526870728e-02 -1.504676043987274170e-01 -1.356125473976135254e-01 -3.795396685600280762e-01 -6.624640226364135742e-01 -3.723560273647308350e-01 4.333271980285644531e-01 2.147201746702194214e-01
3.608818054199218750e-01 2.265361696481704712e-01 -1.119630783796310425e-01 1.069769039750099182e-01 -1.860079318284988403e-01 -1.773947328329086304e-01 5.644316077232360840e-01 6.401679515838623047e-01
-8.317851275205612183e-02 -5.862321853637695312e-01 -6.490958929061889648e-01 -3.005085885524749756e-01 2.949755191802978516e-01 -7.152286916971206665e-02 -6.625306606292724609e-02 2.031425982713699341e-01
4.504119753837585449e-01 2.673433721065521240e-01 -6.287035942077636719e-01 -2.691115252673625946e-02 -1.611679047346115112e-01 -1.854923963546752930e-01 4.923862814903259277e-01 1.638213545083999634e-01
-1.487281918525695801e-01 -1.549912057816982269e-02 -6.895881891250610352e-01 -2.230746448040008545e-01 -4.708592593669891357e-01 4.908389598131179810e-02 9.116576984524726868e-03 4.776448607444763184e-01
2.485876977443695068e-01 -3.481720685958862305e-01 1.184254512190818787e-01 -2.364665418863296509e-01 -3.036375045776367188e-01 2.140129804611206055e-01 5.343695878982543945e-01 5.687628388404846191e-01
-2.629606127738952637e-01 -5.860604047775268555e-01 -2.162011563777923584e-01 -1.119049638509750366e-01 -1.495871692895889282e-01 -1.776672303676605225e-01 -2.375948429107666016e-02 6.881954669952392578e-01
2.579831480979919434e-01 -6.481835842132568359e-01 -1.377041339874267578e-01 1.178300082683563232e-01 5.408785939216613770e-01 -1.536221206188201904e-01 -3.563510999083518982e-02 4.037785530090332031e-01
1.536130011081695557e-01 -6.519875526428222656e-01 -3.717038929462432861e-01 4.500985443592071533e-01 -1.079844906926155090e-01 -1.935524344444274902e-01 3.751521110534667969e-01 -1.438768953084945679e-01
-3.419960662722587585e-02 -3.844906985759735107e-01 -7.897959947586059570e-01 -2.270499020814895630e-01 1.083544641733169556e-01 -1.855471432209014893e-01 -2.633712589740753174e-01 2.452241927385330200e-01
4.071058332920074463e-01 -3.666637241840362549e-01 -3.723742067813873291e-02 4.779948294162750244e-01 -7.726666331291198730e-02 1.143206935375928879e-02 3.075230680406093597e-02 6.803750991821289062e-01
3.481181263923645020e-01 1.171411871910095215e-01 -1.178533285856246948e-01 1.390361040830612183e-01 -6.868430227041244507e-02 -8.213675022125244141e-02 7.247018814086914062e-01 5.433363914489746094e-01
-1.718183308839797974e-01 -1.647312045097351074e-01 -1.982386410236358643e-01 6.204273086041212082e-03 -4.798091351985931396e-01 -3.560695648193359375e-01 2.909435145556926727e-02 7.390238046646118164e-01
-6.110794842243194580e-02 -7.014530301094055176e-01 -1.675960719585418701e-01 2.813970744609832764e-01 -2.998695969581604004e-01 -4.800601601600646973e-01 2.666976153850555420e-01 7.382186502218246460e-02
2.490139603614807129e-01 -6.970796585083007812e-01 -2.711621522903442383e-01 2.396319210529327393e-01 -1.216027587652206421e-01 -4.324808120727539062e-01 2.721632421016693115e-01 -2.126499116420745850e-01
-1.922847628593444824e-01 -1.882766634225845337e-01 -2.628566026687622070e-01 -4.598703980445861816e-01 -3.451139628887176514e-01 -2.929880619049072266e-01 7.429786026477813721e-02 6.607102751731872559e-01
1.839066892862319946e-01 -7.239368557929992676e-01 9.588104486465454102e-02 -1.656985729932785034e-01 -1.856119930744171143e-01 1.069819554686546326e-01 5.060185790061950684e-01 3.217032253742218018e-01
3.268858790397644043e-01 -4.886296689510345459e-01 -4.976675212383270264e-01 4.194325506687164307e-01 -1.386184394359588623e-01 -2.177558392286300659e-01 3.058325946331024170e-01 -2.657513618469238281e-01
-2.824614048004150391e-01 -2.762529551982879639e-01 -6.170279383659362793e-01 3.603017926216125488e-01 -1.238585487008094788e-01 -2.704627215862274170e-01 3.862662017345428467e-01 3.092997670173645020e-01
-6.434616446495056152e-02 -4.837048947811126709e-01 -4.184203147888183594e-01 -3.882732242345809937e-02 -3.445016443729400635e-01 3.602234423160552979e-01 5.063260793685913086e-01 2.837211191654205322e-01
-2.231986969709396362e-01 -1.438083052635192871e-01 -8.015457391738891602e-01 3.681979477405548096e-01 -2.038586139678955078e-01 -2.205852419137954712e-01 2.349823564291000366e-01 7.761003077030181885e-02
3.900809884071350098e-01 -5.087592452764511108e-02 -3.915109038352966309e-01 -3.168642818927764893e-01 -2.219532430171966553e-01 -6.692414879798889160e-01 2.873528301715850830e-01 -1.088376343250274658e-01
7.932783365249633789e-01 -4.002857208251953125e-02 -1.526483148336410522e-01 -2.776285111904144287e-01 -7.711821794509887695e-02 -1.301992982625961304e-01 -1.806085556745529175e-01 4.617463946342468262e-01
2.683607339859008789e-01 -4.338738918304443359e-01 1.570629775524139404e-01 1.144735491834580898e-03 -8.109306544065475464e-02 1.563345640897750854e-01 4.071083962917327881e-01 7.199389934539794922e-01
-1.089962571859359741e-01 -1.535492539405822754e-01 -2.230970710515975952e-01 -8.634445816278457642e-02 -7.478364706039428711e-01 -1.040264070034027100e-01 4.328052997589111328e-01 3.871866762638092041e-01
-9.123717248439788818e-02 -4.758415222167968750e-01 -9.005668014287948608e-02 3.649123609066009521e-01 -1.550324112176895142e-01 -6.278927922248840332e-01 -1.905828900635242462e-02 4.531354010105133057e-01
4.861168563365936279e-01 -2.502608001232147217e-01 2.232044041156768799e-01 1.062327716499567032e-02 8.896663784980773926e-02 -1.312661468982696533e-01 1.061987206339836121e-01 7.840298414230346680e-01
-3.213028311729431152e-01 -1.840895712375640869e-01 -8.325119614601135254e-01 9.750366955995559692e-02 -2.030709087848663330e-01 -2.715682387351989746e-01 4.999432340264320374e-02 2.068960368633270264e-01
8.315333724021911621e-01 -3.084236085414886475e-01 1.055147945880889893e-01 -1.547007709741592407e-01 6.544666737318038940e-02 -2.001260519027709961e-01 8.292903751134872437e-02 3.565816879272460938e-01
2.939237058162689209e-01 -3.810956180095672607e-01 1.672995090484619141e-01 5.206529167480766773e-04 -3.909360468387603760e-01 6.116377562284469604e-02 5.536449551582336426e-01 5.265842080116271973e-01
-2.411209195852279663e-01 -3.067817091941833496e-01 -2.680870294570922852e-01 -4.261911809444427490e-01 -3.605895340442657471e-01 -3.765041232109069824e-01 5.301362872123718262e-01 2.034979015588760376e-01
-1.727884411811828613e-01 -2.907803468406200409e-02 -8.077259063720703125e-01 2.386762201786041260e-01 1.445907503366470337e-01 1.186142768710851669e-02 4.208485484123229980e-01 2.484964281320571899e-01
-7.213445007801055908e-02 -3.196857869625091553e-01 -8.252118229866027832e-01 2.485379725694656372e-01 2.088596224784851074e-01 4.524746909737586975e-02 -3.794980002567172050e-03 3.227502703666687012e-01
7.242589592933654785e-01 1.851859092712402344e-01 -1.729283779859542847e-01 -5.093326419591903687e-02 -2.658719420433044434e-01 -3.479062318801879883e-01 1.685751378536224365e-01 4.341802000999450684e-01
5.655217543244361877e-02 -3.030187189579010010e-01 -2.760083787143230438e-02 -2.814591526985168457e-01 -3.004270792007446289e-01 1.526710540056228638e-01 7.332177758216857910e-01 4.169262349605560303e-01
7.487995624542236328e-01 1.950127780437469482e-01 -3.291553556919097900e-01 -2.078915089368820190e-01 1.847890764474868774e-01 -2.545599639415740967e-01 1.241942048072814941e-01 3.678791821002960205e-01
7.032248377799987793e-02 -5.602566599845886230e-01 -4.517310559749603271e-01 3.905318677425384521e-01 1.557685136795043945e-01 -3.616520762443542480e-01 4.020216464996337891e-01 -8.895920217037200928e-02
2.700801491737365723e-01 -3.410506844520568848e-01 -7.242680341005325317e-02 1.024794578552246094e-01 1.518223248422145844e-02 3.604076802730560303e-01 3.317435383796691895e-01 7.448595166206359863e-01
6.278280615806579590e-01 -3.267145156860351562e-01 9.062191843986511230e-02 3.075624108314514160e-01 1.472096592187881470e-01 -2.754122912883758545e-01 1.349319368600845337e-01 5.296728610992431641e-01
-2.030410617589950562e-02 -2.131653428077697754e-01 9.685438871383666992e-02 -2.717474699020385742e-01 -3.500722050666809082e-01 -5.161372572183609009e-02 6.251208186149597168e-01 5.957603454589843750e-01
5.250113010406494141e-01 2.808513343334197998e-01 -4.749040603637695312e-01 -1.129761710762977600e-01 -1.719027757644653320e-01 -3.216823190450668335e-02 5.172392129898071289e-01 3.302519917488098145e-01
-6.375649571418762207e-02 -5.340257287025451660e-01 -8.192813992500305176e-01 9.986518323421478271e-02 -1.584171205759048462e-01 5.821038782596588135e-02 -1.140211708843708038e-02 3.069213405251502991e-02
-1.391033977270126343e-01 -4.035245478153228760e-01 -3.047968149185180664e-01 -6.588419675827026367e-01 7.193841040134429932e-02 -1.191776916384696960e-01 1.588093936443328857e-01 4.962314069271087646e-01
2.047379314899444580e-01 2.282788306474685669e-01 -6.851782202720642090e-01 -1.051345840096473694e-01 -2.447139024734497070e-01 -2.581802308559417725e-01 -4.081677198410034180e-01 3.637389838695526123e-01
-1.258254200220108032e-01 -1.992392838001251221e-01 -9.699552506208419800e-02 -3.483321368694305420e-01 -3.844757676124572754e-01 4.747745022177696228e-02 6.619614958763122559e-01 4.748259186744689941e-01
5.916211009025573730e-01 1.583221703767776489e-01 -4.135827422142028809e-01 1.033390033990144730e-02 -2.444667667150497437e-01 9.307689219713211060e-02 5.703582167625427246e-01 2.450007051229476929e-01
-1.315325731411576271e-03 -2.111581563949584961e-01 -3.365568220615386963e-01 -5.806297063827514648e-01 -1.214052587747573853e-01 -5.548431873321533203e-01 -1.699595898389816284e-01 3.918327093124389648e-01
7.885689139366149902e-01 -3.708910048007965088e-01 1.052313446998596191e-01 -1.137311384081840515e-01 4.922959953546524048e-02 -2.446092665195465088e-01 -8.603364229202270508e-03 3.927588462829589844e-01
1.355777531862258911e-01 -4.756716489791870117e-01 2.638289928436279297e-01 -1.366504728794097900e-01 -2.317009419202804565e-01 -6.398633122444152832e-01 1.379787474870681763e-01 4.300319254398345947e-01
7.891358137130737305e-01 -6.946961395442485809e-03 -1.277526617050170898e-01 -2.772311866283416748e-01 9.885563701391220093e-02 -2.887926101684570312e-01 -8.617766946554183960e-02 4.282968938350677490e-01
4.230680689215660095e-02 -7.758343815803527832e-01 -2.620230615139007568e-01 -2.521501481533050537e-01 2.699126601219177246e-01 -1.696089059114456177e-01 -1.468182206153869629e-01 3.753393590450286865e-01
-1.454676091670989990e-01 -2.832616567611694336e-01 -4.933008551597595215e-01 -6.828619241714477539e-01 8.277565240859985352e-02 -1.138407811522483826e-01 3.595245480537414551e-01 1.997162401676177979e-01
2.755363583564758301e-01 -4.799821078777313232e-01 -3.118729591369628906e-02 2.798831164836883545e-01 -2.704906761646270752e-01 2.472509145736694336e-01 4.573893249034881592e-01 5.204675793647766113e-01
3.758275210857391357e-01 -6.785818934440612793e-02 -3.539727032184600830e-01 2.732154428958892822e-01 8.017870038747787476e-02 -7.537205219268798828e-01 1.351827532052993774e-01 2.478061616420745850e-01
-3.191294381394982338e-03 -2.398345321416854858e-01 -8.461365103721618652e-01 2.798094153404235840e-01 -3.667523711919784546e-02 2.924826145172119141e-01 1.467907577753067017e-01 1.994750946760177612e-01
-1.714739948511123657e-01 -5.885434746742248535e-01 -2.363300882279872894e-02 8.975709229707717896e-02 -2.485701143741607666e-01 -3.898458778858184814e-01 1.456282846629619598e-02 6.337344646453857422e-01
4.174816310405731201e-01 2.968807220458984375e-01 -5.567612648010253906e-01 -1.148115172982215881e-01 -2.486981302499771118e-01 -3.603517711162567139e-01 4.538344144821166992e-01 1.293686628341674805e-01
-7.439767941832542419e-03 -2.471925020217895508e-01 -7.488980889320373535e-01 6.664197146892547607e-02 -3.263504207134246826e-01 3.979038894176483154e-01 1.300017088651657104e-01 3.030156493186950684e-01
-1.046454459428787231e-01 -3.196424543857574463e-01 -7.641929984092712402e-01 -4.112587496638298035e-02 -3.883001506328582764e-01 2.840346693992614746e-01 9.828992187976837158e-02 2.451166808605194092e-01
-7.335900515317916870e-02 -7.836687564849853516e-01 -5.156473517417907715e-01 -2.219821065664291382e-01 -9.789033234119415283e-02 -1.718004941940307617e-01 -8.320194482803344727e-02 1.388999670743942261e-01
3.501760363578796387e-01 -3.244416043162345886e-02 -6.703003644943237305e-01 3.275786340236663818e-01 -2.048597931861877441e-01 2.136218249797821045e-01 -2.326026111841201782e-01 4.219097197055816650e-01
-2.610768973827362061e-01 -5.112344026565551758e-01 -6.463820934295654297e-01 6.973204016685485840e-02 -2.675011157989501953e-01 1.360426843166351318e-01 3.352011442184448242e-01 2.130300253629684448e-01
7.129519432783126831e-02 -6.246350407600402832e-01 -6.149011254310607910e-01 -2.540234923362731934e-01 -2.259789854288101196e-01 2.981727421283721924e-01 -4.727713018655776978e-02 1.410958170890808105e-01
-8.423063904047012329e-02 -2.001389265060424805e-01 -4.796849191188812256e-01 -6.553636789321899414e-01 8.745118975639343262e-02 1.962707340717315674e-01 3.420672714710235596e-01 3.606531620025634766e-01
5.559992417693138123e-02 -4.558343589305877686e-01 -2.056407332420349121e-01 -4.421430230140686035e-01 2.743239104747772217e-01 2.674826681613922119e-01 4.732073843479156494e-01 4.249931871891021729e-01
-2.079362273216247559e-01 -4.321300089359283447e-01 -5.627762079238891602e-01 2.911036014556884766e-01 -5.249780043959617615e-02 2.687941193580627441e-01 1.521867960691452026e-01 5.200006961822509766e-01
-5.203429237008094788e-02 -3.081880211830139160e-01 -2.023976743221282959e-01 -6.592465639114379883e-01 -1.547944694757461548e-01 5.744607746601104736e-02 1.649629175662994385e-01 6.101374030113220215e-01
4.774181842803955078e-01 6.544438004493713379e-02 -9.225399233400821686e-03 -4.665470123291015625e-01 -4.294581115245819092e-01 -4.562986493110656738e-01 3.506138026714324951e-01 1.856475323438644409e-01
-1.214190497994422913e-01 -5.456478595733642578e-01 -6.562074422836303711e-01 5.539637641049921513e-04 -4.825953766703605652e-02 3.592067658901214600e-01 8.651283383369445801e-02 3.436194658279418945e-01
3.266499936580657959e-01 -1.543940138071775436e-02 -6.354236602783203125e-01 5.741483569145202637e-01 -3.046638071537017822e-01 -1.804272830486297607e-01 3.453750535845756531e-02 1.818929016590118408e-01
-9.189794212579727173e-02 -4.097553789615631104e-01 -5.990277528762817383e-01 1.425282955169677734e-01 4.232475161552429199e-01 4.351512715220451355e-02 3.456773981451988220e-02 5.121325850486755371e-01
5.040735006332397461e-01 1.952638477087020874e-01 -5.513527393341064453e-01 2.379389554262161255e-01 3.194072246551513672e-01 1.335786003619432449e-02 3.601630628108978271e-01 3.395003378391265869e-01
2.005304545164108276e-01 -4.716426134109497070e-01 -1.789016574621200562e-01 -1.684359908103942871e-01 3.270760476589202881e-01 4.198130369186401367e-01 2.546536922454833984e-01 5.734928250312805176e-01
6.065671518445014954e-02 2.112845145165920258e-02 -4.752047657966613770e-01 5.816922709345817566e-02 7.250404357910156250e-02 8.628983795642852783e-02 -9.852142632007598877e-02 8.627061247825622559e-01
6.636584401130676270e-01 -2.844526767730712891e-01 -3.562328517436981201e-01 1.510869860649108887e-01 3.659306764602661133e-01 2.474589198827743530e-01 1.245644688606262207e-01 3.438858985900878906e-01
7.154076695442199707e-01 1.276312023401260376e-01 -5.486663579940795898e-01 -1.662683337926864624e-01 1.384793967008590698e-01 -1.066420450806617737e-01 1.966604739427566528e-01 2.720252275466918945e-01
2.502728104591369629e-01 -3.760758638381958008e-01 -3.152173161506652832e-01 5.230817198753356934e-01 1.458670049905776978e-01 -4.691797494888305664e-01 2.194966077804565430e-01 3.651967048645019531e-01
1.841352283954620361e-01 -7.340281009674072266e-01 -1.053012534976005554e-01 -3.030135929584503174e-01 -1.749492883682250977e-01 1.904327422380447388e-01 5.066704750061035156e-01 2.836678177118301392e-02
4.267677068710327148e-01 3.636724352836608887e-01 -4.107017815113067627e-01 7.227826118469238281e-02 7.153207808732986450e-02 -2.061344534158706665e-01 4.427768588066101074e-01 5.177373290061950684e-01
-3.678555190563201904e-01 -3.285993337631225586e-01 -6.202396750450134277e-01 -1.652388274669647217e-01 1.071843504905700684e-01 4.947162047028541565e-02 4.419429302215576172e-01 3.680410683155059814e-01
-2.927437722682952881e-01 -3.134799897670745850e-01 -3.209510445594787598e-01 -3.041300736367702484e-02 -4.071959257125854492e-01 -8.145202696323394775e-02 7.055449485778808594e-01 2.045975774526596069e-01
-2.332613221369683743e-04 -1.403311789035797119e-01 -6.841094493865966797e-01 5.149557590484619141e-01 7.375615090131759644e-02 -2.073799073696136475e-01 4.356566071510314941e-01 9.422717243432998657e-02
2.669541537761688232e-01 1.510519683361053467e-01 -4.936262667179107666e-01 3.257318735122680664e-01 1.930553019046783447e-01 -6.136474609375000000e-01 1.150711998343467712e-01 3.592711687088012695e-01
4.922486543655395508e-01 -6.393992304801940918e-01 1.330658495426177979e-01 1.565407514572143555e-01 1.241084709763526917e-01 -4.114497005939483643e-01 2.520948350429534912e-01 2.416665256023406982e-01
-6.447424739599227905e-02 -1.484831124544143677e-01 9.073679149150848389e-02 1.923080235719680786e-01 -4.724822640419006348e-01 -5.244836211204528809e-01 2.089689522981643677e-01 6.217634081840515137e-01
1.361036151647567749e-01 -3.842501938343048096e-01 -2.451343536376953125e-01 -3.290166854858398438e-01 3.344705998897552490e-01 2.255762815475463867e-01 3.754385709762573242e-01 6.014775633811950684e-01
3.141230940818786621e-01 -4.044967293739318848e-01 -2.108964025974273682e-01 2.106635719537734985e-01 6.549311876296997070e-01 -2.796069681644439697e-01 1.398640722036361694e-01 3.495362699031829834e-01
3.814734816551208496e-01 -5.434522628784179688e-01 7.013674825429916382e-02 9.349563717842102051e-02 -5.201199054718017578e-01 8.184043318033218384e-02 3.637384772300720215e-01 3.687123060226440430e-01
2.141958475112915039e-01 -8.557667732238769531e-01 -1.184687614440917969e-01 1.100091561675071716e-01 2.716118395328521729e-01 1.033952832221984863e-02 3.290865421295166016e-01 1.160554960370063782e-01
-8.265870064496994019e-02 -4.237991273403167725e-01 -5.298324227333068848e-01 2.832257747650146484e-01 1.888234168291091919e-01 2.769909203052520752e-01 4.292028546333312988e-01 3.950053453445434570e-01
-1.984324604272842407e-01 -5.535775423049926758e-01 -6.508909165859222412e-02 -3.633299842476844788e-02 -2.655442953109741211e-01 -4.705516397953033447e-01 4.955961182713508606e-02 5.951730012893676758e-01
-1.654081232845783234e-02 -5.539008975028991699e-01 -1.328727304935455322e-01 -5.404193326830863953e-02 -1.275369077920913696e-01 2.539030313491821289e-01 7.383677959442138672e-01 2.154642492532730103e-01
-2.305934578180313110e-01 -1.969848126173019409e-01 -5.806642174720764160e-01 -4.468229115009307861e-01 -7.364198565483093262e-02 -2.500844299793243408e-01 1.741290688514709473e-01 5.224133133888244629e-01
-1.853575371205806732e-02 1.334026735275983810e-02 -7.840522527694702148e-01 -2.167746722698211670e-01 -2.412817925214767456e-01 2.139433622360229492e-01 -5.247896537184715271e-02 4.806314706802368164e-01
-1.224230900406837463e-01 -1.668895930051803589e-01 -7.981866598129272461e-01 2.792775630950927734e-01 5.660485941916704178e-03 -4.100570082664489746e-01 2.671624422073364258e-01 -5.007915571331977844e-02
-9.270851314067840576e-02 -7.929557561874389648e-01 -4.130983650684356689e-01 -3.802219033241271973e-01 -6.704474985599517822e-02 -1.652050167322158813e-01 -6.685970351099967957e-03 1.248007267713546753e-01
1.470406800508499146e-01 -1.713751852512359619e-01 -5.062163472175598145e-01 5.127067565917968750e-01 3.118023276329040527e-01 -4.128299355506896973e-01 2.663046419620513916e-01 3.021903336048126221e-01
3.607698380947113037e-01 -5.657051205635070801e-01 6.113110855221748352e-02 -3.315925896167755127e-01 -3.684101700782775879e-01 1.295462548732757568e-01 1.386057585477828979e-01 5.142103433609008789e-01
-4.899856820702552795e-02 -3.400254547595977783e-01 -6.477148532867431641e-01 5.032023787498474121e-01 -1.990513205528259277e-01 -1.376949101686477661e-01 3.879276812076568604e-01 1.286041177809238434e-02
9.288884699344635010e-02 -4.613592922687530518e-01 -9.882013499736785889e-02 -5.421767830848693848e-01 5.330411344766616821e-02 -4.578529894351959229e-01 -1.614827215671539307e-01 4.860564172267913818e-01
-2.206156104803085327e-01 -5.039703249931335449e-01 -4.865053296089172363e-01 -2.254111617803573608e-01 -2.998567819595336914e-01 3.034577071666717529e-01 3.553957939147949219e-01 3.186508119106292725e-01
-4.898730292916297913e-02 4.580241441726684570e-02 -5.853691101074218750e-01 3.069899380207061768e-01 -1.659647077322006226e-01 -7.128438949584960938e-01 6.562843918800354004e-02 1.363995820283889771e-01
-3.964484110474586487e-02 -2.312451452016830444e-01 7.762391865253448486e-02 1.166300624608993530e-01 -3.533074855804443359e-01 -6.440098285675048828e-01 5.248444899916648865e-02 6.188669800758361816e-01
6.829330921173095703e-01 -3.466501832008361816e-02 1.465522497892379761e-02 -1.256092488765716553e-01 -3.548494875431060791e-01 -2.651136517524719238e-01 -2.077051997184753418e-01 5.263682603836059570e-01
-2.040101885795593262e-01 -4.829249978065490723e-01 -4.322851300239562988e-01 -4.739193022251129150e-01 -1.711820662021636963e-01 1.789718419313430786e-01 2.457160353660583496e-01 4.381584227085113525e-01
6.076810359954833984e-01 -5.559557080268859863e-01 -2.859892249107360840e-01 2.374692112207412720e-01 1.912406980991363525e-01 -2.527136802673339844e-01 2.855900824069976807e-01 -3.816489130258560181e-02
-2.236099392175674438e-01 -1.177504807710647583e-01 -4.939167946577072144e-02 -3.383527398109436035e-01 -3.339265882968902588e-01 -1.844343394041061401e-01 5.833395123481750488e-01 5.774108767509460449e-01
-1.918213516473770142e-01 -7.747250795364379883e-01 -1.753064393997192383e-01 -3.307355940341949463e-02 -4.755058512091636658e-02 -1.090942844748497009e-01 -5.678583681583404541e-02 5.601717829704284668e-01
4.333805143833160400e-01 5.918751657009124756e-02 -1.509416550397872925e-01 2.088184654712677002e-01 -2.280590683221817017e-01 1.258829385042190552e-01 6.356717348098754883e-01 5.199555754661560059e-01
-2.405009269714355469e-01 2.855986356735229492e-02 -4.111970365047454834e-01 3.022555112838745117e-01 -9.379963576793670654e-02 -4.833846390247344971e-01 3.991636633872985840e-01 5.283098816871643066e-01
-1.213150173425674438e-01 -2.768308818340301514e-01 -4.404230974614620209e-03 -5.653066188097000122e-02 -2.235355973243713379e-01 -8.499225974082946777e-01 2.820339500904083252e-01 2.314143627882003784e-01
2.245089970529079437e-02 -2.699646651744842529e-01 -3.993729129433631897e-03 4.099132716655731201e-01 -2.623974382877349854e-01 -6.579943299293518066e-01 1.245908737182617188e-01 4.911602437496185303e-01
-2.281241118907928467e-01 -2.959547638893127441e-01 -7.781181931495666504e-01 -4.028548300266265869e-01 1.123473495244979858e-01 7.246311008930206299e-02 1.944040805101394653e-01 1.922093629837036133e-01
1.746269017457962036e-01 -2.993833422660827637e-01 9.359324723482131958e-02 1.454944312572479248e-01 -4.352208673954010010e-01 -9.069294482469558716e-02 4.259894192218780518e-01 6.861758828163146973e-01
8.891100995242595673e-03 -7.258099317550659180e-01 -6.182508468627929688e-01 -9.461882710456848145e-02 -1.451768428087234497e-01 1.531562358140945435e-01 -1.324048191308975220e-01 1.409610807895660400e-01
3.548180758953094482e-01 -3.191407918930053711e-01 -1.358958929777145386e-01 5.046443343162536621e-01 -2.903435528278350830e-01 4.126017168164253235e-02 -5.467740073800086975e-02 6.404125690460205078e-01
2.077171951532363892e-01 -6.153075695037841797e-01 -5.368885397911071777e-02 -3.024202287197113037e-01 -4.105252623558044434e-01 2.816163003444671631e-01 2.148956954479217529e-01 4.357644021511077881e-01
-2.519553005695343018e-01 -4.282974600791931152e-01 -1.290228813886642456e-01 -2.030962258577346802e-01 -3.847829997539520264e-01 -1.363212168216705322e-01 5.447926521301269531e-01 4.813982248306274414e-01
-3.549638688564300537e-01 -3.046418726444244385e-01 -6.001343727111816406e-01 -3.230963349342346191e-01 2.819215320050716400e-02 -3.384050428867340088e-01 3.580609560012817383e-01 2.704090178012847900e-01
-2.310474216938018799e-01 -1.288178414106369019e-01 -5.111294388771057129e-01 -2.153142392635345459e-01 -3.271597623825073242e-01 -4.369973540306091309e-01 -1.655309647321701050e-01 5.449850559234619141e-01
4.386114776134490967e-01 3.345654904842376709e-01 -3.408953249454498291e-01 -7.234708219766616821e-02 -7.578057050704956055e-02 -1.612140834331512451e-01 4.987588822841644287e-01 5.419864058494567871e-01
1.723259985446929932e-01 -6.807253360748291016e-01 -1.969308853149414062e-01 2.808614075183868408e-01 -3.221177160739898682e-01 -4.664161801338195801e-01 2.429987490177154541e-01 -9.433810412883758545e-02
-3.518294915556907654e-02 -2.780436575412750244e-01 -7.942523360252380371e-01 4.062886834144592285e-01 1.644349843263626099e-01 -1.424898356199264526e-01 2.707995474338531494e-01 6.980021297931671143e-02
1.907841563224792480e-01 -1.130991578102111816e-01 -6.193403005599975586e-01 6.243010759353637695e-01 9.698660112917423248e-03 -2.026270180940628052e-01 2.973336279392242432e-01 2.188984751701354980e-01
1.903509050607681274e-01 -1.072617769241333008e-01 -8.807672262191772461e-01 2.573031485080718994e-01 -1.708827763795852661e-01 1.436251867562532425e-02 -2.628460228443145752e-01 1.086761951446533203e-01
8.278143405914306641e-02 -4.670395553112030029e-01 -9.007777273654937744e-02 -2.622599899768829346e-01 3.588453531265258789e-01 5.964850261807441711e-02 5.155292153358459473e-01 5.477487444877624512e-01
-1.955890357494354248e-01 -4.552752971649169922e-01 -6.156829595565795898e-01 -2.718481719493865967e-01 2.641706466674804688e-01 -1.916837841272354126e-01 -1.018281057476997375e-01 4.296562969684600830e-01
1.036901772022247314e-01 -1.438080221414566040e-01 -7.303056120872497559e-01 -1.387395411729812622e-01 -4.648421406745910645e-01 1.684458255767822266e-01 -1.940459758043289185e-01 3.658778667449951172e-01
1.335733570158481598e-02 -4.661451652646064758e-02 -5.658602118492126465e-01 5.741352438926696777e-01 1.507879495620727539e-01 -2.267059236764907837e-01 3.851857781410217285e-01 3.540043234825134277e-01
-1.179055199027061462e-01 -6.551139354705810547e-01 -6.102624535560607910e-01 -1.742638647556304932e-01 3.217708170413970947e-01 4.721723124384880066e-02 1.122103929519653320e-01 1.891529709100723267e-01
1.283293962478637695e-01 -8.570429682731628418e-02 -5.035460591316223145e-01 6.484113335609436035e-01 4.210168868303298950e-02 -2.875177562236785889e-01 2.455149292945861816e-01 3.968298137187957764e-01
8.166315555572509766e-01 -2.760504931211471558e-02 -4.645179957151412964e-02 -6.748294085264205933e-02 3.577705100178718567e-02 -3.142950832843780518e-01 3.686956465244293213e-01 2.994014918804168701e-01
6.991093158721923828e-01 2.300874590873718262e-01 -2.729687094688415527e-01 -1.121316328644752502e-01 -6.181095540523529053e-02 -1.534047126770019531e-01 4.430116713047027588e-01 3.841972649097442627e-01
-7.761515676975250244e-02 -6.664793491363525391e-01 -1.661362946033477783e-01 -2.997247576713562012e-01 -4.270392060279846191e-01 1.686122268438339233e-01 2.844998538494110107e-01 3.749829232692718506e-01
-3.766186535358428955e-01 -5.150848031044006348e-01 -5.145440697669982910e-01 -2.665638029575347900e-01 1.310980170965194702e-01 -2.869890816509723663e-02 2.914915382862091064e-01 3.925006091594696045e-01
1.695570051670074463e-01 -3.530808687210083008e-01 3.588143885135650635e-01 -1.010438799858093262e-01 -4.911237582564353943e-02 -6.183032393455505371e-01 1.754320412874221802e-01 5.404993295669555664e-01
1.429708302021026611e-01 -6.053525805473327637e-01 -6.336753070354461670e-02 9.930542856454849243e-02 1.157175153493881226e-01 1.540371775627136230e-01 5.088447928428649902e-01 5.506265163421630859e-01
-3.408625125885009766e-01 -4.195644557476043701e-01 -2.898976802825927734e-01 -4.977422207593917847e-02 -7.116086035966873169e-02 -2.551312744617462158e-01 2.465477213263511658e-03 7.423599958419799805e-01
-2.729718387126922607e-01 -4.464378356933593750e-01 -5.373404026031494141e-01 -1.178686916828155518e-01 -3.429614007472991943e-01 2.654437124729156494e-01 3.311967849731445312e-01 3.546516299247741699e-01
-1.035820469260215759e-01 5.732115358114242554e-02 -7.443512082099914551e-01 3.907823562622070312e-01 -1.784659177064895630e-01 -3.173476159572601318e-01 2.547054886817932129e-01 2.859736680984497070e-01
4.105756878852844238e-01 1.776064634323120117e-01 -6.264141947031021118e-02 1.479893624782562256e-01 -2.251579612493515015e-01 -1.555020958185195923e-01 5.660320520401000977e-01 6.154587864875793457e-01
2.136158347129821777e-01 -4.000935256481170654e-01 -1.420533955097198486e-01 -5.692902207374572754e-01 -4.097479283809661865e-01 2.080016732215881348e-01 4.495235979557037354e-01 1.918161511421203613e-01
3.030662238597869873e-01 -4.568188786506652832e-01 -7.873870432376861572e-02 -2.521246075630187988e-01 -6.684842705726623535e-01 2.275629490613937378e-01 2.718518674373626709e-01 2.390424013137817383e-01
8.205649852752685547e-01 -1.789212077856063843e-01 -6.852680351585149765e-03 -1.860243529081344604e-01 1.101444661617279053e-01 -2.501544356346130371e-01 -5.734113976359367371e-02 4.266276359558105469e-01
7.063681483268737793e-01 -1.707821041345596313e-01 -3.679623603820800781e-01 1.464785635471343994e-01 3.747838437557220459e-01 1.297427415847778320e-01 9.851230680942535400e-02 3.847396373748779297e-01
4.839585721492767334e-01 1.455602198839187622e-01 -5.077532529830932617e-01 1.060196086764335632e-01 -1.367742419242858887e-01 -3.452504873275756836e-01 5.803279876708984375e-01 2.927553653717041016e-02
-1.662445515394210815e-01 -5.555850267410278320e-01 -7.608014345169067383e-01 -1.496863663196563721e-01 -8.173364400863647461e-02 1.583808660507202148e-01 3.117018193006515503e-02 1.724147647619247437e-01
2.909253239631652832e-01 -4.119319617748260498e-01 6.013222783803939819e-02 -5.112466588616371155e-02 -1.608488708734512329e-01 2.722521424293518066e-01 5.723997950553894043e-01 5.583994984626770020e-01
-3.663859665393829346e-01 -3.772896230220794678e-01 -3.306224942207336426e-01 -4.067343175411224365e-01 -2.076881229877471924e-01 -1.578003764152526855e-01 4.865408539772033691e-01 3.793580830097198486e-01
-9.347914159297943115e-02 -7.685154080390930176e-01 -1.131938546895980835e-01 -1.904127597808837891e-01 2.581662125885486603e-02 4.278809949755668640e-02 2.452049553394317627e-01 5.375434160232543945e-01
6.369481682777404785e-01 2.764130234718322754e-01 -2.446314096450805664e-01 -1.034461185336112976e-01 -1.867034435272216797e-01 -1.780394464731216431e-01 4.337079524993896484e-01 4.389628171920776367e-01
-2.192137241363525391e-01 -7.984308153390884399e-02 -7.199090719223022461e-01 2.465605437755584717e-01 -2.439495027065277100e-01 -4.731058180332183838e-01 2.464667707681655884e-01 1.497430205345153809e-01
3.791835606098175049e-01 -8.083800673484802246e-01 -1.487022489309310913e-01 1.527511924505233765e-01 1.933187842369079590e-01 -1.939627574756741524e-03 3.451607525348663330e-01 -2.800808474421501160e-02
2.795939445495605469e-01 -1.476242542266845703e-01 -2.533894218504428864e-02 2.386933267116546631e-01 1.872221678495407104e-01 -2.487366050481796265e-01 2.134964801371097565e-02 8.631569743156433105e-01
-2.163593620061874390e-01 -9.677643328905105591e-02 -2.678595781326293945e-01 -2.321607768535614014e-01 -3.442480862140655518e-01 -1.028023585677146912e-01 6.082544922828674316e-01 5.649130940437316895e-01
-3.757278621196746826e-02 -1.615516394376754761e-01 -2.561872303485870361e-01 -4.548797905445098877e-01 -2.988008558750152588e-01 1.909824758768081665e-01 5.519503355026245117e-01 5.191690921783447266e-01
-5.076842755079269409e-02 -5.257294178009033203e-01 -9.710449725389480591e-02 -3.915579319000244141e-01 -3.505845665931701660e-01 -4.863523542881011963e-01 1.422400921583175659e-01 4.226154386997222900e-01
-8.202099055051803589e-02 -3.932425677776336670e-01 -7.873575687408447266e-01 1.083899587392807007e-01 -3.724410533905029297e-01 1.537128388881683350e-01 -3.906700015068054199e-02 2.075726985931396484e-01
1.142266765236854553e-01 -5.652572512626647949e-01 1.492845863103866577e-01 2.347779572010040283e-01 -2.800650596618652344e-01 -3.414897322654724121e-01 3.217627704143524170e-01 5.398582220077514648e-01
1.694711670279502869e-02 -4.602709412574768066e-01 -4.638863503932952881e-01 7.794683426618576050e-02 6.100713610649108887e-01 -1.710671186447143555e-02 2.181439101696014404e-01 3.827934563159942627e-01
2.607834339141845703e-01 -3.901448845863342285e-01 -2.303735464811325073e-01 -1.762622743844985962e-01 7.287985831499099731e-02 1.627648472785949707e-01 4.643267989158630371e-01 6.695036888122558594e-01
4.918473362922668457e-01 1.647462248802185059e-01 -3.857073485851287842e-01 3.521796083077788353e-03 -2.524290382862091064e-01 -1.168524995446205139e-01 6.498352885246276855e-01 2.872307002544403076e-01
7.529411911964416504e-01 -3.174150288105010986e-01 1.560659706592559814e-01 -1.718218922615051270e-01 -2.373843342065811157e-01 -2.123046070337295532e-01 3.514983355998992920e-01 2.312404960393905640e-01
9.235036373138427734e-02 -6.738384366035461426e-01 9.514398127794265747e-02 -3.561816513538360596e-01 -4.164634048938751221e-01 -2.380810379981994629e-01 2.061428874731063843e-02 4.134561717510223389e-01
-2.423150464892387390e-02 -2.037654519081115723e-01 -2.590877413749694824e-01 -7.204035520553588867e-01 -3.032465092837810516e-02 6.846611946821212769e-02 1.746039688587188721e-01 5.793884396553039551e-01
-1.184671670198440552e-01 -1.682178229093551636e-01 -3.355956375598907471e-01 -6.403238773345947266e-01 -3.893650770187377930e-01 1.118041854351758957e-02 2.746697962284088135e-01 4.559118747711181641e-01
-1.999393105506896973e-01 -3.320014476776123047e-01 -4.422467947006225586e-01 -5.179753899574279785e-01 -4.990481436252593994e-01 -5.821687355637550354e-02 2.562271952629089355e-01 2.604379951953887939e-01
9.967284649610519409e-02 -5.524843335151672363e-01 -1.856720745563507080e-01 7.610600441694259644e-02 4.307973682880401611e-01 -6.092304829508066177e-03 2.916473150253295898e-01 6.114560961723327637e-01
4.394224882125854492e-01 -5.097540020942687988e-01 1.004347205162048340e-01 5.861065164208412170e-02 -3.104935288429260254e-01 -7.305441796779632568e-02 4.914493560791015625e-01 4.362004697322845459e-01
4.323024451732635498e-01 -6.673225760459899902e-01 7.633732259273529053e-02 3.833569586277008057e-01 -1.974281966686248779e-01 -3.045122623443603516e-01 2.359822690486907959e-01 1.661685109138488770e-01
1.279626488685607910e-01 -5.973721146583557129e-01 1.080102324485778809e-01 2.098065912723541260e-01 4.045482259243726730e-03 9.183657355606555939e-03 5.886250734329223633e-01 4.738216102123260498e-01
1.317852735519409180e-01 -6.684871912002563477e-01 -3.464083969593048096e-01 2.512623667716979980e-01 -2.635699212551116943e-01 2.900377213954925537e-01 4.379052519798278809e-01 8.528711646795272827e-02
3.947975039482116699e-01 3.287784159183502197e-01 -2.831463515758514404e-01 3.466113656759262085e-02 -2.019369006156921387e-01 -1.626938283443450928e-01 4.686526954174041748e-01 6.064516305923461914e-01
3.592592477798461914e-01 -5.699304938316345215e-01 -5.687471628189086914e-01 2.060942798852920532e-01 9.905413538217544556e-02 1.682921350002288818e-01 5.695318430662155151e-02 3.725402057170867920e-01
2.904900908470153809e-01 -4.089557826519012451e-01 2.152696624398231506e-02 2.088916897773742676e-01 -3.849722743034362793e-01 6.992538459599018097e-03 3.970274031162261963e-01 6.311801075935363770e-01
9.253882616758346558e-02 -5.901161432266235352e-01 -1.153352484107017517e-01 -2.391509860754013062e-01 -4.471548497676849365e-01 -4.354416579008102417e-02 5.556817054748535156e-01 2.491557002067565918e-01
-6.453529745340347290e-02 -7.616897672414779663e-02 -6.158084869384765625e-01 -7.773771882057189941e-02 -3.933745324611663818e-01 -3.338714241981506348e-01 -3.154425621032714844e-01 4.889298677444458008e-01
2.995328605175018311e-01 -5.301836133003234863e-01 -1.338014900684356689e-01 3.246459960937500000e-01 2.848431766033172607e-01 8.922048658132553101e-02 3.654164969921112061e-01 5.322241187095642090e-01
3.362103104591369629e-01 -5.035117864608764648e-01 1.699723303318023682e-01 8.275842666625976562e-02 -7.480128854513168335e-02 1.084506958723068237e-01 5.352418422698974609e-01 5.420869588851928711e-01
2.152545750141143799e-01 -6.706137657165527344e-01 2.591776102781295776e-02 -3.622018098831176758e-01 -3.530171811580657959e-01 7.624351233243942261e-02 3.326692283153533936e-01 3.619084954261779785e-01
4.522624611854553223e-01 -2.673570215702056885e-01 1.367304772138595581e-01 1.711060404777526855e-01 6.996162980794906616e-02 -1.172287389636039734e-01 -1.973773166537284851e-02 8.105427622795104980e-01
4.838464260101318359e-01 -5.790085792541503906e-01 -1.992084532976150513e-01 -3.072214722633361816e-01 3.536642491817474365e-01 6.139497831463813782e-02 -8.539643138647079468e-02 4.005399048328399658e-01
-1.309999972581863403e-01 -7.415393590927124023e-01 -6.299927830696105957e-01 -1.526646167039871216e-01 2.508117258548736572e-02 4.300210624933242798e-03 1.051328405737876892e-01 -3.256424516439437866e-02
7.092722058296203613e-01 -2.020707279443740845e-01 -1.517176330089569092e-01 -2.120911180973052979e-01 3.752776980400085449e-01 2.182618528604507446e-02 1.019445806741714478e-01 4.862068593502044678e-01
5.127584934234619141e-01 -7.516682744026184082e-01 1.013529207557439804e-02 -1.049012541770935059e-01 -3.726358711719512939e-01 -4.176997020840644836e-02 3.067079931497573853e-02 1.393688917160034180e-01
-8.297661691904067993e-02 -6.683164834976196289e-01 -2.926826775074005127e-01 -3.513408452272415161e-02 -1.020982488989830017e-01 7.500703632831573486e-02 6.651999354362487793e-01 -3.208136931061744690e-02
-8.320876210927963257e-02 -9.109994024038314819e-02 -5.699474811553955078e-01 5.118162035942077637e-01 -7.060209661722183228e-02 -4.627380967140197754e-01 2.430489063262939453e-01 3.461176156997680664e-01
-1.494257152080535889e-01 -3.891417086124420166e-01 -6.233465075492858887e-01 -2.837365567684173584e-01 -1.376191079616546631e-01 2.441622018814086914e-01 1.220545768737792969e-01 5.135386586189270020e-01
7.128404080867767334e-02 -3.179402947425842285e-01 -7.360658049583435059e-01 -1.271939724683761597e-01 5.124053359031677246e-01 -3.827025368809700012e-02 1.777110248804092407e-01 2.006398439407348633e-01
-1.305403262376785278e-01 -4.177116155624389648e-01 -1.717023700475692749e-01 -3.510180711746215820e-01 -4.377728998661041260e-01 -1.487107723951339722e-01 4.516832232475280762e-01 4.878556430339813232e-01
2.662210762500762939e-01 -3.583680093288421631e-02 3.208633512258529663e-02 2.724300622940063477e-01 -1.202888861298561096e-01 -2.957537472248077393e-01 1.376255042850971222e-02 8.662940263748168945e-01
1.931610256433486938e-01 -1.784475743770599365e-01 -1.570851504802703857e-01 2.924605607986450195e-01 1.287177056074142456e-01 -4.148322343826293945e-02 1.743941307067871094e-01 8.785977363586425781e-01
5.121878981590270996e-01 -4.903619885444641113e-01 -3.296108543872833252e-01 3.108803927898406982e-01 4.093723893165588379e-01 2.161051519215106964e-02 -4.625360295176506042e-02 3.488933444023132324e-01
4.039256572723388672e-01 6.416397541761398315e-02 -5.235818624496459961e-01 3.217261135578155518e-01 2.425976544618606567e-01 -4.031777977943420410e-01 6.558847427368164062e-02 4.789296090602874756e-01
-1.376955956220626831e-01 -2.035885155200958252e-01 -2.478162571787834167e-02 -1.663654446601867676e-01 -1.054055839776992798e-01 7.014047354459762573e-02 5.941805839538574219e-01 7.363556027412414551e-01
5.413184165954589844e-01 -4.206177592277526855e-01 -1.264028251171112061e-01 3.717367947101593018e-01 -2.454363554716110229e-01 -5.535802245140075684e-01 6.038029119372367859e-02 7.452126592397689819e-02
8.183411955833435059e-01 -1.342591047286987305e-01 -1.583048850297927856e-01 -1.414403468370437622e-01 1.148979365825653076e-01 -4.383081495761871338e-01 9.760600328445434570e-02 2.288755774497985840e-01
1.290677301585674286e-02 -5.441198870539665222e-02 -7.272628545761108398e-01 2.226282656192779541e-01 9.761612117290496826e-02 -2.671303451061248779e-01 -2.191313952207565308e-01 5.380446910858154297e-01
3.732450902462005615e-01 -2.015985995531082153e-01 -4.328973591327667236e-02 4.055067598819732666e-01 -3.756658434867858887e-01 -3.440811634063720703e-01 2.589193284511566162e-01 5.719968676567077637e-01
-1.560409665107727051e-01 -1.620150059461593628e-01 -7.309284806251525879e-01 -3.096036016941070557e-01 -4.198759496212005615e-01 -2.876009643077850342e-01 -2.772496826946735382e-02 2.439524978399276733e-01
-1.725609749555587769e-01 -7.641623914241790771e-02 -3.924229443073272705e-01 -3.314219415187835693e-01 -3.497149944305419922e-01 -2.703505754470825195e-01 -4.342358186841011047e-02 7.094162106513977051e-01
6.388902664184570312e-01 -7.081971317529678345e-02 4.277113825082778931e-02 -1.561428159475326538e-01 -1.382115483283996582e-01 -4.133192598819732666e-01 -1.009465456008911133e-01 6.003901362419128418e-01
1.019833087921142578e-01 -4.073716402053833008e-01 1.445266157388687134e-01 -2.016151398420333862e-01 -5.195422768592834473e-01 -1.631579548120498657e-01 3.383642435073852539e-01 5.925168395042419434e-01
1.383045166730880737e-01 -8.504194617271423340e-01 -1.880018711090087891e-01 1.894783228635787964e-01 -2.365863174200057983e-01 5.445144325494766235e-02 3.563770949840545654e-01 -2.166206203401088715e-02
6.364206224679946899e-02 -2.906303703784942627e-01 -3.251430094242095947e-01 -4.076440632343292236e-01 -2.370611578226089478e-01 1.961711794137954712e-01 5.775760412216186523e-01 4.596921801567077637e-01
4.166469275951385498e-01 -2.182986140251159668e-01 1.724605262279510498e-01 1.047211065888404846e-01 1.423809081315994263e-01 -2.511804699897766113e-01 1.016105860471725464e-01 8.027162551879882812e-01
4.786445796489715576e-01 -2.957629561424255371e-01 -5.241426825523376465e-01 1.881713122129440308e-01 4.544953703880310059e-01 2.512535452842712402e-01 1.024409234523773193e-01 3.051247596740722656e-01
5.711562633514404297e-01 -2.048549354076385498e-01 -6.858281046152114868e-02 -1.729671359062194824e-01 8.510532975196838379e-02 -4.470379352569580078e-01 4.549233019351959229e-01 4.279635250568389893e-01
2.230198085308074951e-01 -1.699512749910354614e-01 -5.866341590881347656e-01 5.615360736846923828e-01 -2.787290811538696289e-01 -3.987251520156860352e-01 5.829219706356525421e-03 1.587787270545959473e-01
2.017008215188980103e-01 -7.826495766639709473e-01 -5.861531943082809448e-02 1.092799231410026550e-01 1.281703114509582520e-01 -4.513303935527801514e-02 5.503854155540466309e-01 1.000481545925140381e-01
2.631841301918029785e-01 -4.634507372975349426e-02 -6.173045039176940918e-01 5.432885885238647461e-01 -6.403473205864429474e-03 -4.192119538784027100e-01 1.184078827500343323e-01 2.501179873943328857e-01
5.138333439826965332e-01 1.345095634460449219e-01 -4.382697343826293945e-01 -1.011852025985717773e-01 -1.591666787862777710e-01 -2.190493345260620117e-01 6.583336591720581055e-01 9.404193609952926636e-02
1.531674563884735107e-01 -7.768504619598388672e-01 -2.606855034828186035e-01 -7.027572393417358398e-02 2.592275738716125488e-01 -2.664750516414642334e-01 -1.639175564050674438e-01 3.675193488597869873e-01
