# Supplementary material for: Where is your field going? A machine learning approach to study the relative motion of the domains of physics
Source: PLoS One. 2020 Jun 18;15(6):e0233997. doi: 10.1371/journal.pone.0233997 (PMC7302634; doi:10.1371/journal.pone.0233997)
Supplement: S30 Data — (ZIP) [file pone.0233997.s030.zip › 29/Pacs4Run_29_VS_500_embeddings1995-1999ED8.txt]

1.977081447839736938e-01 -7.602556347846984863e-01 5.059639215469360352e-01 -2.292567491531372070e-01 2.420461326837539673e-01 -3.631082922220230103e-02 2.410919778048992157e-02 1.178075820207595825e-01
-8.713085949420928955e-02 -3.346347808837890625e-01 2.763225138187408447e-01 -3.209345042705535889e-01 5.398645401000976562e-01 -4.371120035648345947e-01 4.673322141170501709e-01 -1.243772450834512711e-02
-4.236024618148803711e-01 -3.222264349460601807e-01 6.124532222747802734e-01 1.612717062234878540e-01 4.032759666442871094e-01 -3.697767853736877441e-01 1.010023802518844604e-01 7.782000303268432617e-02
4.308874309062957764e-01 -7.563247680664062500e-01 -2.051325887441635132e-01 1.244054511189460754e-01 3.711423277854919434e-01 -6.849656254053115845e-02 2.055632472038269043e-01 -7.622234523296356201e-03
-3.525336459279060364e-02 -3.912058770656585693e-01 4.815375804901123047e-01 2.832908332347869873e-01 5.226799249649047852e-01 1.479730010032653809e-01 3.584788739681243896e-01 -3.316411674022674561e-01
-1.952082365751266479e-01 -8.003678917884826660e-01 -1.890861243009567261e-01 -1.200385317206382751e-01 1.576824113726615906e-02 -5.196211934089660645e-01 -2.678948268294334412e-02 1.302764844149351120e-02
2.073060423135757446e-01 -6.955496668815612793e-01 3.023165510967373848e-03 4.057700335979461670e-01 5.163200497627258301e-01 -1.465010344982147217e-01 8.993636816740036011e-02 1.115294471383094788e-01
-4.270476698875427246e-01 -4.500778019428253174e-01 4.800770878791809082e-01 1.763549000024795532e-01 2.920660674571990967e-01 1.320719122886657715e-01 -1.132734864950180054e-02 -5.006110668182373047e-01
2.480964362621307373e-01 -4.888257682323455811e-01 -1.306762173771858215e-02 -3.790023922920227051e-01 4.697182476520538330e-01 -1.083662826567888260e-02 4.483834803104400635e-01 -3.659011721611022949e-01
-4.003552719950675964e-02 -4.630332291126251221e-01 3.595536053180694580e-01 5.295081734657287598e-01 5.062920451164245605e-01 -3.422277867794036865e-01 -2.424031030386686325e-03 2.970272116363048553e-02
2.885415554046630859e-01 -6.481671929359436035e-01 -8.831409364938735962e-02 9.893706440925598145e-02 2.298668324947357178e-01 -9.129559993743896484e-02 2.751785814762115479e-01 -5.849258899688720703e-01
-4.708812758326530457e-02 -4.700753986835479736e-01 1.985443085432052612e-01 5.125683918595314026e-02 5.277665257453918457e-01 -5.742341876029968262e-01 1.190321967005729675e-01 -3.351321518421173096e-01
1.862682104110717773e-01 -7.609418630599975586e-01 -2.335223555564880371e-01 -4.124225676059722900e-01 2.858599424362182617e-01 2.425406724214553833e-01 1.095560565590858459e-01 9.540516138076782227e-02
5.845772027969360352e-01 -2.917920053005218506e-01 1.575974673032760620e-01 -5.062566399574279785e-01 3.313627839088439941e-01 -4.095739424228668213e-01 7.893054187297821045e-02 -9.061987698078155518e-02
4.887710809707641602e-01 -7.581207156181335449e-01 -1.120175346732139587e-01 2.508592903614044189e-01 2.597942948341369629e-01 -5.051964148879051208e-02 1.995248794555664062e-01 3.197027370333671570e-02
2.370641976594924927e-01 -5.447617173194885254e-01 -1.379180103540420532e-01 -3.050164580345153809e-01 5.984084606170654297e-01 6.332028657197952271e-02 2.614806890487670898e-01 -3.232713639736175537e-01
3.917912840843200684e-01 -2.528313696384429932e-01 1.705340296030044556e-01 -4.991870224475860596e-01 4.413294196128845215e-01 -3.672728538513183594e-01 -2.771903276443481445e-01 -3.127473890781402588e-01
3.710366189479827881e-01 -6.796789765357971191e-01 3.743028938770294189e-01 -7.318385411053895950e-03 -1.384573578834533691e-01 2.916159033775329590e-01 3.162159025669097900e-01 2.366629987955093384e-01
3.227810263633728027e-01 -4.486104846000671387e-01 6.679331064224243164e-01 4.116924479603767395e-03 3.251700103282928467e-02 1.373808532953262329e-01 4.374179244041442871e-01 1.927277892827987671e-01
-4.526877999305725098e-01 -3.003056943416595459e-01 5.160434842109680176e-01 -1.009833067655563354e-01 5.912954211235046387e-01 -8.666294068098068237e-02 8.129766583442687988e-02 2.542472183704376221e-01
-4.941702783107757568e-01 -5.421908497810363770e-01 6.493463367223739624e-02 -2.770333886146545410e-01 5.646658539772033691e-01 -1.877946108579635620e-01 6.300190836191177368e-02 -1.509208232164382935e-01
-1.039704009890556335e-01 -5.774393081665039062e-01 5.714927911758422852e-01 -6.913513690233230591e-02 -1.358417123556137085e-01 4.767587780952453613e-01 -2.019886821508407593e-01 -1.944714784622192383e-01
5.054386854171752930e-01 -4.222337305545806885e-01 5.052035450935363770e-01 1.896524280309677124e-01 1.268461048603057861e-01 -2.026752009987831116e-02 5.035573840141296387e-01 -7.057703286409378052e-02
1.513829827308654785e-01 -4.595004916191101074e-01 8.919439464807510376e-02 -6.226754561066627502e-02 5.856767296791076660e-01 -4.580188691616058350e-01 1.498945355415344238e-01 -4.228979051113128662e-01
1.562064290046691895e-01 -3.748651742935180664e-01 2.585835158824920654e-01 -2.548462748527526855e-01 3.694668412208557129e-01 -2.927578091621398926e-01 4.268897175788879395e-01 -5.466405749320983887e-01
5.598560571670532227e-01 -4.307958781719207764e-01 4.237655699253082275e-01 1.976473331451416016e-01 9.714526683092117310e-02 -3.004102110862731934e-01 4.266892373561859131e-01 -2.423164062201976776e-02
4.509143531322479248e-01 -5.692647099494934082e-01 -1.103149577975273132e-01 -2.287831455469131470e-01 4.790023863315582275e-01 1.093352064490318298e-01 2.444624751806259155e-01 -3.270223438739776611e-01
4.882797300815582275e-01 -4.323835968971252441e-01 1.271088123321533203e-01 -2.000439725816249847e-02 8.291915804147720337e-02 -6.584748625755310059e-01 -2.166573554277420044e-01 -2.658295929431915283e-01
2.816766202449798584e-01 -5.113374590873718262e-01 4.248874187469482422e-01 -1.392486840486526489e-01 5.211613327264785767e-02 5.549037456512451172e-01 2.182588726282119751e-02 -3.849182128906250000e-01
-2.491577416658401489e-01 -4.469247758388519287e-01 9.030812978744506836e-02 -4.922544956207275391e-01 6.093193888664245605e-01 -1.208057478070259094e-01 8.544488251209259033e-02 -3.074792623519897461e-01
-8.480124920606613159e-02 -4.726605117321014404e-01 9.768500924110412598e-02 -5.715179443359375000e-01 2.514529526233673096e-01 -3.149456083774566650e-01 3.684029877185821533e-01 -3.675397634506225586e-01
6.121129989624023438e-01 -3.703902065753936768e-01 5.506631731986999512e-01 2.362807095050811768e-01 1.786973625421524048e-01 -1.183905079960823059e-01 -2.172942757606506348e-01 1.894842982292175293e-01
-3.580397367477416992e-02 -4.867651462554931641e-01 3.200066834688186646e-02 -6.648542881011962891e-01 4.718115031719207764e-01 -2.561137080192565918e-01 -8.168729394674301147e-02 -1.544328331947326660e-01
5.069670081138610840e-01 -2.993309497833251953e-01 5.221511721611022949e-01 -4.391568005084991455e-01 5.413042381405830383e-02 -1.345180273056030273e-01 2.325350791215896606e-01 3.358380496501922607e-01
5.293318033218383789e-01 -3.167258501052856445e-01 2.180522233247756958e-01 -1.326963156461715698e-01 3.143932223320007324e-01 -4.744132161140441895e-01 -1.373398303985595703e-02 -4.798312783241271973e-01
1.526657193899154663e-01 -4.012865126132965088e-01 3.547226190567016602e-01 4.520019888877868652e-01 3.438356518745422363e-01 -2.551167905330657959e-01 2.238844037055969238e-01 -5.020922422409057617e-01
2.809616923332214355e-01 -6.013177037239074707e-01 5.370103716850280762e-01 -1.139467656612396240e-01 -2.587960958480834961e-01 3.209131583571434021e-02 4.355982840061187744e-01 -1.903666928410530090e-02
-1.539048701524734497e-01 -7.707789540290832520e-01 -1.565567553043365479e-01 -3.172136545181274414e-01 1.062041893601417542e-01 -3.841990530490875244e-01 2.490638047456741333e-01 1.901517361402511597e-01
2.590301930904388428e-01 -3.731878399848937988e-01 2.106972038745880127e-01 -2.846324741840362549e-01 4.139317870140075684e-01 -2.611684799194335938e-01 3.161377608776092529e-01 -5.733530521392822266e-01
6.535019725561141968e-02 -5.944375991821289062e-01 -1.547783464193344116e-01 -3.037248551845550537e-01 6.572307348251342773e-01 -1.857299357652664185e-01 1.195751130580902100e-01 -2.131246328353881836e-01
-1.676342934370040894e-01 -4.591764211654663086e-01 6.163816899061203003e-02 -6.255030632019042969e-01 4.342279434204101562e-01 -3.437235951423645020e-01 -1.425342410802841187e-01 -1.974502503871917725e-01
-2.541168928146362305e-01 -4.764956235885620117e-01 1.056793704628944397e-01 -4.534602463245391846e-01 4.188366234302520752e-01 -4.270847439765930176e-01 -3.404384106397628784e-02 -3.641396462917327881e-01
-1.043772548437118530e-01 -6.910644769668579102e-01 -5.983814597129821777e-02 -2.352682352066040039e-01 2.177632302045822144e-01 -5.418797135353088379e-01 3.129779100418090820e-01 1.165929138660430908e-01
-1.832064092159271240e-01 -6.458087563514709473e-01 -4.281225800514221191e-02 -5.337632298469543457e-01 3.348242491483688354e-02 -4.835327267646789551e-01 -8.859813958406448364e-02 -1.409100294113159180e-01
-1.022524833679199219e-01 -6.015995740890502930e-01 4.144179075956344604e-02 -1.934002041816711426e-01 1.620147824287414551e-01 -4.867407679557800293e-01 3.798438608646392822e-01 -4.255051612854003906e-01
8.814367651939392090e-02 -4.085733592510223389e-01 1.555156856775283813e-01 -3.468692302703857422e-01 5.508359074592590332e-01 -2.865997254848480225e-01 2.741698920726776123e-01 -4.691124260425567627e-01
-1.345622688531875610e-01 -6.445887088775634766e-01 -3.214024938642978668e-03 -3.589107394218444824e-01 1.582224071025848389e-01 -3.439677953720092773e-01 3.086403012275695801e-01 -4.460539817810058594e-01
1.964973658323287964e-01 -6.707040071487426758e-01 4.669528007507324219e-01 1.421042382717132568e-01 -3.444773852825164795e-01 1.741950958967208862e-01 -1.733576059341430664e-01 -3.069933652877807617e-01
-4.392731189727783203e-01 -5.578190684318542480e-01 4.663976728916168213e-01 -6.521394103765487671e-02 -1.781848371028900146e-01 -4.034157097339630127e-01 2.821401655673980713e-01 -3.374578664079308510e-04
-9.789561480283737183e-02 -8.015308380126953125e-01 -2.747446298599243164e-01 -3.236445188522338867e-01 2.832012772560119629e-01 -2.431496530771255493e-01 -1.598214656114578247e-01 -5.354441329836845398e-02
2.331565469503402710e-01 -7.080566287040710449e-01 8.316943794488906860e-02 4.015773236751556396e-01 1.685195267200469971e-01 1.403825153829529881e-04 2.829268276691436768e-01 -4.094703793525695801e-01
-7.855904102325439453e-02 -4.104520082473754883e-01 1.656484752893447876e-01 -1.132155656814575195e-01 7.139337062835693359e-01 -4.939247071743011475e-01 2.632028982043266296e-02 -1.753417104482650757e-01
4.619224667549133301e-01 -2.932447493076324463e-01 2.123816758394241333e-01 9.012232720851898193e-02 3.695262372493743896e-01 -7.027216553688049316e-01 -6.092584878206253052e-02 -1.154467016458511353e-01
-4.461022317409515381e-01 -4.237928986549377441e-01 1.991673260927200317e-01 -4.606661498546600342e-01 4.552808701992034912e-01 -3.341634571552276611e-01 -8.802870661020278931e-02 -2.069216370582580566e-01
3.634919822216033936e-01 -6.604167819023132324e-01 2.334366589784622192e-01 1.013922039419412613e-02 -5.933588370680809021e-02 5.665860772132873535e-01 -1.564292311668395996e-01 -1.676821112632751465e-01
4.393517598509788513e-02 -3.571003079414367676e-01 2.243132144212722778e-01 -9.095369279384613037e-02 6.544849872589111328e-01 -5.425058603286743164e-01 1.473544687032699585e-01 -2.599684894084930420e-01
4.170486330986022949e-01 -4.760381877422332764e-01 6.271650195121765137e-01 -3.561062365770339966e-02 3.802431514486670494e-03 2.842326648533344269e-02 4.542544484138488770e-02 4.494088292121887207e-01
1.495043039321899414e-01 -7.449581027030944824e-01 1.830312050879001617e-02 5.680059194564819336e-01 2.823702096939086914e-01 -1.402826309204101562e-01 1.735045574605464935e-02 -2.640869701281189919e-03
-2.811731398105621338e-01 -4.442728459835052490e-01 4.627383053302764893e-01 -1.189494207501411438e-01 7.028785347938537598e-02 -1.378766745328903198e-01 5.056372284889221191e-01 -4.644010663032531738e-01
1.291352976113557816e-02 -4.451142549514770508e-01 1.094043701887130737e-01 -4.155110195279121399e-02 6.535339355468750000e-01 -5.611559152603149414e-01 1.943419277667999268e-01 -9.077117592096328735e-02
-4.667870104312896729e-01 -3.726745843887329102e-01 2.963904142379760742e-01 -3.655364215373992920e-01 5.489546060562133789e-01 -1.952803581953048706e-01 5.009996145963668823e-02 -2.824247181415557861e-01
-4.056062549352645874e-02 -7.595094442367553711e-01 -2.674926221370697021e-01 -5.128128528594970703e-01 1.031097918748855591e-01 -1.833107918500900269e-01 1.667525768280029297e-01 -1.221881881356239319e-01
-1.006456837058067322e-01 -8.583874106407165527e-01 -9.651543945074081421e-02 3.598536252975463867e-01 7.745647430419921875e-02 -2.921915054321289062e-01 1.186752989888191223e-01 9.366063028573989868e-02
-1.130318176001310349e-02 -4.566646814346313477e-01 2.013182342052459717e-01 -3.154740631580352783e-01 3.826947212219238281e-01 -4.972088634967803955e-01 1.815962642431259155e-01 -4.739489853382110596e-01
3.306577801704406738e-01 -6.400279998779296875e-01 5.431384444236755371e-01 -8.487243205308914185e-03 -3.115111291408538818e-01 -1.249674037098884583e-01 6.694942712783813477e-02 2.623358964920043945e-01
5.525230169296264648e-01 -3.609192967414855957e-01 5.666820406913757324e-01 2.432584911584854126e-01 3.903873264789581299e-01 4.839035868644714355e-02 -1.502572149038314819e-01 8.265200257301330566e-02
4.454801082611083984e-01 -7.180410027503967285e-01 -1.612871736288070679e-01 1.728281825780868530e-01 3.571612834930419922e-01 1.088145300745964050e-01 2.805225849151611328e-01 -1.094709113240242004e-01
3.118678331375122070e-01 -7.589874863624572754e-01 -3.385976329445838928e-02 4.449142217636108398e-01 3.269585371017456055e-01 -7.552020996809005737e-02 -1.147120818495750427e-01 -4.263025149703025818e-02
-7.189764827489852905e-02 -5.148970484733581543e-01 3.381614983081817627e-01 -3.133944869041442871e-01 -7.784448564052581787e-02 3.200857937335968018e-01 -3.594283461570739746e-01 -5.286201834678649902e-01
-3.096549808979034424e-01 -8.425161838531494141e-01 -1.330764889717102051e-01 -1.451757829636335373e-02 6.085520610213279724e-02 -2.574265599250793457e-01 3.180135786533355713e-01 7.249674946069717407e-02
-1.328729242086410522e-01 -5.945674777030944824e-01 -2.400153130292892456e-02 -4.977889358997344971e-01 4.898992553353309631e-02 -3.835533261299133301e-01 1.683607548475265503e-01 -4.501176774501800537e-01
-1.438337378203868866e-02 -7.013567686080932617e-01 1.101435497403144836e-01 1.259491294622421265e-01 3.423349559307098389e-01 8.511897176504135132e-02 -2.583025991916656494e-01 5.373438000679016113e-01
-1.575251668691635132e-02 -1.815663874149322510e-01 6.486842632293701172e-01 2.411520928144454956e-01 4.784246385097503662e-01 -8.522081375122070312e-02 -7.379420846700668335e-02 -4.962276220321655273e-01
-6.353341042995452881e-03 -8.684548139572143555e-01 -2.610904574394226074e-01 -1.115073859691619873e-01 1.749224364757537842e-01 1.685260534286499023e-01 -2.550206482410430908e-01 2.027548253536224365e-01
-4.360345304012298584e-01 -4.183501303195953369e-01 1.854454576969146729e-01 -3.756230473518371582e-01 6.416617035865783691e-01 -9.741331636905670166e-02 4.602102562785148621e-02 -1.898360401391983032e-01
3.440036475658416748e-01 -5.848440527915954590e-01 4.620799720287322998e-01 -2.527109086513519287e-01 -2.981829941272735596e-01 -1.031653359532356262e-01 4.015184938907623291e-01 3.827390074729919434e-02
-1.762352883815765381e-01 -4.443772435188293457e-01 4.811905324459075928e-01 1.004853397607803345e-01 2.544299960136413574e-01 -8.730870485305786133e-02 -6.351181864738464355e-01 2.325852513313293457e-01
2.288094311952590942e-01 -3.869106173515319824e-01 6.583854556083679199e-01 -2.654371559619903564e-01 1.725378446280956268e-02 -1.793083176016807556e-02 3.948734700679779053e-01 3.707746267318725586e-01
3.798162937164306641e-02 -8.872728347778320312e-01 -3.032190203666687012e-01 -2.413814216852188110e-01 7.037130743265151978e-02 1.396820992231369019e-01 -1.375076621770858765e-01 -1.331387013196945190e-01
-5.121114104986190796e-02 -7.579177021980285645e-01 1.453333348035812378e-02 4.369845390319824219e-01 3.554334342479705811e-01 3.222393691539764404e-01 -3.372346609830856323e-02 -2.152086235582828522e-02
5.378512740135192871e-01 -2.513833045959472656e-01 5.461401939392089844e-01 6.690028123557567596e-03 5.788824558258056641e-01 2.833108603954315186e-02 2.598167164251208305e-03 1.153012663125991821e-01
1.586906611919403076e-02 -6.700346469879150391e-01 -2.713256478309631348e-01 -2.621643543243408203e-01 4.763286113739013672e-01 2.142322659492492676e-01 -2.954640984535217285e-01 2.199334949254989624e-01
1.865647137165069580e-01 -6.402866840362548828e-01 5.302799344062805176e-01 -3.820246085524559021e-02 -3.502987623214721680e-01 1.723839640617370605e-01 2.522633671760559082e-01 -2.377145141363143921e-01
-1.709894239902496338e-01 -4.994519948959350586e-01 1.210943982005119324e-01 -2.668190300464630127e-01 5.089076757431030273e-01 -5.743016004562377930e-01 1.951071619987487793e-01 -9.261726588010787964e-02
5.471251010894775391e-01 -6.044254302978515625e-01 3.121767938137054443e-01 1.653650254011154175e-01 -3.402237296104431152e-01 -2.185018807649612427e-01 -8.988285809755325317e-02 -1.973571926355361938e-01
1.495292633771896362e-01 -3.115391135215759277e-01 7.673357725143432617e-01 -2.588810026645660400e-01 5.501213297247886658e-02 3.277937769889831543e-01 -1.849538460373878479e-02 3.375553488731384277e-01
-7.595823705196380615e-02 -4.406088292598724365e-01 5.705702304840087891e-01 1.081811785697937012e-01 -1.342991925776004791e-02 -3.185316622257232666e-01 -5.968926548957824707e-01 -7.012308388948440552e-02
3.209561482071876526e-02 -8.352064490318298340e-01 -2.033688277006149292e-01 -1.603388041257858276e-01 1.513125598430633545e-01 -8.393126539885997772e-03 1.916187703609466553e-01 4.179102778434753418e-01
3.239213675260543823e-02 -3.708423972129821777e-01 2.386298179626464844e-01 1.634384542703628540e-01 6.642327904701232910e-01 -5.429034829139709473e-01 6.661123037338256836e-02 -1.933495849370956421e-01
4.918059408664703369e-01 -3.319618105888366699e-01 4.974350631237030029e-01 3.824995085597038269e-02 4.093380868434906006e-01 -2.187592536211013794e-01 3.044361472129821777e-01 3.015441894531250000e-01
2.547454535961151123e-01 -5.461446642875671387e-01 5.768687725067138672e-01 -1.775846928358078003e-01 -4.677445888519287109e-01 -2.295875698328018188e-01 2.995155751705169678e-02 -1.114762388169765472e-02
2.011807709932327271e-01 -6.721248030662536621e-01 -1.765526086091995239e-01 -2.458902746438980103e-01 2.942348420619964600e-01 -1.356158852577209473e-01 1.497415918856859207e-02 -5.576303005218505859e-01
1.904061138629913330e-01 -6.879464387893676758e-01 -1.831098645925521851e-01 -4.303084611892700195e-01 2.708295881748199463e-01 -3.234044015407562256e-01 -1.352288126945495605e-01 2.748724520206451416e-01
3.812469244003295898e-01 -6.135386228561401367e-01 3.787369132041931152e-01 -3.005033433437347412e-01 -2.413106709718704224e-01 3.745108842849731445e-01 -3.210117295384407043e-02 -2.120322734117507935e-01
2.391574084758758545e-01 -5.672327876091003418e-01 6.251763105392456055e-01 -2.392024695873260498e-01 -3.691636323928833008e-01 4.052738845348358154e-02 1.734022796154022217e-01 -7.067418098449707031e-02
1.729187816381454468e-01 -6.884251832962036133e-01 -2.316038124263286591e-02 4.280259907245635986e-01 3.463214039802551270e-01 -3.377143144607543945e-01 -2.740985155105590820e-01 -5.751332640647888184e-02
-1.333428770303726196e-01 -4.393756687641143799e-01 9.687183052301406860e-02 -4.482582211494445801e-01 5.555968880653381348e-01 -2.523044049739837646e-01 7.211976498365402222e-02 -4.486675858497619629e-01
2.326626181602478027e-01 -4.971327483654022217e-01 7.098538279533386230e-01 -1.917113959789276123e-01 -2.650289237499237061e-01 5.405256897211074829e-02 2.694795727729797363e-01 1.109057664871215820e-01
1.473852992057800293e-02 -8.751810789108276367e-01 -1.949876993894577026e-01 -1.840531826019287109e-01 4.001156613230705261e-02 -1.209762766957283020e-01 2.081409096717834473e-01 3.199784159660339355e-01
8.576902747154235840e-02 -6.149727702140808105e-01 1.385353505611419678e-01 2.539455890655517578e-01 4.696510732173919678e-01 1.363129615783691406e-01 -4.445703923702239990e-01 3.065542280673980713e-01
1.234377995133399963e-01 -7.351002097129821777e-01 -2.062680721282958984e-01 -6.007921099662780762e-01 2.664646692574024200e-02 -1.422212272882461548e-01 7.945922017097473145e-02 -1.168010532855987549e-01
-3.820668160915374756e-02 -4.649102687835693359e-01 6.677207350730895996e-02 -2.824627161026000977e-01 6.360763311386108398e-01 -4.747686982154846191e-01 5.080727487802505493e-02 -2.560764849185943604e-01
-4.410465061664581299e-01 -3.741512596607208252e-01 3.795780837535858154e-01 -1.837512850761413574e-01 6.340388059616088867e-01 -1.631658524274826050e-01 8.207042701542377472e-03 2.427943795919418335e-01
-3.100593388080596924e-02 -3.963224291801452637e-01 1.857694834470748901e-01 5.825911462306976318e-02 7.519410252571105957e-01 -1.665535122156143188e-01 -3.055274188518524170e-01 3.428708314895629883e-01
-3.704134523868560791e-01 -7.342537641525268555e-01 3.982082381844520569e-02 -7.762179523706436157e-02 1.359431538730859756e-03 -7.810888439416885376e-02 3.640931546688079834e-01 -4.211742579936981201e-01
-3.882126212120056152e-01 -6.761074066162109375e-01 1.004287973046302795e-01 -7.044664770364761353e-02 -1.524819731712341309e-01 -5.295187830924987793e-01 1.627291589975357056e-01 -2.167935520410537720e-01
2.236419022083282471e-01 -4.327295720577239990e-01 1.015748083591461182e-01 -2.569800913333892822e-01 5.022331476211547852e-01 -1.942168176174163818e-01 1.844440996646881104e-01 -6.019927263259887695e-01
1.578493714332580566e-01 -7.489069104194641113e-01 -2.675416171550750732e-01 -4.318790435791015625e-01 1.832382529973983765e-01 -2.120973728597164154e-02 1.820597797632217407e-02 -3.489504456520080566e-01
1.568956766277551651e-03 -2.688838243484497070e-01 7.494783401489257812e-01 -2.408940345048904419e-03 1.936103850603103638e-01 1.227209270000457764e-01 5.532867908477783203e-01 -8.546191453933715820e-02
3.742892742156982422e-01 -3.577331304550170898e-01 1.805425584316253662e-01 -7.776282727718353271e-02 4.532373547554016113e-01 -6.496860980987548828e-01 -1.917601525783538818e-01 -1.703053861856460571e-01
3.891893923282623291e-01 -2.694995105266571045e-01 1.352502256631851196e-01 -5.329768657684326172e-01 4.715424776077270508e-01 -2.263913303613662720e-01 -1.407599598169326782e-01 -4.244126081466674805e-01
4.739460349082946777e-01 -4.191656708717346191e-01 8.460205793380737305e-02 -4.052076339721679688e-01 1.764743179082870483e-01 -5.510475635528564453e-01 -1.858479380607604980e-01 -2.428754270076751709e-01
2.753488719463348389e-01 -3.579084873199462891e-01 5.407763123512268066e-01 1.132975220680236816e-01 5.592727661132812500e-01 1.657974869012832642e-01 2.149114310741424561e-01 3.230285644531250000e-01
-8.613823913037776947e-03 -8.817055821418762207e-01 -2.678404152393341064e-01 -1.993047595024108887e-01 3.931936249136924744e-02 3.221552670001983643e-01 -6.742315739393234253e-02 -3.441200777888298035e-02
-2.365175075829029083e-02 -3.870730996131896973e-01 1.670820116996765137e-01 -4.800318479537963867e-01 5.466750264167785645e-01 -4.016036987304687500e-01 1.483337394893169403e-02 -3.618133366107940674e-01
2.329790145158767700e-01 -3.598195314407348633e-01 6.662961840629577637e-01 -7.485108822584152222e-02 6.156134605407714844e-02 3.006067276000976562e-01 -2.822918891906738281e-01 -4.391519725322723389e-01
-6.206814050674438477e-01 -4.487179815769195557e-01 5.237337350845336914e-01 -4.341913759708404541e-02 1.262951046228408813e-01 7.256767153739929199e-02 3.394261598587036133e-01 2.824769727885723114e-02
8.644762635231018066e-02 -5.504624247550964355e-01 7.322741150856018066e-01 -5.956614017486572266e-02 -2.402616441249847412e-01 -8.827341347932815552e-02 2.567496299743652344e-01 1.353001445531845093e-01
-2.375708706676959991e-02 -8.133659362792968750e-01 -2.104729413986206055e-01 -1.502683460712432861e-01 1.245940774679183960e-01 -3.950182199478149414e-01 -2.328505665063858032e-01 -2.126258313655853271e-01
2.989971637725830078e-01 -6.831877231597900391e-01 4.898987114429473877e-01 2.056790739297866821e-01 -3.658231794834136963e-01 5.395583342760801315e-03 9.532105177640914917e-02 -1.364146322011947632e-01
-4.376125931739807129e-01 -5.484264492988586426e-01 5.434676408767700195e-01 -1.014760974794626236e-02 -1.790901273488998413e-01 -3.641606569290161133e-01 1.787870824337005615e-01 -1.249503791332244873e-01
3.513966202735900879e-01 -3.871603012084960938e-01 6.383050084114074707e-01 -2.552611753344535828e-02 1.512581408023834229e-01 -2.040266394615173340e-01 5.030555725097656250e-01 -3.117209486663341522e-02
3.076214194297790527e-01 -5.364983081817626953e-01 -9.025958180427551270e-02 -5.249893069267272949e-01 3.543264567852020264e-01 2.178402990102767944e-02 2.895801961421966553e-01 -3.519938290119171143e-01
-4.048041403293609619e-01 -7.608956694602966309e-01 -8.468165993690490723e-02 -3.129894137382507324e-01 6.425841897726058960e-02 -1.709466427564620972e-01 2.312169671058654785e-01 -2.553917169570922852e-01
-2.635389268398284912e-01 -3.551974594593048096e-01 4.945102035999298096e-01 -7.597056031227111816e-02 1.680263578891754150e-01 -4.038638770580291748e-01 -6.017573475837707520e-01 -2.489097975194454193e-02
1.330538243055343628e-01 -5.278014540672302246e-01 7.315338850021362305e-01 -1.113059893250465393e-01 -2.462587952613830566e-01 -1.050378978252410889e-01 2.573297321796417236e-01 1.352646350860595703e-01
-4.569934010505676270e-01 -2.987360656261444092e-01 5.500768423080444336e-01 3.860640863422304392e-04 5.503340959548950195e-01 -2.813081629574298859e-02 -2.973752915859222412e-01 -8.507741987705230713e-02
5.840633511543273926e-01 -1.874497085809707642e-01 6.964305043220520020e-01 2.303202264010906219e-02 3.168959915637969971e-01 -8.042127825319766998e-03 -1.830589175224304199e-01 -6.471866369247436523e-02
-1.879658848047256470e-01 -7.401057481765747070e-01 -1.497440189123153687e-01 -2.655493021011352539e-01 1.778242290019989014e-01 -5.030360817909240723e-01 8.520162105560302734e-02 1.790156662464141846e-01
3.228248059749603271e-01 -5.829388499259948730e-01 5.385413169860839844e-01 -1.152691319584846497e-01 -2.406668514013290405e-01 2.661232650279998779e-01 7.597948610782623291e-02 -3.437115252017974854e-01
-4.632130265235900879e-01 -3.061310946941375732e-01 7.437943220138549805e-01 -1.544509083032608032e-01 1.297579258680343628e-01 -5.200172215700149536e-02 -5.018127709627151489e-02 -3.042581677436828613e-01
6.319902837276458740e-02 -6.084495186805725098e-01 -1.438190191984176636e-01 -7.324144244194030762e-01 1.663353145122528076e-01 -3.851427137851715088e-02 -1.507822275161743164e-01 -1.295928806066513062e-01
1.912354677915573120e-01 -6.220182776451110840e-01 -1.807205677032470703e-01 -1.304206550121307373e-01 6.142364740371704102e-01 5.697237700223922729e-02 2.393112182617187500e-01 -2.984138727188110352e-01
5.474566817283630371e-01 -4.430060684680938721e-01 3.949627578258514404e-01 6.952522695064544678e-02 3.568761944770812988e-01 1.901621818542480469e-01 2.884717881679534912e-01 3.105947077274322510e-01
4.104736745357513428e-01 -4.270992279052734375e-01 3.445172607898712158e-01 3.834977447986602783e-01 4.002411663532257080e-01 -2.017783820629119873e-01 -3.883901610970497131e-02 -4.253457784652709961e-01
-1.351002305746078491e-01 -6.754432320594787598e-01 1.600265130400657654e-02 1.417367458343505859e-01 4.577276408672332764e-01 3.387835621833801270e-02 -3.782762885093688965e-01 3.891318142414093018e-01
4.073077142238616943e-01 -3.611955046653747559e-01 5.931670069694519043e-01 7.148724398575723171e-04 4.468753635883331299e-01 2.486974745988845825e-01 2.839929610490798950e-02 2.990587949752807617e-01
-4.088848084211349487e-02 -7.928591966629028320e-01 -1.963195204734802246e-01 -2.102390229701995850e-01 2.800487875938415527e-01 -3.962699472904205322e-01 -8.317998796701431274e-02 2.111507803201675415e-01
-1.505359560251235962e-01 -7.038532495498657227e-01 -5.918205901980400085e-02 -3.651838600635528564e-01 6.474994122982025146e-02 -4.218904078006744385e-01 3.912352323532104492e-01 9.908941388130187988e-02
-4.899653792381286621e-01 -4.792459607124328613e-01 1.464398652315139771e-01 -3.705085813999176025e-01 5.862813591957092285e-01 -1.576153910718858242e-03 -1.643596738576889038e-01 2.816991694271564484e-02
1.531313508749008179e-01 -3.565054535865783691e-01 2.063421905040740967e-01 -4.735459089279174805e-01 3.881321549415588379e-01 -2.073553502559661865e-01 3.349309861660003662e-01 -5.261276960372924805e-01
2.949219048023223877e-01 -2.712566852569580078e-01 5.892270207405090332e-01 8.679299801588058472e-02 5.822363495826721191e-01 7.337407767772674561e-02 3.234739601612091064e-01 1.889474838972091675e-01
4.968603253364562988e-01 -5.439140796661376953e-01 5.102021694183349609e-01 1.919149607419967651e-01 -1.476847529411315918e-01 1.173447668552398682e-01 -2.670176327228546143e-02 -3.519321382045745850e-01
-1.652374267578125000e-01 -2.910957932472229004e-01 4.750002324581146240e-01 -1.739154607057571411e-01 6.289671063423156738e-01 -3.500428199768066406e-01 -6.113809999078512192e-03 3.375219702720642090e-01
-5.176845472306013107e-03 -8.248897194862365723e-01 -2.828393578529357910e-01 -2.152088284492492676e-01 1.753373444080352783e-01 -3.490729331970214844e-01 7.532880455255508423e-02 1.869433373212814331e-01
-3.403299152851104736e-01 -2.303279042243957520e-01 7.502126693725585938e-01 -2.031071484088897705e-01 1.500047743320465088e-01 -9.534924477338790894e-02 -1.575303524732589722e-01 -4.130912423133850098e-01
5.125388503074645996e-01 -3.390185832977294922e-01 4.182594418525695801e-01 -3.458807766437530518e-01 2.788884639739990234e-01 3.034190237522125244e-01 -1.013892069458961487e-01 3.842839598655700684e-01
3.203556835651397705e-01 -2.323040515184402466e-01 5.990303754806518555e-01 -4.030083492398262024e-02 5.471898913383483887e-01 8.254920691251754761e-02 -2.646984457969665527e-01 3.265717029571533203e-01
5.069336891174316406e-01 -4.188609123229980469e-01 7.937459647655487061e-02 3.985676541924476624e-02 3.650248646736145020e-01 -5.740815997123718262e-01 -2.483339160680770874e-01 -1.876230984926223755e-01
3.000804781913757324e-01 -5.558978915214538574e-01 5.881864428520202637e-01 -8.404895663261413574e-02 -2.441943734884262085e-01 -1.820712238550186157e-01 7.139141112565994263e-02 3.873297274112701416e-01
2.504196465015411377e-01 -4.667710661888122559e-01 5.701382756233215332e-01 -2.677466273307800293e-01 -2.437813282012939453e-01 1.262881755828857422e-01 -3.215486109256744385e-01 -3.793379962444305420e-01
3.359702825546264648e-01 -5.321741104125976562e-01 5.720009803771972656e-01 -3.099347054958343506e-01 -3.426339030265808105e-01 -1.552661061286926270e-01 6.186797469854354858e-02 1.879812330007553101e-01
2.036683112382888794e-01 -9.021698236465454102e-01 -2.952418029308319092e-01 -1.458517909049987793e-01 6.498437374830245972e-02 2.494731917977333069e-02 -5.799622740596532822e-04 1.769825965166091919e-01
5.244135856628417969e-02 -6.915955543518066406e-01 -1.658511608839035034e-01 -6.064974665641784668e-01 2.163797430694103241e-02 -2.159197181463241577e-01 8.529905974864959717e-02 -2.631241381168365479e-01
4.333513379096984863e-01 -3.024376332759857178e-01 7.348349690437316895e-01 -7.451591081917285919e-03 2.573398649692535400e-01 2.121893614530563354e-01 -2.365062236785888672e-01 1.162623688578605652e-01
4.266172647476196289e-01 -2.527132928371429443e-01 5.775519609451293945e-01 -8.761632442474365234e-02 5.475332140922546387e-01 2.489622086286544800e-01 -2.087101340293884277e-01 8.692518621683120728e-02
4.098405838012695312e-01 -4.023407697677612305e-01 4.678700119256973267e-02 -2.827951312065124512e-01 3.874120712280273438e-01 -5.498473644256591797e-01 -3.470292985439300537e-01 -1.230475828051567078e-01
-1.597479283809661865e-01 -8.598835468292236328e-01 -1.657713800668716431e-01 1.271384209394454956e-01 2.256337553262710571e-01 3.194848597049713135e-01 1.942378580570220947e-01 2.696327306330204010e-02
-1.652947813272476196e-01 -6.556101441383361816e-01 -1.186707019805908203e-01 -4.694432020187377930e-01 3.389398753643035889e-01 -3.892687559127807617e-01 1.467551290988922119e-01 1.429892033338546753e-01
1.916557699441909790e-01 -7.818998694419860840e-01 -7.239012420177459717e-02 1.382327079772949219e-01 2.455188035964965820e-01 -1.417765766382217407e-01 -3.170802891254425049e-01 3.829259276390075684e-01
3.181732594966888428e-01 -6.616761088371276855e-01 5.182613134384155273e-01 -9.127561748027801514e-02 -3.402572870254516602e-01 9.203463792800903320e-02 2.157980799674987793e-01 1.149370670318603516e-01
2.582840919494628906e-01 -8.064797520637512207e-01 -3.105505704879760742e-01 -3.930489420890808105e-01 3.504872694611549377e-02 -1.611289083957672119e-01 -6.893011927604675293e-02 2.880743239074945450e-03
-4.026027023792266846e-01 -4.223328828811645508e-01 5.462145209312438965e-01 -2.593650817871093750e-01 -7.496766746044158936e-02 -1.662227362394332886e-01 -1.584776937961578369e-01 4.853453338146209717e-01
3.080621957778930664e-01 -5.985039472579956055e-01 3.937730789184570312e-01 3.249948620796203613e-01 -6.924518942832946777e-02 1.970914900302886963e-01 -1.904284060001373291e-01 -4.542122185230255127e-01
-2.031626850366592407e-01 -6.421140432357788086e-01 2.866112254559993744e-02 -4.070260226726531982e-01 -1.979209929704666138e-01 -5.203704833984375000e-01 -1.598045527935028076e-01 -2.107779979705810547e-01
1.131980046629905701e-01 -3.425499498844146729e-01 6.547467112541198730e-01 -1.155845820903778076e-01 9.146559238433837891e-02 2.977594137191772461e-01 -3.185401856899261475e-01 -4.788510203361511230e-01
-1.912508308887481689e-01 -2.955903708934783936e-01 7.144960165023803711e-01 -2.118009328842163086e-01 3.556668013334274292e-02 9.975776076316833496e-03 2.874538898468017578e-01 -4.865090250968933105e-01
1.405760273337364197e-02 -3.832770287990570068e-01 5.313506126403808594e-01 -1.870625764131546021e-01 -1.513386070728302002e-01 -5.908076763153076172e-01 -2.780062258243560791e-01 2.938202321529388428e-01
-6.208702325820922852e-01 -6.448848247528076172e-01 2.754360735416412354e-01 -2.135766148567199707e-01 1.655016466975212097e-02 1.140495017170906067e-01 2.158768177032470703e-01 -1.314533054828643799e-01
2.548532187938690186e-01 -5.556705594062805176e-01 6.241471171379089355e-01 -2.619560956954956055e-01 -3.006024658679962158e-01 2.588211894035339355e-01 -6.138341873884201050e-02 -8.355487883090972900e-02
1.301154345273971558e-01 -6.387912631034851074e-01 -2.014357596635818481e-01 -4.952085316181182861e-01 3.675087094306945801e-01 -3.111108243465423584e-01 -1.313019096851348877e-01 2.002878338098526001e-01
4.874452054500579834e-01 -2.747585177421569824e-01 5.606841444969177246e-01 9.393852204084396362e-02 5.310061573982238770e-01 1.218624860048294067e-01 -2.119636982679367065e-01 1.482133269309997559e-01
-3.116771578788757324e-01 -3.842225968837738037e-01 5.895254611968994141e-01 -2.757107093930244446e-02 1.250484585762023926e-01 -1.908807009458541870e-01 -5.923046469688415527e-01 -6.350449472665786743e-02
-6.350343674421310425e-02 -4.731910526752471924e-01 1.491066366434097290e-01 -5.083663463592529297e-01 3.201016783714294434e-01 -3.725821673870086670e-01 2.842362821102142334e-01 -4.114797115325927734e-01
8.806186169385910034e-02 -5.989675521850585938e-01 5.198473334312438965e-01 -1.916093677282333374e-01 -3.778646886348724365e-01 1.911216080188751221e-01 5.979395285248756409e-02 -3.790028691291809082e-01
-3.905837833881378174e-01 -6.416875720024108887e-01 3.144574761390686035e-01 -1.126310694962739944e-02 -3.484961986541748047e-01 -4.270280599594116211e-01 1.583988219499588013e-01 -8.819478750228881836e-02
-2.491548191756010056e-03 -4.514566957950592041e-01 5.393796134740114212e-03 -5.379186272621154785e-01 4.972001612186431885e-01 -1.502441763877868652e-01 -8.988890796899795532e-02 -4.784702956676483154e-01
-2.103472799062728882e-01 -5.612359046936035156e-01 3.107530772686004639e-01 5.031104087829589844e-01 4.449286758899688721e-01 1.531006097793579102e-01 2.312832623720169067e-01 -1.272291541099548340e-01
3.429396748542785645e-01 -5.564082264900207520e-01 5.748237967491149902e-01 -5.016721785068511963e-02 -2.012115716934204102e-01 -4.859827086329460144e-02 4.431484341621398926e-01 -2.519037202000617981e-02
-1.064653471112251282e-01 -5.186286568641662598e-01 9.573581069707870483e-02 -2.660518884658813477e-01 5.009106993675231934e-01 -4.245917201042175293e-01 2.730002403259277344e-01 -3.660898208618164062e-01
-3.255136543884873390e-03 -8.890400528907775879e-01 -3.228680789470672607e-01 -1.902755200862884521e-01 1.613087952136993408e-01 1.881912946701049805e-01 -2.275663986802101135e-02 8.481905609369277954e-02
1.188678592443466187e-01 -6.639197468757629395e-01 -2.866599895060062408e-02 1.026290953159332275e-01 3.549549579620361328e-01 -3.661354482173919678e-01 -3.949864208698272705e-01 3.430224955081939697e-01
-1.930056810379028320e-01 -6.343067884445190430e-01 -1.292564123868942261e-01 -3.994883298873901367e-01 5.649762153625488281e-01 9.560115635395050049e-02 -1.175403743982315063e-01 -2.048219740390777588e-01
-2.547342479228973389e-01 -2.952209711074829102e-01 6.248597502708435059e-01 -2.966293096542358398e-01 1.777169480919837952e-02 -1.101073324680328369e-01 2.909357249736785889e-01 -5.219516754150390625e-01
2.020252496004104614e-01 -5.991303324699401855e-01 3.740430474281311035e-01 4.325090646743774414e-01 4.451965689659118652e-01 -1.250469684600830078e-01 2.435728907585144043e-01 -9.593105874955654144e-03
1.003141701221466064e-01 -6.397011280059814453e-01 4.592289626598358154e-01 -2.978138439357280731e-02 -2.015381306409835815e-01 4.217133522033691406e-01 -2.450595349073410034e-01 -3.007117211818695068e-01
1.128505989909172058e-01 -5.210173130035400391e-01 3.815371096134185791e-01 4.747557044029235840e-01 5.257371068000793457e-01 -4.145785793662071228e-02 2.245133668184280396e-01 1.277406960725784302e-01
-3.785869777202606201e-01 -6.887210011482238770e-01 3.851806521415710449e-01 1.970565915107727051e-01 -2.811700105667114258e-01 -2.046004980802536011e-01 1.739881038665771484e-01 -2.096428722143173218e-01
-4.090309143066406250e-01 -4.655439555644989014e-01 1.052944809198379517e-01 -5.419694781303405762e-01 4.833977818489074707e-01 -1.917967200279235840e-01 -1.483071973780170083e-04 -2.017059922218322754e-01
-5.493562817573547363e-01 -4.531027674674987793e-01 4.298329353332519531e-01 -1.687179319560527802e-02 4.271631240844726562e-01 7.459695637226104736e-02 -3.420853614807128906e-01 5.299961566925048828e-02
3.160366117954254150e-01 -3.686514496803283691e-01 7.291258573532104492e-01 -1.211279034614562988e-01 1.513491421937942505e-01 4.607303440570831299e-02 1.492708027362823486e-01 4.130490124225616455e-01
1.323170959949493408e-02 -7.114015221595764160e-01 -1.703870445489883423e-01 -2.307701259851455688e-01 3.344722986221313477e-01 1.751218140125274658e-01 -2.952588498592376709e-01 4.262968897819519043e-01
6.353464722633361816e-02 -3.386819660663604736e-01 7.789679169654846191e-01 -2.539011836051940918e-01 -6.482055038213729858e-02 4.175880253314971924e-01 -1.107738912105560303e-01 -1.383793056011199951e-01
-4.491693526506423950e-02 -5.344833731651306152e-01 -1.380482614040374756e-01 -6.678491234779357910e-01 2.912276685237884521e-01 -3.452183678746223450e-02 -4.000812768936157227e-01 -3.405908867716789246e-02
-1.193568706512451172e-01 -5.561888217926025391e-01 -1.512816250324249268e-01 -5.611622929573059082e-01 5.514947175979614258e-01 1.748480647802352905e-01 -4.137040302157402039e-02 4.678614437580108643e-02
-7.053782790899276733e-02 -4.206629693508148193e-01 5.402028560638427734e-01 1.087289601564407349e-01 3.580781072378158569e-02 -2.579072713851928711e-01 -6.637485027313232422e-01 7.788100093603134155e-02
-1.077255383133888245e-01 -4.561802744865417480e-01 6.320471763610839844e-01 -9.065401554107666016e-02 -2.360812723636627197e-01 -1.577655524015426636e-01 3.613499701023101807e-01 -4.017397165298461914e-01
-3.114494681358337402e-01 -8.889441490173339844e-01 -1.419225335121154785e-01 2.272156625986099243e-02 1.229787245392799377e-01 2.692164778709411621e-01 1.195709407329559326e-02 -6.614343076944351196e-02
1.281972974538803101e-01 -6.487144231796264648e-01 4.333682954311370850e-01 -2.331970036029815674e-01 -3.045891523361206055e-01 4.622950851917266846e-01 1.123300045728683472e-01 -3.790545091032981873e-02
2.029950916767120361e-01 -5.591435432434082031e-01 4.837474226951599121e-01 -2.889532744884490967e-01 -4.298197627067565918e-01 -1.835148222744464874e-02 -1.490315515547990799e-02 -3.786052763462066650e-01
-4.456824362277984619e-01 -6.861774325370788574e-01 2.939769327640533447e-01 -1.470959279686212540e-02 -1.585636883974075317e-01 -2.728523910045623779e-01 2.276460528373718262e-01 -3.040975332260131836e-01
-7.307315710932016373e-03 -6.007047295570373535e-01 -1.132341995835304260e-01 -4.792612195014953613e-01 2.647545933723449707e-01 -1.016648858785629272e-02 1.347590684890747070e-01 -5.551834702491760254e-01
2.972737252712249756e-01 -5.827170610427856445e-01 5.778943896293640137e-01 3.314349055290222168e-02 -1.859997361898422241e-01 1.652283221483230591e-01 3.877437412738800049e-01 -1.573757529258728027e-01
-2.702115774154663086e-01 -3.106774389743804932e-01 7.955054044723510742e-01 1.791673898696899414e-01 2.128448933362960815e-01 -1.166200935840606689e-01 1.200613602995872498e-01 -3.036732673645019531e-01
-2.813329398632049561e-01 -7.704547047615051270e-01 1.001145318150520325e-01 3.005423843860626221e-01 2.588922083377838135e-01 -5.490775778889656067e-02 -3.251631930470466614e-02 3.947217166423797607e-01
3.034620881080627441e-01 -4.958363473415374756e-01 6.522867083549499512e-01 -1.588335633277893066e-01 -1.819393485784530640e-01 -1.335951834917068481e-01 3.471213579177856445e-02 3.989945054054260254e-01
-7.325175404548645020e-02 -5.546423196792602539e-01 -1.800145506858825684e-01 -5.531821846961975098e-01 5.360683798789978027e-01 2.046802341938018799e-01 -1.364359110593795776e-01 2.669250778853893280e-02
1.776349693536758423e-01 -6.051722764968872070e-01 4.561441838741302490e-01 -2.939357459545135498e-01 -4.563204646110534668e-01 9.440799057483673096e-02 -1.154305562376976013e-01 -2.779951989650726318e-01
2.639559209346771240e-01 -6.496539115905761719e-01 4.444592297077178955e-01 -7.138113025575876236e-03 -4.333169758319854736e-01 -2.427163869142532349e-01 -1.503467932343482971e-02 2.525494098663330078e-01
-1.086326688528060913e-01 -3.829919397830963135e-01 4.315788149833679199e-01 -4.326867312192916870e-02 1.426092833280563354e-01 -2.087601274251937866e-01 -7.537909746170043945e-01 -1.458241194486618042e-01
-4.598639905452728271e-02 -7.682127356529235840e-01 -9.460439532995223999e-02 1.935301274061203003e-01 4.528360664844512939e-01 1.719710677862167358e-01 1.791920214891433716e-01 3.075487315654754639e-01
4.928692877292633057e-01 -3.499179780483245850e-01 5.911314487457275391e-01 -8.486845344305038452e-02 3.115309476852416992e-01 2.129721269011497498e-02 1.684966683387756348e-01 3.900024592876434326e-01
-2.966630160808563232e-01 -4.313144981861114502e-01 4.630753993988037109e-01 3.138633370399475098e-01 5.232427120208740234e-01 4.003937914967536926e-02 3.681538999080657959e-01 -4.567832872271537781e-02
-2.512990832328796387e-01 -2.586777806282043457e-01 7.771277427673339844e-01 -2.154504358768463135e-01 8.860033750534057617e-02 7.280502468347549438e-03 8.274521678686141968e-02 -4.525908827781677246e-01
5.468218005262315273e-04 -5.111492276191711426e-01 3.892159759998321533e-01 4.855598807334899902e-01 4.532580673694610596e-01 -3.089765310287475586e-01 -1.880666427314281464e-02 2.240658700466156006e-01
2.004860639572143555e-01 -6.431044936180114746e-01 4.104252457618713379e-01 -2.565626204013824463e-01 -3.562340438365936279e-01 1.913706213235855103e-01 2.111504524946212769e-01 -3.222403824329376221e-01
1.312081664800643921e-01 -7.426178455352783203e-01 -1.905777901411056519e-01 -4.272698760032653809e-01 2.131872028112411499e-01 -3.060599565505981445e-01 1.374940872192382812e-01 -2.332330942153930664e-01
5.989024639129638672e-01 -3.052301108837127686e-01 5.592119097709655762e-01 -2.977340221405029297e-01 1.368303596973419189e-01 -6.178408861160278320e-02 -5.192677304148674011e-02 3.486413061618804932e-01
-2.847246527671813965e-01 -2.440969347953796387e-01 6.978375911712646484e-01 -3.412539660930633545e-01 2.202491164207458496e-01 -2.562995851039886475e-01 -2.202605903148651123e-01 3.052918314933776855e-01
-1.823399066925048828e-01 -3.864983916282653809e-01 5.122997760772705078e-01 -1.387829035520553589e-01 5.787227675318717957e-02 2.762478403747081757e-02 4.562958478927612305e-01 -5.686311721801757812e-01
8.554229885339736938e-02 -4.121568202972412109e-01 6.134075522422790527e-01 -4.862050339579582214e-02 7.618311047554016113e-02 3.141998350620269775e-01 -2.756339907646179199e-01 -5.134947299957275391e-01
-7.723350077867507935e-02 -8.007143139839172363e-01 -2.507026195526123047e-01 -1.320875883102416992e-01 2.472831010818481445e-01 2.728028409183025360e-02 -4.466672241687774658e-01 -1.057743653655052185e-01
-1.007571741938591003e-01 -4.550411105155944824e-01 1.533207595348358154e-01 4.449630528688430786e-02 6.953180432319641113e-01 -4.738500416278839111e-01 2.163324207067489624e-01 4.997684434056282043e-02
-4.257895946502685547e-01 -3.833296597003936768e-01 5.972781181335449219e-01 -1.122193336486816406e-01 1.003719773143529892e-02 -1.740929931402206421e-01 2.953670024871826172e-01 -4.298564791679382324e-01
-3.635195493698120117e-01 -3.915536403656005859e-01 5.594761371612548828e-01 -7.751939445734024048e-02 5.177038908004760742e-02 -1.420172154903411865e-01 -5.733813643455505371e-01 -2.095261216163635254e-01
2.203105241060256958e-01 -3.513139784336090088e-01 7.624613642692565918e-01 -3.387776017189025879e-01 -7.809763401746749878e-02 -7.683996111154556274e-02 1.256564855575561523e-01 3.226935267448425293e-01
-2.295039594173431396e-03 -5.318790078163146973e-01 2.530004084110260010e-01 2.620720863342285156e-01 5.411465764045715332e-01 2.347133010625839233e-01 -2.782491445541381836e-01 3.988183140754699707e-01
-7.722473144531250000e-02 -6.155159473419189453e-01 -2.431201338768005371e-01 -4.674187600612640381e-01 5.574612617492675781e-01 7.382329553365707397e-02 -6.506516784429550171e-02 1.309293955564498901e-01
2.870938479900360107e-01 -7.646761089563369751e-02 7.608339786529541016e-01 -1.226222366094589233e-01 4.779521226882934570e-01 3.082765266299247742e-02 -2.961450815200805664e-01 2.710682153701782227e-02
3.606078922748565674e-01 -4.247206151485443115e-01 6.802099943161010742e-01 -3.242386281490325928e-01 -1.924309283494949341e-01 6.306722760200500488e-02 2.834033966064453125e-01 2.081496268510818481e-02
8.190023899078369141e-02 -4.638928174972534180e-01 1.399504244327545166e-01 -4.114595949649810791e-01 2.906351387500762939e-01 -4.897840917110443115e-01 2.456188052892684937e-01 -4.522444009780883789e-01
-3.974795937538146973e-01 -3.473367094993591309e-01 5.793557167053222656e-01 -1.253923922777175903e-01 1.884828358888626099e-01 -2.604211568832397461e-01 -3.968312442302703857e-01 3.304102718830108643e-01
-3.770169019699096680e-01 -3.897482156753540039e-01 3.587785363197326660e-01 6.124054268002510071e-02 6.913998126983642578e-01 -2.658378705382347107e-02 -2.010825872421264648e-01 2.330395430326461792e-01
3.708084300160408020e-02 -7.787479758262634277e-01 -2.084394246339797974e-01 -1.746504753828048706e-01 2.666976451873779297e-01 1.129562184214591980e-01 1.127783656120300293e-01 4.707664847373962402e-01
-5.678969025611877441e-01 -6.316412687301635742e-01 2.643583416938781738e-01 -1.467020809650421143e-01 2.853108569979667664e-02 1.816376298666000366e-01 2.805372476577758789e-01 -2.731453776359558105e-01
1.200258582830429077e-01 -6.791801452636718750e-01 1.445583999156951904e-01 4.126082956790924072e-01 1.532481610774993896e-02 -2.323372215032577515e-01 -5.125142931938171387e-01 -1.275892853736877441e-01
-2.430736273527145386e-01 -3.108213543891906738e-01 3.532891869544982910e-01 -2.989050745964050293e-01 5.931649804115295410e-01 -3.871292173862457275e-01 -1.042131893336772919e-02 3.582253158092498779e-01
2.690016292035579681e-02 -6.887684464454650879e-01 1.106713488698005676e-01 3.099154531955718994e-01 5.441913604736328125e-01 2.778487093746662140e-02 2.408127486705780029e-01 2.483374327421188354e-01
3.225040808320045471e-02 -7.723116278648376465e-01 -1.699454039335250854e-01 -2.310727387666702271e-01 1.212403997778892517e-01 1.709062755107879639e-01 -3.513966798782348633e-01 3.909358382225036621e-01
3.904852867126464844e-01 -2.586009502410888672e-01 7.742198705673217773e-01 -3.578368723392486572e-01 -4.199841991066932678e-02 7.514318078756332397e-02 -1.880250573158264160e-01 1.020753905177116394e-01
-1.085531711578369141e-01 -8.449475765228271484e-01 -1.572169512510299683e-01 -6.203113868832588196e-02 1.751479953527450562e-01 2.492526769638061523e-01 -2.913230359554290771e-01 2.608484923839569092e-01
1.714687347412109375e-01 -6.239687800407409668e-01 5.207943916320800781e-01 -1.644657924771308899e-02 -3.396552205085754395e-01 -2.550810277462005615e-01 1.971426159143447876e-01 3.007773160934448242e-01
-4.590344727039337158e-01 -3.768317997455596924e-01 2.905155122280120850e-01 -2.976412475109100342e-01 6.531327366828918457e-01 -1.294019073247909546e-01 1.032548174262046814e-01 -1.425016373395919800e-01
2.229079902172088623e-01 -6.096923351287841797e-01 -8.344644308090209961e-02 -2.452561557292938232e-01 3.679067790508270264e-01 -3.012759983539581299e-01 -1.100319400429725647e-01 5.227270722389221191e-01
2.078387290239334106e-01 -3.399141430854797363e-01 6.679919958114624023e-01 -1.589349061250686646e-01 4.136313498020172119e-02 3.120665848255157471e-01 -3.014840185642242432e-01 -4.240268766880035400e-01
-2.201869487762451172e-01 -7.375929951667785645e-01 -1.220905780792236328e-01 -4.455469548702239990e-01 -9.740511327981948853e-02 -3.567707538604736328e-01 1.795162111520767212e-01 -1.582944244146347046e-01
3.118257820606231689e-01 -4.142645001411437988e-01 6.263616681098937988e-01 -2.040447741746902466e-01 -5.849177390336990356e-02 2.862373590469360352e-01 -3.631851971149444580e-01 -2.827184796333312988e-01
2.348696887493133545e-01 -4.316177070140838623e-01 6.026771664619445801e-01 -1.739119291305541992e-01 -1.398476958274841309e-01 1.867632418870925903e-01 -4.129477739334106445e-01 -3.743177652359008789e-01
1.804171055555343628e-01 -2.248362004756927490e-01 5.933320522308349609e-01 1.718057543039321899e-01 5.428961515426635742e-01 5.390347540378570557e-02 4.765519797801971436e-01 -1.029294654726982117e-01
-6.502899527549743652e-01 -6.004594564437866211e-01 3.368424475193023682e-01 -1.920551508665084839e-01 -1.645949669182300568e-02 8.282849937677383423e-02 2.335289269685745239e-01 -6.749926507472991943e-02
-2.853560745716094971e-01 -4.713377356529235840e-01 4.756841361522674561e-01 -2.108102291822433472e-01 -7.185416668653488159e-02 -3.235596120357513428e-01 -1.986756026744842529e-01 5.257094502449035645e-01
1.824209094047546387e-02 -7.251146435737609863e-01 -2.755284011363983154e-01 -3.775624930858612061e-01 3.761496543884277344e-01 -1.578523814678192139e-01 8.891301602125167847e-02 2.847720682621002197e-01
-3.229032158851623535e-01 -6.438631415367126465e-01 7.331131398677825928e-02 -3.067710399627685547e-01 -1.332877110689878464e-02 -4.894976615905761719e-01 3.237036466598510742e-01 -1.926688253879547119e-01
9.123464673757553101e-02 -6.806370019912719727e-01 2.057212963700294495e-02 4.222406744956970215e-01 5.639206171035766602e-01 8.586120605468750000e-02 1.132793277502059937e-01 1.071835085749626160e-01
-4.398871064186096191e-01 -3.832433819770812988e-01 3.982503712177276611e-01 4.803005978465080261e-02 5.662584304809570312e-01 -8.104913681745529175e-02 2.296308577060699463e-01 3.446237742900848389e-01
2.469765394926071167e-01 -4.857988655567169189e-01 6.036146879196166992e-01 -1.476730555295944214e-01 -2.071368098258972168e-01 -3.160701692104339600e-01 1.695625483989715576e-02 4.168341755867004395e-01
1.569620519876480103e-01 -6.451964378356933594e-01 -2.640925534069538116e-02 8.860186487436294556e-02 3.951788842678070068e-01 2.105334103107452393e-01 -4.395563602447509766e-01 3.960256874561309814e-01
1.144099906086921692e-01 -4.419814050197601318e-01 7.584840059280395508e-02 2.145102173089981079e-01 7.101439237594604492e-01 -4.852628111839294434e-01 3.237520810216665268e-03 5.362235824577510357e-04
-5.162391662597656250e-01 -3.535054028034210205e-01 6.788579225540161133e-01 -2.062877714633941650e-01 2.695336043834686279e-01 1.657309532165527344e-01 -3.797269985079765320e-02 -5.976309999823570251e-02
1.749963462352752686e-01 -6.418842077255249023e-01 1.287029832601547241e-01 3.568249046802520752e-01 2.636337578296661377e-01 -7.393067330121994019e-02 -4.055955111980438232e-01 4.171287417411804199e-01
3.833067119121551514e-01 -7.369999289512634277e-01 -9.331768006086349487e-02 -1.764941662549972534e-01 3.329376280307769775e-01 2.112269215285778046e-02 3.002107739448547363e-01 -2.619705796241760254e-01
3.179450035095214844e-01 -5.955135822296142578e-01 3.806917965412139893e-01 -1.537287831306457520e-01 -1.534728705883026123e-01 4.557123184204101562e-01 -2.773292958736419678e-01 -2.599547803401947021e-01
3.086495101451873779e-01 -5.933094024658203125e-01 3.006464242935180664e-01 -2.275184839963912964e-01 -2.692739665508270264e-01 2.430396825075149536e-01 -4.350302815437316895e-01 -2.995637953281402588e-01
-2.923953235149383545e-01 -4.824274480342864990e-01 5.887663960456848145e-01 -2.031211555004119873e-01 -1.131419613957405090e-01 -2.189976722002029419e-01 -1.113562211394309998e-01 4.697907865047454834e-01
2.259943783283233643e-01 -5.102729797363281250e-01 2.895770072937011719e-01 3.913343250751495361e-01 4.874461293220520020e-01 1.183500513434410095e-02 3.315673470497131348e-01 3.222884833812713623e-01
5.184093713760375977e-01 -3.092128336429595947e-01 5.696123242378234863e-01 -3.704910278320312500e-01 -1.398841142654418945e-01 -1.610437482595443726e-01 -3.162165880203247070e-01 1.685877442359924316e-01
-4.485439956188201904e-01 -6.909373402595520020e-01 4.587828516960144043e-01 1.250683069229125977e-01 -2.789617180824279785e-01 1.314285397529602051e-02 1.092244535684585571e-01 -7.326360046863555908e-02
3.789199292659759521e-01 -6.045994758605957031e-01 -1.437922120094299316e-01 -6.744803786277770996e-01 -2.999915182590484619e-02 1.170266270637512207e-01 -2.614568732678890228e-02 8.128609042614698410e-04
1.897367835044860840e-01 -4.648268520832061768e-01 1.617829948663711548e-01 2.346367388963699341e-01 6.191058158874511719e-01 -5.993414670228958130e-02 -4.486336410045623779e-01 2.802702784538269043e-01
2.107438743114471436e-01 -8.072717785835266113e-01 -2.244033515453338623e-01 -9.269838035106658936e-02 -5.001157056540250778e-03 -3.215645551681518555e-01 -7.249104976654052734e-02 3.691417872905731201e-01
-3.825767934322357178e-01 -5.665402412414550781e-01 1.005158722400665283e-01 -3.708641529083251953e-01 2.060994654893875122e-01 -1.339483857154846191e-01 4.298484027385711670e-01 -3.739447593688964844e-01
3.242126405239105225e-01 -3.537876307964324951e-01 8.048971295356750488e-01 -2.507762014865875244e-01 -1.162797063589096069e-01 -8.851806819438934326e-02 6.839290261268615723e-02 1.814891695976257324e-01
1.926622539758682251e-02 -4.817107319831848145e-01 5.161156654357910156e-01 1.126407086849212646e-01 5.571057274937629700e-02 3.095953166484832764e-01 -3.540477156639099121e-01 -5.140208005905151367e-01
3.395913541316986084e-01 -5.403989553451538086e-01 -8.873578906059265137e-02 -3.083274960517883301e-01 2.725079059600830078e-01 -3.039674460887908936e-01 -1.743825972080230713e-01 -5.409629344940185547e-01
1.969953924417495728e-01 -5.805520415306091309e-01 -1.571970283985137939e-01 -5.007140636444091797e-01 3.548916280269622803e-01 -7.197464257478713989e-02 -1.485950797796249390e-01 -4.421738386154174805e-01
3.212780058383941650e-01 -2.972727417945861816e-01 7.295926213264465332e-01 -4.210310578346252441e-01 -5.515627190470695496e-02 7.797817140817642212e-02 -2.928056418895721436e-01 6.307773292064666748e-02
2.874118983745574951e-01 -2.805746793746948242e-01 2.197290509939193726e-01 1.273688077926635742e-01 5.556178689002990723e-01 -6.100066900253295898e-01 -3.055245280265808105e-01 1.887368736788630486e-03
4.567288756370544434e-01 -7.931666374206542969e-01 -1.335112452507019043e-01 -9.119679033756256104e-02 3.236947357654571533e-01 -1.220770273357629776e-02 1.766219288110733032e-01 -4.566592629998922348e-03
-4.256208240985870361e-02 -5.188601016998291016e-01 1.234297603368759155e-01 2.952540293335914612e-02 5.231130123138427734e-01 3.459439054131507874e-02 -3.767292201519012451e-01 5.441482067108154297e-01
-1.845135241746902466e-01 -5.606442093849182129e-01 3.477371037006378174e-01 4.974746704101562500e-01 3.812298178672790527e-01 5.650803819298744202e-02 3.637598752975463867e-01 -4.878781363368034363e-02
5.242602899670600891e-02 -5.962088108062744141e-01 3.095825314521789551e-01 1.018399298191070557e-01 6.030701845884323120e-02 4.836731255054473877e-01 -2.853273749351501465e-01 -4.653874933719635010e-01
-2.907279729843139648e-01 -4.580242335796356201e-01 2.381794154644012451e-02 -4.903105199337005615e-01 3.521259725093841553e-01 -1.305069178342819214e-01 -3.272056281566619873e-01 -4.654364287853240967e-01
-3.746938705444335938e-01 -5.851441025733947754e-01 4.431627690792083740e-01 2.333659529685974121e-01 -5.219451338052749634e-02 -1.433258801698684692e-01 -4.768476784229278564e-01 -1.253306567668914795e-01
2.042608559131622314e-01 -4.028756320476531982e-01 7.475516796112060547e-01 -1.798403412103652954e-01 -1.292700767517089844e-01 3.226605355739593506e-01 9.389668703079223633e-02 -2.741451263427734375e-01
-1.928257793188095093e-01 -5.067218542098999023e-01 2.038756310939788818e-01 -1.508111208677291870e-01 2.226673960685729980e-01 -6.210159659385681152e-01 4.525180459022521973e-01 -4.156596958637237549e-02
-3.792945146560668945e-01 -6.254972219467163086e-01 4.785028100013732910e-02 -1.612275987863540649e-01 3.700692355632781982e-01 -4.944275021553039551e-01 1.145654991269111633e-01 2.051088958978652954e-01
-2.806246280670166016e-01 -8.539602756500244141e-01 -5.884402990341186523e-02 1.375397294759750366e-01 -2.702710032463073730e-01 -2.274972647428512573e-01 1.406536549329757690e-01 -1.582310497760772705e-01
-2.682388424873352051e-01 -3.661876320838928223e-01 6.205302476882934570e-01 1.083410345017910004e-02 5.576073527336120605e-01 -3.040141463279724121e-01 4.311992600560188293e-02 -5.974494293332099915e-02
7.067205011844635010e-02 -5.201448202133178711e-01 -1.377974003553390503e-01 -2.426009625196456909e-01 7.648818492889404297e-01 1.069487258791923523e-01 -5.748443771153688431e-03 -2.238216549158096313e-01
2.838228940963745117e-01 -1.652636080980300903e-01 6.983563303947448730e-01 -3.753474652767181396e-01 3.110963404178619385e-01 1.975251883268356323e-01 -2.601668536663055420e-01 2.450743168592453003e-01
-2.872945666313171387e-01 -2.313291728496551514e-01 6.075861454010009766e-01 -9.740569442510604858e-02 5.654389858245849609e-01 -2.744128108024597168e-01 -2.336098849773406982e-01 1.889507919549942017e-01
3.104469180107116699e-01 -6.652697920799255371e-01 -2.077033817768096924e-01 -5.733987092971801758e-01 1.961399316787719727e-01 -1.177313700318336487e-01 -6.259503215551376343e-02 -1.812799125909805298e-01
4.784815907478332520e-01 -8.221863508224487305e-01 -2.189078629016876221e-01 -1.502202451229095459e-01 7.254039868712425232e-03 1.007993295788764954e-01 1.046168357133865356e-01 -5.848559364676475525e-02
1.873917579650878906e-01 -5.888000726699829102e-01 -2.119123637676239014e-01 -3.406023979187011719e-01 5.981516242027282715e-01 8.237838745117187500e-02 1.192451864480972290e-01 -2.801621556282043457e-01
7.563961297273635864e-02 -7.797021865844726562e-01 -1.119419708847999573e-01 6.488005816936492920e-02 5.708013474941253662e-02 5.564089864492416382e-02 -5.340444445610046387e-01 2.793656885623931885e-01
2.897406220436096191e-01 -6.985712051391601562e-01 7.707325275987386703e-03 2.419478744268417358e-01 2.099904119968414307e-01 1.194986850023269653e-01 -4.230808913707733154e-01 3.634238541126251221e-01
-2.605562470853328705e-02 -8.092035055160522461e-01 -9.004787355661392212e-02 -2.475004456937313080e-02 -2.804754860699176788e-02 2.652388811111450195e-01 -3.972778916358947754e-01 3.268358111381530762e-01
-6.152071431279182434e-02 -2.171260714530944824e-01 5.496743917465209961e-01 -6.548051536083221436e-02 5.122222900390625000e-01 -2.744069099426269531e-01 1.749239712953567505e-01 5.238058567047119141e-01
-6.920997798442840576e-02 -5.553987026214599609e-01 4.414209425449371338e-01 -5.756827536970376968e-03 2.156848832964897156e-02 4.394669532775878906e-01 -3.214344680309295654e-01 -4.415202736854553223e-01
-2.888588309288024902e-01 -5.997267961502075195e-01 3.579764664173126221e-01 2.075799256563186646e-01 -5.731952562928199768e-02 -2.586797773838043213e-01 -5.569165349006652832e-01 7.276590913534164429e-02
9.631814062595367432e-02 -6.967654824256896973e-01 -2.634225040674209595e-02 3.080162107944488525e-01 5.097696185111999512e-01 -4.598227143287658691e-02 -3.430360853672027588e-01 1.732615828514099121e-01
5.091038942337036133e-01 -3.843356966972351074e-01 5.136213302612304688e-01 -1.008236482739448547e-01 2.428241968154907227e-01 2.370370328426361084e-01 -2.713665366172790527e-01 3.610225021839141846e-01
4.328696429729461670e-02 -5.086246728897094727e-01 1.700620502233505249e-01 2.220728248357772827e-02 3.735335767269134521e-01 3.322193920612335205e-01 -5.918527841567993164e-01 3.314003348350524902e-01
-5.206609368324279785e-01 -6.886596083641052246e-01 2.193218469619750977e-01 -8.197128027677536011e-02 1.214654818177223206e-01 9.334901347756385803e-03 2.103499323129653931e-01 -3.751677274703979492e-01
-5.458220839500427246e-01 -5.833723545074462891e-01 2.530234158039093018e-01 -1.138912737369537354e-01 6.511614471673965454e-02 -1.064508631825447083e-01 4.974746406078338623e-01 -1.473438739776611328e-01
4.596385657787322998e-01 -2.448131889104843140e-01 6.017188429832458496e-01 -4.624844193458557129e-01 1.426263898611068726e-01 1.003285497426986694e-02 -2.737789154052734375e-01 2.396738976240158081e-01
1.732510179281234741e-01 -5.380229949951171875e-01 5.372534990310668945e-01 -3.282388150691986084e-01 -3.122852742671966553e-01 1.899340450763702393e-01 -5.484180990606546402e-03 -3.879511356353759766e-01
4.993345439434051514e-01 -3.918036520481109619e-01 2.167266756296157837e-01 2.395377606153488159e-01 5.318636894226074219e-01 -6.384320557117462158e-02 -2.546568810939788818e-01 -3.755011260509490967e-01
2.100633531808853149e-01 -5.531523227691650391e-01 -4.746641218662261963e-02 -4.293750971555709839e-02 6.058855652809143066e-01 1.138658523559570312e-01 1.914814412593841553e-01 -4.786142706871032715e-01
6.308095902204513550e-02 -4.584424793720245361e-01 4.653455615043640137e-01 3.904120922088623047e-01 3.966858386993408203e-01 -1.388924866914749146e-01 4.894717335700988770e-01 -2.548979595303535461e-02
2.603650093078613281e-01 -2.711282968521118164e-01 7.758515477180480957e-01 -2.470351308584213257e-01 9.608023799955844879e-03 1.865686103701591492e-02 -3.803107738494873047e-01 2.250575870275497437e-01
-3.848834633827209473e-01 -3.031563460826873779e-01 8.010954856872558594e-01 6.793089956045150757e-02 2.387839555740356445e-01 6.397944688796997070e-02 3.376303240656852722e-02 -2.265862226486206055e-01
2.972557544708251953e-01 -9.014818668365478516e-01 -2.509022355079650879e-01 -2.597104571759700775e-02 -2.527103386819362640e-02 2.629627287387847900e-02 1.813799738883972168e-01 3.337825462222099304e-02
7.413867115974426270e-02 -3.764438927173614502e-01 3.339599370956420898e-01 3.037941157817840576e-01 4.241828024387359619e-01 -2.154969424009323120e-01 -1.242204084992408752e-01 -6.381007432937622070e-01
3.413529396057128906e-01 -2.704381644725799561e-01 7.620820999145507812e-01 -1.163292974233627319e-01 5.758940428495407104e-02 2.808214724063873291e-01 -2.974847853183746338e-01 -2.129916697740554810e-01
9.332989156246185303e-02 -4.076628386974334717e-01 4.802325069904327393e-01 4.295375943183898926e-02 1.515286564826965332e-01 2.664321474730968475e-02 -7.396828532218933105e-01 1.477522999048233032e-01
2.160808742046356201e-01 -7.877236008644104004e-01 -2.045970261096954346e-01 -2.893073260784149170e-01 3.061783015727996826e-01 8.969745784997940063e-02 -3.687001019716262817e-02 -3.226324915885925293e-01
-1.215083301067352295e-01 -3.589701056480407715e-01 1.946432590484619141e-01 -2.144098728895187378e-01 6.905001401901245117e-01 -4.996092319488525391e-01 -5.292533710598945618e-02 -2.081293463706970215e-01
-6.770502310246229172e-03 -1.482993662357330322e-01 8.523440957069396973e-01 -2.332087755203247070e-01 2.950913906097412109e-01 -1.804939284920692444e-02 2.990486919879913330e-01 -1.423018723726272583e-01
-3.622678518295288086e-01 -8.661738634109497070e-01 -1.907816529273986816e-01 -1.511147432029247284e-02 1.377410143613815308e-01 -9.753190726041793823e-02 -1.250026673078536987e-01 1.943402737379074097e-01
-3.748778998851776123e-01 -7.376690506935119629e-01 -5.042804405093193054e-02 -2.862752676010131836e-01 -5.049571767449378967e-02 -4.113371074199676514e-01 1.338135451078414917e-01 2.028799951076507568e-01
2.331318557262420654e-01 -7.309564948081970215e-01 -1.591128557920455933e-01 -4.022923707962036133e-01 3.239488601684570312e-01 -5.089210718870162964e-02 8.366760611534118652e-02 -3.311537802219390869e-01
1.706293597817420959e-02 -8.375148773193359375e-01 -2.623749077320098877e-01 -2.636002600193023682e-01 8.782267570495605469e-02 2.941530346870422363e-01 -1.575505286455154419e-01 2.022154182195663452e-01
-6.969769001007080078e-01 -5.704205632209777832e-01 2.752421796321868896e-01 -2.763296067714691162e-01 1.009197980165481567e-01 8.800129592418670654e-02 1.306601315736770630e-01 -4.154752194881439209e-02
3.646921813488006592e-01 -4.647192955017089844e-01 6.346642971038818359e-01 -1.350140422582626343e-01 -7.876594364643096924e-02 2.109622806310653687e-01 4.012686312198638916e-01 -1.352122575044631958e-01
1.045782491564750671e-01 -8.124895691871643066e-01 -1.995979249477386475e-01 -1.253154277801513672e-01 1.600450575351715088e-01 3.297378122806549072e-01 -3.718269765377044678e-01 2.800116874277591705e-02
2.522049844264984131e-01 -6.098434925079345703e-01 3.756764233112335205e-01 -3.117440342903137207e-01 -2.582643926143646240e-01 3.327350020408630371e-01 -1.979085057973861694e-01 -3.310374617576599121e-01
6.922929286956787109e-01 -3.552712500095367432e-01 5.022029280662536621e-01 7.011313736438751221e-02 -9.645149111747741699e-03 5.253550410270690918e-02 -1.864942610263824463e-01 -3.158416748046875000e-01
-2.393037080764770508e-01 -4.494172036647796631e-01 1.099453940987586975e-01 -5.321732759475708008e-01 5.605504512786865234e-01 -3.298342227935791016e-01 1.256669759750366211e-01 8.162143081426620483e-02
-3.123896420001983643e-01 -6.681668758392333984e-01 -4.039853811264038086e-02 -5.305103659629821777e-01 -9.702043235301971436e-02 -3.813710212707519531e-01 -8.576107025146484375e-02 -1.033473685383796692e-01
-1.937923580408096313e-01 -6.545351743698120117e-01 -1.109685469418764114e-02 -1.211241632699966431e-01 2.030015438795089722e-01 -6.777816414833068848e-01 2.958650700747966766e-02 1.332707703113555908e-01
-5.383943021297454834e-02 -4.604156613349914551e-01 5.164680480957031250e-01 4.709099829196929932e-01 2.609676718711853027e-01 -2.477956712245941162e-01 3.851844072341918945e-01 -1.369294226169586182e-01
6.700269877910614014e-02 -3.516717553138732910e-01 7.105727791786193848e-01 2.783568203449249268e-01 9.402685612440109253e-02 -2.249510735273361206e-01 -4.581105113029479980e-01 1.418889164924621582e-01
-2.692105174064636230e-01 -6.023779511451721191e-01 2.201817482709884644e-01 -7.890752702951431274e-02 -3.259877264499664307e-01 -6.007232666015625000e-01 -9.723997861146926880e-02 -1.826692223548889160e-01
-3.942312002182006836e-01 -8.192474246025085449e-01 -9.789318591356277466e-02 -5.300209671258926392e-02 2.910662889480590820e-01 1.525068841874599457e-02 2.657580673694610596e-01 -7.378177344799041748e-02
-1.815859079360961914e-01 -7.657575011253356934e-01 1.017280742526054382e-01 3.496844768524169922e-01 2.443049997091293335e-01 -9.316856414079666138e-02 -3.189437985420227051e-01 2.791481614112854004e-01
-6.007127165794372559e-01 -5.269484519958496094e-01 2.210776358842849731e-01 -2.657782137393951416e-01 3.900867700576782227e-01 -2.440540939569473267e-01 -7.426514476537704468e-02 -1.571961641311645508e-01
-1.613646298646926880e-01 -6.174268126487731934e-01 1.443946510553359985e-01 1.876939274370670319e-02 2.568780779838562012e-01 -8.952023088932037354e-02 -6.673424243927001953e-01 2.284670472145080566e-01
5.675960183143615723e-01 -4.003808498382568359e-01 4.210625588893890381e-01 -9.415664523839950562e-02 2.975615859031677246e-01 2.520592510700225830e-01 -2.315088361501693726e-01 3.545386493206024170e-01
1.768254488706588745e-01 -5.185092091560363770e-01 5.505405068397521973e-01 -2.668512165546417236e-01 -2.642276585102081299e-01 2.767842411994934082e-01 1.647866964340209961e-01 -3.898667097091674805e-01
-4.319431185722351074e-01 -4.381177127361297607e-01 1.056898981332778931e-01 -5.280554294586181641e-01 2.884230613708496094e-01 -2.733578979969024658e-01 -3.258360028266906738e-01 -2.595834732055664062e-01
-3.813482820987701416e-01 -6.012712121009826660e-01 1.384142488241195679e-01 -9.828909486532211304e-02 2.660382390022277832e-01 -5.401661396026611328e-01 3.147900998592376709e-01 -5.077876150608062744e-02
-2.855640137568116188e-03 -4.334016740322113037e-01 1.858284473419189453e-01 -3.046632111072540283e-01 6.000046730041503906e-01 -1.201860979199409485e-01 -2.213576138019561768e-01 5.112275481224060059e-01
-6.175515651702880859e-01 -7.068358659744262695e-01 8.839149773120880127e-02 -8.449960500001907349e-02 5.612297914922237396e-03 -3.041450977325439453e-01 1.048597842454910278e-01 -2.299455553293228149e-02
1.277232170104980469e-01 -3.329112231731414795e-01 1.740655899047851562e-01 -1.375384032726287842e-01 6.309150457382202148e-01 -5.509362816810607910e-01 -1.983366906642913818e-01 -2.876097559928894043e-01
1.452698558568954468e-01 -5.288223028182983398e-01 -5.975518748164176941e-02 -4.141930043697357178e-01 5.006166696548461914e-01 -3.069783449172973633e-01 -3.037670254707336426e-01 -2.949408888816833496e-01
-1.411396414041519165e-01 -7.844347953796386719e-01 -1.502756029367446899e-01 -3.028409183025360107e-01 -8.600566536188125610e-02 -3.893876969814300537e-01 2.605292797088623047e-01 -1.534635126590728760e-01
9.708778560161590576e-02 -5.543747544288635254e-01 -5.411959439516067505e-02 -6.442683935165405273e-01 4.648279845714569092e-01 -1.896769702434539795e-01 -3.051337413489818573e-02 1.107173338532447815e-01
3.337815105915069580e-01 -5.474787354469299316e-01 3.854423165321350098e-01 -3.051376938819885254e-01 -3.080402612686157227e-01 9.633281081914901733e-02 -3.546510040760040283e-01 -3.423973917961120605e-01
-1.012640222907066345e-01 -5.175976157188415527e-01 4.270224273204803467e-01 4.754708111286163330e-01 5.101763606071472168e-01 -1.108617782592773438e-01 2.008311599493026733e-01 -2.267285622656345367e-02
2.628938257694244385e-01 -7.238842844963073730e-01 -7.579200714826583862e-02 1.669972836971282959e-01 2.900503277778625488e-01 -4.332705959677696228e-02 -3.912276029586791992e-01 3.663063943386077881e-01
2.103873640298843384e-01 -7.530784010887145996e-01 4.624568670988082886e-02 4.584401547908782959e-01 -3.443996980786323547e-02 -2.436971366405487061e-01 -2.501660883426666260e-01 2.305351048707962036e-01
-3.035725057125091553e-01 -4.042418301105499268e-01 2.743478715419769287e-01 -7.082823514938354492e-01 -4.747096076607704163e-02 -2.342077940702438354e-01 -3.292436301708221436e-01 4.464834555983543396e-02
1.556646674871444702e-01 -5.244405865669250488e-01 -7.973295450210571289e-02 1.106026396155357361e-02 6.792734265327453613e-01 8.597195893526077271e-02 -8.260094374418258667e-02 -4.675731956958770752e-01
-1.843724697828292847e-01 -4.646544456481933594e-01 1.702352762222290039e-01 -1.274047791957855225e-01 5.334713459014892578e-01 -1.719498932361602783e-01 -4.708387255668640137e-01 4.111489653587341309e-01
-5.504228472709655762e-01 -6.114431619644165039e-01 1.266344636678695679e-01 -2.001241445541381836e-01 3.577210903167724609e-01 -3.344739079475402832e-01 5.500599741935729980e-02 1.556383967399597168e-01
-4.039941132068634033e-01 -3.648989796638488770e-01 2.083000987768173218e-01 -3.490339815616607666e-01 6.719241738319396973e-01 -1.580851525068283081e-01 -2.474824488162994385e-01 -2.652428112924098969e-02
-1.261270791292190552e-01 -3.553023934364318848e-01 6.871648430824279785e-01 -4.214529097080230713e-01 -2.870923578739166260e-01 2.389623597264289856e-02 -3.105241060256958008e-01 -1.691626012325286865e-01
3.204319253563880920e-02 -7.181929349899291992e-01 -1.008633896708488464e-02 1.315326839685440063e-01 3.548125028610229492e-01 -2.648498713970184326e-01 -4.516778290271759033e-01 2.563580274581909180e-01
-1.592582166194915771e-01 -4.369118809700012207e-01 2.515785098075866699e-01 -5.510128140449523926e-01 -2.724548280239105225e-01 -4.185979962348937988e-01 1.092241629958152771e-01 -3.942742347717285156e-01
4.349738657474517822e-01 -3.528512716293334961e-01 1.826344579458236694e-01 -4.581229984760284424e-01 2.291947752237319946e-01 -4.196102023124694824e-01 1.713268011808395386e-01 -4.302397370338439941e-01
3.012033402919769287e-01 -5.936427712440490723e-01 6.534050703048706055e-01 -6.964839994907379150e-02 -2.975796461105346680e-01 -2.147988043725490570e-02 -1.897641271352767944e-01 7.098386064171791077e-03
7.678829133510589600e-02 -2.444030940532684326e-01 6.941794157028198242e-01 8.923123031854629517e-02 5.673201680183410645e-01 2.245847433805465698e-01 -2.025024145841598511e-01 1.767079085111618042e-01
-2.218823730945587158e-01 -2.691795229911804199e-01 8.577634096145629883e-01 1.022444590926170349e-01 3.569773733615875244e-01 -2.563991583883762360e-02 -1.174258626997470856e-02 -6.221523135900497437e-02
6.210498213768005371e-01 -6.782425045967102051e-01 -6.430006027221679688e-02 -3.059994056820869446e-02 2.586700916290283203e-01 1.124579235911369324e-01 2.655288949608802795e-02 -2.625859677791595459e-01
-1.171714626252651215e-02 -4.404512941837310791e-01 2.135753482580184937e-01 -2.655107676982879639e-01 6.530233025550842285e-01 -3.035905957221984863e-01 -2.112599015235900879e-01 3.556931614875793457e-01
1.033920142799615860e-02 -6.170738935470581055e-01 -3.678304702043533325e-02 -6.883330941200256348e-01 2.542705833911895752e-01 -2.366201877593994141e-01 -9.213314950466156006e-02 -1.217635869979858398e-01
2.475811839103698730e-01 -6.606364846229553223e-01 1.905818842351436615e-02 3.198094069957733154e-01 4.398968517780303955e-01 -2.905470728874206543e-01 -8.075015991926193237e-02 3.393736779689788818e-01
2.344110161066055298e-01 -4.757764339447021484e-01 3.948881328105926514e-01 -3.407497107982635498e-01 -4.092474468052387238e-03 4.593319594860076904e-01 -3.352778255939483643e-01 -3.510376513004302979e-01
2.788435518741607666e-01 -7.205272912979125977e-01 -7.277221232652664185e-02 1.409927010536193848e-01 2.422663122415542603e-01 -3.490255475044250488e-01 -4.354743063449859619e-01 8.810390532016754150e-02
-4.748061597347259521e-01 -5.917777419090270996e-01 5.050674676895141602e-01 9.262253344058990479e-02 -2.399740964174270630e-01 -2.477879822254180908e-01 1.683815568685531616e-01 -1.155304089188575745e-01
3.675066530704498291e-01 -6.005952954292297363e-01 -1.448059175163507462e-02 2.923093438148498535e-01 5.574213862419128418e-01 -1.114999949932098389e-01 -2.265482544898986816e-01 2.099877297878265381e-01
8.001251518726348877e-02 -6.470206379890441895e-01 2.366849482059478760e-01 1.996295452117919922e-01 -5.375570431351661682e-02 2.832830250263214111e-01 -4.612903296947479248e-01 -4.279752075672149658e-01
2.533159963786602020e-02 -4.491188824176788330e-01 4.789716601371765137e-01 -2.908458411693572998e-01 5.504070594906806946e-02 4.622458517551422119e-01 -3.048781454563140869e-01 -4.171257019042968750e-01
4.666823521256446838e-02 -4.238386154174804688e-01 1.323176920413970947e-01 -2.103346437215805054e-01 6.644934415817260742e-01 -5.253198146820068359e-01 1.035841479897499084e-01 -1.679054051637649536e-01
6.331975758075714111e-02 -6.681336760520935059e-01 -2.619165480136871338e-01 -3.849702477455139160e-01 3.373115360736846924e-01 -2.206223756074905396e-01 -4.105405807495117188e-01 -4.229522123932838440e-02
-2.308627367019653320e-01 -3.751668035984039307e-01 5.531232357025146484e-01 -3.248398602008819580e-01 -5.245446786284446716e-02 -3.280083239078521729e-01 -2.603529095649719238e-01 4.651466608047485352e-01
-2.876826524734497070e-01 -5.874109864234924316e-01 -6.279221922159194946e-02 -4.539919793605804443e-01 5.778402686119079590e-01 3.779402747750282288e-02 9.189032763242721558e-02 1.355138868093490601e-01
5.879017710685729980e-01 -2.711028754711151123e-01 5.491577386856079102e-01 -4.062480330467224121e-01 1.657982319593429565e-01 2.815925478935241699e-01 8.006012439727783203e-02 -3.271048888564109802e-02
4.480066895484924316e-01 -6.520088911056518555e-01 -1.778498664498329163e-02 4.215287268161773682e-01 4.095191359519958496e-01 3.483542427420616150e-02 1.354879736900329590e-01 -9.431508928537368774e-02
-5.117310881614685059e-01 -5.195268988609313965e-01 5.959439873695373535e-01 1.557911336421966553e-01 1.423261244781315327e-03 -1.239888668060302734e-01 1.109351441264152527e-01 -2.472268640995025635e-01
1.869937218725681305e-02 -5.083692669868469238e-01 1.436090916395187378e-01 -7.024354338645935059e-01 2.696955204010009766e-01 -3.168246150016784668e-02 3.497919067740440369e-02 -3.901395201683044434e-01
2.368179708719253540e-01 -5.014187693595886230e-01 2.519935071468353271e-01 4.820673167705535889e-01 4.883584380149841309e-01 1.498534679412841797e-01 2.981118559837341309e-01 -2.163010239601135254e-01
2.449038326740264893e-01 -4.813870489597320557e-01 6.230209469795227051e-01 -2.194982916116714478e-01 1.840263158082962036e-01 -1.183719933032989502e-01 4.411881864070892334e-01 1.715501546859741211e-01
-4.810758233070373535e-01 -3.441739976406097412e-01 7.452647686004638672e-01 7.421472668647766113e-02 2.276490181684494019e-01 -6.543878465890884399e-03 1.224713474512100220e-01 -1.493878811597824097e-01
4.119146764278411865e-01 -3.868848979473114014e-01 5.766555070877075195e-01 -2.876355350017547607e-01 -1.018185392022132874e-01 2.422181218862533569e-01 -3.745557665824890137e-01 -2.367529124021530151e-01
-6.870073080062866211e-02 -8.885072469711303711e-01 -2.569084465503692627e-01 -1.284978166222572327e-02 2.105980515480041504e-01 2.618048787117004395e-01 1.480975449085235596e-01 6.958190351724624634e-02
-5.644400119781494141e-01 -4.522629082202911377e-01 5.085523724555969238e-01 -8.754415065050125122e-02 2.243107408285140991e-01 -1.322541534900665283e-01 3.773836791515350342e-01 -1.874577254056930542e-02
2.693617045879364014e-01 -4.493483603000640869e-01 2.627595365047454834e-01 2.852703444659709930e-03 5.067120790481567383e-01 6.674889475107192993e-02 1.515002846717834473e-01 -6.101760268211364746e-01
-2.927346900105476379e-02 -7.330762743949890137e-01 7.253671437501907349e-02 4.592342674732208252e-01 3.801041245460510254e-01 1.029072776436805725e-01 1.842687604948878288e-03 3.008520901203155518e-01
1.611084118485450745e-02 -3.084005415439605713e-01 8.158106803894042969e-01 2.632274031639099121e-01 3.524792194366455078e-01 -9.407511912286281586e-03 9.400335699319839478e-02 1.913826763629913330e-01
-2.659315168857574463e-01 -4.718391597270965576e-01 -2.201073057949542999e-02 -4.229740500450134277e-01 7.192482352256774902e-01 -4.036186262965202332e-02 -2.850538492202758789e-02 8.658614754676818848e-02
1.323481351137161255e-01 -5.506195425987243652e-01 -3.675967082381248474e-02 -5.172452330589294434e-01 3.421106636524200439e-01 -8.384469896554946899e-02 2.825946509838104248e-01 -4.543992877006530762e-01
-5.248080492019653320e-01 -5.566808581352233887e-01 2.149083167314529419e-01 -1.749477535486221313e-01 5.060159564018249512e-01 -6.905598193407058716e-02 3.519392758607864380e-02 2.753744721412658691e-01
-1.108789741992950439e-01 -3.948928117752075195e-01 3.223015367984771729e-01 3.182360231876373291e-01 7.222096323966979980e-01 -1.981189101934432983e-01 -2.390545308589935303e-01 9.288874268531799316e-02
-5.764511227607727051e-01 -4.785483777523040771e-01 6.165667176246643066e-01 5.198277160525321960e-02 8.774114400148391724e-02 8.245980739593505859e-02 7.968782633543014526e-02 -1.870575696229934692e-01
3.625574409961700439e-01 -4.604441225528717041e-01 4.863681793212890625e-01 -3.349962234497070312e-01 -8.300065249204635620e-02 3.346174955368041992e-01 -4.030599594116210938e-01 -1.626390367746353149e-01
3.868592977523803711e-01 -1.567128598690032959e-01 6.068263649940490723e-01 -1.959327012300491333e-01 5.164363384246826172e-01 1.595406085252761841e-01 -3.561009168624877930e-01 1.362263318151235580e-02
-6.369431018829345703e-01 -5.421890616416931152e-01 4.426057338714599609e-01 4.540349915623664856e-02 2.226009666919708252e-01 8.214293420314788818e-02 1.579923480749130249e-01 -1.453030407428741455e-01
3.667946755886077881e-01 -6.517105102539062500e-01 -2.620905041694641113e-01 -2.876092195510864258e-01 3.216982483863830566e-01 4.009830653667449951e-01 -1.296502798795700073e-01 9.076560288667678833e-02
6.162975355982780457e-02 -4.789298176765441895e-01 -4.802013933658599854e-02 -8.767368644475936890e-02 8.317958116531372070e-01 -1.460880637168884277e-01 1.316977757960557938e-02 -2.084131687879562378e-01
-1.869210682343691587e-04 -3.635047078132629395e-01 2.143244743347167969e-01 -3.365022242069244385e-01 6.316539645195007324e-01 -3.844054043292999268e-02 -3.036905527114868164e-01 4.647614955902099609e-01
-4.145917296409606934e-02 -7.808732390403747559e-01 -5.157388374209403992e-02 2.117563635110855103e-01 3.398416638374328613e-01 8.813920617103576660e-02 -6.374012678861618042e-02 4.622705876827239990e-01
-5.462752282619476318e-02 -5.110962390899658203e-01 8.937674015760421753e-02 -1.125989854335784912e-01 4.763315320014953613e-01 -6.705102920532226562e-01 1.910012662410736084e-01 -4.660855233669281006e-02
4.286621510982513428e-01 -5.642383098602294922e-01 1.760236024856567383e-01 1.640290021896362305e-01 4.410278201103210449e-01 -7.707577664405107498e-03 -7.945658266544342041e-02 -4.889946877956390381e-01
-1.002617850899696350e-01 -6.646725535392761230e-01 -2.021683752536773682e-01 -3.405275940895080566e-01 4.695912897586822510e-01 -1.101509481668472290e-01 1.661161184310913086e-01 3.620541691780090332e-01
1.062269136309623718e-01 -8.392726778984069824e-01 1.270827278494834900e-02 2.948852479457855225e-01 -7.430934160947799683e-02 -4.037833586335182190e-02 -4.347137510776519775e-01 -3.302009403705596924e-02
8.582662791013717651e-02 -5.228208899497985840e-01 -8.640233427286148071e-02 -9.918199479579925537e-02 7.103677392005920410e-01 -3.916857838630676270e-01 -1.009141206741333008e-01 -1.837551295757293701e-01
1.372258067131042480e-01 -9.058821201324462891e-01 -2.525524795055389404e-01 -9.944821149110794067e-02 1.401079893112182617e-01 1.188090816140174866e-01 1.267691850662231445e-01 -1.925040781497955322e-01
-5.435007810592651367e-01 -6.977664232254028320e-01 1.769313514232635498e-01 8.558286726474761963e-02 1.054123342037200928e-01 -1.549304113723337650e-03 3.726069331169128418e-01 -1.707329005002975464e-01
-2.430853843688964844e-01 -4.529489576816558838e-01 1.518504470586776733e-01 -3.748916685581207275e-01 4.192816615104675293e-01 -5.435904860496520996e-01 -1.040830910205841064e-01 -3.000393211841583252e-01
-1.722696572542190552e-01 -7.056078910827636719e-01 1.992684900760650635e-01 2.875455915927886963e-01 -1.440936028957366943e-01 -2.810352146625518799e-01 -4.987809956073760986e-01 -3.903770074248313904e-02
-5.473394319415092468e-02 -9.097014069557189941e-01 -1.722073853015899658e-01 1.045660525560379028e-01 1.171812638640403748e-01 1.518253982067108154e-01 2.017028778791427612e-01 2.266972661018371582e-01
-2.191022634506225586e-01 -7.332132458686828613e-01 -1.903294175863265991e-01 -3.068365454673767090e-01 3.588393032550811768e-01 -2.746964097023010254e-01 1.133024767041206360e-01 2.587618529796600342e-01
2.729086764156818390e-02 -5.696713328361511230e-01 1.731481850147247314e-01 1.249452009797096252e-01 5.779105424880981445e-01 9.160758554935455322e-02 -3.235959708690643311e-01 4.266746640205383301e-01
-3.969871699810028076e-01 -6.523492932319641113e-01 2.384621351957321167e-01 -1.449428051710128784e-01 2.121520042419433594e-01 3.501005172729492188e-01 1.762424558401107788e-01 -3.746047317981719971e-01
8.387082070112228394e-02 -5.785415172576904297e-01 3.731207847595214844e-01 1.007446572184562683e-01 6.436181068420410156e-02 4.894679486751556396e-01 -4.091612696647644043e-01 -3.126541972160339355e-01
-7.554063340649008751e-04 -7.999285459518432617e-01 -2.993498146533966064e-01 -2.125570476055145264e-01 3.512437343597412109e-01 -2.305028289556503296e-01 -2.124243229627609253e-01 6.078701838850975037e-02
5.933105349540710449e-01 -3.896310329437255859e-01 4.099433124065399170e-01 -2.678522467613220215e-01 1.704293936491012573e-01 1.306142508983612061e-01 -3.150845468044281006e-01 3.331476449966430664e-01
-1.744116693735122681e-01 -5.618373155593872070e-01 -9.834599494934082031e-02 -2.006827741861343384e-01 5.775186419486999512e-01 -8.251496590673923492e-03 -1.399035453796386719e-01 -5.008044242858886719e-01
-2.519280314445495605e-01 -3.567633926868438721e-01 2.617008388042449951e-01 -2.269685119390487671e-01 7.806596755981445312e-01 -2.656411230564117432e-01 8.911417424678802490e-02 3.624891489744186401e-02
4.082725644111633301e-01 -8.083129525184631348e-01 -2.252205461263656616e-01 1.035600453615188599e-01 8.391638100147247314e-02 -1.592209935188293457e-01 -2.841803729534149170e-01 7.309667766094207764e-02
-1.773733049631118774e-01 -3.930684924125671387e-01 1.389826238155364990e-01 -3.848021626472473145e-01 6.380136013031005859e-01 -3.555729389190673828e-01 -3.104140423238277435e-02 -3.349476456642150879e-01
3.614065051078796387e-01 -7.658139467239379883e-01 -1.512071043252944946e-01 -3.684475719928741455e-01 -2.400634251534938812e-02 -2.011052221059799194e-01 -2.228528559207916260e-01 1.833417862653732300e-01
-7.911512255668640137e-02 -4.902823269367218018e-01 4.862785041332244873e-01 4.118642508983612061e-01 1.528187990188598633e-01 -2.774935364723205566e-01 -5.819567292928695679e-02 -4.934795200824737549e-01
5.245714187622070312e-01 -2.722671329975128174e-01 3.086042404174804688e-01 2.178022861480712891e-01 5.061995387077331543e-01 1.091375015676021576e-02 -4.013232886791229248e-01 -3.010040521621704102e-01
-3.727941215038299561e-01 -5.366217494010925293e-01 2.899774610996246338e-01 -2.132050544023513794e-01 -1.815901100635528564e-01 -5.668094754219055176e-01 2.870195209980010986e-01 -8.300741761922836304e-02
2.233101129531860352e-01 -5.832455158233642578e-01 5.446382164955139160e-01 6.012594699859619141e-02 -2.467236220836639404e-01 1.806565523147583008e-01 2.408751696348190308e-01 -3.977200686931610107e-01
-2.201577126979827881e-01 -3.975480794906616211e-01 6.167479157447814941e-01 -2.974282763898372650e-02 8.005379885435104370e-02 -1.391088664531707764e-01 -6.144182682037353516e-01 -9.462497383356094360e-02
-5.918192118406295776e-02 -4.407742917537689209e-01 4.051240384578704834e-01 4.538118839263916016e-01 5.693707466125488281e-01 -1.589718759059906006e-01 -4.855395108461380005e-02 2.834293246269226074e-01
-2.043695300817489624e-01 -6.692920923233032227e-01 -1.994975656270980835e-02 -2.414689213037490845e-01 1.995669901371002197e-01 -4.787807166576385498e-01 2.960577309131622314e-01 3.080061376094818115e-01
2.522846758365631104e-01 -6.961994171142578125e-01 -1.652127653360366821e-01 3.741696476936340332e-02 1.888884752988815308e-01 -4.983910918235778809e-01 -3.521551787853240967e-01 1.219740957021713257e-01
-1.433553248643875122e-01 -6.160923838615417480e-01 6.562320888042449951e-02 -4.684569835662841797e-01 4.637276232242584229e-01 -1.453833132982254028e-01 1.340946704149246216e-01 -3.492278754711151123e-01
-3.588415384292602539e-01 -5.691540837287902832e-01 3.498529493808746338e-01 -1.013837382197380066e-02 1.269238591194152832e-01 -1.139002740383148193e-01 3.352568149566650391e-01 -5.322747230529785156e-01
-1.595333963632583618e-01 -6.850858926773071289e-01 -1.623024493455886841e-01 -5.844948887825012207e-01 2.108910083770751953e-01 -2.635126374661922455e-02 1.882281303405761719e-01 -2.379723191261291504e-01
4.998582601547241211e-02 -6.522694826126098633e-01 9.875095635652542114e-02 5.027598738670349121e-01 4.746521413326263428e-01 2.355298101902008057e-01 1.111261844635009766e-01 1.280965358018875122e-01
8.077908307313919067e-02 -7.519994974136352539e-01 -1.445321645587682724e-02 1.716056764125823975e-01 2.276323139667510986e-01 -1.205063331872224808e-02 -3.684596121311187744e-01 4.589009582996368408e-01
-2.187734246253967285e-01 -3.936393558979034424e-01 5.795210003852844238e-01 -3.023435547947883606e-02 4.217366501688957214e-02 -1.426704376935958862e-01 3.623877167701721191e-01 -5.540481209754943848e-01
2.582567036151885986e-01 -6.514034867286682129e-01 3.531540036201477051e-01 -2.636733949184417725e-01 -2.370669245719909668e-01 3.056428134441375732e-01 -1.804812997579574585e-01 -3.640657365322113037e-01
-4.420154094696044922e-01 -2.742879986763000488e-01 7.132617831230163574e-01 -6.704229861497879028e-02 4.164533615112304688e-01 1.069816574454307556e-01 -1.262927651405334473e-01 1.237856894731521606e-01
-2.996678948402404785e-01 -3.639809489250183105e-01 3.377747833728790283e-01 -1.831210702657699585e-01 5.952938199043273926e-01 1.118318513035774231e-01 -4.950104951858520508e-01 1.348165124654769897e-01
1.595663726329803467e-01 -6.400716304779052734e-01 3.046370744705200195e-01 4.193451106548309326e-01 1.654800474643707275e-01 -2.653890848159790039e-01 -3.671309649944305420e-01 -2.521759569644927979e-01
1.475803107023239136e-01 -5.666193366050720215e-01 3.621907159686088562e-02 8.904646337032318115e-02 5.467282533645629883e-01 -2.809573411941528320e-01 -4.461870789527893066e-01 -2.664390206336975098e-01
-2.505157589912414551e-01 -7.711362242698669434e-01 6.963480263948440552e-02 2.817989587783813477e-01 3.588197231292724609e-01 1.898326277732849121e-01 2.453839480876922607e-01 1.825640499591827393e-01
4.174367785453796387e-01 -6.063616275787353516e-01 -7.503104209899902344e-02 -3.895713388919830322e-01 4.533852040767669678e-01 2.804742157459259033e-01 -1.624261587858200073e-02 -1.272356063127517700e-01
1.877767741680145264e-01 -7.481827735900878906e-01 -1.545276343822479248e-01 -5.029287934303283691e-01 2.124449312686920166e-01 1.839790940284729004e-01 -7.290130015462636948e-03 2.216123491525650024e-01
5.411677956581115723e-01 -2.721451520919799805e-01 2.120866775512695312e-01 -1.802369654178619385e-01 4.468981027603149414e-01 -5.666958093643188477e-01 -9.958159923553466797e-02 -1.575745791196823120e-01
7.499611377716064453e-02 -8.030186295509338379e-01 -2.181306332349777222e-01 -3.947219848632812500e-01 1.120842620730400085e-01 1.243151631206274033e-02 -2.639634907245635986e-01 2.524995505809783936e-01
-4.129527509212493896e-01 -3.305072486400604248e-01 4.449206888675689697e-01 -1.894122660160064697e-01 6.320601105690002441e-01 -2.469080537557601929e-01 -1.290025264024734497e-01 9.642829746007919312e-02
-1.982834786176681519e-01 -4.025866985321044922e-01 6.628692746162414551e-01 -2.828857004642486572e-01 -1.227643042802810669e-01 -2.123842984437942505e-01 -2.300427109003067017e-01 4.075411558151245117e-01
6.117431521415710449e-01 -3.828399777412414551e-01 4.717102050781250000e-01 1.440756171941757202e-01 3.278139531612396240e-01 2.837968170642852783e-01 -2.106153815984725952e-01 5.978285521268844604e-02
-2.963849604129791260e-01 -6.393697857856750488e-01 9.742470830678939819e-02 -1.205067187547683716e-01 8.127021044492721558e-02 -5.976805686950683594e-01 3.389327526092529297e-01 -2.542302571237087250e-02
2.860130071640014648e-01 -5.916526317596435547e-01 -1.329260319471359253e-01 -5.319978594779968262e-01 4.814252555370330811e-01 4.773396998643875122e-02 -7.464851438999176025e-02 -1.668278574943542480e-01
-2.643896937370300293e-01 -7.958133220672607422e-01 6.880106031894683838e-02 4.650577306747436523e-01 1.884692907333374023e-01 -1.380046755075454712e-01 9.170856326818466187e-02 1.130950599908828735e-01
7.129843533039093018e-02 -7.201014757156372070e-01 5.379293859004974365e-02 -1.553870737552642822e-01 3.006443381309509277e-01 -1.087569743394851685e-01 -5.614221692085266113e-01 1.786659508943557739e-01
-5.289547890424728394e-02 -6.411972045898437500e-01 1.309276223182678223e-01 2.250690013170242310e-01 4.284899234771728516e-01 8.500641584396362305e-02 -4.626290500164031982e-01 3.367710709571838379e-01
3.674329817295074463e-02 -7.315307855606079102e-01 2.152848988771438599e-02 4.684795141220092773e-01 4.424379169940948486e-01 1.959801167249679565e-01 -5.676753818988800049e-03 9.687326848506927490e-02
1.108376383781433105e-01 -2.965766787528991699e-01 5.706524848937988281e-01 -3.291358649730682373e-01 1.245744898915290833e-01 -1.131140813231468201e-01 -5.467573404312133789e-01 3.721903860569000244e-01
-6.051829084753990173e-02 -7.057196497917175293e-01 1.375048905611038208e-01 4.783684015274047852e-01 4.135093390941619873e-01 1.470790803432464600e-01 5.969872325658798218e-02 2.331677228212356567e-01
6.798328831791877747e-04 -6.598157882690429688e-01 -1.732521504163742065e-01 -5.234547257423400879e-01 3.024112284183502197e-01 -2.855117022991180420e-01 -1.223748400807380676e-01 2.695856690406799316e-01
5.023685693740844727e-01 -5.243258476257324219e-01 -1.176788434386253357e-01 9.048240259289741516e-03 5.863123536109924316e-01 -2.703835964202880859e-01 -1.660616993904113770e-01 -1.197160258889198303e-01
2.008827477693557739e-01 -7.275531291961669922e-01 2.363722324371337891e-01 3.902416229248046875e-01 1.983602046966552734e-01 -8.467693813145160675e-03 -3.863932490348815918e-01 1.828496754169464111e-01
-1.962898671627044678e-02 -3.245181441307067871e-01 5.036809444427490234e-01 -1.408760398626327515e-01 1.995234936475753784e-01 -2.483081966638565063e-01 -6.986362934112548828e-01 1.766427010297775269e-01
2.160178273916244507e-01 -6.225386857986450195e-01 1.147175058722496033e-01 2.922785878181457520e-01 2.654970884323120117e-01 -1.558740288019180298e-01 -4.925886392593383789e-01 3.602306246757507324e-01
-3.197306990623474121e-01 -5.904815196990966797e-01 3.341807052493095398e-02 -2.612880766391754150e-01 4.216625988483428955e-01 -4.909924268722534180e-01 2.447815537452697754e-01 3.040836937725543976e-02
1.454946845769882202e-01 -8.144533634185791016e-01 -2.755064070224761963e-01 -5.177767574787139893e-02 3.142499029636383057e-01 -9.019608795642852783e-02 -1.860051602125167847e-01 3.089112639427185059e-01
-1.929689347743988037e-01 -2.938844263553619385e-01 6.669862866401672363e-01 3.260274827480316162e-01 3.551478385925292969e-01 -1.646027117967605591e-01 1.732690632343292236e-01 -3.768078088760375977e-01
1.378752011805772781e-02 -7.926897406578063965e-01 -1.758914887905120850e-01 3.264192491769790649e-02 2.941165566444396973e-01 4.511462450027465820e-01 2.203849554061889648e-01 2.902847714722156525e-02
3.472810238599777222e-02 -5.036134123802185059e-01 1.386170089244842529e-01 -4.565449953079223633e-01 2.163953483104705811e-01 -1.829420179128646851e-01 2.256642132997512817e-01 -6.215307712554931641e-01
2.999149858951568604e-01 -6.918938159942626953e-01 -1.859927028417587280e-01 -3.878613114356994629e-01 2.732482850551605225e-01 8.394096046686172485e-02 -3.274980783462524414e-01 2.394545376300811768e-01
-2.825211286544799805e-01 -4.789321720600128174e-01 4.735754430294036865e-01 7.051035016775131226e-02 4.661709964275360107e-01 7.417188491672277451e-03 -1.865717619657516479e-01 4.575816988945007324e-01
1.366808265447616577e-02 -3.751293718814849854e-01 3.002560436725616455e-01 -1.549478769302368164e-01 4.541655182838439941e-01 -5.601896643638610840e-01 -4.732818007469177246e-01 2.922634221613407135e-02
3.840793967247009277e-01 -4.442059397697448730e-01 6.967802047729492188e-01 -2.003315240144729614e-01 7.985823601484298706e-02 1.123696193099021912e-01 -2.953595817089080811e-01 1.526020020246505737e-01
-6.414604932069778442e-02 -4.052480161190032959e-01 1.238966286182403564e-01 -2.173300534486770630e-01 7.155817151069641113e-01 -4.217118024826049805e-01 2.241306751966476440e-01 1.701288968324661255e-01
-9.336191415786743164e-02 -8.195440769195556641e-01 1.553317606449127197e-01 3.310372531414031982e-01 1.342088133096694946e-01 -2.397762611508369446e-02 -3.480227291584014893e-01 2.149666845798492432e-01
-1.137424111366271973e-01 -5.297266840934753418e-01 2.363149523735046387e-01 4.268073141574859619e-01 6.073951125144958496e-01 2.522065937519073486e-01 -1.703743040561676025e-01 8.293693512678146362e-02
-5.091727375984191895e-01 -4.650002121925354004e-01 5.150183439254760742e-01 -5.098066106438636780e-02 1.544671058654785156e-01 1.661157310009002686e-01 3.607643246650695801e-01 -2.739883661270141602e-01
-8.295568078756332397e-02 -7.366634011268615723e-01 -1.464230120182037354e-01 -2.882006466388702393e-01 2.870120108127593994e-01 1.490089744329452515e-01 -2.879290282726287842e-01 3.980748355388641357e-01
-1.924911886453628540e-01 -6.729886531829833984e-01 3.078520670533180237e-02 -2.092285454273223877e-01 1.773736476898193359e-01 -2.672985494136810303e-01 -1.661066859960556030e-01 -5.786256194114685059e-01
3.138107955455780029e-01 -8.360951542854309082e-01 -8.648721873760223389e-02 1.603691130876541138e-01 2.871504724025726318e-01 -2.719124555587768555e-01 3.887006023433059454e-04 1.134785264730453491e-01
6.987050641328096390e-03 -6.513813138008117676e-01 -1.763448566198348999e-01 -5.424700379371643066e-01 3.679298162460327148e-01 -2.529525570571422577e-02 -2.987021505832672119e-01 1.582624018192291260e-01
3.473514020442962646e-01 -1.638378947973251343e-01 6.810261011123657227e-01 -1.004416421055793762e-01 3.945895433425903320e-01 -4.189836326986551285e-03 -4.568998217582702637e-01 1.189249753952026367e-01
6.958001852035522461e-02 -7.330430746078491211e-01 -8.119539916515350342e-02 -1.040656566619873047e-01 3.082903623580932617e-01 -3.247048556804656982e-01 -1.062547788023948669e-01 4.781400859355926514e-01
-4.187613427639007568e-01 -4.969851076602935791e-01 6.607431769371032715e-01 9.655749797821044922e-02 -7.062843441963195801e-02 -7.937792688608169556e-02 -5.355745553970336914e-03 -3.470185399055480957e-01
1.231545433402061462e-01 -7.047016620635986328e-01 -7.985041290521621704e-02 -3.853029310703277588e-01 3.309841081500053406e-02 -1.028309613466262817e-01 -4.669092297554016113e-01 3.220560848712921143e-01
-5.599186420440673828e-01 -5.883772373199462891e-01 2.621854841709136963e-01 -1.553456187248229980e-01 4.053493738174438477e-01 -1.938869804143905640e-01 -1.889012306928634644e-01 9.922761470079421997e-02
2.223955839872360229e-01 -7.204807400703430176e-01 -1.165366545319557190e-01 1.605039089918136597e-01 4.383174777030944824e-01 -1.945830434560775757e-01 -3.927146792411804199e-01 8.885825425386428833e-02
7.442278787493705750e-03 -4.071245491504669189e-01 5.699878931045532227e-01 -7.835143059492111206e-02 -1.054961159825325012e-01 -7.312741130590438843e-02 -6.648774147033691406e-01 -2.112583070993423462e-01
4.257279038429260254e-01 -2.708378434181213379e-01 6.904645562171936035e-01 2.098030745983123779e-01 4.404076039791107178e-01 -5.437415838241577148e-02 1.400926858186721802e-01 9.001524001359939575e-02
-2.261652611196041107e-02 -6.629505157470703125e-01 1.204753220081329346e-01 4.152086377143859863e-01 5.837935805320739746e-01 3.943020105361938477e-02 -1.074947118759155273e-01 1.383758485317230225e-01
2.964121103286743164e-01 -6.392698287963867188e-01 -1.863398104906082153e-01 -6.718477010726928711e-01 4.059060290455818176e-02 -9.563464671373367310e-03 -1.682534068822860718e-02 -1.238945052027702332e-01
2.454797774553298950e-01 -8.112570643424987793e-01 -1.093709468841552734e-01 1.361633539199829102e-01 2.993039190769195557e-01 3.630889058113098145e-01 -8.914326876401901245e-02 -1.474327743053436279e-01
6.681285053491592407e-02 -2.363282293081283569e-01 5.383218526840209961e-01 8.817321062088012695e-02 5.062730908393859863e-01 -6.075160503387451172e-01 1.338730752468109131e-02 -1.286572217941284180e-01
-4.836325049400329590e-01 -3.957176506519317627e-01 4.537304639816284180e-01 -3.776410520076751709e-01 4.698508381843566895e-01 -8.330952376127243042e-02 1.838093623518943787e-02 1.816174387931823730e-01
5.995683670043945312e-01 -3.691601157188415527e-01 5.876449942588806152e-01 5.497463792562484741e-02 -5.135892331600189209e-02 -2.389867603778839111e-01 -2.850744128227233887e-01 1.219429522752761841e-01
2.180380225181579590e-01 -4.382854402065277100e-01 3.793471455574035645e-01 -1.343803703784942627e-01 2.295237034559249878e-01 1.423741430044174194e-01 -4.653201103210449219e-01 5.558133721351623535e-01
1.680189073085784912e-01 -4.952367246150970459e-01 4.446320235729217529e-01 5.523386001586914062e-01 4.073387980461120605e-01 1.263031959533691406e-01 -1.228663399815559387e-01 1.635885387659072876e-01
3.506494462490081787e-01 -3.228510022163391113e-01 7.497096657752990723e-01 -2.942686378955841064e-01 -5.418032780289649963e-02 2.808886766433715820e-01 -1.663910150527954102e-01 -1.209687739610671997e-01
-3.110799193382263184e-01 -4.170822501182556152e-01 8.235136866569519043e-01 -8.282388560473918915e-03 6.450055539608001709e-02 6.688968278467655182e-03 8.410105109214782715e-02 -1.993744969367980957e-01
2.599139809608459473e-01 -5.318021774291992188e-01 5.422086715698242188e-01 4.217541515827178955e-01 2.702352106571197510e-01 1.500375270843505859e-01 -2.690533101558685303e-01 9.917864948511123657e-02
