# Supplementary material for: Where is your field going? A machine learning approach to study the relative motion of the domains of physics
Source: PLoS One. 2020 Jun 18;15(6):e0233997. doi: 10.1371/journal.pone.0233997 (PMC7302634; doi:10.1371/journal.pone.0233997)
Supplement: S30 Data — (ZIP) [file pone.0233997.s030.zip › 29/Pacs4Run_29_VS_500_embeddings1996-2000ED8.txt]

3.496086597442626953e-01 -1.453788429498672485e-01 -2.514354288578033447e-01 -4.542829990386962891e-01 -6.903213858604431152e-01 -1.621792167425155640e-01 1.953211277723312378e-01 2.145925462245941162e-01
4.407416582107543945e-01 1.236710697412490845e-01 -9.697710722684860229e-02 -4.754689931869506836e-01 -2.354067116975784302e-01 1.366496533155441284e-01 6.773607730865478516e-01 1.485594362020492554e-01
-1.215222477912902832e-01 -1.988211870193481445e-01 -3.385582864284515381e-01 -8.404312133789062500e-01 -2.698919177055358887e-01 -1.198705136775970459e-01 7.489936053752899170e-02 1.787055879831314087e-01
2.625005245208740234e-01 8.153407275676727295e-02 -1.382276415824890137e-01 -6.059951186180114746e-01 -2.980127334594726562e-01 3.191517591476440430e-01 -2.359800636768341064e-01 5.401414632797241211e-01
-2.935369610786437988e-01 -1.299111694097518921e-01 -7.810892909765243530e-02 6.558917462825775146e-02 -7.929946780204772949e-01 4.304758608341217041e-01 2.689980268478393555e-01 6.793414242565631866e-03
-2.846158444881439209e-01 -2.271536290645599365e-01 1.307468712329864502e-01 -1.354087740182876587e-01 -3.805792927742004395e-01 -9.935446083545684814e-03 7.867791652679443359e-01 2.607755661010742188e-01
-1.367191523313522339e-01 -8.683195710182189941e-02 2.752065956592559814e-01 -6.732066869735717773e-01 -6.069080233573913574e-01 2.151100039482116699e-01 9.808346629142761230e-02 1.435000002384185791e-01
2.481590211391448975e-01 2.952418923377990723e-01 -5.148887634277343750e-01 -8.679605275392532349e-02 -5.245684385299682617e-01 2.925078570842742920e-01 4.549684822559356689e-01 1.042885631322860718e-01
-2.471545934677124023e-01 -6.041676178574562073e-02 2.865125536918640137e-01 -2.931358516216278076e-01 -7.798037528991699219e-01 2.961957454681396484e-01 2.214147746562957764e-01 1.496533304452896118e-01
-1.707620918750762939e-02 -2.185786664485931396e-01 -1.511357128620147705e-01 -4.857465326786041260e-01 -8.394501358270645142e-02 5.641051381826400757e-02 -2.207692712545394897e-02 8.260895013809204102e-01
-2.151332199573516846e-01 -1.471498906612396240e-01 -4.415567815303802490e-01 -5.785108357667922974e-02 -4.804319143295288086e-01 5.588377118110656738e-01 4.328760504722595215e-01 -5.700270459055900574e-02
3.426870331168174744e-02 4.248235002160072327e-02 -1.817628554999828339e-02 -6.038012504577636719e-01 -3.494009077548980713e-01 4.616892635822296143e-01 5.196301341056823730e-01 1.638935357332229614e-01
2.430406361818313599e-01 -7.809367030858993530e-02 -6.810628622770309448e-02 1.967435777187347412e-01 -3.272866308689117432e-01 5.733300447463989258e-01 5.739824175834655762e-01 3.552551865577697754e-01
-3.162384927272796631e-01 -1.993015855550765991e-01 1.300435513257980347e-01 -2.600452862679958344e-02 -7.898145914077758789e-01 4.325083196163177490e-01 1.649503111839294434e-01 6.786277145147323608e-02
-3.777104616165161133e-01 -8.704010397195816040e-02 -3.808391392230987549e-01 1.785021871328353882e-01 -6.187114119529724121e-01 -2.121127583086490631e-02 4.862588942050933838e-01 2.305555194616317749e-01
7.645340263843536377e-02 2.076304256916046143e-01 -5.435847640037536621e-01 -2.788051404058933258e-02 -6.200411319732666016e-01 2.684093117713928223e-01 4.450291395187377930e-01 -1.540290378034114838e-02
3.986846208572387695e-01 -3.488359749317169189e-01 -1.350516080856323242e-01 -2.327685058116912842e-01 -4.548077285289764404e-01 4.551167488098144531e-01 -3.514516055583953857e-01 3.308238685131072998e-01
3.303342163562774658e-01 -5.055312514305114746e-01 -4.317328035831451416e-01 -2.922302186489105225e-01 -4.110463261604309082e-01 4.229001998901367188e-01 -1.251067966222763062e-01 8.392208255827426910e-03
5.695352554321289062e-01 2.362716645002365112e-01 -1.782135814428329468e-01 1.589297354221343994e-01 -3.325826823711395264e-01 3.807735145092010498e-01 3.935510516166687012e-01 3.902620673179626465e-01
1.207018420100212097e-01 7.650475949048995972e-02 8.211950212717056274e-02 -7.474926710128784180e-01 -3.158332109451293945e-01 -2.517428994178771973e-01 2.439183741807937622e-01 4.375704824924468994e-01
2.880182266235351562e-01 -3.787822425365447998e-01 -2.579799294471740723e-01 -2.555215954780578613e-01 -4.897038042545318604e-01 6.207469105720520020e-01 -1.230687424540519714e-01 -3.797533735632896423e-02
-1.290278509259223938e-02 1.593435704708099365e-01 -1.256442517042160034e-01 -4.991902112960815430e-01 -3.067865967750549316e-01 -1.371508389711380005e-01 6.161935329437255859e-01 4.656639397144317627e-01
8.566036075353622437e-02 2.120476067066192627e-01 -2.128729224205017090e-01 -4.012722969055175781e-01 -4.624807834625244141e-01 4.846582412719726562e-01 4.806103408336639404e-01 2.481841593980789185e-01
7.274686545133590698e-02 -4.307036399841308594e-01 -7.553393840789794922e-01 7.107215374708175659e-02 -3.700802326202392578e-01 -7.691185176372528076e-02 -7.276185601949691772e-02 2.923083305358886719e-01
8.882410079240798950e-02 1.836529001593589783e-02 -5.014392733573913574e-01 -2.847704887390136719e-01 -1.771162599325180054e-01 5.523748397827148438e-01 4.667517542839050293e-01 3.238705992698669434e-01
-6.602713465690612793e-02 2.192546725273132324e-01 -5.293158292770385742e-01 -2.611539699137210846e-02 -6.665576696395874023e-01 3.778067827224731445e-01 2.714742720127105713e-01 7.729923725128173828e-02
1.153228878974914551e-01 1.470738276839256287e-02 -4.832073748111724854e-01 -1.903813630342483521e-01 -1.880609244108200073e-01 1.850830167531967163e-01 7.575199604034423828e-01 2.707229554653167725e-01
2.774403095245361328e-01 -4.391499459743499756e-01 -1.172674745321273804e-01 -2.470179498195648193e-01 -4.364270865917205811e-01 6.728224754333496094e-01 8.095031231641769409e-02 -7.545399665832519531e-02
9.169642627239227295e-02 2.936869859695434570e-01 -4.453946053981781006e-01 -4.668154120445251465e-01 -3.656758069992065430e-01 -7.031860202550888062e-02 5.277697443962097168e-01 2.680339217185974121e-01
-1.207868456840515137e-01 -8.517648279666900635e-02 -3.838897943496704102e-01 -1.259153485298156738e-01 -2.022026479244232178e-01 1.880200505256652832e-01 7.749203443527221680e-01 3.717401921749114990e-01
1.691297739744186401e-01 -3.532758653163909912e-01 -2.013873159885406494e-01 -2.706923484802246094e-01 -7.931153774261474609e-01 5.144877731800079346e-02 -2.760705649852752686e-01 -1.576909571886062622e-01
3.571367561817169189e-01 -1.830247342586517334e-01 -5.122028589248657227e-01 2.849599160254001617e-02 -4.561867117881774902e-01 -1.175108850002288818e-01 -2.677691578865051270e-01 5.312024354934692383e-01
5.836166143417358398e-01 -5.810606479644775391e-01 -5.587907508015632629e-02 -3.870048224925994873e-01 -3.589099049568176270e-01 1.934299170970916748e-01 2.401146292686462402e-02 -4.535676166415214539e-02
-2.523714005947113037e-01 -1.704086363315582275e-01 -1.958368569612503052e-01 -4.397367537021636963e-01 -3.043168485164642334e-01 6.437254548072814941e-01 2.533604018390178680e-02 4.097753763198852539e-01
-2.986383438110351562e-02 2.840470075607299805e-01 -2.738105356693267822e-01 -8.392272889614105225e-02 -4.179354906082153320e-01 1.665259152650833130e-02 4.832755327224731445e-01 6.541465520858764648e-01
9.764379262924194336e-02 1.620461046695709229e-01 1.203860789537429810e-01 5.330851301550865173e-02 -4.966939985752105713e-01 5.499001145362854004e-01 2.436727136373519897e-01 5.817223787307739258e-01
1.524534225463867188e-01 8.271022886037826538e-02 -2.699996232986450195e-01 -1.984956413507461548e-01 -5.417786240577697754e-01 2.652286589145660400e-01 6.873338222503662109e-01 -1.460096091032028198e-01
4.387286901473999023e-01 -5.422344207763671875e-01 -3.264388442039489746e-01 -3.739121928811073303e-02 -2.946535050868988037e-01 5.161889791488647461e-01 -4.505889490246772766e-02 2.241353392601013184e-01
9.234301745891571045e-02 8.644837886095046997e-02 -5.771949887275695801e-01 -2.209370136260986328e-01 -2.915019392967224121e-01 5.167438983917236328e-01 4.077780842781066895e-01 2.893987298011779785e-01
-1.072446107864379883e-01 2.680524289608001709e-01 -2.682605981826782227e-01 -1.444922089576721191e-01 -3.631037175655364990e-01 -3.887239471077919006e-02 5.715609192848205566e-01 6.031315326690673828e-01
1.205423772335052490e-01 -1.029111146926879883e-01 2.179508507251739502e-01 -1.260763406753540039e-01 -3.596384525299072266e-01 9.255313873291015625e-02 8.642816543579101562e-01 1.630714088678359985e-01
2.198531627655029297e-01 9.802052378654479980e-02 -9.749804437160491943e-02 -3.714037314057350159e-02 -3.620808422565460205e-01 7.060106396675109863e-01 2.100251764059066772e-01 5.074514150619506836e-01
1.416602283716201782e-01 1.251093596220016479e-01 -4.613919928669929504e-02 5.199791863560676575e-02 -2.836140692234039307e-01 -2.005920000374317169e-02 7.417485117912292480e-01 5.730770826339721680e-01
1.758889108896255493e-01 1.633032709360122681e-01 -4.448148608207702637e-01 -2.214158028364181519e-01 -2.927148640155792236e-01 4.645796418190002441e-01 5.659298300743103027e-01 2.715089917182922363e-01
1.912354528903961182e-01 -6.132375076413154602e-02 1.522168964147567749e-01 3.678940609097480774e-02 -5.234155654907226562e-01 -7.709237188100814819e-02 8.092293143272399902e-01 1.963872089982032776e-02
1.413124501705169678e-01 2.490905374288558960e-01 -1.679793000221252441e-01 -2.684619724750518799e-01 -2.684874534606933594e-01 3.195315599441528320e-02 6.586397886276245117e-01 5.574791431427001953e-01
1.472337245941162109e-01 -5.205191373825073242e-01 -3.627863526344299316e-01 2.864047586917877197e-01 -4.142052531242370605e-01 1.610610187053680420e-01 -1.658895164728164673e-01 5.183767676353454590e-01
-5.001367256045341492e-02 -1.839592307806015015e-01 -1.978186070919036865e-01 -1.767317652702331543e-01 -1.679089218378067017e-01 3.899748325347900391e-01 8.006884455680847168e-01 2.681706249713897705e-01
-3.612150251865386963e-02 -3.751742541790008545e-01 2.401537150144577026e-01 -5.427566766738891602e-01 -1.278930008411407471e-01 4.402779936790466309e-01 7.190340012311935425e-02 5.388036370277404785e-01
6.476927548646926880e-02 -6.280853748321533203e-01 1.166240200400352478e-01 -3.865833878517150879e-01 5.889579653739929199e-02 1.543538719415664673e-01 4.386123716831207275e-01 4.675372242927551270e-01
-2.882193624973297119e-01 4.791763424873352051e-02 -2.685286663472652435e-02 6.048138812184333801e-02 -5.816068649291992188e-01 -2.374218031764030457e-02 6.065078377723693848e-01 4.511899650096893311e-01
1.876919120550155640e-01 1.394547224044799805e-01 5.708344653248786926e-02 -5.290588736534118652e-01 -4.400374293327331543e-01 3.427650332450866699e-01 5.733742117881774902e-01 1.492763608694076538e-01
-3.672724962234497070e-01 -2.418953329324722290e-01 -2.533985972404479980e-01 -2.333404868841171265e-01 -5.831985473632812500e-01 5.054597258567810059e-01 1.219701617956161499e-01 2.783020138740539551e-01
-4.515612870454788208e-02 -4.843809604644775391e-01 -5.696831941604614258e-01 -3.832522928714752197e-01 -1.605580560863018036e-03 1.414272785186767578e-01 4.175755679607391357e-01 3.123157024383544922e-01
2.762696444988250732e-01 -6.887599825859069824e-01 -1.964946538209915161e-01 -2.486888170242309570e-01 -5.302514433860778809e-01 1.786970496177673340e-01 -1.889044344425201416e-01 6.653691176325082779e-03
-3.272374570369720459e-01 -1.573455035686492920e-01 1.998838931322097778e-01 -3.287902474403381348e-01 -7.692962884902954102e-01 3.278048634529113770e-01 3.721842914819717407e-02 1.394398808479309082e-01
1.949655413627624512e-01 6.496541947126388550e-02 2.360486984252929688e-01 -1.689168661832809448e-01 -3.236390948295593262e-01 6.794397830963134766e-01 2.564129531383514404e-01 4.913122355937957764e-01
1.503527462482452393e-01 1.414203494787216187e-01 8.002570271492004395e-02 -6.111019253730773926e-01 -4.402218163013458252e-01 4.462849497795104980e-01 3.949150741100311279e-01 1.691777408123016357e-01
5.604252964258193970e-02 1.246757209300994873e-01 -2.261502295732498169e-01 -4.642945528030395508e-01 -2.417018264532089233e-01 -1.934552937746047974e-01 6.437764167785644531e-01 4.520056843757629395e-01
2.103218808770179749e-02 1.339151859283447266e-01 -3.152002990245819092e-01 -5.795627236366271973e-01 -2.203364521265029907e-01 -6.218991801142692566e-02 5.378099083900451660e-01 4.524655044078826904e-01
1.107627004384994507e-01 -1.574534326791763306e-01 -3.429621160030364990e-01 1.127746328711509705e-01 -6.829293370246887207e-01 -3.020178154110908508e-02 -3.984810709953308105e-01 4.544306695461273193e-01
1.302807684987783432e-02 4.269415885210037231e-02 -2.356229424476623535e-01 1.833659708499908447e-01 -4.877374172210693359e-01 -2.458683215081691742e-02 7.861637473106384277e-01 2.287369668483734131e-01
9.917872399091720581e-02 2.768476605415344238e-01 -6.739908456802368164e-02 -5.272596478462219238e-01 -4.535233974456787109e-01 2.586870193481445312e-01 5.185214281082153320e-01 2.991766333580017090e-01
-3.950246572494506836e-01 -2.425229102373123169e-01 3.174965381622314453e-01 -3.365954160690307617e-01 -5.628715157508850098e-01 1.423641294240951538e-01 3.947853446006774902e-01 2.794461548328399658e-01
4.106998145580291748e-01 -6.578926742076873779e-02 -2.470355480909347534e-01 -3.053467571735382080e-01 -7.788367867469787598e-01 6.192474812269210815e-02 -1.900669336318969727e-01 -1.618256419897079468e-01
2.491323649883270264e-01 -8.187435865402221680e-01 8.190695941448211670e-02 -6.522873789072036743e-02 -2.830872535705566406e-01 2.960159778594970703e-01 -8.615626394748687744e-02 2.853800356388092041e-01
2.388315498828887939e-01 1.664324402809143066e-01 -9.859394282102584839e-02 -4.843660295009613037e-01 -3.594671189785003662e-01 4.455196559429168701e-01 5.442647337913513184e-01 2.167945802211761475e-01
-3.536024093627929688e-01 -2.010602504014968872e-01 1.324536800384521484e-01 -1.189103722572326660e-01 -8.027031421661376953e-01 3.046764135360717773e-01 -5.266860499978065491e-02 2.508432865142822266e-01
7.540211081504821777e-02 -5.608333647251129150e-02 -2.749422192573547363e-01 -3.748759627342224121e-01 -1.584057807922363281e-01 3.846532404422760010e-01 6.964514255523681641e-01 3.419778048992156982e-01
-2.079182714223861694e-01 2.382658608257770538e-02 -1.605776101350784302e-01 5.356367677450180054e-02 -8.300466537475585938e-01 4.875289201736450195e-01 2.926085144281387329e-02 -5.472498480230569839e-03
2.116739451885223389e-01 6.678117066621780396e-02 1.782675087451934814e-02 -4.794225692749023438e-01 -3.529416024684906006e-01 1.699389219284057617e-01 7.471494674682617188e-01 9.429306536912918091e-02
2.601608335971832275e-01 1.604483127593994141e-01 -4.475656151771545410e-01 5.034477636218070984e-02 -2.585732638835906982e-01 1.216571405529975891e-01 7.051540613174438477e-01 3.532992303371429443e-01
3.713239356875419617e-02 -8.778808265924453735e-02 4.338212609291076660e-01 -1.114002540707588196e-01 -8.184478878974914551e-01 -2.539776265621185303e-01 2.027234137058258057e-01 1.218408644199371338e-01
1.946002393960952759e-01 -3.488569855690002441e-01 -5.264188647270202637e-01 2.159227281808853149e-01 -2.734794318675994873e-01 -3.801207542419433594e-01 1.478177011013031006e-01 5.249353051185607910e-01
9.961823374032974243e-02 2.591806948184967041e-01 -2.057356834411621094e-01 -5.069278478622436523e-01 -2.988673746585845947e-01 -8.308789134025573730e-02 4.937537908554077148e-01 5.325226783752441406e-01
1.552052646875381470e-01 -4.023997187614440918e-01 2.246596664190292358e-01 -3.120092153549194336e-01 -5.066742897033691406e-01 -5.398701429367065430e-01 -6.005564332008361816e-02 3.381992280483245850e-01
-2.558568716049194336e-01 -4.176546335220336914e-01 1.195555254817008972e-01 -1.543703228235244751e-01 -3.328816890716552734e-01 6.947825103998184204e-02 7.757801413536071777e-01 6.712563335895538330e-02
3.998077511787414551e-01 -6.784460544586181641e-01 -2.635416984558105469e-01 -4.171567261219024658e-01 -2.833770811557769775e-01 1.926906257867813110e-01 -1.131142750382423401e-01 7.850819826126098633e-02
-3.979093730449676514e-01 -2.089947760105133057e-01 -2.121045738458633423e-01 2.187944352626800537e-01 -6.486317515373229980e-01 -1.027658358216285706e-01 4.119663238525390625e-01 3.226914405822753906e-01
3.717669248580932617e-01 -6.990711688995361328e-01 -4.460124671459197998e-01 -2.411150485277175903e-01 -2.740021646022796631e-01 -5.481650680303573608e-02 1.227483376860618591e-01 -1.512478739023208618e-01
3.325628936290740967e-01 -3.432988822460174561e-01 1.074479054659605026e-02 -4.641568660736083984e-01 -5.567696094512939453e-01 4.622605144977569580e-01 -3.799238707870244980e-03 -1.797200441360473633e-01
-3.195596039295196533e-01 -1.315052062273025513e-01 -5.301969125866889954e-02 1.522242724895477295e-01 -7.345113158226013184e-01 -3.409113287925720215e-01 3.135860860347747803e-01 3.170819580554962158e-01
-2.006211131811141968e-01 9.976755827665328979e-02 -1.799401044845581055e-01 9.473055601119995117e-02 -7.795206904411315918e-01 -3.847408890724182129e-01 3.643387854099273682e-01 1.415079236030578613e-01
4.724647998809814453e-01 -1.407566964626312256e-01 -4.017195198684930801e-03 -2.739940583705902100e-01 -7.402077913284301758e-01 1.094143614172935486e-01 7.882878184318542480e-02 -3.402684032917022705e-01
-3.730024993419647217e-01 -5.809315945953130722e-03 -3.107708320021629333e-02 -3.139722645282745361e-01 -8.223465085029602051e-01 -6.765511631965637207e-02 -1.679681241512298584e-01 2.285757958889007568e-01
5.492084622383117676e-01 -5.533325672149658203e-01 -1.944454163312911987e-01 -1.041300967335700989e-01 -2.647181153297424316e-01 4.299753904342651367e-01 -2.157947048544883728e-02 2.968515753746032715e-01
2.235418260097503662e-01 -4.706159830093383789e-01 1.013146806508302689e-02 3.304870724678039551e-01 -5.348308682441711426e-01 3.864146471023559570e-01 -1.464831680059432983e-01 4.029982089996337891e-01
5.669558048248291016e-01 -3.720867037773132324e-01 -3.384373188018798828e-01 1.276081651449203491e-01 -2.328112870454788208e-01 3.679501116275787354e-01 -6.984399259090423584e-02 4.634893238544464111e-01
-2.727434635162353516e-01 -4.381172657012939453e-01 1.728906780481338501e-01 6.082644686102867126e-02 -6.079230904579162598e-01 -1.339542865753173828e-01 5.590634346008300781e-01 -2.673198003321886063e-03
2.017965912818908691e-02 1.979055702686309814e-01 4.567272029817104340e-03 2.320096790790557861e-01 -6.124077439308166504e-01 -6.228977441787719727e-02 5.249276757240295410e-01 5.021001696586608887e-01
5.472571849822998047e-01 -6.714063286781311035e-01 -4.690612666308879852e-03 1.184357255697250366e-01 -2.558001875877380371e-01 2.745143771171569824e-01 4.063917696475982666e-02 3.053370714187622070e-01
3.342801332473754883e-02 -6.604993939399719238e-01 3.117262721061706543e-01 -4.246233999729156494e-01 -3.157767951488494873e-01 -2.854484617710113525e-01 1.431160569190979004e-01 2.889061570167541504e-01
-6.618716288357973099e-03 2.004984021186828613e-01 -4.711179733276367188e-01 1.373072713613510132e-01 -5.136315226554870605e-01 3.817271888256072998e-01 3.927373588085174561e-01 3.939230740070343018e-01
6.812534928321838379e-01 -4.489210247993469238e-01 -1.365363001823425293e-01 5.992743745446205139e-02 -2.703149318695068359e-01 3.396798074245452881e-01 1.903743296861648560e-02 3.511626124382019043e-01
1.495714336633682251e-01 2.272634506225585938e-01 -3.755694329738616943e-01 -4.106868207454681396e-01 -3.017176687717437744e-01 1.585178971290588379e-01 6.487469077110290527e-01 2.814773917198181152e-01
1.249936521053314209e-01 2.594552338123321533e-01 -1.973382532596588135e-01 -3.982191681861877441e-01 -4.053697884082794189e-01 2.312753200531005859e-01 6.496112942695617676e-01 2.823667824268341064e-01
4.947241842746734619e-01 -3.237558007240295410e-01 -4.042349159717559814e-01 1.825981885194778442e-01 -4.919760525226593018e-01 -4.540972039103507996e-02 -2.284705936908721924e-01 3.967123031616210938e-01
-2.000384777784347534e-01 -2.952184341847896576e-02 3.908905386924743652e-01 -2.427510172128677368e-01 -7.041364908218383789e-01 3.293704688549041748e-01 7.917337119579315186e-02 3.699031174182891846e-01
4.066284373402595520e-02 -2.432116270065307617e-01 4.724574685096740723e-01 -9.163767844438552856e-02 -7.832876443862915039e-01 -9.126000106334686279e-02 -7.271787524223327637e-02 2.835935652256011963e-01
2.449874281883239746e-01 1.729452461004257202e-01 -4.356007557362318039e-03 -6.984843015670776367e-01 -4.021233618259429932e-01 -3.322481513023376465e-01 2.529445886611938477e-01 2.934258282184600830e-01
2.133204042911529541e-02 1.230310872197151184e-01 1.509860306978225708e-01 8.856487460434436798e-03 -6.100368499755859375e-01 -1.175445467233657837e-01 6.773561239242553711e-01 3.417016863822937012e-01
5.384684205055236816e-01 -6.192431449890136719e-01 -2.867259085178375244e-01 -1.199266612529754639e-01 -2.994865477085113525e-01 2.872449457645416260e-01 -1.072165220975875854e-01 2.151703685522079468e-01
-2.677283585071563721e-01 -4.225500226020812988e-01 1.023835539817810059e-01 1.918499022722244263e-01 -4.524864852428436279e-01 -1.377933379262685776e-02 6.819290518760681152e-01 1.803410351276397705e-01
2.024352103471755981e-01 7.036154717206954956e-02 -5.254599452018737793e-01 -1.651477068662643433e-01 -3.579185009002685547e-01 4.716629683971405029e-01 5.392522215843200684e-01 9.655459225177764893e-02
-2.130623012781143188e-01 -4.504141211509704590e-01 -2.515357136726379395e-01 -1.707410514354705811e-01 -5.804268643260002136e-02 5.385901313275098801e-03 7.056198120117187500e-01 3.975068032741546631e-01
3.537108600139617920e-01 1.855899542570114136e-01 1.428668200969696045e-01 -1.135959625244140625e-01 -4.822347164154052734e-01 4.951464235782623291e-01 4.592915177345275879e-01 3.441820740699768066e-01
2.690542340278625488e-01 1.600317656993865967e-01 -9.481697529554367065e-02 1.804369986057281494e-01 -4.142590463161468506e-01 4.232754409313201904e-01 4.964821040630340576e-01 5.130152106285095215e-01
-2.466110885143280029e-02 -1.900557428598403931e-02 -1.452149301767349243e-01 -8.456331491470336914e-01 -3.690686821937561035e-01 2.171210199594497681e-01 -2.938571572303771973e-02 2.804125249385833740e-01
2.213801443576812744e-01 1.936404407024383545e-01 -5.346629023551940918e-01 1.068089678883552551e-01 -5.418398976325988770e-01 2.349563986063003540e-01 5.141724944114685059e-01 5.525736138224601746e-02
-2.172267436981201172e-01 6.430650595575571060e-03 -4.004064798355102539e-01 2.609505653381347656e-01 -5.226116776466369629e-01 2.153400331735610962e-01 5.398534536361694336e-01 3.367708325386047363e-01
1.472330838441848755e-01 -7.032687216997146606e-02 2.437931895256042480e-01 -1.738897990435361862e-03 -4.840237498283386230e-01 -5.759840831160545349e-02 8.140407204627990723e-01 1.169592812657356262e-01
-4.449896812438964844e-01 -2.802001237869262695e-01 -1.287444382905960083e-01 1.919786632061004639e-01 -5.622033476829528809e-01 -1.928009688854217529e-01 4.198052585124969482e-01 3.749135136604309082e-01
8.654667437076568604e-02 -4.315173029899597168e-01 -2.458391040563583374e-01 -3.725914955139160156e-01 -4.036681354045867920e-01 6.318020820617675781e-01 1.933835744857788086e-01 8.673183619976043701e-02
7.922119460999965668e-03 2.619077563285827637e-01 -3.881775140762329102e-01 -3.296757638454437256e-01 -3.645788729190826416e-01 2.414893060922622681e-01 5.255497694015502930e-01 4.522569775581359863e-01
-3.609611839056015015e-02 -2.750589884817600250e-02 3.644997179508209229e-01 -2.046106457710266113e-01 -8.066824078559875488e-01 -3.507668972015380859e-01 1.423132717609405518e-01 1.708453595638275146e-01
3.357772529125213623e-01 -7.309669852256774902e-01 -2.416838705539703369e-01 -9.211098402738571167e-02 -1.768222898244857788e-01 4.408965408802032471e-01 1.796852052211761475e-01 1.676393449306488037e-01
5.922816395759582520e-01 -1.665091812610626221e-01 -3.343040347099304199e-01 -5.736182332038879395e-01 -1.222256124019622803e-01 3.012905120849609375e-01 -8.388254791498184204e-02 2.606315016746520996e-01
3.360587656497955322e-01 -3.493569195270538330e-01 -3.489312231540679932e-01 -3.945866823196411133e-01 -5.913439989089965820e-01 9.962679445743560791e-02 4.327118396759033203e-02 -3.550732135772705078e-01
-1.272987425327301025e-01 -7.380506396293640137e-02 -3.457258343696594238e-01 2.659251987934112549e-01 -3.118786811828613281e-01 -1.378114335238933563e-02 6.926288008689880371e-01 4.592519402503967285e-01
-2.676454838365316391e-03 2.094123810529708862e-01 -1.997006535530090332e-01 -4.255201816558837891e-01 -4.389545619487762451e-01 -4.970105588436126709e-01 3.739874362945556641e-01 3.944925665855407715e-01
2.104129195213317871e-01 -6.000191569328308105e-01 -3.954611122608184814e-01 7.818838581442832947e-03 -3.027666509151458740e-01 -2.573191821575164795e-01 -1.483920961618423462e-01 5.092659592628479004e-01
3.267500698566436768e-01 -4.964164495468139648e-01 2.206476479768753052e-01 -4.889769554138183594e-01 -2.483359575271606445e-01 -3.955459296703338623e-01 3.303802609443664551e-01 1.781652867794036865e-01
-2.017965167760848999e-02 -2.844933867454528809e-01 -6.291280686855316162e-02 -5.519598722457885742e-01 8.188233710825443268e-03 -3.773450106382369995e-02 3.065263628959655762e-01 7.173486948013305664e-01
5.219790339469909668e-01 2.137834578752517700e-01 -2.895193696022033691e-01 1.443660557270050049e-01 -3.013710975646972656e-01 3.981266021728515625e-01 4.681554138660430908e-01 3.296552598476409912e-01
2.033942788839340210e-01 -3.214215338230133057e-01 2.373328357934951782e-01 -1.511700898408889771e-01 -5.715915467590093613e-03 1.218171964865177870e-04 7.308172583580017090e-01 4.919482171535491943e-01
4.258235692977905273e-01 -6.795623302459716797e-01 -2.571585774421691895e-01 -7.002218812704086304e-02 -2.481094002723693848e-01 4.396055638790130615e-01 7.597892731428146362e-02 1.589076817035675049e-01
1.312978416681289673e-01 -1.544907130300998688e-02 5.984783917665481567e-02 -7.218964695930480957e-01 -3.463500738143920898e-01 -3.222538232803344727e-01 1.785041391849517822e-01 4.495956599712371826e-01
5.970678925514221191e-01 -2.860464155673980713e-01 -2.009625732898712158e-01 -7.817083597183227539e-02 -6.552057266235351562e-01 -6.598869711160659790e-02 3.596279770135879517e-02 -2.832813858985900879e-01
2.843878865242004395e-01 -5.195434093475341797e-01 -2.490263283252716064e-01 2.221918106079101562e-01 -4.684863090515136719e-01 4.626858830451965332e-01 -1.337801516056060791e-01 2.938708066940307617e-01
-6.464225053787231445e-02 9.096171706914901733e-02 1.441343575716018677e-01 9.064023196697235107e-02 -4.746601283550262451e-01 1.216821148991584778e-01 6.163477897644042969e-01 5.818622112274169922e-01
-2.353626489639282227e-01 -2.648548185825347900e-01 -2.264243364334106445e-01 -1.845060139894485474e-01 -1.656817793846130371e-01 -7.886976748704910278e-02 8.143162131309509277e-01 3.039147257804870605e-01
2.277507334947586060e-01 -2.173878699541091919e-01 -2.464512586593627930e-01 -6.053205132484436035e-01 -5.780591368675231934e-01 1.667383462190628052e-01 6.077744439244270325e-02 -3.287445306777954102e-01
-1.265081167221069336e-01 6.008000671863555908e-02 -4.211151897907257080e-01 2.266294360160827637e-01 -3.417481184005737305e-01 -7.826559990644454956e-02 5.351446866989135742e-01 5.851410031318664551e-01
4.458133876323699951e-01 -2.930270433425903320e-01 -5.123140811920166016e-01 2.539350986480712891e-01 -3.705537021160125732e-01 2.155697345733642578e-01 -8.987534791231155396e-02 4.433719813823699951e-01
1.249971166253089905e-01 -6.588994264602661133e-01 -2.033339440822601318e-02 -4.026077985763549805e-01 7.004012167453765869e-02 1.839519292116165161e-02 3.623171746730804443e-01 5.012013316154479980e-01
1.439803987741470337e-01 2.316719144582748413e-01 -2.519956827163696289e-01 -2.438921481370925903e-02 -7.828533053398132324e-01 2.555414140224456787e-01 3.995025753974914551e-01 -1.540721058845520020e-01
-3.397370576858520508e-01 -3.985996544361114502e-01 9.720858931541442871e-02 -1.796130686998367310e-01 -2.524199783802032471e-01 5.992788076400756836e-01 1.351861804723739624e-01 4.928086400032043457e-01
4.777491092681884766e-01 -2.167589813470840454e-01 8.849414996802806854e-03 -3.152396380901336670e-01 -6.718267798423767090e-01 -2.314839661121368408e-01 1.130947098135948181e-01 -3.280100822448730469e-01
1.405525505542755127e-01 1.736281216144561768e-01 2.954574823379516602e-01 -5.174897909164428711e-01 -6.589882969856262207e-01 -1.896637082099914551e-01 2.024201154708862305e-01 2.894749045372009277e-01
2.401195466518402100e-01 -6.238824129104614258e-01 -1.973197609186172485e-01 -6.640402972698211670e-02 -5.604714751243591309e-01 -7.194963097572326660e-02 1.802491992712020874e-01 -3.974593579769134521e-01
-9.960316866636276245e-02 -8.669202774763107300e-02 2.318240255117416382e-01 7.080637663602828979e-02 -6.284823417663574219e-01 -3.702146001160144806e-03 7.122972607612609863e-01 1.464123576879501343e-01
4.090002179145812988e-01 1.969626098871231079e-01 7.839434593915939331e-02 -6.039133071899414062e-01 -5.554634332656860352e-01 -1.659587919712066650e-01 2.742857635021209717e-01 1.084107011556625366e-01
1.413564980030059814e-01 -3.947302699089050293e-01 -1.776489764451980591e-01 -2.867914140224456787e-01 -6.569143533706665039e-01 3.636200129985809326e-01 7.356251776218414307e-02 -3.758063912391662598e-01
2.936781346797943115e-01 -2.918017208576202393e-01 -6.815942376852035522e-02 -5.860675573348999023e-01 -5.477453470230102539e-01 2.780590653419494629e-01 1.154141724109649658e-01 -2.997030019760131836e-01
2.693230509757995605e-01 -3.929771482944488525e-01 -2.345268130302429199e-01 -6.148331165313720703e-01 1.501149032264947891e-02 -2.235159426927566528e-01 1.240877807140350342e-01 5.238596200942993164e-01
3.821703791618347168e-02 2.027971148490905762e-01 -3.113255500793457031e-01 -3.674717247486114502e-01 -3.538492023944854736e-01 3.130514323711395264e-01 6.196261048316955566e-01 3.439573943614959717e-01
1.484731286764144897e-01 -3.981113433837890625e-01 -4.329291582107543945e-01 3.013569712638854980e-01 -5.215826630592346191e-01 3.603794574737548828e-01 -1.756614595651626587e-01 3.293034434318542480e-01
-5.293278694152832031e-01 -3.086223602294921875e-01 -2.343208938837051392e-01 -2.266830801963806152e-01 -6.527033448219299316e-01 -1.986604779958724976e-01 2.287134975194931030e-01 2.179808355867862701e-02
2.595809400081634521e-01 -1.854694485664367676e-01 1.433257460594177246e-01 1.064447313547134399e-02 -3.291969597339630127e-01 2.447345852851867676e-02 8.756245970726013184e-01 4.330307990312576294e-02
3.925412595272064209e-01 -1.516250371932983398e-01 -2.720370590686798096e-01 -2.214980870485305786e-01 -7.009219527244567871e-01 -1.992476582527160645e-01 1.191047430038452148e-01 -3.932920396327972412e-01
-3.507153093814849854e-01 -2.309509068727493286e-01 3.778258711099624634e-02 2.547819316387176514e-01 -7.344135642051696777e-01 4.044398665428161621e-03 4.227413535118103027e-01 1.980638504028320312e-01
1.196723058819770813e-01 -2.386967465281486511e-02 -6.316912174224853516e-01 -1.987495571374893188e-01 -1.888533830642700195e-01 3.985574841499328613e-01 5.634965896606445312e-01 1.858268976211547852e-01
1.954113990068435669e-01 1.559071838855743408e-01 1.597255319356918335e-01 -3.496268764138221741e-02 -5.058420300483703613e-01 6.241534352302551270e-01 2.179622948169708252e-01 4.667135775089263916e-01
-2.263296693563461304e-01 -3.044931031763553619e-02 -2.088015079498291016e-01 -7.353948950767517090e-01 -5.216590166091918945e-01 1.259643733501434326e-01 -1.659055948257446289e-01 2.189158797264099121e-01
4.950864017009735107e-01 -5.076062679290771484e-01 -1.776194870471954346e-01 -3.419685661792755127e-01 -5.035668015480041504e-01 -2.102413177490234375e-01 1.816523843444883823e-03 -2.257210463285446167e-01
2.727030515670776367e-01 -4.509083330631256104e-01 -3.656473457813262939e-01 -5.672274827957153320e-01 1.804220676422119141e-02 -2.854992747306823730e-01 2.110842764377593994e-01 3.748038411140441895e-01
3.086807727813720703e-01 -7.772874236106872559e-01 5.597313866019248962e-02 -1.561281383037567139e-01 -3.700374364852905273e-01 3.152108788490295410e-01 -4.262643307447433472e-02 1.868924796581268311e-01
3.439043462276458740e-01 -5.621600747108459473e-01 -2.710700035095214844e-01 3.089947104454040527e-01 -4.093591272830963135e-01 -2.327595800161361694e-01 -3.060494735836982727e-02 4.172058403491973877e-01
5.640845000743865967e-02 4.069225117564201355e-02 6.593204289674758911e-02 -1.524092704057693481e-01 -4.419756233692169189e-01 -5.153015628457069397e-02 8.542841076850891113e-01 1.994674056768417358e-01
3.563465476036071777e-01 -1.659960448741912842e-01 -1.887520551681518555e-01 -2.826027274131774902e-01 -7.483507394790649414e-01 -1.422604173421859741e-01 6.636972725391387939e-02 -3.811809718608856201e-01
5.295552015304565430e-01 -6.864966154098510742e-01 -4.161549732089042664e-02 -3.223125636577606201e-02 -3.790408670902252197e-01 2.017105668783187866e-01 -9.728313982486724854e-02 2.273762524127960205e-01
-1.075123474001884460e-01 -1.923169046640396118e-01 4.207012951374053955e-01 1.781651973724365234e-01 -7.760963439941406250e-01 6.900110095739364624e-02 1.824655979871749878e-01 3.199102878570556641e-01
1.191416010260581970e-01 2.175271064043045044e-01 -3.141213953495025635e-01 -3.443391025066375732e-01 -3.003523349761962891e-01 -1.198120340704917908e-01 6.451894044876098633e-01 4.476717710494995117e-01
1.941710114479064941e-01 2.975301444530487061e-01 5.207284912467002869e-02 1.944331973791122437e-01 -6.507537364959716797e-01 -1.044770628213882446e-01 5.310652852058410645e-01 3.418062329292297363e-01
4.753651916980743408e-01 -5.879626870155334473e-01 -1.668152660131454468e-01 8.098312653601169586e-03 -3.726617693901062012e-01 3.701855242252349854e-01 -1.350032538175582886e-01 3.260292708873748779e-01
-2.461098134517669678e-01 1.384460777044296265e-01 -4.769899249076843262e-01 -2.216012477874755859e-01 -5.103313922882080078e-01 -2.668881118297576904e-01 5.172807574272155762e-01 2.106874138116836548e-01
3.361442685127258301e-01 2.070589810609817505e-01 1.749216020107269287e-01 1.460872292518615723e-01 -5.353072285652160645e-01 3.687463998794555664e-01 4.859261214733123779e-01 3.654349148273468018e-01
-8.571919798851013184e-02 -7.539941370487213135e-02 -3.219945430755615234e-01 2.600032985210418701e-01 -3.514944016933441162e-01 -5.711025558412075043e-03 7.485101819038391113e-01 3.630929291248321533e-01
-3.050005137920379639e-01 1.597645878791809082e-01 -4.689593017101287842e-01 -2.023410946130752563e-01 -5.531795024871826172e-01 -1.991394311189651489e-01 4.640896320343017578e-01 2.440123856067657471e-01
3.341545164585113525e-01 -3.468384444713592529e-01 -6.585761308670043945e-01 -4.282050728797912598e-01 6.781141459941864014e-02 4.838000610470771790e-02 2.036801874637603760e-01 3.202140331268310547e-01
-8.285313844680786133e-03 1.378892809152603149e-01 -3.612730279564857483e-02 2.008925974369049072e-01 -8.296560645103454590e-01 -4.161992073059082031e-01 2.236608564853668213e-01 1.663725376129150391e-01
2.680535912513732910e-01 4.281564950942993164e-01 -3.958641588687896729e-01 -9.271962940692901611e-02 -4.077055156230926514e-01 7.895144075155258179e-02 4.924270212650299072e-01 4.056878089904785156e-01
7.039701342582702637e-01 -1.936714649200439453e-01 3.614515662193298340e-01 -2.290348112583160400e-01 -2.759047746658325195e-01 -2.388993948698043823e-01 8.863375335931777954e-02 3.778370320796966553e-01
-5.862908810377120972e-02 -3.830736279487609863e-01 -2.389986366033554077e-01 1.875520646572113037e-01 -5.335942506790161133e-01 7.220674306154251099e-02 -3.146437406539916992e-01 6.071110963821411133e-01
1.624443531036376953e-01 -5.415843129158020020e-01 -4.365365505218505859e-01 9.335219860076904297e-03 -2.591269016265869141e-01 -2.920045554637908936e-01 -5.310725420713424683e-02 5.782845616340637207e-01
-2.957134246826171875e-01 -3.430520296096801758e-01 -3.116802275180816650e-01 -2.835128903388977051e-01 -5.814596265554428101e-02 -1.408167481422424316e-01 3.957740664482116699e-01 6.614358425140380859e-01
8.045786023139953613e-01 -1.761628091335296631e-01 2.673329114913940430e-01 -6.114678457379341125e-02 -3.281225264072418213e-01 -2.018806785345077515e-01 6.724949181079864502e-02 3.057309687137603760e-01
1.161534190177917480e-01 -4.932551383972167969e-01 8.923619240522384644e-02 -2.592715322971343994e-01 6.678798794746398926e-02 1.644620001316070557e-01 2.783235907554626465e-01 7.476968765258789062e-01
1.099835857748985291e-01 -5.649973154067993164e-01 1.313854306936264038e-01 -4.143446683883666992e-01 -2.261953353881835938e-01 -4.995754063129425049e-01 3.105050325393676758e-01 2.873755693435668945e-01
5.381190776824951172e-01 -3.758662939071655273e-01 -4.733750224113464355e-01 1.961158812046051025e-01 -2.178718149662017822e-01 1.360382139682769775e-01 -4.208771511912345886e-03 4.905250668525695801e-01
-1.526096612215042114e-01 -4.269837960600852966e-02 -5.296570435166358948e-02 3.263873159885406494e-01 -6.122447252273559570e-01 9.002936631441116333e-02 6.381716132164001465e-01 2.744832932949066162e-01
5.776786208152770996e-01 -4.985294342041015625e-01 -2.991700172424316406e-01 8.952900767326354980e-02 -3.963569700717926025e-01 -3.143734112381935120e-02 -1.833675503730773926e-01 3.585065305233001709e-01
1.179294660687446594e-01 -6.632592678070068359e-01 8.643926680088043213e-02 -1.818391233682632446e-01 1.234277263283729553e-01 1.764240264892578125e-01 4.996842145919799805e-01 4.578191041946411133e-01
-5.256465170532464981e-03 -1.012716740369796753e-01 -9.859374910593032837e-02 -3.595360815525054932e-01 -7.878392934799194336e-01 4.062092304229736328e-01 -1.240685880184173584e-01 2.228003442287445068e-01
1.909721791744232178e-01 1.870024949312210083e-01 6.848988682031631470e-02 -6.300877332687377930e-01 -4.637177288532257080e-01 2.342102676630020142e-01 4.989035725593566895e-01 8.980437368154525757e-02
2.002526521682739258e-01 -7.737662177532911301e-03 8.504679054021835327e-02 8.886700123548507690e-02 -1.462763398885726929e-01 -2.293080469826236367e-04 7.480295896530151367e-01 6.031282544136047363e-01
-3.733488619327545166e-01 -1.450457423925399780e-01 -1.613110899925231934e-01 1.552469134330749512e-01 -7.374052405357360840e-01 -1.803238391876220703e-01 4.411652684211730957e-01 1.361603587865829468e-01
-1.857746392488479614e-02 1.483392808586359024e-02 7.421186566352844238e-02 -6.058234572410583496e-01 -7.369654178619384766e-01 1.656820476055145264e-01 -9.810741245746612549e-02 2.161289453506469727e-01
-7.050210237503051758e-02 2.474050372838973999e-01 -2.596002221107482910e-01 1.457947939634323120e-01 -4.977105557918548584e-01 -1.785120218992233276e-01 4.365954399108886719e-01 6.123511195182800293e-01
4.173617959022521973e-01 -5.189223289489746094e-01 -3.549801707267761230e-01 -2.830086052417755127e-01 1.415406912565231323e-01 1.846437305212020874e-01 2.500122189521789551e-01 4.835191369056701660e-01
1.598994135856628418e-01 -6.106541752815246582e-01 3.278399407863616943e-01 -3.362786769866943359e-01 -3.721627593040466309e-01 -3.761333525180816650e-01 1.194612458348274231e-01 2.944806218147277832e-01
5.167711377143859863e-01 -4.398849308490753174e-01 -2.000612318515777588e-01 -9.436281770467758179e-02 -2.960688471794128418e-01 5.922155976295471191e-01 1.093109231442213058e-02 2.280884832143783569e-01
8.315084874629974365e-02 -5.484503507614135742e-02 7.166235893964767456e-02 -6.954610347747802734e-01 -3.837468028068542480e-01 -3.743335008621215820e-01 1.145587339997291565e-01 4.480687379837036133e-01
-1.408523917198181152e-01 -1.008081585168838501e-01 4.637799859046936035e-01 -3.369365930557250977e-01 -7.283861041069030762e-01 -1.453204154968261719e-01 2.272771149873733521e-01 1.950926631689071655e-01
1.745967268943786621e-01 -4.284515380859375000e-01 -5.497091412544250488e-01 -4.827081263065338135e-01 1.005649119615554810e-01 5.066510289907455444e-02 3.174599409103393555e-01 3.705359101295471191e-01
1.949793547391891479e-01 -4.161603152751922607e-01 -4.764686822891235352e-01 2.431133836507797241e-01 -4.780471324920654297e-01 -5.928696691989898682e-02 -1.713768392801284790e-01 4.911751449108123779e-01
-1.380400545895099640e-02 -5.036079883575439453e-01 -1.065424457192420959e-01 -2.925952672958374023e-01 5.718451738357543945e-02 7.070047408342361450e-02 4.114598631858825684e-01 6.867731809616088867e-01
3.282564878463745117e-01 -4.454792141914367676e-01 -2.717900574207305908e-01 -3.847596943378448486e-01 -5.658463835716247559e-01 2.812240123748779297e-01 -2.291695959866046906e-02 -2.684992551803588867e-01
-7.888770848512649536e-02 -1.568473130464553833e-01 -1.760890781879425049e-01 -4.052747040987014771e-02 -2.160395979881286621e-01 7.742574438452720642e-03 8.672441244125366211e-01 3.710530400276184082e-01
-2.895039319992065430e-01 1.606612801551818848e-01 -5.096827149391174316e-01 -1.261348277330398560e-01 -5.888405442237854004e-01 -2.248601019382476807e-01 4.277124106884002686e-01 1.856223791837692261e-01
3.325392603874206543e-01 -5.987765192985534668e-01 -3.364627063274383545e-01 -3.511067926883697510e-01 -4.887678325176239014e-01 1.862400174140930176e-01 -9.489136189222335815e-02 -1.087084636092185974e-01
3.340771794319152832e-01 -6.054663062095642090e-01 -6.302070021629333496e-01 -6.403024494647979736e-02 -2.617385685443878174e-01 -1.778091639280319214e-01 -1.628306321799755096e-02 1.419649571180343628e-01
5.523038506507873535e-01 -2.980886697769165039e-01 -3.362131714820861816e-01 -2.868119254708290100e-02 -3.537313640117645264e-01 3.663230314850807190e-02 -3.129744529724121094e-01 5.175141096115112305e-01
5.947178229689598083e-02 -7.161452770233154297e-01 3.003087937831878662e-01 -4.037306010723114014e-01 -2.696587443351745605e-01 -2.606916725635528564e-01 2.449072450399398804e-01 1.725103557109832764e-01
3.063225448131561279e-01 -7.084150910377502441e-01 1.695192009210586548e-01 4.942279309034347534e-02 -4.407686591148376465e-01 3.164772987365722656e-01 -1.162416785955429077e-01 2.553196251392364502e-01
1.422957330942153931e-01 -4.195078611373901367e-01 -2.523175776004791260e-01 -7.697927355766296387e-01 -1.071629449725151062e-01 -4.480071738362312317e-02 2.393506653606891632e-02 3.653165996074676514e-01
6.483618617057800293e-01 -3.472420573234558105e-01 -1.490267664194107056e-01 3.818849325180053711e-01 -2.955067157745361328e-01 5.242343619465827942e-02 1.035394370555877686e-01 4.361329376697540283e-01
6.722821593284606934e-01 -2.632509469985961914e-01 -1.839028447866439819e-01 -8.003284037113189697e-02 -3.163393437862396240e-01 3.978926241397857666e-01 -1.108528077602386475e-01 4.096737504005432129e-01
-9.992289543151855469e-02 1.213855147361755371e-01 3.070048093795776367e-01 -4.165308550000190735e-03 -7.229128479957580566e-01 -7.796766003593802452e-04 1.097865998744964600e-01 5.885194540023803711e-01
2.340283840894699097e-01 -7.165898084640502930e-01 -3.654751181602478027e-02 -1.784630566835403442e-01 -5.827553272247314453e-01 1.138689834624528885e-02 -2.131446264684200287e-02 -2.415725886821746826e-01
6.296079158782958984e-01 -4.244828522205352783e-01 -1.371507346630096436e-01 3.677265942096710205e-01 -3.244121372699737549e-01 -5.292650312185287476e-02 4.744868725538253784e-02 3.988474011421203613e-01
2.142575681209564209e-01 4.604512453079223633e-02 -3.857650756835937500e-01 -1.307213902473449707e-01 -2.102899998426437378e-01 3.912356793880462646e-01 6.800315380096435547e-01 3.554440736770629883e-01
-5.657337307929992676e-01 -2.343563139438629150e-01 -2.541619539260864258e-01 -2.629203200340270996e-01 -4.990496933460235596e-01 -2.551988363265991211e-01 3.026442527770996094e-01 2.924491763114929199e-01
2.528990209102630615e-01 2.778656780719757080e-01 -5.252079367637634277e-01 1.557112187147140503e-01 -4.700152873992919922e-01 1.134060993790626526e-01 5.344033241271972656e-01 1.984465271234512329e-01
2.845062315464019775e-01 -4.470144808292388916e-01 -5.312554836273193359e-01 -5.013120174407958984e-01 4.856203123927116394e-02 -1.338987052440643311e-01 1.303427517414093018e-01 3.852425217628479004e-01
-1.429301649332046509e-01 4.251118749380111694e-02 -1.747302711009979248e-01 5.843738093972206116e-02 -5.558677911758422852e-01 1.210764944553375244e-01 6.718115210533142090e-01 4.109002351760864258e-01
7.664866447448730469e-01 -4.228349030017852783e-02 1.342249810695648193e-01 -4.880667626857757568e-01 -1.750813871622085571e-01 -1.804400682449340820e-01 1.788513511419296265e-01 2.434847652912139893e-01
3.422295451164245605e-01 -7.679907679557800293e-01 -2.933463081717491150e-02 -2.239883393049240112e-01 -4.067772328853607178e-01 2.261183261871337891e-01 -1.182795539498329163e-01 1.070073619484901428e-01
4.989808797836303711e-02 -3.728577196598052979e-01 -6.773725152015686035e-01 -3.844854235649108887e-01 6.633704900741577148e-02 7.776691019535064697e-02 2.964775562286376953e-01 3.917617797851562500e-01
1.656394004821777344e-01 -6.015108227729797363e-01 1.311337668448686600e-02 -3.854395151138305664e-01 -1.394277513027191162e-01 -5.330292582511901855e-01 2.364360392093658447e-01 3.202351033687591553e-01
-3.557125926017761230e-01 -9.553537517786026001e-02 8.413526415824890137e-02 2.432636544108390808e-02 -7.272244095802307129e-01 -1.065729930996894836e-01 3.634241819381713867e-01 4.293957948684692383e-01
-1.681808680295944214e-01 4.305785987526178360e-03 -1.092785224318504333e-01 -4.437418878078460693e-01 -8.707500100135803223e-01 -4.123786836862564087e-02 1.170173101127147675e-02 -5.295991152524948120e-02
6.035643815994262695e-01 -2.990330755710601807e-01 -3.688972592353820801e-01 2.781820595264434814e-01 -3.005678951740264893e-01 2.392812371253967285e-01 2.634214982390403748e-02 4.295674860477447510e-01
1.699769198894500732e-01 -4.958919286727905273e-01 -4.418219923973083496e-01 5.034564808011054993e-02 -2.439005672931671143e-01 -2.002804726362228394e-01 -1.013086289167404175e-01 6.462154984474182129e-01
4.755131006240844727e-01 -2.410953044891357422e-01 -1.774011403322219849e-01 -4.189225137233734131e-01 -6.064898967742919922e-01 -3.016856610774993896e-01 3.607424721121788025e-02 -2.205615490674972534e-01
-2.381090372800827026e-01 -1.607125699520111084e-01 3.855378180742263794e-02 5.368891730904579163e-02 -8.215606808662414551e-01 -3.857641816139221191e-01 1.956283450126647949e-01 2.259650975465774536e-01
5.310419201850891113e-01 -5.915958881378173828e-01 -4.198560714721679688e-01 8.767019025981426239e-03 -3.227194845676422119e-01 2.636530697345733643e-01 -4.315400123596191406e-02 1.270026117563247681e-01
5.414893031120300293e-01 -6.689421534538269043e-01 -2.724336087703704834e-01 -1.251270771026611328e-01 -3.499513566493988037e-01 -2.151931971311569214e-01 1.514894887804985046e-02 -2.062503062188625336e-02
-3.892901837825775146e-01 -1.412206441164016724e-01 4.200432822108268738e-02 -2.882348597049713135e-01 -7.991676330566406250e-01 -1.460578888654708862e-01 2.877822220325469971e-01 -2.908154949545860291e-02
-6.539678573608398438e-02 -2.422056347131729126e-01 -4.489563107490539551e-01 -3.707678616046905518e-01 -6.105173379182815552e-02 -1.000091433525085449e-01 7.340829968452453613e-01 2.131249457597732544e-01
-9.415506571531295776e-02 -5.297512933611869812e-02 7.976500689983367920e-02 2.283290326595306396e-01 -8.252918720245361328e-01 -3.724556565284729004e-01 1.533229351043701172e-01 2.940989136695861816e-01
3.444500863552093506e-01 1.377658098936080933e-01 2.561829388141632080e-01 -4.293189048767089844e-01 -3.065949976444244385e-01 -2.398583739995956421e-01 3.922993838787078857e-01 5.540746450424194336e-01
-3.191183507442474365e-01 -4.805781245231628418e-01 8.975717425346374512e-02 1.865819394588470459e-01 -5.927153229713439941e-01 -1.403203904628753662e-01 5.008274316787719727e-01 5.009791254997253418e-02
1.132284030318260193e-01 -4.338103830814361572e-01 -3.399539589881896973e-01 -4.953592121601104736e-01 1.328789442777633667e-01 -2.072719158604741096e-03 3.904637694358825684e-01 5.176053047180175781e-01
-2.529684901237487793e-01 -6.879994273185729980e-02 6.260800361633300781e-02 -1.006740033626556396e-01 -8.145474195480346680e-01 4.901118874549865723e-01 9.093850851058959961e-02 7.246767729520797729e-02
8.713394403457641602e-02 2.092091888189315796e-01 -8.080143481492996216e-02 -5.442839860916137695e-01 -5.856829285621643066e-01 -4.226210117340087891e-01 -4.015212878584861755e-02 3.501717448234558105e-01
4.320168495178222656e-01 -7.347143888473510742e-01 -2.215862125158309937e-01 -3.658875524997711182e-01 -2.529351711273193359e-01 9.373291581869125366e-02 -9.145694226026535034e-02 9.724041819572448730e-02
-1.221912503242492676e-01 -3.702604770660400391e-01 -4.252139329910278320e-01 -2.936577200889587402e-01 -2.454228699207305908e-02 -1.861395686864852905e-01 3.156241178512573242e-01 6.678816676139831543e-01
4.992119967937469482e-01 -2.282213717699050903e-01 2.881680130958557129e-01 -4.618051648139953613e-01 -2.801603972911834717e-01 -4.344337284564971924e-01 2.048250883817672729e-01 3.053225576877593994e-01
2.172273248434066772e-01 -6.129031777381896973e-01 -3.967632949352264404e-01 1.802170649170875549e-02 -2.945578992366790771e-01 -3.215370178222656250e-01 -6.413492560386657715e-02 4.745023548603057861e-01
2.818607389926910400e-01 -4.568223357200622559e-01 -1.953267753124237061e-01 3.849241137504577637e-01 -5.766712427139282227e-01 -2.541487514972686768e-01 -1.083538010716438293e-01 3.415654301643371582e-01
1.523241996765136719e-01 -6.847792118787765503e-02 4.730406701564788818e-01 -2.850929796695709229e-01 -7.889080643653869629e-01 -1.160275936126708984e-01 -6.549622863531112671e-02 1.641180664300918579e-01
-2.357946485280990601e-01 -4.526315927505493164e-01 4.387712180614471436e-01 -5.016167089343070984e-02 -4.695554375648498535e-01 4.513420537114143372e-02 -5.257115140557289124e-02 5.649830698966979980e-01
6.526263803243637085e-02 1.656749546527862549e-01 -2.454442381858825684e-01 -6.534176468849182129e-01 -2.846057415008544922e-01 -1.971921771764755249e-01 3.815951943397521973e-01 4.643218219280242920e-01
-8.323460072278976440e-02 2.967015802860260010e-01 -3.032813668251037598e-01 -2.765382826328277588e-02 -6.360493302345275879e-01 -3.038498759269714355e-01 5.043593049049377441e-01 2.470505982637405396e-01
1.266704052686691284e-01 1.210625693202018738e-01 2.345242500305175781e-01 -4.160177707672119141e-01 -6.754727959632873535e-01 2.118943333625793457e-01 -1.771872490644454956e-01 4.568018317222595215e-01
1.176943108439445496e-01 1.926231682300567627e-01 -2.955898046493530273e-01 -7.050228714942932129e-01 -4.217312335968017578e-01 -3.102357089519500732e-01 4.181963950395584106e-02 2.979286909103393555e-01
2.519689798355102539e-01 -6.104166507720947266e-01 -3.958440124988555908e-01 1.323400288820266724e-01 -3.847005665302276611e-01 -2.869784235954284668e-01 -9.316463768482208252e-02 3.881573677062988281e-01
2.666174471378326416e-01 -9.675556421279907227e-02 -2.915423512458801270e-01 -6.301624178886413574e-01 -1.386948674917221069e-01 -3.333411216735839844e-01 8.430437743663787842e-02 5.477154254913330078e-01
-4.983687773346900940e-02 4.309364035725593567e-02 3.525235652923583984e-01 1.327432990074157715e-01 -8.423489332199096680e-01 -7.719373330473899841e-03 1.315530389547348022e-01 3.561573326587677002e-01
9.628593921661376953e-02 1.069241240620613098e-01 1.781114488840103149e-01 -5.419505238533020020e-01 -4.948258101940155029e-01 5.065817832946777344e-01 3.725818395614624023e-01 1.164800003170967102e-01
3.515740111470222473e-02 -5.584060214459896088e-03 6.388558447360992432e-02 1.678313016891479492e-01 -6.381635069847106934e-01 -2.114446461200714111e-01 7.139869928359985352e-01 6.888577342033386230e-02
3.278734982013702393e-01 -7.221277356147766113e-01 6.282801181077957153e-02 -1.594666093587875366e-01 -2.252853512763977051e-01 4.306358695030212402e-01 -3.823018074035644531e-02 3.224771320819854736e-01
3.850817382335662842e-01 -7.502856254577636719e-01 -2.629421055316925049e-01 -6.622734945267438889e-03 -3.649167716503143311e-01 -2.856379747390747070e-01 6.553225219249725342e-02 -2.352270856499671936e-02
4.969485849142074585e-02 -2.415378689765930176e-01 -1.612097918987274170e-01 -2.109434455633163452e-01 -1.412844061851501465e-01 -6.351197510957717896e-02 8.767294287681579590e-01 2.757799029350280762e-01
1.469525992870330811e-01 7.868579588830471039e-03 1.475405693054199219e-01 -3.695917427539825439e-01 -3.934641778469085693e-01 -1.867219954729080200e-01 7.702018022537231445e-01 1.925789564847946167e-01
2.279478823766112328e-03 -4.588066339492797852e-01 -4.016617834568023682e-01 4.455133527517318726e-02 -2.582363188266754150e-01 -1.486906707286834717e-01 -1.270816475152969360e-01 7.219622135162353516e-01
-1.815114915370941162e-01 -3.244175910949707031e-01 -1.723094880580902100e-01 -3.142996132373809814e-01 -8.516490459442138672e-03 -1.796624660491943359e-01 3.900037705898284912e-01 7.408630251884460449e-01
4.329689145088195801e-01 -6.667934060096740723e-01 -2.263147756457328796e-02 -4.561137780547142029e-02 -5.499985218048095703e-01 -1.907078772783279419e-01 -1.626643985509872437e-01 2.111704321578145027e-03
4.168350994586944580e-01 5.479950457811355591e-03 -1.042439714074134827e-01 -6.291611194610595703e-01 -3.234988451004028320e-01 4.631958305835723877e-01 -1.870154887437820435e-01 2.556002140045166016e-01
2.461817115545272827e-01 -6.192298531532287598e-01 -2.886524200439453125e-01 1.982485800981521606e-01 -3.939222693443298340e-01 -3.211419284343719482e-01 -5.888133123517036438e-02 4.141888320446014404e-01
6.147189438343048096e-02 -2.027670145034790039e-01 5.955113768577575684e-01 -2.484731078147888184e-01 -6.896688938140869141e-01 1.239297911524772644e-01 1.167784333229064941e-01 1.846490353345870972e-01
-3.896059989929199219e-01 -3.241855278611183167e-02 -3.408796787261962891e-01 1.110299751162528992e-01 -5.074237585067749023e-01 2.783952653408050537e-01 3.998223543167114258e-01 4.730633795261383057e-01
4.508743882179260254e-01 -7.089741826057434082e-01 -3.134704232215881348e-01 -2.274807840585708618e-01 -3.500204384326934814e-01 1.238227337598800659e-01 -6.562443077564239502e-02 4.363067820668220520e-02
1.044618152081966400e-02 -3.049697279930114746e-01 5.089250206947326660e-01 -1.016370281577110291e-01 -7.771620750427246094e-01 8.901906013488769531e-02 4.971544723957777023e-03 1.600616127252578735e-01
3.266544640064239502e-01 -3.751629590988159180e-01 -3.925454616546630859e-01 2.131965607404708862e-01 -5.795825719833374023e-01 -1.840845048427581787e-01 -2.481131702661514282e-01 3.487715423107147217e-01
-2.498473227024078369e-01 -1.611348241567611694e-01 -4.761496186256408691e-01 3.407214581966400146e-01 -3.106972277164459229e-01 5.326293036341667175e-02 4.257063567638397217e-01 5.368488430976867676e-01
4.760263860225677490e-02 -1.144540011882781982e-01 -6.811261922121047974e-02 -4.814121127128601074e-01 -7.467911243438720703e-01 4.146145582199096680e-01 -1.095559298992156982e-01 -8.144147694110870361e-02
2.087798714637756348e-02 1.362086087465286255e-01 2.458054125308990479e-01 -6.139241531491279602e-02 -9.408507943153381348e-01 1.238717809319496155e-01 1.072210967540740967e-01 -6.914750486612319946e-02
-2.853447496891021729e-01 8.838868886232376099e-02 4.692563414573669434e-02 -2.594686746597290039e-01 -8.963006734848022461e-01 1.795959174633026123e-01 3.114460781216621399e-02 6.826510280370712280e-02
4.717513918876647949e-02 -2.377210855484008789e-01 4.564762115478515625e-01 1.350886225700378418e-01 -7.882651090621948242e-01 -1.458854973316192627e-01 1.540488004684448242e-01 2.197000384330749512e-01
3.632245585322380066e-02 1.402484476566314697e-01 -5.274329781532287598e-01 -1.477130949497222900e-01 -6.437042951583862305e-01 3.503124117851257324e-01 3.545151948928833008e-01 -1.274809688329696655e-01
-2.669548392295837402e-01 1.499357372522354126e-01 -4.216113984584808350e-01 -4.329977184534072876e-02 -4.713069796562194824e-01 3.301479816436767578e-01 4.390633404254913330e-01 4.502431154251098633e-01
7.364769577980041504e-01 -2.139709144830703735e-01 3.687239587306976318e-01 -1.679037958383560181e-01 -2.840842306613922119e-01 -3.818913921713829041e-02 6.058626249432563782e-02 4.022887349128723145e-01
7.159864306449890137e-01 -1.740382462739944458e-01 4.450595974922180176e-01 -1.266364157199859619e-01 -2.946885526180267334e-01 -1.249558404088020325e-01 2.068355381488800049e-01 3.126069903373718262e-01
1.791066303849220276e-02 1.919537037611007690e-01 -1.105748489499092102e-01 -2.388456165790557861e-01 -3.224800825119018555e-01 -1.418008804321289062e-01 6.651389598846435547e-01 5.718812346458435059e-01
9.773138165473937988e-02 2.206611186265945435e-01 2.560180127620697021e-01 1.656292974948883057e-01 -7.429085373878479004e-01 -1.167018413543701172e-01 3.023410737514495850e-01 4.379914999008178711e-01
1.832370758056640625e-01 1.884320676326751709e-01 -2.513418197631835938e-01 2.511793375015258789e-01 -4.920172691345214844e-01 4.531921148300170898e-01 5.042158961296081543e-01 3.208676874637603760e-01
2.811658680438995361e-01 -8.190411329269409180e-01 1.079236119985580444e-01 -1.803181916475296021e-01 -3.079046010971069336e-01 2.968793511390686035e-01 8.937933482229709625e-03 1.514354497194290161e-01
-2.396586835384368896e-01 -1.211239211261272430e-02 -2.706426978111267090e-01 -6.639373898506164551e-01 -5.606438517570495605e-01 1.668659299612045288e-01 -1.961316913366317749e-01 2.184561640024185181e-01
5.866225957870483398e-01 1.866781264543533325e-01 7.516406010836362839e-03 -5.902855992317199707e-01 -5.180093646049499512e-01 6.031305715441703796e-02 -1.930601894855499268e-02 -1.369513478130102158e-02
1.021220386028289795e-01 -5.105866193771362305e-01 8.096820116043090820e-02 -2.323188036680221558e-01 -1.272514276206493378e-02 1.557691097259521484e-01 5.822662636637687683e-02 8.003299236297607422e-01
1.264058947563171387e-01 -2.962730452418327332e-02 4.343057808000594378e-04 1.041870713233947754e-01 -2.452467978000640869e-01 -1.188429221510887146e-01 7.688018679618835449e-01 5.540422201156616211e-01
-2.892438471317291260e-01 -4.803922772407531738e-01 7.176946103572845459e-02 2.298736125230789185e-01 -3.193454742431640625e-01 4.108023941516876221e-01 5.568222999572753906e-01 2.162805944681167603e-01
2.979173660278320312e-01 3.427507579326629639e-01 -2.919336855411529541e-01 8.214768767356872559e-02 -6.804821491241455078e-01 1.638937592506408691e-01 4.581369757652282715e-01 -4.457775130867958069e-02
1.542823612689971924e-01 -3.918216377496719360e-02 4.833905696868896484e-01 -8.332078158855438232e-02 -7.454534173011779785e-01 -3.036361038684844971e-01 1.051053330302238464e-01 2.740623354911804199e-01
5.358438491821289062e-01 -3.315404430031776428e-02 2.307585626840591431e-01 -6.934356689453125000e-01 -2.965455353260040283e-01 -1.157635822892189026e-01 1.511056423187255859e-01 2.312929034233093262e-01
-2.552609704434871674e-02 -4.191564321517944336e-01 -3.993421196937561035e-01 5.308663100004196167e-02 -3.804263770580291748e-01 -3.362928032875061035e-01 -1.455392837524414062e-01 6.183568835258483887e-01
3.638367354869842529e-01 1.390053331851959229e-01 3.955215811729431152e-01 -2.186222076416015625e-01 -4.913399517536163330e-01 4.827906489372253418e-01 1.661606878042221069e-01 3.767706155776977539e-01
-2.344907671213150024e-01 -4.858297705650329590e-01 1.923280656337738037e-01 -3.836312517523765564e-02 -1.252267509698867798e-01 3.463604301214218140e-02 6.004224419593811035e-01 5.414178371429443359e-01
-2.453282326459884644e-01 -4.509383141994476318e-01 9.146172553300857544e-02 -8.860244601964950562e-02 -2.946002781391143799e-01 7.114359736442565918e-01 2.129793465137481689e-01 2.862908840179443359e-01
-2.991681173443794250e-02 -3.597492873668670654e-01 4.141830503940582275e-01 1.579721421003341675e-01 -7.985679507255554199e-01 1.946844719350337982e-02 -2.808144688606262207e-02 1.852143406867980957e-01
3.507542908191680908e-01 -2.235202491283416748e-01 -4.193166494369506836e-01 3.180648088455200195e-01 -6.877112388610839844e-01 2.613973915576934814e-01 -9.349856525659561157e-02 1.147737260907888412e-03
4.494827389717102051e-01 -3.879531919956207275e-01 -3.972204327583312988e-01 -3.671245276927947998e-01 -4.034669697284698486e-01 -3.674722611904144287e-01 9.520054608583450317e-02 -2.191083133220672607e-01
5.908704176545143127e-02 -3.934546709060668945e-01 3.227097392082214355e-01 -1.198320910334587097e-01 -7.181204557418823242e-01 -4.028162658214569092e-01 1.711813211441040039e-01 -1.262535899877548218e-01
1.978160440921783447e-01 -5.216300487518310547e-01 -3.424936160445213318e-02 -2.347682565450668335e-01 -6.966310739517211914e-01 -1.745556294918060303e-01 -3.371153492480516434e-03 -3.416223526000976562e-01
-1.617726832628250122e-01 1.054474711418151855e-02 7.566197961568832397e-02 -3.309023380279541016e-01 -9.130839109420776367e-01 -1.386365592479705811e-01 -7.446154206991195679e-02 -3.263192018494009972e-03
-4.470863193273544312e-02 -7.755124568939208984e-02 2.879885733127593994e-01 2.258169054985046387e-01 -7.589151859283447266e-01 6.216219626367092133e-03 5.187836289405822754e-01 1.137056425213813782e-01
-3.977890610694885254e-01 -2.187880277633666992e-01 -3.908601775765419006e-02 -2.312948256731033325e-01 -7.946881651878356934e-01 -2.618618011474609375e-01 1.953984498977661133e-01 -2.427420020103454590e-02
-1.635905802249908447e-01 1.037319600582122803e-01 -3.553905487060546875e-01 3.173964321613311768e-01 -5.026761293411254883e-01 1.746050417423248291e-01 4.353176355361938477e-01 5.126044154167175293e-01
-1.657091826200485229e-01 -2.361783385276794434e-01 3.471396267414093018e-01 1.842026710510253906e-01 -6.878558993339538574e-01 -2.024624943733215332e-01 2.808158844709396362e-02 4.973917305469512939e-01
-2.024307399988174438e-01 -1.350476741790771484e-01 3.609463199973106384e-02 2.240628153085708618e-01 -8.133266568183898926e-01 -3.745237290859222412e-01 1.133612692356109619e-01 2.732356488704681396e-01
5.307940021157264709e-02 -5.892983078956604004e-01 4.069164991378784180e-01 -3.370499312877655029e-01 -2.026900947093963623e-01 -1.409209072589874268e-01 1.691885441541671753e-01 5.302447676658630371e-01
2.252850495278835297e-02 -5.444182753562927246e-01 4.568535983562469482e-01 -3.233956992626190186e-01 -3.198356330394744873e-01 -2.808355093002319336e-01 1.778641492128372192e-01 4.207160770893096924e-01
7.120250165462493896e-02 -6.361826658248901367e-01 2.116680741310119629e-01 -2.392287105321884155e-01 -5.027599334716796875e-01 -4.749797582626342773e-01 9.775324910879135132e-02 1.545916404575109482e-02
-5.353919863700866699e-01 -3.304585814476013184e-01 -2.274193614721298218e-01 1.778051108121871948e-01 -5.563269853591918945e-01 1.825385838747024536e-01 2.569540143013000488e-01 3.346233367919921875e-01
2.617265656590461731e-02 -2.613198161125183105e-01 2.457301020622253418e-01 -8.959726244211196899e-02 -2.336642891168594360e-01 -1.721708625555038452e-01 8.257976770401000977e-01 3.105358779430389404e-01
1.211251690983772278e-01 2.523125112056732178e-01 -4.464463591575622559e-01 1.046541631221771240e-01 -6.633008122444152832e-01 1.805189698934555054e-01 4.886780381202697754e-01 6.260302849113941193e-03
2.780208289623260498e-01 -6.746708750724792480e-01 -2.482239902019500732e-01 -1.623288542032241821e-01 -4.779775738716125488e-01 -2.708412706851959229e-01 8.282268792390823364e-02 -2.662346661090850830e-01
-3.684813380241394043e-01 -2.197896689176559448e-01 -1.773236095905303955e-01 -4.321218430995941162e-01 -4.353928864002227783e-01 -2.232506126165390015e-01 5.935001969337463379e-01 7.804356515407562256e-02
2.789108157157897949e-01 2.854013144969940186e-01 -3.205291926860809326e-01 -7.660431414842605591e-02 -2.120053172111511230e-01 -1.052665710449218750e-01 5.142493247985839844e-01 6.416136026382446289e-01
4.828488081693649292e-02 -3.503084480762481689e-01 -5.520270466804504395e-01 -2.688179258257150650e-03 -3.205929994583129883e-01 -2.738900780677795410e-01 -1.330253928899765015e-01 6.121439933776855469e-01
-2.270332276821136475e-01 -1.491351723670959473e-01 -1.297831833362579346e-01 -3.747271299362182617e-01 -1.468645334243774414e-01 -5.038827285170555115e-02 3.831241726875305176e-01 7.733422517776489258e-01
6.787901371717453003e-02 -3.513575717806816101e-02 -2.742498368024826050e-02 -6.443667411804199219e-01 -5.256648063659667969e-01 4.866399466991424561e-01 -1.050291862338781357e-02 2.548430562019348145e-01
-4.633947312831878662e-01 -4.046324193477630615e-01 -1.407118737697601318e-01 2.201330810785293579e-01 -5.230301022529602051e-01 1.390700936317443848e-01 4.806801080703735352e-01 1.712459027767181396e-01
4.199181497097015381e-01 -6.079431772232055664e-01 -5.146020054817199707e-01 -2.544165775179862976e-02 -2.311689406633377075e-01 7.422818243503570557e-02 -8.432980626821517944e-02 3.500730097293853760e-01
-2.262714952230453491e-01 -4.677042067050933838e-01 -3.373849987983703613e-01 -2.981857955455780029e-01 4.041364789009094238e-02 -1.120628640055656433e-01 5.914080739021301270e-01 4.041728675365447998e-01
1.913712173700332642e-01 -1.768863573670387268e-02 -3.312723934650421143e-01 -7.457088828086853027e-01 -4.214256703853607178e-01 -2.450093924999237061e-01 4.590968042612075806e-02 2.398004531860351562e-01
5.012266039848327637e-01 -2.209851592779159546e-01 -4.202617704868316650e-01 -6.552041769027709961e-01 -1.299664229154586792e-01 -9.581266343593597412e-02 -8.212192356586456299e-02 2.474059909582138062e-01
-3.403542339801788330e-01 -3.298508822917938232e-01 -6.839594990015029907e-02 -3.496711850166320801e-01 -1.214372217655181885e-01 5.304619669914245605e-01 2.696438431739807129e-01 5.287388563156127930e-01
3.406174778938293457e-01 -1.613434553146362305e-01 1.758646667003631592e-01 -3.024506568908691406e-01 -1.356285363435745239e-01 1.674188226461410522e-01 8.214923739433288574e-01 1.194545850157737732e-01
1.341662853956222534e-01 -5.208630114793777466e-02 2.807765007019042969e-01 -3.167831897735595703e-01 -3.602305054664611816e-01 9.752656519412994385e-02 7.786027789115905762e-01 2.336657345294952393e-01
-7.116179913282394409e-02 4.661219194531440735e-03 3.989647626876831055e-01 1.883748359978199005e-02 -6.441671252250671387e-01 -5.420709028840065002e-02 6.602191179990768433e-02 6.427580714225769043e-01
-8.584640920162200928e-02 -7.619450241327285767e-02 4.442972540855407715e-01 -1.467922329902648926e-01 -8.455538153648376465e-01 5.720682069659233093e-02 9.738012403249740601e-02 2.003998458385467529e-01
3.702844381332397461e-01 -2.417174130678176880e-01 1.647303402423858643e-01 -2.119697257876396179e-02 3.595266491174697876e-03 -3.395278751850128174e-02 5.661987066268920898e-01 6.746333837509155273e-01
-3.266137242317199707e-01 -1.568858772516250610e-01 1.494876742362976074e-01 -1.378236263990402222e-01 -6.117671132087707520e-01 -3.329968750476837158e-01 5.206946730613708496e-01 2.666448056697845459e-01
-1.568561941385269165e-01 -1.710698939859867096e-02 -1.583159714937210083e-01 2.856374382972717285e-01 -8.385807871818542480e-01 -3.189417123794555664e-01 2.379944622516632080e-01 8.287263661623001099e-02
-2.026081085205078125e-01 -2.393401861190795898e-01 -2.477436065673828125e-01 2.518089115619659424e-01 -3.351131677627563477e-01 4.358072876930236816e-01 5.768075585365295410e-01 3.767568469047546387e-01
-4.779829680919647217e-01 2.934665232896804810e-02 -3.118943572044372559e-01 -2.386920712888240814e-02 -4.960452318191528320e-01 1.741850376129150391e-01 2.686771154403686523e-01 5.694160461425781250e-01
-2.085035741329193115e-01 -1.841874569654464722e-01 -1.966141313314437866e-01 -3.900749385356903076e-01 -1.170909926295280457e-01 -3.239678144454956055e-01 3.868011534214019775e-01 6.808120608329772949e-01
1.363709867000579834e-01 2.982275187969207764e-01 -7.216490805149078369e-02 -5.666819214820861816e-01 -4.222835302352905273e-01 1.534990817308425903e-01 4.773926138877868652e-01 3.692399561405181885e-01
2.116008196026086807e-03 -3.127911686897277832e-01 4.448090195655822754e-01 -2.067168802022933960e-01 -5.110683441162109375e-01 -3.399389088153839111e-01 1.622033715248107910e-01 5.084397196769714355e-01
5.732621550559997559e-01 -4.130634665489196777e-01 -3.561533987522125244e-01 2.941029071807861328e-01 -2.547737061977386475e-01 5.396681278944015503e-02 -1.349182520061731339e-02 4.684050381183624268e-01
2.539729475975036621e-01 -1.337708532810211182e-01 3.728251904249191284e-02 2.279151827096939087e-01 -3.228857219219207764e-01 1.978630945086479187e-02 8.341009616851806641e-01 2.527777850627899170e-01
-2.126662433147430420e-01 1.937915682792663574e-01 -2.970826625823974609e-01 -1.039017513394355774e-01 -4.268274605274200439e-01 3.047122657299041748e-01 4.634806513786315918e-01 5.729910135269165039e-01
4.039065539836883545e-01 -3.494587838649749756e-01 -3.417307138442993164e-01 2.885181009769439697e-01 -5.018641948699951172e-01 -1.668122857809066772e-01 -1.859501898288726807e-01 4.477097690105438232e-01
3.596263527870178223e-01 -5.795675516128540039e-01 2.722539901733398438e-01 -4.781037867069244385e-01 -3.546306788921356201e-01 -2.659958004951477051e-01 3.646827302873134613e-03 1.885068863630294800e-01
1.824245303869247437e-01 -3.279263852164149284e-03 -7.075788080692291260e-02 -4.624376893043518066e-01 -1.090442016720771790e-01 -2.687122523784637451e-01 5.866388082504272461e-01 5.653435587882995605e-01
5.259054899215698242e-01 -4.413076639175415039e-01 -3.942810297012329102e-01 3.677722706925123930e-04 -4.713507592678070068e-01 -3.463204205036163330e-01 1.180271804332733154e-01 -1.310476660728454590e-01
6.331015825271606445e-01 -3.457074761390686035e-01 -4.540603160858154297e-01 -3.466168791055679321e-02 -3.281812965869903564e-01 3.640809059143066406e-01 -5.560528486967086792e-02 1.701371818780899048e-01
2.217582315206527710e-01 1.249279230833053589e-01 2.923789322376251221e-01 -2.737424373626708984e-01 -5.846242308616638184e-01 -4.052579998970031738e-01 1.978956013917922974e-01 4.791802167892456055e-01
3.105649352073669434e-01 -7.874562144279479980e-01 -7.886876165866851807e-02 -1.651885211467742920e-01 -4.140512049198150635e-01 -2.801348865032196045e-01 6.039009895175695419e-03 2.029361901804804802e-03
-1.972149759531021118e-01 -1.923557929694652557e-02 1.299465000629425049e-01 -3.491860628128051758e-01 -8.940831422805786133e-01 1.104406937956809998e-01 -1.316214445978403091e-03 -1.016644611954689026e-01
5.676732659339904785e-01 -2.549871504306793213e-01 -4.907119274139404297e-01 2.183459103107452393e-01 -3.020167946815490723e-01 1.563023626804351807e-01 -1.428424008190631866e-02 4.565160274505615234e-01
2.426042258739471436e-01 -3.525022566318511963e-01 -2.004764378070831299e-01 -6.943330764770507812e-01 -1.365317683666944504e-02 1.089454535394906998e-02 5.326662957668304443e-02 5.398644208908081055e-01
-1.546530723571777344e-01 -2.371653467416763306e-01 4.245425462722778320e-01 3.874216601252555847e-02 -7.765448093414306641e-01 2.059254646301269531e-01 -6.513980031013488770e-02 2.973674535751342773e-01
-1.944790631532669067e-01 -3.016610741615295410e-01 5.053040385246276855e-01 -2.632332742214202881e-01 -6.230813264846801758e-01 -5.518149584531784058e-02 1.902052164077758789e-01 3.451105356216430664e-01
1.196057647466659546e-01 -2.380065247416496277e-02 -1.129519045352935791e-01 -5.691441893577575684e-01 -2.729530036449432373e-01 -4.799685776233673096e-01 5.422481298446655273e-01 2.225726842880249023e-01
5.212425813078880310e-02 -4.519596993923187256e-01 -3.014372289180755615e-01 -2.725684940814971924e-01 -6.874569654464721680e-01 3.204279243946075439e-01 2.186302989721298218e-01 -6.918796896934509277e-02
5.902609974145889282e-02 2.770762145519256592e-01 -1.850915551185607910e-01 2.079469710588455200e-01 -5.827109217643737793e-01 -3.418756276369094849e-02 4.626636803150177002e-01 5.361579656600952148e-01
2.755508720874786377e-01 3.793257474899291992e-01 2.297398075461387634e-02 -5.663542822003364563e-02 -6.250246167182922363e-01 -3.317234516143798828e-01 2.100255340337753296e-01 4.812915921211242676e-01
7.536207884550094604e-02 1.776873320341110229e-01 -8.015599101781845093e-02 -6.253749728202819824e-01 -3.601073622703552246e-01 -2.620982825756072998e-01 4.920058548450469971e-01 3.532510697841644287e-01
2.752018570899963379e-01 -3.009534478187561035e-01 -4.568457603454589844e-01 1.712414771318435669e-01 -4.793346822261810303e-01 -3.692385852336883545e-01 -6.200426071882247925e-02 4.750958085060119629e-01
-4.285145699977874756e-01 -2.597980797290802002e-01 -6.069179624319076538e-02 1.938460618257522583e-01 -5.665079355239868164e-01 -2.242623120546340942e-01 2.213179022073745728e-01 5.361099839210510254e-01
2.017009705305099487e-01 -2.377793192863464355e-01 -2.470838576555252075e-01 -7.509602308273315430e-01 -1.964843720197677612e-01 -1.919154375791549683e-01 -4.096303135156631470e-02 4.479623138904571533e-01
3.007613122463226318e-01 -3.173898160457611084e-01 -4.558904767036437988e-01 2.461094036698341370e-02 -3.339994847774505615e-01 -3.942798376083374023e-01 -3.875130042433738708e-02 5.760647058486938477e-01
6.632038950920104980e-02 3.583643138408660889e-01 -4.409647881984710693e-01 -1.470968425273895264e-01 -6.747206449508666992e-01 3.329977989196777344e-01 2.463868409395217896e-01 1.557152420282363892e-01
4.235278964042663574e-01 -5.113791823387145996e-01 -3.150233030319213867e-01 2.653675973415374756e-01 -5.156110525131225586e-01 -3.343507051467895508e-01 -3.796220198273658752e-02 1.018310636281967163e-01
-2.154036909341812134e-01 -2.247555255889892578e-01 9.000579267740249634e-02 -3.781456649303436279e-01 -1.366156935691833496e-01 -1.890136003494262695e-01 5.940053462982177734e-01 5.871615409851074219e-01
3.548144102096557617e-01 -4.596080482006072998e-01 -1.785668283700942993e-01 4.496665596961975098e-01 -5.096562504768371582e-01 -1.998860687017440796e-01 7.228378206491470337e-03 3.592002391815185547e-01
1.441486030817031860e-01 1.648900508880615234e-01 1.330315172672271729e-01 -3.446799516677856445e-01 -3.589291572570800781e-01 4.618474841117858887e-01 5.337224602699279785e-01 4.342097043991088867e-01
2.755544483661651611e-01 -6.538603901863098145e-01 -3.919259011745452881e-01 5.732338130474090576e-02 -4.546038210391998291e-01 -2.664098143577575684e-02 1.739467680454254150e-01 -3.193941414356231689e-01
1.270686089992523193e-01 -5.099152326583862305e-01 -1.127163544297218323e-01 -1.922922581434249878e-01 -7.240288257598876953e-01 -1.128019317984580994e-01 -7.136219181120395660e-03 -3.703592717647552490e-01
2.485051006078720093e-01 3.093813657760620117e-01 7.059819251298904419e-02 -9.220591932535171509e-02 -5.525562167167663574e-01 -1.749882102012634277e-01 2.291457653045654297e-01 6.637736558914184570e-01
5.848869085311889648e-01 -4.453671276569366455e-01 -1.425598412752151489e-01 -7.335478812456130981e-02 -1.486390531063079834e-01 -3.538603782653808594e-01 1.471541449427604675e-02 5.350924730300903320e-01
-3.662845864892005920e-02 1.351696103811264038e-01 -1.282398402690887451e-01 -4.298622310161590576e-01 -7.936998009681701660e-01 2.710060179233551025e-01 -1.955452114343643188e-01 1.936977952718734741e-01
2.066047787666320801e-01 -3.395207822322845459e-01 -6.873561441898345947e-02 -7.482345104217529297e-01 -4.516290873289108276e-02 -8.644501119852066040e-02 9.296678006649017334e-02 5.092204809188842773e-01
2.251749187707901001e-01 -2.197470515966415405e-01 -1.569012254476547241e-01 -6.095286607742309570e-01 -2.685369551181793213e-01 3.770882487297058105e-01 -8.645916730165481567e-02 5.320540666580200195e-01
1.025729626417160034e-01 -1.406769901514053345e-01 8.899648487567901611e-02 -3.744023442268371582e-01 -1.068013161420822144e-01 1.506304591894149780e-01 8.239024877548217773e-01 3.296662569046020508e-01
5.710394978523254395e-01 5.665552616119384766e-02 -1.963524222373962402e-01 5.667221173644065857e-02 -2.841336429119110107e-01 -4.739457368850708008e-01 5.338727235794067383e-01 1.963707357645034790e-01
3.385362327098846436e-01 2.887544631958007812e-01 -1.336593329906463623e-01 -2.186610698699951172e-01 -6.563749909400939941e-01 1.851578950881958008e-01 4.865111112594604492e-01 -1.858281046152114868e-01
-1.430181264877319336e-01 -3.181766271591186523e-01 -4.484058022499084473e-01 -6.228771805763244629e-01 -1.042653545737266541e-01 -2.654258012771606445e-01 2.619683146476745605e-01 3.732508420944213867e-01
5.324912071228027344e-01 -1.092843562364578247e-01 -2.748827934265136719e-01 4.675120115280151367e-02 4.118293896317481995e-02 8.458632975816726685e-03 6.802734732627868652e-01 4.027708470821380615e-01
-2.107662856578826904e-01 6.669830530881881714e-03 4.184613469988107681e-03 -3.817219138145446777e-01 -8.893718123435974121e-01 4.794977977871894836e-02 -1.252245604991912842e-01 -2.900673076510429382e-02
-1.533698886632919312e-01 -2.963850088417530060e-02 3.576328456401824951e-01 -7.500398159027099609e-02 -6.596328616142272949e-01 2.228450477123260498e-01 1.226554960012435913e-01 5.850237607955932617e-01
1.243742555379867554e-01 -3.926201164722442627e-01 -8.911833167076110840e-02 -6.053258776664733887e-01 1.450097374618053436e-02 -1.274949312210083008e-01 1.510771960020065308e-01 6.455458998680114746e-01
-1.412494778633117676e-01 2.099763005971908569e-01 -2.887036204338073730e-01 -3.891299292445182800e-02 -3.554973602294921875e-01 6.184164667502045631e-04 4.594642221927642822e-01 7.166647315025329590e-01
-1.844935715198516846e-01 8.972376585006713867e-02 1.575459726154804230e-02 -3.192184269428253174e-01 -9.131240844726562500e-01 -6.823237240314483643e-02 -1.313937455415725708e-01 -6.890625227242708206e-03
4.818898439407348633e-01 -6.381080746650695801e-01 -2.533507347106933594e-01 -1.491852849721908569e-01 -3.594200313091278076e-01 1.086711212992668152e-01 -1.075919046998023987e-01 3.486964702606201172e-01
-1.305637359619140625e-01 1.247011125087738037e-01 -3.715576827526092529e-01 -4.828666150569915771e-01 -4.442281126976013184e-01 -2.128674089908599854e-01 5.904718637466430664e-01 6.985255330801010132e-02
2.080240398645401001e-01 1.306224167346954346e-01 -5.325295329093933105e-01 1.213016174733638763e-02 -4.530374705791473389e-01 2.692863643169403076e-01 6.120241880416870117e-01 5.997860804200172424e-02
2.892347574234008789e-01 -6.445868313312530518e-02 -8.171664923429489136e-02 -5.312601327896118164e-01 -7.201747894287109375e-01 -2.833445668220520020e-01 -1.326633542776107788e-01 -8.208491653203964233e-02
-5.258609652519226074e-01 -1.421431899070739746e-01 -3.205228447914123535e-01 -2.610138356685638428e-01 -6.694446802139282227e-01 -1.916351765394210815e-01 1.411089301109313965e-01 1.661642193794250488e-01
-1.313390731811523438e-01 -4.121068716049194336e-01 -2.728357911109924316e-01 9.193529933691024780e-02 -3.308720290660858154e-01 -1.254766285419464111e-01 -1.906507611274719238e-01 7.539617419242858887e-01
3.230593800544738770e-01 -5.523029565811157227e-01 -3.230153620243072510e-01 2.918311357498168945e-01 -4.638891518115997314e-01 -3.918427526950836182e-01 9.769049286842346191e-02 1.510377377271652222e-01
-3.177689909934997559e-01 -5.201134681701660156e-01 8.326079696416854858e-03 2.246697396039962769e-01 -2.251291722059249878e-01 4.829896688461303711e-01 3.324492871761322021e-01 4.283390641212463379e-01
5.043329596519470215e-01 -1.279327273368835449e-01 -1.730321794748306274e-01 -1.133532598614692688e-01 -6.612706184387207031e-01 -3.716366589069366455e-01 1.445020437240600586e-01 -3.003644943237304688e-01
-8.700679242610931396e-02 2.639481723308563232e-01 -6.290993094444274902e-02 1.996000856161117554e-01 -6.561487317085266113e-01 1.096537988632917404e-02 3.967931568622589111e-01 5.393210053443908691e-01
-3.889072835445404053e-01 -1.272449344396591187e-01 -3.730419278144836426e-01 2.195598632097244263e-01 -6.849724054336547852e-01 -8.831966668367385864e-02 3.223162591457366943e-01 2.536091208457946777e-01
1.320516616106033325e-01 -5.790387988090515137e-01 1.420888602733612061e-01 -3.119818568229675293e-01 1.048821955919265747e-01 1.492505222558975220e-01 2.867315411567687988e-01 6.436331272125244141e-01
-2.908407449722290039e-01 -4.270309805870056152e-01 1.066754087805747986e-01 3.632151335477828979e-02 -2.550107538700103760e-01 5.766267180442810059e-01 2.920941114425659180e-01 4.873494207859039307e-01
-1.696974188089370728e-01 1.689769476652145386e-01 -2.185987830162048340e-01 -2.999211549758911133e-01 -5.249076485633850098e-01 -3.003692328929901123e-01 6.294432878494262695e-01 2.072752118110656738e-01
4.296578466892242432e-01 2.922064661979675293e-01 9.795597195625305176e-02 -1.827047467231750488e-01 -6.243357062339782715e-01 -3.510771393775939941e-01 9.322699159383773804e-02 4.065605998039245605e-01
7.692513465881347656e-01 -3.076612651348114014e-01 3.129555881023406982e-01 -1.961327493190765381e-01 -2.556094527244567871e-01 -1.919275969266891479e-01 1.985142379999160767e-01 1.886990964412689209e-01
6.792143732309341431e-02 1.594676971435546875e-01 -1.677483916282653809e-01 -4.535674452781677246e-01 -3.527784943580627441e-01 3.669879436492919922e-01 6.140352487564086914e-01 3.161038756370544434e-01
-2.381348982453346252e-02 1.755637377500534058e-01 -2.612076699733734131e-01 7.159234490245580673e-03 -3.935772478580474854e-01 2.310352772474288940e-01 4.201088845729827881e-01 7.180234789848327637e-01
1.185949295759201050e-01 2.482701539993286133e-01 -1.605882197618484497e-01 -5.203330516815185547e-01 -4.673658311367034912e-01 -3.715193867683410645e-01 2.405854761600494385e-01 4.619775712490081787e-01
-1.247490942478179932e-01 -1.078770160675048828e-01 -3.359602391719818115e-02 -7.867936491966247559e-01 -4.971230626106262207e-01 1.639183759689331055e-01 -8.790015429258346558e-02 2.662711739540100098e-01
-2.515496611595153809e-01 -8.653408288955688477e-02 3.257881850004196167e-02 -3.365440964698791504e-01 -8.752864003181457520e-01 -2.182271033525466919e-01 2.834361419081687927e-02 1.893395930528640747e-02
-1.178353279829025269e-01 1.328008025884628296e-01 2.220988571643829346e-01 -1.451295763254165649e-01 -8.856430053710937500e-01 1.944361776113510132e-01 -5.438178777694702148e-02 2.701149880886077881e-01
1.225299946963787079e-02 -4.853430688381195068e-01 -2.850250527262687683e-02 -5.129294991493225098e-01 -2.141100727021694183e-02 1.413739174604415894e-01 1.167645230889320374e-01 6.828646659851074219e-01
2.686560712754726410e-02 6.246005371212959290e-02 3.996959328651428223e-02 -5.664904043078422546e-02 -6.533541679382324219e-01 -2.723536193370819092e-01 6.963700652122497559e-01 -6.775686144828796387e-02
-3.162488341331481934e-01 -2.003868669271469116e-01 -1.667198091745376587e-01 -5.377049744129180908e-02 -2.147204428911209106e-01 5.076391100883483887e-01 2.583554387092590332e-01 6.771966218948364258e-01
-3.994715511798858643e-01 -1.393373906612396240e-01 -1.669209897518157959e-01 1.241170167922973633e-01 -8.032364249229431152e-01 -1.701795309782028198e-01 2.845230996608734131e-01 1.504554599523544312e-01
-2.774977385997772217e-01 -4.824432432651519775e-01 3.830422759056091309e-01 2.000299468636512756e-02 -4.943004250526428223e-01 2.691258490085601807e-02 1.238891929388046265e-01 5.317107439041137695e-01
-1.293467283248901367e-01 -2.218355387449264526e-01 -3.106475174427032471e-01 -4.766647517681121826e-01 -8.267806470394134521e-02 -1.066711843013763428e-01 1.183079779148101807e-01 7.603526711463928223e-01
-2.926388680934906006e-01 -5.127208679914474487e-02 -4.550503194332122803e-01 -9.158957749605178833e-02 -2.846816480159759521e-01 -1.009757965803146362e-01 6.648391485214233398e-01 4.037618935108184814e-01
1.715642660856246948e-01 -1.081932261586189270e-01 4.735181331634521484e-01 -2.175037264823913574e-01 -8.013002276420593262e-01 -6.719239056110382080e-02 1.727663129568099976e-01 1.043436229228973389e-01
-1.196623295545578003e-01 4.224739223718643188e-02 -5.605238303542137146e-02 3.523193299770355225e-01 -5.610648393630981445e-01 9.436529874801635742e-02 3.401569128036499023e-01 6.459258198738098145e-01
4.151178002357482910e-01 -1.408018916845321655e-01 -6.699915975332260132e-02 -7.415813207626342773e-01 -4.409584403038024902e-01 4.131684079766273499e-03 -2.275895774364471436e-01 8.462861180305480957e-02
-5.766738653182983398e-01 -1.104942336678504944e-01 -4.004686772823333740e-01 -9.303227812051773071e-02 -4.859331548213958740e-01 9.219827502965927124e-02 3.336993753910064697e-01 3.608619868755340576e-01
1.700150966644287109e-01 -3.063369356095790863e-02 1.544196456670761108e-01 -3.786182999610900879e-01 -3.049018979072570801e-01 3.008784949779510498e-01 7.694796323776245117e-01 1.654297560453414917e-01
2.519386708736419678e-01 2.232017368078231812e-01 3.374665975570678711e-02 -6.280237436294555664e-01 -3.751153051853179932e-01 4.663543368224054575e-04 5.303372740745544434e-01 2.630319893360137939e-01
1.979728937149047852e-01 2.207235991954803467e-01 3.001940548419952393e-01 -5.704417824745178223e-01 -6.695077419281005859e-01 5.380525812506675720e-02 -4.538148175925016403e-03 2.130991518497467041e-01
-2.203993946313858032e-01 -3.127375245094299316e-01 -5.235822871327400208e-02 -2.946288585662841797e-01 -7.812796533107757568e-02 -6.196772307157516479e-02 4.071055054664611816e-01 7.670677900314331055e-01
2.169904410839080811e-01 -6.104122996330261230e-01 -1.420580744743347168e-01 -1.006609946489334106e-01 -6.590112447738647461e-01 -1.894803941249847412e-01 -7.497412711381912231e-02 -2.723580896854400635e-01
4.571823403239250183e-02 3.189220726490020752e-01 1.268537938594818115e-01 9.303420782089233398e-02 -7.266448736190795898e-01 -7.291340082883834839e-02 4.836771488189697266e-01 3.227673470973968506e-01
2.173550277948379517e-01 -1.198554039001464844e-02 -2.852592766284942627e-01 1.474605500698089600e-01 -2.423904687166213989e-01 5.720457434654235840e-01 5.411044955253601074e-01 4.131733179092407227e-01
1.570577919483184814e-01 1.636832356452941895e-01 -2.238868474960327148e-01 -4.481953084468841553e-01 -3.044974803924560547e-01 2.094751000404357910e-01 6.808620691299438477e-01 3.120328485965728760e-01
-1.332447528839111328e-01 -6.527629494667053223e-01 3.705177307128906250e-01 -1.430263817310333252e-01 -2.404501289129257202e-01 -1.755303889513015747e-01 2.313628345727920532e-01 5.062118768692016602e-01
4.040762186050415039e-01 -4.636075496673583984e-01 -3.898677527904510498e-01 -2.080632187426090240e-02 -2.699903249740600586e-01 2.471751272678375244e-01 -1.997756659984588623e-01 5.435624718666076660e-01
-7.043263409286737442e-03 3.792918100953102112e-02 8.554621785879135132e-02 -1.174975037574768066e-01 -6.484183073043823242e-01 -2.779398262500762939e-01 6.917930841445922852e-01 3.336678445339202881e-02
-1.399167180061340332e-01 -1.016891468316316605e-02 1.660754829645156860e-01 -4.848175868391990662e-02 -9.275911450386047363e-01 -2.633564472198486328e-01 1.067984774708747864e-01 9.591986984014511108e-02
-1.408267021179199219e-01 1.832378655672073364e-01 -1.515258699655532837e-01 -3.805601298809051514e-01 -5.653865337371826172e-01 3.951004743576049805e-01 5.385422706604003906e-01 1.140680983662605286e-01
1.452645659446716309e-01 -1.415510103106498718e-02 4.314087629318237305e-01 -5.108399987220764160e-01 -6.400206685066223145e-01 1.930745989084243774e-01 -1.588269621133804321e-01 2.439188808202743530e-01
-3.336357474327087402e-01 -4.924621284008026123e-01 5.082929041236639023e-03 -3.174569010734558105e-01 -1.699977219104766846e-01 3.442474901676177979e-01 1.240474730730056763e-01 6.185226440429687500e-01
1.029607653617858887e-01 1.815211921930313110e-01 -1.995104849338531494e-01 -7.120097279548645020e-01 -3.810476362705230713e-01 -3.620463311672210693e-01 2.125094383955001831e-01 2.970722317695617676e-01
-1.191953569650650024e-01 -2.430270463228225708e-01 3.354947268962860107e-01 3.005118072032928467e-01 -7.185092568397521973e-01 2.930877208709716797e-01 3.104984760284423828e-01 1.590632498264312744e-01
-3.887672722339630127e-02 -4.461442828178405762e-01 4.558429121971130371e-01 -9.114018827676773071e-02 -3.897479474544525146e-01 5.728431940078735352e-01 1.209287494421005249e-01 2.977719008922576904e-01
1.942269504070281982e-01 1.583048833708744496e-05 6.886829435825347900e-02 -5.920611619949340820e-01 -4.922681152820587158e-01 -4.888285696506500244e-01 9.671607613563537598e-02 3.411180377006530762e-01
-3.134417235851287842e-01 -9.755578637123107910e-02 3.703839331865310669e-02 -4.847443699836730957e-01 -7.699300050735473633e-01 -2.122384160757064819e-01 6.770265847444534302e-02 1.160485297441482544e-01
3.070702254772186279e-01 1.490965932607650757e-01 2.817505002021789551e-01 1.979120671749114990e-01 -7.023500800132751465e-01 -1.521584391593933105e-01 4.467615187168121338e-01 2.210931479930877686e-01
9.047848731279373169e-02 3.657143712043762207e-01 -5.171535611152648926e-01 -1.645696461200714111e-01 -5.729972124099731445e-01 1.119194701313972473e-01 4.467779099941253662e-01 1.518992483615875244e-01
5.533438920974731445e-02 -6.322982907295227051e-01 7.789072394371032715e-02 -3.278693854808807373e-01 -2.725179493427276611e-01 -5.268031358718872070e-01 2.197456061840057373e-01 2.889569997787475586e-01
1.623490080237388611e-02 3.474696353077888489e-02 -1.311422698199748993e-02 6.475728005170822144e-02 -4.998896718025207520e-01 -2.008773982524871826e-01 7.830852270126342773e-01 3.011638820171356201e-01
3.806604072451591492e-02 4.543311148881912231e-02 -5.288928747177124023e-01 -3.164435625076293945e-01 -2.890243530273437500e-01 -7.117387652397155762e-02 5.190029740333557129e-03 7.266325950622558594e-01
3.502765297889709473e-01 1.039703562855720520e-01 8.398427814245223999e-02 -5.176580548286437988e-01 -3.733978569507598877e-01 9.491373598575592041e-02 6.649396419525146484e-01 2.990414947271347046e-02
-1.804118454456329346e-01 -4.288764894008636475e-01 -1.605810075998306274e-01 -6.182076930999755859e-01 -1.769416183233261108e-01 2.303155660629272461e-01 -8.540314435958862305e-02 5.328248143196105957e-01
1.171413511037826538e-01 2.358542531728744507e-01 2.395162582397460938e-01 3.092881441116333008e-01 -6.677898764610290527e-01 -2.042042836546897888e-02 2.600922584533691406e-01 5.134347677230834961e-01
-6.637843698263168335e-02 -3.836135566234588623e-01 -4.339493811130523682e-01 -4.077505767345428467e-01 -1.049239784479141235e-01 1.288264840841293335e-01 1.241577416658401489e-01 6.714472770690917969e-01
-1.108025237917900085e-01 -4.889907836914062500e-01 -5.482720732688903809e-01 3.029298223555088043e-02 -3.202169835567474365e-01 -2.187160998582839966e-01 -1.041842326521873474e-01 5.346596240997314453e-01
-1.617626100778579712e-01 4.145634546875953674e-02 -5.719286203384399414e-01 -3.106178045272827148e-01 -3.807724118232727051e-01 -9.350274503231048584e-02 5.872716307640075684e-01 2.234057486057281494e-01
9.960941225290298462e-02 -5.295820832252502441e-01 -6.250830292701721191e-01 1.489398032426834106e-01 -4.412902891635894775e-01 5.804851278662681580e-02 -2.986767515540122986e-02 3.125859498977661133e-01
1.160347089171409607e-01 -2.969491183757781982e-01 1.428160723298788071e-02 -4.179904758930206299e-01 -1.655497997999191284e-01 6.052124127745628357e-02 8.298839330673217773e-01 6.050048395991325378e-02
4.393998533487319946e-02 -2.293707877397537231e-01 4.730243384838104248e-01 -1.129717286676168442e-02 -8.005835413932800293e-01 -1.832645535469055176e-01 1.806974858045578003e-01 1.200304850935935974e-01
-1.735947281122207642e-01 -1.014425829052925110e-01 4.283027648925781250e-01 2.400726452469825745e-02 -6.276094317436218262e-01 1.982245147228240967e-01 4.049920737743377686e-01 4.223145544528961182e-01
3.566115796566009521e-01 -3.456211984157562256e-01 -2.605420351028442383e-01 -3.076614737510681152e-01 -5.941694974899291992e-01 -3.802227377891540527e-01 7.040244340896606445e-02 -2.971082329750061035e-01
3.820038735866546631e-01 4.630727693438529968e-02 7.868819683790206909e-02 1.078236326575279236e-01 -4.265250861644744873e-01 6.813613176345825195e-01 3.836091756820678711e-01 2.019360214471817017e-01
-2.480209171772003174e-01 1.234112828969955444e-01 1.060334518551826477e-01 -3.511694669723510742e-01 -8.518404960632324219e-01 1.166202127933502197e-01 -1.269201375544071198e-02 2.220330834388732910e-01
4.233666360378265381e-01 -6.260845661163330078e-01 3.203424215316772461e-01 -2.613674998283386230e-01 -3.759402036666870117e-01 -2.348029762506484985e-01 2.436800450086593628e-01 -4.475876316428184509e-02
6.099924445152282715e-02 -4.783687591552734375e-01 -1.648675203323364258e-01 -4.473093748092651367e-01 9.045234322547912598e-02 -1.395973935723304749e-02 1.351346969604492188e-01 7.166154384613037109e-01
-1.257715374231338501e-01 -9.308366477489471436e-02 -3.672046065330505371e-01 2.078528851270675659e-01 -8.109812140464782715e-01 4.114958643913269043e-02 3.120902776718139648e-01 2.017199099063873291e-01
4.286259114742279053e-01 -2.507623732089996338e-01 1.027681827545166016e-01 1.197256669402122498e-01 -7.884615659713745117e-01 2.528164982795715332e-01 4.907890222966670990e-03 -2.071007341146469116e-01
-3.796910941600799561e-01 -1.635390073060989380e-01 -1.012513339519500732e-01 2.198103666305541992e-01 -4.830755591392517090e-01 5.143779143691062927e-02 3.618331253528594971e-01 6.352875232696533203e-01
-3.403765261173248291e-01 -5.721270442008972168e-01 2.500983178615570068e-01 -2.202723026275634766e-01 -4.393048584461212158e-01 1.351078450679779053e-01 -1.122584100812673569e-02 4.841245412826538086e-01
-2.395202815532684326e-01 3.608332201838493347e-02 -1.316260844469070435e-01 1.586776524782180786e-01 -7.465065717697143555e-01 -2.503953278064727783e-01 3.737426996231079102e-01 3.730555772781372070e-01
3.264667987823486328e-01 -3.355076611042022705e-01 1.071167588233947754e-01 -2.116847038269042969e-01 8.374987542629241943e-02 1.636664941906929016e-02 7.198607325553894043e-01 4.461930990219116211e-01
1.017056182026863098e-01 -2.900519967079162598e-01 5.077195167541503906e-01 -6.955628097057342529e-02 -7.819508910179138184e-01 -4.183739423751831055e-02 1.707869470119476318e-01 -2.329931408166885376e-02
1.324492245912551880e-01 -1.621593832969665527e-01 5.379747748374938965e-01 -1.224788054823875427e-01 -7.774454355239868164e-01 -1.130013391375541687e-01 1.238824576139450073e-01 1.385863721370697021e-01
1.251423656940460205e-01 -3.897725343704223633e-01 -4.506054520606994629e-01 -5.273439288139343262e-01 1.083146557211875916e-01 1.064432263374328613e-01 2.749781310558319092e-01 5.025981068611145020e-01
-1.765082478523254395e-01 8.026142418384552002e-02 7.074366323649883270e-03 -1.291761100292205811e-01 -2.780691683292388916e-01 3.012401461601257324e-01 4.620427489280700684e-01 7.510758042335510254e-01
1.500920057296752930e-01 7.552357763051986694e-02 1.743816435337066650e-01 1.454771012067794800e-01 -7.153312563896179199e-01 5.345901250839233398e-01 3.503000140190124512e-01 -7.221170235425233841e-04
1.221546903252601624e-01 -6.504887938499450684e-01 2.495318949222564697e-01 -4.152096211910247803e-01 -3.338879942893981934e-01 -3.332313299179077148e-01 3.168793916702270508e-01 -6.588062644004821777e-02
3.728552162647247314e-01 -5.596155524253845215e-01 -5.080162286758422852e-01 1.466232240200042725e-01 -4.924898445606231689e-01 -1.335227936506271362e-01 -7.432297617197036743e-02 4.829271137714385986e-02
2.484672218561172485e-01 9.804293513298034668e-02 -6.763986945152282715e-01 -4.884040728211402893e-02 -2.817989885807037354e-01 1.850917041301727295e-01 5.629335045814514160e-01 1.954160183668136597e-01
-2.963312268257141113e-01 5.359993502497673035e-02 8.387259393930435181e-02 -2.354320585727691650e-01 -5.955725312232971191e-01 3.394617736339569092e-01 2.636692225933074951e-01 5.544271469116210938e-01
3.453800380229949951e-01 7.401705533266067505e-02 2.785920202732086182e-01 -4.335291981697082520e-01 -6.279428005218505859e-01 -1.403962522745132446e-01 1.731283813714981079e-01 4.070334732532501221e-01
-1.835062950849533081e-01 -6.426388025283813477e-02 -1.012921333312988281e-01 2.956663668155670166e-01 -7.222334742546081543e-01 -7.267799228429794312e-02 3.286213874816894531e-01 4.791883230209350586e-01
6.082105040550231934e-01 -1.423845998942852020e-02 5.273810029029846191e-02 -5.337643623352050781e-01 -2.226623147726058960e-01 4.349900484085083008e-01 7.682152837514877319e-02 3.122423887252807617e-01
5.821593999862670898e-01 -5.688270330429077148e-01 1.665576100349426270e-01 -3.928322196006774902e-01 -1.789393275976181030e-01 -2.099246531724929810e-01 5.124266073107719421e-02 2.770456075668334961e-01
-1.021653562784194946e-01 -1.780531406402587891e-01 2.916359715163707733e-02 1.798988431692123413e-01 -7.942442297935485840e-01 -4.341720342636108398e-01 2.534490525722503662e-01 2.026803344488143921e-01
1.803851872682571411e-01 -7.211179137229919434e-01 -1.620273441076278687e-01 -1.917267888784408569e-01 -4.615627229213714600e-01 3.851965963840484619e-01 -1.488382518291473389e-01 2.947571501135826111e-02
-2.400104552507400513e-01 1.650324165821075439e-01 -2.565951645374298096e-01 7.833037525415420532e-02 -6.589472293853759766e-01 -9.138236194849014282e-02 4.940681755542755127e-01 3.956223428249359131e-01
1.078127324581146240e-01 -7.914348244667053223e-01 -2.652401328086853027e-01 -2.817640304565429688e-01 -3.476634919643402100e-01 -2.403086572885513306e-01 1.612597405910491943e-01 -8.741445094347000122e-02
-2.120282500982284546e-01 -9.732106328010559082e-02 1.517637968063354492e-01 -5.926815271377563477e-01 -7.413831949234008789e-01 -1.320930421352386475e-01 6.049660220742225647e-02 2.261795103549957275e-02
1.006711274385452271e-01 1.250354647636413574e-01 2.448430210351943970e-01 -4.543226957321166992e-01 -8.023219108581542969e-01 -2.625431679189205170e-02 -2.115778177976608276e-01 1.367458105087280273e-01
-1.655196994543075562e-01 -1.634159237146377563e-01 3.618272244930267334e-01 -3.706081584095954895e-02 -7.185763120651245117e-01 3.304505348205566406e-01 2.341351956129074097e-01 3.650168776512145996e-01
6.949971318244934082e-01 4.782531782984733582e-02 4.548147693276405334e-02 -4.676923155784606934e-01 -2.413618117570877075e-01 -2.660644650459289551e-01 2.833191752433776855e-01 2.908119857311248779e-01
2.440682202577590942e-01 -5.466731786727905273e-01 3.011264503002166748e-01 -4.559354111552238464e-02 -6.405265331268310547e-01 -3.359741270542144775e-01 1.056684702634811401e-01 -1.204349100589752197e-01
1.274006515741348267e-01 -2.536852657794952393e-01 -1.403447091579437256e-01 -5.282131433486938477e-01 -3.539625927805900574e-02 -7.181445509195327759e-02 1.617075353860855103e-01 7.669079899787902832e-01
-1.751036345958709717e-01 2.897462435066699982e-02 1.423426270484924316e-01 -5.596858263015747070e-01 -5.534347891807556152e-01 -2.974238097667694092e-01 3.144778907299041748e-01 3.759550154209136963e-01
2.516906708478927612e-02 -7.277138233184814453e-01 6.580228358507156372e-02 -1.022787094116210938e-01 -2.698801159858703613e-01 -4.676118195056915283e-01 1.844566911458969116e-01 3.598442971706390381e-01
2.942987978458404541e-01 2.338566631078720093e-01 1.885050088167190552e-01 -8.806268125772476196e-02 -7.674508094787597656e-01 -3.097241520881652832e-01 1.573281362652778625e-02 3.609057068824768066e-01
-2.255446910858154297e-01 -4.391182363033294678e-01 3.335219323635101318e-01 -1.661958098411560059e-01 -4.471219778060913086e-01 -1.733290404081344604e-01 6.522204726934432983e-02 6.190574169158935547e-01
-2.872341573238372803e-01 1.442970782518386841e-01 -3.112563788890838623e-01 -5.735768936574459076e-03 -5.341239571571350098e-01 2.745290696620941162e-01 3.533540070056915283e-01 5.605779886245727539e-01
-1.523575037717819214e-01 -4.010711908340454102e-01 -9.409275650978088379e-02 -4.277238547801971436e-01 -7.477509975433349609e-01 -1.821597665548324585e-01 -1.081122457981109619e-01 -1.418664157390594482e-01
3.035918772220611572e-01 -5.133493617177009583e-02 2.585393786430358887e-01 -6.281557083129882812e-01 -6.104363799095153809e-01 -2.135443836450576782e-01 -2.416023239493370056e-02 1.579778194427490234e-01
1.782121509313583374e-01 -6.886080503463745117e-01 3.183363676071166992e-01 -3.503340482711791992e-01 -3.442733287811279297e-01 -2.550139129161834717e-01 2.923952639102935791e-01 -3.059692680835723877e-02
2.973906993865966797e-01 -1.426085829734802246e-02 -4.859535768628120422e-02 -6.443303227424621582e-01 -4.247784316539764404e-01 -3.718833327293395996e-01 4.102695882320404053e-01 8.232510834932327271e-02
-1.758867315948009491e-02 -1.952032893896102905e-01 -5.552827119827270508e-01 -7.245914638042449951e-02 -4.295489490032196045e-01 -2.445887327194213867e-01 -2.042834907770156860e-01 6.016058325767517090e-01
-2.470323443412780762e-01 -2.488774955272674561e-01 9.729308634996414185e-02 1.939273178577423096e-01 -6.624495387077331543e-01 1.995503716170787811e-02 4.598497450351715088e-01 4.233934879302978516e-01
-2.235792577266693115e-02 -3.440899848937988281e-01 4.065460264682769775e-01 7.961830496788024902e-02 -6.001548171043395996e-01 -7.670181989669799805e-02 2.682636864483356476e-02 5.854015946388244629e-01
1.836681663990020752e-01 1.116333603858947754e-01 4.555306956171989441e-02 -5.580162405967712402e-01 -3.662954866886138916e-01 3.003679215908050537e-01 6.296480894088745117e-01 1.396305412054061890e-01
2.145536839962005615e-01 -4.705052971839904785e-01 -4.375785589218139648e-01 8.870673179626464844e-02 -5.916761159896850586e-01 -2.933457195758819580e-01 -2.357686311006546021e-01 2.037855684757232666e-01
3.470265865325927734e-01 -6.079229116439819336e-01 -1.454993188381195068e-01 -3.345921635627746582e-01 -5.681850910186767578e-01 -1.141434013843536377e-01 -1.660110801458358765e-01 -1.160075142979621887e-01
3.375864326953887939e-01 -6.579048037528991699e-01 -1.191571354866027832e-01 -2.724572718143463135e-01 -3.973170518875122070e-01 3.678621947765350342e-01 -1.738779544830322266e-01 2.033428251743316650e-01
4.634596705436706543e-01 -5.810807943344116211e-01 -4.363792538642883301e-01 -1.131771318614482880e-02 -3.561258614063262939e-01 -1.912750303745269775e-01 2.391128391027450562e-01 -1.908109188079833984e-01
4.077586531639099121e-02 -3.895157575607299805e-01 4.638412296772003174e-01 -4.126406013965606689e-01 -4.583176374435424805e-01 -2.330820858478546143e-01 3.827399015426635742e-01 2.243250906467437744e-01
4.613370001316070557e-01 -3.298271298408508301e-01 -5.540472269058227539e-01 2.195634990930557251e-01 -2.497818171977996826e-01 -2.709972672164440155e-02 -2.470827661454677582e-03 5.099749565124511719e-01
7.440569996833801270e-02 1.602265983819961548e-01 2.726149559020996094e-01 5.356453731656074524e-02 -7.465761899948120117e-01 2.265962399542331696e-02 4.134430289268493652e-01 4.034580886363983154e-01
