# Supplementary material for: Where is your field going? A machine learning approach to study the relative motion of the domains of physics
Source: PLoS One. 2020 Jun 18;15(6):e0233997. doi: 10.1371/journal.pone.0233997 (PMC7302634; doi:10.1371/journal.pone.0233997)
Supplement: S30 Data — (ZIP) [file pone.0233997.s030.zip › 29/Pacs4Run_29_VS_500_embeddings1997-2001ED8.txt]

4.755388498306274414e-01 -1.790448874235153198e-01 2.284607589244842529e-01 1.371644437313079834e-01 6.160442233085632324e-01 -3.971757590770721436e-01 -3.539282977581024170e-01 9.095575660467147827e-02
5.169136524200439453e-01 4.705196246504783630e-02 -1.607450544834136963e-01 -2.477502971887588501e-01 -3.449725508689880371e-01 -3.160898089408874512e-01 -5.719469785690307617e-01 3.119693994522094727e-01
1.464241743087768555e-01 -2.807903289794921875e-01 6.209280490875244141e-01 -2.855082750320434570e-01 -3.085065260529518127e-02 -3.387037217617034912e-01 -5.403006076812744141e-01 1.582832783460617065e-01
-4.330277442932128906e-02 9.930190443992614746e-02 4.046001732349395752e-01 5.678738653659820557e-02 2.835040688514709473e-01 -5.148240923881530762e-01 -4.862973392009735107e-01 4.893204569816589355e-01
3.064795136451721191e-01 -3.135775327682495117e-01 4.637116193771362305e-01 2.541016340255737305e-01 3.011419177055358887e-01 -6.249301433563232422e-01 -1.939969062805175781e-01 9.635422378778457642e-02
4.883183836936950684e-01 -1.940529346466064453e-01 -4.290178120136260986e-01 -1.325204521417617798e-01 1.861150413751602173e-01 -5.793825984001159668e-01 -3.484759628772735596e-01 -1.746778190135955811e-01
6.551174521446228027e-01 4.089694023132324219e-01 9.308978915214538574e-02 1.516069173812866211e-01 -2.739797234535217285e-01 -8.465252071619033813e-02 -5.345063805580139160e-01 -6.314034014940261841e-02
5.073650479316711426e-01 -1.893401294946670532e-01 2.088751643896102905e-01 2.619179189205169678e-01 2.132043987512588501e-01 -3.648629188537597656e-01 -3.787277936935424805e-01 -5.220014452934265137e-01
2.028199657797813416e-02 -4.013867080211639404e-01 1.450590193271636963e-01 -3.785755932331085205e-01 1.652860045433044434e-01 -3.036150932312011719e-01 -5.934843420982360840e-01 4.498784244060516357e-01
5.606293082237243652e-01 -4.731602966785430908e-01 3.257828652858734131e-01 6.333281099796295166e-02 1.582668125629425049e-01 -4.931379556655883789e-01 -1.932883858680725098e-01 -2.146501839160919189e-01
4.259243607521057129e-01 6.624432653188705444e-02 2.170960605144500732e-01 -1.955528976395726204e-03 -1.179419681429862976e-01 -2.745985984802246094e-01 -6.561688184738159180e-01 -4.971853792667388916e-01
4.163133502006530762e-01 3.828448057174682617e-02 -2.110679894685745239e-01 5.019513964653015137e-01 -1.447268724441528320e-01 3.295867890119552612e-02 -6.860143542289733887e-01 1.899074465036392212e-01
6.699132919311523438e-01 3.319731354713439941e-01 1.160996854305267334e-01 2.589777112007141113e-01 -1.538448929786682129e-01 -2.888899445533752441e-01 -4.688306450843811035e-01 -1.831217855215072632e-01
4.208034276962280273e-01 -3.808616399765014648e-01 2.601142227649688721e-01 2.453538477420806885e-01 2.521693110466003418e-01 -3.680659532546997070e-01 -3.734515011310577393e-01 -4.598730802536010742e-01
3.671247661113739014e-01 -1.036540344357490540e-01 8.839908987283706665e-02 -2.375609055161476135e-02 -2.664134204387664795e-01 -6.252408027648925781e-01 -5.986191034317016602e-01 1.607774645090103149e-01
5.158939361572265625e-01 3.147181868553161621e-01 -1.549605727195739746e-01 2.424378097057342529e-01 4.710062742233276367e-01 -2.935354113578796387e-01 -3.081591129302978516e-01 -3.860634267330169678e-01
3.928646445274353027e-01 2.254697680473327637e-01 3.221974074840545654e-01 1.050511747598648071e-02 1.778585463762283325e-01 3.723354637622833252e-01 -6.761013269424438477e-01 -2.520293295383453369e-01
1.577061116695404053e-01 8.540879935026168823e-02 4.850865602493286133e-01 -3.759426996111869812e-02 5.198659300804138184e-01 1.409485787153244019e-01 -6.475528478622436523e-01 -1.471735239028930664e-01
4.880990386009216309e-01 -1.052677631378173828e-01 -3.527742326259613037e-01 3.491144478321075439e-01 -1.460351198911666870e-01 -9.901293367147445679e-02 -6.848772168159484863e-01 -6.450590491294860840e-02
2.435233891010284424e-01 1.331599205732345581e-01 2.455442696809768677e-01 -2.702199220657348633e-01 2.924052774906158447e-01 -6.733597517013549805e-01 -2.304252386093139648e-01 4.445718228816986084e-01
1.883479058742523193e-01 5.290513485670089722e-02 6.589351892471313477e-01 -5.495161749422550201e-03 3.244282603263854980e-01 1.599934510886669159e-02 -6.115069985389709473e-01 -2.192025929689407349e-01
1.804326474666595459e-01 7.136408984661102295e-02 1.025466993451118469e-01 9.867376089096069336e-02 -2.277274727821350098e-01 -3.010400533676147461e-01 -8.926684856414794922e-01 -5.250736325979232788e-02
2.297375649213790894e-01 2.736024558544158936e-01 -2.644904553890228271e-01 -1.157338023185729980e-01 4.347606375813484192e-02 -4.182228446006774902e-01 -7.657878398895263672e-01 -1.605653464794158936e-01
3.783173561096191406e-01 1.164692454040050507e-02 1.968480348587036133e-01 2.250079363584518433e-01 -2.834506332874298096e-01 -5.314636826515197754e-01 -6.297745108604431152e-01 8.915600180625915527e-02
3.319863975048065186e-01 3.508217334747314453e-01 -2.776042819023132324e-01 -1.266195774078369141e-01 -6.114320084452629089e-02 -3.473967313766479492e-01 -7.410347461700439453e-01 -7.550785318017005920e-03
3.872343897819519043e-01 1.895342320203781128e-01 -1.162895858287811279e-01 -2.380580604076385498e-01 4.825996980071067810e-02 -6.948283314704895020e-01 -3.685444593429565430e-01 3.507008254528045654e-01
4.452338814735412598e-01 -3.378219008445739746e-01 -2.614675760269165039e-01 -7.937546074390411377e-02 9.750293940305709839e-02 4.308692216873168945e-01 -6.056823730468750000e-01 2.257684022188186646e-01
5.715565681457519531e-01 3.184572160243988037e-01 2.924357056617736816e-01 3.953717947006225586e-01 -7.071936875581741333e-02 -2.948636710643768311e-01 -4.410267472267150879e-01 -2.088544219732284546e-01
6.128187775611877441e-01 9.392084181308746338e-02 5.485747456550598145e-01 -4.348089918494224548e-02 5.435187816619873047e-01 1.032841950654983521e-01 -5.779059603810310364e-02 -5.820021778345108032e-02
2.255975902080535889e-01 1.017722934484481812e-01 7.070402503013610840e-01 1.275654733180999756e-01 3.292200565338134766e-01 -8.112588524818420410e-02 -5.249091982841491699e-01 -1.790873855352401733e-01
3.635774254798889160e-01 4.736176431179046631e-01 7.254599779844284058e-02 -1.365058571100234985e-01 2.261791378259658813e-03 -6.183180212974548340e-01 -4.502838253974914551e-01 1.858040243387222290e-01
-5.210779979825019836e-02 -3.986907005310058594e-01 3.836824893951416016e-01 2.106096297502517700e-01 1.365968286991119385e-01 -3.509978652000427246e-01 -7.017709016799926758e-01 -1.114519014954566956e-01
3.338294029235839844e-01 3.460274636745452881e-01 1.264415085315704346e-01 -2.101909816265106201e-01 5.366913080215454102e-01 3.442235589027404785e-01 -5.376322865486145020e-01 -1.143636479973793030e-01
7.921130061149597168e-01 1.160111278295516968e-01 -5.834554508328437805e-02 4.231340810656547546e-02 -2.834300398826599121e-01 -3.565795719623565674e-01 -3.662441074848175049e-01 -1.108486801385879517e-01
2.532695531845092773e-01 -4.748318195343017578e-01 -8.790395408868789673e-02 1.646835356950759888e-01 3.606028556823730469e-01 3.057176768779754639e-01 -5.662658214569091797e-01 3.624733090400695801e-01
2.056240886449813843e-01 -2.355216443538665771e-01 -1.298534274101257324e-01 6.173309683799743652e-01 1.240335628390312195e-01 -2.973193824291229248e-01 -6.326698064804077148e-01 -1.531347725540399551e-02
3.683041036128997803e-01 2.806518673896789551e-01 -2.213218510150909424e-01 3.019923269748687744e-01 1.850022524595260620e-01 -6.002951264381408691e-01 -4.656454026699066162e-01 1.843859255313873291e-01
-4.291942715644836426e-02 -4.496681988239288330e-01 2.826957106590270996e-01 -3.168710172176361084e-01 2.977609932422637939e-01 -4.349732100963592529e-01 -5.765066146850585938e-01 -7.354718446731567383e-02
2.428521811962127686e-01 3.013340234756469727e-01 2.105152793228626251e-02 1.279295235872268677e-01 -1.366464942693710327e-01 -3.003602921962738037e-01 -8.454571962356567383e-01 -9.861532598733901978e-02
1.654789745807647705e-01 -1.860664039850234985e-01 -2.233635261654853821e-02 3.741688430309295654e-01 -8.960463851690292358e-02 -1.543547362089157104e-01 -8.576024770736694336e-01 -1.736617088317871094e-01
1.855347603559494019e-01 9.798146039247512817e-02 4.271484911441802979e-01 1.497452110052108765e-01 2.241014838218688965e-01 2.565875053405761719e-01 -7.952688932418823242e-01 5.085012689232826233e-02
4.114394187927246094e-01 2.583175599575042725e-01 3.238269314169883728e-02 6.404650956392288208e-02 -2.921825051307678223e-01 -3.111281991004943848e-01 -7.588992714881896973e-01 2.719537541270256042e-02
2.013384550809860229e-01 3.644848465919494629e-01 -2.271495312452316284e-01 2.539045810699462891e-01 1.826628446578979492e-01 -5.973515510559082031e-01 -5.476194620132446289e-01 1.430645436048507690e-01
4.422342777252197266e-01 -2.639800608158111572e-01 1.880124807357788086e-01 8.016655594110488892e-02 -3.430196940898895264e-01 -4.674877524375915527e-01 -5.511603355407714844e-01 2.301803529262542725e-01
4.242808222770690918e-01 9.842922538518905640e-02 -6.024511456489562988e-01 1.437921971082687378e-01 2.139614820480346680e-01 -3.881568908691406250e-01 -4.450955986976623535e-01 1.792166233062744141e-01
2.273718863725662231e-01 3.208000585436820984e-02 -2.757973670959472656e-01 -1.390209794044494629e-01 -1.229781210422515869e-01 -4.340499639511108398e-01 -7.936606407165527344e-01 -1.358735263347625732e-01
7.689972519874572754e-01 -2.411314100027084351e-02 -3.857762217521667480e-01 -3.000449538230895996e-01 -3.966495767235755920e-02 -3.191891312599182129e-01 -2.255005985498428345e-01 -1.220900118350982666e-01
5.488711595535278320e-01 -3.848944604396820068e-01 3.419854044914245605e-01 1.157703325152397156e-01 -1.860040426254272461e-02 3.709411621093750000e-01 -5.212835073471069336e-01 1.027622669935226440e-01
5.399476289749145508e-01 -1.393268704414367676e-01 1.162910927087068558e-02 -6.795707624405622482e-03 -3.784775733947753906e-01 -4.417138099670410156e-01 -5.043317675590515137e-01 3.100907206535339355e-01
5.430373549461364746e-01 8.607587963342666626e-02 -3.380050361156463623e-01 3.087078928947448730e-01 3.365589082241058350e-01 -5.374408960342407227e-01 -2.459122687578201294e-01 -1.598935872316360474e-01
-5.570100620388984680e-02 -3.287487030029296875e-01 -2.410492002964019775e-01 -2.582107186317443848e-01 4.092838466167449951e-01 -2.274059802293777466e-01 -6.854929924011230469e-01 2.737095355987548828e-01
5.961569547653198242e-01 3.384360969066619873e-01 -4.290085136890411377e-01 2.093845419585704803e-02 1.197403594851493835e-01 -2.806519567966461182e-01 -4.509546756744384766e-01 -2.216026037931442261e-01
4.178404211997985840e-01 1.704670786857604980e-01 -3.484441339969635010e-01 8.145850151777267456e-02 -8.461573719978332520e-02 -4.901927411556243896e-01 -5.752104520797729492e-01 2.999763190746307373e-01
1.937987953424453735e-01 -4.294913709163665771e-01 1.259044278413057327e-02 4.519496262073516846e-01 -1.088056564331054688e-01 -2.806923985481262207e-01 -6.789731383323669434e-01 1.480905711650848389e-01
-8.186270296573638916e-02 6.646053493022918701e-02 -4.536113142967224121e-02 -3.278033435344696045e-01 2.737759947776794434e-01 -2.748396396636962891e-01 -8.534973263740539551e-01 2.051876299083232880e-02
6.589000225067138672e-01 -2.001541554927825928e-01 -3.905810713768005371e-01 -2.748655080795288086e-01 -9.225992858409881592e-02 -3.802755177021026611e-01 -3.690398335456848145e-01 -9.150248765945434570e-02
2.780007421970367432e-01 2.881933450698852539e-01 7.434280589222908020e-03 -2.184279263019561768e-01 -7.443319261074066162e-02 -5.951594710350036621e-01 -5.204346776008605957e-01 4.016054272651672363e-01
3.062152564525604248e-01 -3.589716255664825439e-01 3.108088076114654541e-01 3.778955712914466858e-02 2.258491665124893188e-01 -3.819785714149475098e-01 -5.647395253181457520e-01 -4.043452739715576172e-01
4.543143212795257568e-01 -4.147399067878723145e-01 4.694141745567321777e-01 2.434395551681518555e-01 1.844466924667358398e-01 -4.659347832202911377e-01 -2.128841876983642578e-01 -2.134038358926773071e-01
3.097020983695983887e-01 8.887774497270584106e-02 2.228683531284332275e-01 1.032578870654106140e-01 6.785671710968017578e-01 3.318684101104736328e-01 -4.819855988025665283e-01 -1.815284490585327148e-01
1.711713224649429321e-01 -1.089043989777565002e-01 6.313350796699523926e-01 -1.742124855518341064e-01 5.016804859042167664e-02 -5.710412859916687012e-01 -4.050014317035675049e-01 1.930679976940155029e-01
3.667571544647216797e-01 3.101490139961242676e-01 -1.261211335659027100e-01 -2.334173023700714111e-01 3.202332183718681335e-02 -5.977097153663635254e-01 -4.161425232887268066e-01 4.092061519622802734e-01
5.564820170402526855e-01 -4.128619283437728882e-02 -1.585451215505599976e-01 -1.706442534923553467e-01 -2.774447500705718994e-01 -5.195506811141967773e-01 -4.708253145217895508e-01 2.564806640148162842e-01
5.052100419998168945e-01 -4.508247971534729004e-01 3.529259935021400452e-02 4.170124232769012451e-01 2.817518413066864014e-01 3.362509608268737793e-01 -3.923552930355072021e-01 1.413631588220596313e-01
4.556524455547332764e-01 -1.353342551738023758e-02 5.446819067001342773e-01 -3.554331064224243164e-01 5.882208943367004395e-01 -7.153776288032531738e-02 -1.069891676306724548e-01 8.135370165109634399e-02
3.867152035236358643e-01 -3.481954932212829590e-01 4.023250341415405273e-01 4.272340238094329834e-01 3.640202283859252930e-01 -3.248806893825531006e-01 -2.276266515254974365e-01 -3.081313967704772949e-01
4.004592895507812500e-01 4.638380706310272217e-01 -3.610045909881591797e-01 5.013239756226539612e-02 3.034997172653675079e-02 -2.033423185348510742e-01 -6.685808897018432617e-01 4.877905175089836121e-02
5.592674016952514648e-01 3.127531334757804871e-02 8.564450591802597046e-02 1.553672105073928833e-01 -2.758674323558807373e-01 -5.304697155952453613e-01 -4.352842867374420166e-01 3.283208608627319336e-01
4.508982598781585693e-01 -1.266952157020568848e-01 1.985777169466018677e-02 1.032107397913932800e-01 -3.364956080913543701e-01 -4.750319421291351318e-01 -5.895920395851135254e-01 2.882515490055084229e-01
6.158955097198486328e-01 -1.290166378021240234e-01 3.984536826610565186e-01 3.498592972755432129e-01 9.127551317214965820e-02 -2.489932030439376831e-01 -2.696642875671386719e-01 -4.240433573722839355e-01
4.675267040729522705e-01 4.060372412204742432e-01 4.191796183586120605e-01 2.465956360101699829e-01 3.636487722396850586e-01 2.845150828361511230e-01 -3.580857515335083008e-01 1.965116411447525024e-01
1.684369444847106934e-01 1.611195951700210571e-01 -1.269188076257705688e-01 3.223367035388946533e-03 -7.971357554197311401e-02 -4.641566574573516846e-01 -8.411938548088073730e-01 1.216166093945503235e-02
3.062789142131805420e-01 1.284203380346298218e-01 1.751499623060226440e-01 -2.706509232521057129e-01 6.727597117424011230e-01 3.490864038467407227e-01 -3.832967877388000488e-01 2.537493705749511719e-01
4.187269508838653564e-01 2.485100030899047852e-01 5.841919779777526855e-01 -2.844213247299194336e-01 2.795073688030242920e-01 2.212700434029102325e-02 -4.238791167736053467e-01 -2.871365249156951904e-01
4.347192645072937012e-01 -4.995006024837493896e-01 -3.068020381033420563e-02 -4.648944362998008728e-02 2.267485111951828003e-01 -5.859701633453369141e-01 -3.089253306388854980e-01 -2.611605823040008545e-01
3.556814491748809814e-01 3.170959651470184326e-01 -9.527119807898998260e-03 -2.359461635351181030e-01 4.766525700688362122e-03 -6.365613341331481934e-01 -3.790399730205535889e-01 4.102137386798858643e-01
3.099831640720367432e-01 1.645170003175735474e-01 -1.483677327632904053e-01 7.970499247312545776e-02 5.682909488677978516e-01 -5.424216985702514648e-01 -3.203673362731933594e-01 -3.587026596069335938e-01
3.979126214981079102e-01 -2.564986050128936768e-01 -5.462365224957466125e-02 1.967844436876475811e-04 6.192808151245117188e-01 -1.860088109970092773e-01 3.209412097930908203e-02 5.947709083557128906e-01
2.534051239490509033e-01 -5.246561765670776367e-01 -1.269873082637786865e-01 -7.673898246139287949e-03 3.589290976524353027e-01 2.857809960842132568e-01 -6.303617954254150391e-01 1.909981966018676758e-01
5.375951528549194336e-01 1.404841989278793335e-01 -7.009639590978622437e-02 7.744213938713073730e-02 5.873352885246276855e-01 -5.394120812416076660e-01 -5.987211689352989197e-02 -2.020694315433502197e-01
1.734437942504882812e-01 2.701824605464935303e-01 1.336786448955535889e-01 1.424596924334764481e-02 6.627513170242309570e-01 2.762610316276550293e-01 -6.024566888809204102e-01 -1.822203956544399261e-02
3.446523249149322510e-01 2.254248559474945068e-01 -1.563018262386322021e-01 -9.066358953714370728e-02 5.901851654052734375e-01 -6.573458909988403320e-01 -8.592098951339721680e-02 -9.971687942743301392e-02
4.763283729553222656e-01 -3.560020923614501953e-01 -1.590889506042003632e-02 -1.368802040815353394e-01 6.588909626007080078e-01 -4.385560154914855957e-01 2.464677393436431885e-02 1.756229065358638763e-02
1.704621762037277222e-01 8.991220593452453613e-02 2.171347886323928833e-01 1.809029877185821533e-01 3.504992723464965820e-01 3.384988307952880859e-01 -8.021132349967956543e-01 4.656253010034561157e-02
6.584309935569763184e-01 -2.671448886394500732e-01 4.183379411697387695e-01 -4.707699269056320190e-02 1.732178926467895508e-01 -5.083693265914916992e-01 -1.059011928737163544e-02 -1.712408214807510376e-01
5.020902156829833984e-01 7.878761738538742065e-03 4.452322423458099365e-01 -5.223907232284545898e-01 4.704934060573577881e-01 -5.052315071225166321e-02 -1.900279670953750610e-01 -1.291983127593994141e-01
4.059993028640747070e-01 2.541916966438293457e-01 4.025157988071441650e-01 1.899162083864212036e-01 2.489371746778488159e-01 3.210513889789581299e-01 -5.079737305641174316e-01 3.865009844303131104e-01
3.217795193195343018e-01 -2.622258067131042480e-01 3.502583503723144531e-01 4.082160294055938721e-01 3.013639450073242188e-01 3.013500571250915527e-01 -5.970274806022644043e-01 -1.733767800033092499e-02
6.645737290382385254e-01 -1.335914805531501770e-02 -4.322291612625122070e-01 1.434971690177917480e-01 2.209917455911636353e-01 -5.121267437934875488e-01 -1.990875154733657837e-01 1.724237925373017788e-03
3.634100854396820068e-01 2.360088378190994263e-01 3.806384652853012085e-02 3.354039192199707031e-01 -2.224902994930744171e-02 -3.542149066925048828e-01 -7.081367373466491699e-01 -2.662097215652465820e-01
5.600803494453430176e-01 1.860681027173995972e-01 -4.230225458741188049e-02 1.651590019464492798e-01 -2.475690245628356934e-01 -5.234925746917724609e-01 -4.954932332038879395e-01 2.043854743242263794e-01
3.761300146579742432e-01 2.258680760860443115e-01 2.472977489233016968e-01 -1.518682241439819336e-01 1.987455636262893677e-01 -6.491093039512634277e-01 -1.388518512248992920e-01 4.931198656558990479e-01
3.750627338886260986e-01 -4.314715415239334106e-02 4.056137800216674805e-01 -6.685472279787063599e-02 -1.202738657593727112e-02 3.865214288234710693e-01 -7.006483674049377441e-01 2.191408127546310425e-01
4.522593915462493896e-01 -2.400629222393035889e-01 -2.829786837100982666e-01 -4.268878698348999023e-01 1.790749728679656982e-01 -4.727125167846679688e-01 -3.552930951118469238e-01 -3.062073886394500732e-01
1.261003613471984863e-01 -2.039301544427871704e-01 -5.171412229537963867e-02 9.928380697965621948e-02 8.029640316963195801e-01 -1.572809666395187378e-01 -2.378624081611633301e-01 4.515666961669921875e-01
7.365975975990295410e-01 1.872984468936920166e-01 -4.132214784622192383e-01 2.696558237075805664e-01 2.702893912792205811e-01 -2.657364606857299805e-01 -1.814060807228088379e-01 -4.792540520429611206e-02
3.721959590911865234e-01 1.609148532152175903e-01 3.723522424697875977e-01 -5.112092196941375732e-02 1.374610066413879395e-01 3.662338256835937500e-01 -6.881039142608642578e-01 2.603988647460937500e-01
4.013073444366455078e-01 -4.378518164157867432e-01 2.354427725076675415e-01 4.562368392944335938e-01 2.126901596784591675e-01 -5.327770709991455078e-01 -2.324656993150711060e-01 2.289309725165367126e-02
3.645928800106048584e-01 3.366027176380157471e-01 -3.133416408672928810e-03 -5.360013619065284729e-02 -2.067500501871109009e-01 -4.793001115322113037e-01 -6.633481979370117188e-01 1.959158629179000854e-01
5.026891231536865234e-01 -4.474973082542419434e-01 1.526204794645309448e-01 3.116210363805294037e-02 6.194934248924255371e-01 -3.642146885395050049e-01 7.542140036821365356e-02 2.594157308340072632e-02
4.172424674034118652e-01 -2.169574350118637085e-01 -1.058592796325683594e-01 4.924717247486114502e-01 -1.583982706069946289e-01 -2.974588871002197266e-01 -5.922702550888061523e-01 2.464705854654312134e-01
6.435022950172424316e-01 4.214218556880950928e-01 -8.370310813188552856e-02 1.892177015542984009e-01 -1.298787742853164673e-01 -1.733143031597137451e-01 -5.403782725334167480e-01 -1.630455553531646729e-01
2.440395653247833252e-01 1.972876191139221191e-01 3.338701128959655762e-01 5.746084451675415039e-02 3.655437529087066650e-01 3.572137653827667236e-01 -6.758027672767639160e-01 2.623316347599029541e-01
5.048825144767761230e-01 1.943257898092269897e-01 1.655366085469722748e-02 1.351916193962097168e-01 -2.754956185817718506e-01 -2.316758185625076294e-01 -7.297095656394958496e-01 -1.635017544031143188e-01
1.456743478775024414e-01 4.649481549859046936e-02 5.374203920364379883e-01 1.519888043403625488e-01 2.853357493877410889e-01 -8.245463669300079346e-02 -7.553834915161132812e-01 -7.665868848562240601e-02
4.429835379123687744e-01 -4.709318652749061584e-02 4.766727983951568604e-01 -2.609684169292449951e-01 6.035904884338378906e-01 1.087393015623092651e-01 -2.863220274448394775e-01 -2.193184643983840942e-01
4.848742485046386719e-01 1.860594563186168671e-02 -3.451986908912658691e-01 2.721041738986968994e-01 -1.875638514757156372e-01 -1.207474395632743835e-01 -7.167348265647888184e-01 -8.876467496156692505e-02
1.569707542657852173e-01 -7.360264658927917480e-02 -3.111912906169891357e-01 -3.907779157161712646e-01 2.937387228012084961e-01 -3.282790482044219971e-01 -7.249177694320678711e-01 2.898554690182209015e-02
3.630100488662719727e-01 3.631606996059417725e-01 9.696214646100997925e-02 -2.097081542015075684e-01 2.741292715072631836e-01 -6.733385324478149414e-01 -1.555871069431304932e-01 3.608604967594146729e-01
7.597867250442504883e-01 -1.504094600677490234e-01 -4.008064270019531250e-01 -2.193468362092971802e-01 -2.515523135662078857e-02 -4.001072347164154053e-01 -1.710750758647918701e-01 -3.684062138199806213e-02
4.474451839923858643e-01 -1.814185380935668945e-01 5.547930672764778137e-02 2.772487103939056396e-01 1.934956610202789307e-01 4.692322611808776855e-01 -5.761941671371459961e-01 3.119555413722991943e-01
3.789089024066925049e-01 3.723255097866058350e-01 -1.071181744337081909e-01 2.656254768371582031e-01 1.826400309801101685e-01 -3.512194752693176270e-01 -5.651440024375915527e-01 -3.995876312255859375e-01
1.137386187911033630e-01 3.152237236499786377e-01 2.861617207527160645e-01 1.653553992509841919e-01 4.509160816669464111e-01 1.648673862218856812e-01 -6.790611147880554199e-01 2.946795225143432617e-01
3.146539330482482910e-01 -8.982445113360881805e-03 -3.129852712154388428e-01 5.484986305236816406e-01 4.300070554018020630e-02 -1.507987827062606812e-01 -6.909965276718139648e-01 6.016207858920097351e-03
2.857034504413604736e-01 1.507366448640823364e-01 -4.412284493446350098e-01 -3.141011893749237061e-01 1.687747240066528320e-01 -4.944466054439544678e-01 -5.734075903892517090e-01 2.348248288035392761e-02
5.840498208999633789e-01 -3.417876958847045898e-01 2.643435820937156677e-02 -1.077277734875679016e-01 4.765532016754150391e-01 -5.074808001518249512e-01 1.608991771936416626e-01 1.386885643005371094e-01
3.712233006954193115e-01 1.443038731813430786e-01 -7.788139581680297852e-02 5.606108531355857849e-02 6.366221904754638672e-01 -4.891744256019592285e-01 -2.146109342575073242e-01 -3.761971592903137207e-01
5.501128435134887695e-01 -1.839862316846847534e-01 -2.155256420373916626e-01 -2.977536022663116455e-01 4.320909678936004639e-01 -4.533523619174957275e-01 -1.536841094493865967e-01 -3.355095088481903076e-01
3.534879982471466064e-01 3.708524703979492188e-01 -1.817314885556697845e-02 1.983338892459869385e-01 -1.091922447085380554e-01 -5.368546843528747559e-01 -6.058498620986938477e-01 1.750950515270233154e-01
3.743572533130645752e-01 3.494470119476318359e-01 -4.624229669570922852e-01 5.490539595484733582e-02 3.392946720123291016e-01 -2.950174808502197266e-01 -5.116333961486816406e-01 -2.386815249919891357e-01
1.369789987802505493e-02 -2.920878119766712189e-02 -3.284426033496856689e-02 -5.946642756462097168e-01 4.799139797687530518e-01 -4.752357900142669678e-01 -4.104289710521697998e-01 1.401300877332687378e-01
8.022477626800537109e-01 2.433780282735824585e-01 2.324575632810592651e-01 1.139981970191001892e-01 -2.346408516168594360e-01 -2.137268632650375366e-01 -3.034469187259674072e-01 -1.931788474321365356e-01
1.164100095629692078e-01 1.829691529273986816e-01 5.118448138236999512e-01 -4.143228232860565186e-01 2.298600673675537109e-01 6.781350821256637573e-02 -6.627144217491149902e-01 1.506581306457519531e-01
1.609386950731277466e-01 3.945572078227996826e-01 -3.845474421977996826e-01 1.484634280204772949e-01 4.232848882675170898e-01 -3.855396211147308350e-01 -5.435901880264282227e-01 -1.587583422660827637e-01
-1.351823955774307251e-01 -4.902856349945068359e-01 7.329496741294860840e-02 1.684689670801162720e-01 3.443249762058258057e-01 -3.074627220630645752e-01 -6.560468077659606934e-01 -2.531822323799133301e-01
5.863861441612243652e-01 -1.589950919151306152e-01 5.034260749816894531e-01 -2.848534882068634033e-01 3.461575508117675781e-01 2.957400083541870117e-01 -2.980598509311676025e-01 -1.286769751459360123e-02
2.998411953449249268e-01 -2.554945945739746094e-01 -5.454733371734619141e-01 -2.848251760005950928e-01 2.333419583737850189e-02 -2.802957594394683838e-01 -5.798109769821166992e-01 2.255222052335739136e-01
3.191837072372436523e-01 -1.504861265420913696e-01 6.121284142136573792e-02 -2.540284395217895508e-01 1.854618340730667114e-01 -5.170037150382995605e-01 -1.705138981342315674e-01 6.902421712875366211e-01
4.680495560169219971e-01 2.769037708640098572e-02 5.159641504287719727e-01 1.696404963731765747e-01 9.990807622671127319e-02 3.520300388336181641e-01 -5.769911408424377441e-01 1.354268193244934082e-01
5.528595447540283203e-01 4.709635302424430847e-02 7.095012068748474121e-02 -3.763899803161621094e-01 5.474755764007568359e-01 3.261781036853790283e-01 -2.906168103218078613e-01 -2.341900616884231567e-01
5.967326164245605469e-01 -1.524997651576995850e-01 -4.961497485637664795e-01 2.487681657075881958e-01 1.770245432853698730e-01 -4.272177517414093018e-01 -3.123812079429626465e-01 -3.419338911771774292e-02
1.343633085489273071e-01 1.682853251695632935e-01 2.797486782073974609e-01 1.223004162311553955e-01 4.973016977310180664e-01 2.796080708503723145e-01 -7.113801836967468262e-01 1.698778867721557617e-01
4.546863138675689697e-01 9.414836764335632324e-02 2.479407489299774170e-01 -1.702217310667037964e-01 4.122791588306427002e-01 -6.182025074958801270e-01 -1.649658530950546265e-01 -3.385028839111328125e-01
3.633624017238616943e-01 2.939305305480957031e-01 3.873846828937530518e-01 1.210612356662750244e-01 3.103195428848266602e-01 -5.975529551506042480e-01 -1.587983220815658569e-01 3.718404173851013184e-01
5.037644505500793457e-01 -4.993697404861450195e-01 -1.397076155990362167e-02 -1.776667237281799316e-01 2.988147139549255371e-01 3.054839074611663818e-01 -3.553208112716674805e-01 3.952557146549224854e-01
3.919233381748199463e-01 2.963868379592895508e-01 -7.223287224769592285e-02 7.456619292497634888e-02 -1.125866025686264038e-01 -5.558363795280456543e-01 -6.448499560356140137e-01 1.015473380684852600e-01
4.572494626045227051e-01 -1.207792907953262329e-01 -3.427999019622802734e-01 -2.503943741321563721e-01 4.613297283649444580e-01 -4.410048127174377441e-01 -2.236550748348236084e-01 -3.725509643554687500e-01
-9.615679830312728882e-02 -2.155230343341827393e-01 -1.612841635942459106e-01 -2.721744775772094727e-01 4.878530502319335938e-01 -1.579528898000717163e-01 -7.101272940635681152e-01 2.774558067321777344e-01
3.050288558006286621e-01 -3.043437004089355469e-01 2.736281752586364746e-01 2.560708485543727875e-02 9.029029309749603271e-02 3.606018424034118652e-01 -7.472494244575500488e-01 2.055148333311080933e-01
7.219971418380737305e-01 -2.961931750178337097e-02 3.265361785888671875e-01 -5.198904275894165039e-01 2.812537252902984619e-01 9.610328078269958496e-02 -1.054224818944931030e-01 -3.844055533409118652e-02
3.504440486431121826e-01 -1.265717577189207077e-02 4.797490835189819336e-01 -1.733930408954620361e-01 5.201416611671447754e-01 5.659436061978340149e-02 -4.473091661930084229e-01 -3.781121075153350830e-01
1.636600941419601440e-01 9.036937355995178223e-02 -7.848326861858367920e-02 1.493808329105377197e-01 6.843894720077514648e-01 -1.690126210451126099e-01 -2.126982361078262329e-01 6.279968023300170898e-01
6.934804320335388184e-01 -2.112416177988052368e-01 -3.755553364753723145e-01 -1.033533588051795959e-01 1.454987674951553345e-01 -4.344106614589691162e-01 -2.358579933643341064e-01 -2.392206490039825439e-01
5.338810682296752930e-01 -1.531858891248703003e-01 3.396670520305633545e-01 -5.701208114624023438e-01 4.803475439548492432e-01 6.097294762730598450e-02 -1.054674312472343445e-01 7.428852468729019165e-02
4.075312614440917969e-01 -1.143919676542282104e-01 6.105821728706359863e-01 -3.659205734729766846e-01 3.723316788673400879e-01 -3.649898245930671692e-02 -3.755687475204467773e-01 -1.819597184658050537e-01
4.800820946693420410e-01 5.407853126525878906e-01 -7.387199252843856812e-02 -1.141678169369697571e-02 3.157803416252136230e-01 -5.835976004600524902e-01 -1.761481165885925293e-01 1.239426247775554657e-02
3.564200401306152344e-01 -3.588627874851226807e-01 3.506850302219390869e-01 1.275345981121063232e-01 1.367385834455490112e-01 3.183415830135345459e-01 -6.881541013717651367e-01 -1.064994260668754578e-01
3.107382357120513916e-01 -3.545363247394561768e-01 -1.340136770159006119e-02 5.372398495674133301e-01 -7.272421568632125854e-02 -3.005610108375549316e-01 -6.233114600181579590e-01 6.925785541534423828e-02
-9.838763624429702759e-03 5.716429091989994049e-03 4.691960662603378296e-02 -4.620384871959686279e-01 4.877192080020904541e-01 -2.251041233539581299e-01 -4.807930588722229004e-01 5.142816901206970215e-01
6.414279341697692871e-01 -4.431999102234840393e-02 -4.254397153854370117e-01 -4.022964537143707275e-01 -7.619066536426544189e-02 -2.478489726781845093e-01 -4.076056480407714844e-01 -1.019211858510971069e-01
3.838856518268585205e-01 -3.658494725823402405e-02 5.779333710670471191e-01 -4.764596819877624512e-01 2.521830797195434570e-01 -7.404192537069320679e-02 -4.144993722438812256e-01 -2.222256809473037720e-01
3.473974764347076416e-01 -2.169966250658035278e-01 7.403490543365478516e-01 2.070000395178794861e-02 7.734043989330530167e-03 -4.049751162528991699e-01 -2.740412056446075439e-01 2.109951823949813843e-01
3.074345886707305908e-01 -1.483811587095260620e-01 3.123972415924072266e-01 -4.281713962554931641e-01 7.182034254074096680e-01 1.451967656612396240e-01 -2.137879133224487305e-01 1.412114500999450684e-01
6.121140122413635254e-01 -1.210801228880882263e-01 4.571585059165954590e-01 -4.768934547901153564e-01 3.813488483428955078e-01 7.395461946725845337e-02 -1.495933979749679565e-01 -3.099035099148750305e-02
5.603396892547607422e-01 -1.037167310714721680e-01 -1.966112703084945679e-01 1.106110662221908569e-01 4.785276949405670166e-01 -4.311498403549194336e-01 -2.098645120859146118e-01 -4.067546129226684570e-01
6.421200633049011230e-01 5.238458141684532166e-02 -3.585073351860046387e-01 -2.429673671722412109e-01 -4.747504740953445435e-02 -5.415803194046020508e-01 -2.999867498874664307e-01 1.087281554937362671e-01
3.653178811073303223e-01 1.784067600965499878e-01 7.934558391571044922e-02 -1.866877377033233643e-01 -3.022075891494750977e-01 -3.413825929164886475e-01 -6.237919926643371582e-01 4.433710575103759766e-01
4.451138079166412354e-01 -4.241060316562652588e-01 3.668002188205718994e-01 2.063002437353134155e-01 2.042605280876159668e-01 -4.037590324878692627e-01 -3.082367777824401855e-01 -3.809881806373596191e-01
3.814576864242553711e-01 3.670932948589324951e-01 -4.691850244998931885e-01 4.845011979341506958e-02 2.237536311149597168e-01 -2.208803147077560425e-01 -5.691773295402526855e-01 -2.728257179260253906e-01
5.763689875602722168e-01 -3.857441246509552002e-01 2.113335430622100830e-01 -1.132542565464973450e-01 1.611442267894744873e-01 3.729066252708435059e-01 -3.750589787960052490e-01 3.947353363037109375e-01
3.279531002044677734e-01 3.543873727321624756e-01 -5.273973196744918823e-02 -5.635283887386322021e-02 -1.910333186388015747e-01 -2.553673088550567627e-01 -8.078346848487854004e-01 -8.121693134307861328e-02
5.865840315818786621e-01 -4.263372421264648438e-01 -1.322784125804901123e-01 1.709425449371337891e-01 5.300688147544860840e-01 -3.658536672592163086e-01 -1.366440858691930771e-02 -1.114813461899757385e-01
3.778865933418273926e-01 3.988917469978332520e-01 -2.218423336744308472e-01 -1.239230185747146606e-01 1.492762379348278046e-02 -5.490981936454772949e-01 -4.411271512508392334e-01 3.703934848308563232e-01
-4.170822724699974060e-02 2.112835645675659180e-01 8.070904761552810669e-02 -4.263168275356292725e-01 3.010800480842590332e-01 -8.758515119552612305e-03 -7.715007662773132324e-01 2.818158566951751709e-01
3.292273581027984619e-01 4.349827170372009277e-01 4.715149290859699249e-03 1.029250398278236389e-01 3.594655394554138184e-01 -6.798087954521179199e-01 -2.916701138019561768e-01 -1.239228174090385437e-01
7.648468017578125000e-01 1.101327985525131226e-01 -4.439788460731506348e-01 2.493218481540679932e-01 1.765453666448593140e-01 -3.147499859333038330e-01 -8.470062166452407837e-02 7.868639379739761353e-02
4.710578024387359619e-01 -2.737062871456146240e-01 -2.878107130527496338e-01 5.291962027549743652e-01 -5.538942292332649231e-02 -1.913555711507797241e-01 -5.477361679077148438e-01 2.461474947631359100e-02
3.784839808940887451e-01 7.163199782371520996e-02 -5.325087308883666992e-01 -1.823334395885467529e-01 1.361334770917892456e-01 -4.356556236743927002e-01 -5.639954805374145508e-01 -9.158981591463088989e-02
5.171089172363281250e-01 4.205263257026672363e-01 -1.331762224435806274e-01 2.115571647882461548e-01 -1.219698563218116760e-01 -3.405141532421112061e-01 -5.518026947975158691e-01 2.407300472259521484e-01
5.719383358955383301e-01 -5.573249459266662598e-01 9.980290383100509644e-02 -1.848744451999664307e-01 3.231967985630035400e-01 -4.622226953506469727e-01 -1.855710172094404697e-03 5.192147567868232727e-03
3.425833582878112793e-01 3.545528352260589600e-01 2.665061950683593750e-01 2.494642138481140137e-01 5.122859477996826172e-01 2.917369306087493896e-01 -5.081324577331542969e-01 1.338849514722824097e-01
5.293219685554504395e-01 5.551791284233331680e-03 -4.779332280158996582e-01 1.404515802860260010e-01 3.184340000152587891e-01 -3.116407394409179688e-01 -3.480665981769561768e-01 -3.898337185382843018e-01
-3.606020659208297729e-02 -4.119145870208740234e-01 -1.786907464265823364e-01 -3.462973237037658691e-01 3.202619850635528564e-01 -2.045479714870452881e-01 -6.818438172340393066e-01 2.604904770851135254e-01
-1.019867789000272751e-02 -3.660987690091133118e-02 -3.233059495687484741e-02 -4.000426828861236572e-01 5.168116092681884766e-01 -1.258775740861892700e-01 -5.253957509994506836e-01 5.277273058891296387e-01
3.788926303386688232e-01 1.823621243238449097e-01 2.411968410015106201e-01 2.033738940954208374e-01 2.214708030223846436e-01 4.159037768840789795e-01 -6.976775527000427246e-01 1.219359412789344788e-01
3.911225199699401855e-01 1.025549992918968201e-01 1.593855619430541992e-01 2.402294129133224487e-01 2.797362804412841797e-01 -5.555017665028572083e-02 -1.623192429542541504e-01 8.035582900047302246e-01
5.474333167076110840e-01 5.506818294525146484e-01 -6.204111501574516296e-02 9.021386504173278809e-02 2.741134464740753174e-01 -5.172055959701538086e-01 -1.942813545465469360e-01 -6.851068884134292603e-02
4.036172926425933838e-01 -6.317978352308273315e-02 1.073009520769119263e-01 6.630851328372955322e-02 2.601858079433441162e-01 5.233360528945922852e-01 -6.125101447105407715e-01 3.169306516647338867e-01
3.823332488536834717e-01 3.376218080520629883e-01 2.211498916149139404e-01 2.585425972938537598e-01 3.365420401096343994e-01 3.647190034389495850e-01 -5.002419352531433105e-01 3.571535944938659668e-01
3.207083642482757568e-01 -2.037546038627624512e-01 6.203816533088684082e-01 1.771069467067718506e-01 2.027189731597900391e-01 -4.693854451179504395e-01 -4.164686799049377441e-01 -6.727729737758636475e-02
2.681734561920166016e-01 -1.745817661285400391e-01 7.114900946617126465e-01 5.903380736708641052e-02 3.249542415142059326e-01 -4.127242565155029297e-01 -3.346095681190490723e-01 9.348816820420324802e-04
3.201235234737396240e-01 -2.344740927219390869e-01 2.699854671955108643e-01 -1.332086920738220215e-01 -3.827979043126106262e-02 3.367200791835784912e-01 -6.590737700462341309e-01 4.502022564411163330e-01
5.721836090087890625e-01 -1.372300386428833008e-01 -7.026852574199438095e-03 -6.237260252237319946e-02 -3.008154928684234619e-01 -5.319840312004089355e-01 -3.530353009700775146e-01 3.894912600517272949e-01
5.962232351303100586e-01 2.038213461637496948e-01 -1.353441178798675537e-01 -1.145902648568153381e-02 4.445596933364868164e-01 -4.641657173633575439e-01 -1.317875087261199951e-01 -3.925231695175170898e-01
4.589985311031341553e-01 -8.679499477148056030e-02 -6.698557734489440918e-01 1.254542320966720581e-01 6.965130567550659180e-02 -2.739271819591522217e-01 -4.104031920433044434e-01 2.627227902412414551e-01
1.887385174632072449e-02 -3.428071141242980957e-01 -3.964996635913848877e-01 -3.907373249530792236e-01 4.033394157886505127e-01 -1.472608447074890137e-01 -5.989260673522949219e-01 1.707589775323867798e-01
3.389991223812103271e-01 9.564186632633209229e-02 4.881450235843658447e-01 -2.494637668132781982e-01 6.201773285865783691e-01 6.848741322755813599e-02 -3.840843737125396729e-01 -1.964260190725326538e-01
3.393405079841613770e-01 -5.148137360811233521e-02 2.308959215879440308e-01 1.481511145830154419e-01 4.677057564258575439e-01 -7.068674564361572266e-01 -1.472866255789995193e-02 2.971679866313934326e-01
1.750314086675643921e-01 -8.037794381380081177e-02 -2.369631379842758179e-01 -4.248096421360969543e-02 6.869959235191345215e-01 -2.094530314207077026e-01 -1.922523677349090576e-01 5.934242606163024902e-01
-7.031380385160446167e-02 4.062548279762268066e-02 -2.040430605411529541e-01 -3.582889139652252197e-01 4.977649152278900146e-01 -4.598714709281921387e-01 -5.843280553817749023e-01 1.506981551647186279e-01
2.473146021366119385e-01 -1.551848351955413818e-01 -7.309893518686294556e-02 1.750639975070953369e-01 7.114520072937011719e-01 -1.090327501296997070e-01 -8.776673674583435059e-02 5.941441059112548828e-01
4.286476969718933105e-01 -5.135846734046936035e-01 2.346740657230839133e-04 -2.329186499118804932e-01 2.663982212543487549e-01 2.537139952182769775e-01 -3.885069191455841064e-01 4.603960216045379639e-01
5.731385350227355957e-01 1.950589120388031006e-01 1.825821101665496826e-01 2.248554676771163940e-01 2.148886770009994507e-01 7.897395640611648560e-02 -7.613423466682434082e-02 7.009689807891845703e-01
4.732565283775329590e-01 -6.510373353958129883e-01 3.183073401451110840e-01 1.359726041555404663e-01 5.994844809174537659e-02 1.685645580291748047e-01 -4.446268975734710693e-01 5.166921392083168030e-02
4.229590594768524170e-01 3.253364264965057373e-01 -3.422187864780426025e-01 3.857667446136474609e-01 3.926769196987152100e-01 -4.897424280643463135e-01 -2.259952872991561890e-01 6.492724269628524780e-02
7.036724686622619629e-01 5.602848902344703674e-02 -1.175292581319808960e-01 1.964516490697860718e-01 5.288468003273010254e-01 -3.798334002494812012e-01 1.503959149122238159e-01 -5.223339051008224487e-02
7.318764925003051758e-01 -3.412866890430450439e-01 -6.881856173276901245e-02 3.450792729854583740e-01 3.197237849235534668e-01 -3.171190321445465088e-01 1.192306727170944214e-01 8.402895927429199219e-02
2.359007894992828369e-01 1.869270503520965576e-01 5.202872157096862793e-01 7.836735993623733521e-02 2.180371284484863281e-01 2.178286910057067871e-01 -7.256608009338378906e-01 1.048599258065223694e-01
-4.665145650506019592e-02 -1.033517792820930481e-01 2.160364994779229164e-03 -2.987666726112365723e-01 2.809486985206604004e-01 1.223305687308311462e-01 -8.548048734664916992e-01 2.707165479660034180e-01
3.043805360794067383e-01 -1.325737088918685913e-01 8.587726205587387085e-02 -1.682503372430801392e-01 2.797729671001434326e-01 -6.389583945274353027e-01 -1.295168250799179077e-01 5.922654271125793457e-01
5.021031498908996582e-01 1.156649366021156311e-01 1.745989620685577393e-01 -1.135105714201927185e-01 7.201384305953979492e-01 2.810606360435485840e-01 -2.210961878299713135e-01 -2.113446891307830811e-01
2.649770677089691162e-01 2.173414081335067749e-02 -7.888356596231460571e-02 2.722006738185882568e-01 1.875308454036712646e-01 4.213714301586151123e-01 -6.398854255676269531e-01 4.762604832649230957e-01
3.229204118251800537e-01 2.010641545057296753e-01 -2.236467897891998291e-01 1.030216142535209656e-01 -2.213348299264907837e-01 -2.180972546339035034e-01 -8.342745900154113770e-01 4.576729610562324524e-02
2.799924835562705994e-02 -2.567345798015594482e-01 -2.177676111459732056e-01 -3.208808898925781250e-01 3.379110097885131836e-01 -4.068829119205474854e-01 -7.082033157348632812e-01 -4.033136367797851562e-02
5.331999063491821289e-01 -5.000212192535400391e-01 9.093523025512695312e-02 2.700895303860306740e-03 9.580512344837188721e-02 3.352304697036743164e-01 -5.201359391212463379e-01 2.555398643016815186e-01
-1.062266379594802856e-01 1.962240785360336304e-01 -6.127051636576652527e-02 -3.974012136459350586e-01 3.733946084976196289e-01 -1.555203348398208618e-01 -7.708390951156616211e-01 1.752923429012298584e-01
9.501997381448745728e-02 -6.297764927148818970e-02 -1.489376723766326904e-01 1.568662077188491821e-01 8.349054455757141113e-01 -1.250664591789245605e-01 -2.244681864976882935e-01 4.208576679229736328e-01
2.626279592514038086e-01 -2.969052195549011230e-01 -1.099214106798171997e-01 -1.205097436904907227e-01 5.174196958541870117e-01 4.773833155632019043e-01 -5.586484074592590332e-01 9.253410249948501587e-02
2.639692425727844238e-01 1.800819672644138336e-02 5.764346122741699219e-01 -8.733981288969516754e-03 9.544131159782409668e-02 2.096976041793823242e-01 -7.147808670997619629e-01 1.834370791912078857e-01
6.505776643753051758e-01 -8.082717657089233398e-02 -2.995295524597167969e-01 -3.854866325855255127e-01 -1.050740703940391541e-01 -4.148468077182769775e-01 -3.755429983139038086e-01 -8.790272474288940430e-02
-6.167877465486526489e-02 -1.379779428243637085e-01 2.936962246894836426e-01 -3.269303143024444580e-01 4.768013656139373779e-01 -2.492277175188064575e-01 -5.728543996810913086e-01 4.079224169254302979e-01
4.322179555892944336e-01 -1.006262972950935364e-01 2.950944304466247559e-01 3.531081601977348328e-02 -2.150568366050720215e-02 3.447361290454864502e-01 -5.405386686325073242e-01 5.506785511970520020e-01
2.493699491024017334e-01 1.854339987039566040e-01 2.778596282005310059e-01 -1.002100855112075806e-01 7.506970167160034180e-01 2.178842723369598389e-01 -4.410960376262664795e-01 -1.029345020651817322e-01
4.606785774230957031e-01 6.731361150741577148e-03 2.124168425798416138e-01 8.220905810594558716e-02 7.526115514338016510e-03 4.061065018177032471e-01 -5.711901783943176270e-01 4.945841431617736816e-01
4.332477748394012451e-01 9.780082851648330688e-02 3.195582330226898193e-02 -1.609296351671218872e-01 6.451781988143920898e-01 4.503180384635925293e-01 -3.725841343402862549e-01 1.339834928512573242e-01
-7.755941152572631836e-02 -1.245606597512960434e-02 1.377735473215579987e-02 -3.946865499019622803e-01 4.897131025791168213e-01 -2.832548634614795446e-04 -6.825305223464965820e-01 3.635867834091186523e-01
5.274624824523925781e-01 1.834177821874618530e-01 -3.500895798206329346e-01 1.761266589164733887e-01 2.113202959299087524e-01 -4.805170595645904541e-01 -4.589065015316009521e-01 -2.200225740671157837e-01
6.318451166152954102e-01 4.642224609851837158e-01 -1.356328427791595459e-01 1.186894625425338745e-01 -1.227097511291503906e-01 -7.411910593509674072e-02 -5.527045130729675293e-01 -1.635614186525344849e-01
2.697435021400451660e-01 2.022133171558380127e-01 1.647171080112457275e-01 -1.830446869134902954e-01 4.850083589553833008e-01 -6.726319193840026855e-01 -2.634972333908081055e-01 -2.619419693946838379e-01
3.376971483230590820e-01 1.723378300666809082e-01 2.135993689298629761e-01 1.201250627636909485e-01 2.071576565504074097e-01 -1.867987513542175293e-01 -2.686073482036590576e-01 8.038953542709350586e-01
7.718412876129150391e-01 -4.092533886432647705e-01 2.813282012939453125e-01 2.222627848386764526e-01 1.211489513516426086e-01 -2.905921339988708496e-01 5.527271702885627747e-02 -7.778337597846984863e-02
4.698637425899505615e-01 3.480580449104309082e-01 3.209244310855865479e-01 4.186086952686309814e-01 3.192053139209747314e-01 2.814526259899139404e-01 -4.027713537216186523e-01 1.911170184612274170e-01
7.596789002418518066e-01 -1.355324536561965942e-01 4.812959432601928711e-01 -2.035507112741470337e-01 1.177727878093719482e-01 -3.410595655441284180e-01 -2.712414786219596863e-02 2.264007925987243652e-02
9.959524124860763550e-02 -5.595077946782112122e-02 -2.059853821992874146e-01 5.113975610584020615e-03 6.355947852134704590e-01 -1.211869493126869202e-01 -3.211461007595062256e-01 6.501477956771850586e-01
6.521892547607421875e-01 1.392256617546081543e-01 3.781163692474365234e-01 -5.091131329536437988e-01 2.853458821773529053e-01 7.013989984989166260e-02 -6.166392192244529724e-02 2.509042918682098389e-01
-3.130071610212326050e-02 1.812774688005447388e-01 -5.092875286936759949e-02 -5.304349660873413086e-01 2.526605129241943359e-01 -1.517727524042129517e-01 -7.691996097564697266e-01 6.052630022168159485e-02
6.655523180961608887e-01 5.046586319804191589e-02 1.635626307688653469e-03 2.832766622304916382e-02 5.697190165519714355e-01 -4.502920806407928467e-01 9.924852102994918823e-02 -1.284333914518356323e-01
3.940904438495635986e-01 -1.150692403316497803e-01 -2.173308432102203369e-01 2.762046754360198975e-01 5.127503871917724609e-01 -6.160377860069274902e-01 -1.995944082736968994e-01 -1.602386832237243652e-01
3.173269927501678467e-01 2.753351032733917236e-01 2.655034661293029785e-01 2.499402463436126709e-01 5.897340774536132812e-01 2.991386651992797852e-01 -5.013210177421569824e-01 4.403587058186531067e-02
1.826798021793365479e-01 1.260489672422409058e-01 3.250339329242706299e-01 1.525885611772537231e-02 4.185091555118560791e-01 3.212111294269561768e-01 -6.800679564476013184e-01 3.225538134574890137e-01
2.905188500881195068e-01 3.434818089008331299e-01 2.457291483879089355e-01 -8.969467133283615112e-02 6.192315816879272461e-01 3.088440299034118652e-01 -4.387346208095550537e-01 2.405633777379989624e-01
6.473844051361083984e-01 -3.678970336914062500e-01 1.485171616077423096e-01 1.709257364273071289e-01 1.157175749540328979e-01 3.897735774517059326e-01 -3.607684373855590820e-01 3.143318593502044678e-01
4.663280248641967773e-01 -7.811700552701950073e-02 -2.505773007869720459e-01 -3.079954385757446289e-01 5.238154530525207520e-01 -4.407086670398712158e-01 -1.444931477308273315e-01 -3.595840334892272949e-01
2.982604801654815674e-01 3.010097742080688477e-01 4.537440836429595947e-01 -1.333272308111190796e-01 1.503975540399551392e-01 -5.709370374679565430e-01 -1.787056773900985718e-01 4.650267064571380615e-01
7.979137301445007324e-01 -1.900357007980346680e-01 3.667791485786437988e-01 -1.126600578427314758e-01 1.264087110757827759e-01 -3.726732134819030762e-01 1.544491350650787354e-01 3.580233082175254822e-02
6.587064266204833984e-01 7.963530719280242920e-02 -1.628510504961013794e-01 1.528076827526092529e-01 6.023387908935546875e-01 -3.629607856273651123e-01 1.001541018486022949e-01 -7.287109643220901489e-02
4.462858140468597412e-01 2.047901600599288940e-01 -3.101331293582916260e-01 7.330048829317092896e-02 1.107545047998428345e-01 -6.358327269554138184e-01 -3.376190066337585449e-01 3.560868799686431885e-01
3.801724612712860107e-01 -5.319035053253173828e-01 2.171232551336288452e-02 -2.231897264719009399e-01 1.231899634003639221e-01 2.449298053979873657e-01 -4.712918698787689209e-01 4.743206501007080078e-01
4.666169583797454834e-01 -5.213863849639892578e-01 -5.764210596680641174e-02 -2.112428992986679077e-01 3.641332089900970459e-01 3.210875689983367920e-01 -3.493064343929290771e-01 3.236875236034393311e-01
3.219112157821655273e-01 1.330597698688507080e-01 4.448175728321075439e-01 -6.033878400921821594e-02 3.189518153667449951e-01 -5.804077982902526855e-01 -3.261356055736541748e-02 4.873373210430145264e-01
5.756811499595642090e-01 -1.714311167597770691e-02 -2.055156081914901733e-01 -3.669022619724273682e-01 -3.593113645911216736e-02 -6.192589998245239258e-01 -2.251534312963485718e-01 2.365936487913131714e-01
2.499499619007110596e-01 -1.580708920955657959e-01 1.858906745910644531e-01 3.439925611019134521e-02 -3.828322887420654297e-02 3.286787867546081543e-01 -7.925570011138916016e-01 3.730387985706329346e-01
4.453811347484588623e-01 -2.537479810416698456e-02 -1.374717056751251221e-01 -2.528508901596069336e-01 2.846195399761199951e-01 -5.252524018287658691e-01 -1.456770300865173340e-01 5.831291079521179199e-01
1.288005113601684570e-01 9.959029406309127808e-02 1.245691180229187012e-01 -4.864125847816467285e-01 3.836017251014709473e-01 -3.941053450107574463e-01 -3.559432029724121094e-01 5.405670404434204102e-01
5.828282237052917480e-01 -1.493815332651138306e-01 -1.727421535179018974e-03 4.700193703174591064e-01 3.418202698230743408e-01 -5.362265110015869141e-01 2.789304032921791077e-02 1.091666296124458313e-01
2.352813333272933960e-01 2.632524669170379639e-01 -2.487975955009460449e-01 -4.039210677146911621e-01 1.686779409646987915e-02 -4.660631418228149414e-01 -6.557065248489379883e-01 5.327209830284118652e-02
7.465612888336181641e-01 1.301812231540679932e-01 -3.337008357048034668e-01 -2.107631713151931763e-01 1.854241490364074707e-01 -4.619408249855041504e-01 -9.374301880598068237e-02 -1.155967861413955688e-01
6.687580943107604980e-01 3.105920255184173584e-01 3.434637486934661865e-01 2.595282495021820068e-01 -2.278787791728973389e-01 -2.243328094482421875e-01 -3.969200551509857178e-01 -1.057050451636314392e-01
5.065934658050537109e-01 6.427685264497995377e-03 -1.044387444853782654e-01 -4.359013214707374573e-02 5.339950919151306152e-01 5.482453107833862305e-01 -3.523226678371429443e-01 1.437333375215530396e-01
3.017863929271697998e-01 3.302228450775146484e-02 -4.237011373043060303e-01 -3.538837432861328125e-01 6.685475260019302368e-02 -3.904014527797698975e-01 -6.664871573448181152e-01 -4.461140930652618408e-02
5.489826798439025879e-01 -2.570823431015014648e-01 1.861128211021423340e-01 2.072528153657913208e-01 -2.995536625385284424e-01 -5.081579089164733887e-01 -4.103782474994659424e-01 1.963868439197540283e-01
6.592563390731811523e-01 -1.052802205085754395e-01 1.766175925731658936e-01 -1.920104175806045532e-01 3.369564116001129150e-01 -5.463250875473022461e-01 -1.754422113299369812e-02 -2.718766033649444580e-01
3.209833800792694092e-01 3.118341863155364990e-01 3.845258429646492004e-02 -3.008452057838439941e-01 5.474250763654708862e-02 -6.234477162361145020e-01 -3.455309569835662842e-01 4.434716701507568359e-01
-4.475130885839462280e-02 1.428172439336776733e-01 -1.031746640801429749e-01 -3.354711234569549561e-01 4.703997075557708740e-01 -4.215327501296997070e-01 -6.711253523826599121e-01 7.099000364542007446e-02
1.182648986577987671e-01 -5.072537660598754883e-01 -6.422370672225952148e-02 4.457098543643951416e-01 6.123450994491577148e-01 -2.958945035934448242e-01 -2.496973276138305664e-01 3.249735385179519653e-02
5.612957477569580078e-01 7.603581249713897705e-02 1.618627831339836121e-02 1.128586009144783020e-01 6.523058414459228516e-01 4.476126134395599365e-01 -2.007478922605514526e-01 -2.674038289114832878e-03
5.621894001960754395e-01 4.315636157989501953e-01 -9.524577111005783081e-02 2.437235973775386810e-02 2.821990549564361572e-01 -6.060585975646972656e-01 -2.005406916141510010e-01 -2.949953638017177582e-02
4.943053424358367920e-01 1.238154843449592590e-01 -6.880528330802917480e-01 2.566191181540489197e-02 2.091793566942214966e-01 -2.342539578676223755e-01 -3.913975059986114502e-01 1.201411932706832886e-01
1.834217160940170288e-01 3.347963988780975342e-01 -3.108650445938110352e-01 2.482407689094543457e-01 5.459788441658020020e-01 -4.765938222408294678e-02 -5.320609211921691895e-01 -3.354910612106323242e-01
7.212216854095458984e-01 1.047581210732460022e-01 -7.301754504442214966e-02 1.768757551908493042e-01 5.316211581230163574e-01 -3.393403291702270508e-01 1.270859837532043457e-01 -1.353691220283508301e-01
1.134054511785507202e-01 6.680397689342498779e-02 6.989282369613647461e-01 -3.288078010082244873e-01 2.561436891555786133e-01 -2.948717176914215088e-01 -4.832076430320739746e-01 3.551965346559882164e-03
3.270057439804077148e-01 2.201323583722114563e-02 6.717782467603683472e-02 1.598772406578063965e-02 4.359678328037261963e-01 -1.804075539112091064e-01 -1.008175835013389587e-01 8.093424439430236816e-01
-1.170069053769111633e-01 5.004151724278926849e-03 -9.846932440996170044e-02 -3.998236954212188721e-01 3.360549211502075195e-01 -2.369616627693176270e-01 -7.417764067649841309e-01 3.121106922626495361e-01
2.307108193635940552e-01 4.116565734148025513e-02 3.068327605724334717e-01 4.056169465184211731e-02 -2.861414253711700439e-01 -4.490754604339599609e-01 -7.366616725921630859e-01 1.518895626068115234e-01
2.534043788909912109e-01 1.389050930738449097e-01 1.767297387123107910e-01 2.822785824537277222e-02 6.786837577819824219e-01 3.859681785106658936e-01 -5.172322392463684082e-01 8.572582155466079712e-02
5.782275795936584473e-01 -4.462476074695587158e-01 1.518053859472274780e-01 -1.630007922649383545e-01 4.136941730976104736e-01 -4.256258308887481689e-01 9.803249686956405640e-02 2.345021963119506836e-01
5.251285433769226074e-01 -4.373193681240081787e-01 2.763766050338745117e-02 -1.039695814251899719e-01 3.305129110813140869e-01 4.036580026149749756e-01 -4.112287759780883789e-01 2.830736637115478516e-01
3.139964938163757324e-01 -4.292665421962738037e-01 2.004885077476501465e-01 1.136053279042243958e-01 6.675117015838623047e-01 -4.575529992580413818e-01 -6.426234543323516846e-02 7.055778056383132935e-02
3.076919913291931152e-01 2.305888980627059937e-01 -9.625868499279022217e-02 4.067328572273254395e-01 2.184380590915679932e-01 -5.189211964607238770e-01 -5.437370538711547852e-01 -2.545833289623260498e-01
4.152202606201171875e-01 -6.358838677406311035e-01 -3.350859507918357849e-02 -1.353229582309722900e-01 1.438510268926620483e-01 1.749709844589233398e-01 -4.344283938407897949e-01 4.046884179115295410e-01
5.766283273696899414e-01 -3.112769722938537598e-01 -9.171901643276214600e-02 -1.746318638324737549e-01 6.501014828681945801e-01 -2.924102544784545898e-01 5.240176990628242493e-02 -1.442783176898956299e-01
3.076500892639160156e-01 -6.678939610719680786e-02 6.552088856697082520e-01 -1.238403022289276123e-01 3.904956579208374023e-01 -3.245598077774047852e-01 -3.462303280830383301e-01 -2.802753448486328125e-01
6.234588623046875000e-01 -5.806883797049522400e-02 2.041139751672744751e-01 -2.176966369152069092e-01 3.407395184040069580e-01 -5.925384163856506348e-01 1.019715983420610428e-02 -2.270765453577041626e-01
5.930917263031005859e-01 -4.515909850597381592e-01 1.299267858266830444e-01 -9.535190463066101074e-02 2.269867658615112305e-01 3.912505805492401123e-01 -3.245885372161865234e-01 3.292064070701599121e-01
-8.359450101852416992e-02 -4.790066480636596680e-01 6.042057275772094727e-02 2.862527966499328613e-01 3.570645749568939209e-01 -2.258811444044113159e-01 -6.444835662841796875e-01 -2.899942696094512939e-01
3.325291574001312256e-01 -3.771229982376098633e-01 2.794998288154602051e-01 1.645264774560928345e-01 7.064585685729980469e-01 -3.607259988784790039e-01 -4.975766688585281372e-02 -1.016400605440139771e-01
-6.002792343497276306e-02 7.736039161682128906e-02 -2.830874621868133545e-01 -3.756440579891204834e-01 4.987467527389526367e-01 -4.136901199817657471e-01 -5.501940250396728516e-01 2.157863825559616089e-01
4.973861873149871826e-01 -2.690716385841369629e-01 4.558589160442352295e-01 3.033223450183868408e-01 2.433638721704483032e-01 -5.251036882400512695e-01 -1.628257632255554199e-01 -1.375631541013717651e-01
4.436294734477996826e-01 3.311850428581237793e-01 6.735854744911193848e-01 -8.372010290622711182e-02 1.620621681213378906e-01 -2.602987289428710938e-01 -1.483054906129837036e-01 3.417144417762756348e-01
8.065691590309143066e-01 2.993968427181243896e-01 1.358635351061820984e-02 3.213743567466735840e-01 -2.182277888059616089e-01 -1.882356107234954834e-01 -2.705642879009246826e-01 8.967859670519828796e-03
5.051045417785644531e-01 1.169010028243064880e-01 -2.509773075580596924e-01 4.798388779163360596e-01 -8.336262404918670654e-02 -1.754325628280639648e-01 -6.252079606056213379e-01 -9.673533588647842407e-02
4.211312234401702881e-01 -3.362109959125518799e-01 5.093027353286743164e-01 2.120981924235820770e-02 2.776288986206054688e-01 3.614358603954315186e-01 -4.910347163677215576e-01 -3.070596978068351746e-02
3.477843999862670898e-01 -4.602155387401580811e-01 2.449360936880111694e-01 4.720720350742340088e-01 -7.738319784402847290e-02 -3.724896609783172607e-01 -3.056734502315521240e-01 3.823989927768707275e-01
7.083284854888916016e-01 -3.317194283008575439e-01 4.881779253482818604e-01 1.037800535559654236e-01 1.135643422603607178e-01 -3.386543989181518555e-01 2.678862074390053749e-03 -1.074895262718200684e-01
6.406397223472595215e-01 -3.034700155258178711e-01 -1.326488144695758820e-02 3.219753503799438477e-01 2.758031189441680908e-01 -4.714297354221343994e-01 4.384563490748405457e-02 3.056252300739288330e-01
5.758008956909179688e-01 -2.771162986755371094e-02 1.575681269168853760e-01 -2.205880880355834961e-01 6.969652771949768066e-01 2.453661412000656128e-01 -1.398212164640426636e-01 -1.693620383739471436e-01
5.142263770103454590e-01 -3.484797775745391846e-01 7.036456465721130371e-02 2.486811578273773193e-01 2.097696363925933838e-01 4.189346134662628174e-01 -4.749587178230285645e-01 3.197566568851470947e-01
3.305500149726867676e-01 4.077543020248413086e-01 2.985959351062774658e-01 2.999332547187805176e-01 3.375944793224334717e-01 2.519591450691223145e-01 -5.921463966369628906e-01 1.313882023096084595e-01
4.638516306877136230e-01 6.407316029071807861e-02 2.025291770696640015e-01 3.784403800964355469e-01 1.872734278440475464e-01 -8.198720216751098633e-02 -1.062836498022079468e-01 7.371646165847778320e-01
2.689463198184967041e-01 1.148506440222263336e-02 1.983377635478973389e-01 3.532551527023315430e-01 2.620095014572143555e-01 -4.308910109102725983e-03 -3.223978579044342041e-01 7.686357498168945312e-01
5.569630265235900879e-01 1.720136404037475586e-01 9.866578504443168640e-03 -3.911649286746978760e-01 1.525632888078689575e-01 -6.392433047294616699e-01 -1.959269642829895020e-01 -1.918362528085708618e-01
6.661782264709472656e-01 1.868239194154739380e-01 2.590959072113037109e-01 -4.380163550376892090e-01 2.747582197189331055e-01 2.282835692167282104e-01 -1.074528172612190247e-01 3.509454727172851562e-01
2.198628187179565430e-01 -3.790158331394195557e-01 -5.135859251022338867e-01 -2.538920938968658447e-01 3.618235588073730469e-01 -3.559069037437438965e-01 -4.711013734340667725e-01 -1.590830832719802856e-02
5.198749303817749023e-01 -4.686010777950286865e-01 4.248272627592086792e-02 8.111000061035156250e-02 6.579805612564086914e-01 -2.093288302421569824e-01 7.431536447256803513e-03 -1.579470336437225342e-01
3.145211338996887207e-01 -2.766704931855201721e-02 -3.699781745672225952e-02 3.465270102024078369e-01 5.680252909660339355e-01 -2.121355533599853516e-01 -3.674345016479492188e-01 -5.255463719367980957e-01
5.312764644622802734e-01 -1.585307866334915161e-01 -5.164538025856018066e-01 -3.282914459705352783e-01 1.635938882827758789e-01 -4.617271423339843750e-01 -2.795063257217407227e-01 5.887355655431747437e-03
7.746601700782775879e-01 -1.588316559791564941e-01 4.523860514163970947e-01 5.966833326965570450e-03 9.643266350030899048e-02 -3.864762783050537109e-01 8.138226717710494995e-02 -6.855256110429763794e-02
4.931233823299407959e-01 -6.573271751403808594e-01 -1.458012461662292480e-01 1.080769151449203491e-01 2.254882007837295532e-01 2.111828178167343140e-01 -3.563395440578460693e-01 2.634210586547851562e-01
6.994032114744186401e-02 -3.567979633808135986e-01 -2.418873757123947144e-01 -1.804455220699310303e-01 6.755954623222351074e-01 -1.826262921094894409e-01 -3.141232132911682129e-01 4.339107275009155273e-01
5.202401876449584961e-01 -1.644814610481262207e-01 -9.958297759294509888e-02 2.180154919624328613e-01 6.872680187225341797e-01 -4.052503705024719238e-01 8.177794516086578369e-02 -3.994978591799736023e-02
2.445117235183715820e-01 1.373943686485290527e-01 -2.885477431118488312e-02 3.195277154445648193e-01 3.567453920841217041e-01 -4.217734932899475098e-01 -5.747039914131164551e-01 -4.277399778366088867e-01
1.032531708478927612e-01 -2.874043583869934082e-01 -2.259625941514968872e-01 -1.352070569992065430e-01 3.940106034278869629e-01 -3.789229094982147217e-01 -5.577339529991149902e-01 -4.769732058048248291e-01
3.978711068630218506e-01 -1.641785353422164917e-01 -2.459610402584075928e-01 -4.509749412536621094e-01 1.830805540084838867e-01 -5.457159876823425293e-01 -3.934262394905090332e-01 -2.544800043106079102e-01
-4.388109594583511353e-02 -2.917616665363311768e-01 -1.482569426298141479e-01 -3.850424289703369141e-01 4.190767705440521240e-01 -3.746382519602775574e-02 -7.117126584053039551e-01 2.432036399841308594e-01
6.145262718200683594e-01 9.780516475439071655e-02 2.639503404498100281e-02 -1.806351840496063232e-01 6.378088593482971191e-01 3.695497214794158936e-01 -1.870522499084472656e-01 -3.331853076815605164e-02
2.595686316490173340e-01 -3.736980259418487549e-01 -1.717625856399536133e-01 1.427078247070312500e-01 6.644928455352783203e-01 -2.475783377885818481e-01 -1.010422930121421814e-01 4.796357750892639160e-01
5.701611042022705078e-01 -2.306520342826843262e-01 8.202304691076278687e-02 -1.774567812681198120e-01 5.814869999885559082e-01 -4.329981207847595215e-01 1.769244372844696045e-01 1.630353778600692749e-01
4.193721413612365723e-01 -2.567733526229858398e-01 4.578767418861389160e-01 3.918327391147613525e-01 2.103608995676040649e-01 -5.018840432167053223e-01 -1.390493363142013550e-01 2.820222675800323486e-01
7.779867649078369141e-01 3.953033387660980225e-01 2.241048403084278107e-02 2.261421084403991699e-01 -1.406998783349990845e-01 -2.395936697721481323e-01 -3.045676052570343018e-01 -1.298708617687225342e-01
-9.358373470604419708e-03 5.699867755174636841e-02 -1.132633313536643982e-01 -2.347172349691390991e-01 4.044783115386962891e-01 -6.623365879058837891e-01 -5.713282823562622070e-01 5.851670168340206146e-03
3.341495692729949951e-01 4.209610223770141602e-01 2.283079475164413452e-01 2.232516705989837646e-01 5.738789439201354980e-01 2.590709328651428223e-01 -4.399127960205078125e-01 1.385354995727539062e-01
1.778600364923477173e-01 4.268400743603706360e-02 2.932963371276855469e-01 -5.537013411521911621e-01 2.771332263946533203e-01 4.826499521732330322e-02 -5.744642615318298340e-01 4.059488773345947266e-01
3.678160607814788818e-01 -7.766372710466384888e-02 -8.785940706729888916e-02 -6.284413859248161316e-03 4.829139411449432373e-01 -3.629522919654846191e-01 -4.068351686000823975e-01 -5.660970211029052734e-01
5.058405995368957520e-01 -1.602893322706222534e-01 4.358308389782905579e-02 1.135524827986955643e-02 7.997072339057922363e-01 -1.915102750062942505e-01 1.290816217660903931e-01 1.534092277288436890e-01
2.746883034706115723e-01 -2.140256017446517944e-01 7.309585809707641602e-01 4.908788949251174927e-02 3.152586519718170166e-02 -4.859537184238433838e-01 -3.154281973838806152e-01 7.341305166482925415e-02
3.348585963249206543e-01 -1.558107137680053711e-01 3.730883821845054626e-02 -1.503325439989566803e-02 8.477437496185302734e-01 -1.659671217203140259e-02 -3.183016553521156311e-02 3.768510818481445312e-01
4.558828473091125488e-01 3.512551262974739075e-02 3.726948201656341553e-01 2.949283272027969360e-02 2.417327314615249634e-01 -3.007822334766387939e-01 -3.669948503375053406e-02 7.077531218528747559e-01
4.273664355278015137e-01 1.655150502920150757e-01 2.856741249561309814e-01 -1.069968566298484802e-01 3.785646855831146240e-01 -6.655857563018798828e-01 -1.440378278493881226e-01 -2.997370362281799316e-01
4.924701452255249023e-01 -2.296330630779266357e-01 -2.083428651094436646e-01 -4.381182491779327393e-01 -3.115339875221252441e-01 -2.854521572589874268e-01 -5.353475213050842285e-01 6.522344052791595459e-02
4.169261157512664795e-01 1.672060340642929077e-01 -9.244235605001449585e-02 5.124578475952148438e-01 1.604640781879425049e-01 -5.781517028808593750e-01 -3.940652906894683838e-01 1.084467321634292603e-01
-1.295001059770584106e-01 -3.548162877559661865e-01 9.071537107229232788e-02 1.250832974910736084e-01 2.953393757343292236e-01 -5.066030621528625488e-01 -6.959606409072875977e-01 -7.229673117399215698e-02
4.643049240112304688e-01 -6.487600803375244141e-01 -1.052420362830162048e-01 -5.342795327305793762e-02 1.275588572025299072e-01 1.572114378213882446e-01 -4.063494801521301270e-01 3.788062632083892822e-01
5.933808684349060059e-01 -1.018109023571014404e-01 -2.009385377168655396e-01 -3.362439274787902832e-01 4.693354070186614990e-01 -3.575662374496459961e-01 -7.862488925457000732e-02 -3.602584898471832275e-01
4.369598329067230225e-01 1.512456387281417847e-01 2.769565023481845856e-02 1.782439798116683960e-01 -1.593098342418670654e-01 -5.783396959304809570e-01 -4.337620139122009277e-01 4.534829854965209961e-01
5.500158667564392090e-01 -2.286115288734436035e-01 -3.594329357147216797e-01 -2.446489781141281128e-01 2.378693781793117523e-02 -5.508236289024353027e-01 -2.521988451480865479e-01 2.976534068584442139e-01
3.612944483757019043e-01 1.560059040784835815e-01 -1.216948702931404114e-01 -3.484055995941162109e-01 -2.762397527694702148e-01 -2.997076809406280518e-01 -7.023918628692626953e-01 2.223620116710662842e-01
1.075224578380584717e-01 -1.157182455062866211e-02 6.381945610046386719e-01 -4.036863893270492554e-02 2.032636851072311401e-01 -5.086664557456970215e-01 -5.280135869979858398e-01 2.295902557671070099e-02
5.278891324996948242e-01 -4.634493589401245117e-01 1.537346243858337402e-01 1.450079232454299927e-01 4.468990564346313477e-01 -4.995750486850738525e-01 -4.544118419289588928e-02 -1.026026606559753418e-01
4.001256823539733887e-01 2.534140348434448242e-01 -4.818480312824249268e-01 2.225154191255569458e-01 2.834174223244190216e-02 -2.427997887134552002e-01 -4.725672602653503418e-01 4.592553079128265381e-01
6.259782910346984863e-01 1.988702081143856049e-02 5.017451941967010498e-03 1.578899621963500977e-01 6.743413805961608887e-01 -2.931066453456878662e-01 1.174469962716102600e-01 -1.684031039476394653e-01
5.738713145256042480e-01 -1.252810508012771606e-01 -5.816386938095092773e-01 -1.544383168220520020e-01 5.349900573492050171e-02 -1.956853270530700684e-01 -4.700789451599121094e-01 -1.751923710107803345e-01
6.181104779243469238e-01 -2.989883422851562500e-01 -3.720248043537139893e-01 -4.324534535408020020e-02 3.906199038028717041e-01 -3.044411540031433105e-01 -1.627661734819412231e-01 -3.413379490375518799e-01
3.690433204174041748e-01 -1.105282306671142578e-01 1.238549053668975830e-01 -1.050035655498504639e-01 -4.046852290630340576e-01 -2.856416404247283936e-01 -6.242944002151489258e-01 4.360274374485015869e-01
4.559965133666992188e-01 2.649168968200683594e-01 4.881615936756134033e-01 1.227958649396896362e-01 1.790489703416824341e-01 -1.915790140628814697e-01 -6.265507340431213379e-01 -8.472735434770584106e-02
-7.706864923238754272e-02 8.131199330091476440e-02 -3.602107167243957520e-01 -2.909902334213256836e-01 3.126250803470611572e-01 -4.189676344394683838e-01 -6.925886869430541992e-01 1.416836678981781006e-01
3.002550303936004639e-01 -2.890712395310401917e-02 1.706851273775100708e-01 -1.367151886224746704e-01 -3.347907662391662598e-01 -3.164650201797485352e-01 -5.991640686988830566e-01 5.384740829467773438e-01
2.652412354946136475e-01 -3.188416063785552979e-01 -5.402330756187438965e-01 -2.811504602432250977e-01 1.735006421804428101e-01 -1.522705107927322388e-01 -4.734842479228973389e-01 4.238085150718688965e-01
5.497313141822814941e-01 6.429580389522016048e-04 -1.346483528614044189e-01 -1.343055665493011475e-01 4.600933194160461426e-01 -6.461288928985595703e-01 -5.592372640967369080e-02 -1.712637543678283691e-01
4.969517290592193604e-01 -2.515442073345184326e-01 1.008024439215660095e-01 -4.595241248607635498e-01 4.026981890201568604e-01 4.027701616287231445e-01 -3.397218883037567139e-01 1.692350059747695923e-01
3.986354172229766846e-01 6.528458744287490845e-02 3.337789773941040039e-01 -4.441134929656982422e-01 1.260460466146469116e-01 -3.079554736614227295e-01 -2.937584519386291504e-01 5.754687786102294922e-01
3.794783353805541992e-01 3.505380749702453613e-01 -2.909922897815704346e-01 3.635964095592498779e-01 3.417346179485321045e-01 -3.454800546169281006e-01 -4.948745965957641602e-01 -1.876177936792373657e-01
8.316938281059265137e-01 -5.829464271664619446e-02 -2.999452948570251465e-01 1.888532191514968872e-01 2.469022274017333984e-01 -2.987308800220489502e-01 1.155230998992919922e-01 1.253328025341033936e-01
2.492089569568634033e-01 2.432217746973037720e-01 6.609210371971130371e-02 -2.812010645866394043e-01 -6.528049707412719727e-02 -5.456910729408264160e-01 -5.132215023040771484e-01 4.794360101222991943e-01
2.807749509811401367e-01 -3.320557177066802979e-01 -9.954971075057983398e-02 -2.976663410663604736e-02 7.860029339790344238e-01 -3.566427528858184814e-01 -7.204777747392654419e-02 2.234342545270919800e-01
5.608342289924621582e-01 -5.384112000465393066e-01 1.882353872060775757e-01 3.411371111869812012e-01 3.881611227989196777e-01 -2.936368584632873535e-01 -2.360868267714977264e-02 -7.951327413320541382e-02
2.170978486537933350e-01 -2.390543073415756226e-01 1.542415916919708252e-01 -1.075839623808860779e-02 4.069063365459442139e-01 4.328251779079437256e-01 -6.680523157119750977e-01 2.694642245769500732e-01
7.191634178161621094e-01 -2.257478088140487671e-01 5.407452583312988281e-01 -1.797719672322273254e-02 6.539642065763473511e-02 -3.522327244281768799e-01 -5.300652119331061840e-04 -1.037714481353759766e-01
3.092708885669708252e-01 2.774717211723327637e-01 -2.265901565551757812e-01 -1.937033087015151978e-01 1.646278947591781616e-01 -5.311872363090515137e-01 -4.250909388065338135e-01 4.985303282737731934e-01
4.376573264598846436e-01 -1.728692054748535156e-01 -1.596556156873703003e-01 1.914220005273818970e-01 4.593533277511596680e-01 -5.668416023254394531e-01 4.041920602321624756e-02 4.271903038024902344e-01
3.078553974628448486e-01 2.273577265441417694e-02 -1.295564174652099609e-01 3.086455762386322021e-01 7.175278067588806152e-01 -4.100003838539123535e-01 -1.856046020984649658e-01 -2.743458449840545654e-01
3.096766769886016846e-01 2.116026729345321655e-01 -1.248479112982749939e-01 -3.696505725383758545e-01 3.467473685741424561e-01 -6.962076425552368164e-01 -2.078214585781097412e-01 2.428322881460189819e-01
1.439702510833740234e-01 3.188917785882949829e-02 -8.749910444021224976e-02 2.495056241750717163e-01 6.707507967948913574e-01 -1.625654846429824829e-01 -2.066474109888076782e-01 6.239465475082397461e-01
2.100557982921600342e-01 2.215992361307144165e-01 2.002019062638282776e-02 3.292044699192047119e-01 3.928529620170593262e-01 -5.816102027893066406e-01 -4.788617789745330811e-01 -2.758285701274871826e-01
4.005251228809356689e-01 -2.176516503095626831e-01 2.300527840852737427e-01 -1.556201577186584473e-01 6.431416422128677368e-02 3.846650421619415283e-01 -6.180482506752014160e-01 4.254155755043029785e-01
2.400933057069778442e-01 -2.489385902881622314e-01 2.465375065803527832e-01 -4.521296545863151550e-02 9.716118127107620239e-02 3.119359612464904785e-01 -7.470358014106750488e-01 3.908365368843078613e-01
7.289642691612243652e-01 3.261169195175170898e-01 -2.586678862571716309e-01 3.328425884246826172e-01 1.752323210239410400e-01 -3.371543586254119873e-01 -1.963761597871780396e-01 4.027990996837615967e-02
5.985034108161926270e-01 -3.310497701168060303e-01 9.810074418783187866e-02 -8.262909203767776489e-02 3.786340355873107910e-01 4.730266928672790527e-01 -2.999520599842071533e-01 2.421966195106506348e-01
1.077092662453651428e-01 -1.438180208206176758e-01 -3.442727923393249512e-01 1.685895025730133057e-01 3.310145735740661621e-01 -3.708737790584564209e-01 -6.824749708175659180e-01 -3.284492790699005127e-01
3.887017071247100830e-01 -5.002624988555908203e-01 -6.945485621690750122e-02 1.827135384082794189e-01 3.176601529121398926e-01 3.258150815963745117e-01 -5.133219361305236816e-01 2.997958958148956299e-01
5.686647295951843262e-01 4.819349348545074463e-01 -3.828073386102914810e-03 -6.869266182184219360e-02 9.027952700853347778e-02 -6.248233914375305176e-01 -1.481293886899948120e-01 1.383072435855865479e-01
7.568854093551635742e-01 -2.362672686576843262e-01 3.283445835113525391e-01 -6.078563258051872253e-02 1.795835047960281372e-01 -4.631979763507843018e-01 8.180455118417739868e-02 -7.938832789659500122e-02
4.172566235065460205e-01 -3.320789337158203125e-01 4.707747325301170349e-02 8.855824172496795654e-02 9.420223534107208252e-02 3.735110163688659668e-01 -5.922387838363647461e-01 4.543462693691253662e-01
5.782526731491088867e-01 -9.405436925590038300e-03 -2.510193288326263428e-01 -3.182143867015838623e-01 5.213772654533386230e-01 -2.976643443107604980e-01 -8.459795266389846802e-02 -3.656078279018402100e-01
4.018562734127044678e-01 -5.594403147697448730e-01 2.846586517989635468e-03 -1.880494207143783569e-01 5.238876342773437500e-01 -4.603107571601867676e-01 -6.177958846092224121e-02 -2.554488833993673325e-03
3.050735592842102051e-02 9.027093648910522461e-02 -1.296472698450088501e-01 -4.367575943470001221e-01 4.209877252578735352e-01 -6.019786596298217773e-01 -4.163920581340789795e-01 2.652616798877716064e-01
2.441153079271316528e-01 4.201996698975563049e-02 4.855136275291442871e-01 -1.195225343108177185e-01 2.465717196464538574e-01 2.945081591606140137e-01 -7.176873683929443359e-01 1.613222807645797729e-01
6.226488351821899414e-01 1.591418832540512085e-01 2.761418223381042480e-01 3.932039439678192139e-01 -2.440189272165298462e-01 -3.768017590045928955e-01 -3.884299397468566895e-01 6.096139550209045410e-02
3.530148565769195557e-01 4.001007415354251862e-03 -2.571811974048614502e-01 -3.310129344463348389e-01 -1.645701974630355835e-01 -4.808125793933868408e-01 -6.294420957565307617e-01 2.125826179981231689e-01
6.121216341853141785e-02 -6.078116595745086670e-02 2.806072533130645752e-01 -4.149241149425506592e-01 4.301449358463287354e-01 -3.362894356250762939e-01 -4.274197816848754883e-01 5.107380151748657227e-01
3.710559606552124023e-01 -4.483534991741180420e-01 -2.119719982147216797e-01 1.245413050055503845e-01 2.036706507205963135e-01 2.635094523429870605e-01 -5.322002172470092773e-01 4.546403586864471436e-01
4.228901267051696777e-01 -2.572518289089202881e-01 7.511487603187561035e-01 7.388327270746231079e-02 4.803327471017837524e-02 -2.598402798175811768e-01 -3.127555847167968750e-01 -1.328984797000885010e-01
4.905692636966705322e-01 -1.696891635656356812e-01 1.128836348652839661e-01 -2.537186741828918457e-01 5.255488157272338867e-01 4.269495904445648193e-01 -3.921750783920288086e-01 -2.028374671936035156e-01
8.086733818054199219e-01 1.826784610748291016e-01 1.789371073246002197e-01 1.030510291457176208e-01 -3.501648902893066406e-01 -2.786082923412322998e-01 -1.832141727209091187e-01 1.903483569622039795e-01
4.028771221637725830e-01 -4.508788511157035828e-02 -2.495939843356609344e-02 1.835168153047561646e-02 7.944123744964599609e-01 3.378751277923583984e-01 -2.142175287008285522e-01 2.087040245532989502e-01
6.500200033187866211e-01 -2.807932496070861816e-01 2.120913863182067871e-01 1.054431125521659851e-01 6.469959020614624023e-02 3.724718093872070312e-01 -3.579174280166625977e-01 4.141281843185424805e-01
6.182969808578491211e-01 6.782779842615127563e-02 -1.940748244524002075e-01 8.107758313417434692e-02 4.098517894744873047e-01 -4.758380651473999023e-01 9.301491081714630127e-03 4.175915122032165527e-01
6.292106509208679199e-01 -1.033848449587821960e-01 2.006944119930267334e-01 -1.421037018299102783e-01 6.494207978248596191e-01 2.091944366693496704e-01 -8.231738954782485962e-02 -2.462680041790008545e-01
3.207925260066986084e-01 1.852423846721649170e-01 3.351268768310546875e-01 -2.824362218379974365e-01 1.845669001340866089e-01 -6.842783689498901367e-01 -1.914414018392562866e-01 3.629675209522247314e-01
4.482834339141845703e-01 -3.085145652294158936e-01 1.585299149155616760e-02 5.888149142265319824e-01 3.243293762207031250e-01 -4.596772491931915283e-01 -1.349033713340759277e-01 1.490461528301239014e-01
3.155998289585113525e-01 2.646818757057189941e-01 -7.203593850135803223e-02 3.383935391902923584e-01 4.669701755046844482e-01 -3.312857449054718018e-01 -4.069519937038421631e-01 -4.660681784152984619e-01
2.793673872947692871e-01 2.286873906850814819e-01 2.150835935026407242e-03 2.910332009196281433e-02 1.051140949130058289e-01 -6.277096271514892578e-01 -2.948813736438751221e-01 6.138248443603515625e-01
-3.802218660712242126e-02 -1.638096868991851807e-01 2.048032432794570923e-01 -3.918696641921997070e-01 3.549502789974212646e-01 -2.826236784458160400e-01 -5.787606835365295410e-01 4.851647019386291504e-01
1.438686102628707886e-01 -6.394667178392410278e-02 -5.384538322687149048e-02 2.282685637474060059e-01 7.955474257469177246e-01 -1.780633926391601562e-01 -1.834848374128341675e-01 4.711030125617980957e-01
5.626351833343505859e-01 2.811411619186401367e-01 -3.452615067362785339e-02 2.623588144779205322e-01 4.343968033790588379e-01 -4.751521646976470947e-01 -3.401532024145126343e-02 3.446014523506164551e-01
-3.370977193117141724e-02 -1.041553989052772522e-01 1.853705793619155884e-01 -3.862410187721252441e-01 4.325999915599822998e-01 -3.183372914791107178e-01 -4.868363738059997559e-01 5.281853675842285156e-01
4.123907387256622314e-01 -1.067290380597114563e-01 -7.393641769886016846e-02 3.782354593276977539e-01 -2.123988568782806396e-01 -4.893954992294311523e-01 -5.151754021644592285e-01 3.463917672634124756e-01
2.248049527406692505e-01 1.145456638187170029e-02 2.755906879901885986e-01 2.294618263840675354e-02 6.733604073524475098e-01 1.467750780284404755e-02 -2.014857530593872070e-01 6.153281927108764648e-01
6.735039949417114258e-01 3.899591565132141113e-01 -1.015767175704240799e-02 9.557719528675079346e-02 -2.071716636419296265e-01 -1.658827662467956543e-01 -5.414270162582397461e-01 -1.466476470232009888e-01
6.194086670875549316e-01 -5.010310411453247070e-01 4.793971478939056396e-01 8.840302377939224243e-02 9.908184409141540527e-02 -3.365797698497772217e-01 -6.639780849218368530e-02 -1.234041247516870499e-02
6.592339277267456055e-01 4.460344016551971436e-01 -4.050228297710418701e-01 -1.627656519412994385e-01 2.087001949548721313e-01 -6.539226887980476022e-05 -9.302842617034912109e-02 3.517355024814605713e-01
-5.927310511469841003e-02 2.848509252071380615e-01 4.112417250871658325e-02 -2.594457566738128662e-01 4.523827731609344482e-01 -5.510223507881164551e-01 -5.291407704353332520e-01 2.409926801919937134e-01
-1.283713243901729584e-02 -3.169059753417968750e-01 -1.939361840486526489e-01 1.359002739191055298e-01 4.397900998592376709e-01 -1.903027743101119995e-01 -6.406551003456115723e-01 -4.508393704891204834e-01
1.604952514171600342e-01 -1.496058851480484009e-01 6.881400197744369507e-02 4.376349970698356628e-02 2.912170886993408203e-01 1.948306709527969360e-01 -5.250152349472045898e-01 7.394602298736572266e-01
4.690147470682859421e-03 -2.164662182331085205e-01 1.614520885050296783e-02 -5.089846849441528320e-01 4.764031767845153809e-01 -2.833034396171569824e-01 -4.711288809776306152e-01 4.057230055332183838e-01
-3.928990662097930908e-02 -3.826567232608795166e-01 -1.891880854964256287e-02 1.942293941974639893e-01 4.992865324020385742e-01 -3.729538619518280029e-01 -5.884399414062500000e-01 -2.816095054149627686e-01
6.187138557434082031e-01 2.040898799896240234e-01 -3.827327117323875427e-02 1.208280101418495178e-01 4.291734099388122559e-01 -4.011528491973876953e-01 8.068037033081054688e-02 4.559094607830047607e-01
6.137340068817138672e-01 4.328314065933227539e-01 -4.314368963241577148e-02 -1.395479589700698853e-01 1.102431118488311768e-01 -6.130695939064025879e-01 -1.621493548154830933e-01 1.877332851290702820e-02
6.524263620376586914e-01 9.672044962644577026e-02 -3.741098642349243164e-01 4.812455177307128906e-01 2.264749407768249512e-01 -3.307152986526489258e-01 -1.734848320484161377e-01 5.166280269622802734e-02
7.435219883918762207e-01 -1.033381968736648560e-01 2.245489656925201416e-01 -5.720460414886474609e-01 1.791224032640457153e-01 1.188749223947525024e-01 -1.572828926146030426e-02 1.112378239631652832e-01
6.791388988494873047e-01 -2.549659907817840576e-01 3.458856046199798584e-02 -5.711736157536506653e-02 2.741390168666839600e-01 4.665601849555969238e-01 -3.275805115699768066e-01 2.629912793636322021e-01
8.302142024040222168e-01 -1.427488327026367188e-01 -4.009001553058624268e-01 1.166568472981452942e-01 2.373681515455245972e-01 -1.388902813196182251e-01 9.021747112274169922e-02 1.796225011348724365e-01
3.128721117973327637e-01 2.789183855056762695e-01 -5.392298698425292969e-01 -2.214921265840530396e-01 3.914529085159301758e-02 8.698602020740509033e-02 -6.584919095039367676e-01 2.043952792882919312e-01
7.421916723251342773e-01 -1.897891014814376831e-01 2.825163006782531738e-01 -2.829287052154541016e-01 1.468696296215057373e-01 -4.706850647926330566e-01 -8.151335641741752625e-03 -1.004281714558601379e-01
4.057763889431953430e-02 -1.804762780666351318e-01 -3.510555028915405273e-01 -2.121720612049102783e-01 3.286317586898803711e-01 -6.319099664688110352e-01 -4.550698101520538330e-01 2.883177399635314941e-01
4.839737713336944580e-01 -7.445902824401855469e-01 3.372944891452789307e-02 1.432511359453201294e-01 1.497425436973571777e-01 1.143072471022605896e-01 -3.345015645027160645e-01 2.057080566883087158e-01
3.946475982666015625e-01 1.651990711688995361e-01 2.011696845293045044e-01 3.620916008949279785e-01 2.898959815502166748e-01 -9.897435666061937809e-05 -1.947432905435562134e-01 7.234765291213989258e-01
6.986355781555175781e-01 -2.708494067192077637e-01 4.082590341567993164e-01 -3.488355576992034912e-01 2.795865833759307861e-01 -3.008249215781688690e-02 3.190039470791816711e-02 2.647564709186553955e-01
1.713835299015045166e-01 2.769734859466552734e-01 1.688868552446365356e-01 1.678995043039321899e-01 3.914976418018341064e-01 -5.863486528396606445e-01 -4.459144771099090576e-01 -3.758796453475952148e-01
5.054007768630981445e-01 1.336315572261810303e-01 5.735645815730094910e-02 3.665135204792022705e-01 3.756780624389648438e-01 3.734472990036010742e-01 -5.032283067703247070e-01 2.350644320249557495e-01
3.587505519390106201e-01 3.327466845512390137e-01 -3.265534937381744385e-01 3.644243478775024414e-01 3.516500294208526611e-01 -4.996986985206604004e-01 -3.787605464458465576e-01 6.572178751230239868e-02
-1.055347099900245667e-01 -3.646607697010040283e-01 1.107221096754074097e-01 -2.170408815145492554e-01 3.428367376327514648e-01 -2.794663012027740479e-01 -6.499897241592407227e-01 4.223669767379760742e-01
5.416703820228576660e-01 7.884997874498367310e-02 -1.420580036938190460e-02 1.616382002830505371e-01 -2.306447476148605347e-01 -5.312061309814453125e-01 -5.349892973899841309e-01 2.290343940258026123e-01
2.374219298362731934e-01 3.109197616577148438e-01 2.498599588871002197e-01 -1.265645921230316162e-01 2.890648245811462402e-01 -6.235848665237426758e-01 -1.963673532009124756e-01 5.074784159660339355e-01
2.760262489318847656e-01 1.350558083504438400e-02 6.817969679832458496e-01 -2.386115491390228271e-01 3.725751936435699463e-01 -1.252949684858322144e-01 -2.303714156150817871e-01 4.407519400119781494e-01
2.600979804992675781e-01 -4.192191064357757568e-01 -1.776812076568603516e-01 4.314325749874114990e-01 6.309772133827209473e-01 -3.017717003822326660e-01 -1.971692144870758057e-01 -1.040453091263771057e-01
-8.636265993118286133e-02 -3.974640965461730957e-01 -2.132406085729598999e-01 -3.102164864540100098e-01 4.152362048625946045e-01 -1.816042065620422363e-01 -6.560825705528259277e-01 2.387726604938507080e-01
2.739904224872589111e-01 4.801127612590789795e-01 -2.399953454732894897e-01 -8.177376538515090942e-02 2.667106389999389648e-01 -5.527749061584472656e-01 -4.934979975223541260e-01 -9.950554370880126953e-02
4.611858725547790527e-01 -4.370266795158386230e-01 1.726010739803314209e-01 -8.527899160981178284e-03 5.901763439178466797e-01 -4.631184041500091553e-01 -3.531283885240554810e-02 4.917024448513984680e-02
4.868836104869842529e-01 -2.359993904829025269e-01 -1.584716290235519409e-01 -1.039061471819877625e-01 -2.876231372356414795e-01 -4.911387562751770020e-01 -5.795469880104064941e-01 1.073316931724548340e-01
7.491929531097412109e-01 1.026784554123878479e-01 -1.652397662401199341e-01 -2.813510298728942871e-01 8.780442178249359131e-02 -5.441578030586242676e-01 -6.964959949254989624e-02 -1.141753420233726501e-01
7.477648854255676270e-01 3.066747635602951050e-02 -2.951280176639556885e-01 2.210606038570404053e-01 1.066147834062576294e-01 -5.303786396980285645e-01 -9.661729633808135986e-02 4.399709403514862061e-02
2.483236491680145264e-01 -3.282338976860046387e-01 1.029570996761322021e-01 -2.424519136548042297e-02 7.700002193450927734e-01 -4.595647156238555908e-01 -1.026292964816093445e-01 -6.911548972129821777e-02
2.193004935979843140e-01 -1.479671001434326172e-01 6.431018710136413574e-01 1.050271000713109970e-02 2.083144485950469971e-01 -6.119633913040161133e-01 -2.609593272209167480e-01 1.741520315408706665e-01
5.046033859252929688e-01 1.863918304443359375e-01 6.605397909879684448e-02 -1.796195358037948608e-01 -1.035923585295677185e-01 -6.425440907478332520e-01 -3.058858215808868408e-01 3.960387408733367920e-01
5.425094366073608398e-01 1.407156735658645630e-01 -3.933182656764984131e-01 4.398002326488494873e-01 4.788678884506225586e-01 -1.699470281600952148e-01 -2.600825726985931396e-01 -1.091774329543113708e-01
7.608119845390319824e-01 -7.202059030532836914e-02 -4.373097717761993408e-01 3.067119717597961426e-01 3.533729910850524902e-01 -3.007132373750209808e-02 2.486523054540157318e-02 6.535351276397705078e-02
6.751423478126525879e-01 6.291768699884414673e-02 1.064336523413658142e-01 -1.204648017883300781e-01 6.145838499069213867e-01 2.967973351478576660e-01 -1.043545603752136230e-01 -1.941455155611038208e-01
7.480926513671875000e-01 -1.020914837718009949e-01 1.639989316463470459e-01 4.180588722229003906e-01 1.962785571813583374e-01 -3.789205849170684814e-01 1.420175284147262573e-01 1.612166762351989746e-01
2.365675419569015503e-01 8.727688342332839966e-03 -2.569159865379333496e-01 4.115684032440185547e-01 -5.564233288168907166e-02 -5.349257588386535645e-02 -8.375064730644226074e-01 -3.450765088200569153e-02
-1.345134526491165161e-01 1.712232246063649654e-03 1.437562331557273865e-02 -2.442571818828582764e-01 3.818198144435882568e-01 -5.504275560379028320e-01 -6.207136511802673340e-01 2.966354787349700928e-01
-7.447671890258789062e-02 -4.376765191555023193e-01 3.341632187366485596e-01 -9.414541721343994141e-02 2.945712804794311523e-01 -3.046817481517791748e-01 -5.894010066986083984e-01 3.941663205623626709e-01
6.433017253875732422e-01 -3.976288437843322754e-01 -2.593165338039398193e-01 2.083218693733215332e-01 4.110625088214874268e-01 -1.881431639194488525e-01 -1.124521270394325256e-01 -3.168528079986572266e-01
6.026216149330139160e-01 8.087524026632308960e-02 -2.581405937671661377e-01 -2.885542213916778564e-01 -5.569151788949966431e-02 -5.695137381553649902e-01 -3.741377592086791992e-01 1.139285564422607422e-01
-1.083537098020315170e-02 -5.806156396865844727e-01 1.539566069841384888e-01 5.567814782261848450e-02 4.808826446533203125e-01 -2.525564730167388916e-01 -5.167910456657409668e-01 -2.717711031436920166e-01
2.189334332942962646e-01 2.228003181517124176e-02 -2.954291105270385742e-01 2.371119856834411621e-01 2.140727341175079346e-01 -3.539942204952239990e-01 -7.960038185119628906e-01 5.753371492028236389e-02
7.391104102134704590e-02 -2.651102244853973389e-01 5.671597123146057129e-01 -9.189763665199279785e-02 5.765785649418830872e-02 -3.514631688594818115e-01 -6.264576315879821777e-01 2.735665142536163330e-01
3.824698328971862793e-01 -2.964469194412231445e-01 7.169916033744812012e-01 2.235233485698699951e-01 1.833194633945822716e-03 -3.799118697643280029e-01 -2.302882820367813110e-01 6.653800606727600098e-02
1.109710857272148132e-01 -3.601638078689575195e-01 -3.705287277698516846e-01 2.166322022676467896e-01 6.621551513671875000e-01 -2.146093100309371948e-01 -2.967059910297393799e-01 3.181282579898834229e-01
7.989689111709594727e-01 6.675201654434204102e-02 2.061680257320404053e-01 -3.555912673473358154e-01 3.366346657276153564e-01 2.393984347581863403e-01 -4.289320111274719238e-02 1.255705803632736206e-01
-9.051319211721420288e-02 -1.514081805944442749e-01 3.241114318370819092e-04 1.732396334409713745e-01 3.739131689071655273e-01 -4.905560910701751709e-01 -6.948148012161254883e-01 -2.750398218631744385e-01
4.451776146888732910e-01 1.259651333093643188e-01 1.945906430482864380e-01 -2.336682230234146118e-01 2.974437177181243896e-01 -5.012489557266235352e-01 -1.465804502367973328e-02 5.945966243743896484e-01
6.237738728523254395e-01 -2.142109125852584839e-01 -7.039400935173034668e-02 -2.653002440929412842e-01 -3.512091934680938721e-01 -3.310125172138214111e-01 -4.112232327461242676e-01 2.960717678070068359e-01
5.591330528259277344e-01 -2.225068062543869019e-01 3.017393350601196289e-01 3.739801347255706787e-01 2.944286763668060303e-01 -4.321237802505493164e-01 -4.894592240452766418e-02 3.621300458908081055e-01
-4.096807166934013367e-02 -1.779227554798126221e-01 -3.102731704711914062e-01 -2.595121562480926514e-01 3.301623761653900146e-01 -5.124757885932922363e-01 -6.492545604705810547e-01 9.939304739236831665e-02
5.812923908233642578e-01 -4.220555536448955536e-03 2.105752229690551758e-01 3.462604433298110962e-02 -4.458892643451690674e-01 -2.808316648006439209e-01 -5.208845138549804688e-01 2.598773241043090820e-01
6.408690810203552246e-01 1.359328478574752808e-01 -4.297614395618438721e-01 -8.312740176916122437e-02 2.912767827510833740e-01 -4.847790896892547607e-01 -2.333928793668746948e-01 -6.984971463680267334e-02
6.208158731460571289e-01 2.669976837933063507e-02 6.747952103614807129e-02 3.701236844062805176e-01 -1.767056286334991455e-01 -5.612665414810180664e-01 -3.474751710891723633e-01 7.311481237411499023e-02
6.491081118583679199e-01 -4.236863255500793457e-01 4.070026576519012451e-01 -8.447168767452239990e-02 8.429621346294879913e-03 -3.155542612075805664e-01 -1.249621529132127762e-02 3.557533621788024902e-01
3.783876597881317139e-01 2.634727060794830322e-01 -2.902204357087612152e-02 7.210548967123031616e-02 -2.327206730842590332e-01 -4.691824913024902344e-01 -5.864790678024291992e-01 4.038744866847991943e-01
-1.839559227228164673e-01 -3.732568025588989258e-01 -7.192637771368026733e-02 1.724160313606262207e-01 5.135042071342468262e-01 -2.997586131095886230e-01 -6.432297825813293457e-01 -1.570111215114593506e-01
6.196396350860595703e-01 -4.437028765678405762e-01 3.990271091461181641e-01 1.628721803426742554e-01 7.265957444906234741e-02 -4.433717131614685059e-01 -1.028071641921997070e-01 -1.449044793844223022e-01
3.652733266353607178e-01 -2.282738685607910156e-01 -1.818174421787261963e-01 -4.176431894302368164e-01 -1.996326744556427002e-01 -3.987420797348022461e-01 -6.316744089126586914e-01 9.550897032022476196e-02
3.318305909633636475e-01 1.135132089257240295e-01 2.413432113826274872e-02 -3.950720429420471191e-01 4.104566872119903564e-01 -2.414178252220153809e-01 -6.919692158699035645e-01 1.214916706085205078e-01
2.044797241687774658e-01 -7.319800555706024170e-02 -6.342611461877822876e-02 7.297181338071823120e-02 7.200244069099426270e-01 -3.940625488758087158e-02 -2.069941312074661255e-01 6.169666647911071777e-01
5.630998611450195312e-01 -3.492075502872467041e-01 1.538553461432456970e-02 -2.457259446382522583e-01 6.344906687736511230e-01 -2.904943525791168213e-01 5.363292247056961060e-02 -1.025321483612060547e-01
-1.183557212352752686e-01 -2.343479245901107788e-01 -1.124282702803611755e-01 -2.140120714902877808e-01 4.196284115314483643e-01 -1.780271828174591064e-01 -6.610980033874511719e-01 4.772832989692687988e-01
6.324694752693176270e-01 -1.352578699588775635e-01 3.985230624675750732e-01 7.368610799312591553e-02 4.133174940943717957e-02 -4.282407462596893311e-01 9.083193540573120117e-02 4.733797311782836914e-01
1.979822367429733276e-01 -2.096669226884841919e-01 -3.793367445468902588e-01 3.040653467178344727e-01 1.747528016567230225e-01 -5.840947031974792480e-01 -5.334696173667907715e-01 1.555492728948593140e-01
6.646255254745483398e-01 3.939822316169738770e-01 3.061280548572540283e-01 1.576982289552688599e-01 -4.580579698085784912e-02 -4.601739943027496338e-01 -2.630876302719116211e-01 3.734301403164863586e-02
5.108608603477478027e-01 1.074833646416664124e-01 -7.982647418975830078e-02 1.443782597780227661e-01 6.793771386146545410e-01 -4.828679561614990234e-01 1.938037201762199402e-02 -7.183877378702163696e-02
6.147602796554565430e-01 3.198632970452308655e-02 6.192774325609207153e-02 2.255261875689029694e-02 4.346134066581726074e-01 -5.297622680664062500e-01 -1.016045957803726196e-01 -3.699224293231964111e-01
-1.373823434114456177e-01 -1.111118048429489136e-01 9.535261988639831543e-02 -1.701291650533676147e-01 2.691358029842376709e-01 -2.876878082752227783e-01 -8.564172983169555664e-01 2.051713615655899048e-01
5.387433171272277832e-01 -2.729853391647338867e-01 1.264802813529968262e-01 -2.280473262071609497e-01 3.986662328243255615e-01 4.906523823738098145e-01 -3.880863487720489502e-01 1.301779597997665405e-01
4.473302960395812988e-01 3.283241763710975647e-02 -1.034437306225299835e-02 1.349239945411682129e-01 7.462034821510314941e-01 5.278591997921466827e-03 -2.174430154263973236e-02 4.724252820014953613e-01
5.185563564300537109e-01 6.423872113227844238e-01 -2.565730735659599304e-02 9.068893641233444214e-02 1.386737525463104248e-01 -3.779032826423645020e-01 -3.794043362140655518e-01 5.971822142601013184e-02
4.621626138687133789e-01 -4.219310283660888672e-01 3.779052495956420898e-01 -2.629869282245635986e-01 5.673366785049438477e-01 1.175798326730728149e-01 -2.182655334472656250e-01 -1.143224760890007019e-01
7.153781056404113770e-01 6.150728836655616760e-02 -2.138299047946929932e-01 -2.949516177177429199e-01 7.748396694660186768e-02 -5.551561117172241211e-01 -1.648376733064651489e-01 -1.017723456025123596e-01
6.207520887255668640e-02 -3.170144259929656982e-01 4.034420102834701538e-02 4.153933525085449219e-01 7.142806649208068848e-01 -2.880744338035583496e-01 -3.526186645030975342e-01 -6.281226128339767456e-02
7.911012172698974609e-01 -8.101769536733627319e-02 -1.051264926791191101e-01 1.556777954101562500e-02 2.985211610794067383e-01 -2.929794490337371826e-01 1.477748453617095947e-01 3.993893563747406006e-01
5.421798229217529297e-01 4.286699891090393066e-01 -1.852320730686187744e-01 -1.439685821533203125e-01 -1.263365149497985840e-01 -1.147130057215690613e-01 -6.524079442024230957e-01 -1.117548644542694092e-01
7.525298595428466797e-01 2.989812493324279785e-01 2.244429476559162140e-02 6.950408685952425003e-03 -2.930696308612823486e-01 -1.671946346759796143e-01 -4.564873576164245605e-01 -1.467384845018386841e-01
1.616483628749847412e-01 -3.098791837692260742e-01 4.122530221939086914e-01 -2.720686495304107666e-01 2.107261121273040771e-01 2.817151248455047607e-01 -6.909943222999572754e-01 1.806341111660003662e-01
-1.827597171068191528e-01 1.067372262477874756e-01 -4.522730410099029541e-02 -3.233167529106140137e-01 4.538915157318115234e-01 -2.758641541004180908e-01 -7.382615804672241211e-01 1.465543061494827271e-01
4.813995361328125000e-01 -6.891441345214843750e-01 -5.890037864446640015e-02 4.421334341168403625e-02 2.005592137575149536e-01 2.333992868661880493e-01 -4.081687331199645996e-01 1.631249189376831055e-01
5.425902605056762695e-01 -4.028980433940887451e-01 9.496448189020156860e-02 -3.042855486273765564e-02 6.093602776527404785e-01 -3.585157394409179688e-01 1.091944798827171326e-01 1.467921733856201172e-01
6.388509869575500488e-01 -4.790965095162391663e-02 2.101780623197555542e-01 1.711855642497539520e-02 5.035278797149658203e-01 -5.166554450988769531e-01 1.419305056333541870e-01 -6.699909269809722900e-02
1.980944573879241943e-01 1.155964359641075134e-01 -1.933096945285797119e-01 3.842575848102569580e-01 6.300874948501586914e-01 -3.677003085613250732e-01 -3.969380557537078857e-01 -2.694437503814697266e-01
2.922384738922119141e-01 7.567694783210754395e-02 -1.829194463789463043e-02 1.765503436326980591e-01 8.236439228057861328e-01 -6.495389342308044434e-02 -7.207018882036209106e-02 4.353879094123840332e-01
2.990505695343017578e-01 -8.822302520275115967e-02 1.351543068885803223e-01 4.769918024539947510e-01 2.662116587162017822e-01 -6.660358905792236328e-01 -3.773671686649322510e-01 1.091207563877105713e-02
2.487103790044784546e-01 9.867005050182342529e-02 5.184195637702941895e-01 1.193139553070068359e-01 -9.166830033063888550e-02 -2.415161877870559692e-01 -5.955519676208496094e-01 4.732838571071624756e-01
3.210086822509765625e-01 -2.129843235015869141e-01 -1.064554378390312195e-01 4.086299836635589600e-01 -1.276816129684448242e-01 -3.220576047897338867e-02 -7.875903248786926270e-01 -1.887899339199066162e-01
4.785601198673248291e-01 -2.748821675777435303e-01 1.841620653867721558e-01 2.467264235019683838e-01 2.724737524986267090e-01 4.054188430309295654e-01 -4.938224852085113525e-01 3.437492549419403076e-01
6.988300085067749023e-01 -5.497287958860397339e-02 5.025697946548461914e-01 -1.032970547676086426e-01 3.350520730018615723e-01 -3.565736413002014160e-01 4.653681069612503052e-02 6.162570044398307800e-02
5.121190547943115234e-01 -2.637780010700225830e-01 -2.394934147596359253e-01 2.862947881221771240e-01 5.063727498054504395e-01 -5.067102313041687012e-01 -9.754063934087753296e-02 7.842645049095153809e-02
2.843697667121887207e-01 1.561106145381927490e-01 2.833346128463745117e-01 7.356781512498855591e-02 1.016348749399185181e-01 -2.729533016681671143e-01 -3.085791170597076416e-01 7.931068539619445801e-01
1.206456720829010010e-01 -2.526900470256805420e-01 -5.361854434013366699e-01 -3.001643717288970947e-01 1.803785264492034912e-01 -2.945701479911804199e-01 -6.330060362815856934e-01 1.549007743597030640e-01
5.439925193786621094e-01 -1.335321664810180664e-01 -3.175171092152595520e-02 -1.742060184478759766e-01 5.912746787071228027e-01 -4.159429967403411865e-01 -7.372805476188659668e-02 -3.561393320560455322e-01
3.081721663475036621e-01 -1.433797478675842285e-01 -6.322932988405227661e-02 -3.124130666255950928e-01 8.120032548904418945e-01 9.425579011440277100e-02 -3.281815946102142334e-01 8.328013867139816284e-02
6.936921477317810059e-01 5.042495205998420715e-02 -2.226562947034835815e-01 1.724090799689292908e-02 5.713403820991516113e-01 -3.188999891281127930e-01 1.114110499620437622e-01 -1.607357412576675415e-01
5.078240036964416504e-01 -8.020471781492233276e-02 2.686011493206024170e-01 -2.624797224998474121e-01 2.495118528604507446e-01 -7.084041833877563477e-01 -1.487124115228652954e-01 9.182449430227279663e-02
7.022004127502441406e-01 -1.341062188148498535e-01 4.973301887512207031e-01 -8.195841312408447266e-02 8.089518547058105469e-02 -4.663883447647094727e-01 6.805703043937683105e-02 7.862275838851928711e-02
5.119264721870422363e-01 9.993869811296463013e-03 4.010748863220214844e-02 3.033807575702667236e-01 4.728395044803619385e-01 -1.831082254648208618e-01 -5.009139776229858398e-01 -3.690019547939300537e-01
3.701054155826568604e-01 1.347624212503433228e-01 -1.197558492422103882e-01 3.822884261608123779e-01 6.587733030319213867e-01 -4.153899848461151123e-01 -2.204698324203491211e-01 -1.709885150194168091e-01
8.993713855743408203e-01 -8.567146211862564087e-02 -1.529872119426727295e-01 2.217401713132858276e-01 2.880503833293914795e-01 -1.384871751070022583e-01 8.942795544862747192e-02 -3.269517049193382263e-02
5.073080658912658691e-01 -3.743424117565155029e-01 -1.503603011369705200e-01 3.654514849185943604e-01 -1.180852279067039490e-01 -1.180868819355964661e-01 -5.798178315162658691e-01 -2.868201434612274170e-01
1.049317196011543274e-01 -1.564585119485855103e-01 -1.117352247238159180e-01 -1.096997857093811035e-01 4.798301160335540771e-01 -4.743978381156921387e-01 -3.628706336021423340e-01 5.941599011421203613e-01
3.461397290229797363e-01 1.968159079551696777e-01 4.620906710624694824e-01 8.579189330339431763e-02 4.597053229808807373e-01 2.629943788051605225e-01 -5.703426003456115723e-01 -1.215613335371017456e-01
-2.305335365235805511e-02 -1.990158110857009888e-01 -1.125219911336898804e-01 -4.131885766983032227e-01 4.642934203147888184e-01 -4.895060956478118896e-01 -4.742810726165771484e-01 3.103999197483062744e-01
5.081600323319435120e-02 2.842195928096771240e-01 3.236742690205574036e-02 3.212941437959671021e-02 6.168397068977355957e-01 5.341317132115364075e-02 -4.851622581481933594e-01 5.439029335975646973e-01
6.075116991996765137e-01 1.866089552640914917e-01 9.163311868906021118e-02 -2.421956323087215424e-02 6.489037871360778809e-01 3.698683083057403564e-01 -1.616964787244796753e-01 -5.567022040486335754e-02
