# Supplementary material for: Where is your field going? A machine learning approach to study the relative motion of the domains of physics
Source: PLoS One. 2020 Jun 18;15(6):e0233997. doi: 10.1371/journal.pone.0233997 (PMC7302634; doi:10.1371/journal.pone.0233997)
Supplement: S30 Data — (ZIP) [file pone.0233997.s030.zip › 29/Pacs4Run_29_VS_500_embeddings1998-2002ED8.txt]

-2.828987240791320801e-01 1.356306821107864380e-01 2.625205516815185547e-01 6.751376390457153320e-01 4.318746030330657959e-01 -3.608309924602508545e-01 2.062322050333023071e-01 1.326588541269302368e-01
-5.226975083351135254e-01 -2.773830890655517578e-01 5.421857237815856934e-01 8.383618295192718506e-02 4.489862173795700073e-02 -3.867638707160949707e-01 4.436258971691131592e-01 -2.112100273370742798e-02
-7.602606415748596191e-01 9.052206575870513916e-02 3.287824690341949463e-01 4.528114795684814453e-01 1.900777518749237061e-01 -7.158661633729934692e-02 1.401074826717376709e-01 -1.994720846414566040e-01
-3.814913332462310791e-01 -3.603737056255340576e-01 6.014130711555480957e-01 3.230245709419250488e-01 1.961723566055297852e-01 -1.139437258243560791e-01 8.649079129099845886e-03 -4.549845755100250244e-01
-4.543995261192321777e-01 -5.208473801612854004e-01 5.680937785655260086e-03 3.554542660713195801e-01 5.238427519798278809e-01 1.472508758306503296e-01 2.184677720069885254e-01 -2.281158566474914551e-01
-1.408443003892898560e-01 -3.233462572097778320e-01 -2.726008296012878418e-01 3.501744568347930908e-02 7.346902489662170410e-01 -3.238382041454315186e-01 3.775057494640350342e-01 1.136712282896041870e-01
-3.061699271202087402e-01 -2.777158617973327637e-01 -2.052053511142730713e-01 6.210311651229858398e-01 5.358871221542358398e-01 2.394620627164840698e-01 -1.623038053512573242e-01 1.746005713939666748e-01
-5.324849858880043030e-02 -4.196448326110839844e-01 6.425579786300659180e-01 3.088503181934356689e-01 -4.773160442709922791e-02 -3.805500268936157227e-01 3.643598556518554688e-01 -1.814902424812316895e-01
-4.627542197704315186e-01 1.088996455073356628e-01 -5.381186306476593018e-02 4.650476276874542236e-01 3.583985567092895508e-01 -2.934586443006992340e-02 3.865262866020202637e-01 5.254722833633422852e-01
-6.764019727706909180e-01 1.899765580892562866e-01 1.747660040855407715e-01 5.265014171600341797e-01 2.553104162216186523e-01 1.790583692491054535e-02 3.275330066680908203e-01 1.608118116855621338e-01
-7.454171031713485718e-02 -2.883386909961700439e-01 4.233537316322326660e-01 2.255046814680099487e-01 7.580181956291198730e-01 -2.668276056647300720e-02 2.131738513708114624e-01 2.459203600883483887e-01
-2.533040344715118408e-01 -1.021192148327827454e-01 1.296522915363311768e-01 1.211672350764274597e-01 4.753285348415374756e-01 -2.079221159219741821e-01 7.674121260643005371e-01 1.892816424369812012e-01
-1.662733852863311768e-01 -1.616997867822647095e-01 -2.631686627864837646e-01 1.447168886661529541e-01 6.882621049880981445e-01 -2.359345853328704834e-01 5.634899735450744629e-01 9.547202289104461670e-02
-5.351733565330505371e-01 1.595273166894912720e-01 6.087033450603485107e-02 3.931110203266143799e-01 2.739086747169494629e-01 -8.808439224958419800e-02 3.772502541542053223e-01 5.520835518836975098e-01
-4.483082294464111328e-01 5.380174890160560608e-02 5.787702649831771851e-02 -1.190455351024866104e-02 5.299137830734252930e-01 -5.932472944259643555e-01 -3.136126101016998291e-01 2.480521947145462036e-01
-1.709270775318145752e-01 -9.286610782146453857e-02 3.968911468982696533e-01 -1.075879037380218506e-01 4.287324249744415283e-01 -7.659403085708618164e-01 9.370792657136917114e-02 1.174935251474380493e-01
1.727666109800338745e-01 5.649402365088462830e-02 -1.094036400318145752e-01 6.324323415756225586e-01 4.100796580314636230e-01 -1.558960080146789551e-01 5.412673354148864746e-01 2.637823224067687988e-01
-5.707705020904541016e-01 -3.645364344120025635e-01 6.979835033416748047e-02 4.323828965425491333e-02 6.829239130020141602e-01 -6.598690152168273926e-02 -1.854681223630905151e-02 -2.520112097263336182e-01
-1.993253082036972046e-01 -1.667766422033309937e-01 3.908920288085937500e-01 5.341906547546386719e-01 1.592475026845932007e-01 -1.610846370458602905e-01 3.439355492591857910e-01 -5.698236823081970215e-01
-3.588165938854217529e-01 -6.141185760498046875e-01 1.706928461790084839e-01 2.985414303839206696e-02 5.070626735687255859e-01 -1.471462994813919067e-01 3.620873987674713135e-01 2.328302413225173950e-01
-4.683067500591278076e-01 6.736084818840026855e-03 3.530987799167633057e-01 -3.578456491231918335e-02 2.909054160118103027e-01 -7.102143764495849609e-01 1.392415910959243774e-01 2.150939553976058960e-01
-2.293408960103988647e-01 -3.816017210483551025e-01 1.043226495385169983e-01 2.664116919040679932e-01 6.872472167015075684e-01 2.397488430142402649e-02 -1.956381648778915405e-02 4.966469109058380127e-01
-7.265928387641906738e-02 -7.252265214920043945e-01 -2.126141190528869629e-01 3.764796555042266846e-01 4.581655561923980713e-01 -5.766385048627853394e-02 2.594542503356933594e-01 3.561279550194740295e-02
-3.597953543066978455e-02 -6.719101071357727051e-01 -1.321912407875061035e-01 3.811479508876800537e-01 5.554529428482055664e-01 -1.889119856059551239e-02 2.749679982662200928e-01 1.284984755329787731e-03
-3.858371675014495850e-01 -4.012465476989746094e-01 1.203350424766540527e-01 7.404132280498743057e-03 7.586980462074279785e-01 -9.158089756965637207e-02 2.996979951858520508e-01 4.203194007277488708e-02
-2.535976171493530273e-01 -1.149588376283645630e-01 -2.869469225406646729e-01 1.384173035621643066e-01 6.062266826629638672e-01 -2.754354774951934814e-01 4.962005317211151123e-01 3.624698221683502197e-01
-3.764538168907165527e-01 -4.449696540832519531e-01 -3.382383584976196289e-01 3.244302272796630859e-01 -6.997258216142654419e-02 -6.133211255073547363e-01 -2.118862718343734741e-01 1.211190447211265564e-01
-3.143045306205749512e-01 4.561316967010498047e-01 1.645789742469787598e-01 3.849201500415802002e-01 1.789685785770416260e-01 -6.907032132148742676e-01 -3.113345801830291748e-02 -8.852566778659820557e-02
-6.845574975013732910e-01 -3.059470057487487793e-01 8.185386657714843750e-02 2.066805213689804077e-01 -5.404257401823997498e-02 -3.155398368835449219e-01 3.653214573860168457e-01 -3.904034495353698730e-01
-1.902553886175155640e-01 -2.682674825191497803e-01 6.071187257766723633e-01 3.985854983329772949e-01 -1.196889132261276245e-01 -2.609879374504089355e-01 5.152980089187622070e-01 1.280610263347625732e-01
-6.045607924461364746e-01 -4.059637486934661865e-01 4.809093773365020752e-01 1.573789864778518677e-01 8.002740889787673950e-02 -1.255305260419845581e-01 2.759141325950622559e-01 3.396573066711425781e-01
-2.441408634185791016e-01 -1.301975250244140625e-01 -2.807715535163879395e-01 2.489048987627029419e-01 8.377745747566223145e-01 -4.406231641769409180e-02 2.610331177711486816e-01 -1.034960597753524780e-01
-9.155732393264770508e-02 8.042844384908676147e-02 -7.976627349853515625e-02 -3.432744182646274567e-03 5.176880359649658203e-01 -8.393673300743103027e-01 -7.848895341157913208e-02 -8.690328337252140045e-03
-3.831070661544799805e-01 5.587813258171081543e-02 4.967683255672454834e-01 3.389132022857666016e-02 3.020258843898773193e-01 -6.086724996566772461e-01 1.748245805501937866e-01 3.315325677394866943e-01
8.161305636167526245e-02 -4.145990908145904541e-01 6.337232887744903564e-02 2.827601730823516846e-01 6.502662897109985352e-01 -1.145774424076080322e-01 5.592083558440208435e-03 -5.490646958351135254e-01
8.012670278549194336e-02 -3.936740458011627197e-01 6.568208336830139160e-02 2.638235986232757568e-01 6.669905781745910645e-01 -1.609354615211486816e-01 3.891037106513977051e-01 -3.774983286857604980e-01
-7.045104503631591797e-01 -3.268431127071380615e-01 1.080783382058143616e-01 8.550011366605758667e-02 5.875566005706787109e-01 -2.129366062581539154e-02 3.174971556290984154e-03 -1.793350130319595337e-01
-2.282460629940032959e-01 -3.617273569107055664e-01 1.740162260830402374e-02 4.862798452377319336e-01 -2.728561162948608398e-01 -6.340547800064086914e-01 3.038798458874225616e-03 3.221816122531890869e-01
-1.620906591415405273e-01 -3.936285525560379028e-02 3.910704255104064941e-01 1.661708652973175049e-01 8.077098727226257324e-01 -4.847603663802146912e-02 -6.651282776147127151e-03 3.699177205562591553e-01
-3.014039099216461182e-01 -4.124546349048614502e-01 3.122570216655731201e-01 3.422745689749717712e-02 5.646716356277465820e-01 -1.612561643123626709e-01 1.054971367120742798e-01 5.332670211791992188e-01
2.095401585102081299e-01 -3.212333917617797852e-01 2.416030615568161011e-01 3.871700763702392578e-01 7.433298826217651367e-01 -1.325229648500680923e-02 3.024713099002838135e-01 -2.062765136361122131e-02
-1.846163868904113770e-01 -5.796520709991455078e-01 6.249487772583961487e-02 -7.224649656563997269e-03 6.286230683326721191e-01 -2.890911698341369629e-01 3.082535862922668457e-01 2.284761220216751099e-01
-2.620230317115783691e-01 -5.572926998138427734e-01 3.980848193168640137e-02 1.524000763893127441e-01 6.471357345581054688e-01 -9.272269904613494873e-02 3.999265134334564209e-01 9.292357414960861206e-02
1.799639612436294556e-01 -3.512747287750244141e-01 1.510796099901199341e-01 3.708120584487915039e-01 7.077873349189758301e-01 -6.541204452514648438e-02 3.602257072925567627e-01 -2.211067825555801392e-01
-2.209990024566650391e-01 -2.188143432140350342e-01 4.227946400642395020e-01 2.772238105535507202e-02 4.115071296691894531e-01 -6.121326088905334473e-01 -2.471762299537658691e-01 3.444060385227203369e-01
1.007272303104400635e-01 -4.280675947666168213e-01 2.090940065681934357e-02 6.816735267639160156e-01 5.389668941497802734e-01 2.201398909091949463e-01 9.206632152199745178e-03 4.964561760425567627e-02
-2.540382444858551025e-01 -1.467836648225784302e-01 -4.712632596492767334e-01 5.965741872787475586e-01 5.561418533325195312e-01 9.006842225790023804e-02 -1.356433182954788208e-01 1.113500539213418961e-02
-9.252591431140899658e-02 -6.876158118247985840e-01 -1.628492474555969238e-01 1.823817938566207886e-01 6.515451669692993164e-01 -7.181701809167861938e-02 -1.535243541002273560e-01 7.484614849090576172e-02
-2.864025346934795380e-02 -1.149094998836517334e-01 -1.654288172721862793e-02 7.243624329566955566e-01 5.418043136596679688e-01 1.597774028778076172e-01 3.589123785495758057e-01 1.144651547074317932e-01
-7.294725179672241211e-01 1.958042532205581665e-01 9.501195698976516724e-02 4.815461635589599609e-01 1.451945602893829346e-01 -8.556376397609710693e-02 2.971870005130767822e-01 2.681300640106201172e-01
1.414535343647003174e-01 -2.615788280963897705e-01 -3.648358583450317383e-01 5.713117122650146484e-01 6.004915237426757812e-01 -5.482322350144386292e-02 2.840478122234344482e-01 8.824039995670318604e-02
-5.429744124412536621e-01 -2.850886881351470947e-01 8.980043977499008179e-02 1.650480479001998901e-01 7.187104225158691406e-01 5.995974689722061157e-02 7.444747537374496460e-02 -2.508306503295898438e-01
-4.474932849407196045e-01 -2.867099046707153320e-01 -9.980697184801101685e-02 3.483406603336334229e-01 9.151729196310043335e-02 -3.924379348754882812e-01 -3.170834183692932129e-01 5.686125159263610840e-01
-3.648286461830139160e-01 -6.868186593055725098e-01 1.501958519220352173e-01 5.224863886833190918e-01 -1.390787214040756226e-01 -9.978543221950531006e-02 -2.380192130804061890e-01 -1.169464215636253357e-01
-4.292913079261779785e-01 -7.980869710445404053e-02 4.841287434101104736e-01 7.498364895582199097e-02 7.281992435455322266e-01 1.036709640175104141e-02 8.880477398633956909e-03 1.971696615219116211e-01
-3.405687808990478516e-01 -7.832731604576110840e-01 9.053735435009002686e-02 3.408600389957427979e-01 -1.039377003908157349e-01 -2.692378163337707520e-01 2.504798769950866699e-01 -9.012123569846153259e-03
-5.382905006408691406e-01 -1.090895682573318481e-01 1.199891418218612671e-01 4.845296442508697510e-01 4.199167340993881226e-02 -1.426478624343872070e-01 4.486438333988189697e-01 4.751667082309722900e-01
-2.431531623005867004e-02 -5.374201536178588867e-01 1.686045527458190918e-01 2.325839400291442871e-01 5.109233856201171875e-01 -1.844979822635650635e-01 2.292868196964263916e-01 -5.295383930206298828e-01
-5.526728462427854538e-03 2.521427571773529053e-01 2.185855656862258911e-01 1.690845042467117310e-01 4.198918640613555908e-01 -8.019475936889648438e-01 1.216214429587125778e-02 2.011148333549499512e-01
3.120443783700466156e-02 3.025501966476440430e-03 1.348995268344879150e-01 1.987289637327194214e-01 1.371140927076339722e-01 -9.508814215660095215e-01 -1.076625213027000427e-01 -8.221269398927688599e-02
-5.423785187304019928e-03 -5.224089622497558594e-01 1.787933409214019775e-01 4.446360170841217041e-01 6.396083831787109375e-01 9.292654693126678467e-02 1.804370135068893433e-01 -2.170243412256240845e-01
1.921354979276657104e-01 -5.539103746414184570e-01 -1.461610645055770874e-01 2.707834541797637939e-01 6.524732708930969238e-01 -2.258076816797256470e-01 2.849997580051422119e-01 6.037450954318046570e-02
-6.131228804588317871e-01 3.368557393550872803e-01 -8.825509250164031982e-02 2.489123642444610596e-01 2.172945439815521240e-01 -6.046400666236877441e-01 -3.129154816269874573e-02 -1.645499765872955322e-01
3.178209438920021057e-02 -4.891071319580078125e-01 1.012180149555206299e-01 4.270108640193939209e-01 5.225319266319274902e-01 -6.114248186349868774e-02 1.579432040452957153e-01 -5.152249336242675781e-01
-5.877718329429626465e-01 1.476854830980300903e-01 -1.544152647256851196e-01 3.067416548728942871e-01 3.216528892517089844e-01 -1.302476227283477783e-01 4.640240669250488281e-01 4.231258928775787354e-01
-4.137171506881713867e-01 -4.302878379821777344e-01 -9.083390980958938599e-02 2.847426235675811768e-01 6.784846782684326172e-01 7.429594546556472778e-02 2.713812142610549927e-02 -2.962490022182464600e-01
-4.624446630477905273e-01 2.112695276737213135e-01 1.952606737613677979e-01 5.517374277114868164e-01 1.032293885946273804e-01 -1.492737978696823120e-01 4.663021564483642578e-01 3.854770064353942871e-01
-3.809956312179565430e-01 1.342336535453796387e-01 2.245266288518905640e-01 -6.287288665771484375e-02 3.535647392272949219e-01 -7.585193514823913574e-01 2.842925190925598145e-01 -3.572786971926689148e-02
-5.079649686813354492e-01 -4.067540764808654785e-01 1.605399101972579956e-01 1.324919909238815308e-01 6.934379339218139648e-01 1.373278163373470306e-02 1.527995914220809937e-01 -1.697140783071517944e-01
3.464280441403388977e-02 -4.352520704269409180e-01 2.352411597967147827e-01 2.940441071987152100e-01 5.737345218658447266e-01 -1.405368596315383911e-01 3.171615898609161377e-01 -4.669494032859802246e-01
-2.989685833454132080e-01 -1.849614977836608887e-01 -1.313990205526351929e-01 5.954444408416748047e-01 -2.542612552642822266e-01 -4.632169902324676514e-01 -9.525997191667556763e-02 4.650740921497344971e-01
9.496573358774185181e-03 1.741548925638198853e-01 -9.291145950555801392e-02 8.607289791107177734e-01 2.691836059093475342e-01 -5.674039130099117756e-04 3.777466416358947754e-01 7.028763741254806519e-02
-1.306760460138320923e-01 -7.332322001457214355e-01 1.725547462701797485e-01 1.627049893140792847e-01 5.548481345176696777e-01 -8.312939107418060303e-02 2.721365392208099365e-01 1.486943569034337997e-02
-4.008983373641967773e-01 -3.458575308322906494e-01 1.620403230190277100e-01 2.145856916904449463e-01 7.383274435997009277e-01 5.199443921446800232e-02 2.232900708913803101e-01 -2.228667885065078735e-01
-2.064192444086074829e-01 2.177757620811462402e-01 3.261543512344360352e-01 2.956324815750122070e-01 3.243188261985778809e-01 -6.305294036865234375e-01 -4.370451271533966064e-01 1.497704982757568359e-01
1.034928187727928162e-01 7.888994179666042328e-03 2.219478935003280640e-01 6.038582324981689453e-02 4.814151525497436523e-01 -8.279570937156677246e-01 -8.011619746685028076e-02 1.123731657862663269e-01
1.404355019330978394e-01 -5.687617883086204529e-02 5.184436962008476257e-02 8.208751678466796875e-01 2.106591612100601196e-01 2.657902613282203674e-02 4.577391147613525391e-01 2.142664641141891479e-01
-1.216432526707649231e-01 -4.332760572433471680e-01 1.061644032597541809e-01 2.687892019748687744e-01 7.176892161369323730e-01 2.372523210942745209e-02 4.802983626723289490e-02 4.427288770675659180e-01
-1.429541707038879395e-01 -1.913245767354965210e-01 2.621416151523590088e-01 9.050999581813812256e-02 4.924657046794891357e-01 -6.288756132125854492e-01 -2.827039062976837158e-01 3.848637640476226807e-01
1.532207876443862915e-01 1.557539850473403931e-01 1.231090873479843140e-01 8.291948437690734863e-01 3.922713398933410645e-01 9.491436928510665894e-02 2.584381699562072754e-01 -1.409549117088317871e-01
2.365781925618648529e-03 1.746292114257812500e-01 2.297809273004531860e-01 8.156328797340393066e-01 -9.684514254331588745e-02 -3.573414683341979980e-01 -5.442769080400466919e-02 -3.337792456150054932e-01
-4.262455180287361145e-02 -1.388791799545288086e-01 -1.386382132768630981e-01 7.468608617782592773e-01 6.137390732765197754e-01 1.240031570196151733e-01 9.655424207448959351e-02 2.233235351741313934e-02
-5.326194167137145996e-01 1.599495410919189453e-01 -1.013289839029312134e-01 1.566040962934494019e-01 1.119349524378776550e-01 -7.494421601295471191e-01 2.390335500240325928e-01 -1.568767875432968140e-01
-4.940735548734664917e-02 -5.599148869514465332e-01 -2.968968152999877930e-01 4.734936356544494629e-01 -9.624961763620376587e-02 -5.617811679840087891e-01 -4.549514502286911011e-02 2.116088867187500000e-01
-5.653286576271057129e-01 -1.664790362119674683e-01 6.349104642868041992e-02 7.421383857727050781e-01 4.293065890669822693e-02 2.224976122379302979e-01 1.443621218204498291e-01 1.603100597858428955e-01
-4.772556424140930176e-01 -5.540136694908142090e-01 3.333956375718116760e-02 1.223128065466880798e-01 4.428195059299468994e-01 -1.503378003835678101e-01 2.520584464073181152e-01 -4.086561799049377441e-01
-1.665616482496261597e-01 -7.897940278053283691e-02 2.822606861591339111e-01 4.243294894695281982e-01 4.037803411483764648e-01 -1.537763178348541260e-01 2.776275575160980225e-01 -6.652293801307678223e-01
-3.289176523685455322e-01 -3.329892456531524658e-01 -3.169042766094207764e-01 6.061084866523742676e-01 5.054912567138671875e-01 2.005413323640823364e-01 -1.232188716530799866e-01 -4.705843329429626465e-02
-3.307031095027923584e-01 3.662828505039215088e-01 3.345124796032905579e-02 1.374726593494415283e-01 3.515852093696594238e-01 -7.411034703254699707e-01 2.522028088569641113e-01 1.415952108800411224e-03
-1.831210851669311523e-01 4.127695560455322266e-01 2.073304057121276855e-01 8.266846537590026855e-01 2.510589361190795898e-01 -1.174472924321889877e-02 -7.197450101375579834e-02 -3.668228909373283386e-02
-6.453454494476318359e-02 -7.702716439962387085e-02 3.648385703563690186e-01 3.647212684154510498e-01 2.139423340559005737e-01 -5.749605894088745117e-01 -5.030543208122253418e-01 3.071786761283874512e-01
1.944587938487529755e-02 -1.937540322542190552e-01 1.911435425281524658e-01 1.911350041627883911e-01 6.385807991027832031e-01 -1.743677705526351929e-01 6.101207137107849121e-01 2.803139686584472656e-01
-6.192494034767150879e-01 1.947716474533081055e-01 -1.101591363549232483e-01 6.383173465728759766e-01 -3.124253358691930771e-03 -1.120128557085990906e-01 3.679885566234588623e-01 -1.050603687763214111e-01
-2.715677022933959961e-01 -5.350263789296150208e-02 1.842745393514633179e-01 2.919289767742156982e-01 2.090051025152206421e-01 -4.911162853240966797e-01 -1.312876492738723755e-01 7.085859179496765137e-01
-2.897823750972747803e-01 -3.623416125774383545e-01 1.762676797807216644e-02 2.340459823608398438e-01 7.735957503318786621e-01 1.561157219111919403e-02 3.216018974781036377e-01 -1.659053415060043335e-01
1.149155348539352417e-01 -1.743632182478904724e-02 -1.388819962739944458e-01 6.545473337173461914e-01 6.870441436767578125e-01 1.059672050178050995e-02 -2.324794232845306396e-02 2.570750713348388672e-01
-7.316790819168090820e-01 3.727086633443832397e-02 3.243138492107391357e-01 3.977275788784027100e-01 3.106267750263214111e-01 6.189731508493423462e-02 2.014498114585876465e-01 2.428736984729766846e-01
-3.113038837909698486e-01 -4.105905294418334961e-01 1.297025531530380249e-01 1.480659991502761841e-01 2.371237426996231079e-01 -5.620269775390625000e-01 -4.282019734382629395e-01 3.745667338371276855e-01
-2.387965619564056396e-01 -2.079815268516540527e-01 1.824865192174911499e-01 1.774707436561584473e-01 2.815192639827728271e-01 -7.133433222770690918e-01 -4.706378579139709473e-01 1.590941995382308960e-01
-3.852431103587150574e-02 -3.000873923301696777e-01 -3.710088431835174561e-01 1.524598747491836548e-01 7.348746657371520996e-01 -2.771835625171661377e-01 3.273940980434417725e-01 1.533407419919967651e-01
-2.825539410114288330e-01 -2.756258845329284668e-01 4.458141028881072998e-01 -1.628320198506116867e-03 3.848784267902374268e-01 -6.029984951019287109e-01 7.473181188106536865e-02 3.579351007938385010e-01
1.047275960445404053e-01 -5.217057466506958008e-02 1.403276920318603516e-01 4.780395627021789551e-01 4.751268029212951660e-01 -1.633116155862808228e-01 2.583371400833129883e-01 -6.472575664520263672e-01
6.130092963576316833e-02 -1.522292755544185638e-02 2.768358588218688965e-01 8.260952830314636230e-01 -2.266080528497695923e-01 -3.836103677749633789e-01 -6.221366673707962036e-02 -1.859040558338165283e-01
-1.435061395168304443e-01 -5.443467497825622559e-01 3.091046400368213654e-02 1.375766396522521973e-01 6.600050926208496094e-01 -1.810157299041748047e-01 3.407066464424133301e-01 -2.806338071823120117e-01
-4.421876668930053711e-01 -2.228088974952697754e-01 3.105300962924957275e-01 1.022289171814918518e-01 7.754775881767272949e-01 1.361333578824996948e-02 -9.670779109001159668e-02 1.924662142992019653e-01
-1.012749820947647095e-01 -1.829362958669662476e-01 3.822749257087707520e-01 1.351308524608612061e-01 2.849738299846649170e-01 -7.755295634269714355e-01 -2.893057763576507568e-01 1.597786098718643188e-01
-7.593127340078353882e-02 -6.060280799865722656e-01 -3.722098171710968018e-01 5.752786993980407715e-01 3.091282546520233154e-01 -4.347719997167587280e-02 5.638206005096435547e-02 -2.384306937456130981e-01
-2.173210531473159790e-01 -4.631404578685760498e-01 -7.824330031871795654e-02 1.135887950658798218e-01 6.381068825721740723e-01 -1.950198113918304443e-01 4.568721652030944824e-01 2.555443048477172852e-01
-2.818715274333953857e-01 -6.841701269149780273e-01 -2.404280006885528564e-01 5.673810839653015137e-01 -2.227925695478916168e-02 -8.621744811534881592e-02 2.361747324466705322e-01 -9.499720484018325806e-02
-2.483485080301761627e-02 -1.525119841098785400e-01 5.847716331481933594e-01 1.625351458787918091e-01 4.205134510993957520e-01 -5.709866285324096680e-01 -3.231423199176788330e-01 2.166854962706565857e-02
-3.560478389263153076e-01 3.825896382331848145e-01 3.496633172035217285e-01 7.335687875747680664e-01 1.141451299190521240e-01 -1.139189228415489197e-01 -1.309175789356231689e-01 1.527139097452163696e-01
-3.038065731525421143e-01 3.735026121139526367e-01 2.319280803203582764e-01 7.184424996376037598e-01 3.677732348442077637e-01 1.059239879250526428e-01 3.456515073776245117e-02 -2.248899340629577637e-01
-2.812671959400177002e-01 -1.935667097568511963e-01 -2.560438513755798340e-01 6.368794441223144531e-01 5.833470821380615234e-01 2.181358635425567627e-01 -1.876239664852619171e-02 -1.549764722585678101e-01
-5.643381476402282715e-01 1.006120294332504272e-01 1.097935885190963745e-01 3.800628185272216797e-01 2.279728204011917114e-01 -1.335862874984741211e-01 5.648335814476013184e-01 3.550258874893188477e-01
-2.947266697883605957e-01 -1.222273893654346466e-02 -3.751420378684997559e-01 7.714672386646270752e-02 7.026359438896179199e-01 -2.852832973003387451e-01 4.369074702262878418e-01 -1.821016706526279449e-02
6.951360963284969330e-03 -2.451994270086288452e-01 2.074576765298843384e-01 1.755398362874984741e-01 8.415718078613281250e-01 -8.214729279279708862e-02 -3.787817806005477905e-02 3.867168426513671875e-01
1.401712596416473389e-01 -1.574620902538299561e-01 2.361732348799705505e-02 3.803977072238922119e-01 6.055160760879516602e-01 -9.955882281064987183e-02 5.312951207160949707e-01 3.891802728176116943e-01
-2.757736481726169586e-02 -2.869990170001983643e-01 -3.220684081315994263e-02 4.076478183269500732e-01 9.487058967351913452e-02 -5.899911522865295410e-01 -3.140065670013427734e-01 5.421872735023498535e-01
-3.828784227371215820e-01 -3.776960074901580811e-01 -1.341053694486618042e-01 7.686430811882019043e-01 1.415659040212631226e-01 2.486655563116073608e-01 -6.289481371641159058e-02 1.269728988409042358e-01
-2.458797991275787354e-01 2.893990837037563324e-02 -1.544847637414932251e-01 7.564269304275512695e-01 4.399505630135536194e-02 -4.296015575528144836e-02 5.812574028968811035e-01 -3.189192339777946472e-02
-1.825512945652008057e-01 -2.227670401334762573e-01 6.768388748168945312e-01 3.937692344188690186e-01 1.105089187622070312e-01 -7.413165271282196045e-02 3.136883974075317383e-01 4.333319365978240967e-01
3.293991982936859131e-01 -3.564271926879882812e-01 -1.898533403873443604e-01 5.964223742485046387e-01 4.693213999271392822e-01 -7.126764208078384399e-02 2.532833516597747803e-01 2.884405851364135742e-01
-1.207726746797561646e-01 -4.871447086334228516e-01 1.714173555374145508e-01 1.816009581089019775e-01 7.168472409248352051e-01 -7.754696160554885864e-02 3.879833221435546875e-01 -1.238010674715042114e-01
9.686703979969024658e-02 -1.589704304933547974e-02 -7.106150686740875244e-02 8.327997922897338867e-01 1.236274242401123047e-01 -6.643819808959960938e-02 4.660893976688385010e-01 2.341402918100357056e-01
-1.096983551979064941e-01 -5.166273117065429688e-01 2.521329224109649658e-01 5.975468754768371582e-01 -1.768114715814590454e-01 -2.008792012929916382e-01 3.379927277565002441e-01 -3.384896516799926758e-01
-4.266805350780487061e-01 -3.673698306083679199e-01 -3.935232758522033691e-01 4.820524454116821289e-01 5.007862448692321777e-01 9.669312834739685059e-02 -2.451232448220252991e-02 -1.871120929718017578e-01
-4.089927673339843750e-01 1.472426056861877441e-01 1.011216565966606140e-01 3.925015628337860107e-01 -1.766864061355590820e-01 -7.734562158584594727e-01 9.870050847530364990e-02 8.698915690183639526e-02
-2.872312664985656738e-01 -2.762143015861511230e-01 4.120526611804962158e-01 -1.308416724205017090e-01 1.849883496761322021e-01 -7.623230218887329102e-01 8.935133367776870728e-02 -1.759441643953323364e-01
-2.461553215980529785e-01 -9.973274171352386475e-02 3.471789956092834473e-01 5.420476794242858887e-01 1.449510157108306885e-01 -1.982429325580596924e-01 1.342097073793411255e-01 -6.608998179435729980e-01
-2.162997573614120483e-01 1.410150229930877686e-01 4.446261227130889893e-01 2.949029505252838135e-01 5.854518413543701172e-01 -2.778370082378387451e-01 3.308954089879989624e-02 -4.771025478839874268e-01
-4.983200877904891968e-02 3.198009729385375977e-01 -2.002210319042205811e-01 3.189503550529479980e-01 2.412049919366836548e-01 -8.234320282936096191e-01 1.306158900260925293e-01 1.207289658486843109e-02
4.643658697605133057e-01 -3.228123784065246582e-01 5.153581872582435608e-02 5.818198919296264648e-01 4.286483228206634521e-01 -1.131265982985496521e-01 3.043702840805053711e-01 2.231763601303100586e-01
-1.036290600895881653e-01 -6.574227213859558105e-01 7.584106177091598511e-03 6.176403164863586426e-01 2.068171501159667969e-01 1.320378333330154419e-01 -3.331240713596343994e-01 6.588214635848999023e-02
-1.783606559038162231e-01 -5.768641233444213867e-01 5.808304995298385620e-02 3.622631430625915527e-01 5.935693383216857910e-01 4.672698676586151123e-02 3.736143410205841064e-01 -8.192371577024459839e-02
-4.038162156939506531e-02 -1.652828902006149292e-01 5.043027400970458984e-01 1.173265650868415833e-01 4.306447207927703857e-01 -6.726539731025695801e-01 -2.429262697696685791e-01 7.767115533351898193e-02
-1.634425073862075806e-01 -3.070383667945861816e-01 8.548427373170852661e-02 7.135912179946899414e-01 4.441112279891967773e-01 2.833095490932464600e-01 2.133853286504745483e-01 1.986494809389114380e-01
-3.496076166629791260e-01 -6.569073349237442017e-02 2.402685880661010742e-01 3.443035483360290527e-01 1.649674326181411743e-01 -5.861995816230773926e-01 -4.018000960350036621e-01 4.060761034488677979e-01
2.803508937358856201e-01 4.207938164472579956e-02 -1.307527422904968262e-01 4.921363592147827148e-01 6.455212235450744629e-01 -1.308165937662124634e-01 3.781123459339141846e-01 -2.890654206275939941e-01
-6.753455847501754761e-02 -4.502995014190673828e-01 -2.669497132301330566e-01 2.070341408252716064e-01 5.687572807073593140e-02 -7.746507525444030762e-01 1.413040012121200562e-01 2.350719124078750610e-01
-4.110994040966033936e-01 2.152900397777557373e-01 -1.354845613241195679e-01 4.272926151752471924e-01 -9.326036274433135986e-02 -6.981109976768493652e-01 2.474046200513839722e-01 -1.626252532005310059e-01
-2.592368423938751221e-01 -5.151523351669311523e-01 6.760151684284210205e-02 2.789884209632873535e-01 6.375982612371444702e-02 -5.572228431701660156e-01 -2.688665390014648438e-01 4.451495707035064697e-01
-3.208113014698028564e-01 -5.959009528160095215e-01 2.496904134750366211e-01 5.563951730728149414e-01 -1.689760833978652954e-01 -2.387580573558807373e-01 -2.653109729290008545e-01 -1.187972128391265869e-01
-4.010934531688690186e-01 2.817032933235168457e-01 1.798686385154724121e-01 7.265012711286544800e-02 3.141074478626251221e-01 -6.871451139450073242e-01 3.027828931808471680e-01 2.441869378089904785e-01
-2.943637073040008545e-01 4.820753037929534912e-01 7.489783316850662231e-02 6.213780045509338379e-01 5.119940638542175293e-01 1.330671831965446472e-02 3.591299429535865784e-02 1.600888669490814209e-01
-4.105379283428192139e-01 -7.922123372554779053e-02 4.035101532936096191e-01 9.825451672077178955e-02 7.312702536582946777e-01 8.351309224963188171e-03 1.035310793668031693e-02 3.431836068630218506e-01
-2.771594524383544922e-01 -4.932960495352745056e-02 -2.979529798030853271e-01 7.007746696472167969e-01 5.477824807167053223e-01 1.880974620580673218e-01 -2.320797927677631378e-02 7.002249360084533691e-02
-2.630655169486999512e-01 1.568601876497268677e-01 7.036849111318588257e-02 4.329559504985809326e-01 -2.488113492727279663e-01 -7.732843756675720215e-01 2.314549684524536133e-01 -1.848438754677772522e-02
-1.776878088712692261e-01 4.459342733025550842e-02 -1.661734282970428467e-01 9.036511182785034180e-01 2.669285535812377930e-01 1.466451734304428101e-01 -3.318743035197257996e-02 1.684712469577789307e-01
-1.247832179069519043e-01 -2.762007415294647217e-01 -2.331959009170532227e-01 5.489196777343750000e-01 6.883873343467712402e-01 1.214248389005661011e-01 -3.672767803072929382e-02 -2.499583810567855835e-01
-4.994916915893554688e-01 2.021500468254089355e-01 -2.569626867771148682e-01 3.042587339878082275e-01 1.827494055032730103e-02 -7.027888894081115723e-01 1.316882669925689697e-01 -1.986263394355773926e-01
5.941481329500675201e-03 -5.167739391326904297e-01 3.701587021350860596e-01 4.410862028598785400e-01 -1.737863868474960327e-01 -5.039352178573608398e-01 1.023492813110351562e-01 -3.266604542732238770e-01
-4.115611612796783447e-01 -2.962568402290344238e-01 1.254982054233551025e-01 1.688655614852905273e-01 1.323177665472030640e-01 -5.449095368385314941e-01 -8.515574038028717041e-02 6.139202713966369629e-01
-2.562313377857208252e-01 -3.467621803283691406e-01 -4.222799837589263916e-01 6.318333148956298828e-01 4.564447402954101562e-01 1.456238031387329102e-01 -6.461334973573684692e-02 -5.333602800965309143e-02
2.723306119441986084e-01 -5.684852227568626404e-02 3.784040510654449463e-01 7.221593260765075684e-01 4.053276404738426208e-02 -3.450733125209808350e-01 -2.600042819976806641e-01 -2.637800276279449463e-01
-5.121358036994934082e-01 4.678763449192047119e-02 8.066391199827194214e-02 4.504764825105667114e-02 1.360896676778793335e-01 -7.477915883064270020e-01 3.833686113357543945e-01 -4.803885519504547119e-02
-5.170024633407592773e-01 2.062900066375732422e-01 1.805005371570587158e-01 1.173134595155715942e-01 1.496634334325790405e-01 -7.206403613090515137e-01 3.195124268531799316e-01 -5.819326179334893823e-05
2.982022464275360107e-01 -3.551565408706665039e-01 -2.414006590843200684e-01 5.674210786819458008e-01 5.029555559158325195e-01 -5.930303782224655151e-02 2.461530417203903198e-01 2.960166335105895996e-01
-6.284259557723999023e-01 3.100312082096934319e-03 3.429408371448516846e-01 2.346652597188949585e-01 1.657015532255172729e-01 -2.238050401210784912e-01 5.482280254364013672e-01 -2.330134660005569458e-01
8.042390644550323486e-02 -5.974100828170776367e-01 -2.328662127256393433e-01 5.528714060783386230e-01 5.213048458099365234e-01 1.386655401438474655e-02 4.743041470646858215e-02 -5.038970336318016052e-02
2.235650420188903809e-01 -3.830919787287712097e-02 8.100059628486633301e-02 5.262473821640014648e-01 6.448173522949218750e-01 -8.316920138895511627e-03 4.877316057682037354e-01 -1.063626930117607117e-01
-5.104334950447082520e-01 2.150577157735824585e-01 1.891729235649108887e-01 7.672410011291503906e-01 1.829756051301956177e-01 1.069782525300979614e-01 1.120178550481796265e-01 -1.062560975551605225e-01
-2.264813035726547241e-01 -8.105181902647018433e-02 1.981766074895858765e-01 2.335629463195800781e-01 8.437733650207519531e-01 6.368305534124374390e-02 -1.794446855783462524e-01 3.163887858390808105e-01
-4.803721010684967041e-01 2.982145547866821289e-01 -3.005597926676273346e-02 3.734897673130035400e-01 -6.895464658737182617e-02 -7.142022848129272461e-01 1.582498550415039062e-01 -5.487462505698204041e-03
-1.002015918493270874e-01 7.049944996833801270e-02 -1.520690917968750000e-01 7.459792494773864746e-01 2.958058416843414307e-01 -1.008613407611846924e-02 4.075970351696014404e-01 3.894112110137939453e-01
2.342596054077148438e-01 9.886294603347778320e-02 -7.763563096523284912e-02 4.843509495258331299e-01 7.280225753784179688e-01 -6.415192782878875732e-02 3.841908872127532959e-01 -1.139759197831153870e-01
-2.386005371809005737e-01 3.507688939571380615e-01 1.531205922365188599e-01 7.921817302703857422e-01 3.237126767635345459e-01 4.829131066799163818e-02 -2.941548079252243042e-02 2.470746785402297974e-01
4.359430447220802307e-02 -4.175396263599395752e-01 -2.434087395668029785e-01 3.333230614662170410e-01 1.450325548648834229e-01 -6.187397837638854980e-01 -1.479299664497375488e-01 4.771284162998199463e-01
-1.428504586219787598e-01 -1.475355774164199829e-01 -1.611072421073913574e-01 8.770563602447509766e-01 2.174989730119705200e-01 1.761636584997177124e-01 -3.160940110683441162e-02 2.886259853839874268e-01
-7.357262969017028809e-01 1.290365308523178101e-01 4.169718027114868164e-01 3.342748582363128662e-01 1.277644485235214233e-01 -2.244527637958526611e-01 2.939199209213256836e-01 5.796246230602264404e-02
3.810863196849822998e-02 -2.882622415199875832e-03 -1.383509486913681030e-01 6.140707731246948242e-01 7.627173662185668945e-01 1.035757362842559814e-01 -2.628687024116516113e-02 9.570226818323135376e-02
1.235928609967231750e-01 -5.135080814361572266e-01 6.240399554371833801e-03 3.835901021957397461e-01 5.523414015769958496e-01 -9.773923456668853760e-02 2.643441855907440186e-01 -4.351344704627990723e-01
4.101321846246719360e-02 -3.529081940650939941e-01 4.076569899916648865e-02 1.457728296518325806e-01 7.885315418243408203e-01 -1.589944064617156982e-01 4.458641409873962402e-01 -7.075399905443191528e-02
-9.033879637718200684e-02 -7.109420299530029297e-01 -8.973247557878494263e-02 1.571284234523773193e-01 5.500926375389099121e-01 -1.870644986629486084e-01 3.143694996833801270e-01 1.312852203845977783e-01
-4.454690217971801758e-01 -4.628522098064422607e-01 1.901461929082870483e-01 -1.092233359813690186e-01 6.080458164215087891e-01 -2.754456102848052979e-01 2.583959996700286865e-01 -1.639554798603057861e-01
-6.860203146934509277e-01 -4.203171432018280029e-01 -3.995707631111145020e-02 5.973919853568077087e-02 4.701434373855590820e-01 -1.306086033582687378e-01 1.173650547862052917e-01 -3.093160092830657959e-01
-8.047673702239990234e-01 -6.489671021699905396e-02 1.972863078117370605e-01 3.398944735527038574e-01 3.120154887437820435e-02 -2.984722256660461426e-01 3.117687404155731201e-01 8.018035441637039185e-02
2.422929406166076660e-01 -1.045765727758407593e-01 1.945024579763412476e-01 8.128364086151123047e-01 -9.459640830755233765e-02 -3.534175157546997070e-01 -7.298030704259872437e-02 -3.043766021728515625e-01
-8.626981824636459351e-02 -6.947655081748962402e-01 2.440283447504043579e-01 3.527529910206794739e-02 -1.480221189558506012e-02 -6.265242099761962891e-01 1.613708585500717163e-01 -1.739888936281204224e-01
-1.186456680297851562e-01 -1.251289844512939453e-01 -1.222538203001022339e-02 5.374961495399475098e-01 1.019631475210189819e-01 -3.760611712932586670e-01 -4.152390360832214355e-01 -5.974717736244201660e-01
7.398920506238937378e-02 3.244381863623857498e-03 -1.534484028816223145e-01 6.266126632690429688e-01 6.180714368820190430e-01 5.910279229283332825e-02 1.782656311988830566e-01 4.012995958328247070e-01
-1.361879408359527588e-01 -7.319570779800415039e-01 3.597431778907775879e-01 5.148853063583374023e-01 -5.914884433150291443e-02 -1.460961401462554932e-01 -1.618798226118087769e-01 1.104321610182523727e-02
8.202435821294784546e-02 -4.775294363498687744e-01 7.365274429321289062e-02 6.538023948669433594e-01 5.112259387969970703e-01 2.212428748607635498e-01 -1.382591277360916138e-01 5.421681329607963562e-02
-1.563527435064315796e-01 -5.362131595611572266e-01 3.283680230379104614e-02 3.261861205101013184e-01 7.146061211824417114e-02 -5.265933275222778320e-01 -3.682973682880401611e-01 4.031174182891845703e-01
-1.480312198400497437e-01 -4.823268651962280273e-01 -5.941291153430938721e-02 1.812293529510498047e-01 4.382559657096862793e-01 -2.445683926343917847e-01 1.118466854095458984e-01 -6.668447256088256836e-01
-2.722082138061523438e-01 2.911643981933593750e-01 2.364789545536041260e-01 1.684168577194213867e-01 3.325400948524475098e-01 -7.805678248405456543e-01 1.898799687623977661e-01 3.026779554784297943e-02
-6.056030988693237305e-01 4.440573751926422119e-01 -2.116067335009574890e-02 4.580015838146209717e-01 4.443012475967407227e-01 -6.912911683320999146e-02 1.538130491971969604e-01 -1.996019622310996056e-03
-8.989007025957107544e-02 -2.443425804376602173e-01 -3.807025030255317688e-02 2.677011787891387939e-01 1.361359655857086182e-01 -7.924735546112060547e-01 -3.417726457118988037e-01 3.094306886196136475e-01
-4.536168277263641357e-01 -4.153942465782165527e-01 -3.779920935630798340e-01 6.244881153106689453e-01 2.183892279863357544e-01 1.359198987483978271e-01 -1.504919081926345825e-01 -1.638455141801387072e-04
7.506670895963907242e-03 1.154037639498710632e-01 3.742817938327789307e-01 2.572574615478515625e-01 4.473058879375457764e-01 -6.524141430854797363e-01 -3.575626015663146973e-01 1.636447459459304810e-01
5.340706929564476013e-02 -3.476219996809959412e-02 2.806902527809143066e-01 3.595759868621826172e-01 3.522220849990844727e-01 -5.902486443519592285e-01 -4.927160143852233887e-01 2.695079743862152100e-01
-1.142870355397462845e-02 -5.936141610145568848e-01 2.536842525005340576e-01 4.556246101856231689e-01 -2.188901901245117188e-01 -5.041992068290710449e-01 5.698342621326446533e-02 -2.648871839046478271e-01
-3.611848354339599609e-01 -6.262541562318801880e-02 1.019402965903282166e-01 5.536454319953918457e-01 9.435071796178817749e-02 -2.408084124326705933e-01 -6.481892466545104980e-01 -2.483314424753189087e-01
-5.565021932125091553e-02 1.095745936036109924e-01 -2.566419243812561035e-01 7.965635657310485840e-01 3.163942396640777588e-01 -4.892047494649887085e-03 4.181283712387084961e-01 9.776100516319274902e-02
-2.357045263051986694e-01 -1.129805818200111389e-01 2.094485163688659668e-01 1.733557134866714478e-01 4.334408342838287354e-01 -5.709695219993591309e-01 -4.853957593441009521e-01 3.290466070175170898e-01
-5.381989479064941406e-02 -6.806809306144714355e-01 -6.945276260375976562e-02 1.086596846580505371e-01 6.857098937034606934e-01 -1.490681022405624390e-01 5.797108262777328491e-02 1.461716443300247192e-01
-2.475571818649768829e-02 4.027934670448303223e-01 -2.642117813229560852e-02 3.581603765487670898e-01 2.433314770460128784e-01 -7.987930774688720703e-01 9.785291552543640137e-02 3.621678799390792847e-02
8.837547153234481812e-02 3.806454315781593323e-02 1.656881570816040039e-01 8.661271333694458008e-01 -1.251685470342636108e-01 -3.442296087741851807e-01 -1.688185036182403564e-01 -2.246133983135223389e-01
-2.473524361848831177e-01 -2.872374281287193298e-02 4.189445674419403076e-01 5.320693254470825195e-01 2.003837227821350098e-01 -1.779027134180068970e-01 1.231944188475608826e-01 -6.264180541038513184e-01
-1.327781826257705688e-01 -6.973902583122253418e-01 8.545724302530288696e-02 6.320307850837707520e-01 -1.068334951996803284e-01 -6.875545531511306763e-02 -2.690468132495880127e-01 -2.690679393708705902e-02
5.781866237521171570e-02 -6.255937814712524414e-01 2.259649038314819336e-01 6.224839687347412109e-01 -9.181712567806243896e-02 -1.869319230318069458e-01 2.996502518653869629e-01 -1.832450479269027710e-01
-4.955618977546691895e-01 -1.782684326171875000e-01 1.042352318763732910e-01 2.097068727016448975e-01 7.016518712043762207e-01 3.126042708754539490e-02 4.529667645692825317e-02 -4.152737855911254883e-01
-6.225623190402984619e-02 -4.820281863212585449e-01 -2.169748991727828979e-01 2.468428760766983032e-01 1.815514639019966125e-02 -7.421877980232238770e-01 1.509786695241928101e-01 2.860010862350463867e-01
-5.451322197914123535e-01 -2.392093092203140259e-01 3.179073333740234375e-02 3.106134831905364990e-01 -6.491142511367797852e-02 -3.815781474113464355e-01 8.582513034343719482e-02 6.252495646476745605e-01
-4.593944177031517029e-02 -7.740727066993713379e-01 3.588054180145263672e-01 2.372590154409408569e-01 4.102545231580734253e-02 -4.192777872085571289e-01 -1.893340796232223511e-01 1.853062584996223450e-02
-5.497350096702575684e-01 3.391954600811004639e-01 -6.134758889675140381e-02 6.058537364006042480e-01 1.373122781515121460e-01 -1.227076724171638489e-01 2.914471626281738281e-01 -3.050609529018402100e-01
-3.030250370502471924e-01 -1.961963027715682983e-01 4.271303713321685791e-01 6.743039190769195557e-02 3.575644493103027344e-01 -6.441801190376281738e-01 -2.612967491149902344e-01 2.675804793834686279e-01
-1.718543469905853271e-01 -6.833809614181518555e-01 3.462284207344055176e-01 5.867626070976257324e-01 -9.349504113197326660e-02 -6.084271520376205444e-02 1.302964687347412109e-01 9.935721755027770996e-02
-2.115513533353805542e-01 -3.216562271118164062e-01 5.821159109473228455e-02 3.248789310455322266e-01 -5.886955186724662781e-03 -7.020797729492187500e-01 -4.418427348136901855e-01 2.338223606348037720e-01
3.576945364475250244e-01 -1.179065704345703125e-01 2.136442959308624268e-01 5.991330146789550781e-01 6.181497573852539062e-01 4.966447129845619202e-02 2.594894170761108398e-01 4.047163203358650208e-02
-5.944161489605903625e-02 1.377959251403808594e-01 2.492776513099670410e-01 1.203981563448905945e-01 3.572677373886108398e-01 -8.622780442237854004e-01 1.717503368854522705e-01 1.349122915416955948e-02
1.042448729276657104e-01 5.317009519785642624e-03 -1.325728744268417358e-02 2.834753096103668213e-01 1.375828981399536133e-01 -9.385402202606201172e-01 -8.404952287673950195e-02 4.146700724959373474e-02
-1.683989316225051880e-01 -7.776262760162353516e-01 5.761817097663879395e-02 3.364852666854858398e-01 -1.767257899045944214e-01 -3.849994540214538574e-01 2.131882458925247192e-01 -1.596599072217941284e-01
-3.834104537963867188e-01 -6.118910908699035645e-01 -3.365450203418731689e-01 3.023625314235687256e-01 2.222392559051513672e-01 -1.549987941980361938e-01 2.479941248893737793e-01 -3.728054761886596680e-01
2.863172292709350586e-01 3.212549537420272827e-02 5.070165991783142090e-01 7.069883346557617188e-01 -6.319641321897506714e-02 -3.881783187389373779e-01 6.373011274263262749e-04 -7.358935475349426270e-02
-3.176312744617462158e-01 -4.288704395294189453e-01 -2.079587876796722412e-01 4.065535366535186768e-01 -4.652590677142143250e-02 -5.315622091293334961e-01 -1.757331043481826782e-01 4.370844960212707520e-01
-2.808810770511627197e-02 -5.968994498252868652e-01 3.472666740417480469e-01 3.067823052406311035e-01 -1.353941112756729126e-01 -6.072042584419250488e-01 1.567039936780929565e-01 -1.289491802453994751e-01
-4.023338556289672852e-01 1.120049729943275452e-01 -1.741885840892791748e-01 2.633731067180633545e-01 1.790175959467887878e-02 -7.142512798309326172e-01 9.807816147804260254e-02 -4.536303877830505371e-01
-1.657565496861934662e-02 -3.689742982387542725e-01 -2.154090404510498047e-01 2.092120349407196045e-01 5.149824917316436768e-02 -8.572227954864501953e-01 -4.235172644257545471e-02 1.847586631774902344e-01
-7.347210645675659180e-01 3.595080077648162842e-01 -5.480329692363739014e-02 3.578045964241027832e-01 3.301383256912231445e-01 -1.004121527075767517e-01 2.650289833545684814e-01 -1.029426977038383484e-01
-2.246561497449874878e-01 -1.827122420072555542e-01 2.459117472171783447e-01 3.763003647327423096e-01 2.797315120697021484e-01 -4.098267853260040283e-01 -4.092664420604705811e-01 -5.480551719665527344e-01
-5.878899097442626953e-01 1.860898286104202271e-01 -1.986102759838104248e-01 5.007572174072265625e-01 3.581871092319488525e-02 -2.581991851329803467e-01 4.522165060043334961e-01 -2.389617711305618286e-01
-4.102616608142852783e-01 1.686286479234695435e-01 -2.783036828041076660e-01 7.709196805953979492e-01 9.971106052398681641e-02 -3.006537072360515594e-02 3.286904394626617432e-01 -1.122321784496307373e-01
1.578182280063629150e-01 -3.587314188480377197e-01 1.577586829662322998e-01 4.452423751354217529e-01 7.209349870681762695e-01 4.520419985055923462e-02 1.338839232921600342e-01 -2.890695035457611084e-01
-3.289875015616416931e-02 -4.439833462238311768e-01 9.732018411159515381e-02 4.099177122116088867e-01 1.124597489833831787e-01 -4.892172515392303467e-01 -4.443723857402801514e-01 4.181448519229888916e-01
8.927140384912490845e-02 3.742133975028991699e-01 -1.961397826671600342e-01 7.484898567199707031e-01 4.510960280895233154e-01 -1.002418920397758484e-01 1.888356357812881470e-01 6.396964937448501587e-02
2.289837300777435303e-01 -3.515479564666748047e-01 -3.526208698749542236e-01 2.012986987829208374e-01 5.724300146102905273e-01 -3.580716848373413086e-01 4.482505917549133301e-01 4.793643578886985779e-02
-3.932399153709411621e-01 -3.004875481128692627e-01 3.429875969886779785e-01 9.465027600526809692e-02 2.250462025403976440e-01 -6.023372411727905273e-01 -3.232266306877136230e-01 3.324742913246154785e-01
-3.464258909225463867e-01 -4.713940918445587158e-01 2.971678674221038818e-01 4.245099127292633057e-01 -3.169102370738983154e-01 -4.461978077888488770e-01 1.958872824907302856e-01 -2.266341000795364380e-01
-8.343435823917388916e-02 2.746492326259613037e-01 -1.233580633997917175e-01 9.001690745353698730e-01 1.405051946640014648e-01 -4.853479936718940735e-02 2.616070508956909180e-01 3.936293348670005798e-02
3.239996135234832764e-01 -2.008042037487030029e-01 2.569286525249481201e-01 7.177118062973022461e-01 -1.011860221624374390e-01 -4.342097043991088867e-01 -7.374624907970428467e-02 -2.633707225322723389e-01
3.575058281421661377e-02 -3.935256898403167725e-01 -1.739298999309539795e-01 5.834367871284484863e-01 5.767844915390014648e-01 1.223026514053344727e-01 1.918768137693405151e-01 2.979167699813842773e-01
-1.857473105192184448e-01 -1.384879201650619507e-01 -1.130406856536865234e-01 7.833272814750671387e-01 -2.109408564865589142e-02 -3.699639812111854553e-02 5.631970167160034180e-01 -3.056987375020980835e-02
-6.462067365646362305e-02 -1.956910192966461182e-01 -2.599366009235382080e-01 4.834538996219635010e-01 7.249410450458526611e-02 -5.713007450103759766e-01 -1.815119832754135132e-01 5.400443077087402344e-01
-7.723432779312133789e-02 -7.754117250442504883e-01 5.731493607163429260e-02 3.237780034542083740e-01 -9.404882043600082397e-02 -3.681543469429016113e-01 3.705279827117919922e-01 -5.459424108266830444e-02
-6.507523655891418457e-01 3.545769751071929932e-01 2.082166261970996857e-02 4.698529541492462158e-01 2.825044691562652588e-01 -9.199377149343490601e-02 3.558666706085205078e-01 -1.211956664919853210e-01
4.171118885278701782e-02 3.768143653869628906e-01 -1.407852023839950562e-02 8.141111135482788086e-01 4.159130752086639404e-01 6.764652789570391178e-04 1.379623264074325562e-01 3.575294464826583862e-02
2.726861042901873589e-03 -3.833839595317840576e-01 -1.902814581990242004e-02 4.346700012683868408e-01 1.116290986537933350e-01 -5.529456734657287598e-01 -4.648979306221008301e-01 3.596791028976440430e-01
-1.860994398593902588e-01 8.876178413629531860e-03 3.903215527534484863e-01 4.013378024101257324e-01 3.606595396995544434e-01 -1.781698912382125854e-01 2.459198236465454102e-01 -6.554150581359863281e-01
-4.426140710711479187e-02 1.757865026593208313e-02 2.521140277385711670e-01 7.645293474197387695e-01 2.965871095657348633e-01 1.544966250658035278e-01 4.601322710514068604e-01 1.615876555442810059e-01
-3.229418098926544189e-01 -7.958500087261199951e-02 -1.226525455713272095e-01 5.100099369883537292e-02 6.145513653755187988e-01 -3.277727961540222168e-01 6.215758919715881348e-01 1.628357172012329102e-02
-8.385293930768966675e-02 2.102131992578506470e-01 3.212337791919708252e-01 2.229842394590377808e-01 4.552700817584991455e-01 -6.892637014389038086e-01 -2.362654209136962891e-01 2.401860654354095459e-01
-6.593735516071319580e-02 1.299083083868026733e-01 -1.415570080280303955e-01 9.138734340667724609e-01 2.833737134933471680e-01 1.174614354968070984e-01 -3.168737143278121948e-02 1.687343567609786987e-01
-3.223590254783630371e-01 -1.968658864498138428e-01 -1.970879733562469482e-01 5.351573228836059570e-01 5.459629893302917480e-01 1.110270172357559204e-01 -4.959467798471450806e-02 -4.682193696498870850e-01
-8.547434955835342407e-02 1.777847707271575928e-01 3.527931272983551025e-01 3.895874023437500000e-01 3.745967745780944824e-01 -4.694460928440093994e-01 -4.779767990112304688e-01 3.093237578868865967e-01
-3.611339256167411804e-02 -3.048979341983795166e-01 3.662564456462860107e-01 1.408493071794509888e-01 2.464372217655181885e-01 -7.505314350128173828e-01 -2.910496294498443604e-01 2.073933780193328857e-01
3.821798413991928101e-02 3.153207525610923767e-02 2.269817739725112915e-01 2.223048359155654907e-01 2.839539647102355957e-01 -8.680733442306518555e-01 -2.418390065431594849e-01 -6.275229901075363159e-02
-2.257990092039108276e-02 -2.823131382465362549e-01 1.054016351699829102e-01 3.497275114059448242e-01 6.353581547737121582e-01 -3.440370410680770874e-02 5.332505106925964355e-01 3.116904497146606445e-01
-6.469728946685791016e-01 -9.230087697505950928e-02 1.662245243787765503e-01 2.315147519111633301e-01 6.569268703460693359e-01 1.217411383986473083e-01 1.830968856811523438e-01 -1.085305511951446533e-01
3.068211078643798828e-01 -7.796458154916763306e-02 -2.243271470069885254e-01 3.262287378311157227e-01 2.231069654226303101e-01 -8.210203647613525391e-01 -6.880405545234680176e-02 1.202056482434272766e-01
-9.117909520864486694e-02 2.286214977502822876e-01 4.958511292934417725e-01 4.380263090133666992e-01 3.243644237518310547e-01 -2.518888711929321289e-01 2.375114262104034424e-01 -5.259384512901306152e-01
-9.230004996061325073e-02 -4.161584973335266113e-01 2.432209402322769165e-01 4.524957835674285889e-01 3.731982409954071045e-02 -4.182738363742828369e-01 1.017484515905380249e-01 -6.063706278800964355e-01
-4.835406839847564697e-01 -1.722275763750076294e-01 4.389550387859344482e-01 -4.107994213700294495e-02 1.378735601902008057e-01 -6.480623483657836914e-01 2.642634510993957520e-01 -1.825595945119857788e-01
-3.932667151093482971e-02 1.593420654535293579e-02 -3.671315312385559082e-01 6.907133460044860840e-01 6.097251176834106445e-01 1.084690913558006287e-01 -5.263543128967285156e-02 -5.328983999788761139e-03
-4.562702775001525879e-02 -4.852105379104614258e-01 -2.608743309974670410e-01 1.877980828285217285e-01 6.845723837614059448e-02 -7.640259861946105957e-01 1.297001540660858154e-01 2.322094142436981201e-01
1.298479139804840088e-01 3.765777051448822021e-01 -6.937991827726364136e-02 8.320839405059814453e-01 3.373437821865081787e-01 -6.762184202671051025e-02 1.177118867635726929e-01 1.091871038079261780e-01
-6.045483946800231934e-01 3.131343424320220947e-01 -6.341417878866195679e-02 5.201291441917419434e-01 1.805890947580337524e-01 -1.028327941894531250e-01 4.257749319076538086e-01 -1.934965848922729492e-01
1.417409777641296387e-01 2.408103644847869873e-01 -7.667925953865051270e-02 4.198260605335235596e-01 1.771891713142395020e-01 -8.210120201110839844e-01 -1.256172657012939453e-01 1.361978501081466675e-01
-1.274933367967605591e-01 -7.123988270759582520e-01 -2.141676098108291626e-01 5.858185291290283203e-01 2.871863245964050293e-01 5.788731575012207031e-02 2.671507373452186584e-02 -2.533164247870445251e-02
8.462428115308284760e-03 -3.638106286525726318e-01 2.166472077369689941e-01 2.843337655067443848e-01 4.801227152347564697e-01 -2.190018594264984131e-01 2.435118108987808228e-01 -6.340433359146118164e-01
1.471795439720153809e-01 -4.700564444065093994e-01 3.152252465952187777e-04 6.927999854087829590e-01 4.871431887149810791e-01 1.715878546237945557e-01 -9.225431829690933228e-02 4.638481140136718750e-02
2.772400341928005219e-02 -1.220029070973396301e-01 5.198301672935485840e-01 4.462574422359466553e-01 5.617716312408447266e-01 -3.491640836000442505e-02 -1.668389141559600830e-01 -4.127176403999328613e-01
-6.530115753412246704e-02 -6.255315542221069336e-01 1.100081652402877808e-01 5.772089958190917969e-01 -1.529227048158645630e-01 -2.149048149585723877e-01 4.172342419624328613e-01 -1.245794817805290222e-01
-1.910907328128814697e-01 -4.346116185188293457e-01 1.025631651282310486e-01 2.899848818778991699e-01 2.003422379493713379e-01 -4.748621284961700439e-01 -4.065209031105041504e-01 4.990957975387573242e-01
2.123448103666305542e-01 4.517604783177375793e-02 -2.165056066587567329e-03 5.327550768852233887e-01 6.679091453552246094e-01 -4.119231179356575012e-02 4.453571736812591553e-01 -1.513068675994873047e-01
-6.019797921180725098e-01 9.345351718366146088e-03 5.406680703163146973e-01 1.063252612948417664e-01 5.672418475151062012e-01 2.290683425962924957e-02 -8.566367626190185547e-02 -6.541965156793594360e-02
-6.437020301818847656e-01 -3.850235044956207275e-01 9.470672160387039185e-02 5.738107487559318542e-02 4.084480404853820801e-01 -1.464389413595199585e-01 1.882084459066390991e-01 -4.488275647163391113e-01
-4.813673198223114014e-01 -7.610245142132043839e-03 1.192827001214027405e-01 3.355488181114196777e-01 -1.186823323369026184e-01 -6.642466783523559570e-01 -1.584275364875793457e-01 4.012453854084014893e-01
4.041396379470825195e-01 -3.339413404464721680e-01 -1.431368570774793625e-02 5.148444175720214844e-01 3.276615142822265625e-01 -1.721291840076446533e-01 2.460824698209762573e-01 5.121889710426330566e-01
1.146059110760688782e-01 -5.175413936376571655e-02 2.670442461967468262e-01 1.634375005960464478e-01 2.877650558948516846e-01 -8.871031999588012695e-01 -9.113277494907379150e-02 8.998062461614608765e-02
-1.599105745553970337e-01 2.177166044712066650e-01 5.508202910423278809e-01 5.730587840080261230e-01 4.507802128791809082e-01 3.012970462441444397e-02 1.354011986404657364e-02 -3.015541434288024902e-01
-5.023207068443298340e-01 -3.312306106090545654e-01 -1.189391389489173889e-01 4.016464576125144958e-03 6.299875378608703613e-01 -2.265622764825820923e-01 2.513906061649322510e-01 -3.352395296096801758e-01
-2.151639163494110107e-01 9.564623236656188965e-02 3.946753144264221191e-01 7.868806123733520508e-01 -9.701868146657943726e-02 -1.368355453014373779e-01 1.440530717372894287e-01 3.474461734294891357e-01
2.509669065475463867e-01 -5.239136517047882080e-02 3.971571326255798340e-01 7.633603215217590332e-01 3.361394628882408142e-02 -2.537618875503540039e-01 -1.981393843889236450e-01 -2.983850240707397461e-01
-1.491332352161407471e-01 1.171008031815290451e-02 -1.950525194406509399e-01 4.157476872205734253e-02 8.139728903770446777e-01 -2.781433463096618652e-01 4.329793751239776611e-01 -1.022816374897956848e-01
-1.516432017087936401e-01 -7.496168613433837891e-01 1.820237487554550171e-01 4.515928924083709717e-01 -1.956669539213180542e-01 -3.074259161949157715e-01 1.741131395101547241e-01 -1.220600306987762451e-01
-6.507244706153869629e-02 -3.662467896938323975e-01 -3.161415159702301025e-01 2.414160519838333130e-01 9.861426800489425659e-02 -7.612171173095703125e-01 9.906246559694409370e-04 3.379714787006378174e-01
-1.360966712236404419e-01 -5.534200668334960938e-01 -1.915094852447509766e-01 2.296588867902755737e-01 6.188339088112115860e-03 -6.987086534500122070e-01 6.862395256757736206e-02 3.047024309635162354e-01
-3.233710825443267822e-01 -8.731018751859664917e-02 -2.093920707702636719e-01 6.543623208999633789e-01 6.799227744340896606e-02 -8.015630394220352173e-02 6.288372874259948730e-01 -9.637866914272308350e-02
-5.920181870460510254e-01 3.353058099746704102e-01 3.063264787197113037e-01 1.182566881179809570e-01 4.346231520175933838e-01 -3.321775496006011963e-01 3.536279499530792236e-01 7.051221281290054321e-02
-2.112007141113281250e-01 -4.842786490917205811e-01 -2.153011560440063477e-01 2.568538486957550049e-01 -4.642561823129653931e-02 -6.738885641098022461e-01 1.842781156301498413e-01 3.439482450485229492e-01
-4.210158586502075195e-01 2.343054860830307007e-01 3.112092614173889160e-01 8.856424689292907715e-02 4.690539538860321045e-01 -4.538511931896209717e-01 -2.397459000349044800e-03 -4.869842827320098877e-01
-1.358068734407424927e-01 -6.797985434532165527e-01 -2.538676559925079346e-01 4.129668474197387695e-01 3.420000374317169189e-01 -8.242262154817581177e-02 2.453377097845077515e-01 -3.170046210289001465e-01
-2.526311576366424561e-01 4.062916934490203857e-01 5.692855119705200195e-01 5.408853292465209961e-01 3.668097257614135742e-01 -9.838793426752090454e-02 2.882005413994193077e-03 1.011129692196846008e-01
-3.848238587379455566e-01 2.454333156347274780e-01 3.536790311336517334e-01 6.480084061622619629e-01 4.822903275489807129e-01 5.860939621925354004e-02 9.774635732173919678e-02 -3.280289098620414734e-02
-1.976701468229293823e-01 -1.866236329078674316e-01 6.424419879913330078e-01 3.157718181610107422e-01 2.183586955070495605e-01 -5.429732799530029297e-02 3.248820602893829346e-01 5.074225068092346191e-01
-3.139619827270507812e-01 -1.659879386425018311e-01 -3.333732187747955322e-01 6.582983732223510742e-01 2.715471982955932617e-01 2.242931723594665527e-02 3.195851445198059082e-01 -3.911596238613128662e-01
2.564611844718456268e-02 -2.180507779121398926e-01 1.463682651519775391e-01 1.845712810754776001e-01 7.779900431632995605e-01 -1.096220985054969788e-01 3.605069518089294434e-01 3.860768079757690430e-01
-1.816730387508869171e-02 -3.196642696857452393e-01 -3.558719754219055176e-01 2.868513464927673340e-01 1.265622377395629883e-01 -7.280414700508117676e-01 2.618242986500263214e-03 3.774745762348175049e-01
-5.392244830727577209e-02 9.027603268623352051e-02 -4.312816858291625977e-01 8.571826219558715820e-01 2.212950289249420166e-01 -3.433265537023544312e-02 2.203948609530925751e-02 1.324417889118194580e-01
-9.212532639503479004e-02 1.140050590038299561e-01 -3.261871039867401123e-01 2.208328694105148315e-01 1.535172611474990845e-01 -7.647726535797119141e-01 9.732861816883087158e-02 -4.532469511032104492e-01
-9.857237339019775391e-02 4.313575029373168945e-01 -1.467971801757812500e-01 4.693052470684051514e-01 1.202972605824470520e-01 -7.179241180419921875e-01 1.731710135936737061e-01 5.042755976319313049e-02
-2.563823461532592773e-01 4.518072009086608887e-01 4.652971625328063965e-01 6.155765652656555176e-01 2.131264954805374146e-01 -1.635529994964599609e-01 1.760351955890655518e-01 1.775992363691329956e-01
-1.066335886716842651e-01 4.361220896244049072e-01 1.433050632476806641e-01 8.223506212234497070e-01 2.406456321477890015e-01 -1.039500385522842407e-01 -4.359452053904533386e-02 1.761068552732467651e-01
-9.810587763786315918e-02 1.107172966003417969e-01 -2.878695428371429443e-01 8.981384038925170898e-01 2.634428441524505615e-01 6.757106631994247437e-02 7.257860898971557617e-02 9.674657136201858521e-02
7.718651741743087769e-02 6.771299988031387329e-02 2.519351840019226074e-01 8.332888484001159668e-01 -2.383715957403182983e-01 -4.111142754554748535e-01 -1.507228612899780273e-02 -7.451380044221878052e-02
-1.713238060474395752e-01 -3.211420178413391113e-01 -4.865320026874542236e-01 5.141051411628723145e-01 3.694269359111785889e-01 -1.092546805739402771e-01 4.127431288361549377e-02 -4.651690125465393066e-01
-5.576323270797729492e-01 3.228938877582550049e-01 2.858434021472930908e-01 5.001254677772521973e-01 2.205834388732910156e-01 -1.025377959012985229e-01 4.219802320003509521e-01 1.253613829612731934e-01
-3.623963594436645508e-01 4.001707434654235840e-01 4.498244225978851318e-01 6.377714276313781738e-01 2.067021429538726807e-01 -9.052622318267822266e-02 9.087989479303359985e-02 -2.006440609693527222e-01
4.779433459043502808e-02 -3.666497394442558289e-02 1.643426567316055298e-01 6.788443326950073242e-01 7.524342834949493408e-02 -3.376168906688690186e-01 -2.797584831714630127e-01 -5.573344826698303223e-01
-3.073167204856872559e-01 3.730801865458488464e-03 -2.800885401666164398e-02 4.966584444046020508e-01 2.418140918016433716e-01 -2.556884884834289551e-01 -5.828926563262939453e-01 -4.409920871257781982e-01
-1.800144016742706299e-01 -1.740426719188690186e-01 -2.112896181643009186e-02 5.820047855377197266e-01 8.847987651824951172e-02 -3.666329979896545410e-01 -6.256169080734252930e-01 -2.539353668689727783e-01
-1.640659943222999573e-02 5.830717459321022034e-02 -6.686123460531234741e-02 6.727321743965148926e-01 1.125815212726593018e-01 -1.403058618307113647e-01 4.236191511154174805e-01 5.722575187683105469e-01
-2.953287661075592041e-01 4.354763031005859375e-01 1.509899795055389404e-01 7.472096085548400879e-01 6.541076302528381348e-02 -2.395980656147003174e-01 5.484222993254661560e-02 2.780784964561462402e-01
1.806454500183463097e-03 -6.675971150398254395e-01 2.189641743898391724e-01 6.238682866096496582e-01 -3.919676318764686584e-02 -1.116444543004035950e-01 1.370244324207305908e-01 -2.904778420925140381e-01
5.636487528681755066e-02 2.486708760261535645e-01 -1.176443248987197876e-01 4.319137930870056152e-01 7.387764006853103638e-02 -8.502832055091857910e-01 6.427196413278579712e-02 -4.501013457775115967e-02
-2.763107717037200928e-01 -5.313470363616943359e-01 -7.010836154222488403e-02 7.730588316917419434e-01 -7.386324554681777954e-02 1.347041130065917969e-01 -9.902171045541763306e-02 7.335738092660903931e-02
-1.882781237363815308e-01 -3.930106759071350098e-01 -1.432817578315734863e-01 7.718217968940734863e-01 3.088869452476501465e-01 2.437883764505386353e-01 -1.817315965890884399e-01 -7.736357301473617554e-02
1.078859120607376099e-01 -2.427969872951507568e-01 3.284494280815124512e-01 8.080992102622985840e-01 -2.436188608407974243e-01 -3.051376044750213623e-01 -1.229984387755393982e-01 -3.031576797366142273e-02
-1.177170202136039734e-01 -2.572966814041137695e-01 1.666154712438583374e-01 6.460693478584289551e-01 2.095448672771453857e-01 1.639058142900466919e-01 -2.552933618426322937e-02 6.350976228713989258e-01
-3.304821550846099854e-01 -3.773445188999176025e-01 -3.612514436244964600e-01 4.429303407669067383e-01 -2.150015383958816528e-01 -5.483964085578918457e-01 6.858933717012405396e-02 2.646390199661254883e-01
-9.737320244312286377e-02 3.721593692898750305e-02 4.514679312705993652e-01 1.969125270843505859e-01 5.081554651260375977e-01 -4.921728372573852539e-01 -4.444000422954559326e-01 2.204274386167526245e-01
-1.947607030160725117e-03 1.645349664613604546e-03 3.588386774063110352e-01 8.743932247161865234e-01 -1.819059997797012329e-01 -2.177847176790237427e-01 -5.315752699971199036e-02 -1.527063846588134766e-01
1.581563651561737061e-01 2.578043937683105469e-01 2.364101260900497437e-01 7.710165381431579590e-01 -6.914763897657394409e-02 -4.840676188468933105e-01 -1.387387793511152267e-02 -1.373755931854248047e-01
-4.991335421800613403e-02 -2.322129458189010620e-01 -2.015590369701385498e-01 5.033138990402221680e-01 -3.020730987191200256e-02 -6.315210461616516113e-01 -1.405529379844665527e-01 4.797378182411193848e-01
1.084892638027667999e-02 -4.594779387116432190e-02 2.649458944797515869e-01 3.232039511203765869e-01 8.055058121681213379e-01 -3.591992333531379700e-02 4.067488908767700195e-01 8.683023601770401001e-02
3.626279905438423157e-02 4.912405610084533691e-01 2.083042263984680176e-01 7.579665184020996094e-01 1.519392579793930054e-01 -3.133085370063781738e-01 9.999956935644149780e-02 -9.064340591430664062e-02
-6.411251425743103027e-02 4.047172665596008301e-01 1.279372870922088623e-01 8.563237786293029785e-01 1.869878768920898438e-01 -4.831379652023315430e-02 1.813295036554336548e-01 1.107074394822120667e-01
-3.017817437648773193e-01 -2.408978492021560669e-01 -4.998615682125091553e-01 1.346784979104995728e-01 4.921984970569610596e-01 -2.936092317104339600e-01 3.971191644668579102e-01 -3.110094964504241943e-01
-1.429965347051620483e-01 3.712268313392996788e-03 -2.254737317562103271e-01 7.153469324111938477e-01 1.857651621103286743e-01 -4.586366564035415649e-02 3.589948713779449463e-01 5.014870166778564453e-01
-4.738432765007019043e-01 -5.601361989974975586e-01 -2.694872617721557617e-01 3.505317568778991699e-01 4.862285852432250977e-01 9.235177934169769287e-02 -9.286775439977645874e-02 -1.124836355447769165e-01
3.818088397383689880e-02 -7.190868258476257324e-02 -3.744837641716003418e-01 1.779332607984542847e-01 7.882717847824096680e-01 -2.648484706878662109e-01 3.579581081867218018e-01 4.268465191125869751e-02
-6.759516000747680664e-01 2.357963174581527710e-01 -7.343101501464843750e-02 4.190092384815216064e-01 1.607714146375656128e-01 -1.935000568628311157e-01 4.479252099990844727e-01 -2.064025402069091797e-01
-1.430783420801162720e-01 -3.788681328296661377e-01 1.779944151639938354e-01 1.000649929046630859e-01 -4.292680323123931885e-02 -8.128644824028015137e-01 2.210864722728729248e-01 -2.877878546714782715e-01
7.146015763282775879e-02 1.682824492454528809e-01 3.210457265377044678e-01 2.641912400722503662e-01 4.683062136173248291e-01 -6.990085840225219727e-01 -2.841130793094635010e-01 7.115636020898818970e-02
-5.108823776245117188e-01 1.236605420708656311e-01 1.909848004579544067e-01 2.150153070688247681e-01 4.250770211219787598e-01 -5.650574564933776855e-01 3.755214512348175049e-01 1.904268516227602959e-03
-5.533456206321716309e-01 -1.183131784200668335e-01 5.542750954627990723e-01 1.704263538122177124e-01 2.512815594673156738e-01 -3.768565058708190918e-01 3.718214631080627441e-01 -1.141052320599555969e-02
-2.041446715593338013e-01 4.714707434177398682e-01 3.336111307144165039e-01 6.623039841651916504e-01 3.988559842109680176e-01 -3.231105208396911621e-02 -9.468377381563186646e-02 -1.303923577070236206e-01
-3.642535209655761719e-01 -1.284667197614908218e-02 3.202537000179290771e-01 3.670572936534881592e-01 1.858678758144378662e-01 -3.489621877670288086e-01 -2.472231537103652954e-01 -6.421993970870971680e-01
-5.091253519058227539e-01 2.234111279249191284e-01 -7.413022220134735107e-02 6.974958777427673340e-01 8.679553121328353882e-02 -5.136441066861152649e-02 3.240770697593688965e-01 -2.892841994762420654e-01
-1.324621737003326416e-01 -5.910301208496093750e-01 3.044511079788208008e-01 6.098290085792541504e-01 -5.396633967757225037e-02 -1.523171737790107727e-02 3.916903734207153320e-01 -1.094964668154716492e-01
-1.399551182985305786e-01 -7.582554221153259277e-01 1.216031424701213837e-02 5.563715100288391113e-01 -6.105340644717216492e-02 -9.352031350135803223e-02 1.585072129964828491e-01 -2.411760985851287842e-01
-4.838579148054122925e-02 -4.891231656074523926e-01 -2.993475198745727539e-01 7.020282149314880371e-01 3.587464392185211182e-01 1.165528371930122375e-01 1.076005585491657257e-02 1.832091808319091797e-01
-2.255995869636535645e-01 -7.976980507373809814e-02 -1.133850589394569397e-01 8.957729339599609375e-01 2.643364667892456055e-01 2.049578875303268433e-01 5.368105694651603699e-02 -1.127527058124542236e-01
-3.731513023376464844e-01 3.657606840133666992e-01 3.309619724750518799e-01 6.356556415557861328e-01 3.556276261806488037e-01 3.492877259850502014e-02 2.682667970657348633e-01 1.171550154685974121e-01
1.210703104734420776e-01 2.235181182622909546e-01 5.970884561538696289e-01 7.201656699180603027e-01 1.839857548475265503e-01 -1.274452507495880127e-01 -9.319601953029632568e-02 3.807861730456352234e-02
-2.412965297698974609e-01 2.459718137979507446e-01 3.218169808387756348e-01 6.727253794670104980e-01 5.000616312026977539e-01 1.311189085245132446e-01 1.450687497854232788e-01 1.919618844985961914e-01
-7.379692047834396362e-02 -4.369890391826629639e-01 6.268059462308883667e-02 1.888572871685028076e-01 5.723003298044204712e-02 -8.011122345924377441e-01 -1.904106885194778442e-01 2.875519096851348877e-01
-2.447294592857360840e-01 3.472442179918289185e-02 -3.132357001304626465e-01 4.398003518581390381e-01 -1.333316117525100708e-01 -7.762056589126586914e-01 -9.905832260847091675e-02 1.314376145601272583e-01
-5.456783771514892578e-01 4.751037359237670898e-01 1.700227707624435425e-01 5.149706602096557617e-01 3.285665214061737061e-01 -9.030467271804809570e-02 1.255561411380767822e-01 2.247971743345260620e-01
-8.792261779308319092e-02 -5.890451669692993164e-01 1.880475133657455444e-01 2.043106108903884888e-01 8.307445794343948364e-02 -5.947308540344238281e-01 -2.401861399412155151e-01 3.871633112430572510e-01
-1.094575300812721252e-01 -4.493951797485351562e-01 7.166970372200012207e-01 3.435771167278289795e-01 1.334871351718902588e-01 -7.038424164056777954e-02 2.993147075176239014e-01 2.049420475959777832e-01
1.987105906009674072e-01 -5.793363451957702637e-01 2.409040033817291260e-01 4.764018952846527100e-01 5.175590515136718750e-01 1.342080254107713699e-02 2.412668019533157349e-01 -1.167597472667694092e-01
2.728155627846717834e-02 -2.918987572193145752e-01 7.444393634796142578e-02 6.714709401130676270e-01 4.453955590724945068e-01 3.129371255636215210e-02 3.783607855439186096e-02 -5.068012475967407227e-01
-5.802463367581367493e-02 -6.211459636688232422e-01 4.464609920978546143e-01 4.578840136528015137e-01 -3.498062118887901306e-02 -3.335701525211334229e-01 -2.945783436298370361e-01 -5.056381970643997192e-02
-2.059603855013847351e-02 -3.696110844612121582e-02 -3.745290338993072510e-01 4.501591026782989502e-01 3.321628272533416748e-02 -7.269448637962341309e-01 -8.580362051725387573e-02 3.440641462802886963e-01
-3.740253150463104248e-01 -1.982154548168182373e-01 -4.508998990058898926e-02 3.435272574424743652e-01 8.213528245687484741e-02 -4.732725322246551514e-01 2.611303627490997314e-01 -6.339159607887268066e-01
-2.139466255903244019e-02 -1.658046394586563110e-01 1.843731850385665894e-01 4.794880449771881104e-01 4.284332394599914551e-01 -8.365875692106783390e-04 6.034277081489562988e-01 4.005849659442901611e-01
3.563322871923446655e-02 1.916172802448272705e-01 5.339193940162658691e-01 5.018104910850524902e-01 5.799466371536254883e-01 2.652927488088607788e-02 -2.885019183158874512e-01 -6.967364251613616943e-02
1.734991371631622314e-01 -4.510653764009475708e-02 -1.245366707444190979e-01 3.979704976081848145e-01 7.491836547851562500e-01 -8.060327917337417603e-02 2.406715303659439087e-01 -4.102169573307037354e-01
-2.336386889219284058e-01 -4.566515684127807617e-01 -3.053582906723022461e-01 3.857340216636657715e-01 -1.359105706214904785e-01 -6.309865117073059082e-01 1.104022338986396790e-01 2.569899559020996094e-01
-2.294759154319763184e-01 -3.491486907005310059e-01 1.874253451824188232e-01 2.011886090040206909e-01 7.566043138504028320e-01 -1.292842533439397812e-02 1.501601189374923706e-01 -3.932756483554840088e-01
-2.537395656108856201e-01 2.497856318950653076e-01 4.923478364944458008e-01 4.683483839035034180e-01 5.927025675773620605e-01 3.107060119509696960e-02 6.959131360054016113e-02 2.331567406654357910e-01
-3.717460036277770996e-01 -2.366762310266494751e-01 4.388140887022018433e-02 7.145007252693176270e-01 3.906513750553131104e-01 2.439899295568466187e-01 8.195099234580993652e-02 -2.729412913322448730e-01
1.076518818736076355e-01 3.180360421538352966e-02 1.071659177541732788e-01 8.587910532951354980e-01 1.080645099282264709e-01 -1.099805533885955811e-02 3.650724887847900391e-01 3.054773211479187012e-01
-4.604696035385131836e-01 1.646764874458312988e-01 2.767190635204315186e-01 8.213971257209777832e-01 5.327163264155387878e-03 3.369106352329254150e-02 -8.519992232322692871e-02 3.406402096152305603e-02
-1.930730044841766357e-01 2.506084740161895752e-01 -1.147106960415840149e-01 7.437831759452819824e-01 5.075098276138305664e-01 1.539268642663955688e-01 -6.558255106210708618e-02 2.190560996532440186e-01
-3.843400478363037109e-01 1.443471014499664307e-01 5.425215885043144226e-02 7.791048288345336914e-01 1.513519883155822754e-01 7.770368456840515137e-02 4.207006394863128662e-01 -1.247592419385910034e-01
1.950223892927169800e-01 -4.312006533145904541e-01 2.224024832248687744e-01 4.241138100624084473e-01 4.931516051292419434e-01 -1.932599693536758423e-01 9.389853477478027344e-02 -5.072791576385498047e-01
2.632503211498260498e-01 2.931822091341018677e-02 6.874272972345352173e-02 4.364465177059173584e-01 8.011366128921508789e-01 -8.362361788749694824e-02 2.869646549224853516e-01 5.888202041387557983e-02
-3.382130563259124756e-01 -7.220563888549804688e-01 -1.323906332254409790e-01 3.196702301502227783e-01 4.005593359470367432e-01 -3.118693595752120018e-03 -2.792317606508731842e-02 -2.886050641536712646e-01
-1.212394014000892639e-01 -5.492020845413208008e-01 3.973185420036315918e-01 5.571349859237670898e-01 -1.375929173082113266e-02 -1.040620282292366028e-01 3.128458857536315918e-01 -3.263831138610839844e-01
-2.315700352191925049e-01 -1.567234396934509277e-01 2.483554780483245850e-01 4.228047430515289307e-01 4.185266494750976562e-01 -1.178913041949272156e-01 2.764202356338500977e-01 -6.449015140533447266e-01
-5.325898528099060059e-02 1.223228201270103455e-01 -1.503687649965286255e-01 2.924039065837860107e-01 8.283852040767669678e-02 -8.506688475608825684e-01 1.536923497915267944e-01 3.463650941848754883e-01
-3.941693305969238281e-01 -3.022893667221069336e-01 3.591158986091613770e-01 2.861040532588958740e-01 -3.390126302838325500e-02 -4.723940491676330566e-01 5.470954999327659607e-02 -5.613674521446228027e-01
-6.792554259300231934e-01 1.912462562322616577e-01 2.073404341936111450e-01 2.506672739982604980e-01 2.927587628364562988e-01 -1.773357987403869629e-01 5.245183110237121582e-01 -6.275180727243423462e-02
-1.863276585936546326e-02 -3.709836900234222412e-01 -2.582955360412597656e-01 5.047059655189514160e-01 -1.072466149926185608e-01 -6.281241178512573242e-01 -1.067940611392259598e-02 3.666377663612365723e-01
7.860548794269561768e-02 -4.343033134937286377e-01 -9.478586912155151367e-02 4.562966227531433105e-01 5.742094665765762329e-02 -5.503715872764587402e-01 -2.450238019227981567e-01 4.709224402904510498e-01
-3.250982845202088356e-03 3.867809474468231201e-01 -8.293549716472625732e-02 8.580877184867858887e-01 1.310674250125885010e-01 -1.692833006381988525e-01 1.982020735740661621e-01 1.485849171876907349e-01
-6.745408177375793457e-01 1.292523741722106934e-01 1.703857034444808960e-01 1.515154987573623657e-01 1.863813251256942749e-01 -2.863795757293701172e-01 5.765060782432556152e-01 1.648938804864883423e-01
-2.946723625063896179e-02 -6.620945930480957031e-01 -2.080784365534782410e-02 6.527253389358520508e-01 8.414637297391891479e-02 1.191946025937795639e-02 -3.563053607940673828e-01 1.014458388090133667e-02
-7.996787130832672119e-02 -2.129526436328887939e-01 -2.600095570087432861e-01 1.211253181099891663e-01 7.298454046249389648e-01 -2.906022369861602783e-01 4.950071871280670166e-01 6.183943897485733032e-02
3.966992720961570740e-02 -4.021804034709930420e-01 2.978028953075408936e-01 5.662924647331237793e-01 3.075364530086517334e-01 6.911355257034301758e-02 3.095805048942565918e-01 4.817758500576019287e-01
-1.117194592952728271e-01 4.572243988513946533e-01 -1.195571869611740112e-01 4.643154144287109375e-01 1.458842903375625610e-01 -6.961302757263183594e-01 1.954871118068695068e-01 6.698679924011230469e-02
-3.213927894830703735e-02 -5.497198700904846191e-01 1.023018546402454376e-02 2.971249222755432129e-01 1.033592745661735535e-01 -6.023404598236083984e-01 -3.323050439357757568e-01 3.527937233448028564e-01
-3.291065692901611328e-01 -9.105663001537322998e-02 3.350957110524177551e-02 -4.980186745524406433e-02 6.841201186180114746e-01 -3.136537671089172363e-01 5.594360232353210449e-01 -2.065488509833812714e-02
1.391835957765579224e-01 -7.224500924348831177e-02 4.529169574379920959e-02 5.446077585220336914e-01 3.423485159873962402e-01 -9.722337126731872559e-02 5.401234030723571777e-01 5.083026289939880371e-01
3.433910012245178223e-01 6.313985586166381836e-02 1.326506733894348145e-01 4.667862355709075928e-01 1.718674972653388977e-02 -7.950813770294189453e-01 7.100939005613327026e-02 7.154256850481033325e-02
-4.173877239227294922e-01 -2.845111787319183350e-01 -5.860667228698730469e-01 5.711805224418640137e-01 2.593106627464294434e-01 3.761044889688491821e-02 -6.831024587154388428e-02 -4.238739982247352600e-02
-1.773524433374404907e-01 -3.530137538909912109e-01 3.916991353034973145e-01 4.635604918003082275e-01 5.055917799472808838e-02 -1.344817597419023514e-02 1.181696057319641113e-01 6.774284839630126953e-01
2.007558643817901611e-01 3.137882053852081299e-01 3.455861806869506836e-01 4.029267132282257080e-01 6.272882819175720215e-01 -2.413073629140853882e-01 2.577513922005891800e-03 -3.573903143405914307e-01
2.437385171651840210e-01 2.027828991413116455e-01 2.481980025768280029e-01 4.318887293338775635e-01 7.836271524429321289e-01 -1.274554580450057983e-01 -2.193707786500453949e-02 -1.433274149894714355e-01
-3.954351693391799927e-02 -6.012861132621765137e-01 2.491529881954193115e-01 5.624757409095764160e-01 3.067056275904178619e-02 -1.452625542879104614e-01 2.463786751031875610e-01 -4.191551208496093750e-01
2.953712046146392822e-01 -2.300913035869598389e-01 6.585697829723358154e-02 4.482154250144958496e-01 5.976041555404663086e-01 -6.797152757644653320e-02 2.872303724288940430e-01 4.586147367954254150e-01
-6.502703428268432617e-01 -4.715173691511154175e-02 3.313836753368377686e-01 2.818284332752227783e-01 1.151449084281921387e-01 -1.408322602510452271e-01 5.792431831359863281e-01 -1.306444257497787476e-01
-3.527450561523437500e-01 -2.865281105041503906e-01 2.002140134572982788e-01 3.449182957410812378e-02 2.186202555894851685e-01 -7.811942696571350098e-01 -2.456235736608505249e-01 1.838668733835220337e-01
8.553834259510040283e-02 -2.832650244235992432e-01 -2.002458125352859497e-01 4.683595895767211914e-01 1.393474638462066650e-01 -5.285501480102539062e-01 -2.126411348581314087e-01 5.558649301528930664e-01
8.901107311248779297e-02 4.098827391862869263e-02 -2.372672110795974731e-01 4.998526275157928467e-01 7.413730025291442871e-01 2.881079353392124176e-02 1.717243641614913940e-01 -3.229481279850006104e-01
2.047441666945815086e-03 -4.820380508899688721e-01 -3.480677306652069092e-01 4.518885612487792969e-01 -1.010797023773193359e-01 -6.274402737617492676e-01 8.351144939661026001e-02 1.772233694791793823e-01
-3.905276954174041748e-01 1.341007184237241745e-02 -1.497250646352767944e-01 2.315121004357933998e-03 8.128630518913269043e-01 -2.202626615762710571e-01 1.927913874387741089e-01 -2.800978124141693115e-01
6.989689171314239502e-02 4.001567363739013672e-01 -1.193532645702362061e-01 7.967506051063537598e-01 3.834276795387268066e-01 -1.099257394671440125e-01 1.637951582670211792e-01 1.711495569907128811e-03
-6.498953700065612793e-02 2.256196141242980957e-01 -1.896058320999145508e-01 5.444942712783813477e-01 6.899141073226928711e-01 -1.861951500177383423e-02 -3.516992032527923584e-01 1.114772036671638489e-01
9.253616444766521454e-03 -1.968485713005065918e-01 2.564583420753479004e-01 4.870139956474304199e-01 4.295800328254699707e-01 1.988573186099529266e-02 5.692437887191772461e-01 3.863142132759094238e-01
-5.397065281867980957e-01 1.044356599450111389e-01 -1.793542802333831787e-01 6.801531314849853516e-01 1.995307247852906585e-04 -1.130685135722160339e-01 3.078137636184692383e-01 -3.090309500694274902e-01
1.519508361816406250e-01 1.468043625354766846e-01 5.687244236469268799e-02 4.443947076797485352e-01 8.316162228584289551e-01 2.200381830334663391e-02 1.230154931545257568e-01 2.177975326776504517e-01
-2.349237054586410522e-01 3.069201409816741943e-01 -3.195968866348266602e-01 3.511804342269897461e-01 1.125086545944213867e-01 -7.004459500312805176e-01 1.905311197042465210e-01 -2.924999892711639404e-01
2.167508453130722046e-01 3.469758927822113037e-01 2.450891882181167603e-01 4.077882766723632812e-01 7.443516850471496582e-01 -1.757427603006362915e-01 -1.041376888751983643e-01 -1.023586913943290710e-01
3.052206151187419891e-02 2.543975710868835449e-01 -5.411805957555770874e-02 5.298610329627990723e-01 6.708028316497802734e-01 -1.358542311936616898e-02 -2.618269026279449463e-01 3.632551729679107666e-01
-5.414394289255142212e-02 -5.686968564987182617e-01 4.364148080348968506e-01 4.472980201244354248e-01 -1.431973725557327271e-01 -3.952923119068145752e-01 4.330347105860710144e-02 -3.232370913028717041e-01
-1.304257810115814209e-01 -3.218437731266021729e-01 2.825900912284851074e-01 4.637224674224853516e-01 4.325097203254699707e-01 -2.074488252401351929e-02 1.048188209533691406e-01 -6.213116049766540527e-01
5.341903492808341980e-02 -1.013607382774353027e-01 -3.990843594074249268e-01 4.076581299304962158e-01 7.215736806392669678e-02 -7.272770404815673828e-01 -9.498473256826400757e-02 3.438870012760162354e-01
-2.435838431119918823e-01 1.870848387479782104e-01 -1.845169961452484131e-01 7.496095895767211914e-01 1.849366128444671631e-01 -7.492307573556900024e-02 5.166868567466735840e-01 5.407989025115966797e-02
3.669642210006713867e-01 -2.736375331878662109e-01 -3.371871113777160645e-01 5.620155930519104004e-01 3.225664496421813965e-01 -3.326160907745361328e-01 -3.345068544149398804e-02 -3.809219896793365479e-01
6.339427828788757324e-02 -1.274196803569793701e-01 -5.115599557757377625e-02 5.704272389411926270e-01 1.934161633253097534e-01 -1.724383533000946045e-01 7.071136832237243652e-01 2.908382713794708252e-01
-1.203296333551406860e-01 -8.368083089590072632e-02 3.461075127124786377e-01 4.023577868938446045e-01 4.020182490348815918e-01 -1.311996579170227051e-01 1.224930435419082642e-01 -7.092245817184448242e-01
-1.237677484750747681e-01 -4.857147336006164551e-01 4.642324149608612061e-01 4.047926664352416992e-01 -6.323936581611633301e-02 -3.834019303321838379e-01 1.196309626102447510e-01 -4.517588615417480469e-01
1.321285367012023926e-01 -4.358820319175720215e-01 -3.850169852375984192e-02 5.919622182846069336e-01 3.849803507328033447e-01 1.227648742496967316e-02 5.348687171936035156e-01 -7.875399291515350342e-02
3.811836838722229004e-01 -5.848450586199760437e-02 1.360179185867309570e-01 6.103024482727050781e-01 5.048046112060546875e-01 -1.194551736116409302e-01 2.869344949722290039e-01 3.299700021743774414e-01
-4.556958079338073730e-01 1.150609850883483887e-01 -4.562131166458129883e-01 3.248983621597290039e-01 -4.073843359947204590e-02 -5.975348353385925293e-01 1.142781451344490051e-01 -3.060160875320434570e-01
-3.941071927547454834e-01 3.278882503509521484e-01 -8.729441091418266296e-03 4.346173107624053955e-01 3.152944892644882202e-02 -5.580636262893676758e-01 2.665865123271942139e-01 -4.058361649513244629e-01
-2.962953150272369385e-01 -4.730475544929504395e-01 5.103741288185119629e-01 5.080005526542663574e-01 -2.065343558788299561e-01 -2.189976871013641357e-01 2.422363609075546265e-01 -1.435059010982513428e-01
-3.628415241837501526e-02 -1.985314488410949707e-01 5.686839818954467773e-01 4.964195489883422852e-01 1.272660642862319946e-01 -4.078647121787071228e-02 3.214027583599090576e-01 5.179526209831237793e-01
-1.924669146537780762e-01 -5.426003932952880859e-01 4.590533077716827393e-01 3.746175467967987061e-01 -1.075979769229888916e-01 -3.936773240566253662e-01 8.306796103715896606e-02 -3.794910609722137451e-01
-6.651275157928466797e-01 -3.422811925411224365e-01 -6.341066956520080566e-02 2.754085659980773926e-01 4.747402966022491455e-01 3.942820057272911072e-02 4.454731568694114685e-02 -3.628509342670440674e-01
2.316876202821731567e-01 -7.459201216697692871e-01 -1.032487303018569946e-01 3.648525774478912354e-01 3.772745728492736816e-01 -1.802984029054641724e-01 -2.548312246799468994e-01 7.977253198623657227e-02
-4.505765140056610107e-01 -3.319869935512542725e-02 4.244233369827270508e-01 1.880314648151397705e-01 6.268007680773735046e-03 -6.491119861602783203e-01 7.532092183828353882e-02 -3.915722370147705078e-01
9.156798571348190308e-02 3.963330090045928955e-01 -8.082690089941024780e-02 8.193940520286560059e-01 2.697890102863311768e-01 -1.710006594657897949e-01 2.332763075828552246e-01 1.226844824850559235e-02
-4.445024132728576660e-01 2.744440436363220215e-01 2.487149387598037720e-01 6.401072740554809570e-01 4.239792525768280029e-01 -1.492128074169158936e-01 1.405361145734786987e-01 -1.836528033018112183e-01
-7.481736540794372559e-01 4.011412337422370911e-02 4.475615322589874268e-01 3.911233544349670410e-01 2.698757350444793701e-01 -7.948768138885498047e-02 7.858018577098846436e-02 -3.485819790512323380e-03
-1.129843890666961670e-01 -6.646052747964859009e-02 1.554200351238250732e-01 5.565366744995117188e-01 2.613800764083862305e-01 -2.982722818851470947e-01 -6.260759234428405762e-01 -3.157089650630950928e-01
-2.351696193218231201e-01 -3.919618129730224609e-01 4.426611661911010742e-01 2.209628373384475708e-01 7.279632091522216797e-01 9.877667576074600220e-02 4.119011759757995605e-02 -7.002668082714080811e-02
-3.796668723225593567e-02 4.782050251960754395e-01 -1.928170472383499146e-01 4.695378243923187256e-01 1.868439763784408569e-01 -6.808912158012390137e-01 9.658817201852798462e-02 -6.619331240653991699e-02
1.509895622730255127e-01 -9.514215588569641113e-02 2.019383758306503296e-01 6.189708709716796875e-01 1.115931272506713867e-01 -3.999604582786560059e-01 -3.016426563262939453e-01 -5.299398899078369141e-01
1.831900030374526978e-01 -3.560048043727874756e-01 6.741788238286972046e-02 5.967445969581604004e-01 -1.225882247090339661e-01 -5.382711291313171387e-01 -3.644176721572875977e-01 2.036883682012557983e-01
-4.356928169727325439e-01 -3.525962233543395996e-01 6.840509176254272461e-01 2.096497416496276855e-01 -4.262036457657814026e-02 -4.022685289382934570e-01 9.015870839357376099e-02 -4.694753140211105347e-02
-4.271239042282104492e-02 1.502331048250198364e-01 9.823043644428253174e-02 6.322531700134277344e-01 6.701886057853698730e-01 1.206318587064743042e-01 -2.359879165887832642e-01 2.163726985454559326e-01
-6.771579384803771973e-02 4.646548032760620117e-01 1.418625712394714355e-01 4.474183320999145508e-01 6.491174101829528809e-01 -1.671077460050582886e-01 -3.253220766782760620e-02 -3.299479186534881592e-01
-1.004853025078773499e-01 1.176666542887687683e-01 3.144559562206268311e-01 8.272182941436767578e-01 -7.979252189397811890e-02 -7.335343211889266968e-02 2.532180547714233398e-01 3.420785665512084961e-01
-2.624255418777465820e-01 -1.458112597465515137e-01 -5.156816244125366211e-01 5.887810587882995605e-01 3.989242911338806152e-01 -9.109840728342533112e-03 -2.300028130412101746e-02 -3.708485066890716553e-01
-7.081879973411560059e-01 2.550845146179199219e-01 7.280304282903671265e-02 5.007123351097106934e-01 2.645474076271057129e-01 -4.143808037042617798e-02 3.246130049228668213e-01 1.767624355852603912e-02
-4.076016843318939209e-01 -3.619866669178009033e-01 -2.322827130556106567e-01 4.259858727455139160e-01 -1.416819095611572266e-01 -4.424902796745300293e-01 2.209617942571640015e-01 4.502351284027099609e-01
-5.877428054809570312e-01 -5.920323133468627930e-01 -2.651242613792419434e-01 3.570158779621124268e-01 1.918879002332687378e-01 1.337288529612123966e-03 -1.296934336423873901e-01 -2.294817119836807251e-01
-6.301134079694747925e-02 4.866876006126403809e-01 4.725179374217987061e-01 5.500097870826721191e-01 3.799159526824951172e-01 -1.180439293384552002e-01 2.581716775894165039e-01 9.196618944406509399e-02
-1.154940724372863770e-01 1.666996181011199951e-01 -2.798339128494262695e-01 6.743288040161132812e-01 6.215094327926635742e-01 1.019842401146888733e-01 -1.879588700830936432e-02 -1.697582900524139404e-01
-2.322476059198379517e-01 -3.387392461299896240e-01 8.649194985628128052e-02 2.933670282363891602e-01 4.660260081291198730e-01 -1.273380815982818604e-01 3.165915310382843018e-01 -6.357250809669494629e-01
-1.697324365377426147e-01 -5.789383053779602051e-01 2.106256633996963501e-01 6.972500085830688477e-01 8.603238314390182495e-02 1.912018507719039917e-01 5.458815768361091614e-02 -2.419935315847396851e-01
-3.574242889881134033e-01 -4.718823730945587158e-01 -1.679645925760269165e-01 2.245092689990997314e-01 7.252837419509887695e-01 3.605879843235015869e-02 -1.672264635562896729e-01 -1.251290291547775269e-01
-2.870870828628540039e-01 -7.553863525390625000e-01 9.683915227651596069e-02 5.547589659690856934e-01 -3.760356456041336060e-02 -3.569094836711883545e-02 9.004583209753036499e-02 -1.379886567592620850e-01
-6.385015696287155151e-02 -3.102169632911682129e-01 1.245298683643341064e-01 3.777808248996734619e-01 2.260026782751083374e-01 -7.214661836624145508e-01 -4.108616113662719727e-01 3.263380005955696106e-02
-6.667951494455337524e-02 -5.608125925064086914e-01 5.240198373794555664e-01 4.950744807720184326e-01 -7.095739245414733887e-03 -1.396427005529403687e-01 2.722127437591552734e-01 -2.601868212223052979e-01
-1.818041354417800903e-01 -6.109409928321838379e-01 4.473384618759155273e-01 5.635094046592712402e-01 -1.520385295152664185e-01 -1.733101755380630493e-01 -1.132330000400543213e-01 -1.003498062491416931e-01
-3.405468463897705078e-01 -7.295350730419158936e-02 -2.640420496463775635e-01 2.816525399684906006e-01 1.357080787420272827e-02 -8.128523826599121094e-01 -9.249435365200042725e-02 2.453381270170211792e-01
-2.989743091166019440e-02 -2.017223462462425232e-02 1.970081627368927002e-01 6.918410062789916992e-01 -2.457817494869232178e-01 -6.029249429702758789e-01 -1.827772110700607300e-01 -1.546239703893661499e-01
-2.559642791748046875e-01 4.381969571113586426e-01 4.825405776500701904e-01 5.782048702239990234e-01 3.466956317424774170e-01 -1.551143527030944824e-01 1.577489823102951050e-01 -7.846134901046752930e-02
-3.831431865692138672e-01 -4.161570668220520020e-01 8.204470574855804443e-02 1.958165764808654785e-01 6.962886452674865723e-01 -1.658833958208560944e-02 3.388273119926452637e-01 -1.871957778930664062e-01
-1.146239936351776123e-01 1.356149674393236637e-03 -1.428606212139129639e-01 6.315218806266784668e-01 7.018688321113586426e-01 1.496560126543045044e-01 2.287523895502090454e-01 1.691107824444770813e-02
-1.863153874874114990e-01 -5.255349874496459961e-01 1.846799850463867188e-01 4.607850015163421631e-01 -8.707040548324584961e-02 -3.284225165843963623e-01 5.720368623733520508e-01 -1.097895554266870022e-03
-1.870519369840621948e-01 7.847289741039276123e-02 6.426188945770263672e-01 4.433309137821197510e-01 2.240005694329738617e-02 -2.072491198778152466e-01 2.442184835672378540e-01 4.962416291236877441e-01
-3.023542091250419617e-02 -8.157824724912643433e-02 3.684490323066711426e-01 9.005850553512573242e-01 -1.580065041780471802e-01 -1.147944256663322449e-01 -7.592597603797912598e-02 4.140001162886619568e-02
5.570556223392486572e-02 1.817814446985721588e-02 -2.616534531116485596e-01 7.426650524139404297e-01 6.086387038230895996e-01 7.256851997226476669e-03 5.220393091440200806e-02 -5.773634091019630432e-02
-2.056580781936645508e-01 -4.146261811256408691e-01 -3.543217480182647705e-01 5.724696516990661621e-01 4.994190931320190430e-01 1.206856817007064819e-01 -2.172209322452545166e-01 -1.461337953805923462e-01
-3.377100527286529541e-01 3.567570745944976807e-01 -1.865615881979465485e-02 6.132581830024719238e-01 4.874287843704223633e-01 -2.258569002151489258e-02 -4.158594459295272827e-02 3.773809373378753662e-01
-2.665749751031398773e-02 -5.268896818161010742e-01 2.095547318458557129e-01 1.449381709098815918e-01 6.626676321029663086e-01 -1.490284204483032227e-01 1.591963618993759155e-01 4.124016165733337402e-01
-2.200146168470382690e-01 -4.469503760337829590e-01 -4.175672531127929688e-01 5.207180976867675781e-01 3.718378245830535889e-01 -1.541994661092758179e-01 9.849585592746734619e-02 -3.668473362922668457e-01
3.303813189268112183e-02 1.095866039395332336e-01 4.121216237545013428e-01 4.216085672378540039e-01 3.682844936847686768e-01 -3.179298043251037598e-01 6.275067478418350220e-02 -6.313880085945129395e-01
2.745033204555511475e-01 -4.976472854614257812e-01 2.670529782772064209e-01 5.006561279296875000e-01 3.625216484069824219e-01 -1.337511241436004639e-01 3.987953662872314453e-01 2.160371690988540649e-01
-1.750905960798263550e-01 3.070848286151885986e-01 -1.077801436185836792e-01 8.735147118568420410e-01 2.933134436607360840e-01 1.569316536188125610e-02 1.168886274099349976e-01 2.134809829294681549e-02
2.832238078117370605e-01 -2.638684511184692383e-01 3.133360445499420166e-01 4.565531611442565918e-01 6.800867915153503418e-01 -2.555222995579242706e-02 2.799198925495147705e-01 4.484845697879791260e-02
-4.461208879947662354e-01 4.899439811706542969e-01 5.341456830501556396e-02 4.070307314395904541e-01 6.154135465621948242e-01 -8.048288524150848389e-02 -2.984152175486087799e-02 -7.938629388809204102e-02
-4.414974153041839600e-01 -6.988866627216339111e-02 1.948152855038642883e-02 2.368104606866836548e-01 7.994023561477661133e-01 6.487718969583511353e-02 3.169527649879455566e-01 4.961952567100524902e-03
1.532011032104492188e-01 -2.816917560994625092e-02 2.342622578144073486e-01 6.884542703628540039e-01 -5.490496754646301270e-02 -5.151215791702270508e-01 -1.835381984710693359e-01 -3.805743753910064697e-01
-3.440871536731719971e-01 4.562681615352630615e-01 4.155492875725030899e-03 7.738030552864074707e-01 1.872085779905319214e-01 -1.241962537169456482e-01 -1.504737436771392822e-01 3.900072351098060608e-02
-4.204757139086723328e-02 -3.928059935569763184e-01 4.171405136585235596e-01 4.738564491271972656e-01 4.732618927955627441e-01 1.995345056056976318e-01 3.669137954711914062e-01 2.167322784662246704e-01
-2.211869806051254272e-01 -3.836525082588195801e-01 -1.065974012017250061e-01 4.735879600048065186e-01 5.273978114128112793e-01 5.268959328532218933e-02 -7.803044468164443970e-02 -5.303066372871398926e-01
-6.374554038047790527e-01 1.256338655948638916e-01 -2.314893528819084167e-02 5.887838006019592285e-01 3.724421560764312744e-02 -8.215020596981048584e-02 2.969731986522674561e-01 -3.665184974670410156e-01
5.976288765668869019e-02 -2.867728471755981445e-01 8.765459805727005005e-02 4.596266448497772217e-01 8.360393345355987549e-02 -5.419719815254211426e-01 -1.039078682661056519e-01 6.194592118263244629e-01
-1.914100497961044312e-01 3.972124159336090088e-01 -2.266443222761154175e-01 5.096513628959655762e-01 6.858031749725341797e-01 -1.504206359386444092e-01 -8.257451467216014862e-03 3.810068592429161072e-02
-1.016108021140098572e-01 -5.383073687553405762e-01 1.045477688312530518e-01 3.242986276745796204e-02 7.541181445121765137e-01 -2.118539959192276001e-01 5.826091021299362183e-02 -2.663603723049163818e-01
-1.927679181098937988e-01 -4.240772128105163574e-01 4.987911283969879150e-01 5.436345338821411133e-01 -5.679482221603393555e-02 -1.962351053953170776e-02 2.382458895444869995e-01 4.222513139247894287e-01
-3.859713077545166016e-01 3.628569543361663818e-01 2.512354254722595215e-01 5.131003856658935547e-01 6.126707792282104492e-01 -6.792218983173370361e-02 9.775506705045700073e-02 5.860759317874908447e-02
2.431020587682723999e-01 -2.302754968404769897e-01 5.501059293746948242e-01 4.659202992916107178e-01 1.392102092504501343e-01 -9.234557300806045532e-02 5.096369385719299316e-01 2.837942838668823242e-01
-4.690156579017639160e-01 1.313252151012420654e-01 -9.164956957101821899e-02 7.444908022880554199e-01 -1.444926410913467407e-01 -2.375940531492233276e-01 2.574770450592041016e-01 -2.376726269721984863e-01
-3.283271491527557373e-01 -2.877804636955261230e-01 2.939699292182922363e-01 -1.303809136152267456e-01 5.904657840728759766e-01 -5.412282943725585938e-01 1.876416355371475220e-01 -1.708187013864517212e-01
-7.563137412071228027e-01 1.249487996101379395e-01 -2.765760384500026703e-02 3.153099119663238525e-01 1.855694502592086792e-01 -2.121365517377853394e-01 1.186351776123046875e-01 -4.676320254802703857e-01
-2.108261585235595703e-01 -1.331602782011032104e-01 -1.947723925113677979e-01 6.998181343078613281e-01 5.669222474098205566e-01 2.299442738294601440e-01 7.891409844160079956e-02 -1.721516251564025879e-01
1.165011599659919739e-01 -7.907202243804931641e-01 2.566506564617156982e-01 3.625844419002532959e-01 1.392114311456680298e-01 -2.928506433963775635e-01 -2.278265357017517090e-01 8.249672502279281616e-02
-3.419565856456756592e-01 -7.186618447303771973e-01 2.307786941528320312e-01 3.471164107322692871e-01 -1.144650503993034363e-01 -2.530858218669891357e-01 3.330481648445129395e-01 6.903848052024841309e-02
-4.172103106975555420e-02 -5.478894338011741638e-03 2.349794842302799225e-03 2.041062712669372559e-01 6.359413266181945801e-01 -1.925151795148849487e-01 6.849859952926635742e-01 -2.141844630241394043e-01
-1.373759806156158447e-01 3.033271133899688721e-01 2.708117961883544922e-01 1.785171627998352051e-01 4.612244069576263428e-01 -7.350382804870605469e-01 -4.141824785619974136e-03 1.757460683584213257e-01
-7.485672235488891602e-01 2.465461641550064087e-01 6.799054890871047974e-02 3.136822879314422607e-01 2.393733710050582886e-01 -1.530655026435852051e-01 4.409628510475158691e-01 -2.580332383513450623e-02
-1.313230693340301514e-01 -6.281326413154602051e-01 5.364261865615844727e-01 3.952243030071258545e-01 -9.872154146432876587e-02 -3.202759027481079102e-01 -3.704014234244823456e-04 -1.786770671606063843e-01
-2.771846354007720947e-01 -4.444390237331390381e-01 2.764683663845062256e-01 1.126144155859947205e-01 -8.007577806711196899e-02 -7.213994860649108887e-01 5.732176080346107483e-02 3.262068033218383789e-01
-5.767768621444702148e-01 2.361012846231460571e-01 2.147948741912841797e-01 4.533483684062957764e-01 2.219198197126388550e-01 -1.323757320642471313e-01 1.211372166872024536e-01 -5.277091264724731445e-01
-5.558938980102539062e-01 3.218623995780944824e-02 4.906775355339050293e-01 3.977895975112915039e-01 7.871077954769134521e-02 -2.306151837110519409e-01 4.433004856109619141e-01 -1.872187256813049316e-01
2.588691376149654388e-02 -5.883199572563171387e-01 4.240288138389587402e-01 4.728465974330902100e-01 -5.590135231614112854e-02 -3.326650559902191162e-01 2.625632882118225098e-01 -2.590267956256866455e-01
-5.261133909225463867e-01 3.725470006465911865e-01 -1.087911948561668396e-01 4.128224253654479980e-01 6.221419572830200195e-02 -5.600642561912536621e-01 -5.348972231149673462e-02 2.859226763248443604e-01
-4.085850715637207031e-01 3.662414848804473877e-01 -2.330623567104339600e-02 6.414222121238708496e-01 4.504306316375732422e-01 -3.215432912111282349e-02 2.850168347358703613e-01 4.246807098388671875e-02
-1.747851520776748657e-01 -1.707462817430496216e-01 2.662943899631500244e-01 2.975726425647735596e-01 4.374184310436248779e-01 -3.631972968578338623e-01 -1.200408264994621277e-01 -6.657153367996215820e-01
-1.993891596794128418e-01 5.849652290344238281e-01 2.724774181842803955e-01 5.951098203659057617e-01 3.776818811893463135e-01 -1.924956440925598145e-01 -6.415159255266189575e-02 -7.646078616380691528e-02
1.403112523257732391e-02 2.519886195659637451e-01 3.122549057006835938e-01 6.264741420745849609e-01 5.552973598241806030e-02 -5.569841861724853516e-01 -2.316842973232269287e-01 -2.816722095012664795e-01
2.013009190559387207e-01 -4.983512461185455322e-01 -3.237046599388122559e-01 2.305167466402053833e-01 6.450101137161254883e-01 -2.758404314517974854e-01 2.450390011072158813e-01 3.211472555994987488e-02
-4.166017770767211914e-01 -2.379620671272277832e-01 3.400344848632812500e-01 -8.574675768613815308e-03 6.951754689216613770e-01 -1.282245814800262451e-01 9.377825260162353516e-02 3.815956711769104004e-01
4.699753969907760620e-02 3.080096840858459473e-01 -6.025872752070426941e-02 4.487677514553070068e-01 1.650263518095016479e-01 -8.118495345115661621e-01 -1.033182442188262939e-01 -2.982855774462223053e-02
-1.408903747797012329e-01 -1.554633378982543945e-01 2.097842246294021606e-01 6.040433049201965332e-01 3.124039173126220703e-01 1.100747361779212952e-01 6.604923605918884277e-01 3.376810252666473389e-02
-6.596356034278869629e-01 -3.966696858406066895e-01 5.007824897766113281e-01 1.773373037576675415e-01 -2.997311763465404510e-02 -3.407506048679351807e-01 9.091195464134216309e-02 -5.308864638209342957e-03
3.243145644664764404e-01 1.305198669433593750e-01 3.005465865135192871e-01 5.774729251861572266e-01 4.381806552410125732e-01 -9.833227097988128662e-02 1.934577524662017822e-01 4.635557830333709717e-01
-3.865590393543243408e-01 -6.386150121688842773e-01 1.683919876813888550e-01 3.975239098072052002e-01 -2.441299855709075928e-01 -3.012129366397857666e-01 2.760560810565948486e-01 -1.727023124694824219e-01
-1.695751994848251343e-01 -5.929693952202796936e-02 4.009509980678558350e-01 5.470700263977050781e-01 3.945087790489196777e-01 8.213584870100021362e-02 5.774661302566528320e-01 1.087675169110298157e-01
-4.507630765438079834e-01 6.166110187768936157e-02 -7.912156730890274048e-02 6.988634467124938965e-01 1.978843659162521362e-01 -2.126471325755119324e-02 3.602387905120849609e-01 -3.591068089008331299e-01
1.474947389215230942e-02 8.998871594667434692e-02 3.818765878677368164e-01 7.357393503189086914e-01 -1.015682071447372437e-01 -2.504781186580657959e-01 1.494845747947692871e-01 4.573199152946472168e-01
-1.011065989732742310e-01 -1.992858201265335083e-02 1.036534532904624939e-01 6.603858470916748047e-01 -1.447016745805740356e-01 -7.167175412178039551e-01 -7.764583081007003784e-02 -4.330396652221679688e-02
