# Supplementary material for: Where is your field going? A machine learning approach to study the relative motion of the domains of physics
Source: PLoS One. 2020 Jun 18;15(6):e0233997. doi: 10.1371/journal.pone.0233997 (PMC7302634; doi:10.1371/journal.pone.0233997)
Supplement: S30 Data — (ZIP) [file pone.0233997.s030.zip › 29/Pacs4Run_29_VS_500_embeddings1999-2003ED8.txt]

-8.005415648221969604e-02 6.036725044250488281e-01 -1.702623814344406128e-01 3.749125599861145020e-01 -4.851326942443847656e-01 -1.274442672729492188e-01 -7.631601393222808838e-02 4.496688842773437500e-01
-3.985061943531036377e-01 5.041528940200805664e-01 -3.347848653793334961e-01 -2.056217640638351440e-01 -1.171533763408660889e-01 -3.754081428050994873e-01 -4.980222880840301514e-01 1.731450706720352173e-01
-2.667353749275207520e-01 5.145952701568603516e-01 1.032863557338714600e-01 1.271750926971435547e-01 -6.651870161294937134e-02 -4.046704173088073730e-01 2.004931308329105377e-02 6.845563650131225586e-01
-4.729518890380859375e-01 5.549142956733703613e-01 -2.184023149311542511e-02 -3.919749259948730469e-01 -2.635698616504669189e-01 -3.193998336791992188e-01 2.596418559551239014e-01 2.745288312435150146e-01
3.475103378295898438e-01 7.987450957298278809e-01 -4.454563856124877930e-01 -2.258414961397647858e-02 -7.180140912532806396e-02 -1.733376830816268921e-01 6.687875837087631226e-02 -5.125654488801956177e-02
-3.278405405580997467e-03 7.786741256713867188e-01 -1.596734970808029175e-01 5.298770070075988770e-01 5.001892894506454468e-02 2.665053606033325195e-01 9.918616712093353271e-02 -6.344904005527496338e-02
-6.424194574356079102e-01 4.193320870399475098e-01 -3.576201796531677246e-01 -2.534798979759216309e-01 -2.758034169673919678e-01 -1.853946745395660400e-01 -3.226441740989685059e-01 6.910736858844757080e-02
3.912042379379272461e-01 7.778041362762451172e-01 -3.351448774337768555e-01 1.933465301990509033e-01 -9.098894894123077393e-02 -2.646714746952056885e-01 1.973683573305606842e-02 -1.164279282093048096e-01
-2.209928631782531738e-01 4.665570259094238281e-01 -8.244800567626953125e-01 2.662693522870540619e-02 -1.958032697439193726e-02 -1.823996752500534058e-01 1.128022894263267517e-01 8.144246041774749756e-02
8.728719502687454224e-02 1.897671222686767578e-01 -7.433592081069946289e-01 4.662768840789794922e-01 -1.936906129121780396e-01 3.318094089627265930e-02 1.521554887294769287e-01 3.529930710792541504e-01
7.616498321294784546e-02 3.050659596920013428e-01 -2.988013923168182373e-01 2.352559864521026611e-01 -9.475798159837722778e-02 -3.220053911209106445e-01 -3.186907768249511719e-01 7.363936901092529297e-01
4.151218235492706299e-01 6.515108346939086914e-01 -4.933513998985290527e-01 4.198196902871131897e-02 6.346307694911956787e-02 -6.270781904458999634e-02 -3.633996248245239258e-01 1.342771947383880615e-01
4.780384600162506104e-01 5.255167484283447266e-01 -2.159805148839950562e-01 1.337636411190032959e-01 -6.143125891685485840e-02 -9.853579103946685791e-02 -2.445608228445053101e-01 5.978946685791015625e-01
-1.370118260383605957e-01 4.230655133724212646e-01 -1.688126027584075928e-01 2.318765521049499512e-01 -3.078396320343017578e-01 2.592117488384246826e-01 -7.201021313667297363e-01 1.986856162548065186e-01
3.828672766685485840e-01 4.553453922271728516e-01 -1.769272387027740479e-01 2.025693207979202271e-01 -7.206974178552627563e-02 -6.658680737018585205e-02 -3.049449026584625244e-01 6.863794326782226562e-01
-5.616451501846313477e-01 6.390591859817504883e-01 5.967789795249700546e-03 9.859681129455566406e-02 -2.980332821607589722e-02 -4.290907680988311768e-01 -1.200197935104370117e-01 2.588230371475219727e-01
-2.291073054075241089e-01 5.412740111351013184e-01 -3.335506841540336609e-02 1.864395439624786377e-01 -3.614706099033355713e-01 3.398120403289794922e-02 -6.914367675781250000e-01 -9.359253942966461182e-02
5.825631618499755859e-01 4.541023671627044678e-01 -1.764946877956390381e-01 7.022035121917724609e-02 -4.546155631542205811e-01 -4.987922310829162598e-02 2.933922111988067627e-01 3.508385419845581055e-01
-4.544140398502349854e-01 3.184815645217895508e-01 -2.733147442340850830e-01 -1.881492137908935547e-02 -3.729732334613800049e-01 -5.901516079902648926e-01 2.153033614158630371e-01 2.885805964469909668e-01
-1.457985043525695801e-01 9.090830683708190918e-01 -3.483313024044036865e-01 -3.187585994601249695e-02 1.533374488353729248e-01 -1.887415908277034760e-02 2.288000471889972687e-02 -7.461789250373840332e-02
-1.066394820809364319e-01 6.998506784439086914e-01 4.357817396521568298e-02 1.576833575963973999e-01 -1.603210568428039551e-01 -1.063710227608680725e-01 -6.594958305358886719e-01 1.102423015981912613e-02
6.050521880388259888e-02 6.138479709625244141e-01 -6.781183481216430664e-01 -8.583158254623413086e-02 -1.652738451957702637e-01 8.951692283153533936e-02 3.380560278892517090e-01 -5.203458294272422791e-02
1.560344994068145752e-01 8.340905308723449707e-01 -1.830953210592269897e-01 3.304750323295593262e-01 7.227766513824462891e-02 1.913818567991256714e-01 2.459858804941177368e-01 1.866774708032608032e-01
-2.063083797693252563e-01 6.511547565460205078e-01 -5.680304169654846191e-01 3.113794028759002686e-01 1.032608449459075928e-01 -3.068508505821228027e-01 6.762607395648956299e-02 6.652287393808364868e-02
1.318103820085525513e-01 6.411993503570556641e-01 -6.378697156906127930e-01 -1.093329265713691711e-01 -1.342074126005172729e-01 5.025810748338699341e-02 3.548239767551422119e-01 -7.886764407157897949e-02
-6.496769785881042480e-01 3.401699662208557129e-01 -3.927274942398071289e-01 -4.411607608199119568e-02 -1.175186038017272949e-02 8.752612769603729248e-02 -3.797862231731414795e-01 3.924113214015960693e-01
2.010006904602050781e-01 6.012176275253295898e-01 2.647383213043212891e-01 1.752234995365142822e-01 -5.637169480323791504e-01 -3.090430498123168945e-01 -2.494403421878814697e-01 -1.477884054183959961e-01
4.914715588092803955e-01 7.976983785629272461e-01 -2.099980860948562622e-01 2.923680655658245087e-02 7.435287348926067352e-03 -2.258278727531433105e-01 -4.273558408021926880e-02 1.558813601732254028e-01
-9.079256653785705566e-02 7.473437190055847168e-01 -5.441716313362121582e-01 1.944350302219390869e-01 1.551040112972259521e-01 -2.198819965124130249e-01 3.622871264815330505e-02 1.599638313055038452e-01
-3.067895770072937012e-01 6.051245331764221191e-01 -5.410048961639404297e-01 2.065787315368652344e-01 1.849081069231033325e-01 -2.836306989192962646e-01 -6.891593337059020996e-02 2.914730608463287354e-01
1.040388569235801697e-01 5.371657609939575195e-01 -1.350945830345153809e-01 -6.057485342025756836e-01 -4.819826781749725342e-01 1.762809306383132935e-01 -2.026563733816146851e-01 1.048579141497612000e-01
-3.543500006198883057e-01 7.191926240921020508e-01 -4.101647436618804932e-02 -2.051089406013488770e-01 1.207161694765090942e-01 1.385931074619293213e-01 -1.889244765043258667e-01 4.939362406730651855e-01
2.776969969272613525e-01 5.687336325645446777e-01 -5.397529602050781250e-01 4.631910920143127441e-01 -6.500294804573059082e-02 -2.909794151782989502e-01 2.272272668778896332e-02 -6.431597471237182617e-02
1.979584544897079468e-01 3.420509994029998779e-01 -2.667429149150848389e-01 2.059689462184906006e-01 -5.422676205635070801e-01 -1.468275338411331177e-01 -5.968284606933593750e-01 -2.417061775922775269e-01
-3.177269920706748962e-02 7.901694774627685547e-01 1.342927664518356323e-01 3.246152102947235107e-01 -1.850156933069229126e-01 8.106682449579238892e-02 -4.489855766296386719e-01 -9.392822533845901489e-02
-1.634321175515651703e-02 6.323919892311096191e-01 -3.973324894905090332e-01 -8.624275028705596924e-02 -2.684308886528015137e-01 -3.870830535888671875e-01 4.426048696041107178e-01 -1.292856782674789429e-01
-2.676407620310783386e-02 8.639807105064392090e-01 -2.264509052038192749e-01 7.555013149976730347e-02 2.166707813739776611e-01 3.071864843368530273e-01 -6.593815237283706665e-02 2.239990383386611938e-01
-1.077480167150497437e-01 3.248264491558074951e-01 -3.140306770801544189e-01 -4.273190498352050781e-01 -4.986099004745483398e-01 4.320140779018402100e-01 -3.297485411167144775e-01 2.401647418737411499e-01
1.613112986087799072e-01 8.685749173164367676e-01 -4.385986030101776123e-01 -9.273710846900939941e-02 3.329653665423393250e-02 7.128354907035827637e-02 6.346522271633148193e-02 -9.148458391427993774e-02
4.786282405257225037e-02 7.673876285552978516e-01 -1.764871627092361450e-01 1.544410586357116699e-01 -1.163910403847694397e-01 -7.939889281988143921e-02 5.664296150207519531e-01 1.145957931876182556e-01
8.011732250452041626e-02 8.241518735885620117e-01 -5.068663358688354492e-01 -2.007324993610382080e-02 6.440530717372894287e-02 -1.218312233686447144e-01 1.879698187112808228e-01 5.210671946406364441e-02
-2.736130654811859131e-01 4.632701575756072998e-01 -4.323792159557342529e-01 2.615697383880615234e-01 -2.681144177913665771e-01 -3.883002996444702148e-01 4.803869128227233887e-01 -4.137720912694931030e-02
-9.595886804163455963e-03 7.188420295715332031e-01 -3.179913461208343506e-01 8.939831703901290894e-02 -1.214175373315811157e-01 -2.603319846093654633e-02 5.874297022819519043e-01 1.164896935224533081e-01
-1.158189773559570312e-02 4.775429368019104004e-01 -5.034965276718139648e-01 1.936530768871307373e-01 -1.882492452859878540e-01 2.151047587394714355e-01 5.844827294349670410e-01 2.397506982088088989e-01
-2.710000984370708466e-02 6.082133650779724121e-01 -1.580937206745147705e-01 2.362888306379318237e-01 -3.289279043674468994e-01 3.774302899837493896e-01 -5.124748349189758301e-01 -1.877189427614212036e-01
4.907038435339927673e-02 3.943250775337219238e-01 -1.597196459770202637e-01 2.072576247155666351e-02 -5.249737203121185303e-02 -2.308087348937988281e-01 -1.730668544769287109e-01 8.545053005218505859e-01
-4.081642031669616699e-01 6.223823428153991699e-01 -5.960335135459899902e-01 7.615584880113601685e-02 -1.110688131302595139e-02 -2.422027140855789185e-01 1.584176570177078247e-01 -3.323895856738090515e-02
4.225799143314361572e-01 4.741098582744598389e-01 -5.777234435081481934e-01 8.610486984252929688e-02 -3.543032407760620117e-01 4.938048124313354492e-02 3.557247817516326904e-01 3.095401450991630554e-02
2.505831420421600342e-01 1.199968978762626648e-01 -7.800717353820800781e-01 3.847253024578094482e-01 -3.579325079917907715e-01 -1.198690459132194519e-01 7.205019891262054443e-02 1.364109814167022705e-01
1.246329694986343384e-01 5.874460935592651367e-01 -3.670563995838165283e-01 4.086228311061859131e-01 1.492045372724533081e-01 4.144097864627838135e-01 -6.880001723766326904e-02 3.727463781833648682e-01
-2.287190034985542297e-02 4.562643468379974365e-01 -8.693367838859558105e-01 4.749352484941482544e-02 -1.307817175984382629e-02 1.669528037309646606e-01 7.231391221284866333e-02 -4.893770441412925720e-03
-2.392576485872268677e-01 6.400496959686279297e-01 -4.190361201763153076e-01 2.660334706306457520e-01 2.806271016597747803e-01 9.377574920654296875e-02 -2.854632437229156494e-01 3.430633544921875000e-01
-4.795442223548889160e-01 6.627537012100219727e-01 -3.961995244026184082e-01 -2.106148451566696167e-01 -1.866507083177566528e-01 2.263849526643753052e-01 1.646934002637863159e-01 -1.274742633104324341e-01
2.336358875036239624e-01 4.417303502559661865e-01 -3.574797213077545166e-01 2.104613631963729858e-01 -2.427255809307098389e-01 4.275711625814437866e-02 5.212511420249938965e-01 4.957381784915924072e-01
1.812668866477906704e-03 4.774784147739410400e-01 1.490144878625869751e-01 -1.353151798248291016e-01 -4.264940619468688965e-01 6.120672225952148438e-01 -1.622836887836456299e-01 3.855336904525756836e-01
-1.251428872346878052e-01 5.773311853408813477e-01 -6.692386865615844727e-01 2.018042653799057007e-01 9.793488681316375732e-02 -3.221175074577331543e-01 6.483603268861770630e-02 2.118204981088638306e-01
-6.312920451164245605e-01 2.711054086685180664e-01 -5.274091958999633789e-01 -9.826972335577011108e-02 -3.035537004470825195e-01 3.345031142234802246e-01 2.853364869952201843e-02 1.878924965858459473e-01
1.207296177744865417e-01 7.060386538505554199e-01 -1.963538676500320435e-01 -1.002988666296005249e-01 -8.139414340257644653e-02 -4.510593786835670471e-02 -1.499672383069992065e-01 6.380981206893920898e-01
-3.767151236534118652e-01 6.333008408546447754e-01 -4.000313282012939453e-01 -1.571761816740036011e-01 -1.626950651407241821e-01 -3.085775673389434814e-01 3.840464651584625244e-01 -5.572175607085227966e-02
-6.574524939060211182e-02 4.160209000110626221e-01 7.080914080142974854e-02 -7.883868366479873657e-02 -7.797746062278747559e-01 -3.825357556343078613e-02 -3.581895828247070312e-01 -2.712251245975494385e-01
-8.876007795333862305e-02 6.303305029869079590e-01 -5.359464287757873535e-01 -2.089719986543059349e-03 -9.179560840129852295e-02 -4.505655542016029358e-02 5.189561247825622559e-01 1.667044162750244141e-01
1.772041171789169312e-01 5.965188741683959961e-01 -6.398532390594482422e-01 -1.416897177696228027e-01 -2.343037724494934082e-01 1.932093314826488495e-02 2.269537299871444702e-01 -2.765795290470123291e-01
8.429133147001266479e-02 6.724976301193237305e-01 6.548967957496643066e-02 -3.097627498209476471e-02 -3.035538792610168457e-01 -2.448945343494415283e-01 -6.157361865043640137e-01 6.437418609857559204e-02
1.604384332895278931e-01 8.215173482894897461e-01 -2.263766378164291382e-01 2.895455658435821533e-01 5.326549708843231201e-02 2.125957608222961426e-01 3.196438848972320557e-01 1.186560615897178650e-01
4.252309203147888184e-01 5.451325178146362305e-01 -1.829861700534820557e-01 1.456461613997817039e-03 -3.308713063597679138e-02 -2.670552730560302734e-01 -2.904488742351531982e-01 5.759767293930053711e-01
-8.805089443922042847e-02 3.964259922504425049e-01 1.089310348033905029e-01 2.800259292125701904e-01 -7.076306343078613281e-01 1.031584385782480240e-02 -4.923565089702606201e-01 -3.937968239188194275e-02
9.857837855815887451e-02 6.965135335922241211e-01 4.082815349102020264e-01 4.137560352683067322e-02 -4.421174526214599609e-01 -3.341549336910247803e-01 -1.606522798538208008e-01 6.171918287873268127e-02
2.047582566738128662e-01 4.778168797492980957e-01 -1.619808562099933624e-02 1.990926563739776611e-01 -1.181943267583847046e-01 -1.206111535429954529e-01 -2.540561854839324951e-01 7.725303769111633301e-01
-3.194975852966308594e-01 4.647416770458221436e-01 -4.831120073795318604e-01 2.517392113804817200e-02 -2.867269217967987061e-01 -2.915137410163879395e-01 5.295343399047851562e-01 -1.750215142965316772e-02
-2.262307554483413696e-01 7.025049328804016113e-01 -5.085617899894714355e-01 1.888785958290100098e-01 1.556992828845977783e-01 -2.664470374584197998e-01 1.093567162752151489e-01 2.319504469633102417e-01
2.459762394428253174e-01 2.114106565713882446e-01 -8.178656548261642456e-02 1.244857832789421082e-01 -5.588858127593994141e-01 -4.041748121380805969e-03 4.418969154357910156e-01 6.041298508644104004e-01
-3.138180375099182129e-01 6.210851669311523438e-01 -4.008774757385253906e-01 2.939923107624053955e-02 -1.869939118623733521e-01 -4.192695915699005127e-01 3.763728737831115723e-01 -4.235765710473060608e-02
-2.927828431129455566e-01 4.520766735076904297e-01 -1.165934577584266663e-01 -2.814772538840770721e-02 -3.872735202312469482e-01 -6.968932747840881348e-01 2.379086762666702271e-01 5.724585801362991333e-02
-1.727184653282165527e-01 6.915815472602844238e-01 -4.471339583396911621e-01 1.560296118259429932e-01 6.517140567302703857e-02 -3.266942799091339111e-01 2.785259783267974854e-01 2.811694145202636719e-01
3.667119443416595459e-01 3.386422097682952881e-01 -1.883368045091629028e-01 -9.317368268966674805e-02 -4.097516834735870361e-01 1.989996433258056641e-01 4.443804025650024414e-01 5.492908358573913574e-01
-1.460718810558319092e-01 4.958267509937286377e-01 -7.222578525543212891e-01 2.393833249807357788e-01 -3.689388558268547058e-02 -2.714905738830566406e-01 2.366812676191329956e-01 1.509030014276504517e-01
6.182352825999259949e-02 5.029233694076538086e-01 2.205856740474700928e-01 2.547988593578338623e-01 -5.355671048164367676e-01 -3.244317471981048584e-01 -4.527385234832763672e-01 1.805690526962280273e-01
1.450905227102339268e-03 1.779311895370483398e-01 -8.998448252677917480e-01 3.015268445014953613e-01 -1.977942585945129395e-01 -8.821819722652435303e-02 4.173073172569274902e-02 1.380319893360137939e-01
2.933172285556793213e-01 2.397851347923278809e-01 -1.354053169488906860e-01 1.440277397632598877e-01 -5.281840562820434570e-01 -1.797128915786743164e-01 5.409086942672729492e-01 4.620956778526306152e-01
9.456216543912887573e-02 3.387442231178283691e-01 -5.182886123657226562e-01 4.931256175041198730e-01 -2.530710399150848389e-01 -6.301935017108917236e-02 4.217446744441986084e-01 3.444263637065887451e-01
-1.526874005794525146e-01 3.597981333732604980e-01 -1.533781439065933228e-01 2.198221683502197266e-01 -6.048418879508972168e-01 -1.603481546044349670e-02 -6.073865294456481934e-01 -2.009381502866744995e-01
1.642834395170211792e-01 3.341315090656280518e-01 -2.299582809209823608e-01 -3.232484161853790283e-01 -4.478428661823272705e-01 3.836840093135833740e-01 -4.194723069667816162e-01 4.245738089084625244e-01
-1.623452901840209961e-01 7.366842627525329590e-01 -5.976916551589965820e-01 -1.858331821858882904e-02 1.824570819735527039e-02 5.631653591990470886e-02 2.466108500957489014e-01 -9.506931900978088379e-02
2.034550011157989502e-01 4.552467167377471924e-01 -2.270806133747100830e-01 6.512931734323501587e-02 -4.873214289546012878e-02 -2.862917482852935791e-01 -3.926216959953308105e-01 6.760616898536682129e-01
-1.738870590925216675e-01 4.855275452136993408e-01 -2.552548348903656006e-01 2.875734269618988037e-01 -3.499895334243774414e-01 3.599664568901062012e-01 -5.636594295501708984e-01 -1.280328184366226196e-01
1.033935397863388062e-01 5.924795866012573242e-01 2.861835956573486328e-01 -1.060463711619377136e-01 -4.646742939949035645e-01 -3.488576114177703857e-01 -3.937983214855194092e-01 2.289761453866958618e-01
-2.401493676006793976e-02 3.700315058231353760e-01 7.945979386568069458e-02 4.447470009326934814e-01 -6.255158185958862305e-01 2.841623425483703613e-01 -4.316955506801605225e-01 -2.642735373228788376e-03
-4.148720204830169678e-01 1.395269483327865601e-01 2.342165261507034302e-01 2.635303735733032227e-01 -6.783364415168762207e-01 -5.145051702857017517e-02 2.798733115196228027e-01 3.781419396400451660e-01
-1.675588935613632202e-01 3.212892115116119385e-01 -2.642242610454559326e-01 1.853338629007339478e-02 -4.817193448543548584e-01 -6.108130812644958496e-01 4.363487064838409424e-01 5.470872670412063599e-02
-1.856279969215393066e-01 2.596572339534759521e-01 -6.706539392471313477e-01 4.550348520278930664e-01 -3.737145960330963135e-01 4.991152510046958923e-02 2.903700172901153564e-01 -1.217324659228324890e-01
-3.581103309988975525e-02 6.759908795356750488e-01 -5.815278887748718262e-01 1.560685634613037109e-01 5.000146478414535522e-02 -2.291107773780822754e-01 2.916717827320098877e-01 1.978824883699417114e-01
2.598299877718091011e-03 4.560551345348358154e-01 1.125930435955524445e-02 3.422086834907531738e-01 -5.667227506637573242e-01 5.395361781120300293e-01 -2.130033224821090698e-01 -1.308773308992385864e-01
4.976627826690673828e-01 7.314608693122863770e-01 -3.804475963115692139e-01 1.155630201101303101e-01 -1.327645331621170044e-01 -1.122142225503921509e-01 -7.069465937092900276e-05 -1.702444404363632202e-01
3.389954864978790283e-01 6.958746910095214844e-01 -5.477629303932189941e-01 -2.580009698867797852e-01 4.830905422568321228e-02 5.255927331745624542e-03 -6.517874449491500854e-02 1.661992222070693970e-01
-2.155291289091110229e-01 4.943372905254364014e-01 -1.436365544795989990e-01 2.656688690185546875e-01 5.412686616182327271e-02 -1.773845553398132324e-01 -1.659573614597320557e-01 7.456738948822021484e-01
-9.006357192993164062e-02 7.701353430747985840e-01 -4.731101989746093750e-01 5.159533396363258362e-02 -2.596336044371128082e-02 -3.163824081420898438e-01 2.193482071161270142e-01 -1.529675126075744629e-01
2.494578957557678223e-01 5.928992033004760742e-01 1.157415006309747696e-02 1.222037151455879211e-01 -2.763321697711944580e-01 4.630364477634429932e-01 -4.855429828166961670e-01 2.113278657197952271e-01
-1.819636672735214233e-01 2.805985808372497559e-01 -9.594166278839111328e-02 -4.756802022457122803e-01 -6.591342091560363770e-01 3.842605948448181152e-01 7.041060179471969604e-02 2.561358213424682617e-01
2.209733426570892334e-01 3.879998922348022461e-01 -1.118372455239295959e-01 6.471646428108215332e-01 -3.335093259811401367e-01 1.605517864227294922e-01 4.149054288864135742e-01 2.452454119920730591e-01
-2.435282617807388306e-01 5.445768833160400391e-01 2.326580695807933807e-02 3.816420435905456543e-01 -5.325223803520202637e-01 2.895764708518981934e-01 -2.500653266906738281e-01 -2.607122361660003662e-01
2.067286521196365356e-02 -6.433852016925811768e-02 -2.132431268692016602e-01 4.382377266883850098e-01 -5.887593030929565430e-01 -2.457190006971359253e-01 -9.388080798089504242e-03 5.922875404357910156e-01
3.401130065321922302e-02 1.537277549505233765e-01 -5.123184323310852051e-01 1.115842759609222412e-01 -2.273820489645004272e-01 -8.067566156387329102e-02 -1.499147713184356689e-01 7.871494293212890625e-01
-1.908013820648193359e-01 4.696281254291534424e-01 -1.272216439247131348e-01 1.415138840675354004e-01 -5.144070982933044434e-01 5.294639468193054199e-01 -3.968425095081329346e-01 -6.634878367185592651e-02
-4.672352671623229980e-01 3.205263316631317139e-01 -6.878165602684020996e-01 1.709020584821701050e-01 -3.707935512065887451e-01 1.652514785528182983e-01 7.225858420133590698e-02 -8.147262036800384521e-02
-7.243202626705169678e-02 6.830298900604248047e-01 -1.848483383655548096e-01 9.049843996763229370e-02 -2.710528075695037842e-01 -2.527923882007598877e-02 -6.347725987434387207e-01 -9.391552209854125977e-02
-3.476130664348602295e-01 6.036245822906494141e-01 -5.623688697814941406e-01 2.802605032920837402e-01 1.405524611473083496e-01 -2.859970331192016602e-01 -9.859851747751235962e-02 9.341738373041152954e-02
-2.419071197509765625e-01 4.757401049137115479e-01 -1.496009435504674911e-02 1.381081342697143555e-01 -5.695063471794128418e-01 3.740553557872772217e-01 -4.689927995204925537e-01 -1.079140305519104004e-01
4.291565120220184326e-01 5.384775400161743164e-01 -5.075988173484802246e-01 1.013655662536621094e-01 -1.263136416673660278e-01 -4.121145904064178467e-01 -2.596926689147949219e-01 -6.856717914342880249e-02
1.257367581129074097e-01 2.458938211202621460e-01 -1.859275400638580322e-01 -1.244065314531326294e-01 -3.168962597846984863e-01 -4.046365618705749512e-01 -1.326960623264312744e-01 7.693622112274169922e-01
1.922020465135574341e-01 8.810584545135498047e-01 -4.012039601802825928e-01 -5.269248504191637039e-03 6.487208604812622070e-02 -8.269706368446350098e-02 -1.929394202306866646e-03 -1.214542165398597717e-01
-1.811431646347045898e-01 5.511763691902160645e-01 -1.242094188928604126e-01 3.182714059948921204e-02 -3.950738608837127686e-01 6.191063523292541504e-01 -3.279831409454345703e-01 -1.357850735075771809e-03
-3.863166570663452148e-01 5.113307237625122070e-01 -3.873533308506011963e-01 2.455258965492248535e-01 -2.645601630210876465e-01 -3.898660838603973389e-01 3.122407495975494385e-01 -2.439114153385162354e-01
1.263870894908905029e-01 2.816134095191955566e-01 -2.732365429401397705e-01 -3.451972007751464844e-01 -3.424210548400878906e-01 -1.761612743139266968e-01 2.435964494943618774e-01 7.094199061393737793e-01
-5.816323161125183105e-01 2.172065526247024536e-01 1.147513389587402344e-01 3.383003771305084229e-01 -6.167768836021423340e-01 1.326522231101989746e-01 1.514637619256973267e-01 2.568238973617553711e-01
1.305126845836639404e-01 1.734390556812286377e-01 -7.049335837364196777e-01 4.665037393569946289e-01 -2.293205708265304565e-01 -1.594854146242141724e-01 2.117486149072647095e-01 3.398052453994750977e-01
-1.239177286624908447e-01 5.250278115272521973e-02 -2.114828974008560181e-01 4.004700183868408203e-01 -4.395452439785003662e-01 -2.854553163051605225e-01 1.793078482151031494e-01 6.855292320251464844e-01
5.053448081016540527e-01 6.603608131408691406e-01 -4.566813111305236816e-01 -6.624111533164978027e-02 -9.880838543176651001e-02 1.441031396389007568e-01 1.937287449836730957e-01 1.659664362668991089e-01
-2.155784666538238525e-01 5.248478055000305176e-02 -9.538441151380538940e-02 4.535780549049377441e-01 -3.646209836006164551e-01 7.192238420248031616e-02 -1.819094866514205933e-01 7.514836788177490234e-01
1.934166401624679565e-01 6.957782506942749023e-01 -3.656325638294219971e-01 3.987877070903778076e-01 6.764040887355804443e-02 3.842590153217315674e-01 6.982774287462234497e-02 1.692860573530197144e-01
1.015654727816581726e-01 2.959547638893127441e-01 2.528956718742847443e-02 6.369227766990661621e-01 -2.615139782428741455e-01 -1.744334846735000610e-01 1.363398134708404541e-01 6.151260733604431152e-01
4.123157858848571777e-01 5.325243473052978516e-01 -3.209377825260162354e-01 1.836048215627670288e-01 -3.181726932525634766e-01 3.233041465282440186e-01 4.492343068122863770e-01 4.616058617830276489e-02
3.062545955181121826e-01 4.691347777843475342e-01 -1.801128387451171875e-01 -2.331238836050033569e-01 -5.010504126548767090e-01 4.480003416538238525e-01 -3.830538094043731689e-01 2.910690009593963623e-02
-6.035622954368591309e-01 2.068017870187759399e-01 -5.266948342323303223e-01 -3.073560595512390137e-01 -4.473457336425781250e-01 -1.390184909105300903e-01 3.408209234476089478e-02 -2.155225537717342377e-02
-7.927042245864868164e-02 6.908646225929260254e-01 -3.752292096614837646e-01 5.333244204521179199e-01 1.694606393575668335e-01 6.220060214400291443e-02 -1.738738268613815308e-02 2.414587736129760742e-01
-4.337368905544281006e-01 5.543532371520996094e-01 -1.064902320504188538e-01 -5.340892821550369263e-02 6.093640252947807312e-02 3.024465441703796387e-01 -3.560791909694671631e-02 6.276281476020812988e-01
-3.413187265396118164e-01 7.910667061805725098e-01 -3.990079760551452637e-01 1.014942452311515808e-01 1.298929005861282349e-01 -2.346606999635696411e-01 -1.100309565663337708e-01 -6.451350450515747070e-02
-5.384494662284851074e-01 2.066404819488525391e-01 -3.236194252967834473e-01 1.353801786899566650e-01 -3.793120980262756348e-01 -5.068396925926208496e-01 2.496047914028167725e-01 2.850402891635894775e-01
4.068765342235565186e-01 4.541365206241607666e-01 -1.695548146963119507e-01 1.319518983364105225e-01 -4.769179224967956543e-01 -3.222256600856781006e-01 5.001749396324157715e-01 2.442008443176746368e-02
-1.855587065219879150e-01 4.524261355400085449e-01 -9.672340936958789825e-03 1.287358552217483521e-01 -4.232570230960845947e-01 -6.865516901016235352e-01 2.602404057979583740e-01 1.612062007188796997e-01
3.063532114028930664e-01 3.009034693241119385e-01 -1.760864257812500000e-01 -1.390007138252258301e-01 -4.363979995250701904e-01 1.977112889289855957e-01 4.056716561317443848e-01 6.092411279678344727e-01
8.585119992494583130e-02 1.740082651376724243e-01 -8.711287975311279297e-01 2.559636533260345459e-01 -2.360430061817169189e-01 -1.115823388099670410e-01 1.692612916231155396e-01 2.028589099645614624e-01
-4.272279515862464905e-02 1.163984015583992004e-01 -8.816598057746887207e-01 2.981360256671905518e-01 -2.429808080196380615e-01 7.934853434562683105e-02 1.696055941283702850e-02 2.297685444355010986e-01
2.591555416584014893e-01 6.115972399711608887e-01 -1.308964043855667114e-01 1.899096220731735229e-01 -3.525951206684112549e-01 2.745068371295928955e-01 5.516097545623779297e-01 -4.046146944165229797e-02
1.746927946805953979e-01 2.333884239196777344e-01 1.025552973151206970e-01 6.764969974756240845e-02 -7.832903861999511719e-01 -2.684186697006225586e-01 -4.174689352512359619e-01 2.001138627529144287e-01
-1.034037321805953979e-01 8.594293594360351562e-01 -3.002674877643585205e-01 1.218608543276786804e-01 3.700387105345726013e-02 -1.878178566694259644e-01 3.299206495285034180e-01 -1.362604275345802307e-02
-3.531025052070617676e-01 6.582881808280944824e-01 -7.516989856958389282e-02 -1.439539194107055664e-01 -3.196226656436920166e-01 -1.683261245489120483e-01 -4.134688973426818848e-01 -3.378659486770629883e-01
7.384066935628652573e-03 6.826342940330505371e-01 -5.602777004241943359e-01 -7.910326868295669556e-02 -6.592495832592248917e-03 -1.015560552477836609e-01 4.006350040435791016e-01 2.071760594844818115e-01
-2.205514721572399139e-02 5.475106239318847656e-01 4.365955591201782227e-01 -1.280220448970794678e-01 -6.123656034469604492e-01 1.265731872990727425e-03 -2.454113811254501343e-01 2.398338913917541504e-01
-9.825342893600463867e-02 5.602777004241943359e-01 1.907149106264114380e-01 2.043215036392211914e-01 -4.082142710685729980e-01 5.581848025321960449e-01 -2.998960614204406738e-01 1.736923605203628540e-01
-2.639423310756683350e-01 1.399063616991043091e-01 -8.563146591186523438e-01 1.149211227893829346e-01 -3.604807257652282715e-01 1.432431489229202271e-01 1.168160140514373779e-01 -1.296225003898143768e-02
-3.166561247780919075e-03 3.864572048187255859e-01 -4.564513564109802246e-01 1.288480907678604126e-01 -1.378037631511688232e-01 1.726217120885848999e-01 4.964584112167358398e-01 5.748321413993835449e-01
1.297569274902343750e-01 2.673616111278533936e-01 -2.088853865861892700e-01 2.581002116203308105e-01 -2.749165892601013184e-01 -5.972464680671691895e-01 -1.932727396488189697e-01 5.760167241096496582e-01
1.455790735781192780e-02 2.176539301872253418e-01 -7.282906174659729004e-01 4.864881634712219238e-01 -2.912319898605346680e-01 -2.100535035133361816e-01 2.286628633737564087e-01 6.412127614021301270e-02
-3.488242924213409424e-01 4.802723526954650879e-01 -6.391894817352294922e-01 3.774373531341552734e-01 -1.233256682753562927e-01 -8.915814012289047241e-02 1.088496595621109009e-01 -2.482568323612213135e-01
1.685848087072372437e-02 6.292251944541931152e-01 -7.317381352186203003e-02 -2.975521087646484375e-01 -3.652895987033843994e-01 5.452373623847961426e-01 -2.676923573017120361e-01 8.672057837247848511e-02
-3.265774548053741455e-01 4.904050529003143311e-01 -2.101077884435653687e-02 3.300293684005737305e-01 -5.175879001617431641e-01 2.869330942630767822e-01 -4.049978554248809814e-01 -1.709914654493331909e-01
2.557873167097568512e-02 4.299038350582122803e-01 4.067128598690032959e-01 -6.325553171336650848e-03 -6.551997065544128418e-01 -2.271809726953506470e-01 -1.398128122091293335e-01 3.855223655700683594e-01
-7.097855806350708008e-01 2.255778312683105469e-01 -3.693247437477111816e-01 -7.632713019847869873e-02 -4.506542384624481201e-01 3.054631054401397705e-01 5.561848357319831848e-02 6.001820042729377747e-02
6.955164670944213867e-02 2.057440206408500671e-02 -8.811773657798767090e-01 7.486186176538467407e-02 -2.816126942634582520e-01 3.031744062900543213e-02 2.495501376688480377e-02 3.630614280700683594e-01
1.346228718757629395e-01 5.816661715507507324e-01 1.585242450237274170e-01 1.712648272514343262e-01 -3.299031555652618408e-01 -2.511799633502960205e-01 -6.063601374626159668e-01 2.224405854940414429e-01
-6.118130683898925781e-02 6.560821533203125000e-01 -3.509205281734466553e-01 3.690274059772491455e-01 2.278088927268981934e-01 2.518729865550994873e-01 -1.498868465423583984e-01 4.107109904289245605e-01
-1.403498053550720215e-01 4.143075644969940186e-01 4.316389560699462891e-01 3.482428193092346191e-02 -7.261736989021301270e-01 -2.268688380718231201e-02 -2.084037959575653076e-01 2.232742011547088623e-01
1.220439597964286804e-01 2.648151218891143799e-01 -3.543459773063659668e-01 -4.336256980895996094e-01 -6.474184989929199219e-01 3.328679800033569336e-01 -2.122696936130523682e-01 1.624058336019515991e-01
-7.630895823240280151e-02 3.729920601472258568e-03 -3.659147620201110840e-01 2.440946102142333984e-01 -4.145677983760833740e-01 -3.300746083259582520e-01 -1.748223155736923218e-01 6.995061039924621582e-01
4.853995144367218018e-02 5.354356765747070312e-01 3.728771507740020752e-01 -1.692222207784652710e-01 -5.888167023658752441e-01 -3.143930733203887939e-01 -1.766853034496307373e-01 2.579017579555511475e-01
3.335886597633361816e-01 5.085705518722534180e-01 -1.313195675611495972e-01 5.493347533047199249e-03 -3.495534956455230713e-01 -2.999524474143981934e-01 5.657302737236022949e-01 2.838834822177886963e-01
4.023284018039703369e-01 5.330392718315124512e-01 -3.953170776367187500e-01 1.566644757986068726e-01 -3.141137957572937012e-01 3.080854117870330811e-01 4.237149059772491455e-01 7.950434461236000061e-03
-9.481719136238098145e-02 3.350038230419158936e-01 -7.189646959304809570e-01 3.656037151813507080e-01 -3.058312833309173584e-01 1.682453006505966187e-01 3.163748383522033691e-01 -7.920540124177932739e-02
2.105313586071133614e-03 6.513102650642395020e-01 5.903756245970726013e-02 -1.260368824005126953e-01 -2.047689259052276611e-01 5.506346821784973145e-01 -3.581111431121826172e-01 2.881793379783630371e-01
3.449709713459014893e-01 1.230918243527412415e-01 -5.404866933822631836e-01 5.123476386070251465e-01 -3.228264749050140381e-01 -9.876003116369247437e-02 8.315890282392501831e-02 4.362701177597045898e-01
1.602724343538284302e-01 2.839516401290893555e-01 -1.001135930418968201e-01 4.969386458396911621e-01 -2.497403174638748169e-01 -4.484517276287078857e-01 -1.713049411773681641e-01 5.864204764366149902e-01
1.551945507526397705e-01 7.260454297065734863e-01 -5.518491268157958984e-01 -1.919309236109256744e-02 -6.180711835622787476e-02 -2.400058209896087646e-01 2.860949933528900146e-01 2.436714805662631989e-02
-2.368652224540710449e-01 5.549089908599853516e-01 -7.237931340932846069e-02 -2.329093813896179199e-01 -1.131145358085632324e-01 -4.738567471504211426e-01 -2.626664042472839355e-01 5.197657942771911621e-01
4.615767896175384521e-01 5.227944254875183105e-01 -1.873928159475326538e-01 1.162965670228004456e-01 -3.580107092857360840e-01 -3.540501892566680908e-01 4.405494928359985352e-01 1.318513005971908569e-01
-6.895660161972045898e-01 4.476780593395233154e-01 -1.713374853134155273e-01 -1.279890835285186768e-01 -4.679737985134124756e-01 3.966259211301803589e-02 1.137511879205703735e-01 -2.117388546466827393e-01
1.858803629875183105e-01 1.568292230367660522e-01 -9.001462459564208984e-01 1.823416054248809814e-01 -2.902231812477111816e-01 -2.965069189667701721e-02 1.015999317169189453e-01 4.370477795600891113e-02
1.253506839275360107e-01 5.692579746246337891e-01 4.663925468921661377e-01 7.507252693176269531e-02 -5.597007274627685547e-01 -1.512424200773239136e-01 -1.392169147729873657e-01 2.855767309665679932e-01
1.275293412618339062e-03 9.996403008699417114e-02 -1.252315044403076172e-01 -9.535983204841613770e-02 -4.806553125381469727e-01 -4.072130620479583740e-01 -7.650497555732727051e-02 7.500159740447998047e-01
2.237590104341506958e-01 3.605085313320159912e-01 -1.414328664541244507e-01 -3.066594898700714111e-01 -6.843713521957397461e-01 4.568012952804565430e-01 -1.374402046203613281e-01 1.000048592686653137e-01
-2.584258913993835449e-01 5.854650139808654785e-01 6.780689209699630737e-02 7.344722002744674683e-02 -1.439078599214553833e-01 -3.312073647975921631e-01 -4.136705398559570312e-01 5.281320214271545410e-01
-4.284018278121948242e-02 6.057186722755432129e-01 1.944618970155715942e-01 -4.084432870149612427e-02 -3.828033506870269775e-01 -3.079932034015655518e-01 -5.391647219657897949e-01 2.443134784698486328e-01
-5.156010016798973083e-02 1.857327818870544434e-01 -1.725303977727890015e-01 4.624277055263519287e-01 -2.706470787525177002e-01 6.089255213737487793e-02 1.384340524673461914e-01 7.893776297569274902e-01
4.804037809371948242e-01 4.048066139221191406e-01 -3.242307901382446289e-01 2.486460506916046143e-01 -2.977692186832427979e-01 1.164269447326660156e-01 1.052227690815925598e-01 5.701751112937927246e-01
-1.404662281274795532e-01 5.420097708702087402e-01 -5.448523163795471191e-01 -8.126141875982284546e-02 -2.791804373264312744e-01 -1.937057375907897949e-01 5.120552778244018555e-01 -7.323154807090759277e-02
-1.031907126307487488e-01 6.120592951774597168e-01 2.391718477010726929e-01 1.267448216676712036e-01 -3.745518326759338379e-01 -3.785110414028167725e-01 -4.519302845001220703e-01 2.316615879535675049e-01
1.695296615362167358e-01 2.959922552108764648e-01 -3.335074186325073242e-01 6.445834040641784668e-01 -3.569163084030151367e-01 4.521037638187408447e-02 4.380913078784942627e-01 1.886167079210281372e-01
1.447090804576873779e-01 3.132241070270538330e-01 8.816292136907577515e-02 1.576731503009796143e-01 -7.411917448043823242e-01 -2.983695864677429199e-01 -4.571007192134857178e-01 3.139575570821762085e-02
1.497932374477386475e-01 1.408956199884414673e-01 -3.286308646202087402e-01 -9.721595793962478638e-02 -3.925369977951049805e-01 -1.657441556453704834e-01 2.034718692302703857e-01 7.856870293617248535e-01
-4.877493157982826233e-02 7.184018492698669434e-01 -3.536838572472333908e-03 -3.439622744917869568e-02 -6.317975372076034546e-02 -3.775496482849121094e-01 -1.717745512723922729e-01 5.516178607940673828e-01
-2.159503996372222900e-01 2.603504657745361328e-01 -5.788701772689819336e-01 2.666290104389190674e-01 -2.637329399585723877e-01 2.669806778430938721e-01 5.288010835647583008e-01 2.427691370248794556e-01
1.414057761430740356e-01 7.964093685150146484e-01 -4.322897493839263916e-01 -2.240833081305027008e-02 -1.022311821579933167e-01 6.386899948120117188e-02 1.815394461154937744e-01 -3.329760134220123291e-01
1.334391650743782520e-03 7.094298601150512695e-01 -6.357543468475341797e-01 9.533824026584625244e-02 -7.179713808000087738e-03 2.154859751462936401e-01 1.289187818765640259e-01 -1.425796598196029663e-01
-1.359587460756301880e-01 6.094263792037963867e-01 -8.808831125497817993e-02 -2.437341660261154175e-01 -3.777860701084136963e-01 6.039961576461791992e-01 -1.878267973661422729e-01 1.167164929211139679e-02
-5.652375817298889160e-01 1.821525990962982178e-01 -4.085896536707878113e-02 4.360795021057128906e-01 -6.009509563446044922e-01 9.865240007638931274e-02 2.877030372619628906e-01 4.295159131288528442e-02
5.621637701988220215e-01 3.998091518878936768e-01 -3.034217357635498047e-01 4.155941605567932129e-01 -3.200760483741760254e-01 1.392649114131927490e-01 2.718182802200317383e-01 2.522157132625579834e-01
-6.377953886985778809e-01 1.961945295333862305e-01 -5.749251842498779297e-01 -1.014503762125968933e-01 -3.529255390167236328e-01 2.432546168565750122e-01 -1.733542233705520630e-01 -1.060957182198762894e-02
-3.678660467267036438e-02 5.279970169067382812e-01 1.804876625537872314e-01 2.580716013908386230e-01 -5.300628542900085449e-01 -3.314570784568786621e-01 -4.775829911231994629e-01 4.210858419537544250e-02
1.012569963932037354e-01 3.805091679096221924e-01 -1.755147427320480347e-01 -1.592952609062194824e-01 -6.262313723564147949e-01 3.523537516593933105e-01 -5.210107564926147461e-01 -3.175559267401695251e-02
-4.659596383571624756e-01 6.233202219009399414e-01 -9.357770532369613647e-02 -2.379426211118698120e-01 -4.570467174053192139e-01 8.459145575761795044e-02 -3.607727214694023132e-02 -3.341122567653656006e-01
2.917093336582183838e-01 2.394780218601226807e-01 -7.282974570989608765e-02 3.576319515705108643e-01 -4.904624223709106445e-01 -1.589396446943283081e-01 4.279999136924743652e-01 5.247399210929870605e-01
-4.626519680023193359e-01 6.438346207141876221e-02 -9.581098705530166626e-02 5.025346279144287109e-01 -7.087060809135437012e-01 -1.016115769743919373e-01 8.528783172369003296e-02 -1.496149227023124695e-02
-5.038659572601318359e-01 2.392922788858413696e-01 -1.377617269754409790e-01 3.134485334157943726e-02 -4.475293755531311035e-01 -5.597372651100158691e-01 2.652490735054016113e-01 2.914654612541198730e-01
-1.205130964517593384e-01 6.271346211433410645e-01 -5.657120943069458008e-01 2.502919733524322510e-01 8.903836458921432495e-02 -4.116047322750091553e-01 -1.789576262235641479e-01 -1.142639946192502975e-02
-1.839154362678527832e-01 4.706352055072784424e-01 -1.067434996366500854e-01 3.051178157329559326e-01 -4.464284479618072510e-01 4.793766140937805176e-01 -4.575423896312713623e-01 4.172729700803756714e-02
-7.989291101694107056e-02 4.117299616336822510e-01 3.654136136174201965e-02 4.468500614166259766e-01 -6.229736804962158203e-01 2.475398778915405273e-01 -4.022679030895233154e-01 -1.090584546327590942e-01
-6.096887588500976562e-01 3.739564418792724609e-01 -1.302563250064849854e-01 -2.525639235973358154e-01 -5.983405113220214844e-01 1.256534457206726074e-01 1.542552113533020020e-01 -1.004297435283660889e-01
8.470386266708374023e-02 6.098016500473022461e-01 -3.009756505489349365e-01 5.794350504875183105e-01 9.170851111412048340e-02 2.510139048099517822e-01 7.060559839010238647e-02 3.438493609428405762e-01
-4.096356928348541260e-01 3.147335052490234375e-01 -4.287853240966796875e-01 -4.532791674137115479e-01 -5.020226240158081055e-01 -8.789450861513614655e-03 2.940382063388824463e-01 7.252722233533859253e-02
2.003185898065567017e-01 3.500391244888305664e-01 -1.082317158579826355e-01 6.642775982618331909e-02 -2.519456744194030762e-01 -4.786097109317779541e-01 -2.005135565996170044e-01 6.989056468009948730e-01
-7.133738603442907333e-03 3.052451610565185547e-01 -2.115205824375152588e-01 -2.840004265308380127e-01 -2.548840641975402832e-01 2.987779974937438965e-01 -4.804953634738922119e-01 6.294977664947509766e-01
-5.039149150252342224e-02 3.706051707267761230e-01 1.189869940280914307e-01 -3.125729560852050781e-01 -6.813329458236694336e-01 -4.594311714172363281e-01 -2.501018345355987549e-01 1.020309329032897949e-01
-5.605935454368591309e-01 7.824471592903137207e-02 -6.063082218170166016e-01 1.949062757194042206e-02 -4.582330286502838135e-01 3.183581531047821045e-01 -1.701870746910572052e-02 1.975253224372863770e-03
-1.182220503687858582e-02 3.791720569133758545e-01 -4.414062947034835815e-02 3.441483080387115479e-01 -6.431744694709777832e-01 4.249171018600463867e-01 -3.650689125061035156e-01 -9.054756909608840942e-02
4.096265733242034912e-01 2.356012910604476929e-01 -2.893199622631072998e-01 4.166854918003082275e-02 -4.775321781635284424e-01 -6.170671805739402771e-02 3.316824138164520264e-01 5.910989642143249512e-01
-4.193451702594757080e-01 1.538425534963607788e-01 1.340357214212417603e-01 5.033054947853088379e-01 -6.795228719711303711e-01 3.345468267798423767e-02 1.589046865701675415e-01 2.026789188385009766e-01
-1.198614910244941711e-01 4.009284079074859619e-01 4.030149057507514954e-02 1.784936040639877319e-01 -6.419765353202819824e-01 -2.274963557720184326e-01 -5.682585239410400391e-01 -6.781873106956481934e-02
-1.580345332622528076e-01 5.736349225044250488e-01 -2.143630683422088623e-01 4.963501393795013428e-01 -1.484348326921463013e-01 -1.362382173538208008e-01 5.587018728256225586e-01 3.019344992935657501e-02
-5.929889678955078125e-01 3.258491456508636475e-01 -5.463261604309082031e-01 -2.532597184181213379e-01 -3.303366601467132568e-01 2.336684316396713257e-01 -2.433370798826217651e-02 1.235244795680046082e-01
3.578408956527709961e-01 1.356487907469272614e-02 -5.865391492843627930e-01 1.446165442466735840e-01 -5.600587129592895508e-01 6.524314638227224350e-03 1.185261234641075134e-01 4.231630861759185791e-01
5.899422988295555115e-02 2.369221746921539307e-01 -3.592465817928314209e-01 -4.171097874641418457e-01 -6.779782772064208984e-01 3.131771385669708252e-01 -1.815446913242340088e-01 2.160003036260604858e-01
-5.689427629113197327e-02 2.928847372531890869e-01 5.487843975424766541e-02 -3.997261449694633484e-02 -8.351805210113525391e-01 1.073471531271934509e-01 -4.442095458507537842e-01 -2.201439492637291551e-04
-4.966444969177246094e-01 5.696176290512084961e-01 -1.828499585390090942e-01 -2.940748333930969238e-01 -2.848081290721893311e-01 3.332364261150360107e-01 3.135281801223754883e-01 -1.360289156436920166e-01
-1.127736791968345642e-01 3.143112957477569580e-01 -3.045789301395416260e-01 -1.014600694179534912e-01 -5.752885937690734863e-01 4.890563189983367920e-01 -4.543998837471008301e-01 9.389187395572662354e-02
-2.402738332748413086e-01 6.665005534887313843e-02 -1.386835426092147827e-01 1.208276525139808655e-01 -8.731763362884521484e-01 -1.261061877012252808e-01 3.096029460430145264e-01 -1.726277619600296021e-01
-4.856601059436798096e-01 4.950943887233734131e-01 -2.990381121635437012e-01 -9.218703210353851318e-02 -3.810585141181945801e-01 3.832835853099822998e-01 -1.441937386989593506e-01 -3.289222717285156250e-01
-1.150035560131072998e-01 6.676743030548095703e-01 -6.736190617084503174e-02 2.141798734664916992e-01 -3.064964413642883301e-01 3.424462080001831055e-01 -5.262133479118347168e-01 -4.964434728026390076e-02
4.000653922557830811e-01 3.667952120304107666e-01 -1.236688569188117981e-01 -2.680590748786926270e-01 -6.024455428123474121e-01 3.742861449718475342e-01 -2.681848108768463135e-01 2.080996036529541016e-01
1.241281181573867798e-01 1.796417087316513062e-01 -1.565217375755310059e-01 -2.934580445289611816e-01 -5.138942003250122070e-01 -5.187587738037109375e-01 -2.008029371500015259e-01 5.178654789924621582e-01
-4.813858270645141602e-01 1.227238476276397705e-01 -1.084153447300195694e-02 5.780026316642761230e-01 -6.248122453689575195e-01 -8.767086267471313477e-02 -6.782412528991699219e-02 1.277696490287780762e-01
-4.371185898780822754e-01 5.881481766700744629e-01 -5.203707814216613770e-01 2.151928246021270752e-01 8.971125632524490356e-02 -3.634302318096160889e-01 -3.198322281241416931e-02 6.901125609874725342e-02
-1.897489279508590698e-01 3.602167069911956787e-01 -1.834287792444229126e-01 -2.882184684276580811e-01 -4.873598515987396240e-01 -6.297727823257446289e-01 2.677513957023620605e-01 1.081622466444969177e-01
-2.298310697078704834e-01 4.633044004440307617e-01 -6.892625689506530762e-01 1.017103865742683411e-01 -9.622318670153617859e-03 -4.223330020904541016e-01 1.082476601004600525e-01 2.385861426591873169e-01
-5.428096055984497070e-01 4.893591701984405518e-01 -9.523232281208038330e-02 -3.325841426849365234e-01 -5.202357769012451172e-01 1.503079831600189209e-01 5.975638329982757568e-02 -2.222506850957870483e-01
2.929261326789855957e-01 4.136582091450691223e-02 -6.793813109397888184e-01 7.801643759012222290e-02 -3.962285816669464111e-01 1.611565202474594116e-01 1.137579381465911865e-01 4.989272654056549072e-01
-1.457843929529190063e-01 3.514870405197143555e-01 -1.006818935275077820e-01 -4.162195324897766113e-01 -6.784936189651489258e-01 1.488792002201080322e-01 -4.322797656059265137e-01 4.943621903657913208e-02
1.396613419055938721e-01 4.410910606384277344e-01 -7.412795722484588623e-02 -4.068385958671569824e-01 -5.466049313545227051e-01 4.416514933109283447e-01 -1.979442983865737915e-01 2.861921787261962891e-01
1.550348252058029175e-01 5.682766437530517578e-01 -8.395280689001083374e-02 2.131967395544052124e-01 -2.316891252994537354e-01 1.505991816520690918e-02 6.738015413284301758e-01 3.043186366558074951e-01
5.276025831699371338e-02 3.316646516323089600e-01 -2.693215012550354004e-01 -2.949448525905609131e-01 -3.645175695419311523e-01 -9.616415947675704956e-02 4.188285470008850098e-01 6.404300332069396973e-01
1.221710145473480225e-01 1.314013600349426270e-01 -6.772107630968093872e-02 1.924703568220138550e-01 -4.721533656120300293e-01 4.108984395861625671e-02 4.447989463806152344e-01 7.097279429435729980e-01
1.350906640291213989e-01 3.639957308769226074e-01 -8.038826286792755127e-03 -5.478060618042945862e-02 -3.192569017410278320e-01 -4.918487370014190674e-01 -3.731517121195793152e-02 7.077848911285400391e-01
3.480466306209564209e-01 5.311510562896728516e-01 -5.101636648178100586e-01 2.118187695741653442e-01 -2.292270660400390625e-01 1.017757728695869446e-01 4.517875909805297852e-01 1.568197607994079590e-01
4.153511524200439453e-01 7.495647668838500977e-01 -2.638448476791381836e-01 1.818691343069076538e-01 -9.853842854499816895e-02 1.679773032665252686e-01 3.248180449008941650e-01 1.396870315074920654e-01
-2.862354815006256104e-01 2.154348194599151611e-01 -9.775388985872268677e-02 1.312398463487625122e-01 -7.722600102424621582e-01 -3.914661407470703125e-01 1.997575759887695312e-01 -2.352505773305892944e-01
-1.628703325986862183e-01 6.598407626152038574e-01 -6.616185605525970459e-02 4.416290298104286194e-02 -2.818002402782440186e-01 3.616150319576263428e-01 -5.667075514793395996e-01 -2.052990533411502838e-02
3.273393511772155762e-01 7.769045233726501465e-01 -2.683630287647247314e-01 -4.942486435174942017e-02 -5.548060685396194458e-02 -4.430078864097595215e-01 -1.142042279243469238e-01 -4.929756000638008118e-02
-4.996282756328582764e-01 1.758420020341873169e-01 2.133114077150821686e-02 5.586307048797607422e-01 -5.887251496315002441e-01 1.689331606030464172e-02 1.111855283379554749e-01 2.183642983436584473e-01
-1.101447492837905884e-01 2.153432220220565796e-01 -6.771703362464904785e-01 5.525041222572326660e-01 -3.108783960342407227e-01 -1.595617085695266724e-01 2.354267239570617676e-01 -1.199436374008655548e-02
-3.751142323017120361e-01 5.989987850189208984e-01 -1.765635758638381958e-01 -3.498932719230651855e-01 -3.648453950881958008e-01 2.613032460212707520e-01 2.747332155704498291e-01 -2.646130621433258057e-01
-6.887363195419311523e-01 4.857133924961090088e-01 -4.226333275437355042e-02 -3.037204742431640625e-01 -4.377456307411193848e-01 1.307094190269708633e-02 -3.568565845489501953e-02 5.125465989112854004e-02
1.785470396280288696e-01 5.079903602600097656e-01 -1.656788438558578491e-01 -1.060639917850494385e-01 -5.265042781829833984e-01 6.000718474388122559e-01 -1.456157416105270386e-01 -1.134502366185188293e-01
1.291967034339904785e-01 3.345921337604522705e-01 -3.146354258060455322e-01 -2.839636504650115967e-01 -2.669298648834228516e-01 -1.595971584320068359e-01 2.960277497768402100e-01 7.122991681098937988e-01
1.832938939332962036e-01 5.793871879577636719e-01 -4.625516831874847412e-01 3.622760176658630371e-01 -1.081723943352699280e-01 -4.414109885692596436e-01 -8.388265222311019897e-02 -2.682059109210968018e-01
-5.218954682350158691e-01 8.424367755651473999e-02 -1.239927858114242554e-01 4.480481445789337158e-01 -6.750664114952087402e-01 -1.527007520198822021e-01 1.461094766855239868e-01 6.345773488283157349e-02
-9.530302137136459351e-02 2.251248210668563843e-01 -7.077820301055908203e-01 3.511249721050262451e-01 -2.623234093189239502e-01 -4.616800248622894287e-01 1.672495454549789429e-01 7.783107459545135498e-02
-1.943926960229873657e-01 6.156020760536193848e-01 -3.869013488292694092e-01 3.278979659080505371e-01 1.801178306341171265e-01 -3.330833613872528076e-01 1.544658280909061432e-02 4.270950257778167725e-01
-6.264165639877319336e-01 2.069664448499679565e-01 -1.044198311865329742e-02 3.779682517051696777e-01 -6.122984886169433594e-01 9.283413738012313843e-02 1.940501034259796143e-01 -2.480193972587585449e-02
2.041677534580230713e-01 4.730534255504608154e-01 -2.436371743679046631e-01 -1.211307346820831299e-01 -5.311001539230346680e-01 5.896969437599182129e-01 -1.639482229948043823e-01 -6.176820769906044006e-02
4.198924899101257324e-01 5.561466813087463379e-01 -5.349154472351074219e-01 -2.239820063114166260e-01 -2.797322869300842285e-01 -2.329540997743606567e-01 2.258122153580188751e-02 -2.122756987810134888e-01
3.148498535156250000e-01 1.620130389928817749e-01 -6.412714719772338867e-01 3.936633169651031494e-01 -3.879252374172210693e-01 -1.392526626586914062e-01 3.004636466503143311e-01 2.196947932243347168e-01
3.866693377494812012e-01 -6.956044118851423264e-03 -5.534202456474304199e-01 2.422922104597091675e-01 -4.939323365688323975e-01 1.236199289560317993e-01 4.351665452122688293e-02 4.736180901527404785e-01
-3.443694710731506348e-01 6.661850214004516602e-01 -1.660665124654769897e-01 6.419845670461654663e-02 2.336206585168838501e-01 -2.147514373064041138e-01 -2.422690987586975098e-01 4.965043663978576660e-01
7.180576771497726440e-02 3.593145310878753662e-01 -1.751282960176467896e-01 6.561046838760375977e-02 -2.193985283374786377e-01 1.472457349300384521e-01 4.952527582645416260e-01 7.181017398834228516e-01
-5.008201003074645996e-01 2.830815911293029785e-01 -2.065971940755844116e-01 -2.968846261501312256e-01 -6.127465963363647461e-01 -3.779927790164947510e-01 1.407793611288070679e-01 -8.087973110377788544e-03
1.237884387373924255e-01 1.463020294904708862e-01 -9.231139719486236572e-02 -1.377920210361480713e-01 -8.629016876220703125e-01 9.474308043718338013e-02 -4.238741397857666016e-01 5.019290000200271606e-02
-1.682180464267730713e-01 5.578601956367492676e-01 -1.113772764801979065e-01 7.281793653964996338e-02 -5.135314464569091797e-01 4.189742207527160645e-01 -3.922317922115325928e-01 -2.229072153568267822e-01
-1.004140824079513550e-01 4.171429574489593506e-01 1.000612601637840271e-01 4.398178756237030029e-01 -5.973615050315856934e-01 9.857571870088577271e-02 -4.957984387874603271e-01 -9.096965193748474121e-03
2.383985221385955811e-01 -5.930698662996292114e-02 -4.547153711318969727e-01 2.634416520595550537e-01 -5.382453203201293945e-01 1.719521880149841309e-01 1.974394619464874268e-01 5.524702072143554688e-01
3.311837613582611084e-01 -3.981714695692062378e-02 -4.765818715095520020e-01 3.082523941993713379e-01 -5.972481369972229004e-01 3.819923475384712219e-02 7.516410201787948608e-02 4.502977728843688965e-01
1.340070068836212158e-01 2.137428224086761475e-01 5.149516835808753967e-02 1.048121675848960876e-01 -8.906807303428649902e-01 -1.572852768003940582e-02 -3.593552410602569580e-01 4.784934222698211670e-03
-3.329743146896362305e-01 3.359122574329376221e-01 2.153991721570491791e-02 8.149545639753341675e-03 -4.569486975669860840e-01 -6.862663626670837402e-01 1.208819448947906494e-01 2.852799594402313232e-01
-3.883233666419982910e-01 7.254709601402282715e-01 1.284439563751220703e-01 5.922650545835494995e-02 -1.118095144629478455e-01 -3.059633374214172363e-01 -4.431908130645751953e-01 -1.892858557403087616e-02
1.303082611411809921e-02 2.771764695644378662e-01 -3.078046143054962158e-01 -4.417978227138519287e-01 -6.562896966934204102e-01 2.835284769535064697e-01 -2.791004478931427002e-01 2.099349498748779297e-01
-1.863783299922943115e-01 -1.322164684534072876e-01 -2.209410220384597778e-01 7.735539227724075317e-02 -9.411426186561584473e-01 -3.193348646163940430e-02 5.405177548527717590e-02 5.737890675663948059e-02
-3.619517385959625244e-01 4.963402450084686279e-01 -3.115439116954803467e-01 1.620228216052055359e-02 -3.509227037429809570e-01 -5.248046517372131348e-01 3.180291056632995605e-01 -1.600188463926315308e-01
-3.388663753867149353e-02 3.162390589714050293e-01 -4.928230643272399902e-01 2.638715803623199463e-01 -2.965445220470428467e-01 2.700871527194976807e-01 6.100465059280395508e-01 2.308664917945861816e-01
3.597614765167236328e-01 6.585642099380493164e-01 -4.081960320472717285e-01 2.748473882675170898e-01 -9.383994340896606445e-02 -3.831309676170349121e-01 -1.361813843250274658e-01 -1.433853507041931152e-01
4.030544310808181763e-02 7.236053943634033203e-01 3.672565519809722900e-01 -1.359416097402572632e-01 -3.203713893890380859e-01 4.363719522953033447e-01 -9.372026473283767700e-02 1.398987174034118652e-01
-1.852975934743881226e-01 3.695073127746582031e-01 -5.201918631792068481e-02 5.638530850410461426e-01 -1.893762797117233276e-01 -2.783794105052947998e-01 1.783749163150787354e-01 6.027578115463256836e-01
3.086960613727569580e-01 5.865530371665954590e-01 1.088503655046224594e-02 9.114923328161239624e-02 -3.529837131500244141e-01 4.783987104892730713e-01 4.255991578102111816e-01 1.328093558549880981e-01
3.399105966091156006e-01 5.248768925666809082e-01 -1.188605949282646179e-01 1.660148799419403076e-01 -4.084989428520202637e-01 -2.965593039989471436e-01 5.487754940986633301e-01 1.063149347901344299e-01
2.696624100208282471e-01 7.397519350051879883e-01 -4.157200157642364502e-01 2.922601997852325439e-01 -1.355799101293087006e-02 -3.278616368770599365e-01 1.104033961892127991e-01 -4.409183934330940247e-02
-1.462633460760116577e-01 3.324390053749084473e-01 5.890361033380031586e-03 6.864662468433380127e-02 -7.854896187782287598e-01 1.311485767364501953e-01 -4.519385695457458496e-01 -1.578037589788436890e-01
2.987733669579029083e-02 3.566469848155975342e-01 5.968520045280456543e-02 5.492063164710998535e-01 -5.701171755790710449e-01 3.918636143207550049e-01 -2.954104840755462646e-01 2.936304733157157898e-02
1.572149395942687988e-01 1.925420463085174561e-01 -3.167629241943359375e-02 3.545413613319396973e-01 -4.874913692474365234e-01 1.468361467123031616e-01 4.114620089530944824e-01 6.188687682151794434e-01
-3.304912745952606201e-01 3.691050708293914795e-01 -4.610151648521423340e-01 -5.135555863380432129e-01 -5.067574381828308105e-01 -5.912617594003677368e-02 1.340013444423675537e-01 -2.662392100319266319e-03
-4.291739314794540405e-02 2.259785234928131104e-01 -8.550264239311218262e-01 -6.091458722949028015e-02 -3.844462335109710693e-01 -3.356219083070755005e-02 2.319383025169372559e-01 -9.793056547641754150e-02
1.757703125476837158e-01 2.098507881164550781e-01 -6.775223016738891602e-01 -2.594623863697052002e-01 -4.083441197872161865e-01 -3.242704570293426514e-01 2.323348969221115112e-01 2.698788046836853027e-01
-6.916331499814987183e-02 2.365175187587738037e-01 -2.637732308357954025e-03 -3.275691866874694824e-01 -8.017669320106506348e-01 -3.538259863853454590e-01 -2.480831593275070190e-01 4.898130521178245544e-02
-1.815703958272933960e-01 3.589790165424346924e-01 -7.284004241228103638e-02 1.331684440374374390e-01 -7.049599885940551758e-01 2.440957166254520416e-02 -5.261132121086120605e-01 -2.019084244966506958e-01
3.872693777084350586e-01 7.584193348884582520e-01 -4.442616701126098633e-01 1.178307235240936279e-01 5.410685762763023376e-02 1.828512847423553467e-01 3.288797289133071899e-02 1.616361886262893677e-01
-1.750096231698989868e-01 6.513392329216003418e-01 1.786405444145202637e-01 2.463380098342895508e-01 -2.287172824144363403e-01 -6.319532990455627441e-01 -2.825817652046680450e-02 7.662448100745677948e-03
-3.053628504276275635e-01 2.185766696929931641e-01 7.467077672481536865e-02 4.640138447284698486e-01 -2.547711431980133057e-01 8.126438409090042114e-02 -1.079920083284378052e-01 7.449287176132202148e-01
2.309753596782684326e-01 2.166609168052673340e-01 4.011328890919685364e-02 3.181990683078765869e-01 -5.013301968574523926e-01 -1.364746242761611938e-01 4.192837178707122803e-01 5.925307273864746094e-01
-2.406363002955913544e-02 1.366287916898727417e-01 6.853664666414260864e-02 3.302268087863922119e-01 -4.239124059677124023e-01 2.051353454589843750e-01 -4.928787052631378174e-02 8.017449378967285156e-01
-4.812949299812316895e-01 3.043229579925537109e-01 -2.376128286123275757e-01 3.554176688194274902e-01 -1.719117462635040283e-01 -1.567928791046142578e-01 5.548472404479980469e-01 3.618949353694915771e-01
2.501546144485473633e-01 3.244957923889160156e-01 -1.666178256273269653e-01 -3.645924031734466553e-01 -6.918416023254394531e-01 3.001322746276855469e-01 -2.535623311996459961e-01 1.960051506757736206e-01
2.453470379114151001e-01 2.538840472698211670e-01 1.780876219272613525e-01 1.161612123250961304e-01 -7.746242284774780273e-01 -3.019901812076568604e-01 -3.100650310516357422e-01 2.067801654338836670e-01
-6.541819125413894653e-02 2.548326551914215088e-01 1.247318014502525330e-01 3.682215511798858643e-01 -3.559749126434326172e-01 9.796097129583358765e-02 -1.337276846170425415e-01 7.908462882041931152e-01
9.218474477529525757e-02 1.846355348825454712e-01 8.605806529521942139e-02 -5.590728670358657837e-02 -9.018466472625732422e-01 -1.868533492088317871e-01 -3.120676279067993164e-01 3.538811579346656799e-02
-8.758008480072021484e-02 5.508476495742797852e-01 8.892442286014556885e-02 3.329089879989624023e-01 -1.379652023315429688e-01 -3.959082365036010742e-01 -5.547313094139099121e-01 2.943740785121917725e-01
-3.344163298606872559e-01 3.523673713207244873e-01 1.005355119705200195e-01 4.495915770530700684e-01 -7.350638508796691895e-02 1.810393333435058594e-01 7.098835892975330353e-03 7.166129946708679199e-01
-3.197645843029022217e-01 5.345105528831481934e-01 -1.431161910295486450e-01 3.587135300040245056e-02 1.146762743592262268e-01 3.474259376525878906e-01 -1.789815425872802734e-01 6.514525413513183594e-01
-6.076608300209045410e-01 4.319992065429687500e-01 -3.866055905818939209e-01 -3.192661404609680176e-01 -3.244856595993041992e-01 2.111820578575134277e-01 1.698267608880996704e-01 -1.183227002620697021e-01
2.334412373602390289e-02 6.779694929718971252e-03 -9.034663438796997070e-01 1.832069605588912964e-01 -3.072758913040161133e-01 9.913459420204162598e-02 2.708745934069156647e-02 2.112179994583129883e-01
-9.323582798242568970e-02 1.907756626605987549e-01 -2.027236968278884888e-01 -3.783375024795532227e-01 -6.369215250015258789e-01 2.926841974258422852e-01 -2.830228805541992188e-01 4.463637769222259521e-01
2.064509876072406769e-02 6.105491518974304199e-01 -1.628604829311370850e-01 -1.230264529585838318e-01 -3.435764014720916748e-01 5.836331248283386230e-01 -3.513062596321105957e-01 -5.528087168931961060e-02
-3.189571797847747803e-01 1.145872566848993301e-02 -7.196294069290161133e-01 -4.471353814005851746e-02 -3.961662054061889648e-01 2.031763792037963867e-01 1.875565350055694580e-01 3.806095123291015625e-01
4.972871243953704834e-01 5.335219502449035645e-01 4.640173166990280151e-02 8.944986015558242798e-02 -2.589532136917114258e-01 2.649206519126892090e-01 1.654565036296844482e-01 5.415626168251037598e-01
-8.648851513862609863e-02 4.803512617945671082e-02 -3.548273816704750061e-02 3.455713391304016113e-01 -5.153158903121948242e-01 1.500845253467559814e-01 1.180398091673851013e-01 7.533423900604248047e-01
1.679840832948684692e-01 3.371390104293823242e-01 -3.085302412509918213e-01 -4.258691668510437012e-01 -6.075837016105651855e-01 3.650253713130950928e-01 -2.037669122219085693e-01 1.940124630928039551e-01
-6.493970751762390137e-01 2.541661076247692108e-02 -1.980494856834411621e-01 3.340264558792114258e-01 -5.926598906517028809e-01 2.106488794088363647e-01 -3.061272017657756805e-02 1.740238815546035767e-01
4.501695185899734497e-02 4.639172852039337158e-01 -2.877190150320529938e-02 1.506424397230148315e-01 -1.083367094397544861e-01 -3.113458454608917236e-01 -2.662795484066009521e-01 7.613509297370910645e-01
-5.012002214789390564e-02 2.678012549877166748e-01 -2.329587638378143311e-01 -4.385354816913604736e-01 -6.361528635025024414e-01 3.716585636138916016e-01 -2.299397289752960205e-01 2.889539301395416260e-01
-2.219522558152675629e-02 1.602364480495452881e-01 -1.315232515335083008e-01 -1.100722551345825195e-01 -4.406158626079559326e-01 -3.055002689361572266e-01 1.105647757649421692e-01 8.029446005821228027e-01
-4.457226395606994629e-02 9.751764684915542603e-02 -8.358312249183654785e-01 1.577919125556945801e-01 -2.883212566375732422e-01 1.236135810613632202e-01 3.038637638092041016e-01 2.724867463111877441e-01
-3.064991831779479980e-01 4.672397375106811523e-01 2.976734004914760590e-02 -3.520607948303222656e-01 -5.676746964454650879e-01 -3.336209058761596680e-01 -3.571456968784332275e-01 -4.244774207472801208e-02
5.798496678471565247e-02 7.278272509574890137e-01 -4.484902694821357727e-02 5.358157157897949219e-01 2.144241891801357269e-02 -1.199844256043434143e-01 3.410416245460510254e-01 2.159394621849060059e-01
1.777239739894866943e-01 3.173635601997375488e-01 -1.738970540463924408e-02 -4.959563910961151123e-02 -3.811518549919128418e-01 -5.893583297729492188e-01 -1.133967041969299316e-01 5.995444655418395996e-01
3.032857477664947510e-01 3.742242157459259033e-01 -2.229425311088562012e-01 -3.678924739360809326e-01 -5.902329683303833008e-01 3.484129607677459717e-01 -3.207896351814270020e-01 1.012583971023559570e-01
-3.522771000862121582e-01 -2.209635637700557709e-02 -2.203518003225326538e-01 2.744517922401428223e-01 -4.575870633125305176e-01 -2.299427539110183716e-01 -1.316500753164291382e-01 6.869806647300720215e-01
-3.287380337715148926e-01 2.722531259059906006e-01 3.177205026149749756e-01 5.270312428474426270e-01 -6.166676282882690430e-01 -1.548730395734310150e-02 4.853579029440879822e-02 2.371218651533126831e-01
-3.899068804457783699e-03 1.924848854541778564e-01 -6.909492015838623047e-01 1.944837719202041626e-01 -5.921530351042747498e-02 4.238297343254089355e-01 -1.321655511856079102e-01 4.970853924751281738e-01
6.213656067848205566e-01 3.376729786396026611e-01 -3.434231877326965332e-01 2.088654041290283203e-01 -3.494241237640380859e-01 1.356564611196517944e-01 1.798118837177753448e-02 4.444032609462738037e-01
-6.522357463836669922e-02 1.731723397970199585e-01 -1.442611217498779297e-01 -4.136021137237548828e-01 -6.475898623466491699e-01 2.586157917976379395e-01 -1.781469583511352539e-01 5.058538913726806641e-01
-4.405737817287445068e-01 2.264982014894485474e-01 -5.027140974998474121e-01 -4.191624820232391357e-01 -5.122094750404357910e-01 9.304606355726718903e-03 2.516671419143676758e-01 1.983402483165264130e-02
-3.646899387240409851e-02 3.733825869858264923e-03 -6.145687103271484375e-01 2.067082673311233521e-01 -3.502146601676940918e-01 6.400673091411590576e-02 1.987555474042892456e-01 6.418584585189819336e-01
5.407795906066894531e-01 6.253252029418945312e-01 -3.113370835781097412e-01 2.945496737957000732e-01 -1.882640421390533447e-01 -2.632731795310974121e-01 1.151061207056045532e-01 -1.217782348394393921e-01
-5.215509533882141113e-01 5.908574163913726807e-02 -1.780178099870681763e-01 5.825091600418090820e-01 -5.072968006134033203e-01 -6.307864189147949219e-02 -3.340439125895500183e-02 3.017308115959167480e-01
-6.263580918312072754e-02 7.191001772880554199e-01 -4.201000034809112549e-01 2.766015827655792236e-01 2.555123865604400635e-01 1.777361929416656494e-01 -1.419338881969451904e-01 3.300868272781372070e-01
-7.640824769623577595e-04 5.099512264132499695e-02 1.156600937247276306e-01 3.551484644412994385e-01 -7.663934230804443359e-01 -7.865149527788162231e-02 6.856390833854675293e-02 5.095539689064025879e-01
1.105053052306175232e-01 1.341960579156875610e-01 2.656205929815769196e-02 2.851665616035461426e-01 -4.971665143966674805e-01 2.028234861791133881e-02 3.577449321746826172e-01 7.156724333763122559e-01
1.699988543987274170e-01 1.627632826566696167e-01 6.276042759418487549e-02 3.041678965091705322e-01 -5.633990168571472168e-01 7.725522853434085846e-03 4.468553066253662109e-01 5.753205418586730957e-01
1.474970132112503052e-01 4.891149699687957764e-01 -3.253678679466247559e-01 2.170696556568145752e-01 -3.254521191120147705e-01 -4.695536494255065918e-01 5.093403458595275879e-01 -1.415473874658346176e-02
-2.279245257377624512e-01 7.254420518875122070e-01 -1.213584169745445251e-01 -3.300022482872009277e-01 -1.728218644857406616e-01 -3.725030124187469482e-01 -3.560060560703277588e-01 5.280817300081253052e-02
-2.194304391741752625e-02 5.431372523307800293e-01 -2.942667007446289062e-01 2.390933334827423096e-01 -3.216360807418823242e-01 -3.204962611198425293e-01 -5.859330892562866211e-01 1.061922535300254822e-01
6.907928735017776489e-02 5.411285758018493652e-01 -6.055799126625061035e-02 -2.557739149779081345e-03 -7.237116247415542603e-02 -5.711038112640380859e-01 -2.393155544996261597e-01 5.568349957466125488e-01
-4.839020222425460815e-02 3.601618409156799316e-01 -3.774802088737487793e-01 -9.861089289188385010e-02 -4.130981862545013428e-01 -7.122041583061218262e-01 1.891184449195861816e-01 4.555987939238548279e-02
-2.644977569580078125e-01 5.098727345466613770e-01 -7.017780542373657227e-01 5.760125443339347839e-02 -1.768427491188049316e-01 -1.939049176871776581e-02 3.444100618362426758e-01 -1.548961102962493896e-01
-2.057623118162155151e-01 5.215724185109138489e-02 -1.053760051727294922e-01 4.024632871150970459e-01 -4.635414779186248779e-01 -1.522426903247833252e-01 6.361158937215805054e-02 7.346875667572021484e-01
-3.904132843017578125e-01 3.103810548782348633e-01 -6.618368029594421387e-01 -3.241657614707946777e-01 -3.518800437450408936e-01 1.376276463270187378e-01 2.222246378660202026e-01 -1.264321058988571167e-01
2.993971295654773712e-02 5.178465843200683594e-01 3.655152618885040283e-01 -3.342800438404083252e-01 -6.798526048660278320e-01 1.191326230764389038e-01 -2.939952537417411804e-02 9.131057560443878174e-02
2.510496675968170166e-01 3.771609663963317871e-01 7.501100003719329834e-02 -3.508175909519195557e-01 -7.641129493713378906e-01 2.305124402046203613e-01 -1.048956513404846191e-01 1.342244595289230347e-01
-3.680470883846282959e-01 2.328350991010665894e-01 -1.454182527959346771e-02 1.146748214960098267e-01 -6.594185233116149902e-01 -5.946235656738281250e-01 7.913676649332046509e-02 4.790544509887695312e-02
3.691571354866027832e-01 2.320743203163146973e-01 -7.951502203941345215e-01 -2.350390329957008362e-02 -3.836316764354705811e-01 8.572796732187271118e-02 1.435891836881637573e-01 4.367778077721595764e-02
-1.304733008146286011e-01 2.599118053913116455e-01 -9.263679385185241699e-01 1.329589337110519409e-01 -1.388130933046340942e-01 -1.355302035808563232e-01 3.222584957256913185e-03 4.403360188007354736e-02
-4.213895797729492188e-01 1.277438998222351074e-01 -2.335230447351932526e-02 3.186279237270355225e-01 -7.544731497764587402e-01 -2.911751866340637207e-01 2.068719565868377686e-01 -8.505563437938690186e-02
1.006146371364593506e-01 3.340049684047698975e-01 -3.365414217114448547e-02 5.094764828681945801e-01 -2.005290091037750244e-01 -2.219789028167724609e-01 -1.996747404336929321e-01 6.987574696540832520e-01
2.413552701473236084e-01 2.771123051643371582e-01 -3.156757652759552002e-01 -1.204558387398719788e-01 -4.018765389919281006e-01 -1.073432043194770813e-01 3.864665329456329346e-01 6.545319557189941406e-01
-9.988307952880859375e-03 8.476430177688598633e-02 -7.305145263671875000e-01 4.436641931533813477e-01 -3.818815052509307861e-01 -2.250939905643463135e-01 1.879106909036636353e-01 1.743978857994079590e-01
-6.520969420671463013e-02 2.311205416917800903e-01 -1.597370505332946777e-01 -5.013349652290344238e-01 -6.651759743690490723e-01 1.697989404201507568e-01 -1.868555843830108643e-01 3.990897834300994873e-01
-2.295385301113128662e-01 4.518502056598663330e-01 -4.473231732845306396e-02 -4.365370273590087891e-01 -4.753439724445343018e-01 -5.643903017044067383e-01 1.856845431029796600e-02 7.579505443572998047e-02
-8.183845132589340210e-02 5.657092332839965820e-01 -2.520455420017242432e-01 -2.108277082443237305e-01 -3.620698451995849609e-01 6.091314554214477539e-01 -2.508931457996368408e-01 -1.473563350737094879e-02
-4.107541739940643311e-01 3.372520208358764648e-01 -2.944867014884948730e-01 -5.225393176078796387e-01 -4.838533997535705566e-01 -1.560700833797454834e-01 2.874999642372131348e-01 1.290119141340255737e-01
-4.377273023128509521e-01 4.743858873844146729e-01 -4.069909155368804932e-01 -3.764574229717254639e-01 -2.765837013721466064e-01 -1.449196320027112961e-02 3.756402432918548584e-01 2.411985844373703003e-01
-1.139998361468315125e-01 5.544339418411254883e-01 3.708703443408012390e-02 5.400254130363464355e-01 4.280056431889533997e-02 -1.677944958209991455e-01 6.535451859235763550e-02 5.935873985290527344e-01
-2.651891410350799561e-01 4.287827014923095703e-01 -8.182732462882995605e-01 2.122005373239517212e-01 -7.963190972805023193e-02 -8.817664533853530884e-02 1.029026806354522705e-01 -8.071276545524597168e-02
-9.565820544958114624e-02 3.299708664417266846e-01 2.483629249036312103e-02 3.954731523990631104e-01 -7.272166609764099121e-01 8.314757794141769409e-02 -4.083387255668640137e-01 -1.498493552207946777e-01
-5.242655277252197266e-01 5.667151212692260742e-01 -2.491269409656524658e-01 -6.922455132007598877e-02 1.095316931605339050e-01 3.626540005207061768e-01 -6.849634647369384766e-02 4.346452951431274414e-01
-1.717831753194332123e-02 1.335863173007965088e-01 -5.332425236701965332e-01 -1.290177553892135620e-01 -5.880218744277954102e-01 -4.581602215766906738e-01 3.538000583648681641e-01 -3.380271373316645622e-03
-1.221148297190666199e-01 7.718063890933990479e-02 -1.580437272787094116e-01 6.151969358325004578e-02 -9.409786462783813477e-01 1.571652740240097046e-01 1.327738314867019653e-01 -1.503266692161560059e-01
-3.032831251621246338e-01 4.712968468666076660e-01 -2.466452717781066895e-01 -8.154120296239852905e-02 6.550335884094238281e-02 5.560864210128784180e-01 -8.400558680295944214e-02 5.457436442375183105e-01
2.209726721048355103e-01 2.745913565158843994e-01 -1.127684488892555237e-02 5.906927213072776794e-02 -4.340112805366516113e-01 2.739086747169494629e-01 3.473654389381408691e-01 6.986413598060607910e-01
-1.123704612255096436e-01 1.617745012044906616e-01 -1.865074783563613892e-01 2.598628103733062744e-01 -3.380447030067443848e-01 -1.783096790313720703e-01 2.611502073705196381e-02 8.438824415206909180e-01
-9.677379578351974487e-02 4.735463857650756836e-01 -1.756932735443115234e-01 -2.654548287391662598e-01 -5.740265846252441406e-01 3.789512813091278076e-01 -4.220075309276580811e-01 -1.177005171775817871e-01
-3.432465791702270508e-01 1.184431686997413635e-01 -4.672352969646453857e-02 5.038902163505554199e-01 -4.694315791130065918e-01 6.942374259233474731e-02 9.037386626005172729e-02 6.153953671455383301e-01
-2.199039906263351440e-01 9.537214040756225586e-02 -1.501883268356323242e-01 3.391523063182830811e-01 -3.871877491474151611e-01 -9.912130236625671387e-02 -1.262823790311813354e-01 7.932709455490112305e-01
-5.085950493812561035e-01 3.761476874351501465e-01 -3.597030416131019592e-02 -4.379689097404479980e-01 -5.555411577224731445e-01 -2.977207303047180176e-01 -7.917469739913940430e-02 5.657814815640449524e-02
3.466160967946052551e-02 1.582941263914108276e-01 -2.113510072231292725e-01 -1.169777959585189819e-01 -4.801921546459197998e-01 -4.717530906200408936e-01 1.050191745162010193e-01 6.717321276664733887e-01
-3.105610013008117676e-01 3.410765826702117920e-01 4.401559010148048401e-02 5.450710058212280273e-01 -2.310984134674072266e-01 -1.542456746101379395e-01 4.394229054450988770e-01 4.667849838733673096e-01
-1.416266560554504395e-01 4.634959697723388672e-01 2.680744230747222900e-01 4.299527704715728760e-01 -3.666703999042510986e-01 -3.371430933475494385e-01 4.519235491752624512e-01 2.367333471775054932e-01
2.547135353088378906e-01 6.826609969139099121e-01 -3.169668093323707581e-02 4.216335713863372803e-01 -1.611672788858413696e-01 -5.917240679264068604e-02 4.936653971672058105e-01 1.308958381414413452e-01
-1.337858289480209351e-01 5.477535128593444824e-01 -4.442393779754638672e-01 -2.086542248725891113e-01 -1.879149079322814941e-01 3.049625083804130554e-02 6.055497527122497559e-01 1.955748349428176880e-01
-2.125637978315353394e-01 6.422842741012573242e-01 -4.609292149543762207e-01 1.912692189216613770e-01 1.401076465845108032e-02 -3.621736168861389160e-01 3.475099503993988037e-01 2.027772367000579834e-01
7.136222720146179199e-02 1.597980260848999023e-01 -2.599188685417175293e-01 8.252370953559875488e-01 -3.324407935142517090e-01 -4.828868433833122253e-02 2.407954931259155273e-01 2.235327512025833130e-01
-1.981290876865386963e-01 3.331636488437652588e-01 -6.068143248558044434e-02 5.373826622962951660e-01 -4.979316294193267822e-01 3.887399733066558838e-01 -3.971161842346191406e-01 2.299260720610618591e-02
-2.819171249866485596e-01 2.192667573690414429e-01 -6.736515760421752930e-01 1.151874065399169922e-01 -1.979563981294631958e-01 -2.427501678466796875e-01 2.889619171619415283e-01 4.730296432971954346e-01
2.024276368319988251e-02 3.741005808115005493e-02 -9.191378355026245117e-01 1.627292931079864502e-01 -3.445517122745513916e-01 2.499087713658809662e-02 6.003063544631004333e-02 6.286004185676574707e-02
-4.003029465675354004e-01 3.156117200851440430e-01 -7.584747076034545898e-01 1.921741813421249390e-01 2.739990316331386566e-02 -1.836030036211013794e-01 3.088763915002346039e-03 3.057148754596710205e-01
1.120027080178260803e-01 1.569692939519882202e-01 1.843388751149177551e-02 2.945868372917175293e-01 -5.737105011940002441e-01 1.778630316257476807e-01 3.008633553981781006e-01 6.514576673507690430e-01
-2.376458793878555298e-01 3.722253441810607910e-01 -4.455504417419433594e-01 6.798875331878662109e-01 -2.218770831823348999e-01 -7.117251306772232056e-02 2.994078099727630615e-01 1.643615029752254486e-02
-6.067684292793273926e-01 2.311343699693679810e-01 -4.776968955993652344e-01 -1.718892604112625122e-01 -4.135648310184478760e-01 1.821608394384384155e-01 -3.363604545593261719e-01 5.754999071359634399e-02
2.469083815813064575e-01 2.670803070068359375e-01 -1.150346696376800537e-01 7.664750814437866211e-01 -3.064654767513275146e-01 2.033679634332656860e-01 2.291747778654098511e-01 2.814013659954071045e-01
3.750052750110626221e-01 2.710672914981842041e-01 3.969006612896919250e-02 1.001639962196350098e-01 -6.925579905509948730e-01 -3.991763591766357422e-01 -3.573260307312011719e-01 8.732370287179946899e-02
5.411184430122375488e-01 6.119415163993835449e-01 -6.169643253087997437e-02 -5.935104563832283020e-02 -2.482795119285583496e-01 1.103989183902740479e-01 3.367877304553985596e-01 3.716620802879333496e-01
9.636100381612777710e-02 5.406143069267272949e-01 -5.504569411277770996e-01 8.519055694341659546e-02 -1.148523762822151184e-02 3.840450048446655273e-01 1.532173305749893188e-01 4.659317135810852051e-01
1.088657379150390625e-01 6.341645717620849609e-01 2.140681259334087372e-02 -8.976419270038604736e-02 -3.410966834053397179e-03 -3.524408340454101562e-01 -4.510233104228973389e-01 4.998195171356201172e-01
-3.654367029666900635e-01 1.756545528769493103e-02 -7.283076047897338867e-01 1.586330085992813110e-01 -4.906799197196960449e-01 2.449477761983871460e-01 9.617724269628524780e-02 -2.312820963561534882e-02
1.055910512804985046e-01 2.328103184700012207e-01 7.121761143207550049e-02 -1.815423667430877686e-01 -7.592028379440307617e-01 -4.524076581001281738e-01 -2.357366681098937988e-01 2.449218630790710449e-01
-1.353132277727127075e-01 7.363552600145339966e-02 -8.077920973300933838e-02 1.162993311882019043e-01 -9.045287370681762695e-01 -2.394473403692245483e-01 2.684032320976257324e-01 -9.311097860336303711e-02
3.573907315731048584e-01 6.866642832756042480e-01 -4.267599284648895264e-01 1.578373312950134277e-01 -1.577443480491638184e-01 -3.416087627410888672e-01 1.422198582440614700e-02 -2.279151529073715210e-01
2.922795712947845459e-01 3.720508217811584473e-01 -3.385716080665588379e-01 3.036317229270935059e-01 -3.896243274211883545e-01 -4.804512858390808105e-01 4.295616149902343750e-01 4.651999473571777344e-02
9.705506265163421631e-02 3.509241044521331787e-01 -3.044716715812683105e-01 -4.584966003894805908e-01 -5.382316708564758301e-01 4.235468804836273193e-01 -1.573767215013504028e-01 2.658148109912872314e-01
3.374045491218566895e-01 3.478981554508209229e-01 -4.542106762528419495e-03 -1.889354735612869263e-01 -6.668434143066406250e-01 -1.035977154970169067e-01 -5.130822658538818359e-01 1.036439165472984314e-01
-3.872644007205963135e-01 1.714722812175750732e-01 -4.078575223684310913e-02 3.092415630817413330e-01 -7.804819941520690918e-01 -1.859604567289352417e-01 2.347702383995056152e-01 -1.564591377973556519e-01
8.033917844295501709e-02 4.957655668258666992e-01 1.552369743585586548e-01 4.949202239513397217e-01 -3.477272391319274902e-01 -2.276564538478851318e-01 5.304704308509826660e-01 1.567713171243667603e-01
-3.758523762226104736e-01 6.197394132614135742e-01 1.492305845022201538e-01 -1.524607688188552856e-01 -3.328726887702941895e-01 -4.478053152561187744e-01 -3.432345688343048096e-01 -3.494981210678815842e-04
1.229474693536758423e-01 8.495569229125976562e-01 -2.444558590650558472e-01 1.061991080641746521e-01 3.312557563185691833e-02 -4.136262238025665283e-01 -1.152805536985397339e-01 -8.140269666910171509e-02
-1.649018675088882446e-01 3.565111160278320312e-01 3.145876154303550720e-02 4.669595956802368164e-01 -3.374865055084228516e-01 -1.931708902120590210e-01 1.120061650872230530e-01 6.803739666938781738e-01
-3.594786822795867920e-01 2.476647645235061646e-01 -5.670984387397766113e-01 -3.874214589595794678e-01 -4.539258778095245361e-01 -2.681824266910552979e-01 2.437196522951126099e-01 -1.926942355930805206e-02
5.770777538418769836e-02 1.239534318447113037e-01 -3.386149108409881592e-01 -4.420395791530609131e-01 -7.278532385826110840e-01 2.844505310058593750e-01 -1.250176280736923218e-01 2.119774520397186279e-01
-1.565127670764923096e-01 4.594478011131286621e-01 -4.822898805141448975e-01 -1.336164623498916626e-01 -4.101609289646148682e-01 -4.175284206867218018e-01 3.578006327152252197e-01 -2.082578986883163452e-01
1.859300285577774048e-01 3.753239810466766357e-01 -2.657012045383453369e-01 -2.218521684408187866e-01 -5.866997241973876953e-01 5.483237504959106445e-01 -2.446727454662322998e-01 -2.494159154593944550e-03
3.088031709194183350e-01 3.104628324508666992e-01 9.822539985179901123e-03 -2.945054173469543457e-01 -7.767136693000793457e-01 2.856130599975585938e-01 -9.624152630567550659e-02 1.652329862117767334e-01
-2.307493835687637329e-01 2.221106886863708496e-01 -7.926348447799682617e-01 5.973049998283386230e-02 -3.098802268505096436e-01 -2.700074017047882080e-01 3.039619326591491699e-01 6.527821719646453857e-02
1.811823397874832153e-01 4.994948804378509521e-01 -5.040064454078674316e-01 2.160542011260986328e-01 -8.034607023000717163e-02 -6.222310662269592285e-01 -1.527979075908660889e-01 -1.331961713731288910e-03
3.694845736026763916e-01 3.530617952346801758e-01 -1.689100861549377441e-01 -2.160120159387588501e-01 -5.954744815826416016e-01 4.828814268112182617e-01 -1.951957345008850098e-01 1.943481266498565674e-01
-6.335016340017318726e-02 6.231759786605834961e-01 1.547969579696655273e-01 4.619637429714202881e-01 -2.078955322504043579e-01 -1.039081886410713196e-01 4.984707236289978027e-01 2.603370249271392822e-01
1.730338186025619507e-01 3.237906694412231445e-01 -2.187591344118118286e-01 1.650568544864654541e-01 -2.162438482046127319e-01 -5.634687542915344238e-01 -3.113542497158050537e-01 5.735150575637817383e-01
-9.443309158086776733e-02 4.429720938205718994e-01 2.462763637304306030e-01 4.701575338840484619e-01 -3.521291315555572510e-01 -3.044844269752502441e-01 4.397080242633819580e-01 3.211061060428619385e-01
1.285782009363174438e-01 5.230816602706909180e-01 -1.414585411548614502e-01 -2.330352663993835449e-01 -5.743094682693481445e-01 5.002890229225158691e-01 -2.076192498207092285e-01 -1.109546571969985962e-01
-3.080494999885559082e-01 4.156145453453063965e-01 -7.354034483432769775e-02 -1.749895662069320679e-01 -5.055418610572814941e-01 -5.793356299400329590e-01 3.108782768249511719e-01 9.215740114450454712e-02
3.629129230976104736e-01 7.927595973014831543e-01 -1.843893826007843018e-01 -9.809151291847229004e-02 -5.979606509208679199e-02 1.636721566319465637e-02 1.317063868045806885e-01 4.183478355407714844e-01
-7.268494963645935059e-01 3.475443124771118164e-01 -2.386040091514587402e-01 -1.946954280138015747e-01 -5.027183294296264648e-01 3.168630180880427361e-03 3.586047142744064331e-02 -4.519965872168540955e-02
2.274296581745147705e-01 4.958529174327850342e-01 -1.965399384498596191e-01 6.260178685188293457e-01 -2.289063334465026855e-01 1.772397309541702271e-01 3.592155277729034424e-01 2.429641187191009521e-01
-2.069160640239715576e-01 -4.579305648803710938e-03 -7.061192393302917480e-02 8.829504996538162231e-02 -8.976092338562011719e-01 -6.968108564615249634e-02 -3.263507485389709473e-01 1.652881205081939697e-01
2.927958667278289795e-01 6.656133532524108887e-01 -1.056164354085922241e-01 9.288510680198669434e-02 -1.381641030311584473e-01 -5.194628611207008362e-02 4.207392632961273193e-01 5.026309490203857422e-01
-3.863784074783325195e-01 3.997193276882171631e-01 -3.898011147975921631e-01 7.156955450773239136e-02 -3.060015141963958740e-01 -3.839000761508941650e-01 5.262250900268554688e-01 1.262539625167846680e-01
4.927155077457427979e-01 1.744475811719894409e-01 -3.069970011711120605e-01 5.813757777214050293e-01 -4.056631326675415039e-01 -1.510680769570171833e-03 5.719580128788948059e-02 3.559749722480773926e-01
-6.257832050323486328e-01 5.518209338188171387e-01 -7.692692428827285767e-02 -3.671867847442626953e-01 -1.825156360864639282e-01 2.728557400405406952e-02 -2.413787692785263062e-01 2.661297917366027832e-01
3.069535195827484131e-01 4.440136626362800598e-02 -5.308071970939636230e-01 4.114151895046234131e-01 -5.081675648689270020e-01 -1.579742878675460815e-01 2.887097299098968506e-01 2.936766743659973145e-01
-6.860572099685668945e-02 6.149297356605529785e-01 -8.781159669160842896e-02 6.675921380519866943e-02 -4.168810844421386719e-01 3.590033054351806641e-01 -5.279553532600402832e-01 -1.535479426383972168e-01
2.771954238414764404e-01 5.087015032768249512e-01 -4.194357097148895264e-01 -2.814426422119140625e-01 -2.703202068805694580e-01 1.604313217103481293e-02 5.444430708885192871e-01 1.987474113702774048e-01
3.082562088966369629e-01 6.514850854873657227e-01 1.337833330035209656e-02 3.141852021217346191e-01 -3.476245999336242676e-01 2.041400969028472900e-02 4.881708621978759766e-01 1.486051529645919800e-01
3.061010241508483887e-01 2.205420285463333130e-01 1.302642673254013062e-01 1.397286504507064819e-01 -7.761011719703674316e-01 -3.746209144592285156e-01 -2.570356726646423340e-01 1.114870011806488037e-01
4.919774532318115234e-01 5.884725451469421387e-01 -9.368734806776046753e-02 -2.034152448177337646e-01 -3.301261663436889648e-01 4.642444849014282227e-02 3.597054779529571533e-01 3.478169739246368408e-01
-3.784992396831512451e-01 3.934977054595947266e-01 -5.488824248313903809e-01 7.057221233844757080e-02 -1.978227943181991577e-01 -4.889845848083496094e-01 2.872584760189056396e-01 1.867840737104415894e-01
1.067147627472877502e-01 5.184397697448730469e-01 1.774023175239562988e-01 -3.626527190208435059e-01 -6.541810631752014160e-01 1.818193197250366211e-01 -2.766002714633941650e-01 1.390143334865570068e-01
-7.100646495819091797e-01 3.258045017719268799e-01 -3.702969253063201904e-01 -2.378748506307601929e-01 -2.924209237098693848e-01 2.471567131578922272e-02 -1.528241485357284546e-01 2.940737009048461914e-01
8.724638260900974274e-03 3.485864996910095215e-01 -6.309543848037719727e-01 -1.082096714526414871e-02 -4.317220747470855713e-01 2.413371950387954712e-01 1.680377721786499023e-01 -4.553311467170715332e-01
-5.332357808947563171e-02 3.898456320166587830e-02 -3.215593472123146057e-02 3.220544755458831787e-01 -5.387093424797058105e-01 1.176856756210327148e-01 -1.090870648622512817e-01 7.582389116287231445e-01
3.856577575206756592e-01 6.736965775489807129e-01 -1.912607252597808838e-01 2.332422137260437012e-01 -1.893793344497680664e-01 2.471108585596084595e-01 4.408838152885437012e-01 1.229289770126342773e-01
1.839888095855712891e-01 1.634982526302337646e-01 -4.327527582645416260e-01 -3.515756130218505859e-02 -7.051041126251220703e-01 -2.463468015193939209e-01 1.823432445526123047e-01 -3.997471630573272705e-01
-8.638887852430343628e-02 4.291242361068725586e-01 -8.214172124862670898e-01 2.746040821075439453e-01 -1.980328187346458435e-02 -5.668198689818382263e-02 1.738630384206771851e-01 1.562763601541519165e-01
-2.288734316825866699e-01 2.395398020744323730e-01 1.382813453674316406e-01 -6.081117317080497742e-02 -5.918722152709960938e-01 -4.705217182636260986e-01 -2.940163910388946533e-01 4.574592411518096924e-01
-7.609355449676513672e-01 3.509027063846588135e-01 -2.646580636501312256e-01 -1.778866946697235107e-01 -4.119223356246948242e-01 -1.391291171312332153e-01 5.901722609996795654e-02 6.030515581369400024e-02
-1.061372179538011551e-02 5.144894719123840332e-01 -6.021547317504882812e-01 3.662164807319641113e-01 2.563779801130294800e-02 -3.906485140323638916e-01 -2.806937992572784424e-01 -8.018992096185684204e-02
-2.381841093301773071e-01 7.464639544486999512e-01 -3.733343183994293213e-01 3.250471949577331543e-01 2.324692457914352417e-01 -1.607175543904304504e-02 -1.452711373567581177e-01 2.561672627925872803e-01
9.309219196438789368e-03 1.985419839620590210e-01 -2.346591502428054810e-01 -3.323519527912139893e-01 -4.671176373958587646e-01 3.150969743728637695e-01 -3.020512461662292480e-01 6.214916110038757324e-01
1.246029585599899292e-01 3.745059669017791748e-01 -1.654586493968963623e-01 5.396891012787818909e-02 -1.717944741249084473e-01 -4.439269304275512695e-01 -2.401162534952163696e-01 7.277980446815490723e-01
3.632914274930953979e-02 4.008435010910034180e-01 2.859774231910705566e-01 -3.803043961524963379e-01 -6.417568922042846680e-01 -3.433040082454681396e-01 -8.514576405286788940e-02 2.731862962245941162e-01
-2.763144075870513916e-01 2.309142500162124634e-01 -7.964541763067245483e-02 5.600982904434204102e-01 -1.715861558914184570e-01 2.821906805038452148e-01 -3.550587594509124756e-02 6.632809042930603027e-01
1.792090386152267456e-01 -4.724309965968132019e-02 -2.806661128997802734e-01 2.450761348009109497e-01 -6.248612999916076660e-01 -7.310622930526733398e-02 1.731816679239273071e-01 6.332682967185974121e-01
2.326079159975051880e-01 2.068427652120590210e-01 -5.100944265723228455e-02 2.056188881397247314e-01 -4.353203475475311279e-01 1.497087329626083374e-01 2.967412769794464111e-01 7.471657395362854004e-01
-2.557854168117046356e-03 2.687404155731201172e-01 -1.086682155728340149e-01 -2.149974703788757324e-01 -8.554411530494689941e-01 1.165713220834732056e-01 -3.447400033473968506e-01 -7.433353364467620850e-02
-5.580902695655822754e-01 5.603592470288276672e-02 -1.965387910604476929e-01 5.774990320205688477e-01 -4.507621228694915771e-01 1.632435768842697144e-01 -5.737172812223434448e-02 2.830831408500671387e-01
-2.260702103376388550e-01 7.404071688652038574e-01 -4.471499919891357422e-01 2.871488630771636963e-01 1.290851384401321411e-01 -9.486908465623855591e-02 2.505169808864593506e-01 1.728293001651763916e-01
1.439493596553802490e-01 8.983997702598571777e-01 -2.190954834222793579e-01 1.216197162866592407e-01 7.695166766643524170e-02 3.001922965049743652e-01 1.062381491065025330e-01 4.515343531966209412e-02
-5.405902862548828125e-01 3.254447281360626221e-01 -6.303001642227172852e-01 4.346006810665130615e-01 -6.853978335857391357e-02 3.065204247832298279e-02 1.002643704414367676e-01 -1.183693879283964634e-03
-1.865648329257965088e-01 3.761079162359237671e-03 -1.441130787134170532e-01 3.697870075702667236e-01 -5.090546607971191406e-01 -1.214212551712989807e-01 -2.539911568164825439e-01 6.850381493568420410e-01
-2.997065186500549316e-01 4.566359519958496094e-01 -3.114308714866638184e-01 3.435346111655235291e-02 5.007000640034675598e-02 4.035470187664031982e-01 -1.004100590944290161e-01 6.542559266090393066e-01
1.629748381674289703e-02 8.086758255958557129e-01 -2.837370932102203369e-01 1.798941045999526978e-01 2.517819404602050781e-01 1.560634225606918335e-01 -2.102703154087066650e-01 3.177192807197570801e-01
-5.380150079727172852e-01 2.968687415122985840e-01 -6.461881995201110840e-01 -2.274400293827056885e-01 -3.346824645996093750e-01 6.581354141235351562e-02 1.423739343881607056e-01 1.284778118133544922e-01
2.558632194995880127e-01 3.143923282623291016e-01 -1.220255717635154724e-01 7.201274633407592773e-01 -3.424957990646362305e-01 -1.864387989044189453e-01 1.791611015796661377e-01 3.435933887958526611e-01
-3.032283112406730652e-02 4.937939941883087158e-01 -1.748793721199035645e-01 -3.057067394256591797e-01 -1.290126293897628784e-01 -4.893529415130615234e-01 -1.309517621994018555e-01 5.982889533042907715e-01
-8.050702810287475586e-01 4.010865390300750732e-01 -2.771173715591430664e-01 -6.730563193559646606e-02 -3.164786398410797119e-01 -6.015249714255332947e-02 -6.534343957901000977e-02 -4.025645181536674500e-02
5.373285710811614990e-02 4.310701191425323486e-01 6.413795799016952515e-02 5.988873839378356934e-01 -2.018179297447204590e-01 -2.804302871227264404e-01 1.187767162919044495e-01 5.612771511077880859e-01
-4.654096662998199463e-01 3.465505540370941162e-01 -4.011076390743255615e-01 -5.118100643157958984e-01 -4.297282993793487549e-01 -1.767695099115371704e-01 1.342231184244155884e-01 8.080779761075973511e-02
1.488755494356155396e-01 2.734579443931579590e-01 -5.431281868368387222e-03 6.617966890335083008e-01 -2.500279843807220459e-01 -1.570917665958404541e-01 -1.587584987282752991e-02 6.144986748695373535e-01
-1.833073608577251434e-02 4.837503135204315186e-01 -4.373834133148193359e-01 -6.349697709083557129e-01 -3.088644444942474365e-01 -2.520266473293304443e-01 -5.195284634828567505e-02 9.769836813211441040e-02
1.415142118930816650e-01 3.559598326683044434e-01 6.475813686847686768e-02 5.102977752685546875e-01 -2.629605531692504883e-01 -5.190789699554443359e-01 7.575380057096481323e-02 4.943066239356994629e-01
-7.789490371942520142e-02 2.017660997807979584e-02 -6.527236849069595337e-02 3.430494070053100586e-01 -5.537636280059814453e-01 2.899638190865516663e-02 7.502356916666030884e-02 7.473007440567016602e-01
-2.886785864830017090e-01 3.183639645576477051e-01 -4.894513785839080811e-01 -6.069398950785398483e-03 -4.985779821872711182e-01 2.372133284807205200e-01 -3.186785057187080383e-02 -5.194649100303649902e-01
-1.728788316249847412e-01 3.582394421100616455e-01 -4.617637097835540771e-01 7.553980350494384766e-01 -1.171668842434883118e-01 -5.960917845368385315e-02 1.822397708892822266e-01 8.621485531330108643e-02
1.688584685325622559e-01 2.540339231491088867e-01 -3.567697107791900635e-01 5.230004191398620605e-01 -4.823060035705566406e-01 -7.138410955667495728e-02 4.645680487155914307e-01 2.293501794338226318e-01
-3.684061169624328613e-01 2.724875211715698242e-01 -1.357067525386810303e-01 7.350873202085494995e-02 -5.199143290519714355e-01 -6.219054460525512695e-01 2.731834650039672852e-01 1.857448965311050415e-01
2.907235026359558105e-01 3.529905080795288086e-01 -4.552094936370849609e-01 4.823822379112243652e-01 -2.824788391590118408e-01 -3.293126076459884644e-02 4.098615348339080811e-01 3.195372521877288818e-01
1.309716999530792236e-01 5.016549229621887207e-01 -4.884764850139617920e-01 -4.139010310173034668e-01 -1.568636149168014526e-01 -1.550023704767227173e-01 1.275753229856491089e-01 5.063178539276123047e-01
3.464207649230957031e-01 4.378252625465393066e-01 -1.798653304576873779e-01 -2.551204264163970947e-01 -5.032613873481750488e-01 4.526083171367645264e-01 -2.978267371654510498e-01 2.098493427038192749e-01
-1.656201183795928955e-01 3.508248552680015564e-02 -1.193699464201927185e-01 1.447924226522445679e-01 -9.192975163459777832e-01 -1.796632111072540283e-01 2.098220139741897583e-01 -1.212982311844825745e-01
-3.448083996772766113e-01 1.506289243698120117e-01 -6.845114827156066895e-01 1.259340345859527588e-02 -2.003730982542037964e-01 -1.846285015344619751e-01 1.593114435672760010e-01 5.385968089103698730e-01
-2.628269493579864502e-01 1.960305273532867432e-01 -3.565936908125877380e-02 -7.771176844835281372e-02 -7.347788214683532715e-01 5.622596740722656250e-01 2.895767614245414734e-02 1.682521104812622070e-01
-7.147040367126464844e-01 2.177253514528274536e-01 -4.986437857151031494e-01 -1.155856996774673462e-01 -3.356758356094360352e-01 1.848926097154617310e-01 -1.753902286291122437e-01 4.650600627064704895e-02
-2.981345057487487793e-01 1.511960774660110474e-01 -6.159180998802185059e-01 -3.847552835941314697e-01 -3.945441246032714844e-01 -2.532600797712802887e-02 3.165426850318908691e-01 3.230448961257934570e-01
-1.318924427032470703e-01 4.216898977756500244e-01 8.054745942354202271e-02 3.999010920524597168e-01 -5.778779387474060059e-01 -1.817924529314041138e-02 -5.510413646697998047e-01 -2.129394188523292542e-02
-4.356930255889892578e-01 3.124874830245971680e-01 -7.433602213859558105e-02 9.866224229335784912e-02 -7.311055809259414673e-02 3.666835427284240723e-01 -2.589466571807861328e-01 7.002912163734436035e-01
-6.364773213863372803e-02 7.021582722663879395e-01 -2.031593024730682373e-01 2.170397527515888214e-02 7.043027132749557495e-02 1.944714486598968506e-01 4.306202828884124756e-01 4.826642870903015137e-01
1.275943666696548462e-01 2.874941229820251465e-01 -2.346024066209793091e-01 2.185788154602050781e-01 -3.583367168903350830e-01 -3.215782940387725830e-01 5.232915747910737991e-03 7.525998353958129883e-01
-1.614366620779037476e-01 9.974412620067596436e-02 3.450961783528327942e-03 5.580825805664062500e-01 -4.893310964107513428e-01 -8.326233178377151489e-02 -6.878623366355895996e-02 6.335709095001220703e-01
-1.858213543891906738e-01 3.366520628333091736e-02 -2.627142071723937988e-01 -2.441825717687606812e-01 -5.809479951858520508e-01 -2.316195815801620483e-01 5.936397612094879150e-02 6.640940308570861816e-01
-2.050753980875015259e-01 6.842262148857116699e-01 -6.191628575325012207e-01 9.837877750396728516e-02 -3.754426026716828346e-03 -1.381662040948867798e-01 2.769894003868103027e-01 -3.017200529575347900e-02
-5.658090710639953613e-01 1.746318340301513672e-01 -2.050653658807277679e-02 4.179897606372833252e-01 -6.822729110717773438e-01 3.153911232948303223e-02 8.694588392972946167e-02 -1.331357564777135849e-02
-1.263670921325683594e-01 7.341860532760620117e-01 -4.113915860652923584e-01 2.643257379531860352e-01 9.056602418422698975e-02 -2.194952517747879028e-01 3.269316554069519043e-01 2.064616829156875610e-01
8.192391693592071533e-02 6.261069774627685547e-01 -4.839309155941009521e-01 3.099028170108795166e-01 1.291483789682388306e-01 -2.529577016830444336e-01 1.793134808540344238e-01 3.977804183959960938e-01
-4.509864151477813721e-01 1.030275505036115646e-02 -1.585701853036880493e-01 6.238584518432617188e-01 -6.014035940170288086e-01 -6.304297596216201782e-02 2.187392860651016235e-02 1.265777051448822021e-01
-5.119593739509582520e-01 3.171815276145935059e-01 -5.922310948371887207e-01 -2.774093449115753174e-01 -3.034344315528869629e-01 -1.478526294231414795e-01 2.857085466384887695e-01 1.184810400009155273e-01
-1.708731949329376221e-01 5.699329972267150879e-01 -1.840651482343673706e-01 -1.770482063293457031e-01 -5.487599596381187439e-02 4.053507149219512939e-01 2.949123978614807129e-01 5.713657140731811523e-01
1.341869682073593140e-01 1.555362790822982788e-01 -7.182662487030029297e-01 3.434120118618011475e-01 -3.357694149017333984e-01 -2.328498065471649170e-01 2.522671818733215332e-01 3.055571615695953369e-01
-3.093210756778717041e-01 3.391921818256378174e-01 2.844413556158542633e-02 -1.342143048532307148e-03 -5.760021805763244629e-01 -6.495219469070434570e-01 1.480717360973358154e-01 1.134712770581245422e-01
-2.071412652730941772e-01 3.395580351352691650e-01 1.234884094446897507e-02 4.027192294597625732e-01 -6.634336709976196289e-01 2.373771369457244873e-01 -4.051684439182281494e-01 -1.371276676654815674e-01
3.473479673266410828e-02 8.117564916610717773e-01 -2.643898129463195801e-01 2.959560751914978027e-01 2.284639775753021240e-01 2.348229885101318359e-01 -1.683160811662673950e-01 2.160668671131134033e-01
-1.117575466632843018e-01 2.331035137176513672e-01 2.048756694421172142e-03 5.799560807645320892e-03 -4.113666117191314697e-01 -4.987221658229827881e-01 6.989431381225585938e-02 7.143554091453552246e-01
-1.879066787660121918e-02 4.906824827194213867e-01 3.111407458782196045e-01 3.996625542640686035e-01 -3.693535327911376953e-01 -3.713391423225402832e-01 4.364690184593200684e-01 1.936978697776794434e-01
-1.391002256423234940e-02 4.780563116073608398e-01 -1.171013712882995605e-01 3.605668842792510986e-01 -2.834280729293823242e-01 -4.380993247032165527e-01 -1.382018923759460449e-01 5.798150300979614258e-01
-3.242332935333251953e-01 -4.948128387331962585e-02 -3.903040587902069092e-01 2.626899778842926025e-01 -5.043559670448303223e-01 2.060083672404289246e-02 6.665629148483276367e-02 6.417466998100280762e-01
3.358345627784729004e-01 5.740375518798828125e-01 -1.613468378782272339e-01 1.253452599048614502e-01 -1.963021457195281982e-01 1.157139986753463745e-01 4.954309463500976562e-01 4.675209522247314453e-01
-9.584273397922515869e-02 7.523761391639709473e-01 4.330405965447425842e-02 2.601074874401092529e-01 1.088101696223020554e-02 -1.012621596455574036e-01 4.831010103225708008e-01 3.338474333286285400e-01
4.395369067788124084e-02 7.288352400064468384e-02 -4.404381215572357178e-01 -2.045576572418212891e-01 -4.383931756019592285e-01 -2.394396215677261353e-01 -4.852407053112983704e-02 7.106700539588928223e-01
-1.276972442865371704e-01 1.670478135347366333e-01 -3.260877132415771484e-01 2.773681096732616425e-02 -7.214778661727905273e-01 -4.911000728607177734e-01 2.288304567337036133e-01 -1.860455572605133057e-01
2.674926258623600006e-02 4.229538440704345703e-01 4.124071002006530762e-01 1.093358844518661499e-01 -5.411131381988525391e-01 -4.993613064289093018e-02 -3.030560016632080078e-01 5.012192130088806152e-01
-7.314986735582351685e-02 6.885711550712585449e-01 -3.988275229930877686e-01 -4.272229224443435669e-02 -1.565128713846206665e-01 -3.590397536754608154e-01 -4.438499510288238525e-01 -9.602976590394973755e-02
-2.901934087276458740e-01 5.313522815704345703e-01 -7.457125931978225708e-02 -1.899706572294235229e-01 -4.011485576629638672e-01 -6.158289909362792969e-01 2.119665145874023438e-01 8.189895004034042358e-02
-3.057741522789001465e-01 2.301855981349945068e-01 -1.006949245929718018e-01 6.582498550415039062e-01 -1.529279202222824097e-01 1.319507807493209839e-01 -1.104975417256355286e-01 5.975589752197265625e-01
-2.890753448009490967e-01 9.820195287466049194e-02 3.997045382857322693e-02 4.549510180950164795e-01 -7.308712601661682129e-01 -3.412508368492126465e-01 -1.636629402637481689e-01 1.442333757877349854e-01
-5.430997014045715332e-01 5.369204878807067871e-01 -2.135612964630126953e-01 4.459008276462554932e-01 6.175854429602622986e-02 -2.271813601255416870e-01 -7.483580708503723145e-02 3.336127400398254395e-01
3.726238608360290527e-01 3.860050737857818604e-01 -5.070905014872550964e-02 1.118530854582786560e-01 -7.869275808334350586e-01 1.398891061544418335e-01 -8.514545857906341553e-02 -2.258214801549911499e-01
-6.858084797859191895e-01 2.945097088813781738e-01 -3.828068375587463379e-01 -2.087588012218475342e-01 -1.393157392740249634e-01 4.838559031486511230e-02 -2.631599605083465576e-01 4.022513031959533691e-01
-5.921061038970947266e-01 3.625904321670532227e-01 -3.398374319076538086e-01 -3.515855073928833008e-01 -4.654128849506378174e-01 -2.429747432470321655e-01 -4.984860494732856750e-02 2.657082118093967438e-02
-6.953510642051696777e-01 3.070250749588012695e-01 -3.618152141571044922e-01 -2.540832459926605225e-01 -4.479103386402130127e-01 1.485185623168945312e-01 -6.375394016504287720e-02 2.820990048348903656e-03
-4.665790796279907227e-01 9.443969279527664185e-02 -6.474444270133972168e-02 3.686210215091705322e-01 -5.573934912681579590e-01 -2.801491022109985352e-01 -1.272183209657669067e-01 4.774475693702697754e-01
-5.223187804222106934e-01 6.652719974517822266e-01 -2.951526045799255371e-01 -2.869717776775360107e-01 -2.278770804405212402e-01 1.514076441526412964e-01 -2.001430690288543701e-01 1.479413919150829315e-02
