# Supplementary material for: Where is your field going? A machine learning approach to study the relative motion of the domains of physics
Source: PLoS One. 2020 Jun 18;15(6):e0233997. doi: 10.1371/journal.pone.0233997 (PMC7302634; doi:10.1371/journal.pone.0233997)
Supplement: S30 Data — (ZIP) [file pone.0233997.s030.zip › 29/Pacs4Run_29_VS_500_embeddings2000-2004ED8.txt]

-3.616406619548797607e-01 6.438803672790527344e-01 -4.936195015907287598e-01 2.768624126911163330e-01 4.991406574845314026e-02 2.300642579793930054e-01 2.429151087999343872e-01 1.410406529903411865e-01
-6.595573574304580688e-02 7.257189750671386719e-01 -4.975170791149139404e-01 1.129181608557701111e-01 2.702564895153045654e-01 -1.502553969621658325e-01 -2.528084814548492432e-01 2.217673510313034058e-01
-4.424443840980529785e-01 3.018005788326263428e-01 -5.413661599159240723e-01 -4.680891335010528564e-02 4.326370358467102051e-01 1.713648587465286255e-01 -2.208460308611392975e-02 4.481768012046813965e-01
-2.904991805553436279e-01 6.233165264129638672e-01 -1.777560114860534668e-01 -2.048416286706924438e-01 1.446599811315536499e-01 2.190365791320800781e-01 -3.922852873802185059e-01 4.803522527217864990e-01
1.397143304347991943e-01 3.839636743068695068e-01 -3.224890530109405518e-01 5.480425357818603516e-01 -5.941302180290222168e-01 5.461908504366874695e-02 9.484103322029113770e-02 2.524541914463043213e-01
1.301531791687011719e-01 -2.319945208728313446e-02 -5.935884118080139160e-01 6.811788082122802734e-01 -1.716296374797821045e-01 3.003222048282623291e-01 -1.039362922310829163e-01 1.889902502298355103e-01
1.316516548395156860e-01 3.745260536670684814e-01 -4.221372306346893311e-01 3.744248449802398682e-01 -6.126068830490112305e-01 7.526721805334091187e-03 1.800922006368637085e-01 3.409208655357360840e-01
1.757813841104507446e-01 8.521458506584167480e-01 -1.691871434450149536e-01 -1.053483411669731140e-01 3.826785087585449219e-01 2.063098549842834473e-01 -6.858468055725097656e-02 9.754607826471328735e-02
-1.387863755226135254e-01 3.377245664596557617e-01 -5.138662457466125488e-01 9.919189661741256714e-02 5.146526694297790527e-01 1.924685388803482056e-01 -3.679104149341583252e-01 3.943518102169036865e-01
-3.092359006404876709e-01 2.517683207988739014e-01 -5.669642090797424316e-01 1.763847917318344116e-01 3.136445581912994385e-01 4.754196107387542725e-02 4.492219090461730957e-01 4.312681853771209717e-01
1.189452931284904480e-01 5.351920127868652344e-01 -4.736738801002502441e-01 4.646623432636260986e-01 -8.476578444242477417e-02 -2.104455530643463135e-01 3.633584082126617432e-01 2.750304639339447021e-01
-1.804189532995223999e-01 2.080038934946060181e-02 -8.643031120300292969e-02 2.671417593955993652e-01 -2.346693426370620728e-01 5.829926133155822754e-01 3.241574168205261230e-01 6.230195164680480957e-01
-2.500871121883392334e-01 1.820284128189086914e-01 -4.880518615245819092e-01 4.993140399456024170e-01 -1.147839892655611038e-02 6.277101486921310425e-02 6.054806709289550781e-01 2.147886008024215698e-01
2.411614730954170227e-02 1.585206091403961182e-01 -1.652662009000778198e-01 3.285833001136779785e-01 -1.643805950880050659e-01 5.037674307823181152e-01 -2.755971848964691162e-01 6.944445967674255371e-01
-3.677720725536346436e-01 7.231460511684417725e-02 -5.299421548843383789e-01 4.841745793819427490e-01 2.709098458290100098e-01 4.518854022026062012e-01 -3.837476298213005066e-02 -2.553144693374633789e-01
1.694595962762832642e-01 5.118761658668518066e-01 -4.228002130985260010e-01 -3.466261923313140869e-01 3.379396796226501465e-01 3.099709153175354004e-01 9.522602893412113190e-03 4.471918940544128418e-01
-3.764852881431579590e-01 2.435421943664550781e-01 -3.516412377357482910e-01 4.769390523433685303e-01 1.522575318813323975e-01 4.626522958278656006e-02 5.939083099365234375e-01 2.641471922397613525e-01
2.449560910463333130e-01 5.374122262001037598e-01 -2.539322376251220703e-01 6.737982034683227539e-01 3.788190707564353943e-02 4.417644813656806946e-02 -8.132559061050415039e-02 3.502835333347320557e-01
3.746288418769836426e-01 4.826603829860687256e-01 2.404750883579254150e-02 4.116441011428833008e-01 -1.620842516422271729e-01 4.209918975830078125e-01 1.729341447353363037e-01 4.724950492382049561e-01
-3.474646210670471191e-01 3.540155589580535889e-01 -1.663380265235900879e-01 5.693731904029846191e-01 1.752594262361526489e-01 5.319110751152038574e-01 -2.607387900352478027e-01 -1.430285125970840454e-01
3.184568285942077637e-01 1.606608033180236816e-01 -3.819694221019744873e-01 2.068588137626647949e-01 7.974804937839508057e-02 4.218654334545135498e-01 6.788946986198425293e-01 1.971138566732406616e-01
-4.510896205902099609e-01 4.012854695320129395e-01 -2.508470416069030762e-01 6.726753711700439453e-01 2.278177738189697266e-01 1.989096552133560181e-01 -1.681406348943710327e-01 -1.828831993043422699e-02
5.977557972073554993e-02 5.051118731498718262e-01 -2.517931461334228516e-01 3.409025371074676514e-01 6.927870512008666992e-01 1.991556584835052490e-01 -5.382418632507324219e-02 1.978907883167266846e-01
4.201942384243011475e-01 3.392853438854217529e-01 -1.786569952964782715e-01 3.828905522823333740e-01 -4.073434472084045410e-01 4.313498735427856445e-01 1.539080496877431870e-02 4.213911592960357666e-01
-5.476272702217102051e-01 5.934047102928161621e-01 -7.763516157865524292e-02 3.948815464973449707e-01 -3.600443899631500244e-01 1.745041459798812866e-01 -1.546203494071960449e-01 4.500157758593559265e-02
3.430447280406951904e-01 7.391045987606048584e-02 -7.476174235343933105e-01 3.746730387210845947e-01 -2.967247366905212402e-01 2.203834950923919678e-01 -1.906875371932983398e-01 6.759925931692123413e-02
-6.569211930036544800e-02 2.590613961219787598e-01 -5.930219888687133789e-01 1.637341231107711792e-01 2.903603203594684601e-02 5.055092647671699524e-02 -1.904409229755401611e-01 7.144379615783691406e-01
-4.901850968599319458e-02 3.592486083507537842e-01 -3.110643327236175537e-01 6.233950257301330566e-01 -3.695570528507232666e-01 -1.662874035537242889e-02 3.732151091098785400e-01 3.271342515945434570e-01
-1.177056431770324707e-01 2.756686508655548096e-01 -3.500406146049499512e-01 3.049485981464385986e-01 -1.481887400150299072e-01 1.846614927053451538e-01 -2.527864575386047363e-01 7.580695152282714844e-01
-4.603907093405723572e-02 7.162341475486755371e-01 -1.238117814064025879e-01 4.350003600120544434e-01 3.987812101840972900e-01 -6.453765183687210083e-02 1.519137769937515259e-01 3.067001402378082275e-01
2.125310152769088745e-01 5.768383741378784180e-01 -5.766462683677673340e-01 1.647564172744750977e-01 -1.909754574298858643e-01 1.357584446668624878e-01 -2.303651273250579834e-01 -3.930042982101440430e-01
1.692508608102798462e-01 3.231112658977508545e-01 -4.676927626132965088e-01 4.924727678298950195e-01 -7.621219754219055176e-02 9.332381933927536011e-02 -8.614400029182434082e-02 6.194747090339660645e-01
1.107472926378250122e-01 4.993897378444671631e-01 -2.556608617305755615e-01 1.794434338808059692e-01 -1.712075471878051758e-01 2.226103991270065308e-01 -3.638623058795928955e-01 6.553772091865539551e-01
-3.443231582641601562e-01 5.012643337249755859e-01 -1.729810088872909546e-01 7.109898328781127930e-01 1.768161952495574951e-01 2.361462116241455078e-01 1.429643202573060989e-02 -8.667969703674316406e-02
-3.493974506855010986e-01 1.107870787382125854e-01 -3.706342577934265137e-01 4.615279436111450195e-01 -2.358957529067993164e-01 5.565507411956787109e-01 -3.437725603580474854e-01 -1.780309230089187622e-01
6.152124702930450439e-02 2.084448784589767456e-01 -4.869967699050903320e-01 2.220162749290466309e-01 -5.754473805427551270e-01 1.303856521844863892e-01 1.545840054750442505e-01 5.424689650535583496e-01
1.909956336021423340e-01 2.798943221569061279e-01 -5.803573727607727051e-01 6.623095870018005371e-01 2.473183274269104004e-01 6.243068724870681763e-02 -1.272601447999477386e-02 2.109151482582092285e-01
5.173636674880981445e-01 3.411571979522705078e-01 -4.170919358730316162e-01 4.650852084159851074e-02 -1.729310452938079834e-01 3.871810734272003174e-01 -9.933663904666900635e-02 5.001356005668640137e-01
3.473223745822906494e-01 4.138632714748382568e-01 -3.917284607887268066e-01 6.122840046882629395e-01 -2.865507602691650391e-01 1.565939038991928101e-01 -5.002207309007644653e-02 2.657182216644287109e-01
-6.662066280841827393e-02 5.644254088401794434e-01 -6.646163463592529297e-01 -1.026243194937705994e-01 2.467641420662403107e-02 1.789752990007400513e-01 -1.211433783173561096e-01 -4.212152659893035889e-01
3.510791957378387451e-01 3.824319541454315186e-01 -3.886997997760772705e-01 4.539324641227722168e-01 -2.663077712059020996e-01 2.059162557125091553e-01 -9.349525719881057739e-02 5.012826919555664062e-01
6.368733048439025879e-01 3.112079203128814697e-01 -5.053147673606872559e-01 9.888247400522232056e-02 -2.506485208868980408e-02 3.292932212352752686e-01 1.303171068429946899e-01 3.261538445949554443e-01
3.375370502471923828e-01 7.103559374809265137e-02 -2.023966163396835327e-01 2.397587746381759644e-01 -3.338213860988616943e-01 7.110311985015869141e-01 1.340130567550659180e-01 3.842037320137023926e-01
-5.905327200889587402e-01 3.172428011894226074e-01 -4.220062494277954102e-01 1.297855377197265625e-01 2.837059460580348969e-02 -1.359278336167335510e-02 3.929736614227294922e-01 4.475225806236267090e-01
5.575552582740783691e-01 2.712141275405883789e-01 -3.387929499149322510e-01 1.307045072317123413e-01 9.005078673362731934e-02 4.156356453895568848e-01 1.747038364410400391e-01 5.218496918678283691e-01
-1.458002254366874695e-02 4.162685573101043701e-01 -2.860342562198638916e-01 6.113379001617431641e-01 1.967970281839370728e-01 4.621922075748443604e-01 -1.385063529014587402e-01 -3.153150379657745361e-01
3.801626265048980713e-01 2.095457464456558228e-01 -2.096920013427734375e-01 2.114686965942382812e-01 -1.736246645450592041e-01 5.317563414573669434e-01 4.476946890354156494e-01 4.577515423297882080e-01
-9.846753627061843872e-02 6.128307804465293884e-02 -1.326067447662353516e-01 2.270621061325073242e-01 -1.352813690900802612e-01 5.518952608108520508e-01 1.675872355699539185e-01 7.526167035102844238e-01
3.807553052902221680e-01 2.648409307003021240e-01 -3.589315116405487061e-01 -1.207108870148658752e-01 -7.248481363058090210e-02 4.785705208778381348e-01 -1.663431823253631592e-01 6.160583496093750000e-01
2.975493073463439941e-01 2.053776383399963379e-01 -5.849974229931831360e-02 5.461183786392211914e-01 -1.514998823404312134e-02 5.308597683906555176e-01 3.347873315215110779e-02 5.333425998687744141e-01
3.395436331629753113e-02 8.934687376022338867e-01 1.429319828748703003e-01 3.319864571094512939e-01 4.719066619873046875e-02 1.426228433847427368e-01 7.319430820643901825e-03 2.174726128578186035e-01
4.139237105846405029e-01 1.098203510046005249e-01 -6.823089122772216797e-01 4.156968891620635986e-01 -2.859789729118347168e-01 2.300738543272018433e-01 -2.029883265495300293e-01 4.832259938120841980e-02
2.812372744083404541e-01 2.091457396745681763e-01 -2.560195028781890869e-01 9.040708094835281372e-02 -1.769092977046966553e-01 5.154168009757995605e-01 6.443573832511901855e-01 3.021533489227294922e-01
-1.656004935503005981e-01 -3.873301297426223755e-02 -1.507428437471389771e-01 1.695791929960250854e-01 -3.625090718269348145e-01 5.917995572090148926e-01 2.813020050525665283e-01 5.990203022956848145e-01
-1.066659390926361084e-01 6.594278812408447266e-01 3.049585819244384766e-01 1.554128825664520264e-01 2.241206169128417969e-01 5.367284417152404785e-01 2.407911978662014008e-02 3.126293122768402100e-01
-1.908144652843475342e-01 6.049844622611999512e-01 -1.407178789377212524e-01 4.235495328903198242e-01 1.043990999460220337e-01 9.743302315473556519e-02 5.337414145469665527e-01 3.051486611366271973e-01
-4.555850755423307419e-03 1.372950524091720581e-01 -6.651899814605712891e-01 5.026992559432983398e-01 3.199157118797302246e-01 4.607834666967391968e-02 -1.221510693430900574e-01 4.081113040447235107e-01
2.698956131935119629e-01 5.520512461662292480e-01 -2.320336401462554932e-01 -1.902318596839904785e-01 -1.063609346747398376e-01 3.000990152359008789e-01 -1.700589209794998169e-01 6.340944766998291016e-01
-2.054954506456851959e-02 5.739915370941162109e-01 -4.446493685245513916e-01 2.295537889003753662e-01 7.160423696041107178e-02 2.181205153465270996e-01 2.987297475337982178e-01 -5.270299315452575684e-01
5.146401524543762207e-01 4.425005316734313965e-01 -2.225990742444992065e-01 4.074026644229888916e-01 -3.448361754417419434e-01 3.653720319271087646e-01 6.663604080677032471e-02 2.587712109088897705e-01
-6.064947843551635742e-01 2.629106938838958740e-01 -4.180521667003631592e-01 5.020972490310668945e-01 -5.240078642964363098e-02 2.756064534187316895e-01 -2.397075891494750977e-01 2.871046541258692741e-03
-1.556084156036376953e-01 4.512919187545776367e-01 -2.447909712791442871e-01 2.136213630437850952e-01 -2.245188504457473755e-01 1.159985363483428955e-01 -3.087007701396942139e-01 7.123232483863830566e-01
-2.168448641896247864e-02 2.298267930746078491e-01 -4.504469931125640869e-01 2.647757530212402344e-01 -1.564290970563888550e-01 1.939337104558944702e-01 -2.583423554897308350e-01 7.381595969200134277e-01
6.952402740716934204e-02 2.475889772176742554e-01 -5.401052236557006836e-01 -3.532067537307739258e-01 1.932309865951538086e-01 4.727072715759277344e-01 -2.668697834014892578e-01 4.305665493011474609e-01
-3.633826971054077148e-01 3.443748056888580322e-01 -5.022874474525451660e-01 3.073710501194000244e-01 2.053552716970443726e-01 -9.477675706148147583e-02 4.792154133319854736e-01 3.489823937416076660e-01
-7.607694864273071289e-01 2.825843095779418945e-01 -2.696840167045593262e-01 2.449982017278671265e-01 -1.650191396474838257e-01 3.961018919944763184e-01 -1.051066070795059204e-01 1.159606873989105225e-01
-5.007386207580566406e-01 3.465311825275421143e-01 -2.361895889043807983e-01 7.115163374692201614e-03 -1.492887437343597412e-01 6.167257428169250488e-01 -3.229900896549224854e-01 -2.576441168785095215e-01
-6.059848070144653320e-01 6.226196289062500000e-01 -3.042466342449188232e-01 2.824598252773284912e-01 -2.371515631675720215e-01 -1.305782143026590347e-02 -1.210089102387428284e-01 4.151138290762901306e-02
3.829619884490966797e-01 3.402088880538940430e-01 -3.260886967182159424e-01 1.412583440542221069e-01 -4.156713187694549561e-01 4.176557362079620361e-01 -1.893357485532760620e-01 4.777483940124511719e-01
4.650312364101409912e-01 5.145421028137207031e-01 -2.630668878555297852e-01 -1.669906266033649445e-02 2.562335878610610962e-02 3.320109248161315918e-01 -1.766399890184402466e-01 5.544545054435729980e-01
-3.642231225967407227e-01 3.364478647708892822e-01 -4.004299640655517578e-01 4.864542484283447266e-01 -1.063114125281572342e-02 -1.482754051685333252e-01 4.735476076602935791e-01 3.328911364078521729e-01
4.574138671159744263e-03 2.778621315956115723e-01 -3.583878576755523682e-01 -2.511195242404937744e-01 -1.440698653459548950e-01 3.799478709697723389e-01 7.211351394653320312e-01 2.147477120161056519e-01
-2.116673588752746582e-01 2.729138135910034180e-01 -1.604993790388107300e-01 4.819496870040893555e-01 -1.743384748697280884e-01 6.423199772834777832e-01 -3.714102208614349365e-01 -2.043647468090057373e-01
-5.145649909973144531e-01 2.369859516620635986e-01 -8.276705443859100342e-02 4.323481023311614990e-01 -1.414246559143066406e-01 6.614192724227905273e-01 -4.805901646614074707e-02 -1.596842259168624878e-01
3.158400356769561768e-01 1.409177780151367188e-01 -4.532318115234375000e-01 -3.166594803333282471e-01 2.599103450775146484e-01 5.366194844245910645e-01 -1.436880379915237427e-01 4.455724358558654785e-01
5.544127896428108215e-02 4.899747371673583984e-01 7.909654825925827026e-02 -6.944162305444478989e-03 -3.820608854293823242e-01 3.949021399021148682e-01 2.953414320945739746e-01 6.011670231819152832e-01
-3.329585790634155273e-01 4.978376328945159912e-01 -2.975500226020812988e-01 1.886361986398696899e-01 1.199150159955024719e-01 6.085676141083240509e-03 6.791971325874328613e-01 2.035963833332061768e-01
4.198150038719177246e-01 3.955667912960052490e-01 -2.247443050146102905e-01 -1.402241140604019165e-01 -6.925462931394577026e-02 4.911099374294281006e-01 -1.043021008372306824e-01 5.833055377006530762e-01
4.739848077297210693e-01 3.875566124916076660e-01 -3.982072472572326660e-01 -9.318630397319793701e-02 1.056313514709472656e-01 3.580491542816162109e-01 -1.083951890468597412e-01 5.538761615753173828e-01
6.185933947563171387e-02 2.622820436954498291e-01 -5.042759776115417480e-01 3.847351968288421631e-01 -6.572160869836807251e-02 1.571661829948425293e-01 -2.358115464448928833e-01 6.636552810668945312e-01
2.187971323728561401e-01 9.904629737138748169e-02 -3.912154436111450195e-01 -2.893244326114654541e-01 -8.357670903205871582e-02 5.480211377143859863e-01 5.635251998901367188e-01 2.840542495250701904e-01
2.037927955389022827e-01 3.790507614612579346e-01 -1.868523657321929932e-01 5.834139883518218994e-02 -4.929349198937416077e-02 3.348222672939300537e-01 7.929019927978515625e-01 1.823240816593170166e-01
-6.572606563568115234e-01 3.530049622058868408e-01 -5.803083777427673340e-01 1.448514610528945923e-01 -1.517916768789291382e-01 7.086516171693801880e-02 -2.398486584424972534e-01 -8.134644478559494019e-03
-3.601672127842903137e-02 9.291345626115798950e-02 -2.902675271034240723e-01 1.396952196955680847e-02 -4.395904541015625000e-01 5.525411963462829590e-01 4.257835745811462402e-01 4.751695990562438965e-01
-7.621169835329055786e-02 2.316022366285324097e-01 -2.380174845457077026e-01 5.714693069458007812e-01 2.084809243679046631e-01 6.533099412918090820e-01 -1.007942259311676025e-01 -2.772817611694335938e-01
1.645537167787551880e-01 -5.322207137942314148e-02 -7.016828060150146484e-01 5.411441922187805176e-01 2.473275661468505859e-01 2.852930128574371338e-01 1.039673164486885071e-01 1.775426417589187622e-01
1.923530995845794678e-01 2.716037631034851074e-01 -5.363765954971313477e-01 2.236700654029846191e-01 -1.560122966766357422e-01 1.674739718437194824e-01 -2.306004613637924194e-01 6.677871346473693848e-01
-3.738410174846649170e-01 5.693867206573486328e-01 -2.350276857614517212e-01 -5.388565659523010254e-01 -1.510481983423233032e-01 3.308596611022949219e-01 2.299796640872955322e-01 7.254710793495178223e-02
-3.185238689184188843e-02 2.913722097873687744e-01 -8.654361367225646973e-01 7.373147457838058472e-02 -2.936261298600584269e-04 7.709202915430068970e-02 1.241106092929840088e-01 -3.719202578067779541e-01
3.980819284915924072e-01 4.287870228290557861e-01 -2.676510214805603027e-01 4.853451550006866455e-01 -3.903452679514884949e-02 2.806006073951721191e-01 -9.269347786903381348e-02 5.114910006523132324e-01
3.451005518436431885e-01 5.190435647964477539e-01 -3.318275213241577148e-01 2.751774191856384277e-01 -3.294767737388610840e-01 1.604129076004028320e-01 -1.620714068412780762e-01 5.148910284042358398e-01
-3.010750710964202881e-01 3.630288541316986084e-01 -4.073429852724075317e-02 2.902741432189941406e-01 2.094632536172866821e-01 7.742058634757995605e-01 9.646955877542495728e-03 -2.197335064411163330e-01
-4.728463888168334961e-01 -1.442903745919466019e-02 -7.361646294593811035e-01 8.353170752525329590e-02 1.689189225435256958e-01 1.125754117965698242e-01 3.121629655361175537e-01 2.977243959903717041e-01
2.079487591981887817e-01 2.401022315025329590e-01 -3.973137140274047852e-01 4.601699709892272949e-01 -6.375162601470947266e-01 1.827644705772399902e-01 1.685137897729873657e-01 2.475219368934631348e-01
1.718566752970218658e-02 6.833454966545104980e-02 -3.267414867877960205e-01 2.620445191860198975e-01 -4.818095564842224121e-01 5.232005715370178223e-01 5.357217192649841309e-01 1.634950190782546997e-01
2.177529335021972656e-01 3.027207851409912109e-01 -4.625476002693176270e-01 1.651303917169570923e-01 -2.289883345365524292e-01 1.974998414516448975e-01 -7.336497306823730469e-02 7.231190800666809082e-01
1.099455505609512329e-01 2.272538244724273682e-01 -3.180372714996337891e-01 2.387631237506866455e-01 -2.546329796314239502e-01 3.450023531913757324e-01 -1.781490445137023926e-01 7.500070929527282715e-01
-1.586418896913528442e-01 2.211206853389739990e-01 1.092529222369194031e-01 2.626176178455352783e-01 -7.081770151853561401e-02 5.689594149589538574e-01 2.640343010425567627e-01 6.682739257812500000e-01
8.495592325925827026e-02 4.818494915962219238e-01 -3.066781759262084961e-01 4.443168044090270996e-01 1.390268504619598389e-01 5.447854846715927124e-02 -8.633989095687866211e-02 6.628602743148803711e-01
-2.806752920150756836e-02 3.757421374320983887e-01 -1.200711056590080261e-01 3.877188265323638916e-01 6.927749607712030411e-03 6.643911600112915039e-01 1.397372037172317505e-01 -4.819719195365905762e-01
-3.808683753013610840e-01 4.891062676906585693e-01 -3.949098885059356689e-01 1.525621712207794189e-01 3.024446368217468262e-01 -2.652094699442386627e-02 3.311195969581604004e-01 4.844264090061187744e-01
-3.236109018325805664e-01 2.565889954566955566e-01 -1.751877516508102417e-01 4.878558814525604248e-01 -1.013504639267921448e-01 6.135563254356384277e-01 1.525418311357498169e-01 -3.882676362991333008e-01
-1.448255926370620728e-01 3.221957087516784668e-01 -2.924067378044128418e-01 2.890180349349975586e-01 2.515631616115570068e-01 6.714547872543334961e-01 3.022785484790802002e-02 -4.371877312660217285e-01
-1.244393885135650635e-01 2.623028755187988281e-01 -4.918639957904815674e-01 2.134855687618255615e-01 -5.807287096977233887e-01 -4.220549017190933228e-02 2.360494434833526611e-01 4.831762909889221191e-01
-2.848249077796936035e-01 1.323820650577545166e-01 -2.897857427597045898e-01 -1.920835077762603760e-01 3.877222836017608643e-01 6.017739176750183105e-01 4.760486781597137451e-01 2.034577578306198120e-01
-7.078209519386291504e-02 2.545576095581054688e-01 -4.789417684078216553e-01 -3.070675134658813477e-01 -1.800498552620410919e-02 2.190941274166107178e-01 5.568926930427551270e-01 4.980548918247222900e-01
-4.662360996007919312e-02 5.006884336471557617e-01 -2.222321927547454834e-01 7.660344839096069336e-01 1.500923335552215576e-01 2.813510596752166748e-01 -9.010260691866278648e-04 9.620080888271331787e-02
1.177754774689674377e-01 7.292113900184631348e-01 2.226086258888244629e-01 -1.108872517943382263e-02 -1.852774173021316528e-01 3.317594528198242188e-01 3.307341635227203369e-01 3.884906172752380371e-01
1.722381636500358582e-02 5.777374505996704102e-01 2.608361467719078064e-02 1.301704198122024536e-01 -3.141823709011077881e-01 2.164932489395141602e-01 -3.051762469112873077e-02 7.083690762519836426e-01
3.982709944248199463e-01 4.062056839466094971e-01 -5.812896490097045898e-01 4.202585816383361816e-01 -9.575591981410980225e-02 -4.238754045218229294e-03 2.726021409034729004e-01 2.799338698387145996e-01
3.031966388225555420e-01 5.629710555076599121e-01 -5.072425603866577148e-01 -2.135126292705535889e-01 -1.909994035959243774e-01 3.093649446964263916e-01 2.024904824793338776e-02 -3.945318758487701416e-01
-1.733054369688034058e-01 4.171542823314666748e-01 -4.032578468322753906e-01 5.911062359809875488e-01 7.593955844640731812e-02 1.794463247060775757e-01 2.851991355419158936e-01 -4.057311117649078369e-01
-4.159775376319885254e-01 -1.465845666825771332e-02 -6.122623085975646973e-01 -1.031557321548461914e-01 -8.503666520118713379e-02 3.727899789810180664e-01 5.338809490203857422e-01 1.000461727380752563e-01
-1.916594654321670532e-01 4.361750483512878418e-01 -1.954512596130371094e-01 3.791818916797637939e-01 1.352431029081344604e-01 6.338152289390563965e-01 -1.804055273532867432e-01 -3.721279799938201904e-01
-4.400406181812286377e-01 1.107240989804267883e-01 -3.691875338554382324e-01 -3.149561583995819092e-01 2.300586104393005371e-01 5.194655656814575195e-01 3.648242950439453125e-01 3.205296397209167480e-01
-2.980714142322540283e-01 2.401332259178161621e-01 -6.703634858131408691e-01 -2.175530046224594116e-01 5.331713333725929260e-02 5.415341630578041077e-02 4.239036440849304199e-01 4.138880074024200439e-01
2.436384558677673340e-01 4.341141581535339355e-01 -4.035324454307556152e-01 5.669312477111816406e-01 -4.122207462787628174e-01 6.251586228609085083e-02 6.161715835332870483e-03 3.066978752613067627e-01
-3.771512508392333984e-01 3.948371112346649170e-01 -7.813503593206405640e-02 2.011352628469467163e-01 2.120442688465118408e-01 2.296441197395324707e-01 4.909846186637878418e-01 5.626143217086791992e-01
-2.295367270708084106e-01 -7.462415844202041626e-02 -2.729742825031280518e-01 2.359564155340194702e-01 -2.658380866050720215e-01 5.131454467773437500e-01 2.484727352857589722e-01 6.448463201522827148e-01
-6.108008027076721191e-01 2.839249968528747559e-01 -1.776957660913467407e-01 -9.429315477609634399e-02 2.369844317436218262e-01 4.396844208240509033e-01 4.831622242927551270e-01 1.513678580522537231e-01
-3.586712479591369629e-02 4.539844393730163574e-01 -3.496172726154327393e-01 3.033450841903686523e-01 3.026622533798217773e-01 5.375074744224548340e-01 -5.688497796654701233e-02 -4.411421716213226318e-01
-2.876447737216949463e-01 7.692680358886718750e-01 -2.994561567902565002e-02 -3.767257928848266602e-01 -1.626050472259521484e-01 2.990776598453521729e-01 2.507745921611785889e-01 6.239046901464462280e-02
4.162070751190185547e-01 2.576658427715301514e-01 -1.354550868272781372e-01 3.490677773952484131e-01 -3.041921854019165039e-01 4.999887049198150635e-01 4.898023307323455811e-01 1.943081021308898926e-01
1.780392834916710854e-03 2.419115155935287476e-01 -5.991843938827514648e-01 -3.268684148788452148e-01 1.221676468849182129e-01 4.345867037773132324e-01 -2.410239279270172119e-01 4.623067677021026611e-01
4.000218212604522705e-01 3.585267961025238037e-01 -3.674803674221038818e-01 3.481462299823760986e-01 -1.216385215520858765e-01 1.715284436941146851e-01 5.642732977867126465e-01 3.042551577091217041e-01
3.979177474975585938e-01 -3.536771982908248901e-02 -6.406813859939575195e-01 -1.414007246494293213e-01 -2.043364048004150391e-01 4.547338485717773438e-01 2.620346546173095703e-01 3.045414090156555176e-01
3.143809437751770020e-01 6.391869783401489258e-01 -1.840700767934322357e-02 -1.255263686180114746e-01 4.161818921566009521e-01 5.218817591667175293e-01 -3.674719482660293579e-02 1.720197051763534546e-01
-5.926778976572677493e-05 5.854355096817016602e-01 -3.187796100974082947e-02 4.001278281211853027e-01 5.088850855827331543e-01 1.516087353229522705e-01 3.947982490062713623e-01 2.415198236703872681e-01
-6.575003266334533691e-01 1.734695285558700562e-01 -3.176777064800262451e-01 1.126397848129272461e-01 -4.805676639080047607e-01 4.226323366165161133e-01 -7.418892532587051392e-02 -9.448536485433578491e-02
1.372506022453308105e-01 3.404611051082611084e-01 -6.374561786651611328e-01 3.061876296997070312e-01 -8.292438834905624390e-02 3.505656123161315918e-01 -1.451046206057071686e-02 -4.849371910095214844e-01
2.790549695491790771e-01 -7.229218631982803345e-02 -6.152359247207641602e-01 5.697097182273864746e-01 -1.640331149101257324e-01 3.767095506191253662e-01 2.540866285562515259e-02 2.106070220470428467e-01
5.747763514518737793e-01 4.103088974952697754e-01 -1.792791187763214111e-01 1.089549735188484192e-01 -2.497625648975372314e-01 4.591709375381469727e-01 4.220308065414428711e-01 7.705455273389816284e-02
-1.757210120558738708e-02 5.134629607200622559e-01 -3.890219032764434814e-01 -5.391341447830200195e-01 6.560439616441726685e-02 2.712943851947784424e-01 -9.615775942802429199e-02 4.548543393611907959e-01
-5.756100639700889587e-02 3.980407714843750000e-01 -4.522799551486968994e-01 1.593785583972930908e-01 -3.903849720954895020e-01 -4.640117753297090530e-03 -2.550761103630065918e-01 6.251447796821594238e-01
-5.897899270057678223e-01 5.686695575714111328e-01 -3.911918103694915771e-01 1.411171108484268188e-01 -1.376263499259948730e-01 1.629110276699066162e-01 -8.653108030557632446e-02 -3.207010030746459961e-01
7.563558220863342285e-02 2.485578507184982300e-01 -1.017036363482475281e-01 3.158259764313697815e-02 -2.255875468254089355e-01 4.867713153362274170e-01 2.190819233655929565e-01 7.650648355484008789e-01
2.316651344299316406e-01 4.382919073104858398e-01 -2.089922428131103516e-01 -7.277838140726089478e-02 -4.542550817131996155e-02 3.212020099163055420e-01 7.465350031852722168e-01 2.066600769758224487e-01
1.259304136037826538e-01 3.010602891445159912e-01 2.812978029251098633e-01 2.470205873250961304e-01 4.525519907474517822e-02 7.891177535057067871e-01 -6.981803476810455322e-02 3.517489433288574219e-01
4.722807109355926514e-01 3.785377740859985352e-01 -4.794650673866271973e-01 2.793715894222259521e-01 -6.374145299196243286e-02 1.735512465238571167e-01 -1.769197173416614532e-02 5.396561622619628906e-01
1.104783117771148682e-01 5.855717658996582031e-01 -5.266384482383728027e-01 2.168827950954437256e-01 1.962082833051681519e-01 2.275820225477218628e-01 -8.243571035563945770e-03 -4.797442853450775146e-01
4.058243930339813232e-01 4.016156494617462158e-01 -2.919752299785614014e-01 3.824563622474670410e-01 -1.633193492889404297e-01 3.270802497863769531e-01 -6.045815348625183105e-02 5.524301528930664062e-01
-1.614599674940109253e-01 5.947588682174682617e-01 -1.756383329629898071e-01 3.626596033573150635e-01 2.161231189966201782e-01 3.423734307289123535e-01 -5.328581333160400391e-01 -9.977685660123825073e-02
-7.594596743583679199e-01 4.645608365535736084e-01 -3.673585355281829834e-01 -7.377873361110687256e-02 -1.874492913484573364e-01 1.675480455160140991e-01 -6.153804436326026917e-02 3.500486491248011589e-03
-3.221195340156555176e-01 2.873340845108032227e-01 -6.789238005876541138e-02 3.396960794925689697e-01 2.159358412027359009e-01 7.653453946113586426e-01 -4.857487604022026062e-02 -2.427628785371780396e-01
1.418053209781646729e-01 1.697864979505538940e-01 -2.252971380949020386e-01 3.284024894237518311e-01 -2.657288610935211182e-01 6.125144362449645996e-01 3.726306855678558350e-01 4.558699727058410645e-01
-3.912398815155029297e-01 1.668124794960021973e-01 -4.590546488761901855e-01 -1.106558665633201599e-01 4.017861783504486084e-01 3.107560575008392334e-01 3.936056494712829590e-01 4.280210733413696289e-01
4.242864847183227539e-01 1.432693898677825928e-01 -6.319288611412048340e-01 -1.602322459220886230e-01 -2.095991671085357666e-01 3.299034535884857178e-01 3.549214601516723633e-01 3.093686997890472412e-01
-2.196508496999740601e-01 4.004142582416534424e-01 -3.280730247497558594e-01 4.008703529834747314e-01 2.051856070756912231e-01 4.586193263530731201e-01 2.398605048656463623e-01 -4.616571366786956787e-01
-6.486163139343261719e-01 5.102028846740722656e-01 -4.613604247570037842e-01 -4.449243471026420593e-02 -2.961159944534301758e-01 4.209769144654273987e-02 -1.169826537370681763e-01 -3.185961768031120300e-02
-6.425346136093139648e-01 6.261314749717712402e-01 -2.877550125122070312e-01 3.658183291554450989e-02 -8.711161464452743530e-02 1.533000916242599487e-01 8.897931128740310669e-02 -2.682547867298126221e-01
3.787003457546234131e-02 4.771200940012931824e-02 -7.714740037918090820e-01 4.863590002059936523e-01 1.796685159206390381e-01 1.053004935383796692e-01 -9.485622495412826538e-02 3.349711894989013672e-01
-4.041193723678588867e-01 1.915961652994155884e-01 -6.995900869369506836e-01 -3.809916377067565918e-01 1.093613542616367340e-02 1.410708278417587280e-01 2.787155508995056152e-01 2.601821124553680420e-01
-5.352241992950439453e-01 5.828921496868133545e-02 -6.277348399162292480e-01 7.163964211940765381e-03 8.667135983705520630e-02 1.638824194669723511e-01 4.453615844249725342e-01 2.886497080326080322e-01
-1.303329467773437500e-01 7.358456254005432129e-01 2.514523863792419434e-01 4.197553917765617371e-02 1.289825886487960815e-01 5.586751103401184082e-01 -1.304024159908294678e-01 1.754855960607528687e-01
-6.839709877967834473e-01 2.169163078069686890e-01 -3.458489179611206055e-01 5.308558940887451172e-01 -3.481160849332809448e-02 2.565583586692810059e-01 -9.307771176099777222e-02 8.952137827873229980e-02
-6.525232195854187012e-01 2.630420625209808350e-01 -1.243084892630577087e-01 2.861717045307159424e-01 -4.310772120952606201e-01 4.679848253726959229e-01 1.300347317010164261e-02 -5.166326090693473816e-02
-5.284930467605590820e-01 5.053227543830871582e-01 -4.461711645126342773e-01 1.048204079270362854e-01 4.432206153869628906e-01 2.691918425261974335e-02 7.159958034753799438e-02 2.302006781101226807e-01
3.443619012832641602e-01 -7.997495122253894806e-03 -6.692660450935363770e-01 -1.423573642969131470e-01 -3.918348252773284912e-01 3.464237749576568604e-01 2.913652956485748291e-01 2.339455336332321167e-01
8.876420557498931885e-03 7.093152999877929688e-01 -3.986401557922363281e-01 -8.308266103267669678e-02 -4.083091914653778076e-01 1.513549983501434326e-01 -2.717917971312999725e-02 -3.749839067459106445e-01
-1.848277635872364044e-02 3.724145516753196716e-02 -4.756831228733062744e-01 -2.363267093896865845e-01 -1.957215070724487305e-01 5.014734268188476562e-01 6.413608789443969727e-01 1.225574910640716553e-01
3.398427739739418030e-02 -6.862373650074005127e-02 -7.582439780235290527e-01 3.816815614700317383e-01 -8.149039745330810547e-02 2.423206269741058350e-01 -2.869814336299896240e-01 3.546868860721588135e-01
-2.071612626314163208e-01 1.424205601215362549e-01 -4.693205058574676514e-01 -2.730315923690795898e-01 -1.285488307476043701e-01 2.967936396598815918e-01 5.594680905342102051e-01 4.736841917037963867e-01
-1.173702031373977661e-01 6.311620473861694336e-01 -4.584655761718750000e-01 4.211832284927368164e-01 1.596785187721252441e-01 2.116353809833526611e-02 1.485607922077178955e-01 -3.902018070220947266e-01
4.100897908210754395e-01 1.870467960834503174e-01 -1.309515982866287231e-01 4.193210601806640625e-01 -3.237625658512115479e-01 5.230691432952880859e-01 4.434153735637664795e-01 1.697665750980377197e-01
1.250808835029602051e-01 2.670158147811889648e-01 -5.269703865051269531e-01 2.760862708091735840e-01 -5.477912425994873047e-01 6.894444674253463745e-02 4.687802121043205261e-02 5.021053552627563477e-01
1.660840958356857300e-01 4.426570534706115723e-01 8.793718367815017700e-02 1.873736530542373657e-01 -3.309840559959411621e-01 4.722539782524108887e-01 2.855530083179473877e-01 5.652557611465454102e-01
3.489712178707122803e-01 4.050411581993103027e-01 -4.198498725891113281e-01 1.714545488357543945e-01 -5.850882530212402344e-01 1.715589612722396851e-01 -1.228142455220222473e-01 3.487780690193176270e-01
-4.055887088179588318e-02 5.461038947105407715e-01 -2.104174792766571045e-01 1.383236050605773926e-01 -5.367511510848999023e-01 -1.500737480819225311e-02 1.267485618591308594e-01 5.764757990837097168e-01
-7.154105305671691895e-01 5.968483686447143555e-01 -2.498623281717300415e-01 9.766041487455368042e-02 -2.002720087766647339e-01 6.345656514167785645e-02 1.105232909321784973e-01 -6.033226102590560913e-02
-4.246922135353088379e-01 3.132548183202743530e-02 -7.449634671211242676e-01 3.443907946348190308e-02 1.240850165486335754e-01 9.213624894618988037e-02 3.144664764404296875e-01 3.737958967685699463e-01
-2.315535545349121094e-01 -6.973323225975036621e-02 -3.031867146492004395e-01 2.294468432664871216e-01 -1.817709803581237793e-01 4.921441674232482910e-01 4.890541434288024902e-01 5.315371751785278320e-01
3.468538820743560791e-02 4.990297555923461914e-01 -4.978506565093994141e-01 9.350889921188354492e-02 -3.043202161788940430e-01 3.220004439353942871e-01 9.643009305000305176e-02 -5.362584590911865234e-01
-7.193578481674194336e-01 2.775909006595611572e-01 -4.310430288314819336e-01 2.164007127285003662e-01 6.274192035198211670e-02 2.707675695419311523e-01 -2.765850722789764404e-01 1.381635069847106934e-01
-1.130465231835842133e-02 3.154231011867523193e-01 -5.973905324935913086e-02 -9.685011953115463257e-02 -3.988797068595886230e-01 4.139105379581451416e-01 2.333774268627166748e-01 7.089005112648010254e-01
-3.498818874359130859e-01 4.637386202812194824e-01 -6.941004991531372070e-01 -1.283786538988351822e-02 2.532407045364379883e-01 -1.501860469579696655e-01 -1.334316432476043701e-01 2.758587300777435303e-01
-3.716830909252166748e-01 9.779407083988189697e-02 -2.274077832698822021e-01 -3.426503017544746399e-02 2.243298292160034180e-01 6.081281900405883789e-01 5.746397972106933594e-01 2.214613109827041626e-01
1.043376624584197998e-01 8.298662900924682617e-01 2.647646330296993256e-02 -1.523914039134979248e-01 5.594801530241966248e-02 3.972516655921936035e-01 -3.333259820938110352e-01 6.682856380939483643e-02
-6.579562090337276459e-03 2.025796473026275635e-01 -3.686957657337188721e-01 2.537694573402404785e-01 -1.201581805944442749e-01 2.781749665737152100e-01 7.706549763679504395e-01 2.699154913425445557e-01
-4.855188727378845215e-01 6.152895092964172363e-01 -3.264093101024627686e-01 2.689640820026397705e-01 4.372780770063400269e-02 -9.164909273386001587e-02 3.380835652351379395e-01 2.866941690444946289e-01
3.466795682907104492e-01 2.332822978496551514e-01 -2.519471347332000732e-01 6.328883171081542969e-01 -1.885025799274444580e-01 4.154696464538574219e-01 -1.318513303995132446e-01 3.685577511787414551e-01
2.089953608810901642e-02 -1.789494976401329041e-02 -9.253488481044769287e-02 3.387215733528137207e-01 -1.998886018991470337e-01 6.678046584129333496e-01 1.816928982734680176e-01 5.975091457366943359e-01
-5.194828659296035767e-02 -1.318870782852172852e-01 -3.821173012256622314e-01 1.354779601097106934e-01 -4.654338955879211426e-01 5.919672250747680664e-01 4.055891931056976318e-01 2.897979617118835449e-01
-1.823709458112716675e-01 5.068373084068298340e-01 -2.955130934715270996e-01 5.494217947125434875e-02 -1.076600179076194763e-01 8.758339099586009979e-03 -2.588561773300170898e-01 7.354157567024230957e-01
-7.486394047737121582e-01 3.670750558376312256e-01 -3.276564180850982666e-01 2.285804748535156250e-01 3.658514469861984253e-02 2.734767496585845947e-01 -2.255558073520660400e-01 1.348472237586975098e-01
-1.791652590036392212e-01 1.322387903928756714e-01 3.113392926752567291e-02 2.784160971641540527e-01 6.802617758512496948e-02 6.198047995567321777e-01 3.480078876018524170e-01 6.016917228698730469e-01
-2.068488895893096924e-01 6.234855651855468750e-01 6.132648512721061707e-02 -4.842017889022827148e-01 -2.087191492319107056e-01 4.869729876518249512e-01 1.000578701496124268e-01 1.988690346479415894e-01
-3.379073143005371094e-01 6.496347188949584961e-01 3.897523507475852966e-02 -3.681257963180541992e-01 -3.273345157504081726e-02 4.634371101856231689e-01 3.328790068626403809e-01 1.018282026052474976e-02
1.684307605028152466e-01 6.144942641258239746e-01 -3.815178573131561279e-01 1.710664778947830200e-01 2.221384942531585693e-01 3.656134307384490967e-01 -2.498808689415454865e-02 -4.853506386280059814e-01
-1.413689553737640381e-01 6.470519900321960449e-01 -7.672266662120819092e-02 -5.600633025169372559e-01 -6.806948687881231308e-03 4.579728245735168457e-01 1.563542634248733521e-01 8.688660711050033569e-02
5.100920796394348145e-01 3.408335447311401367e-01 -2.050489634275436401e-01 -1.080128131434321404e-03 -1.264027506113052368e-01 5.517175197601318359e-01 -6.750527024269104004e-02 5.066217184066772461e-01
2.537799179553985596e-01 7.211662083864212036e-02 -2.797910757362842560e-02 1.405161768198013306e-01 -2.747890353202819824e-01 8.401204347610473633e-01 4.897901043295860291e-02 3.551858365535736084e-01
-5.078396201133728027e-01 4.388932287693023682e-01 -4.707065522670745850e-01 -1.614150255918502808e-01 -2.446969449520111084e-01 1.074139103293418884e-01 -4.707967936992645264e-01 9.374514967203140259e-02
2.996889129281044006e-02 3.666183948516845703e-01 -1.666454970836639404e-01 -4.612651467323303223e-01 -1.928872545249760151e-03 7.810715436935424805e-01 -3.611199557781219482e-02 -1.130306422710418701e-01
3.866599500179290771e-01 3.682674765586853027e-01 -1.618302613496780396e-01 5.630143880844116211e-01 -3.251567184925079346e-01 3.413223624229431152e-01 -1.236043055541813374e-03 3.866131007671356201e-01
2.370885945856571198e-02 7.036200165748596191e-01 2.643311023712158203e-01 1.495438814163208008e-01 2.546586692333221436e-01 5.814650058746337891e-01 5.816163867712020874e-02 7.607353478670120239e-02
2.666957303881645203e-02 8.508325815200805664e-01 5.568660050630569458e-02 1.942546367645263672e-01 -8.385267853736877441e-02 2.230872511863708496e-01 -4.208119213581085205e-01 -2.559519559144973755e-02
4.555208086967468262e-01 3.737710714340209961e-01 -2.266335934400558472e-01 -6.712026149034500122e-02 -5.282989144325256348e-02 4.360298514366149902e-01 2.223327606916427612e-01 5.954690575599670410e-01
-8.516370505094528198e-02 3.732733726501464844e-01 -4.455074965953826904e-01 -4.676183760166168213e-01 2.932521700859069824e-01 4.274930059909820557e-01 -1.931267231702804565e-01 3.608674705028533936e-01
9.103827178478240967e-02 4.920839890837669373e-02 -3.190656006336212158e-01 2.690813839435577393e-01 -4.017119705677032471e-01 4.282727837562561035e-01 6.619110107421875000e-01 1.793504357337951660e-01
4.186054226011037827e-03 4.176149368286132812e-01 -4.661264121532440186e-01 3.148229122161865234e-01 -8.075928688049316406e-02 4.336136579513549805e-01 -1.863526850938796997e-01 -5.290772318840026855e-01
-6.976845115423202515e-02 5.255398154258728027e-02 -1.234053000807762146e-01 1.553167253732681274e-01 9.566065669059753418e-02 6.362690329551696777e-01 6.423708200454711914e-01 3.555122017860412598e-01
-6.706969738006591797e-01 3.710876107215881348e-01 -1.921748965978622437e-01 4.245496988296508789e-01 -1.664815396070480347e-01 3.407959938049316406e-01 -2.087219804525375366e-01 8.867376297712326050e-02
-1.414723992347717285e-01 2.223879396915435791e-01 -1.848541498184204102e-01 4.153676629066467285e-01 -4.548547416925430298e-02 7.332095503807067871e-01 1.074340343475341797e-01 -4.154763817787170410e-01
-1.269980240613222122e-02 8.129414319992065430e-01 6.843775510787963867e-02 -1.243261173367500305e-01 -1.410321611911058426e-02 3.791822493076324463e-01 -4.009281992912292480e-01 1.187545210123062134e-01
-1.022733896970748901e-01 3.136503696441650391e-01 -4.580484330654144287e-01 -2.380182296037673950e-01 -1.294488161802291870e-01 1.126980036497116089e-01 4.874676167964935303e-01 5.980134010314941406e-01
-2.987384498119354248e-01 2.276164293289184570e-01 -1.002450361847877502e-01 4.605567455291748047e-01 -2.647145651280879974e-03 7.371931076049804688e-01 6.660857796669006348e-02 -2.981393337249755859e-01
-2.637805640697479248e-01 6.063657402992248535e-01 -8.686069399118423462e-02 -4.834437668323516846e-01 -1.275150626897811890e-01 4.720184803009033203e-01 2.853883802890777588e-01 -3.114231862127780914e-02
4.477877318859100342e-01 3.445546627044677734e-01 -3.810925781726837158e-01 4.341062903404235840e-01 -1.215773224830627441e-01 2.563474774360656738e-01 4.600853323936462402e-01 2.343391478061676025e-01
-8.354010432958602905e-02 6.301258206367492676e-01 3.499349653720855713e-01 4.388771951198577881e-02 3.663405776023864746e-02 6.351274251937866211e-01 -2.233745902776718140e-02 2.575929462909698486e-01
-1.675203293561935425e-01 2.691556811332702637e-01 -3.658488690853118896e-01 4.168533682823181152e-01 2.360612601041793823e-01 6.205712556838989258e-01 5.477672815322875977e-02 -3.847675919532775879e-01
-3.765417635440826416e-01 1.169582530856132507e-01 -8.075843453407287598e-01 -2.168576270341873169e-01 -5.444539710879325867e-03 5.651791021227836609e-02 2.399541288614273071e-01 2.907151877880096436e-01
2.919940948486328125e-01 7.200781106948852539e-01 1.223060041666030884e-01 -6.980118900537490845e-02 2.567854523658752441e-01 4.698183834552764893e-01 9.467054158449172974e-02 2.841926217079162598e-01
8.085143752396106720e-03 5.490469336509704590e-01 -6.560769677162170410e-01 1.255530565977096558e-01 2.154968082904815674e-01 -1.003858298063278198e-01 3.157398402690887451e-01 -3.099574148654937744e-01
6.538191437721252441e-02 3.460600376129150391e-01 -7.161335349082946777e-01 1.152107492089271545e-01 -1.833719760179519653e-01 2.446805983781814575e-01 1.757340580224990845e-01 -4.748374819755554199e-01
-5.145872235298156738e-01 2.976541221141815186e-01 -1.319971978664398193e-01 3.885473906993865967e-01 -1.594239622354507446e-01 5.762525200843811035e-01 -3.453125953674316406e-01 -3.854888677597045898e-02
-9.351382963359355927e-03 7.408677339553833008e-01 2.472255527973175049e-01 2.692183852195739746e-01 2.844311892986297607e-01 3.928812742233276367e-01 3.410858660936355591e-02 2.846195101737976074e-01
4.562427848577499390e-02 8.680102229118347168e-02 -3.756993114948272705e-01 -1.170992255210876465e-01 -1.019822284579277039e-01 4.550223648548126221e-01 6.494593024253845215e-01 4.430336654186248779e-01
1.428700536489486694e-01 2.241912931203842163e-01 -5.211327672004699707e-01 -4.358566999435424805e-01 1.556539684534072876e-01 4.439950883388519287e-01 -1.411798447370529175e-01 4.759038090705871582e-01
-1.133204251527786255e-01 2.602892220020294189e-01 -8.098084330558776855e-01 1.650885045528411865e-01 1.374642401933670044e-01 -1.186005324125289917e-01 -3.512317538261413574e-01 2.829095125198364258e-01
-1.155782043933868408e-01 9.492819756269454956e-02 6.955163925886154175e-02 2.616420090198516846e-01 -5.984922125935554504e-02 6.687388420104980469e-01 2.805978953838348389e-01 6.122153401374816895e-01
-4.845131654292345047e-03 6.934158802032470703e-01 -4.287713170051574707e-01 -6.870419532060623169e-02 -3.925971984863281250e-01 1.422191411256790161e-01 -1.901531033217906952e-02 -3.947979807853698730e-01
-5.899354070425033569e-02 2.987609803676605225e-01 -2.801703512668609619e-01 -4.417552351951599121e-01 -8.014938980340957642e-02 7.225947976112365723e-01 -3.222762644290924072e-01 3.448899835348129272e-02
-3.590279519557952881e-01 4.151069819927215576e-01 -2.505900561809539795e-01 1.604377776384353638e-01 -2.795890271663665771e-01 5.489578247070312500e-01 -3.043612241744995117e-01 -3.716036677360534668e-01
-5.026614665985107422e-01 3.752394020557403564e-01 -6.336098909378051758e-01 -5.938525497913360596e-02 -5.893870443105697632e-02 4.991116747260093689e-02 1.769222915172576904e-01 4.053055047988891602e-01
1.760681420564651489e-01 8.307086825370788574e-01 1.567679345607757568e-01 2.149125188589096069e-01 -1.027615219354629517e-01 3.278571367263793945e-01 -2.574650347232818604e-01 1.543405652046203613e-01
-2.805013395845890045e-02 3.534198403358459473e-01 -5.733730196952819824e-01 1.652017086744308472e-01 1.390125751495361328e-01 4.901043176651000977e-01 -1.470633894205093384e-01 -4.869345724582672119e-01
-1.963290758430957794e-02 -1.008382886648178101e-01 -2.115140259265899658e-01 2.267310470342636108e-01 -1.339315623044967651e-01 6.525445580482482910e-01 7.388260960578918457e-02 6.664009690284729004e-01
1.734508126974105835e-01 4.498786851763725281e-02 -7.939226031303405762e-01 3.970074057579040527e-01 8.006094954907894135e-03 1.057999059557914734e-01 -1.628321707248687744e-01 3.770819008350372314e-01
-3.535996675491333008e-01 6.857344508171081543e-01 -3.924239054322242737e-02 -3.989646136760711670e-01 -9.875008463859558105e-02 3.927498161792755127e-01 2.580214142799377441e-01 -1.159474775195121765e-01
1.076070368289947510e-01 7.199096679687500000e-01 1.400788128376007080e-01 2.828105986118316650e-01 1.891437619924545288e-01 5.352744460105895996e-01 -1.430496722459793091e-01 -1.667019724845886230e-01
-1.906315386295318604e-01 1.590349823236465454e-01 -3.287466168403625488e-01 -3.003191947937011719e-01 -2.178777009248733521e-01 4.359762072563171387e-01 6.710383892059326172e-01 2.286112755537033081e-01
-2.300284653902053833e-01 1.304775178432464600e-01 -6.541089415550231934e-01 2.303901016712188721e-01 -7.417640835046768188e-02 -1.832427084445953369e-02 -1.479919105768203735e-01 6.491417288780212402e-01
-2.112622857093811035e-01 4.005936086177825928e-01 -2.032159268856048584e-01 6.376324295997619629e-01 2.900916039943695068e-01 4.677870273590087891e-01 -6.852114200592041016e-02 -1.983633786439895630e-01
5.298816412687301636e-02 5.283250808715820312e-01 -2.697847187519073486e-01 -2.318698912858963013e-01 1.516070496290922165e-02 1.596149653196334839e-01 5.721843242645263672e-01 4.882784485816955566e-01
-1.208429038524627686e-01 1.101934537291526794e-01 -6.392712891101837158e-02 1.206105947494506836e-01 1.379634588956832886e-01 6.366734504699707031e-01 6.672121286392211914e-01 2.916535139083862305e-01
7.339658588171005249e-02 8.844022154808044434e-01 1.497843884862959385e-03 -2.994671929627656937e-03 -6.710391491651535034e-02 2.835564911365509033e-01 -3.520535528659820557e-01 -5.988004431128501892e-02
-1.955980667844414711e-03 5.797749757766723633e-01 -4.264759421348571777e-01 1.136488467454910278e-01 -2.455984801054000854e-01 3.063565194606781006e-01 -3.647618889808654785e-01 -4.264217019081115723e-01
8.740065619349479675e-03 3.057330548763275146e-01 -1.533296555280685425e-01 -3.953594565391540527e-01 3.890992701053619385e-02 8.110651969909667969e-01 3.721555694937705994e-02 -2.567218244075775146e-01
8.107621106319129467e-04 6.668189764022827148e-01 -3.752458691596984863e-01 3.040004670619964600e-01 -3.824737966060638428e-01 -2.194513529539108276e-01 1.605991125106811523e-01 3.192003667354583740e-01
-2.341534942388534546e-01 6.173145174980163574e-01 -5.885289981961250305e-02 -5.031785368919372559e-01 -2.236911095678806305e-02 5.370364785194396973e-01 1.336646527051925659e-01 -2.584405243396759033e-02
1.956682652235031128e-01 5.438315868377685547e-01 -5.937767028808593750e-01 1.854448914527893066e-01 -1.812342554330825806e-01 1.970699578523635864e-01 5.416261404752731323e-02 -4.520891010761260986e-01
-9.262801706790924072e-02 8.000463247299194336e-01 -4.289864748716354370e-02 -4.334486722946166992e-01 -1.791237443685531616e-01 3.465689420700073242e-01 9.638091176748275757e-02 -1.197321806102991104e-02
2.274225652217864990e-01 8.407328724861145020e-01 1.695993542671203613e-01 2.842400372028350830e-01 -1.164517179131507874e-01 2.963775396347045898e-01 -1.157734617590904236e-01 1.307157874107360840e-01
6.019781231880187988e-01 2.323120087385177612e-01 -4.537554681301116943e-01 -3.083668835461139679e-02 -8.024341613054275513e-02 4.087412357330322266e-01 3.817701637744903564e-01 2.398993670940399170e-01
7.427123188972473145e-02 -2.497827708721160889e-01 -7.671682834625244141e-01 3.590870201587677002e-01 -5.665427818894386292e-02 3.572032153606414795e-01 -2.682209014892578125e-02 2.882334589958190918e-01
3.833223283290863037e-01 5.284991860389709473e-01 -3.385307192802429199e-01 1.997585445642471313e-01 -5.486211776733398438e-01 6.082481518387794495e-02 2.445560693740844727e-01 2.339944243431091309e-01
3.429718315601348877e-01 1.220574975013732910e-01 -2.765928506851196289e-01 3.402937352657318115e-01 -3.034347593784332275e-01 5.768032670021057129e-01 3.011054992675781250e-01 3.996619582176208496e-01
4.462488368153572083e-02 -8.141031861305236816e-02 -3.892183005809783936e-01 5.245243385434150696e-02 -2.595852911472320557e-01 5.461384654045104980e-01 3.844754099845886230e-01 5.689162611961364746e-01
-1.255617737770080566e-01 6.895831972360610962e-02 -3.571424782276153564e-01 -1.488541960716247559e-01 -2.638669908046722412e-01 4.470002651214599609e-01 -1.853242069482803345e-01 7.252519726753234863e-01
-1.072200983762741089e-01 8.659076690673828125e-01 1.790046691894531250e-02 -3.278192505240440369e-02 1.777166426181793213e-01 2.814505994319915771e-01 -3.440654575824737549e-01 9.018976241350173950e-02
-3.067069351673126221e-01 6.929051280021667480e-01 -3.404480218887329102e-01 3.586708605289459229e-01 1.932470686733722687e-02 6.445840746164321899e-02 6.965716183185577393e-02 -4.145880639553070068e-01
-1.259149312973022461e-01 3.648047447204589844e-01 -5.068798661231994629e-01 -5.066510438919067383e-01 2.652568817138671875e-01 3.514296412467956543e-01 -1.256563663482666016e-01 3.574729263782501221e-01
6.597251445055007935e-02 6.554682850837707520e-01 -1.903032213449478149e-01 -2.493197321891784668e-01 2.177761793136596680e-01 4.425026476383209229e-01 -4.390375018119812012e-01 1.778887063264846802e-01
6.335277855396270752e-02 3.114071190357208252e-01 -3.223013579845428467e-01 1.246260479092597961e-01 7.058868557214736938e-02 3.532249629497528076e-01 7.418777346611022949e-01 3.153870701789855957e-01
-4.111727774143218994e-01 2.186574339866638184e-01 -1.176246777176856995e-01 5.641400814056396484e-01 -1.076947450637817383e-01 6.290182471275329590e-01 4.988625273108482361e-02 -2.031888067722320557e-01
-4.633988738059997559e-01 2.993487715721130371e-01 -5.009803175926208496e-01 3.865305706858634949e-02 2.627156674861907959e-01 3.394063413143157959e-01 -4.586839973926544189e-01 2.203844934701919556e-01
8.235761523246765137e-02 2.544780671596527100e-01 -5.868547558784484863e-01 2.527194917201995850e-01 -5.922017097473144531e-01 9.653313085436820984e-03 1.560143679380416870e-01 3.808621764183044434e-01
-6.102738901972770691e-02 2.074888497591018677e-01 -4.400838613510131836e-01 6.767687946557998657e-02 -2.092448920011520386e-01 2.681317925453186035e-01 -3.498640358448028564e-01 7.189486026763916016e-01
-3.834836781024932861e-01 5.343664884567260742e-01 -3.855543434619903564e-01 3.354692459106445312e-01 3.634076416492462158e-01 8.592925220727920532e-02 -4.025044441223144531e-01 6.886314600706100464e-02
-1.515639573335647583e-01 4.890477061271667480e-01 -3.192538917064666748e-01 4.791264533996582031e-01 3.243466615676879883e-01 3.945861458778381348e-01 -1.087162718176841736e-01 -3.655918240547180176e-01
2.046299725770950317e-01 3.907354474067687988e-01 -4.025932252407073975e-01 1.335591077804565430e-01 5.448298901319503784e-02 5.461268424987792969e-01 9.701970219612121582e-02 -5.611568689346313477e-01
-2.892207354307174683e-02 4.524937272071838379e-01 -1.772819906473159790e-01 3.631649911403656006e-01 1.683752238750457764e-01 6.518660783767700195e-01 -1.470404416322708130e-01 -3.952147960662841797e-01
-9.842662513256072998e-02 3.071550279855728149e-02 -1.027939170598983765e-01 -2.696158550679683685e-02 1.151238083839416504e-01 7.014249563217163086e-01 6.179516911506652832e-01 3.015966117382049561e-01
3.182632476091384888e-02 1.983709633350372314e-01 -4.000369012355804443e-01 -2.541533708572387695e-01 -2.426560521125793457e-01 3.595720231533050537e-01 2.823423147201538086e-01 6.834628582000732422e-01
-4.052629172801971436e-01 4.012902677059173584e-01 -3.890917599201202393e-01 -1.962786167860031128e-01 -3.655296862125396729e-01 2.933183908462524414e-01 -5.139814615249633789e-01 3.139567002654075623e-02
1.751954257488250732e-01 4.392705261707305908e-01 -3.993027806282043457e-01 1.227532625198364258e-01 1.003955528140068054e-01 5.576656460762023926e-01 1.195881888270378113e-01 -5.162027478218078613e-01
-1.260810345411300659e-01 2.889312207698822021e-01 -3.805674016475677490e-01 1.791679412126541138e-01 -4.832402765750885010e-01 4.655984938144683838e-01 -3.095647394657135010e-01 -4.213742613792419434e-01
-7.272317409515380859e-01 2.622268497943878174e-01 -2.100554406642913818e-01 7.129901647567749023e-02 -4.618350565433502197e-01 3.720709085464477539e-01 3.599476441740989685e-02 -1.184496097266674042e-02
3.731578290462493896e-01 3.369455039501190186e-01 -3.855189383029937744e-01 -2.560429275035858154e-01 1.737370193004608154e-01 4.704177081584930420e-01 -1.892164796590805054e-01 4.957397580146789551e-01
-1.589349955320358276e-01 5.559521913528442383e-02 -3.749549984931945801e-01 -2.174873650074005127e-01 -1.052317991852760315e-01 5.580902099609375000e-01 6.777692437171936035e-01 4.297922924160957336e-02
2.503912150859832764e-01 8.736430108547210693e-02 -3.348188474774360657e-02 4.581358656287193298e-02 -4.115570187568664551e-01 7.989281415939331055e-01 1.267892271280288696e-01 3.204856514930725098e-01
-4.415054917335510254e-01 3.674393892288208008e-01 -1.808814257383346558e-01 1.185173913836479187e-01 -4.797011315822601318e-01 5.220882296562194824e-01 -1.528440564870834351e-01 -3.118433356285095215e-01
4.463186264038085938e-01 3.215415179729461670e-01 -7.652095705270767212e-02 3.556621074676513672e-01 -1.367926895618438721e-01 4.711229205131530762e-01 5.601978898048400879e-01 -1.028065457940101624e-01
3.354262709617614746e-01 2.141855806112289429e-01 -6.058021783828735352e-01 5.665023922920227051e-01 -2.649350464344024658e-01 1.347477287054061890e-01 2.204041332006454468e-01 1.294874250888824463e-01
-5.414121150970458984e-01 3.241485953330993652e-01 -2.896947264671325684e-01 7.962511852383613586e-03 -5.246667265892028809e-01 4.272432327270507812e-01 -1.744802892208099365e-01 -1.719266921281814575e-01
-4.959039986133575439e-01 3.724844753742218018e-01 -1.178167089819908142e-01 6.360190454870462418e-03 -1.856661215424537659e-02 3.400762081146240234e-01 6.966993808746337891e-01 -5.182326305657625198e-03
-2.510696947574615479e-01 3.965494930744171143e-01 -9.995974600315093994e-02 3.354745507240295410e-01 -2.433079034090042114e-01 6.382561922073364258e-01 -2.956535816192626953e-01 -3.212426900863647461e-01
8.490726351737976074e-02 3.142713606357574463e-01 1.376611143350601196e-01 2.861874401569366455e-01 -2.302977144718170166e-01 6.757562160491943359e-01 -3.060332685708999634e-02 5.315546393394470215e-01
2.870051562786102295e-01 8.618631362915039062e-01 7.642435282468795776e-02 8.230576291680335999e-03 1.425134837627410889e-01 2.946947515010833740e-01 1.230448931455612183e-01 2.159088999032974243e-01
-1.549393590539693832e-02 7.326460480690002441e-01 -4.229770004749298096e-01 -5.690224841237068176e-02 -3.460005521774291992e-01 1.247320696711540222e-01 -2.320264838635921478e-02 -3.808275461196899414e-01
-1.953888982534408569e-01 1.773698031902313232e-01 -1.575125604867935181e-01 4.593858122825622559e-01 -6.105009838938713074e-02 6.955451965332031250e-01 2.762871980667114258e-01 -3.614870905876159668e-01
4.301208257675170898e-01 2.657344043254852295e-01 -4.841884374618530273e-01 -1.396152973175048828e-01 -2.258041203022003174e-01 3.298358917236328125e-01 4.587973058223724365e-01 3.466643095016479492e-01
-3.672189116477966309e-01 1.684395819902420044e-01 -1.629672050476074219e-01 -5.614808574318885803e-02 1.564584225416183472e-01 6.196694374084472656e-01 6.313390135765075684e-01 -3.009363310411572456e-03
-1.220141071826219559e-02 5.320591330528259277e-01 -5.435928702354431152e-01 6.975961476564407349e-02 -3.952519595623016357e-01 2.180868089199066162e-01 4.363607987761497498e-02 -4.590366482734680176e-01
1.587063968181610107e-01 2.617851197719573975e-01 -2.405233979225158691e-01 -1.720548570156097412e-01 4.387526214122772217e-02 6.382079124450683594e-01 -2.426751255989074707e-01 5.921999812126159668e-01
-6.439263224601745605e-01 3.028849959373474121e-01 -2.707336544990539551e-01 5.044466853141784668e-01 2.653705179691314697e-01 1.775118112564086914e-01 -2.997760474681854248e-02 2.510496973991394043e-01
-3.893856406211853027e-01 3.307637274265289307e-01 -1.560754030942916870e-01 1.872443035244941711e-02 5.166496634483337402e-01 4.498075842857360840e-01 4.926342368125915527e-01 4.818841814994812012e-02
-1.048156768083572388e-01 4.784274473786354065e-02 -4.811495840549468994e-01 -3.058618903160095215e-01 -2.154372781515121460e-01 5.040906071662902832e-01 5.989082455635070801e-01 4.956560954451560974e-02
3.697632625699043274e-02 2.775235772132873535e-01 -3.663270771503448486e-01 -2.735933363437652588e-01 -1.603416204452514648e-01 3.138409852981567383e-01 5.871518254280090332e-01 4.935703277587890625e-01
-3.102058470249176025e-01 1.070592328906059265e-01 -6.565173268318176270e-01 -3.745059370994567871e-01 -6.930533796548843384e-02 1.920138001441955566e-01 3.603076338768005371e-01 3.867129981517791748e-01
-7.238049060106277466e-02 -7.551164925098419189e-02 -2.215510308742523193e-01 1.519401222467422485e-01 1.747781485319137573e-01 6.758311986923217773e-01 4.797503054141998291e-01 4.465792775154113770e-01
-5.512313246726989746e-01 1.930559873580932617e-01 -5.879261493682861328e-01 1.589167416095733643e-01 1.097953766584396362e-01 -3.168244287371635437e-02 2.433474510908126831e-01 4.644191563129425049e-01
-4.005928039550781250e-01 6.228927373886108398e-01 -1.007208973169326782e-01 -4.164090007543563843e-02 -2.446502633392810822e-02 7.198191434144973755e-02 6.529496908187866211e-01 8.676613867282867432e-02
-2.324483096599578857e-01 1.736286878585815430e-01 -6.194469705224037170e-02 1.546570099890232086e-02 3.855153173208236694e-02 5.192128419876098633e-01 5.090642571449279785e-01 6.176812052726745605e-01
-8.861331641674041748e-02 1.538211703300476074e-01 -1.219346001744270325e-01 -1.206343919038772583e-01 -2.290809154510498047e-01 4.951791763305664062e-01 2.292995154857635498e-01 7.673377394676208496e-01
1.583686098456382751e-02 5.601559281349182129e-01 -1.235757544636726379e-01 4.997144639492034912e-01 4.975476264953613281e-01 4.755688458681106567e-02 3.011515736579895020e-01 2.836925983428955078e-01
-4.651652574539184570e-01 3.720860183238983154e-01 -9.343478083610534668e-02 3.441699966788291931e-02 2.407761216163635254e-01 3.552312850952148438e-01 6.682606935501098633e-01 6.726082414388656616e-02
-2.031446844339370728e-01 4.581899344921112061e-01 2.628672420978546143e-01 -1.839698851108551025e-02 1.088385935872793198e-02 4.987400472164154053e-01 3.505197167396545410e-01 5.546462535858154297e-01
-4.408555328845977783e-01 3.346744179725646973e-01 -4.913449287414550781e-01 2.622813284397125244e-01 2.203849107027053833e-01 -2.787563949823379517e-03 5.267508625984191895e-01 2.395504415035247803e-01
-2.712247967720031738e-01 3.942899703979492188e-01 -5.612757802009582520e-01 -2.105607390403747559e-01 9.356755018234252930e-02 2.054422497749328613e-01 4.763718247413635254e-01 3.656704425811767578e-01
1.903022527694702148e-01 1.719303429126739502e-01 -5.168639421463012695e-01 2.560473382472991943e-01 -6.357163190841674805e-01 1.614817678928375244e-01 2.669526040554046631e-01 3.162927627563476562e-01
2.482129074633121490e-02 2.963206470012664795e-01 -1.807132363319396973e-01 2.844672501087188721e-01 -1.371000260114669800e-01 3.152971267700195312e-01 7.619290351867675781e-01 3.150466978549957275e-01
-1.107008978724479675e-01 3.967460393905639648e-01 -4.215699136257171631e-01 1.283394247293472290e-01 -4.890762269496917725e-01 1.636590249836444855e-02 -2.366882562637329102e-01 5.836617946624755859e-01
-9.650935232639312744e-02 1.198190823197364807e-02 6.397167593240737915e-02 2.822878658771514893e-01 -1.836778670549392700e-01 7.599134445190429688e-01 1.402201801538467407e-01 5.252580046653747559e-01
1.372658461332321167e-01 2.180864661931991577e-01 -5.560657978057861328e-01 -3.740254342555999756e-01 1.350564807653427124e-01 4.277771711349487305e-01 -1.780911386013031006e-01 5.015398859977722168e-01
-3.151851594448089600e-01 6.990321874618530273e-01 2.368417233228683472e-01 -2.584431171417236328e-01 -2.589896880090236664e-02 5.123338103294372559e-01 1.589300483465194702e-01 2.664584666490554810e-02
-3.182339668273925781e-01 1.096452698111534119e-01 -8.604170680046081543e-01 -1.076557636260986328e-01 1.197108402848243713e-01 3.090388327836990356e-02 2.861543893814086914e-01 1.939788013696670532e-01
3.862765133380889893e-01 4.088211655616760254e-01 -6.135597825050354004e-01 1.699073612689971924e-01 3.627147525548934937e-02 6.270241923630237579e-03 3.889833390712738037e-01 3.544976115226745605e-01
-5.531925559043884277e-01 5.572937726974487305e-01 -1.135099008679389954e-01 -3.726115226745605469e-01 -2.006515413522720337e-01 3.547587692737579346e-01 2.301021516323089600e-01 -1.123213469982147217e-01
-3.232536017894744873e-01 6.826065778732299805e-01 -1.495296508073806763e-01 3.005333058536052704e-02 -9.121660888195037842e-02 2.498458176851272583e-01 -5.771647691726684570e-01 4.929948598146438599e-02
7.084343582391738892e-02 6.537555456161499023e-01 -4.004594385623931885e-01 7.936272770166397095e-03 -3.946331739425659180e-01 2.233172804117202759e-01 7.372088264673948288e-03 -4.488805532455444336e-01
-4.588285386562347412e-01 3.433906435966491699e-01 -2.392287701368331909e-01 -2.553927004337310791e-01 -3.667335212230682373e-02 4.873066544532775879e-01 5.541198849678039551e-01 -5.693674460053443909e-02
-4.236935675144195557e-01 2.484984695911407471e-01 -3.445039093494415283e-01 -2.797094583511352539e-01 4.056274592876434326e-01 4.413080513477325439e-01 3.380438089370727539e-01 2.970722317695617676e-01
-3.599897027015686035e-01 3.369950652122497559e-01 -1.248892918229103088e-01 2.491487264633178711e-01 -2.035512775182723999e-01 6.960254907608032227e-01 -2.016995102167129517e-01 -3.355622887611389160e-01
1.029246523976325989e-01 6.797232031822204590e-01 -5.656242966651916504e-01 -1.153626441955566406e-01 -1.903701126575469971e-01 3.579885140061378479e-02 1.445118933916091919e-01 -3.684259355068206787e-01
7.829775661230087280e-02 3.157726824283599854e-01 -1.976072341203689575e-01 3.851917386054992676e-01 -8.970388025045394897e-02 2.593181729316711426e-01 7.946320176124572754e-01 -1.801490550860762596e-03
1.834972798824310303e-01 5.792438983917236328e-01 -6.537964940071105957e-01 -2.032239139080047607e-01 -2.021702826023101807e-01 5.239100754261016846e-02 1.198299452662467957e-01 -3.226121664047241211e-01
-3.935011848807334900e-02 -6.245279219001531601e-03 -1.346747875213623047e-01 2.120287120342254639e-01 1.837190240621566772e-01 6.536739468574523926e-01 5.530140995979309082e-01 4.104293286800384521e-01
1.358238309621810913e-01 4.861904084682464600e-01 -4.130168557167053223e-01 3.019343614578247070e-01 2.151231616735458374e-01 4.332201480865478516e-01 -4.831126425415277481e-03 -4.994420707225799561e-01
5.521447956562042236e-02 2.670191824436187744e-01 -7.235122919082641602e-01 1.938363350927829742e-02 -1.104000881314277649e-01 3.679221570491790771e-01 -3.164235875010490417e-02 -5.032397508621215820e-01
9.293834865093231201e-02 6.953107118606567383e-01 -4.786932468414306641e-01 -5.838087946176528931e-02 -3.043727278709411621e-01 1.550572961568832397e-01 -6.713407346978783607e-04 -3.983263671398162842e-01
5.280090495944023132e-02 3.400521576404571533e-01 -9.656716883182525635e-02 -1.335274279117584229e-01 -4.497854411602020264e-01 3.870571255683898926e-01 3.067427873611450195e-01 6.389136314392089844e-01
-2.964373826980590820e-01 3.376419544219970703e-01 -1.716032922267913818e-01 1.273014303296804428e-02 -2.982299327850341797e-01 1.741024404764175415e-01 -2.185560762882232666e-01 7.755602002143859863e-01
1.388562768697738647e-01 8.630704283714294434e-01 2.022709101438522339e-01 1.059571877121925354e-01 4.273723065853118896e-02 3.235765993595123291e-01 -9.931422024965286255e-02 2.594151198863983154e-01
-1.170303821563720703e-01 1.365643441677093506e-01 -7.536243200302124023e-01 3.561058640480041504e-01 -1.003700941801071167e-01 -1.294315978884696960e-02 -2.629829049110412598e-01 4.398765563964843750e-01
8.676139265298843384e-02 4.072194099426269531e-01 -1.560793668031692505e-01 -3.498996496200561523e-01 2.384156435728073120e-01 7.343323826789855957e-01 1.008555963635444641e-01 -2.712864577770233154e-01
2.554139792919158936e-01 6.989332437515258789e-01 2.001300603151321411e-01 -5.414879322052001953e-02 2.460820823907852173e-01 5.180672407150268555e-01 5.791732296347618103e-02 2.663974463939666748e-01
-2.208689749240875244e-01 1.182428821921348572e-01 -4.127782583236694336e-01 -2.828260362148284912e-01 -1.521372795104980469e-02 4.952531456947326660e-01 6.632153391838073730e-01 3.869471326470375061e-02
-3.638793528079986572e-01 5.915966629981994629e-01 -1.151209920644760132e-01 -5.041009783744812012e-01 5.603442899882793427e-03 4.001475870609283447e-01 2.767542600631713867e-01 1.161556392908096313e-01
-5.460926890373229980e-01 1.377597600221633911e-01 -6.547859311103820801e-01 1.272441893815994263e-01 1.795814484357833862e-01 7.180745899677276611e-02 3.036020696163177490e-01 3.290736377239227295e-01
-5.877754464745521545e-02 4.867383241653442383e-01 -1.992045342922210693e-01 -5.625412464141845703e-01 -1.001182347536087036e-01 6.218042373657226562e-01 -2.246342785656452179e-02 -7.954223453998565674e-02
1.353091001510620117e-01 7.411359548568725586e-01 2.789183557033538818e-01 6.567931920289993286e-02 2.578756771981716156e-02 4.066932797431945801e-01 -3.715652506798505783e-03 4.292103350162506104e-01
2.739065326750278473e-02 1.762211024761199951e-01 -7.169947028160095215e-01 5.670329332351684570e-01 1.974629610776901245e-01 -4.002969712018966675e-02 -5.376337841153144836e-02 2.985025346279144287e-01
-2.188814431428909302e-01 7.116476893424987793e-01 -1.665893197059631348e-01 -2.046293318271636963e-01 -1.089832512661814690e-03 2.586356401443481445e-01 -5.401244163513183594e-01 1.318912655115127563e-01
3.330236971378326416e-01 1.669800728559494019e-01 -5.735717415809631348e-01 -2.119179517030715942e-01 -4.102275967597961426e-01 2.922701537609100342e-01 1.690038442611694336e-01 4.528227150440216064e-01
9.841258823871612549e-02 3.001914620399475098e-01 4.189727455377578735e-02 5.226454734802246094e-01 3.236080408096313477e-01 3.772859573364257812e-01 4.888288974761962891e-01 3.731834590435028076e-01
-2.181738018989562988e-01 1.451440006494522095e-01 -7.114069461822509766e-01 -3.677909672260284424e-01 1.033191755414009094e-01 1.561568677425384521e-01 2.804167270660400391e-01 4.198451042175292969e-01
-5.774196609854698181e-02 1.380818039178848267e-01 1.715672761201858521e-01 3.082470893859863281e-01 -5.640270560979843140e-02 7.144504785537719727e-01 1.393128782510757446e-01 5.657905340194702148e-01
-1.957937777042388916e-01 3.297201395034790039e-01 -5.053940415382385254e-01 -4.994682967662811279e-01 -3.975761309266090393e-02 4.021311998367309570e-01 -3.806218802928924561e-01 1.997369080781936646e-01
-1.284784674644470215e-01 3.854178190231323242e-01 -5.618769526481628418e-01 4.951654374599456787e-02 -4.790799915790557861e-01 2.321004271507263184e-01 7.367849349975585938e-03 -4.830592870712280273e-01
-1.018608137965202332e-01 1.157061532139778137e-01 -1.660399138927459717e-01 2.471728473901748657e-01 -2.044147104024887085e-01 4.594038128852844238e-01 -2.357112616300582886e-01 7.610358595848083496e-01
1.848212629556655884e-02 3.219680786132812500e-01 -1.590617746114730835e-02 2.871516346931457520e-01 -2.345065474510192871e-01 4.240148365497589111e-01 -1.229210048913955688e-01 7.505959868431091309e-01
-3.104737102985382080e-01 6.732360720634460449e-01 -3.568708896636962891e-01 3.576257452368736267e-02 -3.944433927536010742e-01 6.589827686548233032e-02 -4.576018080115318298e-02 -3.996265530586242676e-01
-3.879367113113403320e-01 4.846576750278472900e-01 -4.354871511459350586e-01 -2.437004595994949341e-01 -5.458467081189155579e-02 1.387729644775390625e-01 -5.141654014587402344e-01 2.810153067111968994e-01
-6.727371811866760254e-01 1.930797249078750610e-01 -2.145404517650604248e-01 1.556670367717742920e-01 -5.696254372596740723e-01 3.205518126487731934e-01 6.731329113245010376e-02 9.015224874019622803e-02
-5.308952182531356812e-02 6.134888529777526855e-01 -4.992542862892150879e-01 3.463445007801055908e-01 4.207147955894470215e-01 6.299935281276702881e-02 -2.149715572595596313e-01 1.562715768814086914e-01
8.899794518947601318e-02 -1.363717168569564819e-01 -7.231748700141906738e-01 -1.416874974966049194e-01 2.480977326631546021e-01 6.054289937019348145e-01 -8.735694922506809235e-03 4.745271429419517517e-02
3.128250315785408020e-02 5.255765318870544434e-01 -4.653950631618499756e-01 6.138981878757476807e-02 3.064162433147430420e-01 4.153836071491241455e-01 -2.354004606604576111e-02 -4.852226078510284424e-01
2.008349299430847168e-01 7.211356759071350098e-01 1.013467437587678432e-03 -1.285609751939773560e-01 2.165990173816680908e-01 4.511525630950927734e-01 -5.920921638607978821e-02 4.112665057182312012e-01
1.313376724720001221e-01 1.135369390249252319e-01 -1.425607949495315552e-01 -9.287901222705841064e-02 1.024406477808952332e-01 6.829767227172851562e-01 -1.482173353433609009e-01 6.648233532905578613e-01
5.586535111069679260e-02 3.290506601333618164e-01 -3.005272150039672852e-01 -4.833096563816070557e-01 1.204454153776168823e-01 7.309705018997192383e-01 -5.079572647809982300e-02 -1.153025776147842407e-01
-2.870783507823944092e-01 4.750239849090576172e-01 1.212085690349340439e-02 -2.109113931655883789e-01 1.633753180503845215e-01 6.027184724807739258e-01 5.062032341957092285e-01 -3.324245288968086243e-02
-7.105577588081359863e-01 3.596793115139007568e-01 -2.905800044536590576e-01 -1.375698894262313843e-01 -3.972383439540863037e-01 2.342186570167541504e-01 -9.907571226358413696e-02 1.997592002153396606e-01
-8.326951414346694946e-02 5.263361930847167969e-01 -6.104622483253479004e-01 7.401391863822937012e-02 1.160025373101234436e-01 -9.188769757747650146e-02 5.172866582870483398e-01 2.200193405151367188e-01
-1.641335338354110718e-01 2.331084161996841431e-01 -2.535708248615264893e-01 -2.001896798610687256e-01 -1.076239570975303650e-01 4.928030967712402344e-01 7.474951148033142090e-01 3.405729681253433228e-02
-4.234339296817779541e-01 2.087219357490539551e-01 -2.647693455219268799e-01 -1.516913622617721558e-01 4.615215957164764404e-01 5.722777247428894043e-01 3.631235957145690918e-01 1.079950705170631409e-01
-6.283436417579650879e-01 2.288229614496231079e-01 -4.224791526794433594e-01 -3.575374931097030640e-02 -2.744454890489578247e-02 1.940545588731765747e-01 5.390312671661376953e-01 2.099824249744415283e-01
1.005249768495559692e-01 5.342662930488586426e-01 -7.034320831298828125e-01 -9.878479689359664917e-02 -2.453294992446899414e-01 6.893263757228851318e-02 -3.698420152068138123e-02 -3.654763102531433105e-01
2.668831646442413330e-01 7.377597093582153320e-01 2.073722332715988159e-02 4.866598546504974365e-02 2.092586159706115723e-01 3.995555937290191650e-01 6.363501399755477905e-02 4.173756241798400879e-01
8.508454263210296631e-02 6.209899783134460449e-01 3.236791864037513733e-02 4.425804913043975830e-01 4.804556667804718018e-01 2.279463112354278564e-01 2.030476629734039307e-01 2.935667037963867188e-01
-3.772186860442161560e-02 2.749165892601013184e-01 3.359258472919464111e-01 1.712899841368198395e-02 -1.265882253646850586e-01 8.286716938018798828e-01 -1.297134757041931152e-01 3.005183935165405273e-01
-3.589931726455688477e-01 1.233861073851585388e-01 -4.467841684818267822e-01 -2.123340405523777008e-02 3.999512195587158203e-01 4.246835708618164062e-01 4.907363057136535645e-01 2.733012139797210693e-01
1.617736518383026123e-01 1.311131417751312256e-01 -3.064873814582824707e-01 -3.314465582370758057e-01 2.375160716474056244e-02 6.932529211044311523e-01 -9.849835932254791260e-02 5.118412971496582031e-01
-4.332138895988464355e-01 4.291799068450927734e-01 -4.553769826889038086e-01 7.887206971645355225e-02 1.997693777084350586e-01 1.709689199924468994e-01 -5.839827656745910645e-01 6.608494371175765991e-02
-1.068138033151626587e-01 -5.899848416447639465e-02 -5.427934527397155762e-01 -2.342968881130218506e-01 2.466980218887329102e-01 7.256188392639160156e-01 1.617126017808914185e-01 1.485148817300796509e-01
2.561085224151611328e-01 -1.844743341207504272e-01 -6.569235920906066895e-01 -1.108984276652336121e-01 -2.574618160724639893e-01 4.655393064022064209e-01 8.836098015308380127e-02 4.070741832256317139e-01
-3.286425024271011353e-02 7.446697354316711426e-01 2.771090567111968994e-01 1.591141074895858765e-01 2.095668762922286987e-01 5.455437898635864258e-01 5.154806189239025116e-03 2.678770758211612701e-02
-4.395934343338012695e-01 4.928337335586547852e-01 -4.894328713417053223e-01 3.182224333286285400e-01 2.591517567634582520e-01 -1.846094578504562378e-01 2.104218602180480957e-01 2.784689366817474365e-01
-3.725133240222930908e-01 5.132830142974853516e-01 -3.597832620143890381e-01 -2.496524155139923096e-01 1.994460672140121460e-01 2.689377069473266602e-01 4.976501464843750000e-01 2.150402516126632690e-01
3.035712242126464844e-01 1.093822419643402100e-01 -6.000241264700889587e-02 3.450905382633209229e-01 -1.637116223573684692e-01 6.735769510269165039e-01 3.637302219867706299e-01 4.004811644554138184e-01
3.441192507743835449e-01 3.365225195884704590e-01 -3.397817909717559814e-01 3.333772718906402588e-01 1.377280503511428833e-01 2.100249528884887695e-01 6.891499757766723633e-01 6.111552193760871887e-02
4.887271225452423096e-01 3.414590060710906982e-01 -3.232462406158447266e-01 -1.725843735039234161e-02 -4.006335139274597168e-01 4.097995162010192871e-01 -2.956612408161163330e-01 3.520043492317199707e-01
1.337990015745162964e-01 2.894479632377624512e-01 -4.484957456588745117e-01 -4.009027779102325439e-01 2.316291481256484985e-01 4.593964517116546631e-01 -2.487512230873107910e-01 4.581176638603210449e-01
-6.447006464004516602e-01 2.321182042360305786e-01 -2.252924144268035889e-01 -1.548635363578796387e-01 2.335049360990524292e-01 3.743825852870941162e-01 4.156455397605895996e-01 2.971440553665161133e-01
-3.023491799831390381e-01 -1.792964190244674683e-01 -2.989989221096038818e-01 -8.543318510055541992e-02 -4.972060322761535645e-01 6.062986850738525391e-01 2.931574285030364990e-01 2.810437679290771484e-01
-6.801825482398271561e-03 5.529537331312894821e-03 -4.295100569725036621e-01 -1.593957096338272095e-01 4.519854858517646790e-02 6.011949777603149414e-01 6.406812071800231934e-01 1.268326491117477417e-01
1.988901197910308838e-01 2.103766202926635742e-01 -5.414011478424072266e-01 5.506436899304389954e-02 -7.646021246910095215e-02 2.526670396327972412e-01 -2.458783239126205444e-01 6.999243497848510742e-01
6.439780443906784058e-02 5.568550825119018555e-01 3.842240944504737854e-02 5.275947451591491699e-01 3.850064277648925781e-01 1.682926416397094727e-01 4.369607567787170410e-01 1.960759609937667847e-01
-6.193980202078819275e-02 5.351408123970031738e-01 -4.009430706501007080e-01 1.639933288097381592e-01 6.308291107416152954e-02 4.490775763988494873e-01 -2.133263498544692993e-01 -5.205578207969665527e-01
1.999123692512512207e-01 6.580747961997985840e-01 -3.627723753452301025e-01 -2.042670100927352905e-01 -3.582828938961029053e-01 2.700876593589782715e-01 -3.016225062310695648e-02 -3.891273140907287598e-01
1.773282289505004883e-01 3.687333166599273682e-01 -2.280513942241668701e-02 5.543323755264282227e-01 2.367070764303207397e-01 3.480152785778045654e-01 5.135554075241088867e-01 2.896584272384643555e-01
1.083840206265449524e-01 -1.819813400506973267e-01 -7.128420472145080566e-01 -8.990724384784698486e-02 3.006112277507781982e-01 5.760231018066406250e-01 1.218636035919189453e-01 4.345302656292915344e-02
3.475085198879241943e-01 -3.105639107525348663e-02 -6.507581472396850586e-01 1.897776313126087189e-02 3.332856297492980957e-01 5.595633983612060547e-01 1.174171194434165955e-01 1.282559782266616821e-01
-2.588147819042205811e-01 2.358574867248535156e-01 -1.607193648815155029e-01 5.637964606285095215e-01 3.310069814324378967e-02 6.810238957405090332e-01 -3.823340311646461487e-02 -2.594956755638122559e-01
-1.977623403072357178e-01 -2.181961536407470703e-01 -3.663178980350494385e-01 1.641487181186676025e-01 -4.101362526416778564e-01 6.132500767707824707e-01 4.547821283340454102e-01 -3.213619813323020935e-02
-3.441712260246276855e-01 1.773596704006195068e-01 -5.517203360795974731e-02 4.207057654857635498e-01 -2.016124427318572998e-01 7.691106200218200684e-01 -4.089403897523880005e-02 -1.902669668197631836e-01
4.697728753089904785e-01 1.223227903246879578e-01 -5.874813795089721680e-01 1.197437494993209839e-01 -6.488060951232910156e-02 4.533701241016387939e-01 4.154888987541198730e-01 1.499764621257781982e-01
3.417730927467346191e-01 -3.171584382653236389e-02 -6.620572209358215332e-01 -8.146228641271591187e-02 9.480176866054534912e-02 5.566759109497070312e-01 2.640058994293212891e-01 2.205783575773239136e-01
-4.033086597919464111e-01 5.090707540512084961e-01 -3.098733723163604736e-01 6.069459915161132812e-01 1.442269235849380493e-01 1.682965755462646484e-01 -1.590157598257064819e-01 1.984260231256484985e-01
1.005330085754394531e-01 3.767464756965637207e-01 -1.920252740383148193e-01 -2.650814130902290344e-02 7.138721179217100143e-03 3.693481385707855225e-01 8.184114694595336914e-01 6.412810087203979492e-02
-1.356328129768371582e-01 2.188363969326019287e-01 -5.365319252014160156e-01 1.115247234702110291e-01 -5.915991067886352539e-01 4.206418525427579880e-03 6.567838788032531738e-02 5.282890200614929199e-01
-4.739719331264495850e-01 1.529156714677810669e-01 -4.939134418964385986e-01 2.138613909482955933e-01 -5.222606658935546875e-01 3.042401671409606934e-01 6.030511111021041870e-03 -3.113288283348083496e-01
4.129584431648254395e-01 1.588714718818664551e-01 -3.473785221576690674e-01 2.481368780136108398e-01 -2.871997654438018799e-01 5.953848361968994141e-01 4.239175319671630859e-01 7.285874336957931519e-02
2.079020999372005463e-02 4.717400372028350830e-01 -5.586151480674743652e-01 3.040941059589385986e-01 -4.080853164196014404e-01 -1.607797890901565552e-01 -2.317432081326842308e-03 4.244006276130676270e-01
1.645292192697525024e-01 -1.880883723497390747e-01 -5.880955457687377930e-01 2.583980858325958252e-01 -3.004250228404998779e-01 5.104334354400634766e-01 3.475522696971893311e-01 2.309476584196090698e-01
-6.295742988586425781e-01 2.937683463096618652e-01 -1.650827080011367798e-01 1.170192137360572815e-01 -5.847989916801452637e-01 3.376138508319854736e-01 1.185996532440185547e-01 -7.969910651445388794e-02
2.716933488845825195e-01 3.828191161155700684e-01 -4.422111809253692627e-01 2.911072969436645508e-01 -4.579676389694213867e-01 9.684427827596664429e-02 2.833229601383209229e-01 4.471610784530639648e-01
6.949148327112197876e-02 2.616676986217498779e-01 -7.035453915596008301e-01 8.411519974470138550e-02 -1.608573645353317261e-01 3.314768373966217041e-01 1.687974035739898682e-01 -5.102987885475158691e-01
-6.613609939813613892e-02 2.842136025428771973e-01 -5.724461674690246582e-01 4.135490953922271729e-02 -4.603040218353271484e-01 3.186553716659545898e-01 5.492119118571281433e-02 -5.186583399772644043e-01
1.716394536197185516e-02 5.270020365715026855e-01 -2.511465251445770264e-01 -5.831457376480102539e-01 -6.690138578414916992e-02 5.549631118774414062e-01 -4.634066717699170113e-04 -7.987837493419647217e-02
3.208864033222198486e-01 6.712067723274230957e-01 -3.642613813281059265e-02 -2.545736432075500488e-01 2.107529193162918091e-01 4.010176658630371094e-01 6.502419710159301758e-02 4.134232401847839355e-01
-1.419514864683151245e-01 1.094585508108139038e-01 -1.497284322977066040e-01 -7.488235831260681152e-02 2.101493179798126221e-01 6.288371682167053223e-01 6.559794545173645020e-01 2.644516825675964355e-01
-1.956118345260620117e-01 3.458286523818969727e-01 -1.846757084131240845e-01 -2.097065150737762451e-01 -6.724895536899566650e-02 2.574020326137542725e-01 2.730541527271270752e-01 7.865874767303466797e-01
1.263499557971954346e-01 2.118042558431625366e-01 -3.490075767040252686e-01 2.281409688293933868e-03 -2.183460257947444916e-02 6.690397858619689941e-01 -1.552648246288299561e-01 5.875074267387390137e-01
1.237514838576316833e-01 5.111987590789794922e-01 -4.330892562866210938e-01 1.208584383130073547e-01 -1.249840855598449707e-02 4.055494666099548340e-01 7.444003224372863770e-02 -5.924696326255798340e-01
2.317283451557159424e-01 3.246581256389617920e-01 -4.347965717315673828e-01 -1.641066074371337891e-01 1.008126959204673767e-01 3.528150320053100586e-01 -2.235136330127716064e-01 6.635662317276000977e-01
-2.856739759445190430e-01 4.895440340042114258e-01 -5.588952898979187012e-01 1.483961343765258789e-01 -2.754554450511932373e-01 1.663952916860580444e-01 8.387384936213493347e-03 -4.906304180622100830e-01
-6.160919088870286942e-03 6.628813147544860840e-01 1.215606331825256348e-01 -1.500611752271652222e-01 1.152432113885879517e-01 5.412002801895141602e-01 -3.905392289161682129e-01 2.540777027606964111e-01
8.855859190225601196e-02 4.104518890380859375e-01 -7.328387498855590820e-01 -8.460527658462524414e-02 -1.758284270763397217e-01 2.432514876127243042e-01 4.354303330183029175e-02 -4.330045580863952637e-01
4.262927472591400146e-01 4.514870643615722656e-01 -2.538378536701202393e-01 -1.631778776645660400e-01 -8.693366497755050659e-02 4.892910420894622803e-01 -1.940641105175018311e-01 4.886197745800018311e-01
-2.815727591514587402e-01 8.009233474731445312e-01 -1.857887208461761475e-02 1.094038188457489014e-01 3.270147144794464111e-01 2.302418500185012817e-01 -1.377677470445632935e-01 2.966381311416625977e-01
-1.895052753388881683e-02 4.740995466709136963e-01 -1.321985106915235519e-02 4.207132756710052490e-02 -2.724664807319641113e-01 2.487929761409759521e-01 5.141244530677795410e-01 6.102998852729797363e-01
-9.639021009206771851e-03 -6.194440275430679321e-02 -3.253196775913238525e-01 -5.627495795488357544e-02 -1.725865453481674194e-01 5.972705483436584473e-01 4.728797078132629395e-01 5.262480974197387695e-01
1.044488251209259033e-01 5.691415667533874512e-01 -3.696340024471282959e-01 1.067985519766807556e-01 5.415547639131546021e-02 4.581265449523925781e-01 -4.734435677528381348e-02 -5.496170520782470703e-01
-8.041173964738845825e-02 1.227946430444717407e-01 -1.471745669841766357e-01 5.389137864112854004e-01 1.019918620586395264e-01 7.495687007904052734e-01 1.296705454587936401e-01 -2.780232429504394531e-01
1.772574484348297119e-01 6.281309723854064941e-01 -8.098223246634006500e-03 -2.374592870473861694e-01 1.822151839733123779e-01 4.739798605442047119e-01 -8.040856570005416870e-02 5.032432079315185547e-01
1.990457177162170410e-01 6.850705742835998535e-01 -4.730816185474395752e-01 -2.291171438992023468e-02 -1.265428261831402779e-03 -9.330560266971588135e-02 2.789272665977478027e-01 4.245232045650482178e-01
1.709048300981521606e-01 5.699159502983093262e-01 1.035109907388687134e-01 1.922341436147689819e-01 -3.965774178504943848e-01 3.341388702392578125e-01 -1.153596024960279465e-02 5.738148689270019531e-01
7.823853194713592529e-02 7.771399021148681641e-01 5.123898014426231384e-02 -8.828581124544143677e-02 4.218716025352478027e-01 3.760369420051574707e-01 1.284688711166381836e-01 2.088752835988998413e-01
3.441710472106933594e-01 2.100032567977905273e-01 -6.561641097068786621e-01 1.017888039350509644e-01 -8.211930841207504272e-02 1.816730499267578125e-01 5.902281999588012695e-01 9.173161536455154419e-02
-1.976448297500610352e-01 -1.271716505289077759e-01 -3.216023743152618408e-01 3.390206396579742432e-01 -7.844480872154235840e-02 5.017399191856384277e-01 6.399768590927124023e-01 2.427630871534347534e-01
1.076237484812736511e-01 7.723045349121093750e-01 -7.472176104784011841e-02 -2.644518911838531494e-01 1.865757405757904053e-01 3.872655034065246582e-01 -3.081569373607635498e-01 1.915696412324905396e-01
2.809723317623138428e-01 1.162708327174186707e-01 -7.211018800735473633e-01 1.008332893252372742e-01 -9.055378288030624390e-02 1.884983777999877930e-01 5.293673276901245117e-01 2.311254590749740601e-01
6.560724973678588867e-02 7.277030944824218750e-01 2.132469415664672852e-01 1.269560158252716064e-01 2.503840029239654541e-01 4.242382645606994629e-01 8.766687661409378052e-02 3.926778435707092285e-01
-5.110371708869934082e-01 3.371500968933105469e-01 -1.936651915311813354e-01 -1.394513547420501709e-01 -2.225680053234100342e-01 6.351663470268249512e-01 -1.258136183023452759e-01 -3.153031766414642334e-01
1.035413667559623718e-01 3.222155869007110596e-01 -1.105560138821601868e-01 -2.437405139207839966e-01 -4.066599011421203613e-01 7.406151890754699707e-01 -2.620866596698760986e-01 1.767818480730056763e-01
-3.356332480907440186e-01 3.680455684661865234e-01 -1.500074714422225952e-01 -9.373043477535247803e-02 3.874092996120452881e-01 4.412116408348083496e-01 6.122794151306152344e-01 3.107034042477607727e-02
-3.602977991104125977e-01 4.027910530567169189e-01 -3.735817372798919678e-01 1.016930043697357178e-01 1.329229176044464111e-01 3.352219611406326294e-02 -6.076188758015632629e-02 7.318167090415954590e-01
4.331864714622497559e-01 1.421792209148406982e-01 -5.526158809661865234e-01 5.846126079559326172e-01 -2.386788427829742432e-01 2.781530916690826416e-01 1.579492539167404175e-02 1.019423827528953552e-01
-2.585647404193878174e-01 3.878045678138732910e-01 -3.140949308872222900e-01 3.918287456035614014e-01 2.501203417778015137e-01 5.748317837715148926e-01 -1.677558571100234985e-01 -3.308064639568328857e-01
2.751370668411254883e-01 3.254027366638183594e-01 -2.575647830963134766e-01 -2.427764683961868286e-01 7.905072718858718872e-02 5.348901152610778809e-01 -2.195738703012466431e-01 5.937705039978027344e-01
-4.815468192100524902e-01 2.031106948852539062e-01 -4.486936628818511963e-01 1.951268687844276428e-02 -6.685584038496017456e-02 2.868923842906951904e-01 6.162016987800598145e-01 2.422199547290802002e-01
-6.724321246147155762e-01 5.297767519950866699e-01 -4.197279512882232666e-01 -2.263188511133193970e-01 5.368001013994216919e-02 4.199992120265960693e-02 1.422546617686748505e-02 1.869013756513595581e-01
5.342082381248474121e-01 4.550272524356842041e-01 -1.113304868340492249e-01 1.832531988620758057e-01 -2.368396967649459839e-01 3.825779259204864502e-01 3.903562128543853760e-01 3.267393708229064941e-01
-4.606237411499023438e-01 -2.127740085124969482e-01 -6.959307789802551270e-01 -4.149333760142326355e-02 1.071312054991722107e-01 3.861144185066223145e-01 1.776468604803085327e-01 2.537554502487182617e-01
4.123803973197937012e-01 1.915711760520935059e-01 -4.348001480102539062e-01 4.752887040376663208e-02 -1.577861458063125610e-01 4.269890785217285156e-01 5.883781313896179199e-01 2.202905863523483276e-01
-2.849892973899841309e-01 -1.301442235708236694e-01 -4.872079193592071533e-01 -1.117865815758705139e-01 -3.892084956169128418e-01 4.746888875961303711e-01 3.655688464641571045e-01 3.761947154998779297e-01
-4.367088377475738525e-01 2.535744309425354004e-01 -3.091522157192230225e-01 -1.824025809764862061e-01 3.865189254283905029e-01 5.535858273506164551e-01 3.873136937618255615e-01 1.013589277863502502e-01
7.817360013723373413e-02 -2.839177474379539490e-02 -2.954636514186859131e-01 2.843971550464630127e-01 -2.032858431339263916e-01 5.311520099639892578e-01 -1.225722357630729675e-01 6.974458694458007812e-01
1.086987257003784180e-01 6.192605495452880859e-01 2.952951192855834961e-01 2.222136110067367554e-01 -4.669687896966934204e-02 6.622058153152465820e-01 -1.623424738645553589e-01 -3.272084891796112061e-02
2.528683282434940338e-02 4.570902585983276367e-01 -7.804055809974670410e-01 -1.204860284924507141e-01 -1.544104665517807007e-01 -6.961805373430252075e-02 2.432056814432144165e-01 -2.811420857906341553e-01
-7.188699394464492798e-02 3.367801308631896973e-01 -4.119374454021453857e-01 5.648744758218526840e-03 -3.832508921623229980e-01 5.510846376419067383e-01 -3.496180176734924316e-01 -3.726646006107330322e-01
-2.340568453073501587e-01 4.873568713665008545e-01 8.905893564224243164e-02 9.889628738164901733e-02 -2.898218631744384766e-01 2.855638861656188965e-01 -1.556681394577026367e-01 7.072571516036987305e-01
-1.539701521396636963e-01 5.800232887268066406e-01 -6.038213521242141724e-02 -5.357272028923034668e-01 -1.426080763339996338e-01 5.096900463104248047e-01 2.628055214881896973e-01 5.373550113290548325e-03
-8.151844888925552368e-02 6.758789420127868652e-01 -8.681446779519319534e-04 1.249879673123359680e-01 5.583512783050537109e-01 3.161271810531616211e-01 -2.494798228144645691e-02 3.295524120330810547e-01
3.511356711387634277e-01 3.431939184665679932e-01 1.727497875690460205e-01 3.713564276695251465e-01 -2.600650191307067871e-01 7.136198878288269043e-01 -1.151896715164184570e-01 3.190564736723899841e-02
-6.088449954986572266e-01 4.396969079971313477e-01 -5.434229373931884766e-01 -1.493672877550125122e-01 -3.089564144611358643e-01 1.008344441652297974e-02 -1.486842483282089233e-01 -2.631863206624984741e-02
-2.173322439193725586e-01 6.686069369316101074e-01 -6.858767569065093994e-02 -7.506274431943893433e-02 1.074873805046081543e-01 1.766977459192276001e-01 6.727625727653503418e-01 -2.768048085272312164e-03
-6.633963435888290405e-02 3.540315032005310059e-01 -5.044237375259399414e-01 -5.123695135116577148e-01 1.284130960702896118e-01 4.084796309471130371e-01 -2.570328116416931152e-01 3.223099112510681152e-01
-5.221197009086608887e-01 8.416025340557098389e-02 -6.617738604545593262e-01 1.119016557931900024e-01 1.330717056989669800e-01 7.404315471649169922e-02 2.832230031490325928e-01 4.079653024673461914e-01
-2.821965813636779785e-01 2.989625334739685059e-01 -4.073364734649658203e-01 -3.358159363269805908e-01 -5.197572056204080582e-03 2.716296017169952393e-01 4.453826844692230225e-01 5.292597413063049316e-01
-2.110463827848434448e-01 4.117475152015686035e-01 -4.310131669044494629e-01 -4.999839365482330322e-01 1.748483278788626194e-03 2.560341358184814453e-01 2.672896385192871094e-01 4.616999924182891846e-01
-4.114403724670410156e-01 1.807586699724197388e-01 -2.776919007301330566e-01 -1.738865971565246582e-01 2.810067236423492432e-01 5.776402950286865234e-01 5.139269232749938965e-01 1.180676817893981934e-01
-8.557657897472381592e-02 7.942038178443908691e-01 2.582001686096191406e-01 1.637820340692996979e-02 1.276808381080627441e-01 4.406552016735076904e-01 -7.835111021995544434e-02 2.799341082572937012e-01
-1.353293508291244507e-01 1.088447347283363342e-01 -6.182291507720947266e-01 -1.228517666459083557e-01 6.784056127071380615e-02 3.081878125667572021e-01 4.763604998588562012e-01 4.960215687751770020e-01
-2.437720634043216705e-02 3.573923408985137939e-01 -2.936137318611145020e-01 -5.079831480979919434e-01 5.742557719349861145e-02 7.002151608467102051e-01 -2.990513853728771210e-02 -1.814589947462081909e-01
-1.332071125507354736e-01 4.967332482337951660e-01 -1.456246078014373779e-01 3.006153702735900879e-01 5.655092597007751465e-01 2.244911342859268188e-01 5.035163164138793945e-01 -1.449744496494531631e-02
8.712810277938842773e-02 7.640125751495361328e-01 5.716016143560409546e-02 -1.050971522927284241e-01 3.309273421764373779e-01 3.542266786098480225e-01 -3.082643728703260422e-03 3.992265462875366211e-01
1.776535511016845703e-01 9.148256778717041016e-01 -2.413062155246734619e-01 1.744538992643356323e-01 9.337265789508819580e-02 -6.454344093799591064e-02 1.147547923028469086e-02 1.727842390537261963e-01
2.162426263093948364e-01 -1.523903161287307739e-01 -6.653691530227661133e-01 -4.522166028618812561e-02 3.469020724296569824e-01 6.032021045684814453e-01 -3.256670013070106506e-02 -8.760246564634144306e-04
-5.017300844192504883e-01 -2.927484177052974701e-02 -4.319883286952972412e-01 1.255386918783187866e-01 8.658113330602645874e-02 4.254954755306243896e-01 5.347816348075866699e-01 2.655220925807952881e-01
2.094200253486633301e-01 5.376371741294860840e-01 -1.093807592988014221e-01 3.657237291336059570e-01 4.182918071746826172e-01 1.098469570279121399e-01 5.351595282554626465e-01 2.189551442861557007e-01
-4.898356795310974121e-01 2.181152254343032837e-01 -2.498973309993743896e-01 -1.189625263214111328e-01 3.247566223144531250e-01 5.750948190689086914e-01 4.438468813896179199e-01 -5.181675031781196594e-02
1.666894108057022095e-01 4.465534985065460205e-01 -5.701288580894470215e-01 1.695509999990463257e-01 -1.889427155256271362e-01 2.472800910472869873e-01 2.318405508995056152e-01 -5.180862545967102051e-01
1.586056500673294067e-01 2.084780633449554443e-01 -3.029585480690002441e-01 -1.319959759712219238e-01 -3.743678033351898193e-01 5.531967878341674805e-01 3.918412029743194580e-01 4.716531932353973389e-01
-2.742066085338592529e-01 6.526262164115905762e-01 1.403774507343769073e-02 -3.762960731983184814e-01 -1.440996825695037842e-01 5.725557208061218262e-01 -2.462717331945896149e-02 -8.889750391244888306e-02
1.472574025392532349e-01 5.189140439033508301e-01 6.602916866540908813e-02 -1.946582794189453125e-01 2.267071753740310669e-01 5.488869547843933105e-01 9.459269791841506958e-02 5.524228215217590332e-01
-3.894617259502410889e-01 6.346167325973510742e-01 5.326367169618606567e-02 -3.305304348468780518e-01 1.893024705350399017e-02 4.528440833091735840e-01 3.550275266170501709e-01 4.498136416077613831e-02
1.846196949481964111e-01 2.233498096466064453e-01 -4.929172396659851074e-01 2.509365379810333252e-01 -6.118508055806159973e-03 2.820966243743896484e-01 -2.467860132455825806e-01 6.852552294731140137e-01
-4.928588569164276123e-01 3.267585635185241699e-01 -2.275070175528526306e-02 -1.581104993820190430e-01 1.977910846471786499e-01 4.872123897075653076e-01 3.999952077865600586e-01 4.339459538459777832e-01
4.426317214965820312e-01 3.005947172641754150e-01 -4.869838654994964600e-01 3.776893317699432373e-01 1.509015709161758423e-01 3.265818357467651367e-01 2.588438391685485840e-01 3.707969486713409424e-01
1.361400932073593140e-01 1.010159328579902649e-01 -2.864721417427062988e-01 5.229844152927398682e-02 -4.586046934127807617e-01 4.853147566318511963e-01 4.988357126712799072e-01 4.379206299781799316e-01
-5.379774570465087891e-01 2.521737217903137207e-01 -1.541600674390792847e-01 4.724930226802825928e-01 5.307119805365800858e-03 6.059873700141906738e-01 -1.402270942926406860e-01 -1.142852604389190674e-01
1.413815468549728394e-01 6.213634610176086426e-01 -2.007260173559188843e-01 -2.138192504644393921e-01 5.868822336196899414e-02 5.378589630126953125e-01 1.546205431222915649e-01 -4.373387098312377930e-01
-3.070309162139892578e-01 5.803401470184326172e-01 -6.503780186176300049e-02 -4.509836435317993164e-02 1.388038545846939087e-01 2.677299678325653076e-01 6.793319582939147949e-01 1.011717170476913452e-01
-1.260081827640533447e-01 3.515642285346984863e-01 -5.124696493148803711e-01 -3.670310378074645996e-01 2.624218463897705078e-01 4.760727882385253906e-01 -3.505434989929199219e-01 2.116512507200241089e-01
-1.411163359880447388e-01 4.888596236705780029e-01 -5.801078081130981445e-01 -2.527125477790832520e-01 1.081712022423744202e-01 2.414424717426300049e-01 4.747519791126251221e-01 2.129058986902236938e-01
1.388694047927856445e-01 4.629559218883514404e-01 -7.139713764190673828e-01 -2.521097958087921143e-01 1.018798537552356720e-02 1.127113848924636841e-01 -3.253545165061950684e-01 2.727807760238647461e-01
-2.298493869602680206e-02 9.750607609748840332e-02 -4.274667203426361084e-01 -3.048854768276214600e-01 -1.242928281426429749e-01 4.341179728507995605e-01 5.090230703353881836e-01 5.012680292129516602e-01
1.907650567591190338e-02 6.780074238777160645e-01 -5.331801176071166992e-01 3.537119626998901367e-01 -4.735452681779861450e-02 4.249637201428413391e-02 -3.531258404254913330e-01 4.245930537581443787e-02
-4.225471988320350647e-02 5.447963625192642212e-02 -2.390848100185394287e-01 1.146336942911148071e-01 -4.359293356537818909e-02 5.527103543281555176e-01 2.813851833343505859e-01 7.337421178817749023e-01
1.080763936042785645e-01 7.648990154266357422e-01 4.164831712841987610e-03 -3.410946205258369446e-02 2.536296546459197998e-01 4.257549941539764404e-01 -3.413718044757843018e-01 1.998457461595535278e-01
3.068281114101409912e-01 3.318369388580322266e-01 -3.562916219234466553e-01 3.220146298408508301e-01 -2.319664359092712402e-01 3.120540082454681396e-01 -3.056601285934448242e-01 5.661178827285766602e-01
4.837862774729728699e-02 2.063553184270858765e-01 -5.502849221229553223e-01 7.558144330978393555e-01 1.209110170602798462e-01 5.645379424095153809e-02 -9.536078572273254395e-02 2.326113283634185791e-01
1.773297339677810669e-01 3.470798432826995850e-01 -5.412375926971435547e-01 2.397107332944869995e-01 -2.033181637525558472e-01 7.267216593027114868e-02 -1.400626152753829956e-01 6.568511128425598145e-01
1.386946141719818115e-01 2.230966538190841675e-01 -6.699236035346984863e-01 1.991014331579208374e-01 -1.241294667124748230e-01 3.275885945186018944e-03 1.927579790353775024e-01 6.244823932647705078e-01
1.958249509334564209e-01 3.900610506534576416e-01 -2.965457737445831299e-01 -4.793533682823181152e-01 -1.642464250326156616e-01 6.298655271530151367e-01 -1.581160575151443481e-01 2.075516879558563232e-01
-5.489411354064941406e-01 5.813613533973693848e-01 -1.508014500141143799e-01 -2.775523066520690918e-01 -1.935159862041473389e-01 4.293740391731262207e-01 1.044783443212509155e-01 -1.678692996501922607e-01
-3.130890130996704102e-01 2.054331004619598389e-01 -7.214760184288024902e-01 -2.979415655136108398e-01 2.306602895259857178e-01 1.464550793170928955e-01 2.095391303300857544e-01 3.632020950317382812e-01
-6.743496656417846680e-01 4.669932723045349121e-01 -2.849748432636260986e-01 1.171837598085403442e-01 -5.570431426167488098e-02 1.775904297828674316e-01 3.658733665943145752e-01 -2.524330615997314453e-01
3.605174422264099121e-01 7.813245803117752075e-02 -5.936029553413391113e-01 -2.066349424421787262e-02 -5.100783705711364746e-01 3.445768654346466064e-01 1.898387372493743896e-01 3.101277649402618408e-01
-5.316364765167236328e-01 5.369559526443481445e-01 -1.684579402208328247e-01 -3.587179481983184814e-01 -2.229552567005157471e-01 3.936569094657897949e-01 2.208365350961685181e-01 -1.361645311117172241e-01
9.647807478904724121e-02 1.563974171876907349e-01 -1.908019632101058960e-01 2.461529523134231567e-01 -6.058175563812255859e-01 6.357582211494445801e-01 4.184994101524353027e-02 -3.102908134460449219e-01
1.329303681850433350e-01 2.393723130226135254e-01 -4.025465846061706543e-01 5.091108679771423340e-01 -1.418573111295700073e-01 1.775814741849899292e-01 6.398620605468750000e-01 2.066653668880462646e-01
-4.260507524013519287e-01 4.862185120582580566e-01 -5.197429656982421875e-01 -1.951180249452590942e-01 4.344947040081024170e-01 2.167204916477203369e-01 1.357254236936569214e-01 1.403341442346572876e-01
4.922274053096771240e-01 2.735022306442260742e-01 -3.675200343132019043e-01 3.735622763633728027e-01 -2.671947777271270752e-01 3.586955666542053223e-01 4.514166116714477539e-01 6.675861030817031860e-02
-1.572851836681365967e-01 8.199590444564819336e-01 2.075957357883453369e-01 -2.562469802796840668e-02 1.312905699014663696e-01 3.831657767295837402e-01 -1.833289265632629395e-01 2.480183094739913940e-01
5.149963498115539551e-01 4.268510937690734863e-01 -5.575343370437622070e-01 4.088363796472549438e-02 1.686082333326339722e-01 1.347007751464843750e-01 2.916952669620513916e-01 3.292442262172698975e-01
4.208500683307647705e-01 5.140464901924133301e-01 -1.271406859159469604e-01 3.301851451396942139e-01 3.468106687068939209e-01 1.766438335180282593e-01 5.211867094039916992e-01 1.016766950488090515e-01
1.708785891532897949e-01 8.037672638893127441e-01 -1.288657486438751221e-01 -1.061538308858871460e-01 3.312606513500213623e-01 3.244376182556152344e-01 -1.859452873468399048e-01 2.175190746784210205e-01
