# Supplementary material for: Where is your field going? A machine learning approach to study the relative motion of the domains of physics
Source: PLoS One. 2020 Jun 18;15(6):e0233997. doi: 10.1371/journal.pone.0233997 (PMC7302634; doi:10.1371/journal.pone.0233997)
Supplement: S30 Data — (ZIP) [file pone.0233997.s030.zip › 29/Pacs4Run_29_VS_500_embeddings2001-2005ED8.txt]

1.613811105489730835e-01 2.500966489315032959e-01 -3.178564608097076416e-01 2.258251756429672241e-01 8.687236309051513672e-01 -1.901194336824119091e-03 -1.876098476350307465e-02 6.589259952306747437e-02
2.003816962242126465e-01 6.126618385314941406e-01 7.012807577848434448e-02 3.241227269172668457e-01 5.167782306671142578e-01 2.892211973667144775e-01 -3.510555028915405273e-01 -2.388573810458183289e-02
3.128772079944610596e-01 3.879754245281219482e-01 -4.728853404521942139e-01 4.422039687633514404e-01 3.469484448432922363e-01 2.073742598295211792e-01 -2.991150319576263428e-01 2.820833921432495117e-01
3.151149451732635498e-01 2.667242884635925293e-01 -8.512338250875473022e-02 5.207658410072326660e-01 4.688501060009002686e-01 4.209406375885009766e-01 -1.484663933515548706e-01 -3.634063899517059326e-01
5.429450869560241699e-01 4.294211566448211670e-01 -1.187895834445953369e-01 1.456869244575500488e-01 2.258071750402450562e-01 2.190980017185211182e-01 -5.669041872024536133e-01 -2.551455199718475342e-01
9.833138436079025269e-02 3.610582053661346436e-01 -2.414508312940597534e-01 -5.996508598327636719e-01 5.387928485870361328e-01 3.741490840911865234e-01 -1.661877334117889404e-02 1.073633730411529541e-01
4.460645616054534912e-01 6.677622348070144653e-02 -2.063768953084945679e-01 -7.832541316747665405e-02 6.096593737602233887e-01 4.877377152442932129e-01 3.701295852661132812e-01 -3.567458689212799072e-02
1.997049599885940552e-01 3.142566382884979248e-01 -4.008055478334426880e-02 -5.723825097084045410e-01 5.872636437416076660e-01 4.295427799224853516e-01 2.983713150024414062e-02 -4.308899492025375366e-02
-1.083572283387184143e-01 4.925641715526580811e-01 -4.232809692621231079e-02 5.053738355636596680e-01 5.302122831344604492e-01 4.365723580121994019e-03 -3.239777088165283203e-01 -3.199050426483154297e-01
1.567238420248031616e-01 4.821749031543731689e-01 -5.418502092361450195e-01 1.624933481216430664e-01 3.337112963199615479e-01 1.127758249640464783e-01 -3.717204332351684570e-01 4.008513092994689941e-01
1.006108596920967102e-01 6.301919221878051758e-01 -2.118097618222236633e-02 -3.394505679607391357e-01 5.903844237327575684e-01 1.595381647348403931e-01 -2.785019017755985260e-02 3.198099732398986816e-01
2.125156484544277191e-02 4.392407834529876709e-01 -2.845592796802520752e-01 -1.216630935668945312e-01 5.947450995445251465e-01 3.278313577175140381e-02 -5.309064872562885284e-04 5.966935753822326660e-01
-5.337043479084968567e-02 3.450993299484252930e-01 -8.587483763694763184e-01 -2.215049266815185547e-01 2.355806678533554077e-01 2.186591364443302155e-02 1.520442813634872437e-01 -1.115850508213043213e-01
4.675753116607666016e-01 1.039788648486137390e-01 6.520900130271911621e-02 -3.283576369285583496e-01 6.446899175643920898e-01 -9.718860685825347900e-02 -4.535518586635589600e-01 1.664658933877944946e-01
-1.466826945543289185e-01 2.825422883033752441e-01 -4.314475953578948975e-01 5.378859639167785645e-01 3.565496504306793213e-01 3.589122295379638672e-01 -3.405007719993591309e-01 -2.264930009841918945e-01
3.771864473819732666e-01 6.658697724342346191e-01 -9.916267357766628265e-03 4.234040975570678711e-01 4.413281977176666260e-01 -1.390946656465530396e-01 -1.279672980308532715e-01 -6.696934252977371216e-02
2.843231260776519775e-01 5.842059254646301270e-01 1.224804595112800598e-01 -9.063512831926345825e-02 6.115252375602722168e-01 2.799364328384399414e-01 2.642875611782073975e-01 -1.802002936601638794e-01
-2.470989823341369629e-01 6.128250956535339355e-01 -2.573918104171752930e-01 -1.533033400774002075e-01 5.254848003387451172e-01 8.597468584775924683e-02 2.417945414781570435e-01 -3.628287613391876221e-01
7.508596777915954590e-02 4.996218979358673096e-01 -2.804765999317169189e-01 5.651879683136940002e-02 5.878185033798217773e-01 3.087242320179939270e-02 -4.367102310061454773e-02 5.607920289039611816e-01
-5.018932819366455078e-01 2.329120934009552002e-01 -3.928726911544799805e-01 -2.294214665889739990e-01 6.577677726745605469e-01 7.968644052743911743e-02 -9.339801967144012451e-03 2.185778617858886719e-01
1.501060873270034790e-01 4.187046587467193604e-01 -6.125421524047851562e-01 -5.819685012102127075e-02 2.105767130851745605e-01 2.858758270740509033e-01 1.437125802040100098e-01 -5.261548161506652832e-01
1.448578983545303345e-01 1.106492206454277039e-01 3.032435476779937744e-01 -1.149487495422363281e-01 7.647330760955810547e-01 3.612454980611801147e-02 -5.067723393440246582e-01 -1.366131454706192017e-01
1.983236819505691528e-01 1.852345913648605347e-01 2.976228892803192139e-01 3.722804784774780273e-02 8.597843050956726074e-01 9.266633540391921997e-02 -2.609460055828094482e-01 1.431145220994949341e-01
5.403571128845214844e-01 6.151895523071289062e-01 -2.467903345823287964e-01 -1.616563498973846436e-01 1.716252267360687256e-01 2.073291689157485962e-01 -2.634386122226715088e-01 -3.172967731952667236e-01
1.450087279081344604e-01 6.413029432296752930e-01 -3.178698420524597168e-01 -3.344098106026649475e-02 3.227400481700897217e-01 3.961075544357299805e-01 -1.058712005615234375e-01 -4.396276772022247314e-01
-2.388194762170314789e-02 4.437212347984313965e-01 -2.229291945695877075e-01 -3.709765970706939697e-01 5.419378280639648438e-01 1.794237941503524780e-01 3.469830453395843506e-01 -4.110150337219238281e-01
4.088345170021057129e-01 -2.870801389217376709e-01 -1.899789869785308838e-01 -7.052472326904535294e-03 6.341803073883056641e-01 1.715775877237319946e-01 -5.040049552917480469e-01 1.692715585231781006e-01
5.089725255966186523e-01 1.968388855457305908e-01 -3.606346845626831055e-01 -3.505401015281677246e-01 4.683679640293121338e-01 1.061784997582435608e-01 4.674513041973114014e-01 -1.060439925640821457e-02
1.201191842555999756e-01 3.571747839450836182e-01 -1.144032180309295654e-01 -4.186765551567077637e-01 6.387627124786376953e-01 4.315789341926574707e-01 -3.222201392054557800e-02 2.725858092308044434e-01
1.828318983316421509e-01 5.876073837280273438e-01 2.093448676168918610e-02 4.970401823520660400e-01 5.972591042518615723e-01 -4.638210684061050415e-02 9.960399568080902100e-02 7.079686969518661499e-02
1.892009973526000977e-01 5.186355710029602051e-01 -6.025987863540649414e-02 -3.351711332798004150e-01 6.389403343200683594e-01 2.211002409458160400e-01 3.241825699806213379e-01 -1.304800957441329956e-01
3.342967927455902100e-01 9.250430017709732056e-02 -2.730571031570434570e-01 -1.032682806253433228e-01 4.508782327175140381e-01 -6.307828426361083984e-01 9.899169206619262695e-02 -4.283532500267028809e-01
3.915452957153320312e-01 4.196704626083374023e-01 -1.992812752723693848e-01 1.176819726824760437e-01 6.206253767013549805e-01 1.922550052404403687e-01 4.195087552070617676e-01 1.374093145132064819e-01
-1.626698225736618042e-01 1.524856537580490112e-01 -3.121193647384643555e-01 -1.425378471612930298e-01 4.853457510471343994e-01 6.475707888603210449e-01 -6.763674318790435791e-02 -4.160144627094268799e-01
1.222644820809364319e-01 -2.503030300140380859e-01 5.370565131306648254e-02 -3.797343373298645020e-01 7.541362643241882324e-01 5.688619613647460938e-02 -4.353184103965759277e-01 -1.177194342017173767e-01
-2.350682206451892853e-02 4.744042754173278809e-01 -8.013264536857604980e-01 -1.419914662837982178e-01 1.652723848819732666e-01 1.313640773296356201e-01 4.858412221074104309e-02 -2.552848756313323975e-01
3.152036070823669434e-01 6.213767528533935547e-01 -2.857261300086975098e-01 -1.453805863857269287e-01 4.335719943046569824e-01 4.088198244571685791e-01 1.950843632221221924e-01 -1.363319158554077148e-01
1.925379037857055664e-01 3.413354456424713135e-01 -5.395661592483520508e-01 -5.132821202278137207e-01 3.190222680568695068e-01 4.347059428691864014e-01 -2.710438333451747894e-02 -1.870878785848617554e-02
-9.427784383296966553e-02 3.817699849605560303e-01 -2.538034915924072266e-01 -1.724758595228195190e-01 2.974310517311096191e-01 4.369551837444305420e-01 -2.881397306919097900e-01 -6.235219240188598633e-01
6.095558404922485352e-02 2.764250636100769043e-01 2.748452126979827881e-01 5.055118352174758911e-03 8.613395094871520996e-01 -1.673694141209125519e-02 -2.684535384178161621e-01 1.733635962009429932e-01
3.514562845230102539e-01 6.708690524101257324e-01 -4.075232744216918945e-01 -1.582952141761779785e-01 1.914811134338378906e-01 2.739685475826263428e-01 -1.722930222749710083e-01 -3.063858449459075928e-01
3.689006567001342773e-01 5.839769244194030762e-01 -4.260290265083312988e-01 -1.810112446546554565e-01 2.386545836925506592e-01 3.952634632587432861e-01 -1.243298798799514771e-01 -2.827903926372528076e-01
1.102880164980888367e-01 5.664991736412048340e-01 -1.914160400629043579e-01 -3.281547725200653076e-01 5.492417216300964355e-01 3.061907589435577393e-01 2.672710716724395752e-01 -2.360853701829910278e-01
7.148817181587219238e-01 2.514340877532958984e-01 -1.454354822635650635e-01 -1.400935500860214233e-01 3.433550894260406494e-01 -3.981986641883850098e-01 -1.211851462721824646e-01 -3.062789142131805420e-01
2.174494713544845581e-01 4.252065420150756836e-01 -4.342109560966491699e-01 1.759583801031112671e-01 4.409165382385253906e-01 2.924205176532268524e-02 -3.055639863014221191e-01 5.135979056358337402e-01
-2.520407140254974365e-01 2.463812530040740967e-01 -5.875555872917175293e-01 -1.737948060035705566e-01 5.035642385482788086e-01 1.748029589653015137e-01 3.525494039058685303e-01 -3.031859099864959717e-01
-1.949094980955123901e-01 2.750055789947509766e-01 -2.713232636451721191e-01 -7.849911600351333618e-02 6.723371148109436035e-01 4.925353229045867920e-01 2.389889508485794067e-01 -2.342216968536376953e-01
-3.403978347778320312e-01 2.648886740207672119e-01 -4.828592240810394287e-01 -4.029017686843872070e-01 5.766367316246032715e-01 1.568229496479034424e-01 2.124473154544830322e-01 -1.274488717317581177e-01
-3.775875866413116455e-01 3.885498046875000000e-01 -2.903886437416076660e-01 -1.513301581144332886e-02 5.882448554039001465e-01 4.356459677219390869e-01 1.959895044565200806e-01 -2.183362990617752075e-01
1.255009323358535767e-01 2.445152103900909424e-01 2.228298485279083252e-01 -2.610478401184082031e-01 7.851753234863281250e-01 -2.723520100116729736e-01 -3.305265903472900391e-01 -8.209203928709030151e-02
4.676684737205505371e-01 2.419646382331848145e-01 -2.819743156433105469e-01 -3.570413887500762939e-01 5.054439902305603027e-01 1.017221286892890930e-01 4.928178787231445312e-01 -8.402784168720245361e-02
-2.657766640186309814e-01 6.009729504585266113e-01 9.466642886400222778e-02 1.132742017507553101e-01 5.935247540473937988e-01 -1.281149387359619141e-01 -4.983105137944221497e-02 -4.186087846755981445e-01
7.755951583385467529e-02 4.795333147048950195e-01 -4.516685009002685547e-01 -8.947169035673141479e-02 3.918580412864685059e-01 1.533822268247604370e-01 4.396522641181945801e-01 -4.262038767337799072e-01
2.197647243738174438e-01 1.930837631225585938e-01 -5.936498045921325684e-01 5.395130068063735962e-02 3.247189521789550781e-01 2.864280343055725098e-01 -4.324875473976135254e-01 4.296072423458099365e-01
-7.395179569721221924e-02 5.814894437789916992e-01 -2.026247233152389526e-01 1.681227236986160278e-01 6.855772137641906738e-01 -8.890748023986816406e-02 -8.868231438100337982e-03 3.302722275257110596e-01
2.402065135538578033e-02 7.862445712089538574e-02 -4.648788571357727051e-01 2.748123705387115479e-01 3.570711016654968262e-01 6.121798157691955566e-01 -2.900334894657135010e-01 -3.394465446472167969e-01
1.075255349278450012e-01 5.415463447570800781e-01 -2.510143816471099854e-01 1.317740827798843384e-01 5.446429252624511719e-01 2.661265246570110321e-02 -1.334521174430847168e-01 5.473933219909667969e-01
-3.606011271476745605e-01 2.866751551628112793e-01 -5.519791841506958008e-01 -2.433103173971176147e-01 6.178460121154785156e-01 3.834101185202598572e-02 1.845969110727310181e-01 8.138529956340789795e-02
-4.120012223720550537e-01 4.644735455513000488e-01 -4.845506846904754639e-01 -2.912011444568634033e-01 3.125572204589843750e-01 -1.105195954442024231e-01 -8.849407732486724854e-02 -4.209443330764770508e-01
-4.217162355780601501e-02 5.023134350776672363e-01 -2.249620854854583740e-01 4.389635622501373291e-01 4.174331128597259521e-01 -3.060840964317321777e-01 -1.129681989550590515e-01 -4.710692167282104492e-01
-5.205176025629043579e-02 4.103665947914123535e-01 -1.471773236989974976e-01 -2.433502525091171265e-01 6.522938609123229980e-01 2.796120643615722656e-01 3.918869495391845703e-01 -3.012706041336059570e-01
5.813397765159606934e-01 3.585932850837707520e-01 -3.351644575595855713e-01 2.199650555849075317e-01 4.078613519668579102e-01 4.022133946418762207e-01 2.051564455032348633e-01 5.019529908895492554e-02
-6.400924175977706909e-02 3.026680350303649902e-01 -8.489357829093933105e-01 -3.392593860626220703e-01 2.093254476785659790e-01 8.255085349082946777e-02 6.405768543481826782e-02 -1.173487007617950439e-01
-2.495209276676177979e-01 5.329252034425735474e-02 -5.506193041801452637e-01 1.503728181123733521e-01 3.422093689441680908e-01 5.524571537971496582e-01 -3.058242201805114746e-01 -3.053865432739257812e-01
1.306039094924926758e-01 -8.958506584167480469e-02 1.766979694366455078e-01 3.198849735781550407e-03 8.962905406951904297e-01 2.587662637233734131e-01 -2.546066939830780029e-01 9.253992140293121338e-02
4.196758568286895752e-02 -2.663984000682830811e-01 -1.251330226659774780e-01 2.049074769020080566e-01 8.177195191383361816e-01 1.852374225854873657e-01 -3.853511512279510498e-01 1.347280144691467285e-01
-4.818193614482879639e-01 8.917789161205291748e-02 -5.574482679367065430e-01 -9.298444539308547974e-02 5.481275320053100586e-01 4.252687096595764160e-02 -3.265833854675292969e-01 1.777464449405670166e-01
3.082571923732757568e-01 7.619804739952087402e-01 -8.017181605100631714e-02 -6.895954906940460205e-02 4.223821461200714111e-01 3.005982041358947754e-01 -4.204755648970603943e-02 -2.065101116895675659e-01
1.452540606260299683e-02 4.463039934635162354e-01 -1.949772834777832031e-01 4.184270743280649185e-03 5.804905295372009277e-01 2.337536364793777466e-01 -1.816894710063934326e-01 5.813322663307189941e-01
-3.548159077763557434e-02 4.336691200733184814e-01 -7.752825617790222168e-01 -2.434441745281219482e-01 1.367651224136352539e-01 -2.194540649652481079e-01 7.217239588499069214e-02 -2.797682583332061768e-01
-1.795816421508789062e-01 6.962099671363830566e-01 -3.188824653625488281e-01 -2.465363740921020508e-01 2.651687860488891602e-01 1.030219122767448425e-01 -2.162281870841979980e-01 -4.391964077949523926e-01
4.121837317943572998e-01 1.678984463214874268e-01 -1.205005496740341187e-01 -1.776461489498615265e-02 6.311605572700500488e-01 -6.177300214767456055e-01 2.510772086679935455e-02 8.058778196573257446e-02
2.769072353839874268e-01 -3.289963006973266602e-01 -3.704388067126274109e-02 5.621522665023803711e-02 6.552829742431640625e-01 -1.906871348619461060e-01 -4.819810092449188232e-01 -3.353930115699768066e-01
4.538766443729400635e-01 -1.981261074542999268e-01 -1.178467422723770142e-01 2.437698096036911011e-01 7.162305116653442383e-01 2.098316699266433716e-01 -2.611982524394989014e-01 2.370449751615524292e-01
2.743151970207691193e-02 -4.149068146944046021e-02 1.047727838158607483e-01 -3.151302039623260498e-01 7.438167929649353027e-01 -4.524322226643562317e-02 -5.315541625022888184e-01 -2.222193181514739990e-01
3.283444643020629883e-01 6.927232146263122559e-01 -4.003374874591827393e-01 -1.038710996508598328e-01 2.682658135890960693e-01 2.837287187576293945e-01 -6.628511939197778702e-03 -2.979137301445007324e-01
-9.792182594537734985e-02 4.327986538410186768e-01 -3.364443182945251465e-01 -1.007112711668014526e-01 5.215751528739929199e-01 4.311008453369140625e-01 2.082454413175582886e-01 -4.224978089332580566e-01
1.263597458600997925e-01 -2.218467593193054199e-01 -4.013568907976150513e-02 -1.021282523870468140e-01 7.193462252616882324e-01 -1.100621744990348816e-01 -6.269006729125976562e-01 1.410822384059429169e-02
-1.675084382295608521e-01 4.222850203514099121e-01 -2.979077100753784180e-01 -6.247035693377256393e-03 4.092960953712463379e-01 5.320998430252075195e-01 -1.018492802977561951e-01 -4.937626719474792480e-01
-5.083862692117691040e-02 3.991500735282897949e-01 -3.071433305740356445e-01 1.491730809211730957e-01 6.185099482536315918e-01 -9.503214061260223389e-02 -1.274542957544326782e-01 5.600667595863342285e-01
-1.942135095596313477e-01 4.870722591876983643e-01 -1.322349309921264648e-01 2.551557309925556183e-02 4.837350249290466309e-01 4.719185829162597656e-01 -7.399126142263412476e-02 -4.946953356266021729e-01
3.926332592964172363e-01 5.748525857925415039e-01 -4.598096013069152832e-01 -1.828846037387847900e-01 2.119314670562744141e-01 3.486013114452362061e-01 -1.036768872290849686e-02 -3.224387466907501221e-01
-9.283425658941268921e-02 2.195070534944534302e-01 -4.085606038570404053e-01 -5.646028369665145874e-02 3.297168612480163574e-01 5.096240043640136719e-01 -1.205458864569664001e-01 -6.246021389961242676e-01
1.136676892638206482e-01 5.499261617660522461e-01 -1.041977927088737488e-01 -2.680621445178985596e-01 4.725636839866638184e-01 5.066340565681457520e-01 -6.441607326269149780e-02 -3.432238101959228516e-01
-2.834046781063079834e-01 3.731878101825714111e-01 -3.086411654949188232e-01 -4.884264618158340454e-02 4.088931977748870850e-01 4.698210954666137695e-01 -1.462526768445968628e-01 -5.229266881942749023e-01
9.542772173881530762e-02 1.182819902896881104e-01 -3.994807135313749313e-03 -8.195833861827850342e-02 5.649242997169494629e-01 -3.436702191829681396e-01 -6.663849353790283203e-01 -2.980809807777404785e-01
8.029323816299438477e-02 2.227640450000762939e-01 1.406618058681488037e-01 -3.436144590377807617e-01 6.845811605453491211e-01 -2.527832090854644775e-01 -5.021706223487854004e-01 -1.461048275232315063e-01
-4.952798783779144287e-01 -5.278633534908294678e-02 -6.510525941848754883e-01 2.423645555973052979e-02 4.780372679233551025e-01 2.657502591609954834e-01 -1.485074609518051147e-01 7.910488545894622803e-02
4.141014814376831055e-01 4.699329733848571777e-01 -2.533174157142639160e-01 -3.325366973876953125e-01 2.517695128917694092e-01 4.766128957271575928e-01 -2.693147063255310059e-01 -2.643000483512878418e-01
-2.202365696430206299e-01 2.680685222148895264e-01 -7.358273863792419434e-01 -3.434275686740875244e-01 4.342483580112457275e-01 1.467115730047225952e-01 8.826033771038055420e-02 -4.863081872463226318e-02
2.486451715230941772e-01 -2.768225669860839844e-01 -4.028227180242538452e-02 2.079918682575225830e-01 8.038566112518310547e-01 3.840028643608093262e-01 -7.467587012797594070e-03 1.515327394008636475e-01
-5.192087888717651367e-01 2.867728173732757568e-01 -3.478994667530059814e-01 -2.009374797344207764e-01 6.165661215782165527e-01 -2.104280889034271240e-01 -1.030086055397987366e-01 2.274404019117355347e-01
2.160277962684631348e-01 6.142371892929077148e-01 -3.277748227119445801e-01 -1.864361763000488281e-01 3.607595264911651611e-01 4.375825524330139160e-01 5.977061111479997635e-03 -3.349451422691345215e-01
-1.567065864801406860e-01 2.743382193148136139e-02 -6.825697422027587891e-01 -4.396937787532806396e-01 4.966517388820648193e-01 -9.129355102777481079e-02 2.457645684480667114e-01 7.785426918417215347e-03
-9.757614880800247192e-02 -2.860688269138336182e-01 -5.631487965583801270e-01 5.177314281463623047e-01 4.423689842224121094e-01 -2.212648838758468628e-01 -1.234015300869941711e-01 -2.521599829196929932e-01
1.954099535942077637e-01 2.962046265602111816e-01 -4.200042188167572021e-01 -6.478141546249389648e-01 3.358791172504425049e-01 3.336640894412994385e-01 -1.896408647298812866e-01 1.337944716215133667e-01
1.117097213864326477e-01 3.136698305606842041e-01 2.470567822456359863e-01 9.553472697734832764e-02 8.432031869888305664e-01 2.333768606185913086e-01 -2.016813904047012329e-01 1.132976338267326355e-01
1.014618352055549622e-01 2.116196304559707642e-01 -2.099871635437011719e-01 -6.070430874824523926e-01 5.973815917968750000e-01 3.931539356708526611e-01 1.430952399969100952e-01 -2.038664370775222778e-02
-2.883288264274597168e-01 3.805148303508758545e-01 -4.944438040256500244e-01 -1.857486963272094727e-01 3.391107022762298584e-01 -1.349217593669891357e-01 -5.895354151725769043e-01 1.111116781830787659e-01
6.243611574172973633e-01 2.010530382394790649e-01 -3.797252178192138672e-01 -1.945537924766540527e-01 3.034028410911560059e-01 -5.325477719306945801e-01 -1.094633042812347412e-01 8.112560026347637177e-03
2.788413763046264648e-01 6.336843371391296387e-01 -4.138553142547607422e-01 2.605677247047424316e-01 3.717911243438720703e-01 6.102791428565979004e-02 -1.999134421348571777e-01 3.155969381332397461e-01
5.859358981251716614e-02 6.129484772682189941e-01 -8.883415162563323975e-02 -1.026759445667266846e-01 5.732885003089904785e-01 2.534227371215820312e-01 3.230976760387420654e-01 -3.242717385292053223e-01
6.094509363174438477e-02 6.981397867202758789e-01 -3.207189738750457764e-01 -3.163328170776367188e-01 3.704028129577636719e-01 2.933967113494873047e-01 -2.907671965658664703e-02 -2.860667705535888672e-01
4.857673868536949158e-02 3.400928527116775513e-02 1.357825007289648056e-02 -3.178187906742095947e-01 7.040116786956787109e-01 -5.135629177093505859e-01 -3.146355748176574707e-01 -1.921343207359313965e-01
-3.848854303359985352e-01 5.387360453605651855e-01 -2.914819717407226562e-01 -2.075162949040532112e-03 3.769630491733551025e-01 -2.763204872608184814e-01 -8.526566624641418457e-02 -5.009354948997497559e-01
7.814837247133255005e-02 -1.129134669899940491e-01 -5.858865380287170410e-02 -2.023308873176574707e-01 7.304026484489440918e-01 -3.739860653877258301e-01 -5.029443502426147461e-01 1.023051589727401733e-01
2.917003929615020752e-01 1.830113530158996582e-01 6.685993820428848267e-02 -2.563492357730865479e-01 6.274179816246032715e-01 -4.090588390827178955e-01 -4.556103944778442383e-01 -2.065654098987579346e-01
1.553297191858291626e-01 -6.132877618074417114e-02 -7.441945672035217285e-01 -7.897084951400756836e-02 4.244769811630249023e-01 1.061523985117673874e-02 -1.138665750622749329e-01 4.677506089210510254e-01
1.124739423394203186e-01 4.572599232196807861e-01 -5.249912664294242859e-02 -1.895698606967926025e-01 6.637789011001586914e-01 4.972155094146728516e-01 1.566206663846969604e-01 1.649678200483322144e-01
-1.524205505847930908e-01 -1.105789095163345337e-01 -8.041045069694519043e-01 3.284934163093566895e-01 3.884625732898712158e-01 -1.043683569878339767e-02 -1.853071600198745728e-01 1.571545749902725220e-01
-2.953154593706130981e-02 -3.652203083038330078e-02 -3.409668207168579102e-01 2.845937013626098633e-01 5.133376121520996094e-01 6.887511014938354492e-01 -1.243804097175598145e-01 -2.172048985958099365e-01
1.972677856683731079e-01 3.982582688331604004e-01 -3.454412817955017090e-01 -5.819154381752014160e-01 4.014710187911987305e-01 4.188882112503051758e-01 -2.850441634654998779e-02 -8.403284847736358643e-02
5.695716738700866699e-01 -6.396769732236862183e-02 -1.879515349864959717e-01 -4.703951627016067505e-02 4.997614026069641113e-01 -3.197225928306579590e-01 2.499955147504806519e-01 -4.684828221797943115e-01
-2.262468487024307251e-01 4.031788110733032227e-01 -2.173929512500762939e-01 -4.280022680759429932e-01 6.653751730918884277e-01 2.188085317611694336e-01 1.825311034917831421e-01 1.785907000303268433e-01
2.936730682849884033e-01 1.682540625333786011e-01 -7.040322571992874146e-02 2.154638245701789856e-02 6.907846927642822266e-01 -5.502851009368896484e-01 -1.661033332347869873e-01 2.691439688205718994e-01
-3.594078421592712402e-01 1.872337907552719116e-01 -3.602825999259948730e-01 -3.327777385711669922e-01 6.498037576675415039e-01 -4.715882986783981323e-02 4.106598496437072754e-01 -4.598408937454223633e-02
3.618893399834632874e-02 3.613270819187164307e-01 -2.835894227027893066e-01 2.704748213291168213e-01 2.061101347208023071e-01 -1.159284710884094238e-01 -4.792639911174774170e-01 -6.549342274665832520e-01
-4.110298156738281250e-01 -6.398680061101913452e-02 -3.882017731666564941e-01 -3.386342823505401611e-01 5.625846982002258301e-01 4.604848623275756836e-01 -1.444740742444992065e-01 -1.102992221713066101e-01
8.876051753759384155e-02 4.192776978015899658e-01 -2.757883369922637939e-01 -5.958367586135864258e-01 3.461555242538452148e-01 4.082739353179931641e-01 -3.048360645771026611e-01 -7.622931152582168579e-02
1.653402149677276611e-01 5.446609854698181152e-01 -4.907227158546447754e-01 -1.858284473419189453e-01 2.333169579505920410e-01 3.433343470096588135e-01 -6.320032291114330292e-03 -4.778188765048980713e-01
2.377542555332183838e-01 5.356993675231933594e-01 -9.149350970983505249e-02 -4.267385005950927734e-01 5.729536414146423340e-01 3.100664615631103516e-01 1.772842854261398315e-01 -1.008745506405830383e-01
5.086037516593933105e-02 2.867957055568695068e-01 -5.529789924621582031e-01 4.502505436539649963e-02 2.779968380928039551e-01 5.975491181015968323e-02 -6.770568490028381348e-01 2.609398961067199707e-01
-4.714076593518257141e-02 3.056543171405792236e-01 -8.681564927101135254e-01 -2.635019421577453613e-01 2.002149522304534912e-01 2.016229033470153809e-01 -1.820228621363639832e-02 -1.245206966996192932e-02
1.693479567766189575e-01 3.222698718309402466e-02 1.772779375314712524e-01 -1.885117292404174805e-01 7.190904021263122559e-01 -2.841319739818572998e-01 -4.678218364715576172e-01 -2.943452894687652588e-01
2.487532496452331543e-01 -3.886571526527404785e-02 -7.734286189079284668e-01 2.734628915786743164e-01 3.441753387451171875e-01 -2.685050666332244873e-01 -5.090854316949844360e-02 2.655073702335357666e-01
-6.630680710077285767e-02 -3.874341025948524475e-02 -8.355204463005065918e-01 3.291860520839691162e-01 2.851567268371582031e-01 8.410772681236267090e-02 -2.330592274665832520e-01 2.119896411895751953e-01
-2.920043468475341797e-01 4.562513530254364014e-01 -6.628417968750000000e-01 -2.725099027156829834e-01 2.699179053306579590e-01 1.440097540616989136e-01 -1.280410438776016235e-01 -2.880245149135589600e-01
4.014250338077545166e-01 2.880677282810211182e-01 1.656155139207839966e-01 -3.273367285728454590e-01 6.330702304840087891e-01 -3.642094433307647705e-01 -2.141082733869552612e-01 -2.050080597400665283e-01
1.124425884336233139e-02 -5.610397458076477051e-01 -2.183955311775207520e-01 7.273733615875244141e-02 7.422348856925964355e-01 -1.225254219025373459e-02 -2.482428848743438721e-01 -1.394034624099731445e-01
6.524951756000518799e-02 5.607171654701232910e-01 -1.477093845605850220e-01 5.061265826225280762e-01 5.407205820083618164e-01 -1.481839716434478760e-01 2.500075399875640869e-01 1.628367155790328979e-01
4.446680545806884766e-01 1.099917888641357422e-01 -4.494023621082305908e-01 1.082111075520515442e-01 5.039718747138977051e-01 3.100213110446929932e-01 4.475281536579132080e-01 1.616093665361404419e-01
-2.386507540941238403e-01 -3.977071866393089294e-02 -3.987387716770172119e-01 5.139220356941223145e-01 6.046946048736572266e-01 -3.074007630348205566e-01 -4.921998828649520874e-02 -2.361828088760375977e-01
-2.611375451087951660e-01 4.255539476871490479e-01 -6.717756390571594238e-01 -3.099224567413330078e-01 1.885365843772888184e-01 8.594846725463867188e-02 -1.937766671180725098e-01 -3.505622148513793945e-01
-4.012399315834045410e-01 1.752575933933258057e-01 -1.775671094655990601e-01 -2.421353757381439209e-01 7.479667067527770996e-01 6.521219015121459961e-02 3.808832466602325439e-01 -9.670925140380859375e-02
-1.178736146539449692e-02 6.128599047660827637e-01 -6.393495202064514160e-01 9.037359803915023804e-02 2.689985930919647217e-01 -2.745596468448638916e-01 -1.748086512088775635e-01 1.703742444515228271e-01
3.453404009342193604e-01 1.292739063501358032e-01 -4.203580915927886963e-01 -1.727827489376068115e-01 5.739911794662475586e-01 2.935544550418853760e-01 4.870809018611907959e-01 6.771750748157501221e-02
-4.901992082595825195e-01 1.213407069444656372e-01 -3.160318434238433838e-01 -1.452563703060150146e-01 6.449205875396728516e-01 4.544856846332550049e-01 -3.833971545100212097e-02 7.463674992322921753e-03
-3.436921834945678711e-01 -1.965740621089935303e-01 -6.939005255699157715e-01 -2.035086154937744141e-01 4.732977151870727539e-01 8.419950306415557861e-02 -2.088564783334732056e-01 2.135398685932159424e-01
5.129204392433166504e-01 8.468943089246749878e-02 -1.206770464777946472e-01 -3.815271556377410889e-01 5.638749599456787109e-01 -4.948712289333343506e-01 -2.154119312763214111e-02 -7.935892790555953979e-02
-8.632986247539520264e-02 1.708273142576217651e-01 -5.181199908256530762e-01 5.292502641677856445e-01 3.355049192905426025e-01 3.912720680236816406e-01 -2.760785818099975586e-01 -2.700635790824890137e-01
4.304052591323852539e-01 2.176606655120849609e-01 7.584633678197860718e-02 -1.650570482015609741e-01 6.896386146545410156e-01 -4.389249980449676514e-01 1.155719980597496033e-01 -2.297068685293197632e-01
-3.933500498533248901e-02 3.688316047191619873e-01 -5.970639586448669434e-01 1.832201480865478516e-01 2.572590708732604980e-01 -1.442350596189498901e-01 3.252980113029479980e-01 -5.287307500839233398e-01
1.483534183353185654e-02 2.451624125242233276e-01 -7.739334106445312500e-01 3.697873950004577637e-01 2.159949392080307007e-01 -9.238209575414657593e-02 -3.444381952285766602e-01 1.735910177230834961e-01
3.760864138603210449e-01 -3.380006253719329834e-01 -2.314825356006622314e-01 4.236033856868743896e-01 6.950507164001464844e-01 8.907786756753921509e-02 -1.249885633587837219e-01 6.810460984706878662e-02
2.603159844875335693e-02 6.269746422767639160e-01 -1.222892552614212036e-01 -2.098105549812316895e-01 5.531218051910400391e-01 3.835466802120208740e-01 1.241737008094787598e-01 -2.806762754917144775e-01
3.747240900993347168e-01 -2.835950851440429688e-01 2.226792834699153900e-02 1.101502850651741028e-01 8.628587722778320312e-01 -1.236299350857734680e-01 6.016330420970916748e-02 5.565621331334114075e-02
1.312297433614730835e-01 1.570084542036056519e-01 7.457152009010314941e-02 -1.210373267531394958e-01 6.144919395446777344e-01 -2.978499829769134521e-01 -6.564514040946960449e-01 -2.016748785972595215e-01
1.859811842441558838e-01 5.592876672744750977e-02 -6.279151439666748047e-01 1.572382748126983643e-01 2.136930227279663086e-01 -9.161330014467239380e-02 -6.790021061897277832e-01 1.678689271211624146e-01
4.140003919601440430e-01 -3.906091749668121338e-01 -2.382851541042327881e-01 2.828277945518493652e-01 6.694602370262145996e-01 2.849750816822052002e-01 -1.590472087264060974e-02 9.806184470653533936e-02
5.700651928782463074e-02 -4.591877162456512451e-01 -1.876892447471618652e-01 5.476314574480056763e-02 7.309299111366271973e-01 1.552363857626914978e-02 -4.611009657382965088e-01 -2.360579557716846466e-02
-2.012938857078552246e-01 3.925856649875640869e-01 -6.815289258956909180e-01 -1.463666856288909912e-01 4.856648743152618408e-01 -7.392475963570177555e-04 2.833909988403320312e-01 -5.719259381294250488e-02
-5.513701438903808594e-01 2.230169475078582764e-01 -3.452455103397369385e-01 -3.064101040363311768e-01 5.916143059730529785e-01 -2.029190808534622192e-01 -1.532035768032073975e-01 1.360801756381988525e-01
-1.227111835032701492e-02 6.057837009429931641e-01 -2.638891935348510742e-01 -1.840848922729492188e-01 5.163713693618774414e-01 2.863942086696624756e-01 2.555787265300750732e-01 -3.396606147289276123e-01
-7.068318873643875122e-02 2.079781293869018555e-01 -6.680392026901245117e-01 -3.440814912319183350e-01 2.055052369832992554e-01 -2.051425725221633911e-01 -5.256666541099548340e-01 1.626012176275253296e-01
2.279739379882812500e-01 -3.168976604938507080e-01 -1.593018472194671631e-01 3.432814776897430420e-01 8.100193142890930176e-01 -1.402032077312469482e-01 -6.207992136478424072e-02 1.572971194982528687e-01
-3.066922724246978760e-01 2.479418665170669556e-01 -3.503737747669219971e-01 -3.900886178016662598e-01 6.334761977195739746e-01 5.518563836812973022e-02 4.053080976009368896e-01 -3.035676293075084686e-02
1.252304762601852417e-01 7.533092796802520752e-02 -6.340936422348022461e-01 2.073719203472137451e-01 4.192216694355010986e-01 2.926062345504760742e-01 -2.181786596775054932e-01 4.739172458648681641e-01
6.215707659721374512e-01 3.404808342456817627e-01 -4.351707994937896729e-01 6.332147866487503052e-02 3.543066382408142090e-01 3.082718551158905029e-01 2.640374004840850830e-01 1.185701489448547363e-01
-3.327178955078125000e-01 -5.905776098370552063e-02 -3.780545890331268311e-01 -3.670168519020080566e-01 6.148600578308105469e-01 4.794158041477203369e-01 9.161144495010375977e-03 1.442495919764041901e-02
3.356720805168151855e-01 6.646091341972351074e-01 -2.285737693309783936e-01 -4.217270016670227051e-02 2.223031073808670044e-01 3.742205798625946045e-01 -3.361355364322662354e-01 -2.985756993293762207e-01
7.892252504825592041e-02 2.741314768791198730e-01 2.967692315578460693e-01 1.924665719270706177e-01 7.235569357872009277e-01 4.456390067934989929e-02 -4.238812327384948730e-01 -2.971732914447784424e-01
7.002677768468856812e-02 4.144361615180969238e-01 -1.535467952489852905e-01 3.615390658378601074e-01 4.137390851974487305e-01 -3.128076195716857910e-01 -1.721728146076202393e-01 -6.085881590843200684e-01
5.884876847267150879e-01 3.077113330364227295e-01 -5.041756033897399902e-01 -1.604860424995422363e-01 3.317911922931671143e-01 2.759469747543334961e-01 3.038268089294433594e-01 2.245416678488254547e-02
3.048003911972045898e-01 2.819586992263793945e-01 -5.727028846740722656e-01 -3.676851838827133179e-02 2.829162776470184326e-01 5.457288026809692383e-02 -4.982660710811614990e-01 4.086153805255889893e-01
2.366034984588623047e-01 3.674182891845703125e-01 -1.738140434026718140e-01 5.509257316589355469e-01 5.605376958847045898e-01 9.700555354356765747e-02 -2.885639369487762451e-01 2.615540325641632080e-01
3.099222481250762939e-01 1.625363975763320923e-01 -1.336729340255260468e-02 -1.371514350175857544e-01 6.932833790779113770e-01 -5.364292860031127930e-01 -3.002018034458160400e-01 -4.653171636164188385e-03
-2.078449726104736328e-01 -4.828298091888427734e-02 -3.340034782886505127e-01 5.116313099861145020e-01 6.933252811431884766e-01 -2.719707489013671875e-01 1.171088144183158875e-01 -1.129681318998336792e-01
-8.390007913112640381e-02 3.811229467391967773e-01 -8.274592757225036621e-01 -1.671671122312545776e-01 1.593498289585113525e-01 -1.306133419275283813e-01 8.735512197017669678e-02 -2.915294468402862549e-01
-3.024133145809173584e-01 -9.483694285154342651e-02 -4.228062331676483154e-01 5.542594790458679199e-01 5.751525163650512695e-01 2.624867483973503113e-02 7.500207424163818359e-02 -2.765295207500457764e-01
4.916535019874572754e-01 2.475214451551437378e-01 8.262909948825836182e-02 7.106936722993850708e-02 6.991178393363952637e-01 -4.234332740306854248e-01 8.580411225557327271e-02 9.852802008390426636e-02
5.085092186927795410e-01 -9.245891124010086060e-02 -1.769917458295822144e-01 1.321881711483001709e-01 5.388040542602539062e-01 -4.391189217567443848e-01 5.634376313537359238e-03 -4.482219517230987549e-01
5.550017952919006348e-02 -8.643059432506561279e-02 1.083208471536636353e-01 6.885062903165817261e-02 9.075560569763183594e-01 1.953345388174057007e-01 -2.580747902393341064e-01 2.110912799835205078e-01
-3.795392811298370361e-01 1.760160773992538452e-01 -8.260362744331359863e-01 -1.944637112319469452e-02 3.295310139656066895e-01 -1.792284250259399414e-01 -1.891612820327281952e-02 3.438924625515937805e-02
-7.356370333582162857e-04 4.307830333709716797e-01 -1.765606254339218140e-01 -4.068371355533599854e-01 5.502157211303710938e-01 5.460999011993408203e-01 1.365680806338787079e-02 -1.287891566753387451e-01
3.692996501922607422e-01 -2.614150345325469971e-01 -2.004273682832717896e-01 3.213822543621063232e-01 7.543807029724121094e-01 6.101344898343086243e-02 -6.003008410334587097e-02 2.746010422706604004e-01
-1.516996473073959351e-01 3.183123171329498291e-01 -8.574128746986389160e-01 -1.675842553377151489e-01 2.788873314857482910e-01 4.755267128348350525e-02 2.984636276960372925e-02 1.774622052907943726e-01
-2.224951237440109253e-02 2.890544943511486053e-02 -8.709759712219238281e-01 1.405995935201644897e-01 3.612723946571350098e-01 -1.893172860145568848e-01 -7.585407048463821411e-02 2.195211499929428101e-01
6.310165524482727051e-01 2.590815126895904541e-01 -2.758814394474029541e-01 2.927733659744262695e-01 3.515868186950683594e-01 4.789119362831115723e-01 -1.163902804255485535e-01 7.969561964273452759e-02
2.401113212108612061e-01 2.802177667617797852e-01 -2.621107101440429688e-01 -2.522602975368499756e-01 5.413064956665039062e-01 3.091159760951995850e-01 4.339690804481506348e-01 -3.931827545166015625e-01
4.931398928165435791e-01 -7.802371680736541748e-02 -1.795047670602798462e-01 -1.183338388800621033e-01 6.076448559761047363e-01 -5.135931372642517090e-01 7.129359245300292969e-02 -2.576964199542999268e-01
5.032307505607604980e-01 -2.561610341072082520e-01 -2.415104210376739502e-01 3.498987257480621338e-01 4.752641916275024414e-01 1.858721524477005005e-01 -4.685819447040557861e-01 -1.427949368953704834e-01
1.947523653507232666e-01 -2.526459693908691406e-01 -4.647397994995117188e-01 4.746754169464111328e-01 4.151574075222015381e-01 4.746956750750541687e-02 1.940725445747375488e-01 -4.946396946907043457e-01
3.620047867298126221e-01 3.707492649555206299e-01 -1.578040122985839844e-01 3.036025166511535645e-01 4.283132255077362061e-01 3.942528963088989258e-01 -4.822335243225097656e-01 2.073264718055725098e-01
4.103294014930725098e-01 4.001354575157165527e-01 1.007204800844192505e-01 -1.589464992284774780e-01 5.730873942375183105e-01 -4.280452430248260498e-01 -6.264094263315200806e-02 -3.471841812133789062e-01
-2.658732533454895020e-01 3.192044794559478760e-01 -4.882321059703826904e-01 -2.645340263843536377e-01 5.995730757713317871e-01 3.195133060216903687e-02 2.974517876282334328e-03 3.981875777244567871e-01
-1.725325733423233032e-01 4.511967599391937256e-01 -4.303735494613647461e-01 -4.128938317298889160e-01 2.622669339179992676e-01 -1.802102476358413696e-01 -5.515037178993225098e-01 7.440012693405151367e-02
1.476907432079315186e-01 3.865272104740142822e-01 -7.658824324607849121e-02 2.983686923980712891e-01 6.707344651222229004e-01 2.088554501533508301e-01 -1.670788824558258057e-01 4.609488546848297119e-01
-3.473873734474182129e-01 4.546192586421966553e-01 -3.685331642627716064e-01 -9.790533035993576050e-02 4.835286140441894531e-01 3.513944745063781738e-01 2.283198758959770203e-02 -4.116334021091461182e-01
-3.202723860740661621e-01 4.885526895523071289e-01 -4.733709692955017090e-01 -3.594676852226257324e-01 3.356675505638122559e-01 -9.698522835969924927e-02 4.061322286725044250e-02 -4.262819588184356689e-01
-7.774091511964797974e-02 3.021032810211181641e-01 -7.907820343971252441e-01 -2.322155088186264038e-01 2.895033955574035645e-01 1.700370907783508301e-01 2.648119032382965088e-01 -2.014435082674026489e-01
8.361764252185821533e-02 -8.199881762266159058e-02 8.363986015319824219e-02 3.497896790504455566e-01 8.471259474754333496e-01 3.250198066234588623e-01 -1.824054718017578125e-01 2.009846828877925873e-02
-2.019028216600418091e-01 1.929738223552703857e-01 -6.825988292694091797e-01 -1.588550396263599396e-02 3.616987466812133789e-01 6.784017384052276611e-02 3.705950081348419189e-01 -4.278247356414794922e-01
1.518176794052124023e-01 -5.863916128873825073e-02 6.372629106044769287e-02 3.482070863246917725e-01 8.137597441673278809e-01 2.776927053928375244e-01 -3.204865157604217529e-01 7.857430726289749146e-02
-9.322531521320343018e-02 4.353094846010208130e-02 -7.591426968574523926e-01 -4.932791292667388916e-01 3.798275589942932129e-01 4.731918871402740479e-02 1.488182097673416138e-01 3.372512385249137878e-02
-1.693859547376632690e-01 1.740529984235763550e-01 4.087644815444946289e-02 3.898435533046722412e-01 6.026831269264221191e-01 -4.558506980538368225e-02 -1.680152267217636108e-01 -6.275595426559448242e-01
-3.442475199699401855e-01 -1.193046942353248596e-01 -4.836614727973937988e-01 4.465942680835723877e-01 4.983004033565521240e-01 -9.861698746681213379e-02 -9.137982875108718872e-02 -4.092753231525421143e-01
3.713238537311553955e-01 -4.915484413504600525e-02 7.539242506027221680e-02 -3.398687541484832764e-01 7.113878130912780762e-01 -3.967581093311309814e-01 -1.434165388345718384e-01 -2.333444505929946899e-01
-2.541497647762298584e-01 1.093991175293922424e-01 -5.815438628196716309e-01 -2.617384791374206543e-01 6.061394214630126953e-01 9.861062467098236084e-02 2.366000115871429443e-01 2.891897857189178467e-01
6.562589854001998901e-02 3.624465465545654297e-01 -1.685290187597274780e-01 -4.236949682235717773e-01 5.870624184608459473e-01 2.649208307266235352e-01 3.386281132698059082e-01 -3.562469780445098877e-01
-2.199155986309051514e-01 3.839813768863677979e-01 -2.041652053594589233e-01 -3.050706684589385986e-01 7.217133641242980957e-01 1.430633068084716797e-01 2.995381057262420654e-01 1.959171742200851440e-01
8.468936383724212646e-02 5.295386910438537598e-01 -2.050835490226745605e-01 2.640537917613983154e-01 3.300931453704833984e-01 -4.385672509670257568e-01 -2.055502980947494507e-01 -5.070295929908752441e-01
9.339547157287597656e-02 1.448237597942352295e-01 3.082906901836395264e-01 1.165966838598251343e-01 6.615700721740722656e-01 6.760791409760713577e-03 -4.492706805467605591e-02 -6.495584845542907715e-01
-2.780276834964752197e-01 3.139604926109313965e-01 -2.993387281894683838e-01 -5.432949215173721313e-02 4.999163746833801270e-01 4.548075199127197266e-01 5.194558948278427124e-02 -5.216411948204040527e-01
-1.416976600885391235e-01 8.465490490198135376e-02 -5.219185948371887207e-01 2.752054035663604736e-01 3.622217774391174316e-01 5.994107723236083984e-01 -2.548510134220123291e-01 -2.630044817924499512e-01
6.060115620493888855e-02 -2.228698227554559708e-03 -5.119173228740692139e-02 -3.096100091934204102e-01 6.441276073455810547e-01 -4.964234828948974609e-01 -4.657022058963775635e-01 -1.401005983352661133e-01
-1.938302218914031982e-01 -1.596064418554306030e-01 -5.177107453346252441e-01 5.123338103294372559e-01 5.420849323272705078e-01 -2.626789212226867676e-01 7.931751012802124023e-02 -1.931262612342834473e-01
9.491154551506042480e-02 -3.305503353476524353e-02 -2.458371780812740326e-02 -2.079466879367828369e-01 6.865249276161193848e-01 -3.040682673454284668e-01 -6.155400872230529785e-01 -5.822097137570381165e-02
1.485431045293807983e-01 -1.909944117069244385e-01 -5.690553411841392517e-02 1.315611302852630615e-01 7.754002809524536133e-01 1.633512824773788452e-01 -5.350273251533508301e-01 8.201243728399276733e-02
-1.150050610303878784e-01 1.285472810268402100e-01 -4.896283149719238281e-01 5.238860249519348145e-01 3.311751186847686768e-01 3.311818838119506836e-01 -3.522666096687316895e-01 -3.355693817138671875e-01
-1.434197425842285156e-01 5.962792038917541504e-01 -6.412358582019805908e-02 3.865717053413391113e-01 5.270393490791320801e-01 -2.181381732225418091e-01 7.378376554697751999e-03 -3.806878924369812012e-01
-4.506569355726242065e-02 9.941080957651138306e-02 -2.303707972168922424e-02 3.913169503211975098e-01 5.749199986457824707e-01 -4.460007697343826294e-02 -7.766805589199066162e-02 -7.041820287704467773e-01
-2.631672322750091553e-01 -1.575505943037569523e-03 -6.952099800109863281e-01 -3.091215789318084717e-01 4.063787460327148438e-01 -1.478318721055984497e-01 -3.368213176727294922e-01 2.267619669437408447e-01
3.371465504169464111e-01 2.434179931879043579e-01 -6.023269295692443848e-01 2.007057517766952515e-02 1.993302255868911743e-01 -1.721150428056716919e-02 -5.833467841148376465e-01 2.890621125698089600e-01
4.952280223369598389e-01 6.020491123199462891e-01 -4.671688973903656006e-01 -6.027592346072196960e-02 1.548734307289123535e-01 3.218764364719390869e-01 -2.055100798606872559e-01 2.411735802888870239e-02
-3.693187236785888672e-01 2.198204696178436279e-01 -8.032062649726867676e-01 1.558305881917476654e-02 3.364288210868835449e-01 -2.296121269464492798e-01 -2.209459617733955383e-02 5.920470878481864929e-02
2.459889650344848633e-01 -2.027531266212463379e-01 -3.404032289981842041e-01 4.132241010665893555e-01 5.880264043807983398e-01 3.552691265940666199e-02 3.650778532028198242e-01 -3.625369071960449219e-01
1.499238312244415283e-01 -1.007819250226020813e-01 -3.083881735801696777e-01 4.961694777011871338e-01 5.854648351669311523e-01 3.312780857086181641e-01 2.220742404460906982e-01 -3.524872064590454102e-01
5.996294617652893066e-01 2.263041585683822632e-01 -4.734244942665100098e-01 -6.047210842370986938e-02 3.634264469146728516e-01 3.873349130153656006e-01 2.790700197219848633e-01 -3.815897926688194275e-02
5.228637456893920898e-01 2.380887046456336975e-02 -3.022838830947875977e-01 -2.404365986585617065e-01 4.952075183391571045e-01 -5.702220201492309570e-01 6.674223393201828003e-02 -4.497861862182617188e-02
5.478740110993385315e-02 -1.944268792867660522e-01 4.942099377512931824e-02 -4.701838269829750061e-02 7.414862513542175293e-01 1.320099234580993652e-01 -6.008660197257995605e-01 -1.620948165655136108e-01
2.776613533496856689e-01 2.304149568080902100e-01 6.294300407171249390e-02 -2.851936519145965576e-01 6.448678970336914062e-01 -3.841830492019653320e-01 -4.692194163799285889e-01 -2.996338717639446259e-02
-6.920060515403747559e-02 3.834082484245300293e-01 1.360489279031753540e-01 1.166209727525711060e-01 5.786328315734863281e-01 -1.175259351730346680e-01 2.200307697057723999e-02 -6.833646893501281738e-01
3.493773639202117920e-01 4.462985098361968994e-01 -3.686192333698272705e-01 -3.950309753417968750e-01 2.175564765930175781e-01 4.508368670940399170e-01 -3.312852978706359863e-01 -1.627539843320846558e-01
3.874675333499908447e-01 -2.164062708616256714e-01 2.858734503388404846e-02 -1.252884864807128906e-01 6.270477175712585449e-01 -2.870451807975769043e-01 -1.480543799698352814e-02 -5.574224591255187988e-01
2.717825174331665039e-01 -3.312392830848693848e-01 2.701248601078987122e-02 -1.951491087675094604e-01 7.121729254722595215e-01 -1.946263313293457031e-01 -3.462775051593780518e-01 -3.355952501296997070e-01
5.445010662078857422e-01 3.523937165737152100e-01 -2.912791371345520020e-01 1.564041227102279663e-01 3.905232548713684082e-01 -5.406349897384643555e-01 -3.146160393953323364e-02 1.557143926620483398e-01
-2.217097580432891846e-01 4.059101045131683350e-01 -1.400413215160369873e-01 1.568326056003570557e-01 4.320854842662811279e-01 -5.750830844044685364e-02 -3.049015402793884277e-01 -6.774243712425231934e-01
7.694677263498306274e-02 3.712212443351745605e-01 9.902099519968032837e-02 1.613038331270217896e-01 5.518577098846435547e-01 -3.902724087238311768e-01 -1.615755707025527954e-01 -5.809336304664611816e-01
4.022739231586456299e-01 7.618099451065063477e-02 -5.392763018608093262e-01 1.304101049900054932e-01 4.145599901676177979e-01 2.498035281896591187e-01 -4.916705191135406494e-01 2.203290462493896484e-01
-9.981940686702728271e-02 3.997541666030883789e-01 -3.492994606494903564e-01 2.274227887392044067e-01 3.002234697341918945e-01 -4.577581584453582764e-01 -3.976167738437652588e-02 -5.960233807563781738e-01
-3.951917588710784912e-01 2.011058032512664795e-01 -6.024193167686462402e-01 -3.919147849082946777e-01 4.109470844268798828e-01 -6.689726561307907104e-02 -3.057832121849060059e-01 1.414836794137954712e-01
5.767516493797302246e-01 -4.684944823384284973e-02 -1.925327181816101074e-01 1.276196539402008057e-01 4.997461438179016113e-01 -3.913151919841766357e-01 4.082898795604705811e-02 -4.552649855613708496e-01
-4.334253966808319092e-01 5.107068419456481934e-01 -3.338241875171661377e-01 -2.526218295097351074e-01 4.080909192562103271e-01 -1.744288504123687744e-01 -4.227673411369323730e-01 -1.920422911643981934e-02
6.427131593227386475e-02 1.438065171241760254e-01 1.898472756147384644e-01 1.858892589807510376e-01 6.252357363700866699e-01 -3.632920980453491211e-02 -8.236926048994064331e-02 -7.110329866409301758e-01
-1.911609768867492676e-01 4.229475259780883789e-01 1.696515083312988281e-01 4.401279240846633911e-02 6.218451857566833496e-01 -1.499084085226058960e-01 -2.406837185844779015e-03 -5.870982408523559570e-01
3.921452760696411133e-01 1.395885944366455078e-01 -1.864113658666610718e-02 -3.310804963111877441e-01 5.262438654899597168e-01 -5.357220768928527832e-01 -2.661096155643463135e-01 -2.864097058773040771e-01
2.186311185359954834e-01 3.708188533782958984e-01 -7.525943964719772339e-02 -4.330278038978576660e-01 5.382977128028869629e-01 5.145561099052429199e-01 -2.031451314687728882e-01 1.603626608848571777e-01
-1.794708669185638428e-01 -2.040087580680847168e-01 -3.537107110023498535e-01 4.393996596336364746e-01 6.948245763778686523e-01 -2.982522249221801758e-01 1.859962791204452515e-01 -4.070870950818061829e-02
8.580420166254043579e-03 4.688676297664642334e-01 -8.008912801742553711e-01 3.332883119583129883e-02 7.440873235464096069e-02 -2.777540087699890137e-01 -3.418945521116256714e-02 -2.317303717136383057e-01
2.276594191789627075e-01 2.893701791763305664e-01 2.354422956705093384e-01 -1.632268428802490234e-01 7.650913000106811523e-01 -2.192992269992828369e-01 -3.831489682197570801e-01 4.583054780960083008e-02
-3.772242665290832520e-01 2.822258770465850830e-01 -5.282507538795471191e-01 -3.389880359172821045e-01 3.628681004047393799e-01 -2.664312347769737244e-02 -4.938079714775085449e-01 8.865248411893844604e-02
3.984518349170684814e-01 1.852452754974365234e-02 1.029001995921134949e-01 1.826348900794982910e-01 8.267598152160644531e-01 -3.133335113525390625e-01 9.378278255462646484e-02 8.027585595846176147e-02
-2.901379168033599854e-01 -9.383153170347213745e-02 -3.364722728729248047e-01 4.719296097755432129e-01 5.957295298576354980e-01 -1.479222625494003296e-01 4.671948030591011047e-02 -4.383232295513153076e-01
4.311262071132659912e-01 1.007331386208534241e-01 -2.089352905750274658e-01 -1.254367828369140625e-01 5.863721966743469238e-01 -5.902281999588012695e-01 1.446719169616699219e-01 -1.773776412010192871e-01
-2.173072546720504761e-01 3.133934438228607178e-01 -7.867399454116821289e-01 -2.970546782016754150e-01 1.393804401159286499e-01 1.133770942687988281e-01 -2.752022147178649902e-01 -1.983516961336135864e-01
-1.821411699056625366e-01 3.961189091205596924e-01 -5.608015060424804688e-01 -2.489104568958282471e-01 4.859399497509002686e-01 1.079540029168128967e-01 4.077579081058502197e-01 -1.392897069454193115e-01
-4.980797320604324341e-02 1.782397303031757474e-04 -4.714973568916320801e-01 5.113085508346557617e-01 3.841570019721984863e-01 4.360070526599884033e-01 -4.046126306056976318e-01 -1.112785041332244873e-01
3.468568027019500732e-01 3.051753640174865723e-01 2.402513772249221802e-01 -8.288829028606414795e-02 7.405865192413330078e-01 -2.253847122192382812e-01 -3.492875695228576660e-01 -2.643169648945331573e-02
-2.599352896213531494e-01 2.257134616374969482e-01 -7.982445955276489258e-01 -3.100522756576538086e-01 3.184776008129119873e-01 2.073190510272979736e-01 -6.000841781497001648e-02 1.224524434655904770e-02
-1.778015983290970325e-03 2.711698114871978760e-01 -1.761712431907653809e-01 -6.351835131645202637e-01 6.160798072814941406e-01 3.177099227905273438e-01 9.772903472185134888e-02 -4.386889934539794922e-02
1.123132631182670593e-01 2.784752547740936279e-01 -7.089066505432128906e-01 -1.366517245769500732e-01 1.364666074514389038e-01 4.939799308776855469e-01 -2.029607594013214111e-01 -2.911742329597473145e-01
6.470344662666320801e-01 2.642457485198974609e-01 -4.486504793167114258e-01 -7.578113675117492676e-02 2.823523879051208496e-01 4.740816652774810791e-01 2.185581397498026490e-04 -3.765955101698637009e-03
4.567681252956390381e-01 -3.308594822883605957e-01 -2.166918665170669556e-01 2.419551908969879150e-01 4.632624983787536621e-01 1.829530149698257446e-01 -4.663902521133422852e-01 -3.328565955162048340e-01
1.697745174169540405e-01 2.594448029994964600e-01 -3.781462609767913818e-01 -5.757356286048889160e-01 3.588649034500122070e-01 5.071300268173217773e-01 -2.083287537097930908e-01 5.768406670540571213e-03
1.009561717510223389e-01 2.196758538484573364e-01 1.012529656291007996e-01 4.393713772296905518e-01 5.979976058006286621e-01 -3.543820604681968689e-02 -1.946397572755813599e-01 -5.843878388404846191e-01
1.307871490716934204e-01 2.798970043659210205e-01 2.094800770282745361e-01 3.811539709568023682e-01 7.248523235321044922e-01 1.998300552368164062e-01 -3.873526155948638916e-01 -2.699496923014521599e-03
-2.222917377948760986e-01 -1.876532286405563354e-01 -7.290568351745605469e-01 -2.532518208026885986e-01 4.013539254665374756e-01 -2.102074325084686279e-01 -2.649908065795898438e-01 2.102859318256378174e-01
3.527706861495971680e-02 -5.789966583251953125e-01 -3.119067251682281494e-01 1.057015508413314819e-01 7.031506299972534180e-01 3.142155765090137720e-04 -2.433835119009017944e-01 -3.746388107538223267e-02
3.113294839859008789e-01 2.477307319641113281e-01 2.727551572024822235e-02 -3.119334876537322998e-01 6.180862784385681152e-01 -5.419971942901611328e-01 -6.135599687695503235e-02 -2.531816661357879639e-01
-1.456710249185562134e-01 1.072554513812065125e-01 -2.540984749794006348e-01 4.144514501094818115e-01 4.382070302963256836e-01 1.689723879098892212e-01 -4.316857755184173584e-01 -5.692191720008850098e-01
-4.389788508415222168e-01 3.313017189502716064e-01 -5.576778054237365723e-01 -3.603420779109001160e-02 5.763243436813354492e-01 -1.553232371807098389e-01 -2.655916847288608551e-02 1.680877208709716797e-01
-1.835571378469467163e-01 2.534386813640594482e-01 -3.031591475009918213e-01 1.213171109557151794e-01 3.685061633586883545e-01 5.581062436103820801e-01 -2.656015157699584961e-01 -5.269050002098083496e-01
-4.737224280834197998e-01 1.213081181049346924e-01 -2.822514176368713379e-01 -1.860734969377517700e-01 7.058904170989990234e-01 3.086664676666259766e-01 1.764005273580551147e-01 -1.480160057544708252e-01
-2.602520585060119629e-01 2.869825959205627441e-01 -5.682784914970397949e-01 -3.424690961837768555e-01 2.639848887920379639e-01 2.061910480260848999e-01 -4.963193237781524658e-01 -2.261604666709899902e-01
1.243607997894287109e-01 1.148916706442832947e-01 1.637899428606033325e-01 -3.117502927780151367e-01 7.282942533493041992e-01 -3.357543349266052246e-01 -3.183029890060424805e-01 -3.207160532474517822e-01
4.716756567358970642e-02 -6.359803676605224609e-02 -2.790547348558902740e-02 -1.378823220729827881e-01 7.383917570114135742e-01 -2.325142323970794678e-01 -6.110812425613403320e-01 3.513951599597930908e-02
1.596207916736602783e-01 2.771384119987487793e-01 -4.090370535850524902e-01 1.780062317848205566e-01 4.280927777290344238e-01 3.780100345611572266e-01 -3.634196519851684570e-01 4.903970658779144287e-01
2.966750562191009521e-01 -5.513973236083984375e-01 -2.427051812410354614e-01 -5.175088532269001007e-03 6.278158426284790039e-01 -3.344931080937385559e-02 -2.959569394588470459e-01 -2.571967244148254395e-01
3.559114644303917885e-03 8.722313679754734039e-03 -6.770094633102416992e-01 1.063509732484817505e-01 4.350492656230926514e-01 -4.874597191810607910e-01 -1.038662791252136230e-01 3.042795658111572266e-01
-3.669613599777221680e-01 3.086342848837375641e-02 -8.554251194000244141e-01 4.986894130706787109e-02 2.846756875514984131e-01 -1.642292141914367676e-01 -1.474211663007736206e-01 -2.008181810379028320e-02
-2.295103818178176880e-01 -1.635479480028152466e-01 -7.102431654930114746e-01 -1.569107025861740112e-01 4.482642412185668945e-01 -2.007881104946136475e-01 -2.776355743408203125e-01 2.705041170120239258e-01
-1.841842085123062134e-01 5.769836306571960449e-01 -1.514918655157089233e-01 1.007767617702484131e-01 4.241740107536315918e-01 -1.046005710959434509e-01 -2.685406506061553955e-01 -5.805871486663818359e-01
1.603658348321914673e-01 -1.168038249015808105e-01 -1.635273993015289307e-01 3.025111556053161621e-01 5.821906924247741699e-01 5.504866242408752441e-01 -4.446232914924621582e-01 -5.209521204233169556e-02
2.829667925834655762e-01 -4.895690083503723145e-01 -2.270351946353912354e-01 -9.382726997137069702e-02 6.537916660308837891e-01 -1.434429734945297241e-01 -3.727930188179016113e-01 -1.814094930887222290e-01
-2.932519614696502686e-01 3.056221902370452881e-01 -5.767573714256286621e-01 -4.636419117450714111e-01 3.227393627166748047e-01 -8.786594867706298828e-02 -9.924907982349395752e-02 -3.889136314392089844e-01
3.015705347061157227e-01 1.739369332790374756e-01 9.978828951716423035e-03 -3.623430728912353516e-01 6.405530571937561035e-01 -5.304539799690246582e-01 -2.969053108245134354e-03 -2.360313236713409424e-01
-2.494725883007049561e-01 7.102379202842712402e-02 -6.389043927192687988e-01 -2.938016876578330994e-02 3.930926918983459473e-01 1.831917464733123779e-02 4.068718254566192627e-01 -4.508380293846130371e-01
-3.612384498119354248e-01 1.468367576599121094e-01 -1.910542696714401245e-01 -1.602276116609573364e-01 7.483736276626586914e-01 -1.640964597463607788e-01 4.453627765178680420e-01 2.079161629080772400e-02
2.757064104080200195e-01 2.452429234981536865e-01 -2.161171734333038330e-01 -4.128304719924926758e-01 6.320862770080566406e-01 3.284630477428436279e-01 3.455725908279418945e-01 1.409430801868438721e-01
5.808162093162536621e-01 3.605548143386840820e-01 -3.359487056732177734e-01 8.071789890527725220e-02 4.648325443267822266e-01 3.071506917476654053e-01 2.476438134908676147e-01 2.038078904151916504e-01
-1.044405251741409302e-01 4.515604302287101746e-02 -4.547729194164276123e-01 1.142031624913215637e-01 3.735610246658325195e-01 6.029247641563415527e-01 -3.968768715858459473e-01 -3.265195786952972412e-01
-5.305027216672897339e-02 1.283486336469650269e-01 -2.628174722194671631e-01 -6.390421986579895020e-01 5.542430877685546875e-01 4.412376582622528076e-01 3.087108768522739410e-02 2.086479961872100830e-02
-1.030892878770828247e-01 -1.105444133281707764e-01 -8.512372970581054688e-01 8.699721843004226685e-02 2.991750538349151611e-01 -3.197055459022521973e-01 -1.938581615686416626e-01 1.252220869064331055e-01
1.489238291978836060e-01 1.957499086856842041e-01 8.251335471868515015e-02 2.373178005218505859e-01 7.129772901535034180e-01 2.441390454769134521e-01 -4.248497784137725830e-01 3.576835691928863525e-01
4.778802022337913513e-02 2.111278027296066284e-01 -6.689428091049194336e-01 -1.194549724459648132e-02 1.479472070932388306e-01 -1.242211684584617615e-01 -6.776722073554992676e-01 9.463365375995635986e-02
2.815004587173461914e-01 -4.403109252452850342e-01 -9.909048676490783691e-02 -3.330247104167938232e-01 6.552003026008605957e-01 -2.083612978458404541e-01 -6.825993955135345459e-02 -3.588844239711761475e-01
5.510290861129760742e-01 -1.014299541711807251e-01 -2.217429876327514648e-01 5.632944405078887939e-03 5.686433315277099609e-01 -4.750635325908660889e-01 1.009593755006790161e-01 -2.786465883255004883e-01
1.997162699699401855e-01 1.094269007444381714e-01 -5.868446230888366699e-01 5.072730183601379395e-01 4.373411834239959717e-01 -2.118971794843673706e-01 9.039358049631118774e-02 3.195116817951202393e-01
-9.043799340724945068e-02 4.004762768745422363e-01 -8.781193494796752930e-01 -4.612730070948600769e-02 1.186641156673431396e-01 -1.111897900700569153e-01 -5.549478530883789062e-02 -1.693939119577407837e-01
5.029782652854919434e-01 3.876485303044319153e-02 -6.052070856094360352e-01 -1.058294624090194702e-02 3.657608330249786377e-01 3.072960674762725830e-01 3.690956830978393555e-01 1.211576834321022034e-01
-3.923605754971504211e-02 2.387741059064865112e-01 -6.450738310813903809e-01 -6.775040179491043091e-02 2.998556792736053467e-01 -3.082211688160896301e-02 2.790935635566711426e-01 -5.932791829109191895e-01
5.074845999479293823e-02 -2.733984291553497314e-01 5.939752981066703796e-02 -2.180564999580383301e-01 7.036983370780944824e-01 -1.348018795251846313e-01 -4.710024297237396240e-01 -3.693169951438903809e-01
1.300816833972930908e-01 3.352710902690887451e-01 -3.958532810211181641e-01 1.895304471254348755e-01 4.935971498489379883e-01 -1.199961081147193909e-02 -2.821949422359466553e-01 5.955117344856262207e-01
-1.579903215169906616e-01 7.104417681694030762e-02 -3.608931005001068115e-01 5.066300630569458008e-01 4.598921835422515869e-01 -4.822129011154174805e-01 -1.340577602386474609e-01 -3.479542136192321777e-01
-2.510669231414794922e-01 5.071920752525329590e-01 -6.044449210166931152e-01 1.442285329103469849e-01 1.985491812229156494e-01 -3.813691139221191406e-01 -1.379546076059341431e-01 -2.994503378868103027e-01
-4.178219735622406006e-01 1.975832879543304443e-01 -3.144973218441009521e-01 -3.245281577110290527e-01 5.778515934944152832e-01 4.666294753551483154e-01 -1.739276051521301270e-01 -1.588620431721210480e-02
5.499286651611328125e-01 -7.433659583330154419e-02 -1.955821812152862549e-01 1.526124477386474609e-01 5.313341021537780762e-01 -4.016110301017761230e-01 5.028656125068664551e-02 -4.293874204158782959e-01
4.858835041522979736e-02 -4.559802636504173279e-02 -2.018462866544723511e-01 -2.066370397806167603e-01 5.687561035156250000e-01 -5.352920293807983398e-01 -5.493624210357666016e-01 1.729219406843185425e-02
-4.631972685456275940e-02 -1.148308590054512024e-01 -4.291073977947235107e-01 5.576045513153076172e-01 5.979550480842590332e-01 -1.423723250627517700e-01 2.332979589700698853e-01 -2.395083159208297729e-01
-3.008213359862565994e-03 6.813883036375045776e-02 -5.257245302200317383e-01 2.436063438653945923e-01 5.582669973373413086e-01 -3.550466895103454590e-01 -1.320304125547409058e-01 4.521783888339996338e-01
1.865747720003128052e-01 2.587574422359466553e-01 -5.234967470169067383e-01 7.265178859233856201e-02 3.981045186519622803e-01 2.524944245815277100e-01 -4.608592092990875244e-01 4.292731583118438721e-01
3.100911676883697510e-01 6.681345701217651367e-01 -4.232349991798400879e-01 -2.485069632530212402e-01 6.987065076828002930e-02 7.099405396729707718e-03 -2.790392339229583740e-01 -3.657332360744476318e-01
-3.590254858136177063e-02 2.063934504985809326e-01 -4.152582883834838867e-01 4.309222698211669922e-01 6.262589693069458008e-01 -3.351737856864929199e-01 3.984881937503814697e-02 3.030672073364257812e-01
3.373993337154388428e-01 -1.310535967350006104e-01 -3.500832021236419678e-01 4.618097543716430664e-01 5.097396373748779297e-01 -8.549411594867706299e-02 3.280801773071289062e-01 -3.979696035385131836e-01
-1.110456138849258423e-01 3.814613223075866699e-01 -7.627216577529907227e-01 6.198030337691307068e-02 1.708072572946548462e-01 -1.221393346786499023e-01 2.360418140888214111e-01 -3.959308564662933350e-01
-3.920337855815887451e-01 4.790974259376525879e-01 -4.609341323375701904e-01 -2.112965285778045654e-01 5.333502292633056641e-01 -1.706363260746002197e-01 1.915536820888519287e-02 2.138279229402542114e-01
1.998312026262283325e-02 -2.848517596721649170e-01 -4.645648300647735596e-01 4.697251617908477783e-01 4.703177213668823242e-01 8.506002277135848999e-02 1.556458175182342529e-01 -4.788928627967834473e-01
-7.129974663257598877e-02 2.299611717462539673e-01 -8.620335459709167480e-01 -1.179058328270912170e-01 1.792641580104827881e-01 -5.208533722907304764e-03 1.698928773403167725e-01 -3.521424829959869385e-01
4.320231080055236816e-02 2.103141546249389648e-01 -6.285176873207092285e-01 2.335107699036598206e-02 2.051420360803604126e-01 1.583863198757171631e-01 -6.968403458595275879e-01 7.460561394691467285e-02
7.676941156387329102e-02 -8.655834197998046875e-02 1.716694384813308716e-01 2.864508628845214844e-01 7.290105223655700684e-01 1.415611058473587036e-01 -2.431369125843048096e-01 -5.142742991447448730e-01
-1.741597615182399750e-02 -6.308712065219879150e-02 -7.598641514778137207e-01 4.136221408843994141e-01 3.162774443626403809e-01 7.068073004484176636e-02 -3.533408641815185547e-01 1.317684948444366455e-01
5.791081860661506653e-02 2.228802740573883057e-01 -6.741210222244262695e-01 2.108473330736160278e-01 2.626340091228485107e-01 4.991125762462615967e-01 8.035959675908088684e-03 -3.604446947574615479e-01
-1.006781682372093201e-01 5.702624320983886719e-01 -2.524319291114807129e-01 1.922062411904335022e-02 6.329914927482604980e-01 3.210522234439849854e-01 1.806378066539764404e-01 2.533583939075469971e-01
-8.544702827930450439e-02 2.362264543771743774e-01 -6.888427734375000000e-01 1.453511714935302734e-01 1.703109890222549438e-01 3.306992352008819580e-01 -2.082239463925361633e-02 -5.499666333198547363e-01
1.850184053182601929e-01 5.356304049491882324e-01 -2.106195986270904541e-01 4.895161688327789307e-01 5.172147750854492188e-01 -1.291442215442657471e-01 2.625242769718170166e-01 2.043852657079696655e-01
-2.539287805557250977e-01 3.261592090129852295e-01 -1.616701334714889526e-01 -2.205134183168411255e-01 7.296265363693237305e-01 -1.832665801048278809e-01 1.729182004928588867e-01 3.981642723083496094e-01
2.780539542436599731e-02 2.117827534675598145e-01 -6.575719118118286133e-01 2.524563670158386230e-01 5.005634427070617676e-01 1.701830029487609863e-01 -2.542609572410583496e-01 3.377356529235839844e-01
5.192131400108337402e-01 -2.552857436239719391e-02 -1.721086055040359497e-01 1.010732427239418030e-01 5.464121699333190918e-01 -4.614581763744354248e-01 2.865043841302394867e-02 -4.214238822460174561e-01
3.578475117683410645e-02 -3.213836550712585449e-01 -4.630901515483856201e-01 4.282070994377136230e-01 6.166188120841979980e-01 -3.408452570438385010e-01 -3.272804617881774902e-02 1.236245036125183105e-02
5.535843372344970703e-01 6.501911580562591553e-02 -4.713902771472930908e-01 -6.639649625867605209e-03 3.352372348308563232e-01 -5.289607644081115723e-01 1.281738132238388062e-01 -2.417687475681304932e-01
-6.564556807279586792e-02 -3.007225394248962402e-01 -6.850479841232299805e-01 2.541942596435546875e-01 5.316973328590393066e-01 -2.287432402372360229e-01 -1.406133472919464111e-01 1.286597549915313721e-01
2.546779513359069824e-01 -1.819657087326049805e-01 -4.006352126598358154e-01 5.138944983482360840e-01 4.845494627952575684e-01 2.007414847612380981e-01 2.382522225379943848e-01 -3.815522193908691406e-01
3.534702360630035400e-01 1.670350134372711182e-01 -5.394895076751708984e-01 1.139600351452827454e-01 2.674163281917572021e-01 9.269108623266220093e-02 -6.099768877029418945e-01 3.015749752521514893e-01
6.421316415071487427e-02 3.239338286221027374e-03 2.227830514311790466e-02 -2.675966024398803711e-01 6.994861364364624023e-01 -1.917674392461776733e-01 -6.285690069198608398e-01 -5.106086283922195435e-02
-2.729281485080718994e-01 1.602641940116882324e-01 -3.010779023170471191e-01 -3.659379482269287109e-01 5.031195878982543945e-01 6.087127327919006348e-01 -1.582748442888259888e-01 -1.629589945077896118e-01
-1.916567683219909668e-01 -1.853395402431488037e-01 -7.154057621955871582e-01 -1.039735078811645508e-01 4.363811314105987549e-01 -1.670756936073303223e-01 -3.426504433155059814e-01 2.656104564666748047e-01
-1.084437668323516846e-01 2.175236307084560394e-02 -5.897315144538879395e-01 6.154763102531433105e-01 4.592779576778411865e-01 -1.741677820682525635e-01 6.924602389335632324e-02 -1.229093074798583984e-01
-2.035672366619110107e-01 4.071710109710693359e-01 -2.565292716026306152e-01 1.510752588510513306e-01 2.916712164878845215e-01 -8.192116022109985352e-02 -1.345531791448593140e-01 -7.708781957626342773e-01
2.228936180472373962e-03 -5.656579136848449707e-01 -3.564679026603698730e-01 1.132980138063430786e-01 6.685953736305236816e-01 4.953967779874801636e-02 -3.006740510463714600e-01 -1.554119680076837540e-02
2.345196455717086792e-01 2.717934250831604004e-01 3.316061571240425110e-02 -2.951757013797760010e-01 6.346799731254577637e-01 -5.471533536911010742e-01 -1.628236472606658936e-01 -2.327949851751327515e-01
5.391213297843933105e-01 -4.792649671435356140e-02 -1.976504176855087280e-01 3.083998709917068481e-02 5.018334388732910156e-01 -4.455757737159729004e-01 1.475959420204162598e-01 -4.414470493793487549e-01
9.587387740612030029e-02 3.091018833220005035e-02 4.758219793438911438e-02 4.737800359725952148e-01 5.999910831451416016e-01 2.132143974304199219e-01 -3.091760873794555664e-01 -5.119390487670898438e-01
1.019643247127532959e-01 5.059273242950439453e-01 -5.780248045921325684e-01 -2.898115217685699463e-01 1.785819828510284424e-01 1.723172813653945923e-01 1.528609730303287506e-02 -5.037052631378173828e-01
1.621641069650650024e-01 -3.485971093177795410e-01 -6.588084101676940918e-01 4.163290187716484070e-02 3.730368316173553467e-01 5.191581249237060547e-01 4.796099290251731873e-02 -7.375025749206542969e-02
6.022816896438598633e-01 -3.992505744099617004e-02 -2.561532258987426758e-01 -3.633538484573364258e-01 4.899330437183380127e-01 -4.097072184085845947e-01 7.990892231464385986e-02 -1.540862172842025757e-01
-1.580316722393035889e-01 4.213969409465789795e-01 -2.293218225240707397e-01 3.103272318840026855e-01 3.537572026252746582e-01 -1.058344617486000061e-01 -1.946299523115158081e-01 -6.887184977531433105e-01
6.242820620536804199e-01 1.032444238662719727e-01 -2.956207990646362305e-01 1.554192304611206055e-01 4.557079076766967773e-01 -4.507796168327331543e-01 1.291950345039367676e-01 -2.459717988967895508e-01
3.098281025886535645e-01 -2.120816893875598907e-02 -1.703965663909912109e-01 2.310539484024047852e-01 3.621848821640014648e-01 5.742711424827575684e-01 -4.843284785747528076e-01 -3.543960154056549072e-01
2.738585174083709717e-01 4.529464840888977051e-01 -5.767501592636108398e-01 -1.736991554498672485e-01 1.927797198295593262e-01 4.662286639213562012e-01 -1.903122961521148682e-01 -2.574432194232940674e-01
1.282306313514709473e-01 4.704763889312744141e-01 -7.004907727241516113e-01 -2.137763500213623047e-01 1.220834553241729736e-01 1.189687103033065796e-01 7.644125074148178101e-02 -4.369439780712127686e-01
-2.047724574804306030e-01 -9.543911367654800415e-02 -6.995068788528442383e-01 -1.340721845626831055e-01 4.892410337924957275e-01 -2.433706969022750854e-01 -2.664205431938171387e-01 2.685299515724182129e-01
-3.788637220859527588e-01 6.429362893104553223e-01 -4.327808320522308350e-01 -2.831479609012603760e-01 3.527860641479492188e-01 -6.424847245216369629e-02 -1.427597850561141968e-01 -1.632699668407440186e-01
7.255429774522781372e-02 5.270791649818420410e-01 -3.902177214622497559e-01 2.491430640220642090e-01 5.368036031723022461e-01 1.733612567186355591e-01 4.990071803331375122e-02 4.264728128910064697e-01
-3.036587834358215332e-01 6.020374298095703125e-01 -9.178000688552856445e-02 1.998021453619003296e-01 4.556172788143157959e-01 -2.917309701442718506e-01 -1.172218546271324158e-01 -4.365351498126983643e-01
-9.074272960424423218e-02 5.582003593444824219e-01 -5.473667383193969727e-01 -9.581694006919860840e-02 7.581104338169097900e-02 -1.855992376804351807e-01 -5.318400263786315918e-01 -2.198605388402938843e-01
2.537405490875244141e-01 -1.224901452660560608e-01 -3.022775948047637939e-01 5.569813847541809082e-01 4.847474098205566406e-01 4.424381852149963379e-01 8.013278990983963013e-02 -2.861102819442749023e-01
-5.879018455743789673e-02 3.680130541324615479e-01 -2.074594944715499878e-01 3.109150826930999756e-01 3.599047660827636719e-01 1.268015056848526001e-01 -2.746653258800506592e-01 -7.073552012443542480e-01
2.747586369514465332e-01 -2.954037487506866455e-01 -3.701950013637542725e-01 2.675525844097137451e-01 6.047701835632324219e-01 1.780400127172470093e-01 -4.517098069190979004e-01 1.647074967622756958e-01
2.855304777622222900e-01 1.816936396062374115e-02 1.249926388263702393e-01 2.763448953628540039e-01 5.959396958351135254e-01 3.569329977035522461e-01 -5.521437525749206543e-01 -1.968364864587783813e-01
-3.265959322452545166e-01 7.848204113543033600e-03 -5.979558229446411133e-01 -2.929043173789978027e-01 4.176461398601531982e-01 4.793716073036193848e-01 -3.609718754887580872e-02 -2.107153534889221191e-01
2.481049299240112305e-01 -3.538776040077209473e-01 -4.249521717429161072e-02 1.192100718617439270e-02 8.154630064964294434e-01 -2.220804989337921143e-01 2.417049556970596313e-01 -1.963302642107009888e-01
4.305932819843292236e-01 -3.301353454589843750e-01 -2.523604035377502441e-01 -2.142739593982696533e-01 6.211648583412170410e-01 -3.930411338806152344e-01 1.369960755109786987e-01 -1.921096593141555786e-01
-3.002699315547943115e-01 5.536752343177795410e-01 -1.043762639164924622e-01 1.500809192657470703e-01 5.408645272254943848e-01 4.214758053421974182e-02 -7.242149859666824341e-02 -5.199108719825744629e-01
6.736600399017333984e-02 -1.272663921117782593e-01 -7.340856790542602539e-01 -2.817659974098205566e-01 4.007091522216796875e-01 -2.932921051979064941e-01 2.822904586791992188e-01 1.863203197717666626e-01
-1.844991296529769897e-01 -4.717842862010002136e-02 -7.004932761192321777e-01 -1.661528944969177246e-01 5.320434570312500000e-01 3.877967000007629395e-01 6.256384402513504028e-02 -8.980938792228698730e-02
5.275445058941841125e-02 3.898833990097045898e-01 1.612920761108398438e-01 3.262232244014739990e-01 7.190030217170715332e-01 3.525059819221496582e-01 -2.654848396778106689e-01 3.260644525289535522e-02
2.640138752758502960e-02 5.780754238367080688e-02 -4.314121305942535400e-01 4.000262320041656494e-01 3.757161796092987061e-01 5.674395561218261719e-01 -1.392860114574432373e-01 -4.089902639389038086e-01
-2.185496985912322998e-01 6.048390269279479980e-01 -2.240108251571655273e-01 1.545797288417816162e-01 5.994498133659362793e-01 -1.877571344375610352e-01 3.152159750461578369e-01 1.355593204498291016e-01
1.564716547727584839e-01 4.407540261745452881e-01 -5.776418372988700867e-02 1.326970905065536499e-01 5.546686649322509766e-01 2.111853808164596558e-01 -3.932786881923675537e-01 5.033712387084960938e-01
1.287566125392913818e-01 -3.254172503948211670e-01 -8.088399767875671387e-01 3.194030374288558960e-02 3.294705748558044434e-01 3.270646631717681885e-01 -3.634292259812355042e-02 -7.375709712505340576e-02
4.673998653888702393e-01 3.337494730949401855e-01 1.150112748146057129e-01 -2.423141449689865112e-01 5.446627140045166016e-01 -3.954448401927947998e-01 -1.648728251457214355e-01 -3.434936106204986572e-01
8.633193373680114746e-02 6.058102250099182129e-01 -9.349043667316436768e-02 4.708253145217895508e-01 5.546786785125732422e-01 -1.164952665567398071e-01 2.675683498382568359e-01 -4.786996915936470032e-02
-8.295255154371261597e-02 6.388054490089416504e-01 -4.810822308063507080e-01 1.191971525549888611e-01 4.144363701343536377e-01 -2.765817642211914062e-01 2.854633927345275879e-01 9.825494140386581421e-02
2.112555056810379028e-01 1.288166046142578125e-01 -5.799717903137207031e-01 1.554106175899505615e-01 4.778921902179718018e-01 1.018879562616348267e-01 -1.665724366903305054e-01 5.583450198173522949e-01
1.428278833627700806e-01 5.729890894144773483e-03 -7.938470840454101562e-01 3.309924602508544922e-01 3.371035158634185791e-01 -6.933329999446868896e-02 -1.623065918684005737e-01 3.082675635814666748e-01
1.297998726367950439e-01 -3.564476072788238525e-01 -7.152563333511352539e-01 -9.254768374375998974e-04 3.945622444152832031e-01 4.211045503616333008e-01 1.060993671417236328e-01 1.546081248670816422e-02
4.046866893768310547e-01 6.508855223655700684e-01 -3.015411496162414551e-01 4.633168131113052368e-02 2.256327718496322632e-01 2.551713585853576660e-01 -4.355305135250091553e-01 -1.174464002251625061e-01
-8.898437023162841797e-02 1.309200376272201538e-01 -7.276011109352111816e-01 3.470237851142883301e-01 4.074143469333648682e-01 -5.341283604502677917e-02 -2.723089456558227539e-01 2.865683436393737793e-01
-1.398261934518814087e-01 -1.361261159181594849e-01 -5.638561844825744629e-01 4.694307446479797363e-01 6.049405932426452637e-01 -8.707571774721145630e-03 9.009482711553573608e-02 2.224259674549102783e-01
6.069557070732116699e-01 2.815700322389602661e-02 -3.688605427742004395e-01 2.361134439706802368e-02 4.082337915897369385e-01 -4.214760065078735352e-01 2.009190917015075684e-01 -3.309546411037445068e-01
2.182073593139648438e-01 -1.419903486967086792e-01 -5.545502901077270508e-01 8.844879269599914551e-02 5.464744567871093750e-01 5.392901897430419922e-01 1.563623696565628052e-01 5.438696593046188354e-02
4.842910915613174438e-02 -2.082695066928863525e-01 -8.898597359657287598e-01 -3.124782145023345947e-01 2.342815101146697998e-01 -2.559931948781013489e-02 8.347362279891967773e-02 -4.769022017717361450e-02
-3.787752687931060791e-01 3.640080094337463379e-01 -1.240945085883140564e-01 -1.068408489227294922e-01 7.540537714958190918e-01 -1.354837883263826370e-02 1.926314681768417358e-01 3.022012412548065186e-01
-3.830604851245880127e-01 1.070973929017782211e-02 -7.732700109481811523e-01 9.039224684238433838e-02 4.068524539470672607e-01 -1.151363626122474670e-01 -2.437640726566314697e-01 9.395020455121994019e-02
9.785700589418411255e-03 2.042460590600967407e-01 -5.932869911193847656e-01 2.080389857292175293e-01 2.018070220947265625e-01 -1.846965849399566650e-01 3.145863711833953857e-01 -6.237905025482177734e-01
-1.708108931779861450e-01 4.233550429344177246e-01 -1.685941964387893677e-01 7.942134886980056763e-02 6.710736751556396484e-01 4.794140458106994629e-01 -1.896650046110153198e-01 2.017717808485031128e-01
3.227590024471282959e-02 -1.163234189152717590e-01 -7.854915857315063477e-01 4.177135527133941650e-01 3.511147797107696533e-01 1.602632552385330200e-02 -1.874963790178298950e-01 1.877556145191192627e-01
-1.542590707540512085e-01 3.326569795608520508e-01 -3.840898275375366211e-01 2.867598235607147217e-01 2.974355220794677734e-01 2.044787555932998657e-01 -1.845822781324386597e-01 -6.866130828857421875e-01
1.123775169253349304e-01 -2.535001039505004883e-01 -2.956843236461281776e-03 -1.561035364866256714e-01 6.927888393402099609e-01 -2.346096485853195190e-01 -4.984650313854217529e-01 -3.395091295242309570e-01
1.382196042686700821e-02 1.297514289617538452e-01 -5.746697783470153809e-01 3.954944908618927002e-01 6.110543012619018555e-01 -7.042462378740310669e-02 -1.729392558336257935e-01 2.967446148395538330e-01
-3.716729581356048584e-01 3.058176338672637939e-01 -5.453603863716125488e-01 -2.822867035865783691e-01 5.087249875068664551e-01 1.045436877757310867e-02 2.568257749080657959e-01 -2.576064467430114746e-01
-1.084863319993019104e-01 -5.253358185291290283e-02 -6.737204194068908691e-01 -2.485305964946746826e-01 5.462467670440673828e-01 2.466959059238433838e-01 3.284683525562286377e-01 5.165986716747283936e-02
-4.446322619915008545e-01 1.768467277288436890e-01 -5.117258429527282715e-01 -3.048727847635746002e-02 5.984388589859008789e-01 -2.607488632202148438e-01 -9.672808647155761719e-02 2.697391211986541748e-01
1.144403964281082153e-01 -5.566805005073547363e-01 -3.392447829246520996e-01 -3.700425103306770325e-02 6.810536384582519531e-01 -9.558143466711044312e-02 -2.879440188407897949e-01 6.835395842790603638e-02
2.574622444808483124e-02 4.850784540176391602e-01 -7.069043070077896118e-02 2.764000892639160156e-01 4.375180006027221680e-01 -4.821052849292755127e-01 -2.653397917747497559e-01 -4.340384304523468018e-01
-1.205526366829872131e-01 2.890133559703826904e-01 -2.262258827686309814e-01 -1.048743203282356262e-01 5.230274200439453125e-01 5.346243381500244141e-01 1.216144710779190063e-01 -5.153546333312988281e-01
3.527998328208923340e-01 3.858123123645782471e-01 -2.128346711397171021e-01 -4.293422996997833252e-01 3.896279036998748779e-01 5.103900432586669922e-01 -2.886286973953247070e-01 3.786300495266914368e-02
-5.114132910966873169e-02 4.207051992416381836e-01 -6.474850177764892578e-01 -5.293383821845054626e-02 1.312704533338546753e-01 -3.259530663490295410e-01 -5.222846269607543945e-01 4.576338455080986023e-02
1.782644093036651611e-01 5.776013731956481934e-01 -3.867766559123992920e-01 -1.041068658232688904e-01 3.022323846817016602e-01 4.670495092868804932e-01 -9.620351344347000122e-02 -3.942453265190124512e-01
-1.817238330841064453e-02 5.627693533897399902e-01 -7.525724172592163086e-02 2.994950413703918457e-01 6.077746748924255371e-01 -2.783489823341369629e-01 3.440268933773040771e-01 1.495889276266098022e-01
-2.494910955429077148e-01 -7.258703559637069702e-02 -6.574044227600097656e-01 8.822242170572280884e-02 3.260594606399536133e-01 4.728493094444274902e-01 -1.781744360923767090e-01 -3.617654144763946533e-01
2.882644236087799072e-01 1.974339336156845093e-01 -5.369257926940917969e-01 -5.066718459129333496e-01 2.102406620979309082e-01 4.556716680526733398e-01 -2.830210626125335693e-01 3.128993511199951172e-02
1.700677424669265747e-01 5.579773187637329102e-01 -2.033228874206542969e-01 6.087480187416076660e-01 3.894875645637512207e-01 -6.876394897699356079e-02 -1.396782398223876953e-01 -2.681136429309844971e-01
-2.419329732656478882e-01 -2.246873080730438232e-02 -4.642960429191589355e-01 -1.308596134185791016e-01 6.790876984596252441e-01 4.265403747558593750e-01 2.529960870742797852e-01 3.412906080484390259e-02
-2.286248952150344849e-01 7.075767219066619873e-02 -3.494871556758880615e-01 -3.349706232547760010e-01 7.479733228683471680e-01 1.184477955102920532e-01 3.658421635627746582e-01 -3.229707106947898865e-02
1.775107830762863159e-01 4.546973705291748047e-01 -7.158295717090368271e-03 5.862250924110412598e-01 5.567418932914733887e-01 -2.759029716253280640e-02 -1.852621585130691528e-01 -2.701562047004699707e-01
1.611805707216262817e-01 -4.547357857227325439e-01 -6.732875853776931763e-02 1.246094517409801483e-02 8.072316050529479980e-01 -2.441059648990631104e-01 -3.919557109475135803e-02 -2.231609672307968140e-01
5.800619125366210938e-01 5.817670747637748718e-02 -2.316287457942962646e-01 -2.813591957092285156e-01 5.206076502799987793e-01 -5.012412667274475098e-01 7.056929916143417358e-02 -8.575705811381340027e-03
4.018183648586273193e-01 -2.668517529964447021e-01 -2.201061248779296875e-01 -2.530159354209899902e-01 6.523788571357727051e-01 -3.966355025768280029e-01 1.868051886558532715e-01 -1.924952566623687744e-01
-2.748964726924896240e-01 4.282871782779693604e-01 -1.872919946908950806e-01 1.128397658467292786e-01 3.481507003307342529e-01 1.054717153310775757e-01 -4.063925147056579590e-01 -6.290491819381713867e-01
6.128075346350669861e-02 4.655471146106719971e-01 -4.271549880504608154e-01 4.200197756290435791e-02 1.972549110651016235e-01 4.344886541366577148e-01 -3.536259233951568604e-01 -4.924874007701873779e-01
4.611368179321289062e-01 -2.197798341512680054e-01 -7.654085755348205566e-02 -1.199381574988365173e-01 7.536342740058898926e-01 -3.596588671207427979e-01 1.174381002783775330e-01 -8.772157132625579834e-02
3.287155330181121826e-01 2.188028544187545776e-01 -1.077377274632453918e-01 -2.143536955118179321e-01 6.848337650299072266e-01 1.708569675683975220e-01 5.360326170921325684e-01 -3.156239166855812073e-02
4.520187675952911377e-01 8.737059682607650757e-02 1.317486315965652466e-01 -1.368255466222763062e-01 6.249715685844421387e-01 -3.338933587074279785e-01 -1.392432898283004761e-01 -4.801078140735626221e-01
-8.225987851619720459e-02 -8.895273506641387939e-02 -6.906830668449401855e-01 1.214767247438430786e-01 3.663036823272705078e-01 -3.067705631256103516e-01 -5.046366453170776367e-01 1.028412058949470520e-01
-3.918616473674774170e-01 1.706349551677703857e-01 -8.200219869613647461e-01 -1.572025269269943237e-01 2.435933351516723633e-01 1.029283180832862854e-02 -2.408105283975601196e-01 -5.240404605865478516e-02
-9.631456434726715088e-02 2.954794168472290039e-01 -2.725712060928344727e-01 -5.005143880844116211e-01 5.271632671356201172e-01 5.390852689743041992e-01 -3.989947587251663208e-02 -9.219364821910858154e-02
2.425102293491363525e-01 -6.420938670635223389e-02 -6.629574894905090332e-01 1.261014640331268311e-01 3.744282126426696777e-01 3.976039886474609375e-01 -1.236508637666702271e-01 4.099717140197753906e-01
-2.090059369802474976e-01 -1.525651216506958008e-01 -5.715191364288330078e-01 5.007938742637634277e-01 5.209354758262634277e-01 -1.161960214376449585e-01 1.959134787321090698e-01 -1.798732727766036987e-01
-1.389501243829727173e-01 2.818169891834259033e-01 -3.068254292011260986e-01 3.245685994625091553e-02 4.344309866428375244e-01 5.195056796073913574e-01 -1.300481557846069336e-01 -5.749328732490539551e-01
-5.791409686207771301e-02 4.801505208015441895e-01 -2.241901308298110962e-01 4.326097071170806885e-01 3.399456441402435303e-01 -1.792963594198226929e-01 -2.545421123504638672e-01 -5.623051524162292480e-01
1.652829796075820923e-01 -1.883194409310817719e-02 -7.439312338829040527e-01 1.697893291711807251e-01 4.350259900093078613e-01 2.029576748609542847e-01 -1.728865802288055420e-01 3.601883649826049805e-01
-5.041620731353759766e-01 2.264125198125839233e-01 -2.924417555332183838e-01 -1.109354272484779358e-01 7.386721372604370117e-01 8.218888193368911743e-02 1.711474657058715820e-01 1.226628869771957397e-01
3.163333535194396973e-01 3.854888379573822021e-01 1.114750206470489502e-01 2.205529659986495972e-01 7.643452286720275879e-01 2.375803887844085693e-01 1.540912501513957977e-02 2.221614420413970947e-01
-3.445106744766235352e-02 -2.198455035686492920e-01 -1.122982800006866455e-01 -2.251137793064117432e-01 6.537809371948242188e-01 -1.669873744249343872e-01 -6.421566605567932129e-01 -1.396941393613815308e-01
5.072751045227050781e-01 1.471130698919296265e-01 -9.239695966243743896e-02 -2.394197881221771240e-01 5.742007493972778320e-01 -5.138516426086425781e-01 -3.362344577908515930e-03 -2.478091269731521606e-01
3.284276425838470459e-01 -6.809683889150619507e-02 -3.025064766407012939e-01 1.268953680992126465e-01 4.919250011444091797e-01 -4.117265939712524414e-01 2.779530584812164307e-01 -5.395542383193969727e-01
-1.769453734159469604e-01 1.797510385513305664e-01 -1.894328445196151733e-01 3.414171636104583740e-01 4.297185838222503662e-01 -3.571998327970504761e-02 -1.846173703670501709e-01 -7.509406208992004395e-01
6.564758419990539551e-01 8.396444469690322876e-02 -1.779718995094299316e-01 -2.464534640312194824e-01 4.751616418361663818e-01 -3.371402919292449951e-01 1.441722363233566284e-01 -3.306786715984344482e-01
-2.555708885192871094e-01 4.226262271404266357e-01 -6.163364052772521973e-01 2.102184891700744629e-01 3.923693895339965820e-01 3.412292003631591797e-01 3.241811692714691162e-02 -2.461021989583969116e-01
-1.546307355165481567e-01 -1.194127351045608521e-01 -6.479812860488891602e-01 3.288143277168273926e-01 5.035507678985595703e-01 -1.328631937503814697e-01 -2.495167851448059082e-01 3.167912662029266357e-01
4.212317466735839844e-01 1.900712400674819946e-01 3.805488115176558495e-03 -2.251572459936141968e-01 6.143825054168701172e-01 -5.043389201164245605e-01 -2.601505443453788757e-02 -3.212881684303283691e-01
4.943196196109056473e-03 3.782323896884918213e-01 -6.191884353756904602e-02 7.151803374290466309e-02 4.666278362274169922e-01 -3.983729779720306396e-01 5.999839678406715393e-02 -6.840502023696899414e-01
1.750770658254623413e-01 -4.160903096199035645e-01 -3.125816583633422852e-01 -1.013448461890220642e-02 5.433571934700012207e-01 -2.511964142322540283e-01 -5.393922328948974609e-01 -2.216440886259078979e-01
2.704548835754394531e-01 -1.642476916313171387e-01 -4.374513626098632812e-01 5.057101249694824219e-01 4.796176850795745850e-01 1.563913673162460327e-01 3.157708346843719482e-01 -3.139552175998687744e-01
4.172110557556152344e-02 3.647302389144897461e-01 -5.852952003479003906e-01 6.361178308725357056e-02 1.216146722435951233e-01 -3.243160247802734375e-01 -6.067343950271606445e-01 -1.746902465820312500e-01
-1.516441702842712402e-01 -3.012785315513610840e-01 -2.629205286502838135e-01 -1.170672401785850525e-01 5.860430598258972168e-01 1.410758197307586670e-01 1.223762035369873047e-01 -6.519805788993835449e-01
4.277366772294044495e-02 -1.170327980071306229e-02 -7.903453111648559570e-01 -4.486984014511108398e-01 3.504165410995483398e-01 4.496419057250022888e-02 -1.342878937721252441e-01 1.709118634462356567e-01
-1.513320803642272949e-01 2.729577422142028809e-01 -8.069478273391723633e-01 2.932677268981933594e-01 2.504269778728485107e-01 -2.674527764320373535e-01 -1.707042306661605835e-01 -4.513631761074066162e-02
-2.312284559011459351e-01 1.346003264188766479e-01 -7.458382248878479004e-01 -2.234056144952774048e-01 4.585263133049011230e-01 1.275604814291000366e-01 4.900503158569335938e-02 3.054702579975128174e-01
-3.994404971599578857e-01 2.675890922546386719e-01 -2.203499525785446167e-01 -1.164301633834838867e-01 7.339290976524353027e-01 2.985515296459197998e-01 8.957787603139877319e-02 2.663158178329467773e-01
1.314201392233371735e-03 5.926768779754638672e-01 -2.598070204257965088e-01 1.121161580085754395e-01 2.015774548053741455e-01 -2.193019986152648926e-01 -3.950236737728118896e-01 -5.691152215003967285e-01
1.698221862316131592e-01 3.438312709331512451e-01 -7.323510646820068359e-01 -1.449932903051376343e-01 1.611120402812957764e-01 2.437161505222320557e-01 1.486827284097671509e-01 -4.337260723114013672e-01
-4.439465105533599854e-01 3.297718167304992676e-01 -2.128842920064926147e-01 -3.763998448848724365e-01 6.774373650550842285e-01 -1.564790145494043827e-04 -9.292639046907424927e-02 1.990199983119964600e-01
3.409907519817352295e-01 1.413602977991104126e-01 1.869505792856216431e-01 -1.491580605506896973e-01 7.125222086906433105e-01 -2.275756448507308960e-01 -4.749936461448669434e-01 -1.464456170797348022e-01
-9.358888119459152222e-02 2.585893571376800537e-01 -4.277245998382568359e-01 1.759016811847686768e-01 3.363293707370758057e-01 4.985128343105316162e-01 -1.529491394758224487e-01 -5.704883337020874023e-01
3.359025716781616211e-01 -8.655562996864318848e-02 -3.408367037773132324e-01 5.475265979766845703e-01 5.411006808280944824e-01 1.346903592348098755e-01 -3.462337255477905273e-01 1.814204752445220947e-01
1.477966755628585815e-01 6.070056557655334473e-01 -4.247773587703704834e-01 -2.328514158725738525e-01 9.957683086395263672e-02 -1.048338264226913452e-01 -2.005280405282974243e-01 -5.602923035621643066e-01
-2.948309294879436493e-02 -8.995926380157470703e-02 -2.950262725353240967e-01 5.820276141166687012e-01 6.406043767929077148e-01 -1.749874651432037354e-01 2.065965086221694946e-01 -2.855955958366394043e-01
-1.058952137827873230e-01 2.520267069339752197e-01 -1.666310131549835205e-01 4.231668710708618164e-01 4.354811608791351318e-01 9.398929029703140259e-02 -3.117248713970184326e-01 -6.502173542976379395e-01
3.673846721649169922e-01 -3.035645782947540283e-01 -2.060882598161697388e-01 -2.433869987726211548e-01 5.793672800064086914e-01 -2.046434730291366577e-01 -1.640174239873886108e-01 -5.164499878883361816e-01
-9.117683768272399902e-02 2.654276788234710693e-01 -3.055084347724914551e-01 4.163997173309326172e-01 6.246078014373779297e-01 -3.531473278999328613e-01 5.777971073985099792e-02 3.692213594913482666e-01
1.219644770026206970e-01 -3.614402711391448975e-01 -6.236135363578796387e-01 6.410452723503112793e-02 4.281595051288604736e-01 5.142351984977722168e-01 1.169338747859001160e-01 -7.105412892997264862e-03
3.580065071582794189e-01 3.373538702726364136e-02 -1.850742250680923462e-01 -4.040165841579437256e-01 5.967918038368225098e-01 -5.332241654396057129e-01 1.752615422010421753e-01 -4.479178413748741150e-02
6.237362623214721680e-01 1.005076095461845398e-01 -4.712482094764709473e-01 1.238761916756629944e-01 3.351124227046966553e-01 -4.916857779026031494e-01 8.783281594514846802e-02 -4.076058790087699890e-02
-9.495896100997924805e-02 2.470831722021102905e-01 -7.172657251358032227e-01 -3.293252587318420410e-01 2.502379417419433594e-01 -1.811539530754089355e-01 -4.342655241489410400e-01 1.516081690788269043e-01
-2.794533669948577881e-01 4.484844803810119629e-01 -4.564178287982940674e-01 2.978176474571228027e-01 3.053373396396636963e-01 6.991612911224365234e-02 -1.321074813604354858e-01 -5.551425814628601074e-01
-6.117315590381622314e-02 -5.864292755722999573e-02 -6.710796952247619629e-01 4.606655240058898926e-01 4.779273867607116699e-01 3.382227197289466858e-02 -2.778620719909667969e-01 1.532722711563110352e-01
7.320649176836013794e-02 5.140570998191833496e-01 1.646286994218826294e-02 3.441442176699638367e-02 6.201148033142089844e-01 2.290951758623123169e-01 -3.705017268657684326e-01 -3.932329416275024414e-01
2.543368041515350342e-01 3.638584613800048828e-01 -3.631834387779235840e-01 5.418225526809692383e-01 4.370653331279754639e-01 -3.664560019969940186e-01 1.003616079688072205e-01 2.050790786743164062e-01
1.024151071906089783e-01 -2.033427953720092773e-01 -7.424133419990539551e-01 2.632296979427337646e-01 4.890869855880737305e-01 -1.367644369602203369e-01 -6.601357460021972656e-02 2.557871043682098389e-01
1.498662494122982025e-02 4.707550108432769775e-01 -1.344321519136428833e-01 3.373576998710632324e-01 3.869688510894775391e-01 -2.124063670635223389e-01 -1.569810360670089722e-01 -6.532827615737915039e-01
-4.306654334068298340e-01 4.482203125953674316e-01 -1.564272642135620117e-01 -3.015089929103851318e-01 6.600220203399658203e-01 7.401718199253082275e-02 1.813926994800567627e-01 -1.556846350431442261e-01
3.289763629436492920e-01 5.834216475486755371e-01 -4.035027027130126953e-01 7.756079733371734619e-02 3.068265616893768311e-01 3.375083804130554199e-01 1.452994346618652344e-01 -3.916594684123992920e-01
4.652035236358642578e-02 -6.543629616498947144e-02 -4.991669952869415283e-01 5.134571194648742676e-01 3.722461163997650146e-01 4.660751521587371826e-01 -2.313220053911209106e-01 -2.672918438911437988e-01
-2.505938708782196045e-01 2.624966204166412354e-01 -6.542833447456359863e-01 -3.180878460407257080e-01 2.091468423604965210e-01 -1.839317828416824341e-01 -5.100386142730712891e-01 -3.631753101944923401e-02
-2.421555574983358383e-03 -2.374273836612701416e-01 -3.350765705108642578e-01 4.643046855926513672e-01 7.405385971069335938e-01 -2.372877001762390137e-01 7.831618189811706543e-02 7.022126764059066772e-02
-6.399314105510711670e-02 5.783087015151977539e-01 -2.275556474924087524e-01 8.823346346616744995e-02 6.865581870079040527e-01 2.005486190319061279e-01 3.004834949970245361e-01 -4.996984265744686127e-03
-5.577455088496208191e-02 1.577337384223937988e-01 -1.774277389049530029e-01 -1.369883120059967041e-01 5.089588165283203125e-01 -1.476259976625442505e-01 4.646995067596435547e-01 -6.519086360931396484e-01
2.493426203727722168e-01 3.399036824703216553e-01 -5.024881362915039062e-01 1.116851121187210083e-01 3.582690656185150146e-01 6.657263636589050293e-02 -4.365789592266082764e-01 4.836693704128265381e-01
-4.503826797008514404e-02 1.308133006095886230e-01 -6.035205125808715820e-01 2.426690310239791870e-01 4.783718585968017578e-01 -4.773043990135192871e-01 -5.594953894615173340e-02 3.129607737064361572e-01
1.445930544286966324e-02 2.026547305285930634e-02 -7.553012967109680176e-01 1.282437741756439209e-01 4.575819969177246094e-01 1.413922160863876343e-01 -1.204551607370376587e-01 4.105741083621978760e-01
5.634503960609436035e-01 -4.093464016914367676e-01 -2.530060112476348877e-01 1.702380776405334473e-01 6.429886221885681152e-01 8.748240023851394653e-02 -2.187284268438816071e-02 2.000280469655990601e-02
-9.180896729230880737e-02 6.826679706573486328e-01 -1.736025810241699219e-01 1.972558051347732544e-01 5.269821882247924805e-01 -2.989598810672760010e-01 2.160957306623458862e-01 2.066475003957748413e-01
3.210143446922302246e-01 2.238517254590988159e-01 -2.725943922996520996e-01 3.893946707248687744e-01 4.532725512981414795e-01 5.656508803367614746e-01 1.165651604533195496e-01 -2.861819267272949219e-01
1.875561177730560303e-01 -5.728997662663459778e-02 -1.531028151512145996e-01 2.720615863800048828e-01 6.884607672691345215e-01 -3.484915196895599365e-01 3.319831788539886475e-01 -3.980516791343688965e-01
-2.106093764305114746e-01 1.473277658224105835e-01 -7.191140055656433105e-01 -3.775226771831512451e-01 4.560694098472595215e-01 1.943362802267074585e-01 -1.037936434149742126e-01 -1.332318633794784546e-01
5.333458781242370605e-01 3.782895505428314209e-01 -1.552990823984146118e-01 9.255938977003097534e-02 5.743817687034606934e-01 1.685820966958999634e-01 4.124250710010528564e-01 1.064217463135719299e-01
-1.401629745960235596e-01 6.955169886350631714e-02 -5.859240889549255371e-01 5.135041475296020508e-01 4.341791272163391113e-01 -3.951001763343811035e-01 -1.187464147806167603e-01 -9.902937710285186768e-02
6.016394495964050293e-02 -1.440409719944000244e-01 -3.459772169589996338e-01 4.038989543914794922e-01 4.641331434249877930e-01 5.836849808692932129e-01 -2.345557063817977905e-01 -2.857861816883087158e-01
5.038205981254577637e-01 2.561539113521575928e-01 -6.726644188165664673e-02 -2.070659957826137543e-02 5.172309875488281250e-01 4.965556859970092773e-01 -3.184812068939208984e-01 -2.450936436653137207e-01
2.764819934964179993e-02 1.903755515813827515e-01 6.126197800040245056e-02 -3.250383138656616211e-01 6.278573274612426758e-01 -3.439009189605712891e-01 -5.792528390884399414e-01 -7.472041994333267212e-02
1.970074176788330078e-01 3.064583241939544678e-01 -6.057518720626831055e-01 1.278926134109497070e-01 5.905489325523376465e-01 6.289466470479965210e-02 -1.223776340484619141e-01 3.410270214080810547e-01
-9.947166591882705688e-02 4.753511250019073486e-01 -1.699333637952804565e-01 3.523297309875488281e-01 3.660112619400024414e-01 -1.588247530162334442e-02 -2.518720328807830811e-01 -6.430218219757080078e-01
-1.330037415027618408e-01 -1.678192317485809326e-01 -4.390310943126678467e-01 3.202110826969146729e-01 5.160446166992187500e-01 3.669860363006591797e-01 -2.825787104666233063e-02 -5.070346593856811523e-01
-2.548005878925323486e-01 1.693529486656188965e-01 -6.447003483772277832e-01 -4.875479042530059814e-01 4.744544923305511475e-01 1.641763448715209961e-01 2.941491641104221344e-02 -1.133537571877241135e-02
-6.156970746815204620e-03 -9.901987761259078979e-02 -3.425547480583190918e-01 6.370376348495483398e-01 5.975108742713928223e-01 8.804164081811904907e-02 2.146429121494293213e-01 -2.369688451290130615e-01
2.760522067546844482e-01 2.783997952938079834e-01 -5.967882275581359863e-01 1.624936163425445557e-01 1.387735009193420410e-01 7.369294017553329468e-02 -6.597348451614379883e-01 6.156110018491744995e-02
1.086097508668899536e-01 1.458976268768310547e-01 -1.858838498592376709e-01 5.800535678863525391e-01 6.692581772804260254e-01 1.148792430758476257e-01 -3.088882863521575928e-01 1.984622180461883545e-01
-3.195177614688873291e-01 5.505205318331718445e-02 -3.176656961441040039e-01 -4.066003859043121338e-01 6.127920746803283691e-01 4.903745353221893311e-01 -2.553774788975715637e-02 -1.095853671431541443e-01
1.455033719539642334e-01 -1.059418320655822754e-01 5.646639317274093628e-02 -4.784829542040824890e-02 7.221620082855224609e-01 2.301754802465438843e-02 -6.607770323753356934e-01 -5.876335874199867249e-02
5.782771110534667969e-02 -3.199048638343811035e-01 -4.276089370250701904e-01 4.897500276565551758e-01 6.590934991836547852e-01 -1.558368355035781860e-01 -1.135733649134635925e-01 4.915617872029542923e-03
2.868416011333465576e-01 7.489841580390930176e-01 -3.814382851123809814e-01 -3.098556399345397949e-01 2.888978719711303711e-01 1.761065572500228882e-01 1.709511317312717438e-02 2.171079255640506744e-02
-2.118992358446121216e-01 5.653413534164428711e-01 -7.220474481582641602e-01 -4.027689620852470398e-02 2.946472167968750000e-01 8.675560355186462402e-02 -1.254567317664623260e-02 -1.342097669839859009e-01
2.311144471168518066e-01 4.204451441764831543e-01 -3.008584380149841309e-01 -9.630553424358367920e-02 3.795251250267028809e-01 4.341762363910675049e-01 1.980832219123840332e-01 -5.461101531982421875e-01
4.828480184078216553e-01 6.791027784347534180e-01 -2.892326414585113525e-01 -1.148481443524360657e-01 3.357810974121093750e-01 2.791603505611419678e-01 1.639051549136638641e-02 -1.337290406227111816e-01
-5.236087441444396973e-01 4.977475479245185852e-02 -2.537643909454345703e-01 -1.898488253355026245e-01 7.252042889595031738e-01 3.312968090176582336e-02 2.640096843242645264e-01 -1.618564426898956299e-01
-5.701839923858642578e-02 1.522990912199020386e-01 -6.716344952583312988e-01 -4.635990038514137268e-02 6.291657686233520508e-01 -1.099854186177253723e-01 9.840122610330581665e-02 3.204412162303924561e-01
2.912031412124633789e-01 -2.225486189126968384e-01 -2.612901926040649414e-01 2.138292938470840454e-01 7.163111567497253418e-01 -1.966908127069473267e-01 -7.762080430984497070e-02 4.402991533279418945e-01
-2.950316071510314941e-01 4.596762657165527344e-01 -6.310243606567382812e-01 -2.021227180957794189e-01 4.846336841583251953e-01 1.864927820861339569e-02 1.617029607295989990e-01 -3.525969758629798889e-02
-6.399894505739212036e-02 1.102329865097999573e-01 -8.462319970130920410e-01 -3.881482779979705811e-01 2.366818636655807495e-01 -2.098723798990249634e-01 -1.086966544389724731e-01 7.145286351442337036e-02
2.731331996619701385e-02 3.568193018436431885e-01 -5.892479419708251953e-02 4.824612438678741455e-01 4.630401730537414551e-01 -4.095127061009407043e-02 -3.697941899299621582e-01 -5.318477153778076172e-01
-2.793512642383575439e-01 4.240773618221282959e-01 -1.617438197135925293e-01 2.390262335538864136e-01 6.870883703231811523e-01 3.888794481754302979e-01 1.563747078180313110e-01 1.051474586129188538e-01
-1.914963498711585999e-02 -1.871642023324966431e-01 -8.234658837318420410e-01 2.451147511601448059e-02 4.295754730701446533e-01 -1.105379015207290649e-01 -1.100229695439338684e-01 2.775740921497344971e-01
-1.084153503179550171e-01 6.776546239852905273e-01 3.104723803699016571e-02 2.174856811761856079e-01 5.109608769416809082e-01 -3.265307843685150146e-01 -1.191253140568733215e-01 -3.144391477108001709e-01
1.026877835392951965e-01 3.271253407001495361e-01 1.297157071530818939e-02 3.093380630016326904e-01 4.415560364723205566e-01 3.136758459731936455e-03 -2.958272695541381836e-01 -7.099932432174682617e-01
1.053601726889610291e-01 -3.811954557895660400e-01 -5.873070284724235535e-02 -4.432608783245086670e-01 7.579002380371093750e-01 -1.126244738698005676e-01 1.684193909168243408e-01 -1.679215133190155029e-01
1.413004100322723389e-01 4.622254967689514160e-01 -4.616037011146545410e-01 2.472750395536422729e-01 5.307029485702514648e-01 1.288635134696960449e-01 9.599397331476211548e-02 4.297587573528289795e-01
-2.043034732341766357e-01 5.694762468338012695e-01 -1.268495321273803711e-01 -5.786848068237304688e-02 6.418436169624328613e-01 -3.297356367111206055e-01 2.440131455659866333e-01 1.851651668548583984e-01
6.411042809486389160e-02 3.522544801235198975e-01 -2.265235632658004761e-01 3.637973070144653320e-01 3.283117413520812988e-01 1.460717171430587769e-01 -4.746572971343994141e-01 -5.776851177215576172e-01
