# Supplementary material for: Where is your field going? A machine learning approach to study the relative motion of the domains of physics
Source: PLoS One. 2020 Jun 18;15(6):e0233997. doi: 10.1371/journal.pone.0233997 (PMC7302634; doi:10.1371/journal.pone.0233997)
Supplement: S30 Data — (ZIP) [file pone.0233997.s030.zip › 29/Pacs4Run_29_VS_500_embeddings2002-2006ED8.txt]

-1.472102850675582886e-01 6.791841387748718262e-01 -3.089855015277862549e-01 -4.183191061019897461e-01 -6.949807703495025635e-02 2.164826989173889160e-01 4.381672143936157227e-01 5.375901982188224792e-02
-4.564955830574035645e-01 4.744194746017456055e-01 2.224366217851638794e-01 -6.625016331672668457e-01 -1.723179668188095093e-01 -8.881974965333938599e-02 1.654638350009918213e-01 1.148507222533226013e-01
-2.830761671066284180e-01 4.398663938045501709e-01 -1.488903760910034180e-01 -5.656200647354125977e-01 -1.516262292861938477e-01 -3.568939566612243652e-01 2.593648731708526611e-01 4.082363545894622803e-01
-1.310300976037979126e-01 6.805815100669860840e-01 3.176908195018768311e-01 -4.541633427143096924e-01 -4.265370666980743408e-01 -1.047110185027122498e-01 1.239938139915466309e-01 -6.461680680513381958e-02
-2.281183451414108276e-01 6.743159294128417969e-01 1.947990059852600098e-01 -1.150624081492424011e-01 -9.314648061990737915e-02 1.109358519315719604e-01 4.961353242397308350e-01 4.182592034339904785e-01
-6.262564659118652344e-01 4.383494332432746887e-02 8.710245043039321899e-02 -2.134432345628738403e-01 -4.276297688484191895e-01 3.055564761161804199e-01 3.938354253768920898e-01 -3.484224081039428711e-01
-5.101429820060729980e-01 3.960004448890686035e-01 -1.138575673103332520e-01 3.725799024105072021e-01 -5.388576984405517578e-01 3.816721588373184204e-02 3.641943335533142090e-01 8.183245360851287842e-02
-7.266199588775634766e-01 -4.937037080526351929e-02 -2.074267156422138214e-02 -2.781559526920318604e-01 -4.239801764488220215e-01 1.947715580463409424e-01 3.316962420940399170e-01 -2.531158328056335449e-01
-1.479546278715133667e-01 1.835053116083145142e-01 6.417711824178695679e-02 -8.010443449020385742e-01 -4.026858806610107422e-01 2.159456759691238403e-01 1.206736937165260315e-01 2.743970155715942383e-01
-6.205582022666931152e-01 2.981030046939849854e-01 3.257999718189239502e-01 -2.247394174337387085e-01 -4.254504442214965820e-01 3.074121177196502686e-01 2.031997293233871460e-01 -2.293213307857513428e-01
-2.786602973937988281e-01 5.190451741218566895e-01 2.675326764583587646e-01 -2.194012403488159180e-01 5.097424611449241638e-02 4.455662369728088379e-01 5.694353580474853516e-01 8.857482671737670898e-02
-1.959140151739120483e-01 5.129677057266235352e-01 2.131823003292083740e-01 -4.071311950683593750e-01 -6.536856889724731445e-01 1.048970818519592285e-01 -5.589651688933372498e-02 2.141184061765670776e-01
-4.813744723796844482e-01 1.718809306621551514e-01 -4.684655368328094482e-01 -3.288408517837524414e-01 -2.203625142574310303e-01 4.590735137462615967e-01 -3.643909692764282227e-01 1.380233764648437500e-01
6.730879540555179119e-04 2.772855758666992188e-01 -2.800179272890090942e-02 -5.625076889991760254e-01 -2.641831636428833008e-01 -1.089290007948875427e-01 6.293731331825256348e-01 3.579727709293365479e-01
-5.228699445724487305e-01 -8.672097325325012207e-02 -4.026463627815246582e-01 -2.077081650495529175e-01 -4.890141189098358154e-01 4.687483236193656921e-02 4.026721119880676270e-01 -3.321790397167205811e-01
-5.572392344474792480e-01 2.666822373867034912e-01 1.774065047502517700e-01 3.532375022768974304e-02 -1.531179547309875488e-01 6.778398156166076660e-01 3.123196065425872803e-01 -7.203305512666702271e-02
-7.122293710708618164e-01 2.656617462635040283e-01 -4.621252045035362244e-02 -2.146627008914947510e-01 -5.822331905364990234e-01 -1.567479968070983887e-01 9.872815012931823730e-02 -2.500005997717380524e-02
-4.500033557415008545e-01 -9.375358000397682190e-03 -3.925903439521789551e-01 3.021136671304702759e-02 1.139866411685943604e-01 2.751550078392028809e-01 7.272883653640747070e-01 -1.572175920009613037e-01
-1.979562044143676758e-01 3.769755130633711815e-03 -6.546662002801895142e-02 -6.078728288412094116e-02 -5.176928043365478516e-01 5.763094425201416016e-01 5.815453529357910156e-01 -1.203526109457015991e-01
-5.693690776824951172e-01 9.407074749469757080e-02 -3.779943287372589111e-01 -2.489589005708694458e-01 -8.479754626750946045e-02 -3.419874012470245361e-01 5.811582207679748535e-01 -1.477232947945594788e-02
-4.435317814350128174e-01 4.349457025527954102e-01 2.899603843688964844e-01 -4.696986824274063110e-02 -1.551845818758010864e-01 6.046140789985656738e-01 3.515572249889373779e-01 1.207710579037666321e-01
-4.343526959419250488e-01 5.910788774490356445e-01 4.377235844731330872e-02 -2.118887603282928467e-01 -1.357990950345993042e-01 -3.177850842475891113e-01 4.350208640098571777e-01 -3.263106942176818848e-01
-4.927013218402862549e-01 2.354338765144348145e-01 -1.890557855367660522e-01 -4.592177271842956543e-01 -1.822759062051773071e-01 -3.935965597629547119e-01 4.842271804809570312e-01 -1.804847866296768188e-01
-4.900224804878234863e-01 3.769094645977020264e-01 -2.386727929115295410e-01 -5.968577861785888672e-01 3.858524188399314880e-02 3.345415294170379639e-01 -2.442714124917984009e-01 -1.775897443294525146e-01
-5.375995635986328125e-01 -7.396400719881057739e-02 -3.858000934123992920e-01 -1.129457876086235046e-01 -5.198389887809753418e-01 1.933781430125236511e-02 3.559670448303222656e-01 -3.828815519809722900e-01
-3.327963054180145264e-01 6.053466200828552246e-01 -2.848893404006958008e-01 -2.189551293849945068e-01 4.353233575820922852e-01 4.184732139110565186e-01 8.168754726648330688e-02 1.496656090021133423e-01
-6.043108701705932617e-01 5.538310408592224121e-01 2.066462300717830658e-02 -4.128032028675079346e-01 -4.986853897571563721e-02 3.050092160701751709e-01 -2.338941544294357300e-01 -8.379786461591720581e-02
-1.623426228761672974e-01 1.443163007497787476e-01 -8.399169892072677612e-02 -5.336929559707641602e-01 -3.161793947219848633e-01 -2.445062100887298584e-01 6.893996000289916992e-01 -1.609671413898468018e-01
-5.335494279861450195e-01 4.125725030899047852e-01 -1.302616447210311890e-01 -3.047796189785003662e-01 -2.468576282262802124e-02 -3.572969138622283936e-01 3.985324203968048096e-01 -3.849047422409057617e-01
-7.177888751029968262e-01 1.197639256715774536e-01 1.936891824007034302e-01 -2.320156991481781006e-01 -3.678559958934783936e-01 3.381992280483245850e-01 3.426389396190643311e-01 -1.095036342740058899e-01
-5.680042505264282227e-01 3.488065600395202637e-01 1.201008558273315430e-01 -2.525027394294738770e-01 -5.316652655601501465e-01 1.251359432935714722e-01 3.243901883251965046e-04 4.233156144618988037e-01
-6.704745888710021973e-01 1.900856196880340576e-01 -1.356580406427383423e-01 2.641319297254085541e-03 -6.228308081626892090e-01 2.067208290100097656e-02 1.513958126306533813e-01 -2.909554839134216309e-01
-3.140493035316467285e-01 1.029470004141330719e-03 -9.896445274353027344e-02 -3.452126383781433105e-01 -5.005220174789428711e-01 -1.308766454458236694e-01 7.025040984153747559e-01 1.060340553522109985e-01
-6.955772042274475098e-01 2.915091514587402344e-01 -3.106510639190673828e-01 3.530430197715759277e-01 -3.244857192039489746e-01 9.399940818548202515e-02 1.399815082550048828e-01 -2.762786149978637695e-01
-4.592010974884033203e-01 1.498742494732141495e-02 -4.444401264190673828e-01 -1.503740847110748291e-01 1.279915124177932739e-01 3.905946016311645508e-02 7.044011950492858887e-01 -2.338413894176483154e-01
1.281454414129257202e-01 5.172820687294006348e-01 -5.611820220947265625e-01 -2.290112376213073730e-01 -5.382665395736694336e-01 8.829170465469360352e-02 -2.168965041637420654e-01 -6.368695199489593506e-02
-8.165540099143981934e-01 2.757754027843475342e-01 -1.663285344839096069e-01 1.539531201124191284e-01 -3.373205363750457764e-01 3.689692169427871704e-02 1.655275970697402954e-01 2.515444457530975342e-01
-7.685238122940063477e-01 4.459250867366790771e-01 -2.007117569446563721e-01 -3.129270374774932861e-01 9.462708979845046997e-02 1.656724363565444946e-01 -1.527557820081710815e-01 1.121493652462959290e-01
-3.060750961303710938e-01 2.254031151533126831e-01 -3.988130092620849609e-01 -5.646423697471618652e-01 2.522867023944854736e-01 5.538783669471740723e-01 -7.420788705348968506e-02 -4.125708714127540588e-02
-6.964575052261352539e-01 3.018409311771392822e-01 -2.823406457901000977e-02 -7.597658783197402954e-02 -3.720502555370330811e-01 -2.178103327751159668e-01 4.475019872188568115e-01 -1.764902770519256592e-01
-6.312620043754577637e-01 9.241672605276107788e-02 -5.491862446069717407e-02 -9.630161523818969727e-02 -1.087596789002418518e-01 1.965231299400329590e-01 5.118023157119750977e-01 -5.179629325866699219e-01
-6.400626301765441895e-01 8.987403661012649536e-02 -2.038758993148803711e-01 -1.047725230455398560e-01 -5.510637164115905762e-01 -1.040573269128799438e-01 3.804821968078613281e-01 -2.653942108154296875e-01
-8.729585260152816772e-02 6.303811073303222656e-01 -4.369155168533325195e-01 -7.264104671776294708e-03 -4.992746114730834961e-01 4.227048158645629883e-02 -1.971625238656997681e-01 -3.378106951713562012e-01
-2.916094064712524414e-01 5.789127945899963379e-01 1.033251062035560608e-01 5.268752947449684143e-02 2.099579572677612305e-01 3.521171808242797852e-01 6.197947859764099121e-01 1.189847588539123535e-01
-1.579429060220718384e-01 1.925972551107406616e-01 -1.066222339868545532e-01 -1.125709805637598038e-02 -7.537953853607177734e-01 2.575772628188133240e-02 5.909874439239501953e-01 -9.125857055187225342e-02
-2.054967433214187622e-01 6.743871606886386871e-03 -5.186861157417297363e-01 7.771629840135574341e-02 -4.664866924285888672e-01 1.285073608160018921e-01 5.222083330154418945e-01 -4.193149209022521973e-01
-2.685181498527526855e-01 6.721710562705993652e-01 2.854253649711608887e-01 -9.651762992143630981e-02 5.652769654989242554e-02 4.119845926761627197e-01 4.608198404312133789e-01 -4.378248471766710281e-03
-5.852537751197814941e-01 3.725627660751342773e-01 -9.639294445514678955e-02 -1.766694039106369019e-01 -7.892598211765289307e-02 -3.311404287815093994e-01 5.661762952804565430e-01 -2.042853087186813354e-01
-4.207319915294647217e-01 -2.030165940523147583e-01 -2.409038245677947998e-01 -1.096111759543418884e-01 -3.770758509635925293e-01 3.555747568607330322e-01 6.625656485557556152e-01 -6.408377736806869507e-02
-6.066500544548034668e-01 3.725100159645080566e-01 -4.989622533321380615e-01 -4.232735335826873779e-01 -2.489691041409969330e-02 2.193349786102771759e-02 -2.449656575918197632e-01 6.307982653379440308e-02
-2.433234304189682007e-01 -1.712793018668889999e-03 -1.056480482220649719e-01 -1.982122510671615601e-01 -6.773096919059753418e-01 1.156167499721050262e-02 6.485689282417297363e-01 -1.040066033601760864e-01
-9.675502777099609375e-02 2.820620536804199219e-01 -1.155175343155860901e-01 -3.428232073783874512e-01 -2.645710706710815430e-01 -1.768840253353118896e-01 7.181954383850097656e-01 4.038771390914916992e-01
-1.570454835891723633e-01 1.173580437898635864e-01 -2.204673886299133301e-01 -7.219982743263244629e-01 -5.215353965759277344e-01 1.233791634440422058e-01 -2.484156936407089233e-02 -3.222388327121734619e-01
-6.420218944549560547e-01 2.475682497024536133e-01 -3.456344306468963623e-01 3.407945334911346436e-01 -4.009222388267517090e-01 1.204716935753822327e-01 1.286596804857254028e-01 -3.148149549961090088e-01
-6.469222903251647949e-01 3.078002333641052246e-01 3.958986606448888779e-03 -3.638668358325958252e-01 -6.409632414579391479e-02 -2.208085209131240845e-01 3.938428163528442383e-01 -3.825691044330596924e-01
-3.742891848087310791e-01 4.232801124453544617e-02 -2.823723554611206055e-01 -5.231764912605285645e-01 -1.621092259883880615e-01 -2.267116606235504150e-01 4.693075716495513916e-01 -4.546878337860107422e-01
-4.199441075325012207e-01 5.064631104469299316e-01 3.123980164527893066e-01 -1.230746880173683167e-01 -2.912297286093235016e-02 5.649996399879455566e-01 3.572255969047546387e-01 8.197160810232162476e-02
-7.007830739021301270e-01 -1.519207507371902466e-01 -4.735080301761627197e-01 -1.852176934480667114e-01 -2.515297830104827881e-01 -1.548189818859100342e-01 3.742607831954956055e-01 7.233362994156777859e-04
-4.265455603599548340e-01 5.136819481849670410e-01 1.684817522764205933e-01 -3.867278397083282471e-01 -3.184140622615814209e-01 4.648849964141845703e-01 2.309532463550567627e-01 7.348503172397613525e-02
-1.086871251463890076e-01 -1.028779670596122742e-01 -3.956069052219390869e-01 -4.224507510662078857e-01 -1.358549296855926514e-01 1.340242326259613037e-01 5.845146179199218750e-01 -5.143513679504394531e-01
-5.671790614724159241e-02 1.270033419132232666e-01 -1.368684917688369751e-01 -3.818768858909606934e-01 -3.198070526123046875e-01 -8.717257529497146606e-02 7.621446847915649414e-01 3.540482223033905029e-01
-4.012542366981506348e-01 -1.343527436256408691e-01 -4.571530818939208984e-01 -3.246127367019653320e-01 2.297663092613220215e-01 2.657131850719451904e-01 5.839927196502685547e-01 -2.052766084671020508e-01
-6.924601197242736816e-01 3.730037510395050049e-01 4.387655854225158691e-02 -3.092431724071502686e-01 -3.957041203975677490e-01 -2.747262418270111084e-01 2.269637733697891235e-01 -1.555347442626953125e-02
-4.727778732776641846e-01 5.655580163002014160e-01 -1.339826500043272972e-03 -4.292003810405731201e-01 1.782794788596220315e-05 4.703011214733123779e-01 -2.184948176145553589e-01 -5.905269458889961243e-02
-5.861176252365112305e-01 -2.081867903470993042e-01 -2.295968830585479736e-01 -2.774198055267333984e-01 -5.821713805198669434e-01 1.174021884799003601e-01 3.551792800426483154e-01 -6.774123013019561768e-02
7.917094975709915161e-02 1.456561386585235596e-01 -5.193986743688583374e-02 -2.042955905199050903e-01 -1.951117068529129028e-01 6.236435174942016602e-01 6.964207887649536133e-01 -1.268070787191390991e-01
-2.467016875743865967e-01 4.165066480636596680e-01 -1.569540202617645264e-01 -4.414197802543640137e-01 9.271081537008285522e-02 7.044613957405090332e-01 -9.305790811777114868e-02 1.807031482458114624e-01
-3.068008124828338623e-01 -6.747043132781982422e-02 -4.309963881969451904e-01 -6.425868868827819824e-01 -4.147826433181762695e-01 6.464955210685729980e-02 7.347392290830612183e-02 3.478832244873046875e-01
-5.656992271542549133e-02 5.907987058162689209e-02 -1.578794866800308228e-01 -6.491734832525253296e-02 -4.776743054389953613e-01 4.950176775455474854e-01 6.392601132392883301e-01 -2.868805825710296631e-01
-4.418149590492248535e-01 -2.287947572767734528e-02 -4.084456861019134521e-01 5.299541726708412170e-02 7.744152098894119263e-02 2.351390719413757324e-01 7.005453109741210938e-01 -2.873822748661041260e-01
-5.024167299270629883e-01 1.874238103628158569e-01 2.277665771543979645e-02 -4.038352668285369873e-01 -4.862666130065917969e-01 -1.700395047664642334e-01 4.403410851955413818e-01 -2.992978394031524658e-01
-7.027979493141174316e-01 4.943662285804748535e-01 -1.484342198818922043e-02 8.179758489131927490e-02 -3.020534105598926544e-02 -1.861735731363296509e-01 3.472844064235687256e-01 3.139847218990325928e-01
-3.329082429409027100e-01 7.036642432212829590e-01 -1.341292709112167358e-01 -2.657997310161590576e-01 1.658969819545745850e-01 3.856591582298278809e-01 -7.932012528181076050e-02 3.504882752895355225e-01
-6.396275162696838379e-01 2.730988264083862305e-01 3.281448781490325928e-01 -2.291580289602279663e-01 -7.896752655506134033e-02 5.150170326232910156e-01 2.579133510589599609e-01 1.345495581626892090e-01
-2.584580779075622559e-01 7.118840813636779785e-01 -5.601361989974975586e-01 6.944580376148223877e-02 -2.518190741539001465e-01 -4.172843694686889648e-02 -1.489769816398620605e-01 1.431671530008316040e-01
-5.847888588905334473e-01 4.322625994682312012e-01 -1.121473610401153564e-01 -8.542874455451965332e-02 -2.260464429855346680e-01 -2.999535799026489258e-01 4.528209865093231201e-01 -3.243147134780883789e-01
-3.797927200794219971e-01 3.130585551261901855e-01 -4.743089079856872559e-01 -5.896435379981994629e-01 2.965202629566192627e-01 2.536572217941284180e-01 -7.600282877683639526e-02 -1.645009070634841919e-01
-5.638226270675659180e-01 2.606352269649505615e-01 -5.165870785713195801e-01 -3.953038454055786133e-01 1.011996194720268250e-01 8.597684651613235474e-02 -9.418366104364395142e-02 -4.056378602981567383e-01
-1.294336169958114624e-01 5.056785941123962402e-01 -5.070013999938964844e-01 -4.444453716278076172e-01 1.641318947076797485e-01 3.882088065147399902e-01 -1.341697126626968384e-01 -2.780413925647735596e-01
-3.715170621871948242e-01 5.104697123169898987e-02 -2.216369509696960449e-01 -2.328653335571289062e-01 -5.843150019645690918e-01 -1.400007754564285278e-01 5.471856594085693359e-01 -3.091660141944885254e-01
-6.200518012046813965e-01 2.177300006151199341e-01 -2.634191419929265976e-03 -3.126863390207290649e-02 -2.676032483577728271e-01 3.574838489294052124e-02 5.607202649116516113e-01 -4.240852594375610352e-01
-2.528840899467468262e-01 1.397483944892883301e-01 -9.718548506498336792e-02 -4.395745992660522461e-01 -4.933109581470489502e-01 -2.759315073490142822e-01 6.279554367065429688e-01 5.229623056948184967e-03
-1.366802603006362915e-01 1.923067420721054077e-01 -2.071439921855926514e-01 1.354926917701959610e-02 -2.566153705120086670e-01 3.024542331695556641e-01 7.673768401145935059e-01 -3.937601149082183838e-01
-5.394013524055480957e-01 2.700837254524230957e-01 -5.378156304359436035e-01 -5.493611097335815430e-01 1.705512851476669312e-01 1.645723730325698853e-02 -1.252891272306442261e-01 -1.400790526531636715e-03
-7.498601078987121582e-02 1.773865520954132080e-01 -3.265466094017028809e-01 1.916936784982681274e-01 -3.702244162559509277e-01 4.249821901321411133e-01 4.842405915260314941e-01 -5.170754790306091309e-01
-7.443813979625701904e-02 -7.025378942489624023e-02 -1.196620911359786987e-01 -1.525699794292449951e-01 -3.199794590473175049e-01 5.385774970054626465e-01 7.380353212356567383e-01 1.215656101703643799e-01
-4.739391505718231201e-01 3.599078655242919922e-01 -4.638718962669372559e-01 -1.997420638799667358e-01 2.060636579990386963e-01 5.313517451286315918e-01 -1.751571744680404663e-01 -1.878759413957595825e-01
-6.811533570289611816e-01 1.018089354038238525e-01 1.319248974323272705e-01 -1.975299566984176636e-01 -6.394719332456588745e-02 2.917506992816925049e-01 5.789827704429626465e-01 -2.116930335760116577e-01
-6.199977919459342957e-02 1.437706500291824341e-01 -2.508826553821563721e-01 -4.109474718570709229e-01 -4.472978711128234863e-01 -2.747708261013031006e-01 6.598404645919799805e-01 -1.808375269174575806e-01
-7.514311075210571289e-01 4.454526603221893311e-01 -1.686315089464187622e-01 -4.224515259265899658e-01 3.013400733470916748e-02 1.204835548996925354e-01 -6.351902335882186890e-02 -1.027738228440284729e-01
7.574655115604400635e-03 2.856402993202209473e-01 1.076934263110160828e-01 -4.775319397449493408e-01 1.283815950155258179e-01 4.721719622611999512e-01 5.316811800003051758e-01 -3.957329392433166504e-01
-2.563235759735107422e-01 7.565037608146667480e-01 2.591324038803577423e-02 -3.432040512561798096e-01 -1.298057287931442261e-02 4.469013512134552002e-01 -1.390545517206192017e-01 1.559299677610397339e-01
-2.728019952774047852e-01 9.740628302097320557e-02 -1.567232459783554077e-01 -4.787464141845703125e-01 -5.431571006774902344e-01 -3.180903792381286621e-01 5.131317973136901855e-01 -5.315492302179336548e-02
-5.434656143188476562e-01 9.610763937234878540e-02 2.128988690674304962e-02 -4.061023294925689697e-01 -1.332898736000061035e-01 1.009604558348655701e-01 4.432589113712310791e-01 -5.528094172477722168e-01
-6.648004055023193359e-02 -4.686132818460464478e-02 -4.755505919456481934e-02 -2.893020808696746826e-01 -4.176991879940032959e-01 7.314842939376831055e-01 4.135630130767822266e-01 -1.638635545969009399e-01
-2.133862674236297607e-01 4.745128154754638672e-01 2.675951421260833740e-01 -1.618544459342956543e-01 -2.177461087703704834e-01 6.927193999290466309e-01 3.206780254840850830e-01 -3.730752319097518921e-02
-4.326889514923095703e-01 4.190637469291687012e-01 -3.160520642995834351e-02 -4.601595923304557800e-02 -3.567962646484375000e-01 -2.995520234107971191e-01 5.960639715194702148e-01 -2.484396845102310181e-01
-5.576633810997009277e-01 3.862111866474151611e-01 -1.099244430661201477e-01 -1.248813048005104065e-01 -9.263918548822402954e-02 -3.455552756786346436e-01 5.951821208000183105e-01 -1.730358898639678955e-01
-6.903753876686096191e-01 -2.690871991217136383e-02 -4.950607195496559143e-02 -1.260155290365219116e-01 -4.706092178821563721e-01 2.879722118377685547e-01 3.648271858692169189e-01 -2.585090994834899902e-01
1.338009387254714966e-01 1.658423095941543579e-01 -3.511035144329071045e-01 -3.422417640686035156e-01 -1.151201128959655762e-01 5.771961808204650879e-01 3.081711232662200928e-01 5.223152041435241699e-01
-2.659808397293090820e-01 8.029279708862304688e-01 2.884024977684020996e-01 -1.485469937324523926e-01 -1.697146445512771606e-01 -2.890221402049064636e-02 3.739574253559112549e-01 -9.917794913053512573e-02
-1.229812949895858765e-01 7.617422938346862793e-02 -3.066766560077667236e-01 -2.976108193397521973e-01 -4.422827064990997314e-01 -2.139400541782379150e-01 7.425927519798278809e-01 -6.018309667706489563e-02
-1.434575319290161133e-01 -1.598253995180130005e-01 -2.781270444393157959e-01 -7.205025553703308105e-01 -3.022092282772064209e-01 2.371121644973754883e-01 4.281083345413208008e-01 -1.629963070154190063e-01
-5.143763422966003418e-01 2.652342319488525391e-01 -7.714741826057434082e-01 -2.152411639690399170e-01 8.224160969257354736e-02 -5.584967881441116333e-02 -1.029474362730979919e-01 -5.554625019431114197e-02
-3.805320262908935547e-01 3.688645064830780029e-01 -4.227224737405776978e-02 -8.870863914489746094e-02 -3.147155344486236572e-01 -1.815460771322250366e-01 6.058047413825988770e-01 -4.587744176387786865e-01
-1.144961491227149963e-01 5.804304480552673340e-01 -6.015104055404663086e-01 1.703459322452545166e-01 -4.806799888610839844e-01 3.998431190848350525e-02 -9.559009969234466553e-02 1.317916661500930786e-01
-4.008624553680419922e-01 3.860106170177459717e-01 -6.723254323005676270e-01 -3.983641862869262695e-01 -9.510792791843414307e-02 7.533845305442810059e-02 -2.514173090457916260e-01 -4.071083292365074158e-02
-5.422281622886657715e-01 3.134426176548004150e-01 -6.114812493324279785e-01 -1.272552162408828735e-01 1.854350119829177856e-01 4.103960692882537842e-01 -1.216028407216072083e-01 6.387196015566587448e-03
-1.939248144626617432e-01 1.866211444139480591e-01 -2.485750913619995117e-01 -2.179984003305435181e-01 -1.110463514924049377e-01 -1.250762492418289185e-01 7.319043278694152832e-01 5.045723915100097656e-01
-1.616426408290863037e-01 7.549314945936203003e-02 -2.617038190364837646e-01 -3.236308395862579346e-01 -4.489254206418991089e-03 -7.501631509512662888e-03 7.601275444030761719e-01 -4.659145474433898926e-01
-2.690288126468658447e-01 -1.274374425411224365e-01 -3.625243306159973145e-01 4.253073409199714661e-02 -6.013165712356567383e-01 3.934095501899719238e-01 4.409560561180114746e-01 -2.595293819904327393e-01
-6.114740967750549316e-01 3.680509701371192932e-02 -3.134474158287048340e-01 -1.306611299514770508e-01 -5.437115430831909180e-01 -2.189462035894393921e-01 3.920182883739471436e-01 -1.103868633508682251e-01
8.804909139871597290e-02 6.198441386222839355e-01 7.816343009471893311e-02 1.720807403326034546e-01 -1.543553918600082397e-01 4.496437013149261475e-01 5.572553277015686035e-01 -1.891577541828155518e-01
-7.031245231628417969e-01 9.582237899303436279e-02 2.014123201370239258e-01 -2.520544230937957764e-01 -4.667448103427886963e-01 1.863527148962020874e-01 3.700077533721923828e-01 -5.340431630611419678e-02
-1.366238743066787720e-01 3.544233739376068115e-02 -1.398381143808364868e-01 3.844898939132690430e-02 -4.616218507289886475e-01 2.464617490768432617e-01 8.277118206024169922e-01 9.977246634662151337e-03
-2.281029336154460907e-02 9.374222159385681152e-02 -1.295044422149658203e-01 -8.531362414360046387e-01 -4.161770343780517578e-01 2.187864296138286591e-02 2.229635715484619141e-01 1.506140679121017456e-01
1.474705785512924194e-01 4.228579998016357422e-01 -1.913076788187026978e-01 1.682835072278976440e-01 -1.400923281908035278e-01 5.208079814910888672e-01 6.116493940353393555e-01 2.637120783329010010e-01
-4.708045125007629395e-01 -1.005720943212509155e-01 1.851094700396060944e-02 -1.292859017848968506e-01 -5.163943171501159668e-01 4.636368751525878906e-01 5.034756660461425781e-01 -1.267322152853012085e-01
-5.666883587837219238e-01 5.343853831291198730e-01 -5.188121199607849121e-01 4.119674116373062134e-02 1.817645318806171417e-02 5.506662279367446899e-02 -1.583559513092041016e-01 3.065846264362335205e-01
-8.216838240623474121e-01 4.089719355106353760e-01 -1.120404675602912903e-01 1.835195124149322510e-01 3.355628345161676407e-03 -6.047841161489486694e-02 2.924918234348297119e-01 1.487437337636947632e-01
1.193255558609962463e-01 7.075786590576171875e-01 -3.906966149806976318e-01 -4.390778485685586929e-03 -4.045760035514831543e-01 1.600269675254821777e-01 -9.376693516969680786e-02 -3.665353655815124512e-01
-7.780133485794067383e-01 1.686435341835021973e-01 -7.356679439544677734e-02 -1.326742321252822876e-01 -4.565013945102691650e-01 -2.103761956095695496e-02 2.198510169982910156e-01 -2.933761179447174072e-01
-2.734440267086029053e-01 4.528820514678955078e-02 -3.190915882587432861e-01 -2.694079577922821045e-01 -5.216880887746810913e-02 7.851082831621170044e-02 7.797377109527587891e-01 -3.631815910339355469e-01
-4.205446541309356689e-01 3.786600232124328613e-01 -5.990590453147888184e-01 -4.864707887172698975e-01 1.408374216407537460e-02 1.084734052419662476e-01 -2.344995886087417603e-01 -1.314464062452316284e-01
-4.332895576953887939e-01 7.253692299127578735e-02 -2.728129029273986816e-01 8.118655532598495483e-02 9.548328071832656860e-02 1.736607998609542847e-01 8.045890331268310547e-01 -1.983477324247360229e-01
-4.197685420513153076e-01 3.586913049221038818e-01 -6.214154362678527832e-01 -3.620146512985229492e-01 -2.557386755943298340e-01 1.041019707918167114e-02 -3.264675140380859375e-01 -7.636482268571853638e-02
4.789483174681663513e-02 3.926174342632293701e-01 -1.135670319199562073e-01 1.225702986121177673e-01 -8.024825900793075562e-02 4.063925743103027344e-01 7.220506072044372559e-01 3.502642512321472168e-01
5.661369301378726959e-03 5.128095149993896484e-01 -3.453133404254913330e-01 -2.827340960502624512e-01 8.935243636369705200e-02 7.237489819526672363e-01 -6.909651309251785278e-02 -3.526422381401062012e-02
-7.566646486520767212e-02 4.960878789424896240e-01 1.024501472711563110e-01 -3.314125239849090576e-01 3.291595280170440674e-01 3.695186972618103027e-01 6.174182891845703125e-01 -4.178245365619659424e-02
-2.255613356828689575e-01 -2.161452732980251312e-02 -5.367527902126312256e-02 -1.050702705979347229e-01 -5.960206985473632812e-01 2.338376045227050781e-01 7.199304103851318359e-01 8.070687949657440186e-02
-3.354422152042388916e-01 2.615197896957397461e-01 6.269718706607818604e-02 -1.422801017761230469e-01 -6.293162107467651367e-01 3.662648200988769531e-01 4.642377048730850220e-02 5.124132633209228516e-01
1.267652660608291626e-01 3.571989834308624268e-01 -1.584428548812866211e-01 -4.782529175281524658e-01 -1.656644791364669800e-01 -1.200239658355712891e-01 6.606663465499877930e-01 3.523906469345092773e-01
-1.028052940964698792e-01 -1.043385267257690430e-01 -2.473293542861938477e-01 -1.819255761802196503e-02 -7.099292874336242676e-01 3.904920518398284912e-01 4.645999372005462646e-01 -2.114355266094207764e-01
-5.374346971511840820e-01 1.989030539989471436e-01 -2.749677896499633789e-01 -1.742498874664306641e-01 -1.487098038196563721e-01 -3.062266409397125244e-01 6.013073921203613281e-01 -2.969367504119873047e-01
-8.650121092796325684e-02 6.503815650939941406e-01 -2.187724411487579346e-01 -3.331610858440399170e-01 -1.542683877050876617e-02 5.077553391456604004e-01 -6.398583948612213135e-02 3.853778243064880371e-01
1.695853173732757568e-01 5.698062777519226074e-01 -1.117892563343048096e-01 1.498307138681411743e-01 -2.643481492996215820e-01 5.901653766632080078e-01 3.524323999881744385e-01 2.631195187568664551e-01
-2.329963594675064087e-01 5.831264853477478027e-01 -4.802668392658233643e-01 -2.272290885448455811e-01 -4.587014615535736084e-01 -4.337954893708229065e-02 -3.099080920219421387e-01 -1.226989254355430603e-01
2.657634578645229340e-02 3.251424133777618408e-01 5.964251980185508728e-02 -3.020109236240386963e-01 2.488430291414260864e-01 5.108866691589355469e-01 6.454593539237976074e-01 -2.434387654066085815e-01
-1.939253956079483032e-01 5.418328642845153809e-01 -3.756047487258911133e-01 -1.647392213344573975e-01 1.783032119274139404e-01 6.712182164192199707e-01 -9.033426642417907715e-02 -1.005278825759887695e-01
1.596050262451171875e-01 2.261113524436950684e-01 -9.694287180900573730e-02 -1.932289078831672668e-02 -2.686639130115509033e-01 5.273132324218750000e-01 7.332649827003479004e-01 -1.603481769561767578e-01
-6.973202824592590332e-01 2.169063240289688110e-01 -2.300176024436950684e-01 3.348639607429504395e-01 -3.973999023437500000e-01 1.301889717578887939e-01 3.554444611072540283e-01 -2.091649733483791351e-02
-4.435270726680755615e-01 -1.703129261732101440e-01 -5.440376996994018555e-01 -1.806549131870269775e-01 1.581798046827316284e-01 2.221201807260513306e-01 5.910239815711975098e-01 -1.483129113912582397e-01
-3.884038925170898438e-01 1.928650736808776855e-01 2.659967914223670959e-02 -3.922511935234069824e-01 1.262736916542053223e-01 5.763933658599853516e-01 5.559208393096923828e-01 1.243638712912797928e-02
-1.605153642594814301e-02 8.105859160423278809e-01 -1.603802442550659180e-01 -2.487662732601165771e-01 1.468966365791857243e-03 4.387058317661285400e-01 -1.927299983799457550e-02 2.494990974664688110e-01
-2.493071407079696655e-01 4.865286946296691895e-01 -7.950575351715087891e-01 1.005825921893119812e-01 -2.077596485614776611e-01 1.093620620667934418e-02 -7.734654843807220459e-02 -9.816483408212661743e-02
-5.673850774765014648e-01 2.538651525974273682e-01 -5.352512598037719727e-01 -3.983015716075897217e-01 8.545289933681488037e-02 1.865589171648025513e-01 -1.589645147323608398e-01 -3.179821670055389404e-01
5.832357704639434814e-02 5.880193710327148438e-01 8.385108411312103271e-02 -2.811025679111480713e-01 2.246287912130355835e-01 4.402581751346588135e-01 5.448034405708312988e-01 1.539017260074615479e-01
1.656386852264404297e-01 1.248037740588188171e-01 -4.547941982746124268e-01 -3.652729988098144531e-01 -4.007355868816375732e-01 4.452156722545623779e-01 1.926034837961196899e-01 4.699187576770782471e-01
-4.441348612308502197e-01 -2.481904923915863037e-01 -6.068829298019409180e-01 -3.575580418109893799e-01 -3.111412823200225830e-01 -7.797009497880935669e-02 3.522137999534606934e-01 1.343441009521484375e-01
-1.728173494338989258e-01 7.066246867179870605e-01 -3.674801588058471680e-01 -1.734377443790435791e-01 -1.118461862206459045e-01 4.230710566043853760e-01 -2.771417796611785889e-01 1.933573931455612183e-01
-2.635661065578460693e-01 -1.544322725385427475e-02 -6.706220656633377075e-02 1.436960697174072266e-02 -5.275720357894897461e-01 3.018205165863037109e-01 7.456355094909667969e-01 -1.380012184381484985e-02
-4.520440697669982910e-01 2.938829660415649414e-01 -5.661018565297126770e-02 -1.171000599861145020e-01 -5.958949327468872070e-01 -2.409109473228454590e-01 5.056912899017333984e-01 -1.533599346876144409e-01
-3.979308903217315674e-02 4.494927227497100830e-01 -7.702320069074630737e-02 -4.693815857172012329e-02 1.989859789609909058e-01 4.275048077106475830e-01 7.004367709159851074e-01 2.743527591228485107e-01
-2.345987707376480103e-01 5.540394783020019531e-01 1.388372182846069336e-01 1.277435421943664551e-01 8.315421640872955322e-03 4.553240537643432617e-01 6.002993583679199219e-01 1.861750781536102295e-01
-1.869006156921386719e-01 4.323499798774719238e-01 -6.646860390901565552e-02 -8.387399911880493164e-01 -1.374678164720535278e-01 1.403721868991851807e-01 -1.722873598337173462e-01 -4.420618340373039246e-02
-3.519896864891052246e-01 -1.144628822803497314e-01 -3.484379351139068604e-01 1.346721500158309937e-01 -5.618334412574768066e-01 3.977948725223541260e-01 3.860137164592742920e-01 -3.170993626117706299e-01
-2.749793231487274170e-01 4.619294703006744385e-01 2.339586317539215088e-01 -2.182066738605499268e-01 1.537238061428070068e-01 5.507700443267822266e-01 5.094894766807556152e-01 1.486562490463256836e-01
-3.706206381320953369e-02 5.739517211914062500e-01 -3.287245929241180420e-01 -2.350465804338455200e-01 -1.632950752973556519e-01 5.916231274604797363e-01 -1.392443180084228516e-01 3.314014673233032227e-01
-3.152891248464584351e-02 -6.765066832304000854e-02 -7.199572771787643433e-02 -3.616846203804016113e-01 -3.513967692852020264e-01 6.858666539192199707e-01 4.309960305690765381e-01 -2.806772887706756592e-01
-2.511370778083801270e-01 1.259778738021850586e-01 -2.782866656780242920e-01 -2.304444648325443268e-02 -4.564041495323181152e-01 3.203296065330505371e-01 5.398128032684326172e-01 -4.906849563121795654e-01
-5.112415552139282227e-01 1.239096298813819885e-01 -1.850430071353912354e-01 -1.288453787565231323e-01 -5.907747149467468262e-01 -1.204828843474388123e-01 4.761130809783935547e-01 -2.867435514926910400e-01
-5.882356762886047363e-01 6.544176936149597168e-01 1.363919824361801147e-01 -1.121172904968261719e-01 -4.771000705659389496e-03 -1.883788853883743286e-01 2.929519712924957275e-01 2.705791592597961426e-01
-4.218029975891113281e-01 4.763707816600799561e-01 3.494178131222724915e-02 -5.153945684432983398e-01 1.208925340324640274e-02 -3.357788324356079102e-01 3.766117990016937256e-01 -2.712389230728149414e-01
-3.237682878971099854e-01 6.643457412719726562e-01 1.981139332056045532e-01 -3.632043004035949707e-01 -8.954781293869018555e-02 2.655001580715179443e-01 2.126752436161041260e-01 3.986383378505706787e-01
1.855540722608566284e-01 1.081349104642868042e-01 -5.999978780746459961e-01 -2.487862408161163330e-01 -4.429239928722381592e-01 7.341554015874862671e-02 3.729838728904724121e-01 4.373742043972015381e-01
-7.540891766548156738e-01 4.687639474868774414e-01 -6.402081251144409180e-02 2.603797316551208496e-01 -1.768273301422595978e-02 -2.151722274720668793e-02 3.113460838794708252e-01 2.049428224563598633e-01
-8.489915728569030762e-02 4.327159002423286438e-02 -3.889853954315185547e-01 -7.628549933433532715e-01 -4.308296740055084229e-01 1.219514533877372742e-01 1.162559818476438522e-02 2.388323992490768433e-01
-1.501367688179016113e-01 -2.834909968078136444e-02 -3.496557772159576416e-01 3.002291917800903320e-02 -2.149191312491893768e-02 7.240748405456542969e-01 5.711066722869873047e-01 5.084864050149917603e-02
-4.707287847995758057e-01 1.086580231785774231e-01 7.416707277297973633e-02 -4.576356709003448486e-01 -4.625672101974487305e-01 -2.202705480158329010e-03 4.793190360069274902e-01 -3.285676836967468262e-01
6.421168148517608643e-02 1.649352759122848511e-01 -6.621256470680236816e-01 -4.017552435398101807e-01 1.184151321649551392e-01 8.660377003252506256e-03 4.245150387287139893e-01 4.177865386009216309e-01
-6.207550764083862305e-01 3.193522989749908447e-01 5.685875564813613892e-02 -2.995977699756622314e-01 -2.538716606795787811e-02 -1.417164653539657593e-01 5.348373651504516602e-01 -3.360157310962677002e-01
-3.399194478988647461e-01 6.546444296836853027e-01 -3.641605079174041748e-01 -1.237171739339828491e-01 -3.902301788330078125e-01 8.228691667318344116e-02 -3.765258789062500000e-01 8.458279073238372803e-02
-5.268239378929138184e-01 4.943778216838836670e-01 -2.238770714029669762e-03 -3.236919939517974854e-01 -5.339108407497406006e-02 5.724202990531921387e-01 -2.020968347787857056e-01 4.366648197174072266e-02
1.152795925736427307e-01 1.533601880073547363e-01 -5.214752554893493652e-01 -2.714682519435882568e-01 -3.550464212894439697e-01 4.880332946777343750e-01 1.791271418333053589e-01 4.703603088855743408e-01
1.796123236417770386e-01 7.061656117439270020e-01 -4.638831317424774170e-01 -2.103599309921264648e-01 -2.322102934122085571e-01 -1.760130673646926880e-01 6.676506251096725464e-02 -3.468013107776641846e-01
-5.709244012832641602e-01 4.170022904872894287e-01 -6.380525827407836914e-01 -9.587205201387405396e-02 -6.381612271070480347e-02 1.120867207646369934e-01 -2.272231280803680420e-01 1.248420551419258118e-01
-1.370604336261749268e-01 1.835036426782608032e-01 1.774513423442840576e-01 -5.068480372428894043e-01 9.513188898563385010e-02 4.154053032398223877e-01 6.178672909736633301e-01 -3.094918131828308105e-01
9.919495135545730591e-02 7.300838828086853027e-01 -9.224100410938262939e-02 -5.657206177711486816e-01 1.148143485188484192e-01 2.728757858276367188e-01 6.792063266038894653e-02 1.906121969223022461e-01
-2.475266903638839722e-01 6.733110547065734863e-01 -2.220782339572906494e-01 -1.347855776548385620e-01 -2.010470256209373474e-02 5.281662344932556152e-01 -5.071442574262619019e-02 3.687290251255035400e-01
-2.675011456012725830e-01 5.543819069862365723e-01 2.063242346048355103e-02 -5.896503925323486328e-01 -9.807611815631389618e-03 4.787735044956207275e-01 -1.571595221757888794e-01 1.377363801002502441e-01
-3.763078749179840088e-01 1.559894233942031860e-01 -4.153646901249885559e-02 1.347254365682601929e-01 -6.964511871337890625e-01 3.616501390933990479e-01 3.636602163314819336e-01 -2.570984959602355957e-01
2.270026057958602905e-01 4.634202420711517334e-01 -2.375363856554031372e-01 1.890275329351425171e-01 -1.432324349880218506e-01 5.132152438163757324e-01 5.944203734397888184e-01 6.569380313158035278e-02
-3.368918299674987793e-01 1.071577146649360657e-01 -2.260922938585281372e-01 1.512786746025085449e-01 1.427173018455505371e-01 4.780544638633728027e-01 7.192987203598022461e-01 -1.863417029380798340e-01
5.084947496652603149e-02 2.381230741739273071e-01 -2.330842763185501099e-01 -1.579556912183761597e-01 -4.560967087745666504e-01 -1.199706941843032837e-01 6.766384840011596680e-01 -4.256485402584075928e-01
2.632876671850681305e-02 7.346968650817871094e-01 -5.984361767768859863e-01 -1.930520832538604736e-01 -9.931334108114242554e-02 -1.893616318702697754e-01 -2.057009609416127205e-03 -1.356727927923202515e-01
-7.095686197280883789e-01 6.049619615077972412e-02 -3.910112679004669189e-01 -1.474292948842048645e-02 -4.809094667434692383e-01 -1.605552136898040771e-01 2.713181376457214355e-01 -9.528771787881851196e-02
-2.345987707376480103e-01 5.442272424697875977e-01 7.113196700811386108e-02 -6.008615493774414062e-01 -6.518398970365524292e-02 4.901677370071411133e-01 -1.481554657220840454e-01 1.273667365312576294e-01
-2.778111994266510010e-01 1.376722753047943115e-01 5.181767791509628296e-02 1.057991292327642441e-02 -3.269672989845275879e-01 6.072087883949279785e-01 6.274816393852233887e-01 -1.781208217144012451e-01
-1.439189016819000244e-01 1.424307972192764282e-01 -1.713224500417709351e-01 -4.014614820480346680e-01 -1.144383624196052551e-01 -1.097150519490242004e-01 7.881785631179809570e-01 3.494555056095123291e-01
-2.169238626956939697e-01 4.793810248374938965e-01 -6.177927255630493164e-01 -3.970433473587036133e-01 -2.704568207263946533e-01 -2.638268172740936279e-01 -2.026681154966354370e-01 -8.053989731706678867e-04
-9.382422268390655518e-02 4.911683797836303711e-01 -7.403230667114257812e-01 -3.688323795795440674e-01 -7.670611143112182617e-02 9.666460007429122925e-02 -2.155619859695434570e-01 6.434525549411773682e-02
-1.037154067307710648e-02 2.466058284044265747e-01 -7.350785136222839355e-01 -3.059257566928863525e-01 2.148713916540145874e-01 6.619939114898443222e-03 3.126819133758544922e-01 4.014517068862915039e-01
-5.321308970451354980e-01 -1.579678654670715332e-01 -4.896149635314941406e-01 7.413657009601593018e-02 -6.657716631889343262e-02 2.112925946712493896e-01 6.221033334732055664e-01 -1.028309240937232971e-01
-1.069701611995697021e-01 -1.086727008223533630e-01 -6.585239768028259277e-01 -3.531659021973609924e-02 -4.832864701747894287e-01 8.162011206150054932e-02 5.225331783294677734e-01 -1.690503954887390137e-01
-5.253453254699707031e-01 4.709007143974304199e-01 2.737344503402709961e-01 -3.954912424087524414e-01 -1.638493537902832031e-01 3.716732561588287354e-01 2.653073370456695557e-01 1.885345429182052612e-01
-2.226257622241973877e-01 -8.418824523687362671e-03 -3.480225503444671631e-01 -6.830134391784667969e-01 -5.199501514434814453e-01 1.342208981513977051e-01 -6.828904151916503906e-02 2.640324831008911133e-01
1.664637029170989990e-01 4.493236243724822998e-01 -1.131553128361701965e-01 -4.816160798072814941e-01 -1.023384258151054382e-01 -1.058398485183715820e-01 6.288176774978637695e-01 3.294742405414581299e-01
-1.881374120712280273e-01 2.587316930294036865e-01 -2.239077985286712646e-01 1.918802261352539062e-01 -1.237785443663597107e-01 3.898468017578125000e-01 6.222872734069824219e-01 -5.061287283897399902e-01
-6.486966013908386230e-01 9.096932597458362579e-03 -2.955021262168884277e-01 -4.778191819787025452e-02 -6.112743020057678223e-01 -2.130517363548278809e-02 2.261002361774444580e-01 -2.535228431224822998e-01
2.161254882812500000e-01 2.262798845767974854e-01 -1.980737745761871338e-01 -6.943404674530029297e-01 -6.045870184898376465e-01 1.123406812548637390e-01 2.670689672231674194e-02 4.342875257134437561e-02
-3.540687635540962219e-02 7.196193933486938477e-02 4.826029017567634583e-02 -4.201769828796386719e-01 -3.240954503417015076e-02 5.415368080139160156e-01 6.201173067092895508e-01 -3.685538470745086670e-01
-3.828947544097900391e-01 5.983697772026062012e-01 3.456198275089263916e-01 -4.189295172691345215e-01 9.102318435907363892e-02 1.676627099514007568e-01 3.499670028686523438e-01 2.037585377693176270e-01
-1.868536025285720825e-01 -1.228199154138565063e-01 -3.497892320156097412e-01 -3.091183602809906006e-01 -5.221637487411499023e-01 -1.624670475721359253e-01 6.574442982673645020e-01 -2.847452461719512939e-02
3.974266946315765381e-01 9.170629084110260010e-02 -5.340391993522644043e-01 -3.730465769767761230e-01 -3.929290473461151123e-01 2.501399219036102295e-01 3.428654968738555908e-01 2.734229862689971924e-01
-6.367799639701843262e-02 3.678093850612640381e-01 -1.272507607936859131e-01 -7.153428196907043457e-01 -3.786433339118957520e-01 -5.465637426823377609e-03 -1.808503270149230957e-01 -3.957849740982055664e-01
-3.039555847644805908e-01 4.521703720092773438e-02 -2.049788385629653931e-01 2.386751323938369751e-01 -3.586256802082061768e-01 5.928358435630798340e-01 5.259481668472290039e-01 -2.233748286962509155e-01
-5.784647464752197266e-01 2.517284154891967773e-01 -6.122059226036071777e-01 -2.010339647531509399e-01 1.355111747980117798e-01 3.158914446830749512e-01 -1.606544852256774902e-01 -2.069788128137588501e-01
2.517679631710052490e-01 2.703063488006591797e-01 -1.015888601541519165e-01 -1.734948754310607910e-01 -1.152787879109382629e-01 5.794924497604370117e-01 5.995721220970153809e-01 -3.384360671043395996e-01
-4.949420392513275146e-01 6.458007693290710449e-01 7.560989260673522949e-02 -6.726659834384918213e-02 7.072970271110534668e-02 -2.182811349630355835e-01 4.641666114330291748e-01 -2.441969364881515503e-01
-7.212973833084106445e-01 5.329491496086120605e-01 4.178328439593315125e-02 1.089868918061256409e-01 -2.889237180352210999e-02 -1.264704465866088867e-01 3.989020586013793945e-01 7.822430133819580078e-02
-1.140542104840278625e-01 2.798082530498504639e-01 -5.650062561035156250e-01 -3.272853195667266846e-01 1.291178017854690552e-01 -1.461241990327835083e-01 3.943649828433990479e-01 5.374048948287963867e-01
-2.736951410770416260e-01 -3.505967557430267334e-02 -2.332654148340225220e-01 -7.098636627197265625e-01 -5.637761354446411133e-01 1.591905057430267334e-01 2.260562963783740997e-02 1.478062868118286133e-01
1.865949779748916626e-01 1.090210974216461182e-01 -5.137720704078674316e-01 -3.232819736003875732e-01 -2.365481108427047729e-01 4.648703038692474365e-01 3.025839030742645264e-01 4.703269004821777344e-01
-1.709894090890884399e-01 -8.053252100944519043e-02 -3.986540436744689941e-01 -4.151469171047210693e-01 -2.455262839794158936e-01 1.414970457553863525e-01 5.067130923271179199e-01 -5.440059304237365723e-01
-4.338981509208679199e-01 2.902224361896514893e-01 -7.760230898857116699e-01 -2.774669528007507324e-01 1.540786772966384888e-01 9.972033649682998657e-02 -1.208381429314613342e-01 -4.169361200183629990e-03
2.381518483161926270e-01 1.744155138731002808e-01 -3.586453497409820557e-01 -6.936329603195190430e-01 -5.357505679130554199e-01 1.031580045819282532e-01 1.929638348519802094e-02 7.118526846170425415e-02
-1.874547749757766724e-01 1.890169084072113037e-02 -2.585307359695434570e-01 -2.667164802551269531e-01 1.517549008131027222e-01 2.057613879442214966e-01 8.219383955001831055e-01 -2.925366163253784180e-01
-8.957125246524810791e-02 6.232523322105407715e-01 -7.287255525588989258e-01 1.919214427471160889e-01 -1.866280436515808105e-01 -2.764469012618064880e-02 6.516281864605844021e-04 7.990960963070392609e-03
-6.737756729125976562e-02 6.090204715728759766e-01 1.234120428562164307e-01 -2.724150121212005615e-01 2.636183798313140869e-01 3.411600887775421143e-01 5.830619931221008301e-01 9.626878052949905396e-02
-2.494498901069164276e-02 1.747081428766250610e-01 -1.925150603055953979e-01 -6.488251686096191406e-01 -6.478681564331054688e-01 2.456904202699661255e-02 -6.215081363916397095e-02 -2.943117320537567139e-01
-4.674235284328460693e-01 5.593376159667968750e-01 -1.692423969507217407e-01 -2.411924898624420166e-01 1.729941219091415405e-01 5.809084773063659668e-01 -1.092758998274803162e-01 5.016949027776718140e-02
-4.030640721321105957e-01 4.712203741073608398e-01 -2.708115279674530029e-01 -4.163521826267242432e-01 2.607968747615814209e-01 4.774919748306274414e-01 -1.043848320841789246e-01 -2.487831264734268188e-01
-6.298214197158813477e-01 3.325649499893188477e-01 -1.612147986888885498e-01 4.155576825141906738e-01 -3.054803311824798584e-01 2.340994179248809814e-01 2.908999025821685791e-01 2.475959807634353638e-01
-5.481700301170349121e-01 3.303563296794891357e-01 -5.985577702522277832e-01 -3.525750637054443359e-01 -1.253305673599243164e-01 1.321685761213302612e-01 -2.636518180370330811e-01 7.145094126462936401e-02
9.352328628301620483e-02 5.592724680900573730e-01 -5.439285635948181152e-01 -2.961893081665039062e-01 -2.083400934934616089e-01 1.900498718023300171e-01 -2.499642074108123779e-01 -3.909917771816253662e-01
-1.830433607101440430e-01 3.366505354642868042e-02 -4.662599265575408936e-01 -6.061015725135803223e-01 -5.295228958129882812e-01 1.699028164148330688e-01 -2.668855786323547363e-01 1.072408910840749741e-02
8.142561465501785278e-02 3.096967935562133789e-01 -1.823927164077758789e-01 -7.854417562484741211e-01 -4.229577779769897461e-01 8.272784948348999023e-02 -1.210816949605941772e-01 -2.165046334266662598e-01
-1.040142029523849487e-01 5.890276432037353516e-01 -5.984513163566589355e-01 -3.443268537521362305e-01 1.349982023239135742e-01 2.859200537204742432e-01 -2.313829064369201660e-01 -1.095891371369361877e-01
1.882465034723281860e-01 7.087324261665344238e-01 -5.046250820159912109e-01 -8.707726746797561646e-02 -2.074340730905532837e-01 -1.148274019360542297e-01 9.140796214342117310e-02 -3.680530786514282227e-01
-2.056896835565567017e-01 8.046063780784606934e-01 -3.010069429874420166e-01 2.232970595359802246e-01 -3.455844223499298096e-01 3.116299211978912354e-02 -6.388868391513824463e-02 2.129597514867782593e-01
-7.681493461132049561e-02 -7.542169839143753052e-02 -2.027058154344558716e-01 -8.537593483924865723e-01 -3.655915260314941406e-01 5.431285500526428223e-02 2.857819199562072754e-01 1.175689976662397385e-02
-4.023171663284301758e-01 7.219934463500976562e-01 -3.583691418170928955e-01 -2.427595434710383415e-03 -2.057756185531616211e-01 1.546245217323303223e-01 -3.256663978099822998e-01 1.269691735506057739e-01
-1.578967571258544922e-01 5.417758822441101074e-01 -9.524982422590255737e-02 -4.239389896392822266e-01 3.333057463169097900e-01 4.359987974166870117e-01 4.154852032661437988e-01 1.376047730445861816e-01
-9.149838984012603760e-02 -3.337464854121208191e-02 -3.463205099105834961e-01 -3.805010020732879639e-02 -4.232278466224670410e-02 7.371505498886108398e-01 5.673497915267944336e-01 4.539614170789718628e-02
2.973862886428833008e-01 4.827573597431182861e-01 -1.060877293348312378e-01 7.873974740505218506e-03 -2.757397592067718506e-01 7.135105729103088379e-01 2.811391949653625488e-01 -5.496657639741897583e-02
1.629662066698074341e-01 6.477130055427551270e-01 -3.131281137466430664e-01 -5.429697036743164062e-01 2.139940708875656128e-01 3.037900030612945557e-01 4.893779009580612183e-02 1.434147953987121582e-01
-6.837496161460876465e-02 1.326240748167037964e-01 -1.498573273420333862e-01 -7.071612477302551270e-01 -5.442727208137512207e-01 1.086814478039741516e-01 -7.153972983360290527e-02 -3.768809735774993896e-01
-3.916794806718826294e-02 2.552570216357707977e-02 1.117377132177352905e-01 -5.766310691833496094e-01 -1.377767324447631836e-01 4.623862206935882568e-01 5.900919437408447266e-01 -2.680180370807647705e-01
-1.201485171914100647e-01 3.233089745044708252e-01 -8.367584347724914551e-01 -2.379372119903564453e-01 -2.417933940887451172e-01 1.004076078534126282e-01 -2.200032323598861694e-01 -8.549672365188598633e-02
-5.511099696159362793e-01 1.986966133117675781e-01 3.117567896842956543e-01 -4.274407327175140381e-01 -4.533337056636810303e-01 2.358745783567428589e-01 2.492909729480743408e-01 -2.315283417701721191e-01
-7.625927329063415527e-01 4.687038064002990723e-01 4.784137383103370667e-02 1.928852945566177368e-01 -1.733576059341430664e-01 4.691720381379127502e-02 2.787839472293853760e-01 2.220383584499359131e-01
9.399008005857467651e-02 1.792830675840377808e-01 -3.244461119174957275e-01 -2.371969223022460938e-01 -6.886526197195053101e-02 1.106603667140007019e-01 5.751134157180786133e-01 -6.706355810165405273e-01
3.456854447722434998e-02 1.061733216047286987e-01 -5.711258649826049805e-01 -3.063185326755046844e-02 -3.919560909271240234e-01 4.526950716972351074e-01 1.643136292695999146e-01 5.242595076560974121e-01
-3.390630334615707397e-02 7.121139764785766602e-02 -4.089794307947158813e-02 -2.071029096841812134e-01 -1.333863884210586548e-01 6.154240369796752930e-01 6.839041709899902344e-01 -2.914642393589019775e-01
-6.163645386695861816e-01 1.348561495542526245e-01 1.389164328575134277e-01 -2.947039902210235596e-01 -2.348741292953491211e-01 1.610954850912094116e-01 5.468910932540893555e-01 -3.399306237697601318e-01
-1.461802124977111816e-01 1.615670174360275269e-01 -1.127123907208442688e-01 -4.808657467365264893e-01 -4.171180427074432373e-01 -2.476798593997955322e-01 6.825539469718933105e-01 8.590018749237060547e-02
-6.116304993629455566e-01 3.781080245971679688e-01 -4.546381235122680664e-01 -4.303612112998962402e-01 3.943694755434989929e-03 1.038546338677406311e-01 -2.616408765316009521e-01 1.085298582911491394e-01
3.050495684146881104e-01 2.928408682346343994e-01 -1.975202411413192749e-01 -7.720737904310226440e-02 -1.006108522415161133e-01 5.717149972915649414e-01 6.236515045166015625e-01 -2.242589592933654785e-01
-3.531073629856109619e-01 4.439912438392639160e-01 1.361636966466903687e-01 -7.313978075981140137e-01 -1.180045232176780701e-01 2.682197391986846924e-01 -1.439386904239654541e-01 1.346059441566467285e-01
-1.560759097337722778e-01 -1.705124974250793457e-01 -4.996207356452941895e-01 -6.511144638061523438e-01 -4.578086137771606445e-01 1.371405869722366333e-01 3.538160398602485657e-02 2.081984430551528931e-01
-4.723967909812927246e-01 -3.781636431813240051e-02 -4.164153337478637695e-01 1.669682562351226807e-01 -3.981747627258300781e-01 2.642504572868347168e-01 5.207802653312683105e-01 -2.730340957641601562e-01
9.057741612195968628e-02 6.230344176292419434e-01 -4.456152915954589844e-01 -3.014885187149047852e-01 2.616660594940185547e-01 4.947351813316345215e-01 1.039880607277154922e-02 -2.855708263814449310e-02
1.065361052751541138e-01 3.631831109523773193e-01 -1.649447530508041382e-01 -7.337257266044616699e-01 -5.350542664527893066e-01 1.871804893016815186e-02 -3.572332859039306641e-02 5.725761502981185913e-02
-1.410411298274993896e-02 4.022534787654876709e-01 7.908109109848737717e-04 -4.025359749794006348e-01 -1.446649879217147827e-01 4.643835872411727905e-02 6.240749359130859375e-01 5.132282972335815430e-01
2.947677671909332275e-01 1.183530613780021667e-01 -5.375934839248657227e-01 -4.396891891956329346e-01 -4.184776544570922852e-01 2.725298106670379639e-01 2.282457947731018066e-01 3.395276665687561035e-01
-4.649443626403808594e-01 -1.308522522449493408e-01 -3.799656629562377930e-01 -3.639887571334838867e-01 2.997333705425262451e-01 3.120366930961608887e-01 5.501213073730468750e-01 1.541604287922382355e-03
2.995429039001464844e-01 3.930461704730987549e-01 -1.614404320716857910e-01 -7.225182056427001953e-01 -2.393882125616073608e-01 -2.436798997223377228e-02 3.708163797855377197e-01 1.108513996005058289e-01
-3.150555193424224854e-01 7.821344584226608276e-02 -2.777065634727478027e-01 5.763214826583862305e-02 -2.163645625114440918e-02 2.567231357097625732e-01 8.367473483085632324e-01 -2.183098644018173218e-01
-5.455986857414245605e-01 4.313257932662963867e-01 -5.003961920738220215e-01 -4.301188588142395020e-01 -6.637497246265411377e-02 -1.122143045067787170e-01 -2.512002587318420410e-01 2.797007560729980469e-02
-6.351415812969207764e-02 5.206592679023742676e-01 -3.291375339031219482e-01 -1.140228435397148132e-01 8.076015114784240723e-02 7.638027071952819824e-01 -5.244741961359977722e-02 1.043061017990112305e-01
-2.978184260427951813e-02 1.617553830146789551e-01 -7.248447835445404053e-02 -1.608633100986480713e-01 -2.817587554454803467e-01 5.932723283767700195e-01 6.140120625495910645e-01 -3.653037250041961670e-01
-2.258232682943344116e-01 -1.185762658715248108e-01 -1.214353442192077637e-01 -8.587849736213684082e-01 -3.004008233547210693e-01 2.033749073743820190e-01 2.081069201231002808e-01 -8.817538619041442871e-02
-2.749514281749725342e-01 2.148950695991516113e-01 -3.019473552703857422e-01 -2.640665173530578613e-01 1.779047250747680664e-01 -2.377290129661560059e-01 7.928015589714050293e-01 2.487661316990852356e-02
3.141331076622009277e-01 3.348148465156555176e-01 -1.850683093070983887e-01 -2.980408817529678345e-02 -1.592650413513183594e-01 6.176015138626098633e-01 5.562238693237304688e-01 -1.946761608123779297e-01
2.296940423548221588e-02 6.807663440704345703e-01 -6.031216382980346680e-01 -9.340864419937133789e-02 -3.752304911613464355e-01 -2.892588078975677490e-02 -1.464999616146087646e-01 -2.125993184745311737e-02
-3.339857459068298340e-01 4.471082985401153564e-01 2.592940926551818848e-01 -1.523503959178924561e-01 5.526830255985260010e-02 4.935542047023773193e-01 5.344717502593994141e-01 2.565023303031921387e-01
-1.287457942962646484e-01 1.796628348529338837e-02 -7.629016041755676270e-02 -5.640206933021545410e-01 -3.434687852859497070e-02 1.753755956888198853e-01 7.740667462348937988e-01 -1.674712449312210083e-01
-5.248127579689025879e-01 -2.890343032777309418e-02 2.413304895162582397e-02 -1.648366451263427734e-01 -4.618497788906097412e-01 2.761345803737640381e-01 5.993127226829528809e-01 -2.173740118741989136e-01
-5.413580536842346191e-01 -6.074879691004753113e-02 -5.048401653766632080e-03 -3.200028538703918457e-01 -5.226013660430908203e-01 2.435151934623718262e-01 4.028991758823394775e-01 -3.256904184818267822e-01
-1.920061111450195312e-01 -8.939363062381744385e-03 -1.488626152276992798e-01 -4.163099229335784912e-01 -2.029090076684951782e-01 -1.251228619366884232e-02 7.537385821342468262e-01 3.976547718048095703e-01
-3.414842784404754639e-01 5.489501357078552246e-01 -7.478842884302139282e-02 -3.246234357357025146e-01 1.503469645977020264e-01 1.124552115797996521e-01 3.045674264430999756e-01 5.857105255126953125e-01
-7.292158603668212891e-01 8.046170324087142944e-02 -9.298249334096908569e-02 1.182757094502449036e-01 -5.104683041572570801e-01 2.920170128345489502e-01 2.490270137786865234e-01 -1.768302917480468750e-01
-4.265539050102233887e-01 2.873221933841705322e-01 -6.239347457885742188e-01 -5.017512440681457520e-01 -2.868378721177577972e-02 -7.813388854265213013e-02 -1.767502278089523315e-01 -2.372352629899978638e-01
-6.011379957199096680e-01 2.715122699737548828e-01 -5.228248238563537598e-01 -1.576015502214431763e-01 1.511836647987365723e-01 4.584714770317077637e-01 -1.311642527580261230e-01 -1.283501982688903809e-01
1.056247204542160034e-01 1.653306931257247925e-01 -6.065072864294052124e-02 -5.433011427521705627e-02 -7.148644328117370605e-01 2.537569999694824219e-01 5.444824099540710449e-01 -2.880867123603820801e-01
1.043620258569717407e-01 3.937245905399322510e-01 -5.686534196138381958e-02 -3.279122114181518555e-01 3.409935534000396729e-01 4.166759550571441650e-01 6.583363413810729980e-01 5.243233870714902878e-03
-3.657991290092468262e-01 3.908843547105789185e-02 -2.683018445968627930e-01 -2.270123511552810669e-01 2.191250771284103394e-01 3.291777372360229492e-01 7.645198702812194824e-01 -1.667554117739200592e-02
-2.588849663734436035e-01 4.725864827632904053e-01 -7.325726151466369629e-01 -2.803463935852050781e-01 -9.074761718511581421e-02 -2.841449081897735596e-01 -6.682803481817245483e-02 3.073295392096042633e-02
-2.802385389804840088e-01 5.587117075920104980e-01 2.105085998773574829e-01 -1.109760254621505737e-01 1.225673332810401917e-01 4.830060899257659912e-01 5.244618058204650879e-01 1.711730360984802246e-01
-3.659257590770721436e-01 3.660646677017211914e-01 -1.545053422451019287e-01 -3.557255566120147705e-01 1.823618263006210327e-01 -2.371865063905715942e-01 4.219691157341003418e-01 -5.604562759399414062e-01
2.600971162319183350e-01 3.632074594497680664e-01 -2.759549021720886230e-01 4.864820837974548340e-02 -1.213256716728210449e-01 6.607042551040649414e-01 5.125963091850280762e-01 8.892223984003067017e-02
-5.391313433647155762e-01 2.297778874635696411e-01 -5.585557818412780762e-01 -4.612615704536437988e-01 1.789925843477249146e-01 2.553202807903289795e-01 -1.279145032167434692e-01 -1.349212676286697388e-01
1.177543997764587402e-01 7.039156556129455566e-01 -6.325860619544982910e-01 -1.176649630069732666e-01 -1.460852622985839844e-01 -1.074195057153701782e-01 5.203259643167257309e-03 -2.090919911861419678e-01
5.595118179917335510e-02 2.987240068614482880e-02 -3.848853409290313721e-01 4.755985364317893982e-02 5.855328403413295746e-03 6.357186436653137207e-01 6.623885035514831543e-01 5.145391076803207397e-02
-5.319146513938903809e-01 4.795435369014739990e-01 1.340840905904769897e-01 -4.815641045570373535e-01 8.572202920913696289e-02 4.257368743419647217e-01 2.703970670700073242e-02 2.188400030136108398e-01
-8.313509076833724976e-02 4.574005305767059326e-01 -7.153299450874328613e-02 2.071165293455123901e-01 -4.121526479721069336e-01 4.728781878948211670e-01 2.689550220966339111e-01 5.196523666381835938e-01
-4.794974625110626221e-02 -6.849899142980575562e-02 -7.335649728775024414e-01 4.023364931344985962e-02 -4.224136173725128174e-01 1.075913831591606140e-01 4.555939435958862305e-01 -2.360027134418487549e-01
-2.519643902778625488e-01 4.198980629444122314e-01 -8.036121129989624023e-01 -1.996227055788040161e-01 -1.090060696005821228e-01 -2.445427179336547852e-01 -3.828035295009613037e-02 3.753738850355148315e-02
-2.472477108240127563e-01 -7.822517305612564087e-02 -3.177573084831237793e-01 1.285504400730133057e-01 -6.928361654281616211e-01 5.574284791946411133e-01 1.477616131305694580e-01 -5.169599875807762146e-02
-2.735939025878906250e-01 5.666637420654296875e-01 3.079725801944732666e-01 -1.451047956943511963e-01 -1.094039231538772583e-01 5.840470194816589355e-01 3.453995287418365479e-01 1.255189776420593262e-01
-4.217407852411270142e-02 2.267732620239257812e-01 -6.943942904472351074e-01 -4.164794981479644775e-01 2.518589496612548828e-01 5.932250618934631348e-02 2.793303728103637695e-01 3.823335170745849609e-01
1.601004451513290405e-01 1.332955956459045410e-01 -7.301928400993347168e-01 -3.424853682518005371e-01 -8.968458324670791626e-02 5.491809174418449402e-02 3.599412143230438232e-01 4.068235754966735840e-01
-2.424464821815490723e-01 -3.637258708477020264e-02 -4.634066522121429443e-01 -2.789247334003448486e-01 -1.003855392336845398e-01 -2.177765369415283203e-01 7.463212609291076660e-01 1.812531799077987671e-01
-8.663513511419296265e-02 3.131094872951507568e-01 -5.140672922134399414e-01 -3.914540112018585205e-01 2.172095775604248047e-01 -1.026908606290817261e-01 4.275178611278533936e-01 4.862702190876007080e-01
-4.426043629646301270e-01 -2.813609540462493896e-01 -6.530228257179260254e-01 -2.182602137327194214e-01 -4.300970584154129028e-02 1.619710922241210938e-01 4.709806144237518311e-01 3.088144958019256592e-02
6.992576271295547485e-02 7.897121831774711609e-03 -4.540187120437622070e-01 -5.497594475746154785e-01 -3.919206559658050537e-01 4.285227358341217041e-01 3.218585625290870667e-02 3.852403461933135986e-01
-1.978482818230986595e-03 5.403079986572265625e-01 -5.598255991935729980e-01 -2.859960794448852539e-01 2.913257181644439697e-01 4.743492305278778076e-01 -2.332557737827301025e-02 4.942600801587104797e-02
-2.591329216957092285e-01 -2.290474325418472290e-01 -2.684976160526275635e-01 -6.970356702804565430e-01 1.884538680315017700e-02 3.957456946372985840e-01 4.064806401729583740e-01 1.553484238684177399e-02
1.574650593101978302e-02 4.721480235457420349e-02 -6.693128347396850586e-01 -2.064423859119415283e-01 -2.590112388134002686e-01 2.681626081466674805e-01 2.719025313854217529e-01 5.422136783599853516e-01
-5.744943618774414062e-01 2.337825000286102295e-01 -7.234402298927307129e-01 -3.647138550877571106e-02 1.064023226499557495e-01 2.593514025211334229e-01 -1.093842536211013794e-01 7.534740027040243149e-03
1.088625043630599976e-01 4.946671426296234131e-01 -3.177570179104804993e-02 1.069953013211488724e-02 -3.096326291561126709e-01 7.120842933654785156e-01 3.039183020591735840e-01 2.168557643890380859e-01
-8.239118009805679321e-02 7.918869145214557648e-03 5.204639583826065063e-02 -3.001582622528076172e-01 -5.307504534721374512e-01 3.026489019393920898e-01 7.135007381439208984e-01 -1.340501010417938232e-01
1.389326900243759155e-01 7.221016287803649902e-01 -5.538121461868286133e-01 -1.722251772880554199e-01 -2.010860145092010498e-01 -1.366004943847656250e-01 1.381291635334491730e-02 -2.522130906581878662e-01
-3.526151478290557861e-01 -2.560722827911376953e-01 -6.634976863861083984e-01 -3.551155924797058105e-01 -2.722883224487304688e-01 1.182786226272583008e-01 3.767974078655242920e-01 -1.168177202343940735e-01
-9.518212080001831055e-02 9.503612667322158813e-02 -3.798903897404670715e-02 -6.453003883361816406e-01 2.660192549228668213e-01 1.946663558483123779e-01 6.002075672149658203e-01 -3.084515035152435303e-01
1.808478683233261108e-01 7.379952073097229004e-01 -4.944561123847961426e-01 -1.622217297554016113e-01 -1.888612806797027588e-01 -1.020515635609626770e-01 4.570907354354858398e-02 -3.219969272613525391e-01
9.763602167367935181e-02 5.953568816184997559e-01 -1.702688820660114288e-02 -6.970604658126831055e-01 -2.065537273883819580e-01 1.924518048763275146e-01 -1.180252283811569214e-01 -2.370698601007461548e-01
-2.208836227655410767e-01 4.164623022079467773e-01 -5.071278214454650879e-01 -4.793522357940673828e-01 2.548532485961914062e-01 3.617941439151763916e-01 -1.055722758173942566e-01 -2.895199060440063477e-01
-6.839162707328796387e-01 4.732342064380645752e-01 -1.534752398729324341e-01 3.033844232559204102e-01 -1.180525943636894226e-01 -1.128825843334197998e-01 4.058482050895690918e-01 3.632757440209388733e-02
-3.712996467947959900e-02 6.281930804252624512e-01 -2.957412302494049072e-01 -3.668458084575831890e-04 1.127793565392494202e-01 7.018132209777832031e-01 -9.135750122368335724e-03 -1.057698801159858704e-01
8.459477126598358154e-02 4.109610319137573242e-01 7.259369641542434692e-02 -4.150182008743286133e-01 1.901362538337707520e-01 2.272290289402008057e-01 7.467125654220581055e-01 3.286907449364662170e-02
2.168383747339248657e-01 5.500125885009765625e-01 9.380476921796798706e-02 -4.544975981116294861e-02 -5.529473423957824707e-01 5.358355045318603516e-01 2.107589691877365112e-01 4.808822646737098694e-02
-2.664119601249694824e-01 4.047269374132156372e-02 -4.751425981521606445e-02 -1.115622818470001221e-01 -2.213413268327713013e-01 6.970463991165161133e-01 5.911967754364013672e-01 -1.682367473840713501e-01
9.583045542240142822e-02 3.656118512153625488e-01 -3.334062099456787109e-01 1.239294409751892090e-01 -2.457055002450942993e-01 7.048258781433105469e-01 2.879340946674346924e-01 3.009480237960815430e-01
1.870375573635101318e-01 4.349005520343780518e-01 -3.267932832241058350e-01 -7.122314721345901489e-02 -3.297791182994842529e-01 -3.072000443935394287e-01 6.707775592803955078e-01 -1.046107709407806396e-01
1.676882356405258179e-01 5.016123652458190918e-01 -2.598637044429779053e-01 1.950220316648483276e-01 -4.146058559417724609e-01 -8.305052667856216431e-02 6.425212025642395020e-01 1.519011557102203369e-01
1.154386401176452637e-01 2.848481833934783936e-01 -4.817295074462890625e-01 -9.672310948371887207e-02 -2.883889973163604736e-01 6.069904565811157227e-01 2.855678461492061615e-02 4.601038992404937744e-01
1.160420402884483337e-01 5.546938776969909668e-01 -7.057126760482788086e-01 -2.829872071743011475e-01 1.138052120804786682e-01 2.157219499349594116e-01 -5.871938914060592651e-02 -1.944255530834197998e-01
-1.066806465387344360e-01 5.089348554611206055e-01 1.444127559661865234e-01 1.737889200448989868e-01 -6.124169826507568359e-01 8.910039067268371582e-02 4.657561779022216797e-01 -2.804009616374969482e-01
-2.297105789184570312e-01 2.518416941165924072e-02 -5.612498149275779724e-03 -1.248683780431747437e-01 -4.849351942539215088e-01 7.837312817573547363e-01 2.048168927431106567e-01 -1.990686655044555664e-01
2.193199396133422852e-01 6.625673770904541016e-01 -5.472394227981567383e-01 1.331632882356643677e-01 -4.200866520404815674e-01 3.936371207237243652e-02 9.183387458324432373e-02 -9.614651650190353394e-02
8.622004091739654541e-02 4.746524989604949951e-01 -9.472335129976272583e-02 -8.409447073936462402e-01 -1.621131002902984619e-01 1.106350645422935486e-01 -6.648848205804824829e-02 9.038258343935012817e-02
3.128599524497985840e-01 6.674218773841857910e-01 -1.145573481917381287e-01 4.210961516946554184e-03 -9.566999971866607666e-02 3.440859019756317139e-01 5.292933583259582520e-01 1.892781853675842285e-01
4.947470501065254211e-02 5.268922448158264160e-01 -1.015308350324630737e-01 -7.394412159919738770e-01 1.681314855813980103e-01 -2.845709025859832764e-02 2.952379286289215088e-01 2.158972918987274170e-01
-1.804953962564468384e-01 2.409032434225082397e-01 -2.181278169155120850e-01 -3.504345118999481201e-01 -2.567455768585205078e-01 -2.919953763484954834e-01 6.321806311607360840e-01 4.337868094444274902e-01
-2.913153916597366333e-02 1.696854084730148315e-01 -1.675927489995956421e-01 -2.965464293956756592e-01 -2.163665294647216797e-01 1.329396814107894897e-01 6.419253349304199219e-01 -6.146345734596252441e-01
2.098040878772735596e-01 8.148975372314453125e-01 -4.259572327136993408e-01 1.429231022484600544e-03 -2.514080405235290527e-01 -1.410100758075714111e-01 1.442654430866241455e-01 -8.111842721700668335e-02
-1.604824960231781006e-01 -9.598708897829055786e-02 -3.584344387054443359e-01 -8.415048122406005859e-01 -2.697499692440032959e-01 -9.301026165485382080e-02 2.137468755245208740e-01 -3.636665642261505127e-02
-1.720388680696487427e-01 1.197920218110084534e-01 -6.798354536294937134e-02 -4.276582971215248108e-02 -3.885322511196136475e-01 4.561261460185050964e-02 8.729432821273803711e-01 -1.858329474925994873e-01
-1.098064482212066650e-01 3.191424161195755005e-02 -2.408429682254791260e-01 -8.607080578804016113e-01 -2.552523016929626465e-01 -3.146161884069442749e-02 2.711508572101593018e-01 2.200773805379867554e-01
1.846845000982284546e-01 2.148537486791610718e-01 -4.843445718288421631e-01 -2.108936160802841187e-01 -2.362462431192398071e-01 3.962509036064147949e-01 4.084481298923492432e-01 5.108883976936340332e-01
-3.467780053615570068e-01 -1.497244536876678467e-01 -6.646824479103088379e-01 -7.382351905107498169e-02 1.675281859934329987e-02 1.058118790388107300e-01 6.026003956794738770e-01 -1.883370280265808105e-01
-5.491919070482254028e-02 5.134929418563842773e-01 -7.963148951530456543e-01 1.527682989835739136e-01 -2.415183484554290771e-01 4.271783307194709778e-02 -2.984932623803615570e-02 -1.216815412044525146e-01
2.538440823554992676e-01 3.092389702796936035e-01 -2.189131081104278564e-02 -1.652516871690750122e-01 -2.826745808124542236e-01 6.333415508270263672e-01 5.432847738265991211e-01 -1.896379441022872925e-01
-1.316513866186141968e-01 5.941244363784790039e-01 1.412168443202972412e-01 -2.734780013561248779e-01 2.618435919284820557e-01 3.674624860286712646e-01 5.055381655693054199e-01 2.753035128116607666e-01
-2.786402702331542969e-01 6.172049418091773987e-02 -5.242015048861503601e-02 -9.242793917655944824e-02 -7.907555699348449707e-01 4.771034419536590576e-01 2.100605517625808716e-01 1.010544598102569580e-01
-1.705292314291000366e-01 7.129954695701599121e-01 1.976440995931625366e-01 -3.914124667644500732e-01 1.020029745995998383e-02 -2.028684318065643311e-01 3.815311193466186523e-01 -2.889023423194885254e-01
-1.485815495252609253e-01 -7.072833925485610962e-02 -2.488337457180023193e-01 -7.385977506637573242e-01 -2.966689169406890869e-01 -8.760958909988403320e-02 4.898897111415863037e-01 1.726158857345581055e-01
5.156824737787246704e-02 6.771623492240905762e-01 2.530999779701232910e-01 8.896467834711074829e-02 -4.736155569553375244e-01 1.537825614213943481e-01 4.010184705257415771e-01 -2.409169822931289673e-01
-4.297781586647033691e-01 3.598077893257141113e-01 1.271931529045104980e-01 -3.055627457797527313e-02 -5.445123910903930664e-01 3.357712626457214355e-01 1.315209269523620605e-01 4.921212494373321533e-01
-3.668872714042663574e-01 2.089502811431884766e-01 3.034638166427612305e-01 -5.076925754547119141e-01 -3.377130031585693359e-01 3.429833054542541504e-01 4.621990919113159180e-01 -1.630210876464843750e-01
1.834462583065032959e-01 5.025424361228942871e-01 -2.620877027511596680e-01 2.436477243900299072e-01 -3.068654835224151611e-01 -8.390327915549278259e-03 6.998265385627746582e-01 4.183750972151756287e-02
-5.019695162773132324e-01 4.406538605690002441e-01 3.600367605686187744e-01 -3.532435894012451172e-01 6.139150261878967285e-02 4.556153714656829834e-01 2.840398848056793213e-01 8.608391880989074707e-02
-5.304253697395324707e-01 1.928075961768627167e-02 -4.220632314682006836e-01 -3.045137822628021240e-01 -7.602042704820632935e-02 -2.596721649169921875e-01 5.199825763702392578e-01 -3.222119212150573730e-01
-3.286821022629737854e-02 2.624928653240203857e-01 -1.961902342736721039e-02 -4.726436436176300049e-01 3.331140279769897461e-01 4.873803555965423584e-01 5.897595286369323730e-01 -9.959713369607925415e-02
-4.791561663150787354e-01 4.008474647998809814e-01 -6.177102401852607727e-02 -1.160071045160293579e-01 5.572436377406120300e-02 -2.038462460041046143e-01 6.821367144584655762e-01 -2.872077226638793945e-01
2.206498086452484131e-01 7.105592489242553711e-01 -5.394434332847595215e-01 -1.076085418462753296e-01 -2.658384740352630615e-01 -8.104848116636276245e-02 2.818804420530796051e-02 -2.565289139747619629e-01
2.429474443197250366e-01 3.898469209671020508e-01 -2.502810955047607422e-01 9.092829376459121704e-02 -4.537492692470550537e-01 7.996439933776855469e-02 6.594759821891784668e-01 -2.662632465362548828e-01
-4.799760878086090088e-01 1.432640999555587769e-01 -4.550172686576843262e-01 -1.206533759832382202e-01 7.728461921215057373e-02 -2.791946828365325928e-01 6.074550747871398926e-01 -2.730862498283386230e-01
-2.409204542636871338e-01 4.139111563563346863e-02 -3.082877397537231445e-01 1.297794133424758911e-01 -2.729675769805908203e-01 7.370009273290634155e-02 8.641242384910583496e-01 4.131311178207397461e-02
3.355560451745986938e-02 4.552834033966064453e-01 -1.914131194353103638e-01 2.294441759586334229e-01 -5.777591466903686523e-01 -7.416388485580682755e-03 5.617511272430419922e-01 2.299619019031524658e-01
2.893553487956523895e-02 6.819786429405212402e-01 -6.209078431129455566e-01 3.335167467594146729e-02 -1.529672741889953613e-01 2.639348804950714111e-01 -1.424022912979125977e-01 -1.846346557140350342e-01
-1.845675287768244743e-04 4.131054580211639404e-01 -2.262040227651596069e-01 3.621981739997863770e-01 -1.280021518468856812e-01 5.378540158271789551e-01 3.048543035984039307e-01 -4.983777403831481934e-01
-3.602124154567718506e-01 3.842540979385375977e-01 -7.010215520858764648e-01 -3.366087675094604492e-01 -2.403019368648529053e-01 -1.411961466073989868e-01 -2.004438340663909912e-01 -1.193323696497827768e-04
8.068077266216278076e-02 7.167074084281921387e-01 1.395882517099380493e-01 -8.368758112192153931e-02 -3.284436762332916260e-01 2.306339740753173828e-01 5.405913591384887695e-01 -5.143777467310428619e-03
3.505459725856781006e-01 3.959855735301971436e-01 -9.139984101057052612e-02 -7.455606758594512939e-02 -2.041403353214263916e-01 5.841430425643920898e-01 5.511956810951232910e-01 -1.403115391731262207e-01
-1.135572865605354309e-01 -1.454999763518571854e-02 -1.533318310976028442e-01 -8.350546360015869141e-01 -4.321845471858978271e-01 2.456074804067611694e-01 6.193905696272850037e-02 -1.229767054319381714e-01
-3.637919723987579346e-01 1.778894811868667603e-01 1.530152000486850739e-02 -2.239894121885299683e-01 -7.861137986183166504e-01 1.988388597965240479e-01 2.171569503843784332e-02 3.572422266006469727e-01
-2.773415148258209229e-01 2.580785453319549561e-01 -7.958031259477138519e-03 -5.407160520553588867e-01 -5.837809443473815918e-01 8.251589536666870117e-02 -9.674387052655220032e-03 4.651207923889160156e-01
1.563059091567993164e-01 7.555699348449707031e-01 -4.655146896839141846e-01 2.078847400844097137e-02 -4.094570279121398926e-01 4.135574027895927429e-02 8.213033899664878845e-03 -1.345870494842529297e-01
-1.204830408096313477e-01 -8.105892688035964966e-02 -2.718617320060729980e-01 -8.282802104949951172e-01 -3.847456574440002441e-01 3.043865412473678589e-02 2.348101139068603516e-01 1.219214051961898804e-01
9.976100176572799683e-02 6.816518306732177734e-01 -1.184603273868560791e-01 -3.991886675357818604e-01 1.589141637086868286e-01 5.422018170356750488e-01 1.601991951465606689e-01 8.434462547302246094e-02
-2.342841327190399170e-01 5.890396833419799805e-01 -5.769583210349082947e-02 -7.288156151771545410e-01 2.426920831203460693e-01 2.533794380724430084e-02 -1.376909855753183365e-02 6.253971904516220093e-02
-2.303985655307769775e-01 3.437456786632537842e-01 -3.444426059722900391e-01 -2.793327271938323975e-01 1.399089843034744263e-01 -1.806802004575729370e-01 4.755674898624420166e-01 5.947299003601074219e-01
2.832373417913913727e-02 6.275781989097595215e-01 -4.296214580535888672e-01 -9.407286345958709717e-02 -2.942822575569152832e-01 5.010749101638793945e-01 -2.493337988853454590e-01 1.098795235157012939e-01
-3.056349754333496094e-01 5.136035680770874023e-01 -5.482046604156494141e-01 -2.815972864627838135e-01 -3.520574271678924561e-01 -2.042430937290191650e-01 -2.589048445224761963e-01 -1.740172505378723145e-01
2.403734624385833740e-01 6.654726266860961914e-01 8.980280160903930664e-02 -3.000426590442657471e-01 -2.843996286392211914e-01 4.398566186428070068e-01 3.553479015827178955e-01 2.544681169092655182e-02
1.652503460645675659e-01 4.172307848930358887e-01 -3.413585126399993896e-01 1.003044005483388901e-02 -3.459979593753814697e-01 5.905173420906066895e-01 3.219059109687805176e-01 3.315653800964355469e-01
-6.492496132850646973e-01 3.301235437393188477e-01 -3.161982893943786621e-01 4.413502812385559082e-01 -1.169455051422119141e-01 1.020038425922393799e-01 3.354762196540832520e-01 1.951834261417388916e-01
-5.981544405221939087e-02 6.183027103543281555e-02 -1.474068611860275269e-01 -6.887747049331665039e-01 -6.282923817634582520e-01 -2.035698294639587402e-02 2.639420330524444580e-01 -1.778442710638046265e-01
1.175320222973823547e-01 5.448299646377563477e-01 -9.913320839405059814e-02 1.217569410800933838e-01 -3.594725131988525391e-01 3.472385704517364502e-01 4.673575162887573242e-01 4.432565867900848389e-01
-4.607479572296142578e-01 5.792081952095031738e-01 2.207436263561248779e-01 -5.779573917388916016e-01 -7.964967936277389526e-02 8.174644410610198975e-02 2.239537090063095093e-01 7.927783578634262085e-02
-6.733801960945129395e-01 1.767948567867279053e-01 1.441133767366409302e-01 -2.974660098552703857e-01 6.643570959568023682e-02 1.393195539712905884e-01 4.902709424495697021e-01 -3.766415119171142578e-01
1.416102051734924316e-01 6.341043114662170410e-01 -1.111909970641136169e-01 1.645961403846740723e-01 2.059651160379871726e-04 3.912296593189239502e-01 6.113319993019104004e-01 1.077748090028762817e-01
1.268725544214248657e-01 1.399153321981430054e-01 -2.574112117290496826e-01 -9.308300167322158813e-02 -9.470529109239578247e-02 6.153886914253234863e-01 6.900293827056884766e-01 1.599665582180023193e-01
-3.723767101764678955e-01 -2.098712921142578125e-01 -3.283515274524688721e-01 -1.783806681632995605e-01 -4.602082669734954834e-01 3.849951922893524170e-01 4.932105243206024170e-01 -2.727373540401458740e-01
-7.821614295244216919e-02 2.907616198062896729e-01 -4.039482176303863525e-01 3.031796216964721680e-01 1.148957759141921997e-01 3.873338699340820312e-01 5.535449981689453125e-01 -4.296593964099884033e-01
-5.428069829940795898e-01 -1.383193582296371460e-01 -2.119351923465728760e-01 -8.174227178096771240e-02 -3.429678380489349365e-01 5.722496509552001953e-01 3.526220917701721191e-01 2.553251981735229492e-01
-5.775828287005424500e-02 6.768959760665893555e-01 2.125492095947265625e-01 9.186888486146926880e-02 -1.056610420346260071e-01 4.292756319046020508e-01 5.379748344421386719e-01 3.357069799676537514e-04
-2.095369547605514526e-01 -4.129762947559356689e-02 -2.803519666194915771e-01 -1.160453557968139648e-01 -2.632099390029907227e-02 4.764458239078521729e-01 7.963285446166992188e-01 2.219242788851261139e-02
-1.300542801618576050e-01 1.215025931596755981e-01 -6.172012910246849060e-02 -4.624616801738739014e-01 -6.005478501319885254e-01 -1.437951475381851196e-01 4.904912412166595459e-01 -3.587844669818878174e-01
-2.890708148479461670e-01 3.048668205738067627e-01 -1.234054490923881531e-01 -5.452012419700622559e-01 -3.589509129524230957e-01 2.196050435304641724e-02 2.094646356999874115e-02 6.174579262733459473e-01
-1.064855530858039856e-01 5.950093269348144531e-01 1.407386660575866699e-01 1.696442514657974243e-01 -1.611605137586593628e-01 2.511990368366241455e-01 6.829344630241394043e-01 1.748281866312026978e-01
-9.737501293420791626e-02 2.548997104167938232e-01 -3.048507571220397949e-01 2.929314672946929932e-01 -3.523216247558593750e-01 2.425232827663421631e-01 6.632460951805114746e-01 -3.520765900611877441e-01
2.936531603336334229e-01 5.551571249961853027e-01 -2.022751569747924805e-01 1.564164310693740845e-01 -4.009008109569549561e-01 7.324285060167312622e-02 6.101425290107727051e-01 -4.274393618106842041e-02
1.559355407953262329e-01 5.572345256805419922e-01 2.908675558865070343e-02 -5.052882432937622070e-02 -1.045313104987144470e-01 4.705476164817810059e-01 6.309930682182312012e-01 1.768630743026733398e-01
5.099144205451011658e-02 4.065972864627838135e-01 -7.825122028589248657e-02 -4.191625714302062988e-01 -1.991284340620040894e-01 -2.965230345726013184e-01 7.032852768898010254e-01 -1.675401180982589722e-01
-6.894241273403167725e-02 7.277438640594482422e-01 -5.523332357406616211e-01 1.193700730800628662e-02 -1.850313842296600342e-01 2.617510855197906494e-01 -2.341352254152297974e-01 -5.340104922652244568e-02
-1.844370812177658081e-01 2.081587612628936768e-01 -1.598201394081115723e-01 1.269872486591339111e-01 -6.864470839500427246e-01 3.301153182983398438e-01 5.109607577323913574e-01 -1.992945671081542969e-01
-1.567033529281616211e-01 4.904986917972564697e-01 -4.400971829891204834e-01 1.851605437695980072e-02 2.006618231534957886e-01 7.067459821701049805e-01 -2.531095594167709351e-02 2.076372504234313965e-02
-2.939734756946563721e-01 -2.625277936458587646e-01 -7.646306157112121582e-01 -2.697674334049224854e-01 -3.251727223396301270e-01 9.487890638411045074e-03 2.323573827743530273e-01 1.655511111021041870e-01
1.244820468127727509e-02 6.275565624237060547e-01 1.549619529396295547e-02 1.531754583120346069e-01 -7.009634375572204590e-02 3.624998033046722412e-01 6.380136609077453613e-01 -1.973171085119247437e-01
-4.304189085960388184e-01 2.046400159597396851e-01 -9.477264434099197388e-02 -9.984997659921646118e-02 -6.656155586242675781e-01 3.509410917758941650e-01 -1.198505982756614685e-01 4.163439571857452393e-01
9.208451956510543823e-02 1.696442365646362305e-01 -6.096288189291954041e-02 -1.420756280422210693e-01 -4.132568836212158203e-01 7.870705723762512207e-01 3.124541640281677246e-01 -2.257215976715087891e-01
2.460512518882751465e-01 1.163152828812599182e-01 -5.880267620086669922e-01 -1.809940785169601440e-01 -2.628737986087799072e-01 3.543002307415008545e-01 4.307732582092285156e-01 4.088988304138183594e-01
-6.915888190269470215e-01 1.564397513866424561e-01 -2.549933791160583496e-01 1.729488968849182129e-01 -6.129059195518493652e-01 8.731572329998016357e-02 1.165684387087821960e-01 -7.370593398809432983e-02
-1.397221535444259644e-01 5.524128675460815430e-01 -7.713878154754638672e-01 -4.126933589577674866e-02 -2.152823060750961304e-01 -1.646710634231567383e-01 -3.414692729711532593e-02 6.282132118940353394e-02
-1.464226990938186646e-01 -3.572828602045774460e-03 -3.299182057380676270e-01 -8.092830181121826172e-01 -2.999572753906250000e-01 5.283713713288307190e-02 1.537962108850479126e-01 3.135970234870910645e-01
-1.577015668153762817e-01 1.028162613511085510e-01 1.143860891461372375e-01 -8.621519804000854492e-02 -6.509287357330322266e-01 5.994217991828918457e-01 3.997110426425933838e-01 -3.547079488635063171e-02
6.373450160026550293e-02 5.644327998161315918e-01 -7.771549820899963379e-01 6.244445964694023132e-02 -9.788122773170471191e-02 1.860818266868591309e-01 -4.798006266355514526e-02 -1.515756994485855103e-01
-4.772378504276275635e-01 3.463751375675201416e-01 3.257317245006561279e-01 -4.467364847660064697e-01 -2.330842614173889160e-01 8.249837905168533325e-02 3.336826562881469727e-01 -4.172715246677398682e-01
-1.462058443576097488e-02 -1.982195675373077393e-02 -1.969982832670211792e-01 -7.971353530883789062e-01 -2.022903263568878174e-01 -7.195154577493667603e-02 5.276829600334167480e-01 -2.474881708621978760e-02
-3.130357563495635986e-01 3.808064013719558716e-02 -3.125423789024353027e-01 -6.505093574523925781e-01 -5.446239113807678223e-01 8.569964021444320679e-02 -1.191830933094024658e-01 2.480912059545516968e-01
-4.627633467316627502e-02 1.773335933685302734e-01 2.592619881033897400e-02 -1.257449667900800705e-02 -6.649209856986999512e-01 4.639649689197540283e-01 5.207273960113525391e-01 -1.924590617418289185e-01
-1.039399672299623489e-02 6.200181841850280762e-01 -3.786188364028930664e-01 -1.887833625078201294e-01 -1.216404139995574951e-01 5.180724263191223145e-01 -2.730707228183746338e-01 -2.805624306201934814e-01
4.239899814128875732e-01 5.139557719230651855e-01 -1.279070824384689331e-01 -1.481275856494903564e-01 -1.638828217983245850e-01 5.132303237915039062e-01 4.769429564476013184e-01 6.513202097266912460e-03
2.829648368060588837e-02 2.980291247367858887e-01 -1.581220179796218872e-01 1.710783988237380981e-01 -6.472935676574707031e-01 1.876746565103530884e-01 6.162385940551757812e-01 -1.488182544708251953e-01
-2.322758287191390991e-01 -1.349407285451889038e-01 -1.804551482200622559e-01 -4.049937725067138672e-01 -2.285364717245101929e-01 1.378477662801742554e-01 7.453806996345520020e-01 3.231587707996368408e-01
-2.598013281822204590e-01 4.469898045063018799e-01 7.746702525764703751e-03 -4.215113818645477295e-02 -3.025970458984375000e-01 -2.640981376171112061e-01 7.191571593284606934e-01 -2.288378924131393433e-01
1.071519553661346436e-01 9.611203521490097046e-02 -3.040853440761566162e-01 -8.227553963661193848e-01 -3.650937974452972412e-01 -3.631971403956413269e-02 2.633602321147918701e-01 7.691329717636108398e-02
1.701153367757797241e-01 2.784973382949829102e-01 -8.880059123039245605e-01 -1.744515001773834229e-01 -2.551513016223907471e-01 1.754573360085487366e-02 9.162759780883789062e-02 2.658099122345447540e-02
-4.904837310314178467e-01 -4.215482622385025024e-03 5.541593953967094421e-02 -2.984290421009063721e-01 -4.525565505027770996e-01 1.720850169658660889e-01 5.924994349479675293e-01 -2.860084474086761475e-01
-9.179516136646270752e-02 6.793230772018432617e-01 -6.869559288024902344e-01 3.954643383622169495e-02 -1.520020961761474609e-01 -1.780006438493728638e-01 4.215735197067260742e-02 7.432145532220602036e-03
-6.494438648223876953e-02 4.896426796913146973e-01 -8.047693371772766113e-01 7.933784276247024536e-02 -2.963030040264129639e-01 -9.258570522069931030e-02 6.893569231033325195e-02 -3.105826117098331451e-02
-1.061637774109840393e-01 7.245960086584091187e-02 -2.214215099811553955e-01 -3.165354132652282715e-01 8.878637105226516724e-02 5.714238286018371582e-01 6.183420419692993164e-01 3.427850902080535889e-01
-7.672289758920669556e-02 2.549057006835937500e-01 -6.718571186065673828e-01 -5.346356332302093506e-02 1.156826466321945190e-01 -9.320522844791412354e-02 4.608851969242095947e-01 4.903076887130737305e-01
-2.087230086326599121e-01 5.814067721366882324e-01 -2.365794479846954346e-01 -2.039975672960281372e-02 3.616226837038993835e-02 7.377616763114929199e-01 -9.679736196994781494e-02 -8.393492549657821655e-02
-2.656108736991882324e-01 1.407844424247741699e-01 7.146260887384414673e-02 6.597377359867095947e-02 -6.328011751174926758e-01 4.473886787891387939e-01 5.429334640502929688e-01 -6.928440928459167480e-02
1.534628719091415405e-01 4.350078999996185303e-01 -2.769427001476287842e-01 2.422666847705841064e-01 -4.634512960910797119e-01 -7.446590065956115723e-02 6.488487124443054199e-01 1.024207919836044312e-01
-1.330095380544662476e-01 -9.154441952705383301e-02 -2.578576505184173584e-01 -7.829704880714416504e-01 -1.707466244697570801e-01 -3.038043156266212463e-02 5.019794702529907227e-01 1.110586002469062805e-01
-3.818782418966293335e-02 3.736087679862976074e-01 -5.983989238739013672e-01 -5.400134623050689697e-02 1.714592576026916504e-01 5.391271114349365234e-01 9.774687141180038452e-02 4.103049039840698242e-01
-2.892031669616699219e-01 -1.767499297857284546e-01 -4.445257484912872314e-01 -5.384679436683654785e-01 -6.030170321464538574e-01 1.184661686420440674e-01 -1.046183854341506958e-01 9.466508030891418457e-02
-5.331755280494689941e-01 5.784986913204193115e-02 -5.273661613464355469e-01 -4.826787859201431274e-02 2.593726851046085358e-02 -2.804852128028869629e-01 5.909798741340637207e-01 -5.771082639694213867e-02
-2.694100141525268555e-01 -6.733292341232299805e-02 -2.176175713539123535e-01 -4.496594667434692383e-01 -4.966620206832885742e-01 -1.680364608764648438e-01 6.105528473854064941e-01 1.601539850234985352e-01
-8.816825598478317261e-02 5.599296092987060547e-01 -5.809512734413146973e-01 -4.245336949825286865e-01 -2.188490480184555054e-01 -1.151743829250335693e-01 -2.120869904756546021e-01 -2.341604381799697876e-01
-2.244376242160797119e-01 1.396933346986770630e-01 -2.008951306343078613e-01 2.291321158409118652e-01 -1.269810050725936890e-01 5.109704136848449707e-01 7.170473337173461914e-01 -2.141990512609481812e-01
-3.217900916934013367e-02 2.719868421554565430e-01 -1.918679177761077881e-01 8.832816034555435181e-02 1.363685540854930878e-02 4.540633559226989746e-01 6.943779587745666504e-01 -4.380094110965728760e-01
-2.127865105867385864e-01 2.094672322273254395e-01 -2.783773243427276611e-01 -1.915563791990280151e-01 -2.670161426067352295e-01 1.037793917930684984e-04 7.751160860061645508e-01 -3.529235124588012695e-01
7.227541506290435791e-02 7.445435523986816406e-01 -3.757598251104354858e-02 -3.002554774284362793e-01 2.724006772041320801e-02 4.535892009735107422e-01 1.642343401908874512e-01 3.397169709205627441e-01
-2.179745435714721680e-01 1.939067244529724121e-02 -1.586994975805282593e-01 -8.552637100219726562e-01 -4.114341437816619873e-01 7.445698231458663940e-02 1.435687094926834106e-01 3.961214330047369003e-03
-7.983127981424331665e-02 4.345369040966033936e-01 6.798839569091796875e-02 -3.146945685148239136e-02 -6.233090162277221680e-01 4.975445866584777832e-01 -9.224380366504192352e-03 4.037848114967346191e-01
-1.046086475253105164e-01 7.994940876960754395e-02 -2.738395333290100098e-01 -7.643355131149291992e-01 -5.515708923339843750e-01 -1.234205439686775208e-02 -7.677983958274126053e-03 1.379368305206298828e-01
-1.929750889539718628e-01 3.779599908739328384e-03 -5.792470648884773254e-02 -2.198909074068069458e-01 -4.614011943340301514e-01 6.530491709709167480e-01 4.584435522556304932e-01 -2.480005472898483276e-01
1.036904975771903992e-01 1.451821774244308472e-01 -1.876622289419174194e-01 -3.114423155784606934e-01 2.313836812973022461e-01 4.614254236221313477e-01 7.210497856140136719e-01 -2.226930707693099976e-01
-2.334879934787750244e-01 2.210153788328170776e-01 -4.328489303588867188e-01 -4.286111593246459961e-01 9.311380982398986816e-02 -3.333622813224792480e-01 4.785136878490447998e-01 -4.204688966274261475e-01
-1.984857618808746338e-01 -3.051742911338806152e-02 -6.040336489677429199e-01 -4.503006935119628906e-01 -2.110193371772766113e-01 9.625142067670822144e-02 5.132282376289367676e-01 2.735834419727325439e-01
-6.083266437053680420e-02 2.209437787532806396e-01 -2.223908007144927979e-01 -3.453594744205474854e-01 -3.745033740997314453e-01 -3.287335038185119629e-01 7.183470726013183594e-01 1.200474128127098083e-01
8.934093266725540161e-02 4.097659885883331299e-01 -6.384779810905456543e-01 -2.260468900203704834e-01 2.175445258617401123e-01 5.381549596786499023e-01 7.820161432027816772e-02 1.493551731109619141e-01
1.818467527627944946e-01 5.331436395645141602e-01 -8.622589707374572754e-02 1.711564324796199799e-02 -4.010999500751495361e-01 6.609846353530883789e-01 2.722400724887847900e-01 -5.536409467458724976e-02
-1.309326887130737305e-01 5.244960188865661621e-01 -6.850740313529968262e-01 -3.298147618770599365e-01 -2.165376543998718262e-01 -1.890650689601898193e-01 -1.559520363807678223e-01 -1.506698876619338989e-01
-4.898645877838134766e-01 1.784171313047409058e-01 -5.574771761894226074e-01 -2.926940619945526123e-01 2.696828544139862061e-01 4.591210186481475830e-01 -6.293927133083343506e-02 -2.103975117206573486e-01
4.211031366139650345e-03 3.380030095577239990e-01 -1.452298611402511597e-01 -1.861113905906677246e-01 2.937180399894714355e-01 3.440910279750823975e-01 6.493520736694335938e-01 -4.513089060783386230e-01
-4.493879154324531555e-02 6.403041630983352661e-02 -1.412005126476287842e-01 -7.359438538551330566e-01 2.353369593620300293e-01 3.394610285758972168e-01 5.084286332130432129e-01 5.668062344193458557e-02
3.428566828370094299e-02 7.743662223219871521e-03 -4.471198022365570068e-01 -5.667474269866943359e-01 -4.686572775244712830e-02 2.885242365300655365e-02 5.667807459831237793e-01 3.916330337524414062e-01
-7.865348458290100098e-02 3.804205358028411865e-01 -1.998098194599151611e-01 -3.738262355327606201e-01 4.530610144138336182e-02 -7.416216284036636353e-02 5.891629457473754883e-01 5.610330700874328613e-01
6.988152116537094116e-02 2.652927041053771973e-01 -8.289950489997863770e-01 -2.807428836822509766e-01 -1.044692918658256531e-01 -1.728835701942443848e-01 2.051778584718704224e-01 2.752936780452728271e-01
-4.410528540611267090e-01 3.915991783142089844e-01 -5.306242108345031738e-01 -5.427725315093994141e-01 -2.522808732464909554e-03 1.124492585659027100e-01 -2.467165142297744751e-01 -4.937942326068878174e-02
1.591221392154693604e-01 5.838105678558349609e-01 -1.768502444028854370e-01 2.160372585058212280e-01 -2.949579954147338867e-01 5.021179914474487305e-01 3.673414289951324463e-01 2.860681414604187012e-01
3.129863180220127106e-03 4.573971331119537354e-01 -6.880962252616882324e-01 -3.381501138210296631e-01 6.930870562791824341e-02 3.574196100234985352e-01 -5.381472036242485046e-02 -2.598223686218261719e-01
1.132380664348602295e-01 2.801136374473571777e-01 -2.002785354852676392e-01 -4.313201308250427246e-01 -2.146796435117721558e-01 1.459019165486097336e-02 6.081245541572570801e-01 5.161872506141662598e-01
5.272601917386054993e-02 4.966508150100708008e-01 -1.643293350934982300e-01 -1.230075880885124207e-01 1.918743550777435303e-02 5.476197004318237305e-01 4.805242121219635010e-01 4.210273027420043945e-01
-3.708941340446472168e-01 4.558109045028686523e-01 1.210129633545875549e-01 -7.153407335281372070e-01 -3.236493766307830811e-01 5.697307735681533813e-02 1.425341069698333740e-01 -2.587023656815290451e-03
-1.333341374993324280e-02 6.261717677116394043e-01 -5.413321405649185181e-02 -3.585938215255737305e-01 -2.774070017039775848e-02 3.572507798671722412e-01 2.942163646221160889e-01 5.111265182495117188e-01
1.660928428173065186e-01 5.035508275032043457e-01 -1.601168662309646606e-01 1.102218106389045715e-01 -2.504672408103942871e-01 6.479738950729370117e-01 3.878257274627685547e-01 2.192050367593765259e-01
1.347896158695220947e-01 7.068394422531127930e-01 -5.139837265014648438e-01 1.111954823136329651e-01 -4.107658267021179199e-01 -4.927795380353927612e-02 1.204906180500984192e-01 1.413898169994354248e-01
3.753485903143882751e-02 2.551659941673278809e-01 -3.136868476867675781e-01 -2.844560891389846802e-02 -3.238238096237182617e-01 1.575499027967453003e-01 7.235665917396545410e-01 -4.254886209964752197e-01
6.425941735506057739e-02 8.930084854364395142e-02 -6.602087020874023438e-01 -3.854691386222839355e-01 -2.503198385238647461e-01 2.180438339710235596e-01 1.947446912527084351e-01 5.052774548530578613e-01
2.401731908321380615e-02 6.569200158119201660e-01 -5.610696077346801758e-01 4.269167780876159668e-03 -4.368274211883544922e-01 -2.499959617853164673e-02 -6.801962852478027344e-02 -2.387300729751586914e-01
1.347042620182037354e-01 4.679202735424041748e-01 -3.122823499143123627e-02 -1.921570450067520142e-01 -5.810183286666870117e-01 5.920207500457763672e-01 1.069049537181854248e-01 1.597067713737487793e-01
-2.669422328472137451e-01 2.797718048095703125e-01 1.879701614379882812e-01 -7.150040268898010254e-01 -4.885581433773040771e-01 1.645635068416595459e-01 1.445785313844680786e-01 -1.312745958566665649e-01
-3.179721534252166748e-01 -1.638325899839401245e-01 -1.805246472358703613e-01 -2.385760247707366943e-01 -6.629043817520141602e-01 2.247392982244491577e-01 4.728655517101287842e-01 -2.626654803752899170e-01
-2.946195900440216064e-01 3.269316852092742920e-01 8.119414001703262329e-02 2.512121014297008514e-02 -8.023384809494018555e-01 1.511385440826416016e-01 3.552753627300262451e-01 -7.925373315811157227e-02
-1.506321132183074951e-02 3.129487037658691406e-01 -2.963388860225677490e-01 1.534564048051834106e-01 1.759032011032104492e-01 3.813865780830383301e-01 7.149438858032226562e-01 -3.208241462707519531e-01
-8.117517232894897461e-01 3.324407637119293213e-01 -1.676377654075622559e-01 1.112084761261940002e-01 -4.152140319347381592e-01 2.023721486330032349e-02 -2.768507786095142365e-02 1.284286528825759888e-01
-6.976115107536315918e-01 5.841078162193298340e-01 1.530248969793319702e-01 -2.659357488155364990e-01 -6.490162760019302368e-02 2.603900730609893799e-01 1.542772445827722549e-02 -7.592476904392242432e-02
-8.886265009641647339e-02 6.251390576362609863e-01 -8.379936963319778442e-02 -1.838988214731216431e-01 7.531583309173583984e-02 4.583191275596618652e-01 5.547205209732055664e-01 1.924050748348236084e-01
-4.319019019603729248e-01 -2.770940959453582764e-01 -5.708535909652709961e-01 -2.469226419925689697e-01 -5.781940817832946777e-01 8.515882492065429688e-02 8.891358971595764160e-02 -1.920746825635433197e-02
-4.867351651191711426e-01 4.639537930488586426e-01 -1.199303641915321350e-01 -5.382313579320907593e-02 -1.736571490764617920e-01 -4.004953205585479736e-01 5.792050361633300781e-01 -6.725805997848510742e-02
-7.538294047117233276e-02 2.654574513435363770e-01 -5.830173492431640625e-01 5.597894079983234406e-03 -1.840509176254272461e-01 4.511552453041076660e-01 9.060458838939666748e-02 5.816221237182617188e-01
2.740341126918792725e-01 4.905591309070587158e-01 -2.328083068132400513e-01 4.096024110913276672e-02 -1.741805821657180786e-01 6.211783885955810547e-01 4.603470563888549805e-01 1.608709432184696198e-02
-3.673813939094543457e-01 3.799249827861785889e-01 -3.193494677543640137e-01 -1.521106660366058350e-01 1.261188238859176636e-01 -3.327163159847259521e-01 4.970656633377075195e-01 4.710475504398345947e-01
1.463624089956283569e-01 2.034748047590255737e-01 -1.243708804249763489e-01 -7.362182140350341797e-01 -5.060976743698120117e-01 -6.662847101688385010e-02 3.222785294055938721e-01 1.235033720731735229e-01
-5.363642573356628418e-01 3.414323031902313232e-01 -3.325519561767578125e-01 -5.064522027969360352e-01 2.050968259572982788e-01 3.567042350769042969e-01 -1.421700716018676758e-01 -1.978328824043273926e-01
-3.139249384403228760e-01 6.225703954696655273e-01 2.980292439460754395e-01 -1.146340072154998779e-01 1.427278965711593628e-01 4.111236929893493652e-01 4.549727141857147217e-01 1.245016306638717651e-01
-2.306425869464874268e-01 -5.667984019964933395e-03 -1.846424639225006104e-01 7.489620894193649292e-02 -4.975106716156005859e-01 2.014491856098175049e-01 7.857626676559448242e-01 3.934330493211746216e-02
-3.241870701313018799e-01 4.104930758476257324e-01 -5.723267793655395508e-01 -3.682700395584106445e-01 9.080801159143447876e-02 3.031115829944610596e-01 -2.224070280790328979e-01 -3.370903134346008301e-01
1.354924440383911133e-01 6.198485493659973145e-01 1.525223162025213242e-02 -3.310960233211517334e-01 2.704368531703948975e-01 9.463301301002502441e-02 6.233292818069458008e-01 1.301601082086563110e-01
-9.072849899530410767e-02 7.941319346427917480e-01 -3.022517859935760498e-01 -1.576447337865829468e-01 8.125604689121246338e-02 3.563049137592315674e-01 -3.064726106822490692e-02 3.322949111461639404e-01
-9.035561233758926392e-02 1.031281203031539917e-01 -1.172089949250221252e-01 -1.089839264750480652e-02 -3.035378754138946533e-01 4.631697833538055420e-01 6.984373331069946289e-01 -4.157734215259552002e-01
-2.215363085269927979e-01 1.829664222896099091e-02 -2.660211622714996338e-01 -8.476543426513671875e-01 -2.338011115789413452e-01 -8.676815032958984375e-02 2.011727243661880493e-01 2.421561628580093384e-01
-4.671548604965209961e-01 1.525755673646926880e-01 -2.694464921951293945e-01 -1.114669721573591232e-03 6.778334081172943115e-02 1.103587895631790161e-01 8.171102404594421387e-01 -3.796932846307754517e-02
-1.243677958846092224e-01 -2.665080726146697998e-01 -3.119820356369018555e-01 -2.156606614589691162e-01 -6.214094758033752441e-01 4.620577394962310791e-01 4.107441008090972900e-01 -3.613925352692604065e-02
1.487627625465393066e-01 5.452593564987182617e-01 -9.528801590204238892e-02 -2.178486250340938568e-02 -2.763918340206146240e-01 5.264762043952941895e-01 2.893185913562774658e-01 -4.834592640399932861e-01
3.873283416032791138e-02 6.417515873908996582e-01 3.566776216030120850e-02 6.014549359679222107e-02 -3.875617682933807373e-02 4.595439434051513672e-01 6.074099540710449219e-01 -1.164921838790178299e-02
-2.297246307134628296e-01 1.651042103767395020e-01 -9.162639267742633820e-03 -1.038642972707748413e-01 -7.203759551048278809e-01 6.108932495117187500e-01 5.656275525689125061e-02 1.173200011253356934e-01
2.616294920444488525e-01 2.896976172924041748e-01 -3.444577455520629883e-01 -1.819439828395843506e-01 -4.174751043319702148e-01 4.434240758419036865e-01 3.172704577445983887e-01 4.736024737358093262e-01
-1.285536140203475952e-01 2.524073719978332520e-01 -8.738158643245697021e-02 -4.938835650682449341e-02 -4.477315843105316162e-01 3.853797018527984619e-01 5.601847767829895020e-01 -4.968918859958648682e-01
-4.561667144298553467e-01 3.570358455181121826e-01 1.494186520576477051e-01 6.738489121198654175e-02 -2.806676924228668213e-01 6.012145057320594788e-02 6.635343432426452637e-01 -3.389749526977539062e-01
1.950099766254425049e-01 6.229594945907592773e-01 -5.691157281398773193e-02 3.015581984072923660e-03 -1.522503942251205444e-01 4.734440445899963379e-01 5.327223539352416992e-01 -1.988017857074737549e-01
-1.729491651058197021e-01 4.858407080173492432e-01 1.393729746341705322e-01 1.602718830108642578e-01 -6.283849477767944336e-01 8.036135882139205933e-02 5.360431671142578125e-01 1.635720394551753998e-02
-5.015308260917663574e-01 5.392862558364868164e-01 -3.759782388806343079e-02 1.364794932305812836e-02 -2.951400279998779297e-01 -3.276422023773193359e-01 4.663549065589904785e-01 -2.099844217300415039e-01
1.057511568069458008e-01 4.361795485019683838e-01 -3.438333272933959961e-01 1.294598132371902466e-01 -1.961232125759124756e-01 7.123580574989318848e-01 2.370685338973999023e-01 2.479173839092254639e-01
-2.079524397850036621e-01 5.843772292137145996e-01 -2.393692284822463989e-01 -2.492668293416500092e-02 -1.971429139375686646e-01 6.334447264671325684e-01 -1.173546388745307922e-01 3.216371834278106689e-01
-3.773244619369506836e-01 -3.810019418597221375e-02 4.029059782624244690e-02 -2.083232402801513672e-01 -6.368369460105895996e-01 6.265161633491516113e-01 8.772501349449157715e-02 7.330259680747985840e-02
-5.812948346138000488e-01 2.757550477981567383e-01 -1.482370048761367798e-01 -1.493823081254959106e-01 -4.418767988681793213e-01 -3.126539587974548340e-01 4.879189431667327881e-01 -1.034109964966773987e-01
1.450191289186477661e-01 2.785019278526306152e-01 -5.152555704116821289e-01 -1.965805888175964355e-01 -2.809987962245941162e-01 5.296050310134887695e-01 8.279442042112350464e-02 4.806008636951446533e-01
2.212386876344680786e-01 4.016421139240264893e-01 -2.094676941633224487e-01 6.409076601266860962e-02 -8.899746090173721313e-02 5.781015157699584961e-01 6.308017373085021973e-01 4.147363081574440002e-02
6.668749451637268066e-02 2.035264223814010620e-01 -4.636762738227844238e-01 -4.714495539665222168e-01 -4.732365906238555908e-02 2.297556996345520020e-01 3.522661030292510986e-01 5.811634063720703125e-01
-1.198038756847381592e-01 6.991009712219238281e-01 1.576003432273864746e-02 -1.796444654464721680e-01 1.831810474395751953e-01 5.678160116076469421e-02 5.901108980178833008e-01 2.817341983318328857e-01
-5.840744376182556152e-01 2.697730660438537598e-01 2.281567603349685669e-01 -3.705511987209320068e-01 -2.830736935138702393e-01 9.722828865051269531e-02 2.819708287715911865e-01 -4.770997464656829834e-01
