# Supplementary material for: Where is your field going? A machine learning approach to study the relative motion of the domains of physics
Source: PLoS One. 2020 Jun 18;15(6):e0233997. doi: 10.1371/journal.pone.0233997 (PMC7302634; doi:10.1371/journal.pone.0233997)
Supplement: S30 Data — (ZIP) [file pone.0233997.s030.zip › 29/Pacs4Run_29_VS_500_embeddings2003-2007ED8.txt]

2.093764990568161011e-01 1.622299291193485260e-02 -1.595479846000671387e-01 6.181677454151213169e-04 8.488925695419311523e-01 3.306502997875213623e-01 2.441810071468353271e-01 2.021627873182296753e-01
-1.307505220174789429e-01 3.123240172863006592e-01 2.211047410964965820e-01 -7.585734874010086060e-02 7.620460987091064453e-01 4.801928997039794922e-01 1.647496223449707031e-02 -1.383671313524246216e-01
-4.478624463081359863e-02 2.290515601634979248e-01 1.969855129718780518e-01 -2.380831353366374969e-02 5.192236900329589844e-01 7.970155477523803711e-01 -1.582266949117183685e-02 -3.289441019296646118e-02
1.183309555053710938e-01 5.560296773910522461e-02 -1.900874078273773193e-01 1.998986303806304932e-01 8.757369518280029297e-01 2.905811369419097900e-01 -3.002616576850414276e-02 -2.335792332887649536e-01
8.826528489589691162e-02 -3.289608955383300781e-01 9.037346579134464264e-03 -1.453689634799957275e-01 7.573311328887939453e-01 4.667797386646270752e-01 3.731212764978408813e-02 -2.644885182380676270e-01
-3.130882382392883301e-01 2.242585122585296631e-01 -4.411698877811431885e-02 -5.655143260955810547e-01 5.383763909339904785e-01 -1.204333752393722534e-01 -3.501469194889068604e-01 3.208970129489898682e-01
-4.495247900485992432e-01 5.811972916126251221e-02 -4.905799627304077148e-01 -1.126854643225669861e-01 4.392069280147552490e-01 2.158121317625045776e-01 7.219725847244262695e-02 5.445113778114318848e-01
-3.143968284130096436e-01 3.075947761535644531e-01 8.526597917079925537e-02 -4.266353249549865723e-01 5.222477912902832031e-01 -7.453731447458267212e-02 -3.804808557033538818e-01 4.406676292419433594e-01
2.323437482118606567e-01 3.258430957794189453e-01 1.488931179046630859e-01 2.429458349943161011e-01 7.564384341239929199e-01 4.264491200447082520e-01 -4.069695994257926941e-02 -5.419002473354339600e-02
-3.138251602649688721e-02 -6.940795481204986572e-02 9.773598611354827881e-02 3.670547008514404297e-01 6.542366147041320801e-01 6.237773895263671875e-01 -2.331806113943457603e-03 1.810716539621353149e-01
-4.825465977191925049e-01 -2.085030823945999146e-01 -9.059108793735504150e-03 -2.563474476337432861e-01 7.399014234542846680e-01 -3.203296288847923279e-02 -2.069104611873626709e-01 2.580449879169464111e-01
1.905781328678131104e-01 1.840459704399108887e-01 -1.013353690505027771e-01 -1.400706321001052856e-01 5.115771293640136719e-01 -8.316448330879211426e-02 -6.339524984359741211e-01 4.789519309997558594e-01
-4.534214735031127930e-02 -3.904174864292144775e-01 3.691884130239486694e-02 -4.955118000507354736e-01 5.029706358909606934e-01 5.796953439712524414e-01 -9.666792303323745728e-02 -1.588367111980915070e-02
3.865385949611663818e-01 3.576917350292205811e-01 -5.069532617926597595e-02 -2.639982998371124268e-01 6.611607670783996582e-01 1.764402687549591064e-01 -7.658875733613967896e-02 -4.198199510574340820e-01
-1.385856121778488159e-01 3.613502681255340576e-01 2.020970582962036133e-01 -4.851403832435607910e-01 5.365263819694519043e-01 3.483006730675697327e-02 4.882205724716186523e-01 2.158299237489700317e-01
-2.942772805690765381e-01 2.214834839105606079e-01 5.137231200933456421e-02 9.771191328763961792e-02 6.360102891921997070e-01 2.569614350795745850e-01 -4.466892778873443604e-01 4.267195761203765869e-01
1.217176020145416260e-01 4.107079803943634033e-01 -4.219789505004882812e-01 -2.402754873037338257e-01 3.668185770511627197e-01 4.470170140266418457e-01 -4.325680732727050781e-01 2.433311343193054199e-01
-1.648593246936798096e-01 2.732921838760375977e-01 1.953063160181045532e-02 -2.507194578647613525e-01 4.316820502281188965e-01 6.981303095817565918e-01 -3.614323139190673828e-01 1.747067570686340332e-01
2.797509916126728058e-02 -4.483834803104400635e-01 -3.188559412956237793e-01 -3.851222991943359375e-01 4.375926554203033447e-01 -1.301003992557525635e-01 -2.567094564437866211e-01 5.233240723609924316e-01
-1.620086133480072021e-01 -3.834663629531860352e-01 3.322657644748687744e-01 -4.749584794044494629e-01 5.733186602592468262e-01 1.168640032410621643e-01 -2.827816605567932129e-01 2.615413069725036621e-01
-8.527294732630252838e-03 3.179406523704528809e-01 -3.825877010822296143e-01 -7.425750792026519775e-02 6.057820916175842285e-01 4.327068328857421875e-01 -4.317442178726196289e-01 7.964476943016052246e-02
-1.502311676740646362e-01 -4.575216770172119141e-01 3.319128155708312988e-01 -4.569668173789978027e-01 6.123362779617309570e-01 1.483580768108367920e-01 -1.450755447149276733e-01 1.763717234134674072e-01
3.512788116931915283e-01 7.076886296272277832e-02 -9.878013283014297485e-02 -6.340142488479614258e-01 1.781696230173110962e-01 2.626239359378814697e-01 -4.618434607982635498e-01 3.819009959697723389e-01
-1.031113639473915100e-01 9.327322989702224731e-02 -3.211066424846649170e-01 -2.486027330160140991e-01 5.246442556381225586e-01 5.938797593116760254e-01 -4.127804338932037354e-01 1.319958269596099854e-01
2.415334880352020264e-01 4.265576899051666260e-01 -2.923003435134887695e-01 -1.916423290967941284e-01 6.053619980812072754e-01 2.168683260679244995e-01 -4.561163187026977539e-01 -1.265182942152023315e-01
-1.100243534892797470e-03 2.858469784259796143e-01 -2.179108411073684692e-01 -8.395444601774215698e-02 4.973581433296203613e-01 -4.340267553925514221e-02 -5.294008255004882812e-01 5.781372785568237305e-01
-8.155993372201919556e-02 4.173901081085205078e-01 1.847434937953948975e-01 5.690772086381912231e-03 7.279801964759826660e-01 -1.209292933344841003e-01 3.487365245819091797e-01 3.446370959281921387e-01
-2.533679902553558350e-01 -8.736033737659454346e-02 -3.000338077545166016e-01 -1.599296778440475464e-01 5.977547764778137207e-01 5.701200291514396667e-02 5.921082496643066406e-01 3.184676766395568848e-01
-2.925937473773956299e-01 7.096976786851882935e-02 2.686720192432403564e-01 -2.263502031564712524e-02 7.879816293716430664e-01 9.700060822069644928e-03 3.639172911643981934e-01 2.884619534015655518e-01
-4.316510856151580811e-01 7.074353098869323730e-02 2.688972055912017822e-01 -4.321986734867095947e-01 5.618976354598999023e-01 -2.026814408600330353e-02 -2.837675511837005615e-01 3.910340368747711182e-01
-1.215825453400611877e-01 -1.155807226896286011e-01 4.316609799861907959e-01 1.652416586875915527e-01 7.735087871551513672e-01 2.490470558404922485e-01 -2.695281505584716797e-01 1.588619202375411987e-01
-3.103998303413391113e-01 1.177191510796546936e-01 -1.673032641410827637e-01 -3.448387980461120605e-02 5.775216221809387207e-01 9.375143796205520630e-02 -4.146088659763336182e-01 5.885520577430725098e-01
-1.376911997795104980e-02 4.090566635131835938e-01 -6.275348067283630371e-01 -2.189321964979171753e-01 5.894556045532226562e-01 8.590448647737503052e-03 -1.957809627056121826e-01 6.992892175912857056e-02
2.524129748344421387e-01 2.087531685829162598e-01 -1.858578920364379883e-01 -5.331074595451354980e-01 1.700626164674758911e-01 3.747097849845886230e-01 -4.763505160808563232e-01 4.215740263462066650e-01
-3.261182010173797607e-01 -1.242283061146736145e-01 -2.435706853866577148e-01 -2.018367350101470947e-01 3.223200440406799316e-01 3.566727340221405029e-01 -1.993676573038101196e-01 7.122475504875183105e-01
5.028097033500671387e-01 -2.704205736517906189e-02 4.031029939651489258e-01 3.891326859593391418e-02 2.720690071582794189e-01 2.689851820468902588e-01 1.736885309219360352e-01 6.371047496795654297e-01
1.250483840703964233e-01 -1.058953031897544861e-01 3.195369541645050049e-01 -7.425882220268249512e-01 3.816322386264801025e-01 4.013252556324005127e-01 -1.448072493076324463e-03 -1.135816723108291626e-01
1.457528620958328247e-01 2.139628529548645020e-01 -1.649104654788970947e-01 -1.756545007228851318e-01 6.775846481323242188e-01 -2.804513871669769287e-01 5.526081919670104980e-01 1.782586276531219482e-01
-2.154598534107208252e-01 -2.778005553409457207e-03 4.135017395019531250e-01 -1.962518692016601562e-01 7.723333835601806641e-01 -7.223477959632873535e-02 2.918019592761993408e-01 2.391773015260696411e-01
-2.998807430267333984e-01 2.006408125162124634e-01 -1.685141772031784058e-01 -1.640233099460601807e-01 5.957212448120117188e-01 3.468269705772399902e-01 -4.519924521446228027e-01 3.674834966659545898e-01
-4.818307757377624512e-01 1.310613006353378296e-01 8.584757149219512939e-02 -2.231886610388755798e-02 4.907459914684295654e-01 4.154498577117919922e-01 -4.995239898562431335e-02 5.717242360115051270e-01
2.281466573476791382e-01 2.879858016967773438e-01 2.893413305282592773e-01 1.572928950190544128e-02 2.624849677085876465e-01 5.938539505004882812e-01 2.534168064594268799e-01 5.433841347694396973e-01
-2.312839776277542114e-01 1.082606241106987000e-01 -3.452747464179992676e-01 -6.926143169403076172e-02 5.691373944282531738e-01 1.478872001171112061e-01 -4.272913932800292969e-01 5.314221978187561035e-01
-2.056657671928405762e-01 2.294184416532516479e-01 -1.643165946006774902e-01 -6.888749003410339355e-01 3.870136141777038574e-01 7.586368918418884277e-02 -3.693292737007141113e-01 3.340376317501068115e-01
2.776598036289215088e-01 3.025649785995483398e-01 -4.104851186275482178e-02 -3.061172366142272949e-01 4.819118976593017578e-01 -1.673630475997924805e-01 -5.837177634239196777e-01 3.674112260341644287e-01
-3.252038359642028809e-02 -8.014409989118576050e-02 -4.998436272144317627e-01 -4.400422796607017517e-02 6.942133903503417969e-01 -1.686721742153167725e-01 -3.521352410316467285e-01 3.261253237724304199e-01
-2.406047284603118896e-01 3.511876463890075684e-01 -2.378701418638229370e-01 -4.032557308673858643e-01 5.468523502349853516e-01 4.071245789527893066e-01 -3.496276140213012695e-01 1.119905784726142883e-01
1.997347176074981689e-01 3.609573245048522949e-01 -5.186900496482849121e-01 -2.287506610155105591e-01 6.124598383903503418e-01 2.493372857570648193e-01 7.447304576635360718e-02 -2.561782896518707275e-01
8.014265447854995728e-02 -1.169004365801811218e-01 -3.674206435680389404e-01 -3.994160592555999756e-01 3.477224409580230713e-01 -9.394750744104385376e-02 -4.221895039081573486e-01 6.143284440040588379e-01
-9.181999601423740387e-03 -3.604471683502197266e-01 2.622343897819519043e-01 -5.184736847877502441e-01 5.328633189201354980e-01 4.892285764217376709e-01 -9.385430812835693359e-02 -1.775156892836093903e-02
3.826865851879119873e-01 2.163806110620498657e-01 2.506416738033294678e-01 2.791824340820312500e-01 6.307164430618286133e-01 2.695163339376449585e-02 -4.440438449382781982e-01 2.650692760944366455e-01
-1.332122087478637695e-01 3.326312899589538574e-01 -2.383771836757659912e-01 -3.207450509071350098e-01 4.126673936843872070e-01 5.955846905708312988e-01 -3.853756487369537354e-01 1.959079802036285400e-01
-2.511582076549530029e-01 2.836308777332305908e-01 3.325746580958366394e-02 -3.685547411441802979e-02 6.469309926033020020e-01 4.418013989925384521e-01 -4.267452955245971680e-01 2.412238270044326782e-01
1.914280802011489868e-01 3.080347478389739990e-01 4.572554230690002441e-01 -2.851799428462982178e-01 6.355645060539245605e-01 -4.488048702478408813e-02 3.724212050437927246e-01 1.827724575996398926e-01
2.311575263738632202e-01 1.552620083093643188e-01 -2.984533011913299561e-01 -9.880018234252929688e-02 5.032683014869689941e-01 3.267327845096588135e-01 -6.387341618537902832e-01 2.358162850141525269e-01
-4.035015776753425598e-02 -4.195035398006439209e-01 3.624076843261718750e-01 -4.416999220848083496e-01 5.507485270500183105e-01 3.571806848049163818e-01 -2.301247715950012207e-01 1.099596619606018066e-01
-3.364588692784309387e-02 7.820492237806320190e-02 -5.222787857055664062e-01 7.426016032695770264e-03 6.774961948394775391e-01 -5.832771211862564087e-02 -3.748648464679718018e-01 3.420446813106536865e-01
8.338500559329986572e-02 -2.544248104095458984e-01 4.532192051410675049e-01 -1.071101725101470947e-01 7.676360607147216797e-01 2.152385264635086060e-01 -1.879534125328063965e-01 2.012845128774642944e-01
4.111987948417663574e-01 -9.427535533905029297e-02 -2.276372909545898438e-01 -1.624848544597625732e-01 4.794492721557617188e-01 1.510054022073745728e-01 -6.627002358436584473e-01 2.279512435197830200e-01
4.709894955158233643e-01 3.489141818135976791e-03 -1.277372688055038452e-01 -3.064624071121215820e-01 1.187408119440078735e-01 4.457775354385375977e-01 -4.883755147457122803e-01 4.653957188129425049e-01
1.940544694662094116e-01 2.351913601160049438e-01 -6.884821653366088867e-01 -2.969552278518676758e-01 5.186585187911987305e-01 2.331856042146682739e-01 -4.062808305025100708e-02 -1.407303661108016968e-01
-2.915182411670684814e-01 1.799173355102539062e-01 -2.465675175189971924e-01 -5.029963850975036621e-01 4.807431995868682861e-01 1.545251905918121338e-01 -4.227062165737152100e-01 3.676594197750091553e-01
-3.153898417949676514e-01 -1.360055208206176758e-01 -1.603379994630813599e-01 -1.756968498229980469e-01 3.441812396049499512e-01 2.967077195644378662e-01 -2.387083917856216431e-01 7.496506571769714355e-01
-5.466824397444725037e-02 4.804508388042449951e-01 -1.860962957143783569e-01 -1.566550284624099731e-01 2.398170828819274902e-01 2.364526689052581787e-01 -3.816758692264556885e-01 6.692585945129394531e-01
-1.833645105361938477e-01 -1.072862669825553894e-01 4.018696397542953491e-02 -9.788597375154495239e-02 8.473759889602661133e-01 -1.000919863581657410e-01 4.381230175495147705e-01 1.537994146347045898e-01
-2.294088900089263916e-01 4.453794062137603760e-01 -1.312926560640335083e-01 -2.478894442319869995e-01 6.560806632041931152e-01 1.511973291635513306e-01 -4.281942248344421387e-01 1.834909766912460327e-01
-1.121306121349334717e-01 3.946993052959442139e-01 -2.562651336193084717e-01 -2.434878945350646973e-01 5.065356492996215820e-01 -1.475031077861785889e-01 -3.947100043296813965e-01 5.220629572868347168e-01
5.154596269130706787e-02 -8.730895817279815674e-02 -1.817049831151962280e-01 -1.258983612060546875e-01 7.260604500770568848e-01 4.624283313751220703e-02 6.326698660850524902e-01 1.062056347727775574e-01
3.535639047622680664e-01 -5.475106835365295410e-01 -3.450685739517211914e-01 -4.549988508224487305e-01 4.076004922389984131e-01 6.122777983546257019e-02 -1.585063785314559937e-01 2.326306998729705811e-01
5.278558135032653809e-01 1.493572592735290527e-01 3.387236595153808594e-01 2.055243551731109619e-01 5.042195916175842285e-01 3.989177644252777100e-01 -3.449113965034484863e-01 9.874270856380462646e-02
2.454872280359268188e-01 -3.226813673973083496e-01 -1.648496687412261963e-01 -4.476065337657928467e-01 5.177720785140991211e-01 -1.633910834789276123e-01 -4.275902211666107178e-01 3.612029850482940674e-01
-1.884842514991760254e-01 9.951613098382949829e-02 -2.196750938892364502e-01 -1.881250441074371338e-01 5.569276213645935059e-01 5.564038157463073730e-01 -4.489084184169769287e-01 2.228227257728576660e-01
1.838439851999282837e-01 -1.183203607797622681e-01 -2.544952929019927979e-01 -5.445353388786315918e-01 5.398877859115600586e-01 6.680060923099517822e-02 -5.056630969047546387e-01 1.981887370347976685e-01
-2.315244376659393311e-01 -1.329755336046218872e-01 -1.710561662912368774e-01 -1.756898909807205200e-01 6.453685760498046875e-01 2.683710157871246338e-01 5.962632894515991211e-01 1.566301584243774414e-01
2.380032837390899658e-01 1.591194719076156616e-01 -1.163339018821716309e-01 -6.844120621681213379e-01 1.392907500267028809e-01 2.181386798620223999e-01 -4.301870167255401611e-01 4.289926886558532715e-01
-1.639524251222610474e-01 2.619488239288330078e-01 -8.397092670202255249e-02 -5.991899967193603516e-01 5.223004221916198730e-01 1.147058084607124329e-01 -4.923427402973175049e-01 1.003292202949523926e-01
2.687415480613708496e-01 2.638796269893646240e-01 2.854606807231903076e-01 -2.100637257099151611e-01 6.181498169898986816e-01 -3.903834521770477295e-01 1.502595245838165283e-01 4.188610017299652100e-01
-4.772749543190002441e-01 2.355050891637802124e-01 -1.014618352055549622e-01 -1.378501504659652710e-01 4.658156037330627441e-01 6.410155892372131348e-01 7.005532085895538330e-02 2.337857335805892944e-01
3.073571622371673584e-02 1.994840055704116821e-01 4.779137372970581055e-01 -3.318436145782470703e-01 2.844612598419189453e-01 3.226468563079833984e-01 2.911739349365234375e-01 5.924003720283508301e-01
3.304340243339538574e-01 -1.087280064821243286e-01 -2.232275344431400299e-02 -4.982908964157104492e-01 4.968621432781219482e-01 -3.989651501178741455e-01 -3.510129749774932861e-01 3.177172243595123291e-01
1.754068732261657715e-01 -5.361382961273193359e-01 -3.057152330875396729e-01 -2.988004386425018311e-01 2.188623398542404175e-01 5.920013785362243652e-01 -9.585266560316085815e-02 3.024740815162658691e-01
9.468848258256912231e-02 4.553597569465637207e-01 -1.048815101385116577e-01 -1.946547031402587891e-01 5.952493548393249512e-01 -1.059987545013427734e-01 -5.580126643180847168e-01 2.405314892530441284e-01
6.165894120931625366e-02 4.110164642333984375e-01 4.716889816336333752e-04 -1.397883743047714233e-01 6.489486098289489746e-01 -2.031912207603454590e-01 4.524441659450531006e-01 3.749612867832183838e-01
2.180609479546546936e-02 6.635838001966476440e-02 -2.940264903008937836e-02 -2.293079197406768799e-01 5.743514299392700195e-01 -2.663487493991851807e-01 5.333008766174316406e-01 5.064024329185485840e-01
7.151523977518081665e-02 3.937864005565643311e-01 -5.342313051223754883e-01 -8.686740696430206299e-02 6.094548702239990234e-01 2.193932235240936279e-01 -3.492533266544342041e-01 7.295374572277069092e-02
-3.037635684013366699e-01 -2.424296438694000244e-01 4.038901627063751221e-01 -3.957883417606353760e-01 6.735929250717163086e-01 1.597680598497390747e-01 -2.175937592983245850e-01 5.079220235347747803e-02
1.400379389524459839e-01 4.497367739677429199e-01 3.121415078639984131e-01 -2.998946607112884521e-01 6.523322463035583496e-01 -1.549771875143051147e-01 2.892420589923858643e-01 2.398766130208969116e-01
3.290117681026458740e-01 1.459355205297470093e-01 -4.191041458398103714e-03 1.387738883495330811e-01 5.671583414077758789e-01 -1.677106618881225586e-01 5.074430704116821289e-01 4.938467144966125488e-01
-3.086417019367218018e-01 2.523018121719360352e-01 2.806071750819683075e-02 -7.260187864303588867e-01 3.943147063255310059e-01 1.095632091164588928e-01 -2.626337409019470215e-01 2.769995927810668945e-01
-1.897885054349899292e-01 2.345042377710342407e-01 2.889826595783233643e-01 -9.310021065175533295e-03 7.832391858100891113e-01 -8.117233961820602417e-02 2.468426227569580078e-01 3.800086975097656250e-01
2.511877715587615967e-01 3.934721648693084717e-01 -4.989412724971771240e-01 -9.064579755067825317e-02 5.874682664871215820e-01 1.061960458755493164e-01 -4.078215956687927246e-01 4.701479896903038025e-02
3.675077855587005615e-01 -3.332387804985046387e-01 -4.528971910476684570e-01 -5.241801142692565918e-01 4.630160033702850342e-01 -9.308743476867675781e-02 -2.207667231559753418e-01 4.713888466358184814e-02
-1.243073865771293640e-01 -2.870247960090637207e-01 -5.882841721177101135e-02 -7.950615137815475464e-02 7.123883962631225586e-01 2.383831590414047241e-01 5.466130971908569336e-01 1.710932701826095581e-01
-1.712867915630340576e-01 2.599437236785888672e-01 -3.235341608524322510e-01 -2.480598688125610352e-01 5.099436044692993164e-01 5.523498058319091797e-01 -3.635413348674774170e-01 1.989651471376419067e-01
1.257790178060531616e-01 4.651151597499847412e-01 -3.624921441078186035e-01 2.755029685795307159e-02 6.999780535697937012e-01 1.113034263253211975e-01 -3.650476336479187012e-01 -8.391596376895904541e-03
2.079726308584213257e-01 -6.287260055541992188e-01 -1.724536865949630737e-01 -2.476219683885574341e-01 4.055087864398956299e-01 -4.118883237242698669e-02 -2.156051099300384521e-01 5.077152252197265625e-01
-3.979828655719757080e-01 1.023325547575950623e-01 -1.413054764270782471e-01 -3.022444844245910645e-01 2.588070631027221680e-01 6.204494833946228027e-01 -2.067232690751552582e-02 5.171583890914916992e-01
-1.663586199283599854e-01 1.480333060026168823e-01 -3.627974689006805420e-01 -2.472390681505203247e-01 5.511056184768676758e-01 4.216414988040924072e-01 -4.725081920623779297e-01 2.299972772598266602e-01
-5.699472874402999878e-02 -5.683759450912475586e-01 2.425757497549057007e-01 -3.989007174968719482e-01 5.988116860389709473e-01 1.990535259246826172e-01 -4.907710105180740356e-02 2.347963303327560425e-01
-3.007490932941436768e-01 2.720490992069244385e-01 5.279758479446172714e-03 -4.408982992172241211e-01 4.706157743930816650e-01 -2.060594707727432251e-01 -2.636014223098754883e-01 5.547024607658386230e-01
-1.322838366031646729e-01 8.526373654603958130e-02 -4.026781320571899414e-01 -2.366496175527572632e-01 5.055395960807800293e-01 4.082139730453491211e-01 -4.958485066890716553e-01 2.983350157737731934e-01
-1.645346730947494507e-01 -3.172739148139953613e-01 6.065297871828079224e-03 -2.544558346271514893e-01 6.763189435005187988e-01 5.768225193023681641e-01 -1.291647851467132568e-01 -2.580861933529376984e-02
8.195244073867797852e-01 -2.553554624319076538e-02 -9.724661707878112793e-02 -1.569737046957015991e-01 4.334370195865631104e-01 6.254234164953231812e-02 3.183957040309906006e-01 2.179628051817417145e-02
9.599882364273071289e-02 3.770238161087036133e-01 -5.725057721138000488e-01 -4.247500300407409668e-01 5.463233590126037598e-01 8.389522135257720947e-02 1.069141998887062073e-01 -1.533737629652023315e-01
1.426964551210403442e-01 -1.881605833768844604e-01 -1.693870425224304199e-01 -2.262076884508132935e-01 5.065749883651733398e-01 -2.468388229608535767e-01 -4.946427643299102783e-01 5.496839880943298340e-01
3.305427730083465576e-01 -6.309255957603454590e-02 -3.466084599494934082e-01 -3.872312605381011963e-01 3.991850912570953369e-01 3.100574910640716553e-01 -5.784609317779541016e-01 1.630156636238098145e-01
4.379621446132659912e-01 2.873730361461639404e-01 -1.384297311305999756e-01 2.733979821205139160e-01 4.601829946041107178e-01 6.278954744338989258e-01 -1.179990172386169434e-01 1.084047779440879822e-01
2.792368084192276001e-02 1.308558434247970581e-01 1.341906487941741943e-01 -4.695063233375549316e-01 4.434426128864288330e-01 -2.733834981918334961e-01 4.998779594898223877e-01 4.715887010097503662e-01
4.095755219459533691e-01 2.660197913646697998e-01 3.899105489253997803e-01 -3.890893161296844482e-01 4.333435595035552979e-01 -8.124597370624542236e-02 4.094492197036743164e-01 3.098781704902648926e-01
5.970404744148254395e-01 -3.484020009636878967e-02 -1.848733052611351013e-02 1.183796823024749756e-01 5.076245665550231934e-01 1.824502497911453247e-01 -5.631940364837646484e-01 1.407659053802490234e-01
2.229047268629074097e-01 8.567472547292709351e-02 3.349397182464599609e-01 -2.267292290925979614e-01 1.600694507360458374e-01 5.839532613754272461e-01 2.649201750755310059e-01 5.853000879287719727e-01
-2.229581028223037720e-02 -5.061503127217292786e-02 -6.738893985748291016e-01 -4.891341030597686768e-01 3.642101883888244629e-01 -1.341904848814010620e-01 -1.668354868888854980e-01 3.536548614501953125e-01
2.370285242795944214e-01 4.423154592514038086e-01 3.545511960983276367e-01 -3.076912462711334229e-01 4.692233800888061523e-01 -9.759399294853210449e-02 3.564963936805725098e-01 4.135326147079467773e-01
1.316761374473571777e-01 -8.760987967252731323e-02 4.818295836448669434e-01 -4.534603953361511230e-01 4.051199555397033691e-01 1.625488102436065674e-01 4.725778698921203613e-01 3.511776626110076904e-01
-4.154895842075347900e-01 2.200839370489120483e-01 1.185216289013624191e-02 -3.517724573612213135e-01 6.424407362937927246e-01 -1.928340829908847809e-02 -2.885049581527709961e-01 3.983846902847290039e-01
2.199105769395828247e-01 4.187826216220855713e-01 -5.723927617073059082e-01 -1.636750251054763794e-01 5.443260669708251953e-01 1.339742392301559448e-01 -3.228600025177001953e-01 5.795669183135032654e-02
-6.886947154998779297e-02 2.734756171703338623e-01 -3.182775378227233887e-01 6.812063604593276978e-02 5.296124219894409180e-01 2.416104525327682495e-01 -4.455156624317169189e-01 5.264767408370971680e-01
1.768581718206405640e-01 -3.117148876190185547e-01 7.078468333929777145e-03 -7.824186682701110840e-01 5.001370310783386230e-01 -5.788914114236831665e-02 6.468079239130020142e-02 -4.067291319370269775e-02
-2.511546313762664795e-01 -2.927150130271911621e-01 -2.885256707668304443e-01 -4.136414527893066406e-01 4.107113778591156006e-01 -1.150998845696449280e-01 -2.568658292293548584e-01 5.907461047172546387e-01
6.563906073570251465e-01 -2.386339604854583740e-01 3.468301147222518921e-02 -5.047526955604553223e-01 4.929567277431488037e-01 2.122238092124462128e-02 5.212698876857757568e-02 -1.002652123570442200e-01
3.849455714225769043e-01 1.424519997090101242e-02 -3.176043927669525146e-01 -3.815878033638000488e-01 3.487116098403930664e-01 2.596867680549621582e-01 -5.965602993965148926e-01 2.453790903091430664e-01
2.520912587642669678e-01 1.226263865828514099e-01 1.847810894250869751e-01 8.684220910072326660e-02 2.135035246610641479e-01 2.688141465187072754e-01 1.050931662321090698e-01 8.665090203285217285e-01
3.298885524272918701e-01 -4.797575771808624268e-01 -1.775896549224853516e-01 -5.017592906951904297e-01 2.324531227350234985e-01 5.221781134605407715e-01 -8.673910051584243774e-02 2.085126340389251709e-01
9.170486778020858765e-02 -1.306820809841156006e-01 -1.528703719377517700e-01 6.609220989048480988e-03 5.862861275672912598e-01 -1.483464837074279785e-01 5.758680105209350586e-01 5.037235021591186523e-01
4.087571203708648682e-01 1.070602089166641235e-01 -1.694133132696151733e-01 -4.699238538742065430e-01 7.240930199623107910e-02 3.268614113330841064e-01 -4.151930510997772217e-01 5.361526608467102051e-01
2.381586730480194092e-01 1.069485303014516830e-02 -6.920398026704788208e-02 -7.703425884246826172e-01 1.583798527717590332e-01 2.745206058025360107e-01 -4.013999700546264648e-01 2.887588441371917725e-01
2.329682260751724243e-01 3.952772915363311768e-01 2.621547877788543701e-01 -1.410535871982574463e-01 5.755398869514465332e-01 -4.681559279561042786e-02 4.837134778499603271e-01 3.652994036674499512e-01
-3.434995412826538086e-01 1.318314522504806519e-01 -1.198917999863624573e-01 -1.651996225118637085e-01 6.223038434982299805e-01 1.687866896390914917e-01 -4.228505790233612061e-01 4.779227674007415771e-01
1.695952378213405609e-02 -3.009771406650543213e-01 -1.063200235366821289e-01 8.240646123886108398e-02 5.055073499679565430e-01 4.453498423099517822e-01 5.791619420051574707e-01 3.189478218555450439e-01
-4.229342564940452576e-02 3.422782123088836670e-01 -3.159364461898803711e-01 -2.993898391723632812e-01 4.392143785953521729e-01 4.420860111713409424e-01 -4.790423214435577393e-01 2.716176509857177734e-01
1.647319942712783813e-01 -1.374464929103851318e-01 -1.163640469312667847e-01 -1.981796622276306152e-01 4.968228340148925781e-01 3.504379391670227051e-01 7.228422760963439941e-01 9.495016932487487793e-02
1.672827899456024170e-01 -2.230352014303207397e-01 -2.676554620265960693e-01 -5.283259600400924683e-02 6.091107130050659180e-01 -3.771204948425292969e-01 -3.704070150852203369e-01 4.443016350269317627e-01
-4.985624764231033623e-05 -1.438027471303939819e-01 -6.135793924331665039e-01 -4.514224827289581299e-01 5.177312493324279785e-01 -1.601911038160324097e-01 -2.381938695907592773e-01 2.204896956682205200e-01
1.185031905770301819e-01 2.577000856399536133e-01 5.199863910675048828e-01 -6.993094831705093384e-02 3.962239325046539307e-01 3.766675591468811035e-01 2.061608284711837769e-01 5.503611564636230469e-01
1.528357416391372681e-01 -4.452061653137207031e-01 -3.794716000556945801e-01 -6.901866793632507324e-01 3.426799178123474121e-01 2.535513788461685181e-02 4.424680024385452271e-02 1.950543969869613647e-01
2.144317328929901123e-01 5.160366296768188477e-01 4.758760631084442139e-01 -3.198266923427581787e-01 4.329990148544311523e-01 1.236623451113700867e-01 2.529363334178924561e-01 3.036789596080780029e-01
2.689177691936492920e-01 -1.780194491147994995e-01 -2.380722314119338989e-01 1.124202087521553040e-01 5.687139630317687988e-01 -4.133464395999908447e-02 5.775711536407470703e-01 4.098085761070251465e-01
2.471283972263336182e-01 -3.343419432640075684e-01 -5.243067815899848938e-02 -5.205152630805969238e-01 3.236282169818878174e-01 6.687843799591064453e-01 3.279916569590568542e-02 -1.934636384248733521e-02
5.228096246719360352e-01 2.420097887516021729e-01 -3.126971721649169922e-01 -2.197636067867279053e-01 5.364556312561035156e-01 3.525291085243225098e-01 -4.334104806184768677e-02 -3.287641704082489014e-01
-2.455867975950241089e-01 3.249888718128204346e-01 -2.279723733663558960e-01 -5.190057754516601562e-01 5.171560645103454590e-01 3.885547816753387451e-01 -2.916824519634246826e-01 9.605808556079864502e-02
8.920988440513610840e-02 -4.056197404861450195e-01 3.073330223560333252e-01 2.360595166683197021e-01 7.730010747909545898e-01 5.842408910393714905e-02 -2.391954958438873291e-01 1.384848356246948242e-01
5.441392064094543457e-01 -2.356807142496109009e-01 3.835700824856758118e-02 -5.372653007507324219e-01 5.470846295356750488e-01 5.883815884590148926e-02 -4.492339119315147400e-02 -2.312146276235580444e-01
5.830882489681243896e-02 3.219927549362182617e-01 2.614607512950897217e-01 -2.714800536632537842e-01 5.741496086120605469e-01 -3.193787932395935059e-01 2.452132403850555420e-01 5.089967846870422363e-01
-6.175699457526206970e-02 -4.421596974134445190e-02 -5.374493002891540527e-01 -6.104503870010375977e-01 4.297849237918853760e-01 -1.909537315368652344e-01 -1.944723427295684814e-01 2.715359628200531006e-01
4.559912383556365967e-01 -3.464827835559844971e-01 2.014928311109542847e-01 -2.926156818866729736e-01 3.689814507961273193e-01 4.770334064960479736e-01 -4.026013612747192383e-01 1.414295136928558350e-01
4.891673922538757324e-01 -4.872605204582214355e-01 1.421369314193725586e-01 -3.380035758018493652e-01 5.741373300552368164e-01 7.424265146255493164e-02 2.310509383678436279e-01 -1.768751442432403564e-02
4.133744537830352783e-01 -2.527124881744384766e-01 1.396675556898117065e-01 -5.321310162544250488e-01 3.050139546394348145e-01 5.800282955169677734e-01 1.620059609413146973e-01 -8.291715383529663086e-02
-3.702732026576995850e-01 3.595622256398200989e-02 -2.509671449661254883e-01 -2.551324069499969482e-01 2.805002033710479736e-01 1.719820499420166016e-01 -1.591218821704387665e-02 7.905798554420471191e-01
1.978800445795059204e-01 4.063514769077301025e-01 2.853629589080810547e-01 -3.330075144767761230e-01 1.832303553819656372e-01 2.606967389583587646e-01 2.844388186931610107e-01 6.488099694252014160e-01
-4.159450531005859375e-01 1.353351324796676636e-01 -7.231745123863220215e-02 -1.576744765043258667e-01 5.295023918151855469e-01 6.862346529960632324e-01 1.466190963983535767e-01 7.612564414739608765e-02
1.888698525726795197e-02 -1.457193866372108459e-02 1.181180626153945923e-01 6.383050233125686646e-02 4.690086841583251953e-01 3.685487210750579834e-01 6.447159051895141602e-01 4.582016170024871826e-01
5.746759772300720215e-01 -1.082575470209121704e-01 2.662753164768218994e-01 -5.831416249275207520e-01 3.311835527420043945e-01 3.358696401119232178e-01 -5.081456527113914490e-02 -1.483171433210372925e-01
4.858757555484771729e-01 2.955168187618255615e-01 -2.212933301925659180e-01 7.560562342405319214e-02 1.845313906669616699e-01 3.606778681278228760e-01 -3.852908313274383545e-01 5.561638474464416504e-01
8.263079077005386353e-02 -3.857159987092018127e-02 -1.892818361520767212e-01 -3.480770289897918701e-01 3.777766823768615723e-01 -2.717712223529815674e-01 -4.481696486473083496e-01 6.459631323814392090e-01
1.532270759344100952e-01 4.941038191318511963e-01 1.482842713594436646e-01 2.461681514978408813e-01 7.383744716644287109e-01 1.151888146996498108e-01 2.903813719749450684e-01 8.372040838003158569e-02
2.699949443340301514e-01 -2.160769402980804443e-01 -1.131422817707061768e-02 -6.241364777088165283e-02 5.291953682899475098e-01 2.250289767980575562e-01 6.953263282775878906e-01 2.494504749774932861e-01
7.142900675535202026e-02 -9.041064977645874023e-02 3.895713984966278076e-01 -1.260980963706970215e-01 7.675721049308776855e-01 4.385401606559753418e-01 1.020659655332565308e-01 -1.647885143756866455e-01
8.256403803825378418e-01 -1.438546031713485718e-01 -1.765429824590682983e-01 5.815393850207328796e-02 4.712475836277008057e-01 4.183546453714370728e-02 1.341524422168731689e-01 1.457844823598861694e-01
-1.973974257707595825e-01 6.328085809946060181e-02 -4.849995076656341553e-01 -1.036657951772212982e-02 6.259216070175170898e-01 1.984659880399703979e-01 -3.984770774841308594e-01 3.629700541496276855e-01
2.332661598920822144e-01 -1.364628672599792480e-01 1.898267865180969238e-02 -4.261319637298583984e-01 5.207764506340026855e-01 -1.540480740368366241e-02 -5.389425158500671387e-01 4.279152750968933105e-01
4.992202296853065491e-02 -3.854961395263671875e-01 9.320123493671417236e-02 -6.578189134597778320e-01 4.419383108615875244e-01 4.405071437358856201e-01 1.262618899345397949e-01 -4.680038243532180786e-02
2.487344294786453247e-01 -5.608132481575012207e-01 -2.720363140106201172e-01 -1.735027879476547241e-01 2.950511872768402100e-01 1.023271773010492325e-02 -2.147018909454345703e-01 6.214947104454040527e-01
2.020644694566726685e-01 -2.462721318006515503e-01 1.615563482046127319e-01 -7.104398012161254883e-01 5.249142646789550781e-01 2.365107536315917969e-01 -8.860187977552413940e-02 -1.684402972459793091e-01
-9.982768446207046509e-02 2.003419250249862671e-01 -1.152471527457237244e-01 -2.847020030021667480e-01 6.014215946197509766e-01 5.801905393600463867e-01 -3.914921581745147705e-01 -6.296981126070022583e-02
1.703599691390991211e-01 -4.876033365726470947e-01 -3.596438765525817871e-01 -2.126774489879608154e-01 3.322657346725463867e-01 5.617963075637817383e-01 -2.728049159049987793e-01 2.412609010934829712e-01
9.192219376564025879e-02 -1.809971220791339874e-02 -2.218682467937469482e-01 2.071820795536041260e-01 4.814296960830688477e-01 5.667801499366760254e-01 5.506953001022338867e-01 2.068654447793960571e-01
7.199419736862182617e-01 -3.109418414533138275e-02 -5.235918760299682617e-01 2.348870038986206055e-02 3.487181365489959717e-01 2.393638491630554199e-01 1.193675175309181213e-01 1.134401261806488037e-01
6.669106483459472656e-01 3.551026582717895508e-01 -3.671564459800720215e-01 -3.063448369503021240e-01 2.002675533294677734e-01 2.438478022813796997e-01 2.882000505924224854e-01 1.336150020360946655e-01
-6.523899734020233154e-02 2.051936984062194824e-01 -1.759148538112640381e-01 -1.566027402877807617e-01 6.004737019538879395e-01 4.716288670897483826e-02 -5.859375000000000000e-01 4.382387995719909668e-01
5.244979262351989746e-01 -4.149211645126342773e-01 2.872808277606964111e-02 -5.322185158729553223e-01 1.785555183887481689e-01 5.887870863080024719e-02 -1.714768856763839722e-01 4.515612423419952393e-01
-4.486413598060607910e-01 1.089176982641220093e-01 -2.701537311077117920e-01 -3.200397193431854248e-01 4.167746007442474365e-01 5.990241169929504395e-01 -1.919866539537906647e-02 2.802675962448120117e-01
4.884323179721832275e-01 -3.923881649971008301e-01 1.882681436836719513e-02 -6.113891005516052246e-01 4.599379897117614746e-01 -6.411182880401611328e-02 1.228723526000976562e-01 5.063278228044509888e-02
-2.076212316751480103e-02 1.610972732305526733e-01 4.820774197578430176e-01 -4.382384195923805237e-02 4.693583548069000244e-01 4.249149858951568604e-01 3.481630980968475342e-01 4.660792052745819092e-01
-1.076167747378349304e-01 4.493778347969055176e-01 3.430284187197685242e-02 -3.101457655429840088e-01 6.989732384681701660e-01 -1.228473782539367676e-01 -4.278624057769775391e-01 4.888723045587539673e-02
-1.429688185453414917e-01 -2.732689976692199707e-01 -1.970671266317367554e-01 -1.343368589878082275e-01 6.874617338180541992e-01 -2.620372474193572998e-01 -3.667654097080230713e-01 4.149917066097259521e-01
6.480649709701538086e-01 1.509433537721633911e-01 1.731176376342773438e-01 2.772223055362701416e-01 5.061162114143371582e-01 3.785880506038665771e-01 -1.238485947251319885e-01 1.886398047208786011e-01
7.625453919172286987e-02 1.921568959951400757e-01 4.272480010986328125e-01 -4.400651454925537109e-01 4.473904073238372803e-01 6.638114899396896362e-02 4.408310055732727051e-01 4.268092513084411621e-01
3.554176092147827148e-01 3.382673859596252441e-01 2.877960205078125000e-01 -7.065287232398986816e-02 1.855298578739166260e-01 1.031781286001205444e-01 -2.726577920839190483e-03 7.914294600486755371e-01
2.483427524566650391e-01 3.269880414009094238e-01 -5.861346721649169922e-01 -3.536813855171203613e-01 4.896756708621978760e-01 2.601507902145385742e-01 5.174123682081699371e-03 -2.351018488407135010e-01
-9.759037941694259644e-02 -1.023463532328605652e-01 -2.581051737070083618e-02 4.693381488323211670e-03 8.483319282531738281e-01 1.069240719079971313e-01 4.968815743923187256e-01 3.635920584201812744e-02
2.575144767761230469e-01 -1.962998956441879272e-01 -5.193129777908325195e-01 -1.230745948851108551e-02 5.479925870895385742e-01 2.058657109737396240e-01 -5.051010251045227051e-01 1.658664792776107788e-01
-4.230819940567016602e-01 7.852439582347869873e-02 -8.812869340181350708e-02 -2.220226973295211792e-01 3.384524583816528320e-01 6.689344644546508789e-01 3.688238561153411865e-02 4.408982694149017334e-01
7.269744873046875000e-01 -2.973996400833129883e-01 -2.200406640768051147e-01 1.283725500106811523e-01 4.750649034976959229e-01 5.994630604982376099e-02 1.718445718288421631e-01 2.436254769563674927e-01
3.004298210144042969e-01 -4.663012921810150146e-01 -4.462099373340606689e-01 -3.761933147907257080e-01 2.403802424669265747e-01 3.452795445919036865e-01 -2.572110891342163086e-01 3.294273018836975098e-01
-1.999373435974121094e-01 4.003089070320129395e-01 -2.706595063209533691e-01 -1.923654600977897644e-02 4.130069017410278320e-01 2.194154709577560425e-01 -2.973835468292236328e-01 6.472992897033691406e-01
-4.146295413374900818e-02 -7.836493849754333496e-02 2.252328023314476013e-02 3.058844059705734253e-02 8.546854257583618164e-01 1.285924166440963745e-01 4.935690760612487793e-01 7.936910726130008698e-03
4.868852719664573669e-02 -2.265743017196655273e-01 -5.240432173013687134e-02 -2.192780375480651855e-01 4.699058234691619873e-01 3.656277060508728027e-01 6.971566677093505859e-01 2.343974262475967407e-01
-1.835026443004608154e-01 -1.217169761657714844e-01 4.048938676714897156e-02 -6.481719762086868286e-02 8.521049618721008301e-01 -3.185610100626945496e-02 4.343499839305877686e-01 1.729555130004882812e-01
2.710393369197845459e-01 2.726528644561767578e-01 3.698647320270538330e-01 -1.953069120645523071e-01 1.956365108489990234e-01 2.069724947214126587e-01 1.571050882339477539e-01 7.559498548507690430e-01
3.183185458183288574e-01 3.753583133220672607e-01 2.849791049957275391e-01 -1.863413453102111816e-01 3.939801752567291260e-01 2.137869745492935181e-01 5.046060085296630859e-01 4.316140413284301758e-01
6.229385137557983398e-01 2.486264854669570923e-01 -2.722636759281158447e-01 -2.528854310512542725e-01 7.745399326086044312e-02 4.527581930160522461e-01 3.763289451599121094e-01 2.438061833381652832e-01
3.565283417701721191e-01 -9.751836955547332764e-02 -2.964019477367401123e-01 -5.751594305038452148e-01 2.251120507717132568e-01 3.847029805183410645e-01 -4.555794000625610352e-01 1.961914300918579102e-01
2.833643257617950439e-01 -1.671204417943954468e-01 3.655470907688140869e-02 -7.617680430412292480e-01 1.758193671703338623e-01 1.607326269149780273e-01 -3.735859990119934082e-01 3.373937904834747314e-01
2.094385176897048950e-01 4.282997548580169678e-01 -5.802713036537170410e-01 -9.674850851297378540e-02 5.471091270446777344e-01 -3.805486112833023071e-02 -3.111535310745239258e-01 1.703722178936004639e-01
-1.765361241996288300e-02 -5.095158219337463379e-01 -2.861704491078853607e-02 -5.450902581214904785e-01 4.687875211238861084e-01 6.715052761137485504e-03 -2.588759958744049072e-01 3.941015303134918213e-01
2.575413882732391357e-01 4.326572418212890625e-01 5.818727016448974609e-01 -1.497883796691894531e-01 3.989462554454803467e-01 3.230726122856140137e-01 1.222118660807609558e-01 3.271056711673736572e-01
5.755337476730346680e-01 3.869953453540802002e-01 1.785455644130706787e-02 3.280055224895477295e-01 6.196975111961364746e-01 1.506075710058212280e-01 -3.758636489510536194e-02 5.448641255497932434e-02
5.207943916320800781e-01 2.923631072044372559e-01 -7.059940695762634277e-02 3.856558799743652344e-01 6.824505329132080078e-01 3.516509756445884705e-02 4.851872567087411880e-03 1.502782553434371948e-01
3.632257580757141113e-01 6.194989010691642761e-02 1.738010905683040619e-02 -6.679632663726806641e-01 4.211798310279846191e-01 -2.380247712135314941e-01 -4.071102142333984375e-01 1.340346634387969971e-01
3.112207055091857910e-01 3.999155163764953613e-01 1.370521932840347290e-01 4.216856360435485840e-01 6.469362378120422363e-01 -4.445089027285575867e-02 -5.739765241742134094e-02 3.504429757595062256e-01
4.957617223262786865e-01 3.480201661586761475e-01 -9.870990365743637085e-02 -2.807486057281494141e-01 3.620515465736389160e-01 -1.262477338314056396e-01 -4.865325093269348145e-01 4.010049998760223389e-01
-2.147307246923446655e-01 -4.826165363192558289e-02 -2.435824573040008545e-01 -3.329631090164184570e-01 4.894338548183441162e-01 6.895675659179687500e-01 -2.503957748413085938e-01 6.014885753393173218e-02
-2.286768257617950439e-01 -2.152236700057983398e-01 2.410374581813812256e-01 -4.007092416286468506e-01 7.357938885688781738e-01 3.702917397022247314e-01 -6.486386060714721680e-02 -1.663644914515316486e-03
2.649205625057220459e-01 -5.243387818336486816e-01 -3.427107930183410645e-01 -6.086045503616333008e-01 2.975052893161773682e-01 1.080827862024307251e-01 3.532605944201350212e-03 2.585187852382659912e-01
4.463895261287689209e-01 2.673993259668350220e-02 2.448333650827407837e-01 3.207966387271881104e-01 6.605132222175598145e-01 1.849283576011657715e-01 -3.784813880920410156e-01 1.531115770339965820e-01
2.607989609241485596e-01 1.790096908807754517e-01 -2.127573192119598389e-01 -4.984610378742218018e-01 8.061261475086212158e-02 2.026094198226928711e-01 -4.285091161727905273e-01 6.124063134193420410e-01
5.156663656234741211e-01 3.891966491937637329e-02 3.180735111236572266e-01 2.564435005187988281e-01 4.544291794300079346e-01 5.150290727615356445e-01 -2.195195257663726807e-01 2.137517482042312622e-01
3.968002498149871826e-01 5.245094895362854004e-01 -5.393809676170349121e-01 -1.561316996812820435e-01 3.382401168346405029e-01 1.511636525392532349e-01 3.227169811725616455e-01 1.035731434822082520e-01
2.467908412218093872e-01 1.322090774774551392e-01 2.825406789779663086e-01 -3.442738950252532959e-01 6.626401841640472412e-02 4.074502289295196533e-01 2.598854899406433105e-01 6.966449022293090820e-01
4.012119770050048828e-01 3.826472461223602295e-01 7.041554898023605347e-02 4.595606625080108643e-01 5.875126123428344727e-01 1.180469095706939697e-01 1.006215810775756836e-02 3.424154818058013916e-01
4.520632028579711914e-01 2.250904589891433716e-01 -2.326111495494842529e-01 -1.902328133583068848e-01 6.150125861167907715e-01 3.413573205471038818e-01 1.208454370498657227e-01 -3.811925053596496582e-01
3.146397769451141357e-01 -3.147985637187957764e-01 1.762056797742843628e-01 -5.254721641540527344e-01 3.826862871646881104e-01 5.699530839920043945e-01 1.140464469790458679e-01 -1.021386235952377319e-01
-5.070019364356994629e-01 5.790802184492349625e-03 -9.628335945308208466e-03 -2.171150147914886475e-01 4.469293057918548584e-01 5.248115062713623047e-01 -3.148822113871574402e-02 4.685289859771728516e-01
1.200781688094139099e-01 1.529638469219207764e-01 1.886357516050338745e-01 -4.168142974376678467e-01 5.001295804977416992e-01 -3.279553651809692383e-01 4.263555109500885010e-01 4.619549512863159180e-01
8.283422589302062988e-01 -1.049079466611146927e-02 -3.219343721866607666e-01 2.274602651596069336e-02 4.523178935050964355e-01 -2.353123761713504791e-02 -3.475140035152435303e-02 5.680765956640243530e-02
-1.863399595022201538e-01 2.964516878128051758e-01 -2.258933633565902710e-01 -7.125662267208099365e-02 4.830546677112579346e-01 -2.198744006454944611e-02 -3.762693107128143311e-01 6.677458882331848145e-01
8.646179437637329102e-01 -3.342399746179580688e-02 -2.175165414810180664e-01 -4.263468831777572632e-02 3.865235745906829834e-01 7.384545356035232544e-02 1.830992996692657471e-01 1.175101771950721741e-01
3.718109428882598877e-01 2.248614728450775146e-01 8.047948777675628662e-02 4.489309489727020264e-01 6.358221769332885742e-01 -4.789339005947113037e-02 -2.660617828369140625e-01 3.547188043594360352e-01
4.239337146282196045e-01 -5.848603248596191406e-01 1.130913943052291870e-01 -4.247519969940185547e-01 3.990610539913177490e-01 3.669812530279159546e-02 2.138140648603439331e-01 2.805387079715728760e-01
2.666582465171813965e-01 1.896090805530548096e-01 1.809556186199188232e-01 2.299069762229919434e-01 3.684727549552917480e-01 9.337817132472991943e-02 3.345287144184112549e-01 7.422522306442260742e-01
-1.626866757869720459e-01 5.679414421319961548e-02 1.266977787017822266e-01 -3.823181390762329102e-01 7.218224406242370605e-01 4.112537503242492676e-01 8.129722625017166138e-02 -3.336486220359802246e-01
3.540126979351043701e-02 -2.888148427009582520e-01 -1.236039493232965469e-02 -5.313348174095153809e-01 4.386177361011505127e-01 -2.080905735492706299e-01 -4.340125024318695068e-01 4.569565951824188232e-01
2.982734143733978271e-01 2.214611619710922241e-01 2.320013344287872314e-01 -4.240387976169586182e-01 4.442693889141082764e-01 -1.659979373216629028e-01 4.934921264648437500e-01 3.998617231845855713e-01
-1.868474036455154419e-01 -4.459329694509506226e-02 -7.640692591667175293e-02 -9.439213573932647705e-02 6.906669735908508301e-01 1.170555036514997482e-02 5.820183157920837402e-01 3.639345765113830566e-01
3.806484937667846680e-01 -6.393707543611526489e-02 -2.405583709478378296e-01 -4.719926510006189346e-03 4.484165906906127930e-01 1.750861108303070068e-01 -6.504711508750915527e-01 3.718641102313995361e-01
5.930035710334777832e-01 -3.595695197582244873e-01 -9.869010001420974731e-02 -5.199497342109680176e-01 1.881388276815414429e-01 1.216299831867218018e-02 -1.631175577640533447e-01 4.204969406127929688e-01
5.858078598976135254e-02 3.504207730293273926e-01 3.983320593833923340e-01 -4.441365599632263184e-01 5.183705687522888184e-01 -1.602216809988021851e-02 3.975089490413665771e-01 3.014461398124694824e-01
-9.479009313508868217e-04 -3.751455247402191162e-02 4.111673533916473389e-01 -2.198247052729129791e-02 4.699689745903015137e-01 3.522092401981353760e-01 4.746575653553009033e-01 5.087513327598571777e-01
1.491467058658599854e-01 9.930303692817687988e-02 -2.751670479774475098e-01 1.498096734285354614e-01 4.231883883476257324e-01 5.014839768409729004e-01 5.936828851699829102e-01 2.944493293762207031e-01
4.700825512409210205e-01 -8.084124326705932617e-02 -9.359419345855712891e-02 -3.726496994495391846e-01 4.801553487777709961e-01 4.597537592053413391e-02 -6.244038939476013184e-01 4.812798649072647095e-02
4.446874856948852539e-01 8.179625123739242554e-02 -2.373772114515304565e-01 4.176912009716033936e-01 6.118397116661071777e-01 2.888926863670349121e-01 -2.719109654426574707e-01 1.816762834787368774e-01
-3.103308677673339844e-01 3.457376360893249512e-01 -1.374456137418746948e-01 -6.580689549446105957e-01 5.133954882621765137e-01 -1.465356815606355667e-02 -2.100220769643783569e-01 1.559338569641113281e-01
-1.109638959169387817e-01 2.027664333581924438e-01 -8.793905377388000488e-02 6.309685856103897095e-02 6.989416480064392090e-01 -1.624913811683654785e-01 4.317064881324768066e-01 4.832858443260192871e-01
4.951911568641662598e-01 3.591969609260559082e-01 3.755287528038024902e-01 2.478765100240707397e-01 5.396463871002197266e-01 4.789266362786293030e-02 -5.982094258069992065e-02 3.552578389644622803e-01
2.093542367219924927e-01 2.562679350376129150e-01 7.779663801193237305e-02 -1.199472229927778244e-02 4.703780412673950195e-01 2.062663808465003967e-02 6.011188030242919922e-01 5.488866567611694336e-01
2.319698184728622437e-01 5.045596361160278320e-01 -3.966225385665893555e-01 -1.309361159801483154e-01 6.214277148246765137e-01 2.134272009134292603e-01 -2.569543719291687012e-01 -1.393080353736877441e-01
1.304677426815032959e-01 -3.641997277736663818e-01 -8.582428097724914551e-02 -2.681719064712524414e-01 4.883948862552642822e-01 6.459760665893554688e-01 2.789644300937652588e-01 1.934399455785751343e-01
3.688290119171142578e-01 3.108268082141876221e-01 2.774024903774261475e-01 -5.988163128495216370e-02 1.842575371265411377e-01 1.454673260450363159e-01 5.807863781228661537e-04 7.947968244552612305e-01
-8.817215450108051300e-03 4.890503734350204468e-02 4.425200223922729492e-01 -3.348032534122467041e-01 2.067202627658843994e-01 6.016263365745544434e-01 1.524038761854171753e-01 5.115652084350585938e-01
1.937976181507110596e-01 5.496422201395034790e-02 -2.869790792465209961e-01 2.935933507978916168e-02 4.138528406620025635e-01 1.680269092321395874e-01 6.553047895431518555e-01 4.972634017467498779e-01
4.207148849964141846e-01 -4.483694434165954590e-01 -2.635617554187774658e-01 -6.162870526313781738e-01 3.743373751640319824e-01 -2.577031403779983521e-02 7.599472533911466599e-03 1.784349530935287476e-01
4.168836399912834167e-02 3.413354158401489258e-01 1.983271241188049316e-01 -3.459511995315551758e-01 5.777984857559204102e-01 -3.399901092052459717e-01 3.418008089065551758e-01 3.955557048320770264e-01
4.784926176071166992e-01 2.402491569519042969e-01 1.039299890398979187e-01 4.002190232276916504e-01 7.068048715591430664e-01 1.970001608133316040e-01 1.828957349061965942e-02 6.026443094015121460e-02
3.919843137264251709e-01 2.950208485126495361e-01 1.491180509328842163e-01 3.947309851646423340e-01 6.135529875755310059e-01 -2.175250835716724396e-02 -3.104235231876373291e-01 3.286016881465911865e-01
-2.286594212055206299e-01 1.289846301078796387e-01 -3.018680512905120850e-01 -5.518488287925720215e-01 5.767756104469299316e-01 -2.334103286266326904e-01 -2.618869245052337646e-01 2.822784185409545898e-01
2.000339925289154053e-01 -2.674848735332489014e-01 -3.063402473926544189e-01 7.050595432519912720e-02 5.847994089126586914e-01 4.762138053774833679e-02 5.957795381546020508e-01 3.006851971149444580e-01
3.962418437004089355e-01 9.674367308616638184e-02 -4.025869816541671753e-02 3.020827472209930420e-01 6.398839950561523438e-01 3.548137545585632324e-01 -4.350233972072601318e-01 1.271564513444900513e-01
6.626890301704406738e-01 -3.132063150405883789e-01 -3.753687143325805664e-01 5.659656971693038940e-02 4.386191368103027344e-01 1.428503245115280151e-01 2.864914834499359131e-01 1.541745960712432861e-01
3.281846344470977783e-01 -4.854294657707214355e-01 -1.901655942201614380e-01 -6.935368776321411133e-01 2.378066480159759521e-01 5.086186528205871582e-02 1.320126801729202271e-01 2.508592605590820312e-01
-1.511216722428798676e-02 3.130418062210083008e-01 3.843897581100463867e-01 -2.528923153877258301e-01 6.709914803504943848e-01 4.398246109485626221e-02 4.576899409294128418e-01 1.685892641544342041e-01
3.010425567626953125e-01 -5.607677698135375977e-01 -3.105652332305908203e-01 -1.237446367740631104e-01 3.722142279148101807e-01 3.885706663131713867e-01 -2.831192314624786377e-01 3.368417322635650635e-01
1.883244514465332031e-01 1.470810621976852417e-01 -3.257879912853240967e-01 -2.434609681367874146e-01 6.869067549705505371e-01 3.414548337459564209e-01 1.370062679052352905e-01 -4.126585423946380615e-01
3.972927331924438477e-01 4.766471982002258301e-01 2.512656152248382568e-01 -2.428227365016937256e-01 2.746459841728210449e-01 1.962116807699203491e-01 4.385608136653900146e-01 4.319764077663421631e-01
2.499042749404907227e-01 4.917883276939392090e-01 -4.876017272472381592e-01 -4.858004748821258545e-01 4.380855858325958252e-01 1.150387376546859741e-01 -2.334413351491093636e-03 -1.295228898525238037e-01
4.159319102764129639e-01 3.673314452171325684e-01 -2.223404645919799805e-01 1.630060225725173950e-01 7.507935762405395508e-01 1.551785469055175781e-01 3.951857611536979675e-02 -1.634895801544189453e-01
2.530647814273834229e-01 -5.385664105415344238e-01 -8.213385939598083496e-02 -4.029511213302612305e-01 4.012835323810577393e-01 1.451186537742614746e-01 -3.381731212139129639e-01 4.246643185615539551e-01
5.180010795593261719e-01 -3.874628245830535889e-01 2.970291301608085632e-02 -4.916864633560180664e-01 2.062111943960189819e-01 5.392549037933349609e-01 -7.438599132001399994e-03 7.440041005611419678e-02
-3.522969484329223633e-01 1.414799392223358154e-01 1.744984686374664307e-01 -3.927242457866668701e-01 7.565554976463317871e-01 -1.914036087691783905e-02 -2.939547896385192871e-01 1.097096130251884460e-01
-5.647604912519454956e-02 2.391544580459594727e-01 1.767071336507797241e-01 5.938782170414924622e-02 8.326128125190734863e-01 2.629665732383728027e-01 3.619904518127441406e-01 -1.069149672985076904e-01
4.355636239051818848e-02 8.766744867898523808e-04 -2.290237247943878174e-01 -2.345678061246871948e-01 3.712252974510192871e-01 6.816871762275695801e-01 -4.907658398151397705e-01 2.174200713634490967e-01
2.542237341403961182e-01 -2.992829680442810059e-01 -5.657273530960083008e-01 -2.483406364917755127e-01 2.454829812049865723e-01 5.184119939804077148e-01 -2.182192951440811157e-01 2.957143783569335938e-01
2.278841584920883179e-01 -4.695444107055664062e-01 -3.321327865123748779e-01 -5.324376225471496582e-01 3.135004043579101562e-01 1.304199099540710449e-01 -2.906261682510375977e-01 3.661141693592071533e-01
6.128250360488891602e-01 7.098831236362457275e-02 1.610402762889862061e-01 2.666353285312652588e-01 3.428867161273956299e-01 4.809943735599517822e-01 -2.347259372472763062e-01 3.440267741680145264e-01
5.755826234817504883e-01 -4.126565158367156982e-01 1.355556771159172058e-02 -5.776990652084350586e-01 3.122794628143310547e-01 2.300973422825336456e-02 2.391934096813201904e-01 9.611479938030242920e-02
1.058532297611236572e-01 -1.858422532677650452e-02 -2.512995302677154541e-01 -3.688689470291137695e-01 4.070654511451721191e-01 7.079093717038631439e-03 -5.595133900642395020e-01 5.571591258049011230e-01
9.556645900011062622e-02 -1.905344128608703613e-01 2.746362090110778809e-01 -7.167906165122985840e-01 4.286636114120483398e-01 4.188741147518157959e-01 1.473222300410270691e-02 -7.697371393442153931e-02
1.215561404824256897e-01 -1.634510010480880737e-01 -4.161891341209411621e-01 -6.676697731018066406e-01 2.437420487403869629e-01 1.821957081556320190e-01 -3.543788194656372070e-01 3.483126461505889893e-01
8.508010506629943848e-01 1.141753196716308594e-01 -2.058644443750381470e-01 4.864060506224632263e-02 4.484551548957824707e-01 -2.806588634848594666e-02 7.302775233983993530e-02 1.054644584655761719e-01
4.226852580904960632e-02 -2.995249032974243164e-01 2.052272856235504150e-01 -5.401608347892761230e-01 6.352999806404113770e-01 3.136896491050720215e-01 -1.250071078538894653e-01 -2.386890202760696411e-01
8.013000339269638062e-02 4.184945523738861084e-01 4.603960216045379639e-01 -2.899396419525146484e-01 6.069920659065246582e-01 1.195083707571029663e-01 3.475175499916076660e-01 1.375559121370315552e-01
5.430206060409545898e-01 2.610532939434051514e-02 1.262081861495971680e-01 -2.983706891536712646e-01 1.390726268291473389e-01 4.754157662391662598e-01 -4.847391843795776367e-01 3.451957702636718750e-01
5.030389428138732910e-01 2.585306763648986816e-01 -5.579876154661178589e-02 -2.500542104244232178e-01 3.378112018108367920e-01 -3.028096556663513184e-01 -4.521896541118621826e-01 4.518713951110839844e-01
2.793452441692352295e-01 2.679082453250885010e-01 2.708715796470642090e-01 -1.318988204002380371e-01 1.872409731149673462e-01 1.529492735862731934e-01 1.660962700843811035e-01 8.205985426902770996e-01
3.852729201316833496e-01 -2.083409875631332397e-01 -1.495496630668640137e-01 -4.970656037330627441e-01 2.330285459756851196e-01 4.526810348033905029e-01 -4.159247279167175293e-01 3.263489902019500732e-01
3.762502074241638184e-01 4.345116317272186279e-01 3.195019364356994629e-01 -1.099194586277008057e-01 5.603355169296264648e-01 -7.610972225666046143e-02 3.870486915111541748e-01 2.930811345577239990e-01
2.680028975009918213e-01 1.741579025983810425e-01 3.665530979633331299e-01 -1.343100070953369141e-01 2.457030415534973145e-01 3.555539846420288086e-01 2.514365613460540771e-01 7.038705945014953613e-01
-2.017076872289180756e-02 2.229696065187454224e-01 -3.084577023983001709e-01 -3.429811000823974609e-01 6.645070314407348633e-01 1.704687029123306274e-01 4.641695022583007812e-01 -2.258606404066085815e-01
1.739204674959182739e-02 6.026320531964302063e-02 1.136988624930381775e-01 -3.624954223632812500e-01 5.871385931968688965e-01 -3.068250417709350586e-01 4.822927415370941162e-01 4.245652556419372559e-01
2.382297813892364502e-01 2.735635936260223389e-01 -4.901208877563476562e-01 -4.723230898380279541e-01 3.027908802032470703e-01 4.789814651012420654e-01 -2.895298898220062256e-01 1.299908943474292755e-02
-4.324514567852020264e-01 1.568448841571807861e-01 5.606602504849433899e-02 -3.510986566543579102e-01 4.463584721088409424e-01 -7.673414796590805054e-02 -1.711035072803497314e-01 6.538894772529602051e-01
4.949756860733032227e-01 3.240055143833160400e-01 4.451589882373809814e-01 -3.616678416728973389e-01 2.694992721080780029e-01 2.237092256546020508e-01 2.906968891620635986e-01 3.374447822570800781e-01
1.018760874867439270e-01 -3.092446923255920410e-01 -4.972746670246124268e-01 -5.672277882695198059e-02 6.331991553306579590e-01 -1.918317526578903198e-01 -3.279930651187896729e-01 3.133198916912078857e-01
6.368048191070556641e-01 -3.092096447944641113e-01 -1.071829348802566528e-01 -5.973904728889465332e-01 1.476819366216659546e-01 -1.096218265593051910e-02 -6.966234743595123291e-02 3.220600783824920654e-01
-1.773652583360671997e-01 -2.511235475540161133e-01 2.503443881869316101e-02 -1.542577743530273438e-01 8.672838211059570312e-01 1.776505112648010254e-01 2.857338190078735352e-01 -1.251869499683380127e-01
-1.762904226779937744e-01 4.032537639141082764e-01 -3.368303924798965454e-02 -3.582294583320617676e-01 5.373625159263610840e-01 -2.652767002582550049e-01 -3.306996822357177734e-01 4.564568698406219482e-01
3.713627755641937256e-01 -3.185366392135620117e-01 -2.302785217761993408e-01 -8.881440758705139160e-02 2.203928381204605103e-01 7.016838788986206055e-01 -3.355186879634857178e-01 2.149462699890136719e-01
4.891462028026580811e-01 3.833967745304107666e-01 -4.519799947738647461e-01 -2.942545711994171143e-01 1.806737184524536133e-01 3.824592530727386475e-01 3.581161499023437500e-01 1.253234297037124634e-01
1.676683574914932251e-01 -3.283827304840087891e-01 -7.311441749334335327e-02 -4.240220040082931519e-02 5.460749268531799316e-01 -4.163741469383239746e-01 -3.176714181900024414e-01 5.333180427551269531e-01
4.041601121425628662e-01 -5.210666656494140625e-01 1.924393922090530396e-01 -4.735460877418518066e-02 7.203109860420227051e-01 -1.661651581525802612e-02 8.205683529376983643e-02 3.380346344783902168e-03
5.504205226898193359e-01 1.608398407697677612e-01 -1.260546743869781494e-01 -1.391425579786300659e-01 5.283468961715698242e-02 4.002825319766998291e-01 -4.142320454120635986e-01 5.489186048507690430e-01
5.548056960105895996e-01 3.749817311763763428e-01 -2.710179984569549561e-01 -2.097335308790206909e-01 1.374121606349945068e-01 4.537373483180999756e-01 3.748936951160430908e-01 2.623652219772338867e-01
5.626547932624816895e-01 3.160041868686676025e-01 3.301636576652526855e-01 -3.689056038856506348e-01 1.846226602792739868e-01 2.391175627708435059e-01 3.603076040744781494e-01 3.426038026809692383e-01
3.574221730232238770e-01 3.923104107379913330e-01 -6.019928455352783203e-01 -2.598189413547515869e-01 3.124961853027343750e-01 3.649351596832275391e-01 -2.261700630187988281e-01 8.034952729940414429e-02
1.591097712516784668e-01 1.718079894781112671e-01 -6.531998515129089355e-02 4.588462710380554199e-01 7.273487448692321777e-01 1.540115773677825928e-01 3.502132594585418701e-01 2.344233095645904541e-01
2.887544631958007812e-01 2.711007595062255859e-01 3.164958059787750244e-01 -7.820030674338340759e-03 2.457908838987350464e-01 1.496126502752304077e-01 5.747063085436820984e-02 8.104285001754760742e-01
1.988768875598907471e-01 -3.123292326927185059e-01 -3.599363565444946289e-01 -4.646337926387786865e-01 3.744161128997802734e-01 6.004095673561096191e-01 6.215019896626472473e-02 -1.136565357446670532e-01
-9.089546650648117065e-02 4.984642192721366882e-02 -1.863876730203628540e-01 -2.507246732711791992e-01 5.987110733985900879e-01 6.767750382423400879e-01 -2.639858126640319824e-01 -7.404183596372604370e-02
3.327506482601165771e-01 2.589105665683746338e-01 2.843180298805236816e-01 -9.578549861907958984e-02 2.183278203010559082e-01 8.206177502870559692e-02 8.697916567325592041e-02 8.186967372894287109e-01
1.561295837163925171e-01 1.124546602368354797e-01 2.462686598300933838e-01 -5.388706922531127930e-01 4.190185368061065674e-01 -2.230814248323440552e-01 4.259740710258483887e-01 4.529368877410888672e-01
-3.114246018230915070e-02 -4.682147800922393799e-01 2.613986432552337646e-01 -4.368831813335418701e-01 5.926311016082763672e-01 4.068730175495147705e-01 4.808560386300086975e-02 3.923512995243072510e-02
8.117994666099548340e-02 -2.867392003536224365e-01 -3.208055198192596436e-01 8.738696575164794922e-02 6.439017057418823242e-01 8.976912125945091248e-03 5.134547352790832520e-01 3.497315049171447754e-01
6.154871582984924316e-01 -1.744628846645355225e-01 1.076503694057464600e-01 -6.088283285498619080e-02 2.653659880161285400e-01 4.917345643043518066e-01 -4.212163686752319336e-01 2.929125726222991943e-01
7.331699728965759277e-01 2.648837864398956299e-01 -4.130699634552001953e-01 -1.082908958196640015e-01 2.614844441413879395e-01 1.939209103584289551e-01 2.915622591972351074e-01 1.376827359199523926e-01
5.080024600028991699e-01 -4.067424237728118896e-01 -1.961960047483444214e-01 -3.793372213840484619e-01 5.186977386474609375e-01 -1.426991075277328491e-01 3.178730905055999756e-01 6.042190268635749817e-02
1.400088816881179810e-01 -3.033052682876586914e-01 -3.378184139728546143e-01 1.024832129478454590e-01 5.492457747459411621e-01 -2.839876152575016022e-02 5.093798637390136719e-01 4.492594599723815918e-01
8.319767117500305176e-01 1.356285810470581055e-02 6.911753863096237183e-02 1.275056153535842896e-01 3.382146358489990234e-01 3.587088882923126221e-01 1.117888018488883972e-01 1.761756837368011475e-01
2.202859818935394287e-01 -4.717200398445129395e-01 3.939267620444297791e-02 -3.837267458438873291e-01 4.313442707061767578e-01 8.174433559179306030e-02 -4.588318765163421631e-01 4.205825328826904297e-01
5.795608460903167725e-02 1.453164219856262207e-01 -4.294228255748748779e-01 1.900801509618759155e-01 6.663079857826232910e-01 4.659284055233001709e-01 3.042161762714385986e-01 -3.723977133631706238e-02
3.131568431854248047e-01 3.889402449131011963e-01 -4.571143984794616699e-01 -1.452780365943908691e-01 6.313695907592773438e-01 2.512417733669281006e-01 3.832513466477394104e-03 -2.425580769777297974e-01
4.209552407264709473e-01 -5.140087604522705078e-01 -3.171920031309127808e-02 -3.306050002574920654e-01 2.774998545646667480e-01 5.681932568550109863e-01 -1.683942675590515137e-01 1.417026221752166748e-01
2.431173026561737061e-01 -3.660792708396911621e-01 -2.557143568992614746e-01 -1.367959231138229370e-01 5.358145833015441895e-01 2.364637106657028198e-01 -5.892813205718994141e-01 1.803113669157028198e-01
1.207187548279762268e-01 -1.046778410673141479e-01 -4.407054781913757324e-01 -2.889992296695709229e-01 7.629151940345764160e-01 -2.312229722738265991e-01 1.078924238681793213e-01 -2.226727306842803955e-01
2.485229820013046265e-01 3.500679731369018555e-01 -1.080354228615760803e-01 3.943995535373687744e-01 7.463239431381225586e-01 1.454141288995742798e-01 2.586437165737152100e-01 5.852186679840087891e-02
3.924537003040313721e-01 -5.888815522193908691e-01 1.546213775873184204e-01 -3.150331676006317139e-01 5.121268630027770996e-01 7.612505927681922913e-03 2.714641988277435303e-01 2.000501602888107300e-01
7.590047717094421387e-01 6.348591297864913940e-02 -4.890336096286773682e-01 -5.863668024539947510e-02 3.141202926635742188e-01 1.474566459655761719e-01 1.747396886348724365e-01 1.622965186834335327e-01
2.874817550182342529e-01 1.160878837108612061e-01 2.828268706798553467e-01 -1.684704571962356567e-01 6.259064376354217529e-02 5.251018404960632324e-01 3.791562095284461975e-02 7.172289490699768066e-01
5.522143840789794922e-01 -1.125660389661788940e-01 1.414737105369567871e-01 -5.821205973625183105e-01 4.265045523643493652e-01 1.817832291126251221e-01 2.419048249721527100e-01 -2.236957848072052002e-01
2.044034898281097412e-01 -2.667706087231636047e-02 2.268435060977935791e-01 3.820809721946716309e-01 7.393434643745422363e-01 4.360878169536590576e-01 -1.493455916643142700e-01 3.095657378435134888e-02
-2.111344635486602783e-01 -4.134185612201690674e-01 -4.362639486789703369e-01 -9.564400464296340942e-02 6.853177547454833984e-01 1.164600849151611328e-01 -2.398339509963989258e-01 2.104507982730865479e-01
3.152361512184143066e-01 1.799688935279846191e-01 1.487162858247756958e-01 -1.428114175796508789e-01 1.222351193428039551e-01 4.166533946990966797e-01 3.897912502288818359e-01 6.965968012809753418e-01
-1.390017196536064148e-02 -1.911063641309738159e-01 -4.939495921134948730e-01 -4.012338817119598389e-01 6.523406505584716797e-01 -7.494360208511352539e-02 -3.450513482093811035e-01 8.991629630327224731e-02
2.673655748367309570e-01 3.350566029548645020e-01 -3.973794579505920410e-01 -3.207116723060607910e-01 6.574271917343139648e-01 -3.021283447742462158e-02 -3.198585212230682373e-01 -1.416103839874267578e-01
1.672257930040359497e-01 2.876894772052764893e-01 -3.652047738432884216e-02 2.903062291443347931e-02 5.672321915626525879e-01 -1.762538552284240723e-01 5.192239880561828613e-01 5.144730210304260254e-01
-1.242840383201837540e-02 7.557621598243713379e-02 -5.460560321807861328e-01 -5.373980998992919922e-01 5.438718199729919434e-01 -3.153228759765625000e-02 -3.321649730205535889e-01 -5.962016526609659195e-03
6.661368608474731445e-01 -2.247240394353866577e-01 -2.359144091606140137e-01 -1.510040741413831711e-02 4.594760537147521973e-01 -2.043729647994041443e-02 4.537345468997955322e-01 1.801833957433700562e-01
1.064268946647644043e-01 -8.346932381391525269e-02 -4.161228239536285400e-01 -1.068911328911781311e-01 8.471513390541076660e-01 -2.672082185745239258e-01 3.428982570767402649e-02 -8.295159041881561279e-02
4.644984900951385498e-01 3.442701697349548340e-01 -2.659967243671417236e-01 -8.654009550809860229e-03 2.836568951606750488e-01 1.601208150386810303e-01 -4.331931471824645996e-01 5.487566590309143066e-01
-2.065003365278244019e-01 -3.447424769401550293e-01 2.464689314365386963e-01 -3.099653422832489014e-01 7.670872807502746582e-01 2.716701924800872803e-01 1.843869872391223907e-02 -1.382649540901184082e-01
5.580312013626098633e-02 -5.698280334472656250e-01 1.517880558967590332e-01 -1.549784094095230103e-01 5.083896517753601074e-01 -1.213817596435546875e-01 -2.981768846511840820e-01 5.128558874130249023e-01
4.627590179443359375e-01 3.180831670761108398e-01 -1.629535108804702759e-01 3.122501969337463379e-01 6.886808276176452637e-01 2.234777957201004028e-01 -1.907504498958587646e-01 -3.735067090019583702e-03
2.330038845539093018e-01 1.905271559953689575e-01 4.044016003608703613e-01 -1.238813325762748718e-01 1.577545255422592163e-01 4.045258164405822754e-01 -5.550104752182960510e-02 7.341073751449584961e-01
2.212066352367401123e-01 -1.564227044582366943e-01 -3.682156801223754883e-01 -3.398407399654388428e-01 7.581778168678283691e-01 -2.512916326522827148e-01 -1.352945249527692795e-02 -1.932898014783859253e-01
5.014996528625488281e-01 2.348310351371765137e-01 -2.318332344293594360e-01 1.208098679780960083e-01 5.943305492401123047e-01 3.646691143512725830e-01 -3.638634979724884033e-01 -8.001091331243515015e-02
-1.197670400142669678e-02 -2.999292612075805664e-01 2.687577009201049805e-01 2.987602055072784424e-01 7.791742682456970215e-01 5.726061016321182251e-02 -2.969531714916229248e-01 2.232441455125808716e-01
5.613432079553604126e-02 -3.692811131477355957e-01 1.819400787353515625e-01 1.485551148653030396e-01 6.524167060852050781e-01 -1.719700545072555542e-02 -3.762593865394592285e-01 4.876424670219421387e-01
3.006464540958404541e-01 1.634152829647064209e-01 2.568930089473724365e-01 3.079642914235591888e-02 1.816381365060806274e-01 4.729967415332794189e-01 8.780963718891143799e-02 7.426545023918151855e-01
4.994961917400360107e-01 1.633497476577758789e-01 -1.631810665130615234e-01 3.316910862922668457e-01 5.221573710441589355e-01 3.062786161899566650e-01 -4.075508415699005127e-01 2.337106168270111084e-01
3.470719456672668457e-01 2.501662671566009521e-01 3.107825815677642822e-01 -6.687030941247940063e-02 1.883047074079513550e-01 2.647065222263336182e-01 5.051308125257492065e-02 7.796285152435302734e-01
-1.682725399732589722e-01 -5.419868230819702148e-01 -2.547350823879241943e-01 -2.023773640394210815e-01 6.672742962837219238e-01 3.216540217399597168e-01 -1.315516233444213867e-01 7.788523286581039429e-02
-1.201764866709709167e-02 2.411194741725921631e-01 -1.048929691314697266e-01 4.239262267947196960e-02 8.453695178031921387e-01 1.704948544502258301e-01 4.137638211250305176e-01 -1.183159947395324707e-01
2.735604643821716309e-01 8.806513994932174683e-02 8.826163411140441895e-02 -8.124804496765136719e-02 1.640296131372451782e-01 2.958672344684600830e-01 4.152993857860565186e-01 7.849210500717163086e-01
-6.582118570804595947e-02 -3.752377927303314209e-01 3.052282333374023438e-01 2.308234870433807373e-01 7.779188156127929688e-01 1.816602796316146851e-01 -1.697392016649246216e-01 2.035943269729614258e-01
1.617836654186248779e-01 -6.360255479812622070e-01 1.909769773483276367e-01 -2.201916426420211792e-01 6.308180093765258789e-01 7.300712913274765015e-02 1.622077226638793945e-01 2.340257614850997925e-01
1.194505840539932251e-01 2.996434867382049561e-01 -3.322699666023254395e-01 -4.126216769218444824e-01 1.335535496473312378e-01 5.546642541885375977e-01 -3.871440887451171875e-01 3.740534484386444092e-01
2.769330441951751709e-01 -5.648701190948486328e-01 -2.535839378833770752e-01 -5.545747280120849609e-01 3.726278543472290039e-01 6.823493540287017822e-02 1.199495568871498108e-01 2.729039490222930908e-01
2.761572301387786865e-01 4.362972453236579895e-02 -2.020727992057800293e-01 -1.971762441098690033e-02 3.993227481842041016e-01 -1.230171648785471916e-03 6.662110686302185059e-01 5.266063213348388672e-01
5.259752273559570312e-01 -1.456944942474365234e-01 3.088997304439544678e-01 -5.012401342391967773e-01 4.329214394092559814e-01 -2.646082043647766113e-01 -3.117390871047973633e-01 2.902802824974060059e-02
-9.394747018814086914e-02 2.682265639305114746e-01 -2.719630599021911621e-01 -4.571491181850433350e-01 4.821384549140930176e-01 5.502767562866210938e-01 -3.161071836948394775e-01 3.306962549686431885e-02
-2.086551487445831299e-01 1.421436201781034470e-02 2.628233470022678375e-02 -3.007781803607940674e-01 8.812206387519836426e-01 -3.605044260621070862e-02 -2.914066314697265625e-01 -4.832715168595314026e-02
1.139426678419113159e-01 2.187784463167190552e-01 -3.230789899826049805e-01 -2.940836548805236816e-01 2.994210124015808105e-01 4.024271368980407715e-01 -5.532820820808410645e-01 4.365388154983520508e-01
2.794865369796752930e-01 -2.416631430387496948e-01 2.071488648653030396e-01 -5.020897388458251953e-01 4.358933568000793457e-01 5.805388092994689941e-01 1.616345047950744629e-01 -1.238045543432235718e-01
8.638151288032531738e-01 -6.007279828190803528e-02 -1.043970659375190735e-01 -1.970672905445098877e-01 3.885710239410400391e-01 1.871030032634735107e-01 1.201005205512046814e-01 -7.824246771633625031e-03
2.159047424793243408e-01 2.178195565938949585e-01 -1.500433217734098434e-02 -1.119193360209465027e-01 2.447426915168762207e-01 1.057015582919120789e-01 5.129871368408203125e-01 7.476368546485900879e-01
5.085631087422370911e-02 -2.377484440803527832e-01 -2.593062520027160645e-01 -1.762196654453873634e-03 6.252645254135131836e-01 3.975806534290313721e-01 5.439093112945556641e-01 1.696559786796569824e-01
5.191915631294250488e-01 -2.771663367748260498e-01 8.347537368535995483e-02 -3.410634994506835938e-01 6.637674570083618164e-01 -8.667437732219696045e-02 1.656148731708526611e-01 -2.340910136699676514e-01
3.923654854297637939e-01 -2.255155891180038452e-01 -1.809576004743576050e-01 -6.308552622795104980e-01 2.611209452152252197e-01 1.770077943801879883e-01 -3.603393733501434326e-01 3.675701320171356201e-01
2.650386393070220947e-01 -1.915784329175949097e-01 -3.407053947448730469e-01 -2.330449968576431274e-01 7.593941092491149902e-01 -2.716373503208160400e-01 -2.476013451814651489e-01 -1.043528914451599121e-01
4.262429177761077881e-01 2.243224233388900757e-01 -2.268267869949340820e-01 -4.560238122940063477e-01 9.198874235153198242e-02 2.845239937305450439e-01 -4.309562444686889648e-01 4.831658303737640381e-01
5.524539351463317871e-01 1.322987228631973267e-01 -1.887280642986297607e-01 3.733309209346771240e-01 5.321700572967529297e-01 3.162904679775238037e-01 -2.743871808052062988e-01 2.091996669769287109e-01
3.752408325672149658e-01 -4.915821254253387451e-01 -2.161327302455902100e-01 -5.989118218421936035e-01 3.323097527027130127e-01 -2.724276110529899597e-02 2.790859937667846680e-01 1.518936604261398315e-01
1.496127396821975708e-01 2.216775119304656982e-01 -5.957555174827575684e-01 -6.170582175254821777e-01 2.766293287277221680e-01 -1.165774539113044739e-01 -1.829111129045486450e-01 2.630946934223175049e-01
1.615929752588272095e-01 4.279053807258605957e-01 -5.968306064605712891e-01 -2.667499780654907227e-01 4.114450216293334961e-01 3.091258406639099121e-01 3.129510283470153809e-01 -2.526480704545974731e-02
-2.213309854269027710e-01 3.698575794696807861e-01 -1.154478862881660461e-01 -7.922354340553283691e-01 3.733053207397460938e-01 1.283946037292480469e-01 -1.268016546964645386e-01 -3.649635240435600281e-02
4.021557867527008057e-01 -4.432671144604682922e-02 -8.627106994390487671e-02 3.785350918769836426e-01 6.445744037628173828e-01 1.614724397659301758e-01 -4.107763171195983887e-01 2.743859887123107910e-01
2.456841021776199341e-01 -2.139564305543899536e-01 1.084800288081169128e-01 3.456942737102508545e-02 3.412323594093322754e-01 4.203336238861083984e-01 5.728371739387512207e-01 5.095455646514892578e-01
5.741853117942810059e-01 -4.240419268608093262e-01 -2.178796529769897461e-01 -5.138283967971801758e-01 3.301600217819213867e-01 -5.054001137614250183e-02 -8.623991161584854126e-02 2.449725419282913208e-01
1.886735558509826660e-01 1.100932434201240540e-01 3.581868112087249756e-01 2.836987972259521484e-01 7.956881523132324219e-01 3.312514424324035645e-01 -1.860439032316207886e-02 -1.748152449727058411e-02
1.566691994667053223e-01 1.116602793335914612e-01 1.857074648141860962e-01 -7.384604215621948242e-02 2.654404640197753906e-01 3.090417087078094482e-01 5.250796079635620117e-01 6.938098073005676270e-01
5.074113607406616211e-01 -4.335075020790100098e-01 -4.645719379186630249e-02 -1.691803336143493652e-01 6.897913813591003418e-01 -1.744280159473419189e-01 1.275539398193359375e-01 3.629725053906440735e-02
5.415444970130920410e-01 9.474305063486099243e-02 2.257506251335144043e-01 2.824987471103668213e-01 5.751763582229614258e-01 1.992990076541900635e-01 -4.031811952590942383e-01 1.840690672397613525e-01
7.838337868452072144e-02 -1.877868920564651489e-01 -1.483456790447235107e-01 -3.515677154064178467e-01 6.729880571365356445e-01 -4.173850417137145996e-01 -2.498571276664733887e-01 3.513315021991729736e-01
3.825223445892333984e-01 -4.101863205432891846e-01 -2.359285503625869751e-01 -6.486114859580993652e-01 3.828788995742797852e-01 -1.390539407730102539e-01 1.863399744033813477e-01 9.170522540807723999e-02
3.997507393360137939e-01 -3.319881856441497803e-01 1.263647675514221191e-01 -4.334410727024078369e-01 6.521968841552734375e-01 2.591921091079711914e-01 1.556302607059478760e-01 -9.686051309108734131e-02
4.499228000640869141e-01 3.799173831939697266e-01 5.097745656967163086e-01 -2.333980649709701538e-01 4.356376826763153076e-01 1.177523881196975708e-01 2.433830797672271729e-01 2.756921947002410889e-01
2.019708305597305298e-01 3.738096654415130615e-01 -4.814769327640533447e-01 -2.295060455799102783e-01 4.790638983249664307e-01 4.416476190090179443e-01 -3.272459805011749268e-01 -5.776043608784675598e-02
4.032152295112609863e-01 7.831845432519912720e-02 5.558130145072937012e-02 -8.537297844886779785e-01 2.485442012548446655e-01 -1.186896190047264099e-01 -1.308445632457733154e-01 7.973787933588027954e-02
1.833693534135818481e-01 -2.336554229259490967e-01 -4.396906122565269470e-03 -6.102373600006103516e-01 6.891932487487792969e-01 2.014336138963699341e-01 1.045479439198970795e-03 -1.542976498603820801e-01
3.514628112316131592e-01 1.865926012396812439e-02 7.204864919185638428e-02 -2.194136530160903931e-01 1.149565577507019043e-01 1.910222470760345459e-01 3.597376644611358643e-01 8.022944927215576172e-01
1.979542821645736694e-01 -1.439335569739341736e-02 -2.669933736324310303e-01 -3.543379902839660645e-01 3.254473805427551270e-01 -1.899882107973098755e-01 -4.089452326297760010e-01 6.741797924041748047e-01
5.979155302047729492e-01 3.151803910732269287e-01 -2.439701706171035767e-01 5.839329957962036133e-02 8.388625085353851318e-02 2.466669231653213501e-01 -2.540146112442016602e-01 5.897644758224487305e-01
5.027633905410766602e-01 -3.310673534870147705e-01 1.406754106283187866e-01 -5.192667245864868164e-01 5.406951904296875000e-01 1.209075525403022766e-01 6.154106929898262024e-02 -1.934907287359237671e-01
2.449177652597427368e-01 5.839339271187782288e-02 -2.183602452278137207e-01 -5.125409364700317383e-01 7.174662947654724121e-01 -2.278096824884414673e-01 9.726481512188911438e-03 -2.438777685165405273e-01
2.107413671910762787e-02 -3.613873720169067383e-01 -1.234576553106307983e-01 -7.406867146492004395e-01 5.440523624420166016e-01 8.915444463491439819e-02 -4.393470939248800278e-03 -3.370181843638420105e-02
2.595477700233459473e-01 4.247341156005859375e-01 2.858908772468566895e-01 -2.703717052936553955e-01 2.062243372201919556e-01 3.620979189872741699e-01 2.716718912124633789e-01 5.915676355361938477e-01
-2.125653624534606934e-01 1.064073890447616577e-01 2.991120815277099609e-01 -3.377212584018707275e-02 8.923745155334472656e-01 1.256056576967239380e-01 1.977721899747848511e-01 -4.076962918043136597e-02
4.879338741302490234e-01 -3.850952386856079102e-01 -3.100373968482017517e-02 -6.129869818687438965e-01 2.954806387424468994e-01 -3.831668198108673096e-02 2.904414534568786621e-01 2.525364458560943604e-01
6.928684562444686890e-02 -2.260844111442565918e-01 5.423200316727161407e-03 -6.572344303131103516e-01 6.422064304351806641e-01 6.379256397485733032e-02 -4.167258273810148239e-03 -3.091647624969482422e-01
2.307520359754562378e-01 -6.344019770622253418e-01 -1.311368942260742188e-01 -2.586663961410522461e-01 4.414051473140716553e-01 -1.397925764322280884e-01 -1.175606995820999146e-01 4.816445112228393555e-01
4.447443410754203796e-02 -2.894203662872314453e-01 1.834696978330612183e-01 -7.114287018775939941e-01 5.569270849227905273e-01 1.819302439689636230e-01 7.482875883579254150e-02 -1.600006073713302612e-01
-3.637764751911163330e-01 2.440348640084266663e-02 -9.543614089488983154e-02 -7.076994515955448151e-03 4.720170199871063232e-01 2.631491422653198242e-02 -1.228831708431243896e-01 7.869690656661987305e-01
1.910675019025802612e-01 -6.230173632502555847e-02 -1.530445218086242676e-01 -6.067036390304565430e-01 5.357204675674438477e-01 -2.924534082412719727e-01 -3.584815859794616699e-01 2.589694857597351074e-01
5.525106787681579590e-01 1.071200296282768250e-01 -2.048427052795886993e-02 3.852553665637969971e-01 5.990200042724609375e-01 3.623029589653015137e-01 -1.849674731492996216e-01 1.005725860595703125e-01
1.263012737035751343e-01 5.952962040901184082e-01 -1.647759228944778442e-02 -2.055547535419464111e-01 6.232157945632934570e-01 -1.284640282392501831e-01 -4.226350486278533936e-01 -6.020734086632728577e-02
4.788307547569274902e-01 3.073363900184631348e-01 -1.781845241785049438e-01 3.640092611312866211e-01 6.883488893508911133e-01 1.686336398124694824e-01 -8.726328611373901367e-02 4.622436314821243286e-02
5.518856048583984375e-01 1.989905536174774170e-01 -2.434499859809875488e-01 1.364581882953643799e-01 5.711104869842529297e-01 2.892316877841949463e-01 -4.096286296844482422e-01 -1.784492842853069305e-02
1.902730613946914673e-01 4.758467972278594971e-01 5.533335804939270020e-01 -1.503596007823944092e-01 3.943172097206115723e-01 2.804177403450012207e-01 1.286973506212234497e-01 3.973624110221862793e-01
8.207582235336303711e-01 -3.168702870607376099e-02 -3.279719650745391846e-01 -1.700589805841445923e-01 4.021652340888977051e-01 -7.082030922174453735e-02 1.485109478235244751e-01 7.644004654139280319e-03
2.143283784389495850e-01 2.704202532768249512e-01 2.314871847629547119e-01 -3.770187199115753174e-01 6.102469190955162048e-02 3.701485097408294678e-01 2.108908295631408691e-01 7.071053385734558105e-01
2.251751422882080078e-01 -1.907065957784652710e-01 -2.353952080011367798e-01 -5.899668857455253601e-02 4.313104748725891113e-01 -6.719160825014114380e-02 6.244379281997680664e-01 5.230389833450317383e-01
-3.067082762718200684e-01 2.176349312067031860e-01 6.280701607465744019e-02 -5.681178569793701172e-01 6.040499210357666016e-01 2.854550480842590332e-01 -2.914248108863830566e-01 2.393772639334201813e-02
2.801045775413513184e-01 1.198340579867362976e-01 4.459616839885711670e-01 3.233172297477722168e-01 6.023058891296386719e-01 3.822438716888427734e-01 -2.144090533256530762e-01 2.211591750383377075e-01
5.550341010093688965e-01 3.776231706142425537e-01 -5.864614248275756836e-02 1.151590980589389801e-02 1.173948273062705994e-01 3.185040950775146484e-01 1.596751958131790161e-01 6.364302039146423340e-01
4.651210308074951172e-01 -5.844146385788917542e-02 -2.828624248504638672e-01 -1.056973338127136230e-01 4.643814265727996826e-01 -1.264836341142654419e-01 5.927942991256713867e-01 3.255927264690399170e-01
-8.058212697505950928e-03 -5.799773335456848145e-01 -2.111363857984542847e-01 -1.400840133428573608e-01 6.506095528602600098e-01 -1.772099584341049194e-01 -1.811443567276000977e-01 3.344394862651824951e-01
2.227645367383956909e-01 -4.877966940402984619e-01 6.184168159961700439e-02 2.862839959561824799e-02 3.847810328006744385e-01 2.245293408632278442e-01 -3.788587749004364014e-01 6.047996878623962402e-01
2.822025716304779053e-01 -5.039148032665252686e-02 8.898648619651794434e-02 2.184638530015945435e-01 5.097653865814208984e-01 3.670517727732658386e-02 5.315506458282470703e-01 5.642901062965393066e-01
4.638989865779876709e-01 -4.927562177181243896e-01 -1.174741610884666443e-01 -5.438985228538513184e-01 3.893430829048156738e-01 1.105844452977180481e-01 2.475864887237548828e-01 8.513170480728149414e-02
-8.501260727643966675e-02 2.156722843647003174e-01 -4.208898544311523438e-01 -2.930641174316406250e-01 5.066269636154174805e-01 4.898514151573181152e-01 -4.195358455181121826e-01 1.028979867696762085e-01
5.723886936902999878e-02 -4.904780089855194092e-01 -2.801372408866882324e-01 -1.704470217227935791e-01 6.272517442703247070e-01 -1.955455392599105835e-01 -2.923682332038879395e-01 3.625795841217041016e-01
4.216883480548858643e-01 -3.738770186901092529e-01 5.740036070346832275e-02 -5.528897643089294434e-01 5.183294415473937988e-01 2.153619080781936646e-01 2.103839069604873657e-01 -1.187661886215209961e-01
6.979256272315979004e-01 -2.090989798307418823e-01 1.070016697049140930e-01 -2.207309454679489136e-01 4.229995012283325195e-01 2.556915283203125000e-01 -4.056898951530456543e-01 -1.071610581129789352e-02
3.340213894844055176e-01 2.600334584712982178e-01 1.832555979490280151e-01 -5.068721771240234375e-01 2.309969626367092133e-02 3.643560409545898438e-01 2.379825115203857422e-01 5.834257602691650391e-01
2.604604363441467285e-01 5.666112899780273438e-01 -4.646188914775848389e-01 -1.442313492298126221e-01 3.645746409893035889e-01 -2.458088696002960205e-01 8.676348626613616943e-02 4.166223704814910889e-01
1.066335216164588928e-01 3.538117706775665283e-01 -4.698772430419921875e-01 -2.522008717060089111e-01 2.102871388196945190e-01 4.583716094493865967e-01 -3.704750537872314453e-01 4.329892992973327637e-01
8.648167550563812256e-02 -2.265989631414413452e-01 -2.767566442489624023e-01 -2.411581873893737793e-01 7.721800208091735840e-01 -3.698701560497283936e-01 -2.672326862812042236e-01 4.408081248402595520e-02
5.151419639587402344e-01 3.747275173664093018e-01 -4.886136651039123535e-01 -1.959051340818405151e-01 1.481765210628509521e-01 3.397361338138580322e-01 3.196839392185211182e-01 2.784084081649780273e-01
4.883518517017364502e-01 1.987224817276000977e-01 1.642018109560012817e-01 3.678796887397766113e-01 5.784268379211425781e-01 3.629030287265777588e-01 -2.197827398777008057e-01 2.124700546264648438e-01
5.641503334045410156e-01 1.572412401437759399e-01 -1.211142465472221375e-01 8.268980681896209717e-02 4.968247413635253906e-01 4.403645992279052734e-01 -4.411589801311492920e-01 -1.124077662825584412e-02
2.391612678766250610e-01 3.540742099285125732e-01 -1.826488524675369263e-01 1.493373811244964600e-01 4.225836098194122314e-01 -8.811206556856632233e-03 2.972250878810882568e-01 7.034015655517578125e-01
8.364802598953247070e-02 -1.549890935420989990e-01 -4.702210426330566406e-01 -2.058502584695816040e-01 7.677758932113647461e-01 -2.952956557273864746e-01 1.026518717408180237e-01 -1.352127492427825928e-01
-1.436964124441146851e-01 -4.196471571922302246e-01 -7.375890016555786133e-02 -3.180677890777587891e-01 7.090277671813964844e-01 -1.528377532958984375e-01 -3.400833606719970703e-01 2.343153804540634155e-01
5.289709568023681641e-01 -5.026973783969879150e-03 -1.626418232917785645e-01 -7.417839765548706055e-02 4.091518521308898926e-01 -7.557620853185653687e-02 6.006502509117126465e-01 3.928255736827850342e-01
1.086027547717094421e-01 -4.422958791255950928e-01 2.422831356525421143e-01 2.991329133510589600e-01 6.777148246765136719e-01 2.060456201434135437e-02 -2.929385602474212646e-01 3.144252598285675049e-01
1.981879323720932007e-01 -3.643024861812591553e-01 -1.197060421109199524e-01 -5.111861974000930786e-02 5.449629426002502441e-01 5.087532997131347656e-01 5.011165142059326172e-01 6.426915526390075684e-02
6.031870245933532715e-01 5.079243779182434082e-01 -8.148364722728729248e-02 -2.275052368640899658e-01 1.104558855295181274e-01 3.130794763565063477e-01 2.283403128385543823e-01 3.967638313770294189e-01
1.593772917985916138e-01 -5.465846657752990723e-01 2.649059593677520752e-01 2.176325023174285889e-01 7.080930471420288086e-01 1.479392647743225098e-01 5.410862714052200317e-02 1.791522651910781860e-01
4.979238808155059814e-01 -2.934278845787048340e-01 -1.303478181362152100e-01 -6.682224273681640625e-01 2.830636501312255859e-01 2.142457515001296997e-01 -2.686094045639038086e-01 6.544288992881774902e-02
7.272952795028686523e-02 5.165119767189025879e-01 9.205083549022674561e-02 -5.035989359021186829e-02 8.100956082344055176e-01 2.094883620738983154e-01 7.092620432376861572e-02 -1.083770468831062317e-01
5.606477260589599609e-01 -1.773300021886825562e-01 -3.973351046442985535e-02 -6.890531182289123535e-01 2.244902849197387695e-01 1.464290469884872437e-01 -3.008559942245483398e-01 1.245133280754089355e-01
3.727607131004333496e-01 -1.392246782779693604e-01 -1.129960566759109497e-01 -7.643325328826904297e-01 3.267655968666076660e-01 4.090196639299392700e-02 -3.511087000370025635e-01 1.138746365904808044e-01
3.599044680595397949e-01 5.320664048194885254e-01 -5.872179269790649414e-01 -1.759873330593109131e-01 3.900392651557922363e-01 1.910883147502318025e-04 1.920161396265029907e-01 1.502559036016464233e-01
3.735546171665191650e-01 -5.999145507812500000e-01 1.159316524863243103e-01 -3.065427541732788086e-01 4.879874289035797119e-01 4.217447713017463684e-02 1.611236482858657837e-01 3.567628860473632812e-01
4.083934128284454346e-01 3.399358987808227539e-01 4.461360871791839600e-01 -2.444500774145126343e-01 3.054666519165039062e-01 2.296018451452255249e-01 2.838518023490905762e-01 4.819404184818267822e-01
4.779807031154632568e-01 -4.069743752479553223e-01 -2.187355235219001770e-02 -5.911940932273864746e-01 3.854407370090484619e-01 1.578961871564388275e-02 2.894458770751953125e-01 1.527239680290222168e-01
5.507470965385437012e-01 -4.255209565162658691e-01 -1.677635461091995239e-01 -4.832267463207244873e-01 1.908219307661056519e-01 4.047731757164001465e-01 -1.689141839742660522e-01 1.586521267890930176e-01
4.970056414604187012e-01 3.175373673439025879e-01 1.858676224946975708e-01 3.444612324237823486e-01 4.181884825229644775e-01 2.475772649049758911e-01 -2.124792188405990601e-01 4.665102958679199219e-01
1.454399675130844116e-01 2.283190935850143433e-01 -3.927493691444396973e-01 -3.400993049144744873e-01 5.893466472625732422e-01 3.211392462253570557e-01 3.080207407474517822e-01 -3.338585197925567627e-01
4.370967745780944824e-01 -2.194076478481292725e-01 9.071411192417144775e-02 -5.118507146835327148e-01 5.891064405441284180e-01 2.480509877204895020e-02 3.533895015716552734e-01 -1.343158781528472900e-01
2.559644281864166260e-01 2.278922200202941895e-01 -4.631021022796630859e-01 -5.241976976394653320e-01 5.607000589370727539e-01 1.425326764583587646e-01 -6.314537674188613892e-02 -2.336943298578262329e-01
4.901523888111114502e-01 -3.539731353521347046e-02 3.278062678873538971e-03 2.890271842479705811e-01 5.905950069427490234e-01 3.651863634586334229e-01 -4.136213660240173340e-01 1.473223865032196045e-01
4.624825417995452881e-01 2.233859002590179443e-01 -4.418773353099822998e-01 -1.164246648550033569e-01 6.184613108634948730e-01 1.962590217590332031e-01 1.751704066991806030e-01 -2.751392722129821777e-01
1.252002269029617310e-01 5.287114977836608887e-01 -4.388031363487243652e-01 -6.575224548578262329e-02 6.600782275199890137e-01 3.611415997147560120e-02 -2.662395238876342773e-01 5.145332776010036469e-03
3.718568086624145508e-01 -1.263584792613983154e-01 7.378841936588287354e-02 -1.234834045171737671e-01 7.637729048728942871e-01 2.388211488723754883e-01 3.539345562458038330e-01 -2.437397241592407227e-01
2.647816240787506104e-01 2.996449172496795654e-01 2.069455385208129883e-01 2.645842544734477997e-02 1.827784627676010132e-01 4.619394540786743164e-01 1.641488522291183472e-01 7.230741381645202637e-01
2.397001981735229492e-01 7.892852276563644409e-02 4.100031554698944092e-01 -2.758788168430328369e-01 9.304625540971755981e-02 5.003297924995422363e-01 1.856004004366695881e-03 6.581119894981384277e-01
-1.591767817735671997e-01 3.363519906997680664e-01 -1.084879413247108459e-01 -4.442473351955413818e-01 5.745885372161865234e-01 -1.388044506311416626e-01 -4.479448199272155762e-01 3.198930323123931885e-01
3.801741003990173340e-01 3.456011414527893066e-01 1.753966808319091797e-01 -4.413874149322509766e-01 4.722247123718261719e-01 1.210962329059839249e-02 -5.351838469505310059e-01 2.960087917745113373e-02
1.406245082616806030e-01 -5.042756199836730957e-01 -1.291508227586746216e-01 -4.015052318572998047e-01 4.070741534233093262e-01 6.662184745073318481e-02 -3.609095811843872070e-01 4.976353347301483154e-01
3.884779214859008789e-01 -4.544470608234405518e-01 1.212399527430534363e-01 -5.634149312973022461e-01 4.983979761600494385e-01 -8.003713935613632202e-02 -3.575627878308296204e-02 2.331146597862243652e-01
2.478265464305877686e-01 -2.356386631727218628e-01 -9.437930583953857422e-02 -7.153672575950622559e-01 2.979253232479095459e-01 3.543188422918319702e-02 -3.979029655456542969e-01 3.377232849597930908e-01
2.440913915634155273e-01 3.491243124008178711e-01 -5.098997354507446289e-01 -1.656886190176010132e-01 6.089093685150146484e-01 2.643034160137176514e-01 -2.664927244186401367e-01 -1.394122987985610962e-01
-2.758977375924587250e-02 4.426064193248748779e-01 -6.001244783401489258e-01 -1.746918261051177979e-01 3.827915191650390625e-01 4.943098425865173340e-01 1.161611527204513550e-01 9.114255756139755249e-02
4.975234866142272949e-01 -2.418290525674819946e-01 1.462763100862503052e-01 -4.508359730243682861e-01 6.236588954925537109e-01 -1.153820157051086426e-01 1.744680106639862061e-01 -1.914071887731552124e-01
5.749152302742004395e-01 -2.720362544059753418e-01 -2.311201952397823334e-02 -1.338935792446136475e-01 2.463402897119522095e-01 6.906979084014892578e-01 -1.678090095520019531e-01 1.053570136427879333e-01
3.113903701305389404e-01 4.205325543880462646e-01 3.856673836708068848e-01 1.010326519608497620e-01 4.280025064945220947e-01 1.296721696853637695e-01 2.767924070358276367e-01 5.390979051589965820e-01
5.832796096801757812e-01 -2.465541064739227295e-01 -3.718936145305633545e-01 1.208152920007705688e-01 4.852357506752014160e-01 5.261115729808807373e-02 3.968073427677154541e-01 2.245374917984008789e-01
-2.461370974779129028e-01 1.945798993110656738e-01 -4.493996202945709229e-01 -2.295177727937698364e-01 4.898239672183990479e-01 5.459265708923339844e-01 -2.711648046970367432e-01 1.882097572088241577e-01
2.918395102024078369e-01 -2.935015559196472168e-01 -2.173630297183990479e-01 -5.926977396011352539e-01 4.795781373977661133e-01 4.137320518493652344e-01 1.669103801250457764e-01 -3.347804397344589233e-02
-4.486244320869445801e-01 1.045140177011489868e-01 -3.819596394896507263e-02 6.256411969661712646e-02 5.719462633132934570e-01 3.517847657203674316e-01 -6.523983180522918701e-02 5.721088051795959473e-01
2.543284595012664795e-01 2.484137713909149170e-01 -3.209533989429473877e-01 -1.981048732995986938e-01 3.441132009029388428e-01 6.199418902397155762e-01 -4.521020650863647461e-01 1.556048244237899780e-01
3.419191837310791016e-01 6.824176013469696045e-02 -3.392763435840606689e-01 -4.791626334190368652e-01 5.950115323066711426e-01 -1.225180178880691528e-01 -4.016997218132019043e-01 5.759230628609657288e-02
7.552658319473266602e-01 1.053289473056793213e-01 -3.721841573715209961e-01 8.704583346843719482e-02 3.134422302246093750e-01 2.229126244783401489e-01 2.269228100776672363e-01 2.700954675674438477e-01
2.515837252140045166e-01 3.662902712821960449e-01 3.085658848285675049e-01 -1.916383355855941772e-01 6.080313324928283691e-01 -7.274885475635528564e-02 4.433242976665496826e-01 3.147505223751068115e-01
4.446744322776794434e-01 -4.420414566993713379e-01 9.657719731330871582e-02 -3.671973943710327148e-01 6.282201409339904785e-01 -1.585679352283477783e-01 1.982973366975784302e-01 -5.980571359395980835e-02
1.017338875681161880e-02 2.868543565273284912e-01 2.567828297615051270e-01 5.044984444975852966e-02 8.613708615303039551e-01 2.061217576265335083e-01 -2.534021735191345215e-01 2.167904376983642578e-02
6.985016912221908569e-02 1.650215834379196167e-01 -4.845284223556518555e-01 -5.976887345314025879e-01 4.498704075813293457e-01 -2.886828184127807617e-01 -2.090769410133361816e-01 2.155340313911437988e-01
8.048494160175323486e-02 -5.248738527297973633e-01 3.507152497768402100e-01 -7.262623310089111328e-02 6.953005790710449219e-01 -1.631303504109382629e-02 1.147674769163131714e-01 3.047512471675872803e-01
1.429267674684524536e-01 -1.966537088155746460e-01 -3.475710749626159668e-02 -1.589074134826660156e-01 5.154012441635131836e-01 -6.837531924247741699e-02 -5.659126043319702148e-01 5.690947771072387695e-01
2.139005064964294434e-01 -1.631510406732559204e-01 -3.762779831886291504e-01 -1.248415410518646240e-01 5.044896006584167480e-01 -4.145789742469787598e-01 -2.609046995639801025e-01 5.253579616546630859e-01
4.445787072181701660e-01 3.315392732620239258e-01 -2.255772054195404053e-01 2.153017669916152954e-01 6.672284007072448730e-01 3.188678026199340820e-01 -2.038515508174896240e-01 -8.225295692682266235e-02
7.846567779779434204e-02 -5.433902144432067871e-01 1.629485487937927246e-01 1.919035911560058594e-01 6.719329953193664551e-01 -1.143157482147216797e-01 -1.532010436058044434e-01 3.836121261119842529e-01
4.422529637813568115e-01 -2.903371751308441162e-01 3.083802759647369385e-01 -3.675964772701263428e-01 6.154857277870178223e-01 -2.495804429054260254e-01 -1.582967787981033325e-01 1.540133804082870483e-01
5.497960746288299561e-02 9.995378553867340088e-02 1.496133860200643539e-02 -4.325649142265319824e-01 5.168097019195556641e-01 -3.594941198825836182e-01 4.857887625694274902e-01 4.090613722801208496e-01
7.392188161611557007e-02 -1.168171837925910950e-01 -2.225746065378189087e-01 -1.464957147836685181e-01 4.926838874816894531e-01 -1.203617602586746216e-01 -5.485934615135192871e-01 5.930511951446533203e-01
-8.332674950361251831e-02 -2.954592704772949219e-01 -1.537001729011535645e-01 2.629217132925987244e-02 7.402639389038085938e-01 7.232524454593658447e-02 -4.680092036724090576e-01 3.304408490657806396e-01
5.018140673637390137e-01 -3.033991456031799316e-01 -1.151407286524772644e-01 -3.990526795387268066e-01 5.158315300941467285e-01 -2.024124115705490112e-01 4.142094850540161133e-01 7.077352702617645264e-02
2.567952126264572144e-02 2.405974268913269043e-01 1.783932298421859741e-01 -5.834963545203208923e-02 7.608079910278320312e-01 -2.463850528001785278e-01 4.102830290794372559e-01 3.136208653450012207e-01
-1.662443280220031738e-01 -4.156664907932281494e-01 -3.146519958972930908e-01 -2.052596062421798706e-01 7.772651314735412598e-01 1.363324522972106934e-01 -1.812789738178253174e-01 5.345361307263374329e-02
2.559861838817596436e-01 4.623748660087585449e-01 -7.265219092369079590e-02 1.144970431923866272e-01 3.516829609870910645e-01 -1.943216174840927124e-01 -3.212501704692840576e-01 6.615506410598754883e-01
-1.010811999440193176e-01 -5.286056995391845703e-01 -1.228703930974006653e-02 7.028544694185256958e-02 4.630476236343383789e-01 -7.338463515043258667e-02 -1.907930523157119751e-01 6.701247096061706543e-01
3.098950535058975220e-02 -2.885145246982574463e-01 2.385244816541671753e-01 -2.957301139831542969e-01 4.835068881511688232e-01 3.149241507053375244e-01 6.084100008010864258e-01 2.613996863365173340e-01
-2.418253272771835327e-01 -1.533557772636413574e-01 -3.149069845676422119e-01 -4.527264535427093506e-01 4.975094199180603027e-01 3.322340548038482666e-01 -4.484444856643676758e-01 2.342590987682342529e-01
1.069287285208702087e-01 -2.756569981575012207e-01 -3.414804339408874512e-01 -6.109336614608764648e-01 4.425795972347259521e-01 -2.488588355481624603e-02 -3.870718479156494141e-01 2.764237523078918457e-01
3.267373442649841309e-01 1.101073101162910461e-01 -1.175571531057357788e-01 3.876229822635650635e-01 7.100011706352233887e-01 4.311040937900543213e-01 -1.645169854164123535e-01 -5.448941607028245926e-03
3.856233954429626465e-01 -3.503992259502410889e-01 4.680121317505836487e-02 -6.164878606796264648e-01 4.204517006874084473e-01 -2.339033931493759155e-01 -2.341073006391525269e-01 2.448892742395401001e-01
2.307394742965698242e-01 5.254140123724937439e-02 -5.127067491412162781e-02 -4.670839607715606689e-01 3.274432420730590820e-01 5.099475383758544922e-01 -5.397224426269531250e-01 2.542372643947601318e-01
3.249833285808563232e-01 -6.455545872449874878e-02 -3.298705518245697021e-01 -2.992436289787292480e-01 3.606115281581878662e-01 4.655330181121826172e-01 -4.982146322727203369e-01 3.112515807151794434e-01
-2.757366001605987549e-01 -1.339210420846939087e-01 -6.444322876632213593e-03 -6.729983538389205933e-02 8.015505671501159668e-01 4.090126752853393555e-01 1.621498018503189087e-01 2.557273209095001221e-01
6.882462501525878906e-01 -2.096374034881591797e-01 -3.072946965694427490e-01 2.111048065125942230e-02 4.611099362373352051e-01 7.618002593517303467e-02 3.768340647220611572e-01 1.645108163356781006e-01
7.202886790037155151e-02 -8.555965870618820190e-02 -5.372518673539161682e-02 -3.775788098573684692e-02 3.972249627113342285e-01 5.844574570655822754e-01 6.254035830497741699e-01 3.044200539588928223e-01
5.921952426433563232e-02 -3.991921544075012207e-01 4.319716989994049072e-01 2.411780320107936859e-02 7.160355448722839355e-01 1.390027850866317749e-01 -2.762480676174163818e-01 2.039997130632400513e-01
-3.909923136234283447e-01 1.578718125820159912e-01 2.965394221246242523e-02 -4.260794520378112793e-01 6.977314949035644531e-01 1.864254325628280640e-01 -3.365196585655212402e-01 7.035133987665176392e-02
8.601366877555847168e-01 -1.418692618608474731e-01 -7.613012194633483887e-02 -6.697316654026508331e-03 4.713819622993469238e-01 6.193739175796508789e-02 4.253944754600524902e-02 7.969120889902114868e-02
2.451333552598953247e-01 -1.754039376974105835e-01 -1.060448884963989258e-01 -5.014640688896179199e-01 4.840625226497650146e-01 5.965281724929809570e-01 4.609166830778121948e-02 -2.326898276805877686e-01
3.266555368900299072e-01 -2.519371509552001953e-01 7.781583815813064575e-02 -7.139210104942321777e-01 5.082025527954101562e-01 1.561142057180404663e-01 5.419346690177917480e-02 -1.688399761915206909e-01
5.249145627021789551e-01 -4.868132174015045166e-01 -2.529489435255527496e-02 -5.127785801887512207e-01 3.433924317359924316e-01 2.499778717756271362e-01 1.759609133005142212e-01 1.119217798113822937e-01
2.210558652877807617e-01 -2.356502227485179901e-02 -9.289342910051345825e-02 -1.999601125717163086e-01 4.351916909217834473e-01 4.372831434011459351e-02 -6.477667093276977539e-01 5.394997596740722656e-01
-2.048659771680831909e-01 8.890680223703384399e-02 -4.373423159122467041e-01 -1.296088993549346924e-01 5.046481490135192871e-01 6.088520288467407227e-01 -2.658282220363616943e-01 2.145313471555709839e-01
3.548482656478881836e-01 -4.090260267257690430e-01 -1.719085574150085449e-01 -5.574098825454711914e-01 4.725645184516906738e-01 -1.553560346364974976e-01 -2.258764952421188354e-01 2.608624100685119629e-01
-1.178164109587669373e-01 -3.090520799160003662e-01 1.435716301202774048e-01 -5.997374653816223145e-01 5.443862080574035645e-01 4.238850772380828857e-01 1.193872094154357910e-01 -1.414923369884490967e-01
