# Supplementary material for: Where is your field going? A machine learning approach to study the relative motion of the domains of physics
Source: PLoS One. 2020 Jun 18;15(6):e0233997. doi: 10.1371/journal.pone.0233997 (PMC7302634; doi:10.1371/journal.pone.0233997)
Supplement: S30 Data — (ZIP) [file pone.0233997.s030.zip › 29/Pacs4Run_29_VS_500_embeddings2004-2008ED8.txt]

4.159459173679351807e-01 5.066400170326232910e-01 9.066893905401229858e-02 4.392838478088378906e-01 2.160561978816986084e-01 9.719742089509963989e-02 5.565662384033203125e-01 5.674668401479721069e-02
8.465413004159927368e-02 7.379735112190246582e-01 3.862410485744476318e-01 2.920097708702087402e-01 3.361768722534179688e-01 -1.696289777755737305e-01 1.070638000965118408e-01 -2.460187375545501709e-01
1.573066264390945435e-01 4.998127222061157227e-01 2.843279838562011719e-01 4.803287982940673828e-01 2.949837744235992432e-01 -1.403338611125946045e-01 -3.140174746513366699e-01 -4.566921591758728027e-01
-5.545700341463088989e-02 4.306500554084777832e-01 5.164396166801452637e-01 6.206909418106079102e-01 3.367224335670471191e-01 1.062019467353820801e-01 1.634512543678283691e-01 9.011600911617279053e-02
2.103669792413711548e-01 1.949584186077117920e-01 4.783686101436614990e-01 3.847046494483947754e-01 2.188901156187057495e-01 7.194753736257553101e-02 4.412503838539123535e-01 -5.413977503776550293e-01
5.424349308013916016e-01 2.493098974227905273e-01 1.499565877020359039e-02 -1.822768449783325195e-01 7.601203918457031250e-01 -1.458739787340164185e-01 5.588845536112785339e-02 -8.929327875375747681e-02
3.643808662891387939e-01 3.569120764732360840e-01 5.725512504577636719e-01 4.114949405193328857e-01 5.831681564450263977e-02 -2.244094759225845337e-01 -3.039592504501342773e-01 -3.107178509235382080e-01
5.294718146324157715e-01 3.201642930507659912e-01 1.857437938451766968e-01 -2.622214555740356445e-01 6.924824118614196777e-01 -1.524875909090042114e-01 5.805699527263641357e-02 8.796942979097366333e-02
5.863065719604492188e-01 -7.876589894294738770e-02 5.955104827880859375e-01 7.052331417798995972e-02 3.924994468688964844e-01 1.619568616151809692e-01 -1.300331503152847290e-01 -3.053523898124694824e-01
6.335328221321105957e-01 1.857030205428600311e-02 1.042208820581436157e-01 1.299592256546020508e-01 6.714072227478027344e-01 7.759612798690795898e-02 -2.386129796504974365e-01 2.383177578449249268e-01
4.575732946395874023e-01 3.697415590286254883e-01 2.693864405155181885e-01 -2.061707377433776855e-01 5.543851852416992188e-01 -3.696411252021789551e-01 1.979940235614776611e-01 -2.359304726123809814e-01
2.152044326066970825e-01 4.842730462551116943e-01 3.202582001686096191e-01 6.146625876426696777e-01 1.632266491651535034e-01 -4.372711777687072754e-01 -6.114976480603218079e-02 1.311594694852828979e-01
7.746927440166473389e-02 2.652662396430969238e-01 1.777221560478210449e-01 7.977053523063659668e-01 4.189231991767883301e-01 -1.549779027700424194e-01 2.160834819078445435e-01 -9.750180691480636597e-02
4.137969017028808594e-01 2.866681516170501709e-01 9.194740653038024902e-02 2.000737488269805908e-01 2.468344867229461670e-01 1.121490672230720520e-01 3.634939193725585938e-01 -7.017672657966613770e-01
4.450447857379913330e-01 3.823725581169128418e-01 5.140278339385986328e-01 -2.837886102497577667e-02 5.260578393936157227e-01 -8.586674928665161133e-02 -3.233563601970672607e-01 -4.502179101109504700e-02
5.873459577560424805e-01 7.404984831809997559e-01 -2.238282859325408936e-01 -2.060285210609436035e-01 -6.767545640468597412e-02 3.286715224385261536e-02 3.377651795744895935e-02 -8.566615730524063110e-02
1.720481067895889282e-01 9.931062906980514526e-02 2.771269083023071289e-01 3.284299075603485107e-01 7.381901741027832031e-01 4.368995428085327148e-01 7.905426621437072754e-02 1.838906109333038330e-01
2.000518441200256348e-01 4.021159112453460693e-01 2.687542438507080078e-01 2.137482166290283203e-01 6.360504627227783203e-01 3.120433092117309570e-01 -1.800603270530700684e-01 -3.821151852607727051e-01
1.752785146236419678e-01 5.050927400588989258e-01 1.899167746305465698e-01 7.995110005140304565e-02 6.768754124641418457e-01 4.320818185806274414e-01 -1.424239724874496460e-01 -8.098485320806503296e-02
1.273996531963348389e-01 3.949653506278991699e-01 2.295298576354980469e-01 2.715498805046081543e-01 7.527935504913330078e-01 3.142958581447601318e-01 -1.382905989885330200e-01 1.293992996215820312e-01
7.931665778160095215e-01 -1.248538345098495483e-01 -1.837844550609588623e-01 1.422230154275894165e-01 4.227139949798583984e-01 -2.149455547332763672e-01 6.924827396869659424e-02 -2.676005959510803223e-01
6.313018202781677246e-01 2.543568611145019531e-01 2.243239879608154297e-01 -8.347621560096740723e-02 2.324505150318145752e-01 -1.289428621530532837e-01 2.014999836683273315e-01 -6.068027019500732422e-01
1.037339493632316589e-01 3.627107441425323486e-01 -1.475574076175689697e-01 5.026993155479431152e-01 7.536856532096862793e-01 4.989543184638023376e-02 -2.630660124123096466e-02 1.094380393624305725e-01
2.689071893692016602e-01 7.123889327049255371e-01 -3.556828498840332031e-01 4.352024793624877930e-01 -1.073983460664749146e-01 2.517411708831787109e-01 1.475142389535903931e-01 -8.724020421504974365e-02
6.620054841041564941e-01 1.483393907546997070e-01 1.095698475837707520e-01 -1.686366796493530273e-01 3.167395889759063721e-01 -1.231493428349494934e-01 1.934041082859039307e-01 -5.885621905326843262e-01
6.471846699714660645e-01 6.149294227361679077e-02 1.456440240144729614e-01 4.215307906270027161e-02 6.541122198104858398e-01 6.571317464113235474e-02 -2.882213294506072998e-01 1.978100240230560303e-01
3.528120517730712891e-01 8.591527342796325684e-01 -9.991407394409179688e-02 1.661693304777145386e-01 -5.395233631134033203e-02 1.625114828348159790e-01 -2.593399286270141602e-01 -5.663158744573593140e-02
6.481381058692932129e-01 -2.291029393672943115e-01 1.997387036681175232e-02 7.675549387931823730e-02 5.166230797767639160e-01 4.666656255722045898e-01 8.027284592390060425e-02 -1.732584387063980103e-01
3.854194283485412598e-01 4.379711747169494629e-01 7.061386108398437500e-01 1.217424795031547546e-01 1.486282944679260254e-01 -3.149121403694152832e-01 7.216601516120135784e-04 -1.578595042228698730e-01
3.213289380073547363e-01 8.871608376502990723e-01 5.476633831858634949e-02 2.347320131957530975e-02 -2.082728222012519836e-02 8.355634659528732300e-02 -1.187240034341812134e-01 -2.909160554409027100e-01
2.317354679107666016e-01 7.487870007753372192e-02 1.003766655921936035e-01 4.056188166141510010e-01 8.009626865386962891e-01 -1.521999090909957886e-01 2.239039242267608643e-01 2.263862937688827515e-01
6.144297122955322266e-01 1.487454026937484741e-01 3.785031437873840332e-01 -1.866926997900009155e-02 5.750094652175903320e-01 -9.519142657518386841e-02 -3.420429825782775879e-01 6.857621017843484879e-03
5.369178652763366699e-01 3.723768889904022217e-01 1.590914577245712280e-01 -2.624023258686065674e-01 5.854539275169372559e-01 -3.010700345039367676e-01 1.294018179178237915e-01 -1.695437431335449219e-01
4.318791031837463379e-01 -1.384690850973129272e-01 9.756538271903991699e-02 1.359211802482604980e-01 6.771959662437438965e-01 5.145602822303771973e-01 2.070110738277435303e-01 -9.636709466576576233e-03
4.254735410213470459e-01 6.675245761871337891e-01 -3.555093407630920410e-01 -3.048229776322841644e-02 4.736153036355972290e-02 4.918999075889587402e-01 1.581130176782608032e-02 4.010717570781707764e-02
5.503954291343688965e-01 3.674298524856567383e-01 3.221596181392669678e-01 2.088772505521774292e-02 4.862456396222114563e-02 -1.349920127540826797e-02 2.300123274326324463e-01 6.343382000923156738e-01
5.098605155944824219e-01 4.750877246260643005e-02 2.185634821653366089e-01 2.885300517082214355e-01 1.120744347572326660e-01 -1.296941936016082764e-01 3.066482543945312500e-01 -6.952345967292785645e-01
1.723503619432449341e-01 5.475813150405883789e-01 1.403395533561706543e-01 -8.441134542226791382e-02 7.544065117835998535e-01 2.718676626682281494e-01 -6.245341617614030838e-03 2.343710139393806458e-02
5.466796159744262695e-01 1.225629895925521851e-01 6.155984401702880859e-01 -2.607423961162567139e-01 3.869268596172332764e-01 2.955896258354187012e-01 1.145779248327016830e-02 4.421288147568702698e-02
4.166063666343688965e-01 8.144415020942687988e-01 2.644751369953155518e-01 -4.470125958323478699e-02 -7.518934458494186401e-02 1.180684342980384827e-01 -1.174658909440040588e-01 -2.403897643089294434e-01
3.956580907106399536e-02 2.375552058219909668e-01 -1.709060557186603546e-02 7.084380984306335449e-01 5.480219125747680664e-01 3.131242468953132629e-02 3.619237244129180908e-01 -8.676633238792419434e-02
4.300888776779174805e-01 1.991545259952545166e-01 4.351439774036407471e-01 4.316261038184165955e-02 7.129516005516052246e-01 1.130402460694313049e-01 -1.644799560308456421e-01 -1.897791177034378052e-01
3.731157481670379639e-01 7.016339898109436035e-01 9.650477021932601929e-02 -1.959815807640552521e-02 1.821885108947753906e-01 -1.863215416669845581e-01 2.668707370758056641e-01 4.686885774135589600e-01
4.490959346294403076e-01 1.933581084012985229e-01 7.665409445762634277e-01 -8.587620407342910767e-02 3.867493867874145508e-01 -2.515247091650962830e-02 1.197405308485031128e-01 -3.768523409962654114e-02
4.266962707042694092e-01 4.087538719177246094e-01 9.819710254669189453e-02 4.629597663879394531e-01 2.032384276390075684e-01 -3.309295326471328735e-02 -4.729206860065460205e-01 4.010255634784698486e-01
5.292370915412902832e-01 -5.532389506697654724e-02 7.469875365495681763e-02 3.498484790325164795e-01 6.839083433151245117e-01 -3.379731178283691406e-01 1.354199368506669998e-02 8.205942064523696899e-02
5.367596745491027832e-01 1.308793872594833374e-01 3.308280110359191895e-01 3.613419830799102783e-02 7.069357633590698242e-01 5.819083657115697861e-03 -2.838490009307861328e-01 6.036946550011634827e-02
2.461496889591217041e-01 4.114343523979187012e-01 5.276098251342773438e-01 1.431200802326202393e-01 6.371923089027404785e-01 5.242023244500160217e-02 -1.818904131650924683e-01 -1.715532988309860229e-01
4.657401144504547119e-01 1.616459935903549194e-01 9.116194210946559906e-03 -1.527442932128906250e-01 8.189709782600402832e-01 1.676391810178756714e-01 1.661840528249740601e-01 -8.431683480739593506e-02
4.740328192710876465e-01 2.486128956079483032e-01 1.887657940387725830e-01 2.022674977779388428e-01 8.937469869852066040e-02 3.903654590249061584e-02 2.020703554153442383e-01 -7.658954262733459473e-01
6.871896386146545410e-01 -7.267909497022628784e-02 -3.021905943751335144e-02 1.221318021416664124e-01 6.662536859512329102e-01 9.433798491954803467e-02 -1.283332109451293945e-01 1.933795213699340820e-01
2.653199136257171631e-01 2.559535801410675049e-01 -1.095618829131126404e-01 2.980052828788757324e-01 6.973531246185302734e-01 4.174902141094207764e-01 -2.651690840721130371e-01 1.799113750457763672e-01
6.282370686531066895e-01 7.138321399688720703e-01 1.059933006763458252e-01 -3.080824390053749084e-02 -1.411686241626739502e-01 3.110961243510246277e-02 -2.502676844596862793e-01 6.902457214891910553e-03
5.315253138542175293e-01 3.059227168560028076e-01 2.556973397731781006e-01 -3.815164417028427124e-02 2.440446913242340088e-01 -3.978040441870689392e-02 1.670081317424774170e-01 -6.841223239898681641e-01
6.395382285118103027e-01 5.369508266448974609e-02 5.517308712005615234e-01 -3.040763735771179199e-01 3.631424009799957275e-01 2.385281175374984741e-01 -2.284267731010913849e-02 4.414130747318267822e-02
4.694984555244445801e-01 2.224150300025939941e-01 9.906931966543197632e-02 -1.250797808170318604e-01 8.218004107475280762e-01 1.105780079960823059e-01 3.846479812636971474e-03 -1.305556297302246094e-01
2.977047562599182129e-01 4.289775788784027100e-01 1.956528872251510620e-01 9.436537325382232666e-02 8.077785372734069824e-01 5.441703833639621735e-04 -1.662831157445907593e-01 2.928913105279207230e-03
2.313544899225234985e-01 8.402948379516601562e-01 3.660660237073898315e-02 -1.955392770469188690e-02 1.165572032332420349e-01 3.459637463092803955e-01 1.091186106204986572e-01 -3.057349026203155518e-01
2.262086421251296997e-01 3.056529164314270020e-01 2.168316096067428589e-01 1.675990968942642212e-01 7.590655088424682617e-01 3.836313188076019287e-01 -1.037980243563652039e-01 -2.148795276880264282e-01
4.195719361305236816e-01 -1.355858296155929565e-01 5.144567489624023438e-01 1.759452968835830688e-01 5.933329463005065918e-01 3.065448701381683350e-01 4.774807021021842957e-02 2.483134716749191284e-01
5.565179586410522461e-01 -2.475365549325942993e-01 1.317721307277679443e-01 2.448590248823165894e-01 3.405213952064514160e-01 6.378123760223388672e-01 -6.934212893247604370e-02 -1.553244739770889282e-01
5.218621492385864258e-01 3.845101967453956604e-02 -3.949044942855834961e-01 2.823951244354248047e-01 5.694533586502075195e-01 3.414297103881835938e-01 -2.055642455816268921e-01 8.588895946741104126e-02
6.771885156631469727e-01 3.988462388515472412e-01 2.195978760719299316e-01 -7.179659791290760040e-03 2.507759034633636475e-01 -1.366529017686843872e-01 1.239652261137962341e-01 -4.869626760482788086e-01
4.941356778144836426e-01 -5.319975689053535461e-02 9.631282091140747070e-02 4.215961694717407227e-01 7.153251767158508301e-01 -2.217423170804977417e-01 -6.462960690259933472e-02 3.071934729814529419e-02
2.225528508424758911e-01 1.797516271471977234e-02 -4.943028464913368225e-02 6.616470813751220703e-01 5.842280983924865723e-01 -1.212822347879409790e-01 3.911755084991455078e-01 -2.961051091551780701e-02
5.256771445274353027e-01 -2.164244093000888824e-02 2.768145799636840820e-01 1.236760169267654419e-01 7.047854065895080566e-01 -1.730458438396453857e-01 1.018975451588630676e-01 3.069569766521453857e-01
6.294352412223815918e-01 8.581921458244323730e-02 -2.138206064701080322e-01 7.571218907833099365e-02 7.040592432022094727e-01 1.267446577548980713e-01 1.872872002422809601e-02 -1.813292950391769409e-01
3.294989764690399170e-01 6.283459663391113281e-01 -1.010361984372138977e-01 2.540065050125122070e-01 -1.399492025375366211e-01 4.100230932235717773e-01 2.863231003284454346e-01 -3.901265263557434082e-01
7.398342490196228027e-01 -2.365540266036987305e-01 -7.409137487411499023e-02 1.238263398408889771e-01 5.808184146881103516e-01 -4.303769767284393311e-02 1.844484657049179077e-01 5.139630660414695740e-02
3.596923053264617920e-01 1.911805421113967896e-01 6.528592705726623535e-01 5.554403662681579590e-01 3.462720289826393127e-02 1.289777606725692749e-01 -1.830894201993942261e-01 2.190345674753189087e-01
1.593091338872909546e-01 8.237420916557312012e-01 -4.625536128878593445e-02 3.312120437622070312e-01 -4.892537742853164673e-02 7.118811458349227905e-02 4.029389619827270508e-01 -1.200307533144950867e-01
3.355444669723510742e-01 3.938336074352264404e-01 -1.044501513242721558e-01 -1.862560510635375977e-01 8.035548925399780273e-01 1.041281968355178833e-01 1.411579996347427368e-01 -1.011685580015182495e-01
7.324980497360229492e-01 -1.489934623241424561e-01 -3.437702953815460205e-01 4.126262962818145752e-01 1.417871713638305664e-01 -4.960781335830688477e-02 1.262776106595993042e-01 -3.380805850028991699e-01
3.161775767803192139e-01 3.168935179710388184e-01 2.972721755504608154e-01 1.389177441596984863e-01 6.964856386184692383e-01 2.779484987258911133e-01 -2.365501672029495239e-01 -2.713626325130462646e-01
4.976503252983093262e-01 6.270973682403564453e-01 -6.480077654123306274e-02 1.592492759227752686e-01 -2.227165400981903076e-01 5.156190395355224609e-01 -9.757984429597854614e-02 -6.742502748966217041e-02
8.436220884323120117e-01 -9.666748344898223877e-02 -2.313921898603439331e-01 1.671543717384338379e-01 3.675980865955352783e-01 -1.011647358536720276e-01 -7.302900403738021851e-02 -2.162832468748092651e-01
5.705465078353881836e-01 5.353600978851318359e-01 1.192860677838325500e-01 5.336910858750343323e-02 -2.343682348728179932e-01 -3.197393715381622314e-01 3.860235512256622314e-01 2.541902363300323486e-01
5.417224764823913574e-01 -4.094942659139633179e-02 -1.154528707265853882e-01 4.440366327762603760e-01 8.700931072235107422e-02 2.756812572479248047e-01 -2.629193961620330811e-01 -5.845208764076232910e-01
8.112877011299133301e-01 -7.804688811302185059e-02 -3.421618342399597168e-01 -3.283271566033363342e-02 3.938428461551666260e-01 2.964923717081546783e-02 1.766725033521652222e-01 1.742513626813888550e-01
5.600781440734863281e-01 5.748093128204345703e-01 2.183006703853607178e-01 -7.538033276796340942e-02 -2.004366740584373474e-02 4.311513900756835938e-01 -2.810212671756744385e-01 1.931397467851638794e-01
5.215964913368225098e-01 6.891289949417114258e-01 -1.828888803720474243e-01 6.803700327873229980e-02 -7.451006770133972168e-02 3.730018734931945801e-01 -2.522556781768798828e-01 8.152120560407638550e-02
1.648500114679336548e-01 2.175761610269546509e-01 7.181749343872070312e-01 9.641055017709732056e-02 4.557104110717773438e-01 2.006000727415084839e-01 2.465078532695770264e-01 -3.028800785541534424e-01
7.020969986915588379e-01 5.536237359046936035e-01 -2.259794250130653381e-02 1.383687406778335571e-01 -2.567826211452484131e-01 9.902168810367584229e-02 -3.075183033943176270e-01 1.029262393712997437e-01
5.476441979408264160e-01 -2.010546624660491943e-01 -1.199581250548362732e-01 5.812650546431541443e-02 6.014242768287658691e-01 4.708838462829589844e-01 2.336272597312927246e-01 -6.220753118395805359e-02
4.417788386344909668e-01 2.277328073978424072e-01 4.124802350997924805e-02 1.223604455590248108e-01 7.826101779937744141e-01 2.476469986140727997e-02 -1.580308079719543457e-01 3.134168088436126709e-01
2.207640856504440308e-01 1.545532941818237305e-01 1.392251998186111450e-01 5.861090421676635742e-01 7.431479096412658691e-01 -6.076894700527191162e-02 -5.560024827718734741e-02 7.359457015991210938e-02
3.263406157493591309e-01 5.963068008422851562e-01 1.045233160257339478e-01 3.548907861113548279e-02 -1.832921989262104034e-02 6.668784618377685547e-01 4.125306755304336548e-02 2.810171842575073242e-01
3.918792307376861572e-01 2.875711917877197266e-01 8.622867055237293243e-03 -2.403361052274703979e-01 7.279944419860839844e-01 -4.249818157404661179e-03 3.880300521850585938e-01 -1.591745167970657349e-01
2.777738869190216064e-01 8.543906807899475098e-01 1.857733279466629028e-01 4.169813916087150574e-02 3.191527426242828369e-01 1.485195755958557129e-01 -2.666076272726058960e-02 -1.788309961557388306e-01
4.736259579658508301e-01 4.124253988265991211e-01 1.655383855104446411e-01 -2.249274700880050659e-01 2.978298366069793701e-01 -2.111693322658538818e-01 2.850978374481201172e-01 -5.594753623008728027e-01
1.816843301057815552e-01 3.032607734203338623e-01 1.333467811346054077e-01 5.233432054519653320e-01 7.258474826812744141e-01 -5.229983851313591003e-02 -1.312631666660308838e-01 1.911397725343704224e-01
2.608212232589721680e-01 1.513202637434005737e-01 6.708404421806335449e-01 -5.892783030867576599e-02 4.592413008213043213e-01 3.921250104904174805e-01 2.724865972995758057e-01 -1.290800869464874268e-01
1.517929285764694214e-01 7.024087309837341309e-01 -2.087258920073509216e-02 1.921704709529876709e-01 5.949613824486732483e-02 2.937526702880859375e-01 5.492148995399475098e-01 -2.339834272861480713e-01
2.211711555719375610e-01 1.827653050422668457e-01 -6.873381882905960083e-02 5.300366878509521484e-01 7.573147416114807129e-01 5.356124602258205414e-03 -8.924446254968643188e-02 2.247179150581359863e-01
1.932346820831298828e-01 3.806585073471069336e-01 2.724707126617431641e-01 1.150416657328605652e-01 7.134867310523986816e-01 4.217736721038818359e-01 -9.760457277297973633e-02 -1.838517040014266968e-01
6.603978276252746582e-01 2.024267911911010742e-01 1.162280142307281494e-01 -2.259223163127899170e-01 6.447358727455139160e-01 -2.021349370479583740e-01 4.872345831245183945e-03 4.221035540103912354e-02
8.472443819046020508e-01 -8.035667240619659424e-02 -3.233949542045593262e-01 1.615413278341293335e-01 1.454147696495056152e-01 -1.740274280309677124e-01 -1.377020031213760376e-01 -2.732160389423370361e-01
6.289649605751037598e-01 -1.514029651880264282e-01 -3.576810657978057861e-01 3.631063401699066162e-01 4.244166016578674316e-01 -1.509074866771697998e-01 2.284179031848907471e-01 -2.581104636192321777e-01
6.685672402381896973e-01 5.186901092529296875e-01 -9.773838520050048828e-02 -9.882261976599693298e-03 -3.449422121047973633e-01 3.719651699066162109e-01 -5.723840370774269104e-02 -1.170837208628654480e-01
7.476590573787689209e-02 1.498637497425079346e-01 -2.655880711972713470e-02 6.136108040809631348e-01 6.115219593048095703e-01 1.124519333243370056e-01 4.561114013195037842e-01 9.231870993971824646e-03
4.179718792438507080e-01 2.006679624319076538e-01 1.601804494857788086e-01 2.033758312463760376e-01 7.400131821632385254e-01 1.154917702078819275e-01 -2.966808378696441650e-01 -2.627451419830322266e-01
7.146576642990112305e-01 2.307830452919006348e-01 5.874974653124809265e-02 1.185455918312072754e-01 -2.674266137182712555e-02 -1.772721856832504272e-01 2.222236245870590210e-01 -5.804955363273620605e-01
3.027409613132476807e-01 2.128726094961166382e-01 5.586332455277442932e-02 7.970133423805236816e-01 9.538225829601287842e-02 -7.745809853076934814e-02 -4.348687529563903809e-01 -1.430871039628982544e-01
4.600552916526794434e-01 1.605867743492126465e-01 1.023748815059661865e-01 1.543946266174316406e-01 7.545132040977478027e-01 1.181748285889625549e-01 -3.359053730964660645e-01 -1.793180555105209351e-01
2.643235623836517334e-01 3.868514597415924072e-01 3.610310256481170654e-01 2.228442728519439697e-01 3.765291571617126465e-01 5.605049803853034973e-02 7.476871460676193237e-02 -6.707978248596191406e-01
8.331246972084045410e-01 -1.141593679785728455e-01 -9.186975657939910889e-02 1.792727783322334290e-02 4.774174988269805908e-01 -1.057183519005775452e-01 -1.969834864139556885e-01 7.876143604516983032e-02
3.509107828140258789e-01 1.385395675897598267e-01 -3.477465510368347168e-01 2.660262584686279297e-01 6.793944239616394043e-01 4.401712417602539062e-01 -7.095726579427719116e-02 -7.489060610532760620e-02
4.817788600921630859e-01 1.601032912731170654e-01 -1.304964572191238403e-01 7.245255708694458008e-01 -2.812123596668243408e-01 -2.049465775489807129e-01 2.779924273490905762e-01 4.388970136642456055e-02
5.800083875656127930e-01 4.834100008010864258e-01 4.156013205647468567e-02 -1.570803970098495483e-01 8.939024806022644043e-02 -1.988194733858108521e-01 4.766859710216522217e-01 3.588234186172485352e-01
5.192334651947021484e-01 8.375788480043411255e-02 -4.127324819564819336e-01 2.313620746135711670e-01 6.591888666152954102e-01 -2.388278990983963013e-01 8.899992704391479492e-02 3.890883410349488258e-03
7.671453356742858887e-01 4.443090856075286865e-01 1.821326017379760742e-01 -6.862720102071762085e-02 -2.933736145496368408e-01 2.058489918708801270e-01 -1.273226886987686157e-01 1.776022613048553467e-01
6.753907203674316406e-01 5.874550342559814453e-01 2.165251038968563080e-02 1.300927996635437012e-01 -3.119300603866577148e-01 7.093172520399093628e-02 -1.226227879524230957e-01 2.529487311840057373e-01
3.706645667552947998e-01 5.417097806930541992e-01 -1.048281416296958923e-01 2.914848327636718750e-01 -1.833227425813674927e-01 6.424589753150939941e-01 1.038288846611976624e-01 -1.267466992139816284e-01
6.181128621101379395e-01 4.966610968112945557e-01 3.301680982112884521e-01 -3.104482889175415039e-01 -2.104307115077972412e-01 1.268109977245330811e-01 2.951853275299072266e-01 -1.355683803558349609e-01
2.126426696777343750e-01 4.005262255668640137e-01 1.455150693655014038e-01 -3.230696544051170349e-02 8.213741183280944824e-01 2.264404147863388062e-01 1.311792433261871338e-01 -1.703087836503982544e-01
4.831341505050659180e-01 6.826155632734298706e-02 4.318019449710845947e-01 2.201474606990814209e-01 6.721395850181579590e-01 2.801767922937870026e-02 -2.669629156589508057e-01 5.637381225824356079e-02
5.269421935081481934e-01 -4.169382154941558838e-02 -2.518357038497924805e-01 4.073900282382965088e-01 9.624940901994705200e-02 3.527599573135375977e-01 5.259143188595771790e-02 -5.955975055694580078e-01
4.624080657958984375e-01 2.670489251613616943e-01 3.467722833156585693e-01 -3.681508079171180725e-02 6.868935823440551758e-01 -3.257560431957244873e-01 7.920565456151962280e-02 -9.509982168674468994e-02
6.819565892219543457e-01 2.044202573597431183e-02 -1.342212855815887451e-01 1.494017392396926880e-01 8.952698111534118652e-02 -1.894750893115997314e-01 5.213117003440856934e-01 -4.224917590618133545e-01
5.157049894332885742e-01 6.826563179492950439e-02 -1.051796451210975647e-01 6.596710085868835449e-01 2.518812716007232666e-01 1.489283591508865356e-01 -3.538917303085327148e-01 2.688795328140258789e-01
3.720452785491943359e-01 4.605637192726135254e-01 2.730168104171752930e-01 1.354390531778335571e-01 1.545410752296447754e-01 9.617949277162551880e-02 3.764424324035644531e-01 6.178503632545471191e-01
1.419958770275115967e-01 5.215131044387817383e-01 1.205135732889175415e-01 2.241988480091094971e-01 -3.471492230892181396e-02 3.773071169853210449e-01 7.020472884178161621e-01 -8.146490156650543213e-02
2.837813794612884521e-01 5.654469132423400879e-01 2.029035389423370361e-01 4.016672074794769287e-01 -2.461813092231750488e-01 2.793089449405670166e-01 4.766970872879028320e-01 -1.771241128444671631e-01
5.010358095169067383e-01 -2.160906493663787842e-01 4.065754264593124390e-02 2.245131134986877441e-01 4.349925518035888672e-01 6.750381588935852051e-01 6.942430138587951660e-02 2.223096974194049835e-02
6.262449026107788086e-01 -1.972251385450363159e-01 7.666977494955062866e-02 3.170524537563323975e-01 -5.706978030502796173e-03 4.547781497240066528e-02 6.532632112503051758e-01 -1.834819465875625610e-01
5.353296399116516113e-01 1.007230058312416077e-01 -3.567314743995666504e-01 1.191599369049072266e-01 7.169266939163208008e-01 -1.717215329408645630e-01 4.695248976349830627e-02 -1.270585507154464722e-01
3.281583786010742188e-01 3.842284381389617920e-01 3.901465330272912979e-03 2.705333530902862549e-01 -1.556078344583511353e-01 7.449570894241333008e-01 2.902700901031494141e-01 -8.969679474830627441e-02
4.187813997268676758e-01 1.123078749515116215e-03 -1.792451143264770508e-01 2.625226080417633057e-01 7.209950089454650879e-01 4.464700222015380859e-01 4.710553586483001709e-02 -4.675171151757240295e-02
2.205642461776733398e-01 1.020847931504249573e-01 -3.332965821027755737e-02 5.487217903137207031e-01 7.768630981445312500e-01 7.122200727462768555e-02 8.964345604181289673e-02 1.486571282148361206e-01
6.014214754104614258e-01 6.820811033248901367e-01 9.044612944126129150e-02 3.935840725898742676e-02 -2.039774060249328613e-01 1.560892909765243530e-01 -1.810765415430068970e-01 2.541036903858184814e-01
5.997994542121887207e-01 6.021682620048522949e-01 1.255532652139663696e-01 6.266945973038673401e-03 -8.662805706262588501e-02 3.247044086456298828e-01 -3.622813820838928223e-01 1.328385472297668457e-01
5.559107065200805664e-01 2.666545212268829346e-01 3.602161407470703125e-01 -1.797262728214263916e-01 6.348863840103149414e-01 2.508315816521644592e-02 -2.306114435195922852e-01 -3.016781993210315704e-02
5.748590230941772461e-01 5.278494954109191895e-01 3.970198929309844971e-01 -4.537804052233695984e-02 -1.207902655005455017e-01 -9.402181208133697510e-02 1.556046754121780396e-01 4.284681379795074463e-01
3.055750727653503418e-01 1.904113143682479858e-01 1.110521182417869568e-01 2.398694008588790894e-01 7.700854539871215820e-01 3.995172977447509766e-01 -2.079164087772369385e-01 -6.798969209194183350e-02
8.068134784698486328e-01 -2.016719728708267212e-01 2.167937159538269043e-02 2.144353687763214111e-01 3.636134266853332520e-01 -2.651981711387634277e-01 -2.282483875751495361e-01 8.535666018724441528e-02
5.552894473075866699e-01 -3.031865507364273071e-02 -2.947912812232971191e-01 2.992469966411590576e-01 6.571064591407775879e-01 -2.701467275619506836e-01 2.805843763053417206e-02 -9.342636913061141968e-02
6.195223927497863770e-01 -6.283669732511043549e-03 -5.496140718460083008e-01 2.621990442276000977e-01 1.939569115638732910e-01 6.631785072386264801e-05 3.688068687915802002e-01 -2.677512764930725098e-01
5.414187312126159668e-01 -1.678252071142196655e-01 -5.955189093947410583e-02 1.708451472222805023e-02 5.982697606086730957e-01 4.306791424751281738e-01 2.816523909568786621e-01 -2.283041775226593018e-01
6.514926552772521973e-01 6.529980301856994629e-01 1.162227988243103027e-01 -8.097922056913375854e-02 -1.215860843658447266e-01 -1.149199455976486206e-01 -8.929456770420074463e-02 3.051594197750091553e-01
1.616094857454299927e-01 1.034756824374198914e-01 1.313472688198089600e-01 8.440468907356262207e-01 3.610225915908813477e-01 -1.773961335420608521e-01 2.581336200237274170e-01 -7.119248062372207642e-02
6.380344033241271973e-01 -1.085414513945579529e-01 6.049063205718994141e-01 -1.236092671751976013e-01 4.120066463947296143e-01 1.311775743961334229e-01 8.094683289527893066e-02 -8.018954843282699585e-02
6.744703650474548340e-02 3.894430398941040039e-01 6.882443428039550781e-01 1.811686754226684570e-01 3.423503637313842773e-01 2.442918568849563599e-01 2.902190685272216797e-01 -2.759951949119567871e-01
4.070265889167785645e-01 1.172453239560127258e-01 2.536760456860065460e-02 5.068221688270568848e-01 -1.952613890171051025e-02 1.098379045724868774e-01 3.315859138965606689e-01 -6.638340950012207031e-01
4.068532586097717285e-01 5.638497322797775269e-02 1.813037879765033722e-02 4.772342443466186523e-01 1.170876547694206238e-01 2.375995218753814697e-01 1.063509508967399597e-01 -7.223131656646728516e-01
3.378480970859527588e-01 5.802120566368103027e-01 2.935449779033660889e-01 1.558835804462432861e-01 -2.987005412578582764e-01 3.437140882015228271e-01 4.701440334320068359e-01 1.017228066921234131e-01
7.188015580177307129e-01 -8.623062819242477417e-02 1.095360293984413147e-01 -6.147236004471778870e-02 5.605032444000244141e-01 -3.165825605392456055e-01 2.112013399600982666e-01 -3.342502564191818237e-02
5.387107133865356445e-01 -1.129273623228073120e-01 3.166956007480621338e-01 3.683208227157592773e-01 9.603232145309448242e-02 3.462795317173004150e-01 -1.003782227635383606e-01 -5.673397779464721680e-01
6.626356244087219238e-01 -4.089303314685821533e-02 2.644113004207611084e-01 2.406695634126663208e-01 -3.009538352489471436e-01 4.607198014855384827e-02 5.132820010185241699e-01 -2.743214666843414307e-01
1.589990407228469849e-01 8.356454968452453613e-01 -1.419437378644943237e-01 4.434496462345123291e-01 5.157676339149475098e-02 -4.756964743137359619e-02 -2.270390540361404419e-01 5.612853914499282837e-02
6.200079917907714844e-01 4.938688576221466064e-01 -3.122359327971935272e-02 -2.127620130777359009e-01 2.377887442708015442e-02 9.678929112851619720e-03 3.778649568557739258e-01 4.266145527362823486e-01
3.391180336475372314e-01 5.830220580101013184e-01 8.930440992116928101e-02 4.410488903522491455e-01 -3.499922156333923340e-01 2.312375456094741821e-01 4.071660041809082031e-01 -2.890303358435630798e-02
2.976765930652618408e-01 5.520729422569274902e-01 4.323087930679321289e-01 3.046506643295288086e-01 1.167869269847869873e-01 -1.301050484180450439e-01 2.407218962907791138e-01 -4.882497489452362061e-01
5.378217697143554688e-01 -2.175726592540740967e-01 2.095940709114074707e-01 3.581147193908691406e-01 9.423235803842544556e-02 -8.006415329873561859e-03 5.949094891548156738e-01 -3.582917749881744385e-01
4.350678324699401855e-01 -1.872260272502899170e-01 4.361022114753723145e-01 4.083792567253112793e-01 3.520790040493011475e-01 3.827749192714691162e-01 -1.095862388610839844e-01 3.690774440765380859e-01
5.021954178810119629e-01 -1.524326205253601074e-01 2.524272501468658447e-01 4.485966563224792480e-01 5.698213726282119751e-02 4.359108954668045044e-02 4.116896986961364746e-01 -5.338256955146789551e-01
1.431664973497390747e-01 8.054654002189636230e-01 1.142575740814208984e-01 2.014180868864059448e-01 4.610703140497207642e-02 3.135839700698852539e-01 2.022530883550643921e-01 -3.684257864952087402e-01
3.950152993202209473e-01 2.402210384607315063e-01 -8.998593315482139587e-03 1.113900393247604370e-01 1.705706715583801270e-01 1.405285149812698364e-01 4.058836102485656738e-01 -7.484543323516845703e-01
5.685855150222778320e-01 3.829578310251235962e-02 -9.333596099168062210e-04 7.566268444061279297e-01 -2.923434972763061523e-01 -1.148607656359672546e-01 5.967240408062934875e-02 2.324506267905235291e-02
3.402962116524577141e-03 5.287457704544067383e-01 2.660762369632720947e-01 4.987846612930297852e-01 3.419512417167425156e-03 4.182133972644805908e-01 4.753012359142303467e-01 -2.869474701583385468e-03
8.613073229789733887e-01 -1.474040448665618896e-01 -2.864343859255313873e-02 -9.350255131721496582e-02 4.485710561275482178e-01 -2.451404370367527008e-02 -1.445575207471847534e-01 6.438061594963073730e-02
4.616442620754241943e-01 8.554607629776000977e-02 3.127499222755432129e-01 2.773980498313903809e-01 6.918904781341552734e-01 -4.536042734980583191e-02 -3.223032951354980469e-01 -1.419676989316940308e-01
2.306592166423797607e-01 2.575916349887847900e-01 5.929297804832458496e-01 5.130231729708611965e-04 5.218936800956726074e-01 3.518031835556030273e-01 1.724875867366790771e-01 -3.209151327610015869e-01
6.714004874229431152e-01 -9.501326084136962891e-02 -6.709736585617065430e-02 1.787387877702713013e-01 1.791443862020969391e-02 3.342212364077568054e-02 6.875902414321899414e-01 -1.718309223651885986e-01
4.398446977138519287e-01 7.141348719596862793e-02 1.288156211376190186e-01 1.938794106245040894e-01 2.193319201469421387e-01 -2.071898430585861206e-02 5.873115658760070801e-01 -5.947971343994140625e-01
4.283697903156280518e-01 6.809011846780776978e-02 -2.281732708215713501e-01 4.532075822353363037e-01 2.437348663806915283e-01 2.439738065004348755e-01 -3.351746201515197754e-01 -5.684461593627929688e-01
4.684087038040161133e-01 -1.779799014329910278e-01 4.159805923700332642e-02 8.405399918556213379e-01 -5.121107771992683411e-02 1.092435605823993683e-02 1.444133371114730835e-01 1.306965202093124390e-01
1.459094323217868805e-02 5.742930173873901367e-01 1.298593133687973022e-01 2.528294920921325684e-01 6.497052907943725586e-01 3.343878686428070068e-01 -2.923754788935184479e-02 -2.332417070865631104e-01
8.399738669395446777e-01 -1.686971187591552734e-01 2.908270061016082764e-02 2.377082034945487976e-02 4.167546927928924561e-01 2.833082675933837891e-01 -9.979385882616043091e-02 -2.583448216319084167e-02
7.521982789039611816e-01 1.736151054501533508e-03 1.556915491819381714e-01 -1.341925119049847126e-03 5.547119975090026855e-01 -2.633276879787445068e-01 -1.007395684719085693e-01 -1.508567482233047485e-01
5.563139915466308594e-01 8.165267109870910645e-02 2.150175869464874268e-01 1.402268409729003906e-01 7.074457406997680664e-01 2.042982354760169983e-02 -3.372740447521209717e-01 5.745240673422813416e-02
3.862662017345428467e-01 1.956051439046859741e-01 3.454217910766601562e-01 6.824617385864257812e-01 -1.791385561227798462e-02 1.520482450723648071e-01 -3.456391394138336182e-01 2.907935082912445068e-01
6.237660050392150879e-01 1.357754170894622803e-01 5.912488102912902832e-01 2.036549001932144165e-01 3.073049895465373993e-02 -4.059283733367919922e-01 1.153176054358482361e-01 -1.497005820274353027e-01
4.242318868637084961e-01 1.029878109693527222e-02 -1.664250642061233521e-01 5.204568505287170410e-01 6.854587197303771973e-01 9.421066939830780029e-02 -1.551600992679595947e-01 -1.361791491508483887e-01
5.244000554084777832e-01 4.012548625469207764e-01 7.315796613693237305e-02 2.138007879257202148e-01 -5.591543763875961304e-02 1.552863605320453644e-02 4.323806762695312500e-01 5.679924488067626953e-01
4.948448836803436279e-01 6.233301162719726562e-01 4.728125929832458496e-01 -1.952843517065048218e-01 -6.980638951063156128e-02 -7.046103477478027344e-02 2.654505372047424316e-01 1.568399965763092041e-01
7.795713841915130615e-02 8.474573493003845215e-02 3.861134126782417297e-02 7.230497002601623535e-01 5.679303407669067383e-01 8.095437288284301758e-02 3.641992211341857910e-01 -2.663902379572391510e-02
7.919242382049560547e-01 -1.943289041519165039e-01 -2.695108652114868164e-01 3.187926113605499268e-01 1.197718158364295959e-01 -8.047193288803100586e-03 -2.187893986701965332e-01 -3.139248490333557129e-01
6.956353783607482910e-01 -1.764507293701171875e-01 8.122869580984115601e-02 8.299162983894348145e-02 6.585057377815246582e-01 -6.112031266093254089e-02 1.673506945371627808e-01 7.809643447399139404e-02
7.079113125801086426e-01 5.837335586547851562e-01 1.257860362529754639e-01 2.533150464296340942e-02 -3.692452609539031982e-01 -5.661134421825408936e-02 4.026428237557411194e-02 2.202133834362030029e-02
7.881523966789245605e-01 -2.665890455245971680e-01 -1.621859520673751831e-01 4.302007332444190979e-02 1.923362463712692261e-01 2.811251282691955566e-01 3.544545769691467285e-01 -1.947520673274993896e-01
5.805860161781311035e-01 -7.427552342414855957e-02 -3.400638103485107422e-01 3.925297558307647705e-01 2.576590180397033691e-01 2.360556870698928833e-01 -1.673220247030258179e-01 -4.874145388603210449e-01
3.257847726345062256e-01 4.121957421302795410e-01 4.717463999986648560e-02 7.722596637904644012e-04 7.990105748176574707e-01 -2.605525851249694824e-01 6.177944317460060120e-02 1.077536419034004211e-01
1.132706776261329651e-01 7.766151428222656250e-01 1.986203938722610474e-01 2.295897156000137329e-01 2.481610141694545746e-02 3.185923993587493896e-01 2.336561232805252075e-01 -3.676480650901794434e-01
2.883142828941345215e-01 -2.181916497647762299e-03 1.586656123399734497e-01 7.008197307586669922e-01 3.760849684476852417e-02 2.131153196096420288e-01 4.402105808258056641e-01 3.999115526676177979e-01
2.562928199768066406e-01 6.883087158203125000e-01 4.797955602407455444e-02 3.492524921894073486e-01 -1.883337348699569702e-01 1.521749645471572876e-01 5.154890418052673340e-01 -1.091325506567955017e-01
4.743978083133697510e-01 4.939608275890350342e-02 5.193679928779602051e-01 8.977202326059341431e-02 6.484932303428649902e-01 1.235080808401107788e-01 -1.659573018550872803e-01 1.771019250154495239e-01
4.679327905178070068e-01 -9.948436170816421509e-02 -2.733390927314758301e-01 2.109407782554626465e-01 5.789992809295654297e-01 4.821093380451202393e-01 1.647462844848632812e-01 -2.389993220567703247e-01
2.417260855436325073e-01 8.429449200630187988e-01 -3.892099857330322266e-02 3.624073415994644165e-02 7.525305449962615967e-02 3.021252751350402832e-01 1.388252973556518555e-01 -3.346181213855743408e-01
5.885023474693298340e-01 4.493478536605834961e-01 7.314758747816085815e-02 9.153969585895538330e-02 -1.119443699717521667e-01 -4.697542265057563782e-02 3.970802128314971924e-01 5.153741836547851562e-01
6.595267057418823242e-01 -2.144469507038593292e-02 6.285434961318969727e-02 6.702308654785156250e-01 -3.323322832584381104e-01 2.469378337264060974e-02 3.199158236384391785e-03 -1.843485608696937561e-02
2.965432703495025635e-01 1.381731033325195312e-01 6.909183263778686523e-01 4.203399643301963806e-02 4.076417088508605957e-01 2.588039040565490723e-01 2.983726561069488525e-01 -3.027506768703460693e-01
5.630313754081726074e-01 -2.917269058525562286e-02 3.271873295307159424e-02 7.322095036506652832e-01 -2.971557080745697021e-01 -1.311681885272264481e-02 2.182338088750839233e-01 9.404208511114120483e-02
6.310076117515563965e-01 4.656885862350463867e-01 2.139607369899749756e-01 -9.216453135013580322e-02 -2.294511198997497559e-01 3.101705014705657959e-01 1.561321318149566650e-01 3.968114554882049561e-01
1.695386320352554321e-01 6.482681632041931152e-01 1.863788366317749023e-01 3.604204356670379639e-01 2.126411497592926025e-01 9.664987027645111084e-02 -3.421658575534820557e-01 4.633899629116058350e-01
3.014856576919555664e-01 1.534258387982845306e-02 1.728154718875885010e-01 6.019814014434814453e-01 2.900126622989773750e-03 3.555109500885009766e-01 4.416819214820861816e-01 4.417520761489868164e-01
6.351258158683776855e-01 -1.524112671613693237e-01 -6.015110388398170471e-02 -1.076966896653175354e-01 4.716095030307769775e-01 3.944938182830810547e-01 2.716476321220397949e-01 -3.260920941829681396e-01
2.992098629474639893e-01 4.374659061431884766e-01 4.993764311075210571e-02 7.345553040504455566e-01 2.806654572486877441e-02 -2.027028352022171021e-01 -2.897819578647613525e-01 2.262347191572189331e-01
4.168575108051300049e-01 2.999331355094909668e-01 4.854990839958190918e-01 5.679542422294616699e-01 6.584700942039489746e-02 6.411574780941009521e-03 -3.738078773021697998e-01 1.840629726648330688e-01
3.206939399242401123e-01 1.165472622960805893e-02 4.292689263820648193e-02 5.004427433013916016e-01 7.436854839324951172e-01 -7.216415554285049438e-02 3.809374943375587463e-02 2.915594577789306641e-01
2.648002505302429199e-01 4.056237041950225830e-01 1.522631049156188965e-01 7.349309921264648438e-01 3.635114058852195740e-02 -1.437356770038604736e-01 -1.897260397672653198e-01 3.795595467090606689e-01
5.977102518081665039e-01 5.666004419326782227e-01 2.495513856410980225e-01 7.096810638904571533e-02 -1.310871094465255737e-01 -2.331348657608032227e-01 -2.062595263123512268e-02 4.271215200424194336e-01
2.355309724807739258e-01 5.270785689353942871e-01 1.422554999589920044e-01 5.701071023941040039e-01 1.336269825696945190e-01 -6.222314760088920593e-02 -2.995719313621520996e-01 4.582397043704986572e-01
7.765455245971679688e-01 -2.515070885419845581e-02 -1.847225241363048553e-02 9.362748265266418457e-02 -2.034535408020019531e-01 1.155252233147621155e-01 4.921503961086273193e-01 -3.004759252071380615e-01
3.698562681674957275e-01 1.522829085588455200e-01 7.383062839508056641e-01 -6.681500375270843506e-02 3.641472160816192627e-01 1.679690182209014893e-01 2.089018076658248901e-01 -2.932559251785278320e-01
8.289815187454223633e-01 -1.203678697347640991e-01 -2.123714797198772430e-02 -4.871263355016708374e-02 3.429065346717834473e-01 -9.814807772636413574e-02 2.182988971471786499e-01 -3.472823500633239746e-01
6.670142412185668945e-01 -2.649289369583129883e-01 7.746413350105285645e-02 2.447172403335571289e-01 5.229822397232055664e-01 1.498764604330062866e-01 3.392229788005352020e-03 3.507599234580993652e-01
4.049109220504760742e-01 7.639154791831970215e-02 1.224933192133903503e-01 4.408438205718994141e-01 3.255259990692138672e-02 2.241143584251403809e-01 3.417240083217620850e-01 -6.729050874710083008e-01
8.734109252691268921e-02 2.561454474925994873e-01 4.033184424042701721e-02 8.671483397483825684e-01 2.681078314781188965e-01 8.018966764211654663e-03 2.772780358791351318e-01 -1.560731977224349976e-01
7.634568810462951660e-01 -7.224212586879730225e-02 -3.135647773742675781e-01 -1.372494995594024658e-01 3.987953662872314453e-01 1.970602422952651978e-01 3.052440583705902100e-01 6.091004610061645508e-02
6.511580944061279297e-01 3.093859553337097168e-02 -5.232282280921936035e-01 2.912168502807617188e-01 1.386266350746154785e-01 3.410567715764045715e-02 2.679148018360137939e-01 -3.525652289390563965e-01
5.626416802406311035e-01 4.735477864742279053e-01 6.668044719845056534e-03 -1.392788439989089966e-01 7.094457745552062988e-02 -7.788029313087463379e-02 5.222799181938171387e-01 3.948024213314056396e-01
1.382753700017929077e-01 4.387184083461761475e-01 2.640902996063232422e-01 1.202497556805610657e-01 5.436864495277404785e-01 4.057939946651458740e-01 -7.193567603826522827e-02 -4.886349439620971680e-01
1.381108015775680542e-01 1.614038795232772827e-01 2.678631544113159180e-01 7.006195187568664551e-01 2.375653088092803955e-01 1.801021099090576172e-01 4.358601868152618408e-01 3.367604613304138184e-01
3.756820261478424072e-01 4.811526536941528320e-01 2.023852616548538208e-01 2.261449769139289856e-02 4.948429018259048462e-02 3.883207142353057861e-01 1.165532767772674561e-01 6.473466753959655762e-01
2.704226076602935791e-01 6.083088517189025879e-01 3.008806407451629639e-01 1.756381988525390625e-01 2.133135050535202026e-01 -1.328718196600675583e-02 4.541858434677124023e-01 -4.283574223518371582e-01
5.108805298805236816e-01 2.010841369628906250e-01 -1.491819918155670166e-01 -3.653474897146224976e-02 7.148141860961914062e-01 -3.635509312152862549e-01 1.677903532981872559e-01 6.077825650572776794e-02
6.467663049697875977e-01 5.160112380981445312e-01 7.088674604892730713e-02 -6.211884319782257080e-02 -1.799242347478866577e-01 4.792776703834533691e-01 -2.075818628072738647e-01 -3.704103454947471619e-02
4.500173628330230713e-01 -7.474954705685377121e-03 -2.268954217433929443e-01 8.406590223312377930e-01 -1.309308707714080811e-01 -5.190477240830659866e-03 -8.783030323684215546e-03 1.482982933521270752e-01
6.467736959457397461e-01 1.075963228940963745e-01 3.036268949508666992e-01 -3.220558166503906250e-02 5.664395689964294434e-01 -4.389502480626106262e-02 -3.317702412605285645e-01 2.098294943571090698e-01
4.422137439250946045e-01 2.196905612945556641e-01 5.397217273712158203e-01 5.404430627822875977e-01 -5.919765681028366089e-02 7.538470625877380371e-02 -3.879747390747070312e-01 1.144258752465248108e-01
7.787857651710510254e-01 4.609477818012237549e-01 -2.005569078028202057e-02 4.233764484524726868e-02 -3.254856467247009277e-01 2.477828562259674072e-01 -7.836915552616119385e-02 7.311715930700302124e-02
1.783328503370285034e-01 1.868942528963088989e-01 1.002952605485916138e-01 6.727504730224609375e-01 6.642574667930603027e-01 -1.600676327943801880e-01 1.677304133772850037e-02 5.894761905074119568e-02
5.543182492256164551e-01 1.205407828092575073e-01 -5.251173377037048340e-01 1.493855565786361694e-01 4.800853431224822998e-01 3.863866031169891357e-01 -1.749235950410366058e-02 7.379645481705665588e-03
2.713131904602050781e-01 2.164055258035659790e-01 9.145246446132659912e-02 8.104437589645385742e-01 2.138141691684722900e-01 1.313273608684539795e-01 -3.821507096290588379e-01 7.329774647951126099e-02
2.657604217529296875e-01 4.910111129283905029e-01 4.951254129409790039e-01 5.797871947288513184e-01 1.236205548048019409e-01 -2.873756587505340576e-01 -8.407764136791229248e-02 4.517904669046401978e-02
8.435150384902954102e-01 -1.144698858261108398e-01 -3.385868668556213379e-02 -1.880733966827392578e-01 4.352928996086120605e-01 -3.414090722799301147e-02 6.767878681421279907e-02 -2.088901996612548828e-01
4.349684715270996094e-01 5.596624016761779785e-01 5.525724887847900391e-01 -8.801518380641937256e-02 -2.075165361166000366e-01 1.622583121061325073e-01 3.217989206314086914e-01 1.074801087379455566e-01
3.242156803607940674e-01 3.232911229133605957e-01 4.046320170164108276e-02 -8.877060562372207642e-02 8.075560331344604492e-01 -1.114979460835456848e-01 3.234619796276092529e-01 -1.079040169715881348e-01
7.528209090232849121e-01 -2.994443476200103760e-01 -1.643657982349395752e-01 1.616442650556564331e-01 2.331144064664840698e-01 2.236516773700714111e-01 3.929141461849212646e-01 -1.780583411455154419e-01
3.231270909309387207e-01 3.865653276443481445e-01 7.999753206968307495e-02 3.109223246574401855e-01 -2.122905403375625610e-01 6.900757551193237305e-01 3.292931616306304932e-01 1.156630367040634155e-01
1.668756753206253052e-01 4.701870679855346680e-01 1.545361429452896118e-01 5.288527011871337891e-01 -1.680441498756408691e-01 5.697681307792663574e-01 2.909980118274688721e-01 9.977779537439346313e-02
4.679093658924102783e-01 5.052404403686523438e-01 2.067501842975616455e-01 1.227171644568443298e-01 -2.744872272014617920e-01 4.975340962409973145e-01 1.051956787705421448e-01 3.661122024059295654e-01
7.342605292797088623e-02 5.488637685775756836e-01 2.665290534496307373e-01 2.052579522132873535e-01 3.064344227313995361e-01 -1.503055691719055176e-01 4.326373338699340820e-01 -5.258515477180480957e-01
6.970441341400146484e-01 6.744684576988220215e-01 5.680285766720771790e-02 -9.261056780815124512e-02 -1.962747722864151001e-01 -1.985517330467700958e-02 -7.222867012023925781e-02 5.730147659778594971e-02
2.940597832202911377e-01 4.793993532657623291e-01 -1.199750676751136780e-01 3.252887129783630371e-01 -1.297002136707305908e-01 6.114749312400817871e-01 3.692885637283325195e-01 -1.907895207405090332e-01
3.006002008914947510e-01 7.729964256286621094e-01 -7.707734405994415283e-02 2.696048021316528320e-01 -8.694859594106674194e-02 3.798486590385437012e-01 9.332473576068878174e-02 -2.700625360012054443e-01
6.602896451950073242e-01 5.759878158569335938e-01 -7.100610062479972839e-03 -5.231397226452827454e-03 -1.484875828027725220e-01 3.408018648624420166e-01 -3.052286505699157715e-01 -2.861675247550010681e-02
3.987466692924499512e-01 2.602970898151397705e-01 1.469154059886932373e-01 6.702365875244140625e-01 2.540676891803741455e-01 -5.278640612959861755e-02 -4.724910855293273926e-01 1.089074462652206421e-01
2.412727177143096924e-01 5.380184650421142578e-01 -1.140142977237701416e-01 2.470936030149459839e-01 8.176027797162532806e-03 6.494524478912353516e-01 3.679580390453338623e-01 -1.449845731258392334e-01
3.551158308982849121e-01 7.725954651832580566e-01 -9.659702330827713013e-02 2.785194814205169678e-01 -1.045479923486709595e-01 4.000774621963500977e-01 -1.317675113677978516e-01 -4.159494489431381226e-02
1.186931058764457703e-01 8.543632626533508301e-01 1.114745512604713440e-01 3.782642185688018799e-01 6.624484062194824219e-02 -6.542541831731796265e-02 -9.021588414907455444e-02 -2.892355024814605713e-01
5.190024971961975098e-01 5.322686433792114258e-01 1.348714083433151245e-01 -1.149269267916679382e-01 -2.052111923694610596e-02 -3.724580407142639160e-01 5.074765086174011230e-01 1.387419849634170532e-01
5.683997869491577148e-01 -2.355149090290069580e-01 3.593412786722183228e-02 4.522889479994773865e-02 5.942401885986328125e-01 4.665905833244323730e-01 1.915610134601593018e-01 1.029256209731101990e-01
5.123111605644226074e-01 1.083621606230735779e-01 -2.678847014904022217e-01 1.856375634670257568e-01 5.849913358688354492e-01 4.039672315120697021e-01 -2.635227441787719727e-01 2.114776223897933960e-01
7.189284563064575195e-01 -1.117334291338920593e-01 -4.719983935356140137e-01 3.143056929111480713e-01 -1.105684693902730942e-02 8.811537921428680420e-02 2.783707380294799805e-01 -2.524088919162750244e-01
5.122308731079101562e-01 2.967277765274047852e-01 3.925295472145080566e-01 3.932096064090728760e-01 -9.908831119537353516e-02 6.016475707292556763e-02 -3.671175539493560791e-01 4.389365017414093018e-01
1.230371966958045959e-01 1.761684417724609375e-01 -1.104963719844818115e-01 6.809397935867309570e-01 5.823783874511718750e-01 -2.068412862718105316e-02 3.713312447071075439e-01 2.141828276216983795e-02
6.913243532180786133e-01 -4.536386206746101379e-02 -4.308868050575256348e-01 1.908189058303833008e-01 -2.159799635410308838e-02 1.668681502342224121e-01 4.099254012107849121e-01 -3.187273144721984863e-01
5.616664886474609375e-01 7.739484310150146484e-01 5.757500231266021729e-02 8.050113916397094727e-02 -2.247770130634307861e-01 -1.297496818006038666e-02 -1.500134617090225220e-01 5.041925236582756042e-02
4.401611983776092529e-01 3.902393579483032227e-01 6.667406857013702393e-02 2.839099764823913574e-01 -1.688276231288909912e-02 -7.907733321189880371e-03 4.757918417453765869e-01 5.849750638008117676e-01
3.325035572052001953e-01 4.378310143947601318e-01 1.560133993625640869e-01 4.395559132099151611e-01 2.286092936992645264e-01 4.085662588477134705e-02 -5.512869358062744141e-01 3.497813940048217773e-01
3.855176568031311035e-01 2.869742214679718018e-01 2.195750325918197632e-01 2.832568585872650146e-01 -3.975416999310255051e-03 4.474655389785766602e-01 3.747143447399139404e-01 -5.476515889167785645e-01
1.416324377059936523e-01 2.140366733074188232e-01 2.443618327379226685e-01 6.757521033287048340e-01 3.173813223838806152e-01 -2.384474277496337891e-01 4.718209803104400635e-01 -1.938343942165374756e-01
4.941305220127105713e-01 -7.514531165361404419e-02 -4.203595966100692749e-02 4.769611060619354248e-01 -2.298951148986816406e-02 3.373103439807891846e-01 1.369360238313674927e-01 -6.227929592132568359e-01
2.397376596927642822e-01 4.933297336101531982e-01 2.775386571884155273e-01 6.930012106895446777e-01 4.768724553287029266e-03 -9.039437025785446167e-02 -2.627867758274078369e-01 2.542096376419067383e-01
6.110283732414245605e-01 -5.995505303144454956e-02 1.708918660879135132e-01 6.465808749198913574e-01 -4.024541079998016357e-01 1.041774302721023560e-01 4.487181082367897034e-02 -3.071117587387561798e-02
2.345246523618698120e-01 3.126852512359619141e-01 3.251754911616444588e-03 2.009093463420867920e-01 5.976748466491699219e-01 5.166930556297302246e-01 -2.859970331192016602e-01 -3.176000416278839111e-01
1.213657781481742859e-01 4.994246363639831543e-01 -6.757067888975143433e-02 7.269106507301330566e-01 2.577422857284545898e-01 -1.680387407541275024e-01 7.452108711004257202e-02 3.204043209552764893e-01
6.602272391319274902e-01 -5.499550700187683105e-02 -6.360708922147750854e-02 2.303812056779861450e-01 -1.533376276493072510e-01 2.215629667043685913e-01 6.044698953628540039e-01 -2.568418681621551514e-01
3.914440572261810303e-01 4.024574756622314453e-01 2.567507512867450714e-02 4.108197391033172607e-01 2.462067008018493652e-01 3.311071172356605530e-02 -5.833824276924133301e-01 3.366280496120452881e-01
8.371497392654418945e-01 -1.600852012634277344e-01 -1.408472508192062378e-01 2.355210930109024048e-01 1.490864008665084839e-01 7.661513984203338623e-02 -4.188453778624534607e-02 -4.103583395481109619e-01
6.187794208526611328e-01 5.022239685058593750e-01 -4.922343790531158447e-02 2.704448625445365906e-02 -2.312377542257308960e-01 4.948146939277648926e-01 -1.651817113161087036e-01 -1.900823265314102173e-01
4.276055097579956055e-01 2.689453065395355225e-01 5.962861701846122742e-02 1.464941054582595825e-01 1.409832239151000977e-01 4.720659181475639343e-02 4.591772258281707764e-01 -6.977517008781433105e-01
6.668821573257446289e-01 5.811831355094909668e-01 -7.672613859176635742e-02 2.314555272459983826e-02 -1.063850969076156616e-01 -2.514996938407421112e-02 1.182801648974418640e-02 4.460738599300384521e-01
4.986355602741241455e-01 7.427181303501129150e-02 -3.035908937454223633e-01 4.788433015346527100e-01 2.349057197570800781e-01 9.875320643186569214e-02 -3.857070803642272949e-01 -4.590043723583221436e-01
6.490395665168762207e-01 5.100680142641067505e-02 4.160036444664001465e-01 -2.399355173110961914e-01 5.358458757400512695e-01 -1.795157045125961304e-01 1.523342877626419067e-01 5.436304211616516113e-02
7.480996847152709961e-01 -2.350998967885971069e-01 -1.859951391816139221e-02 2.271123379468917847e-01 3.684811592102050781e-01 1.001612693071365356e-01 -6.999896466732025146e-02 4.271281063556671143e-01
4.102916419506072998e-01 4.986025094985961914e-01 1.923509538173675537e-01 -2.151813954114913940e-01 5.976102948188781738e-01 -3.275979459285736084e-01 1.483515948057174683e-01 -1.152725070714950562e-01
5.157560110092163086e-01 1.317248400300741196e-02 5.088405683636665344e-02 7.517373561859130859e-01 -1.417054533958435059e-01 -1.852111667394638062e-01 1.499177217483520508e-01 2.987728118896484375e-01
5.235026776790618896e-02 6.377303600311279297e-01 -2.846907377243041992e-01 5.390342473983764648e-01 2.572553753852844238e-01 -4.245968163013458252e-02 3.538097441196441650e-01 -1.605877131223678589e-01
2.940460443496704102e-01 2.999802231788635254e-01 2.670128829777240753e-03 1.087398678064346313e-01 3.342600762844085693e-01 -3.937596455216407776e-03 4.779652059078216553e-01 -6.866740584373474121e-01
3.729543387889862061e-01 -1.201833188533782959e-01 -1.190147623419761658e-01 6.715730428695678711e-01 4.205704331398010254e-01 2.782836258411407471e-01 -7.445003837347030640e-02 -3.484567999839782715e-01
5.133243799209594727e-01 4.199032485485076904e-01 1.386212557554244995e-02 1.597670316696166992e-01 -6.183414161205291748e-02 5.528528615832328796e-02 4.600179195404052734e-01 5.621078610420227051e-01
4.088627547025680542e-02 5.042666792869567871e-01 1.470459997653961182e-01 4.471647739410400391e-01 4.699760079383850098e-01 2.136622071266174316e-01 1.312206387519836426e-01 -4.885865151882171631e-01
3.752176761627197266e-01 4.076392855495214462e-03 -1.340264827013015747e-01 5.382625460624694824e-01 2.009916752576828003e-01 4.390447437763214111e-01 -3.279042541980743408e-01 -4.591583013534545898e-01
5.986398458480834961e-01 -2.761688232421875000e-01 3.756212443113327026e-02 3.159209489822387695e-01 3.425656259059906006e-01 4.552451670169830322e-01 1.612576842308044434e-01 -3.369577825069427490e-01
1.439495682716369629e-01 8.288499116897583008e-01 7.249705959111452103e-03 1.859950572252273560e-01 1.872177422046661377e-01 2.507540211081504822e-02 1.364019513130187988e-01 -4.509488344192504883e-01
6.243543028831481934e-01 6.300833225250244141e-01 7.724910229444503784e-02 1.444666995666921139e-03 -1.199900135397911072e-01 1.735317856073379517e-01 -2.536719143390655518e-01 3.136028647422790527e-01
4.454198181629180908e-01 1.920533552765846252e-02 3.824270665645599365e-01 5.958912968635559082e-01 -5.894451960921287537e-02 2.844339907169342041e-01 -4.380791783332824707e-01 1.536392420530319214e-01
4.993357360363006592e-01 8.260489702224731445e-01 1.639409661293029785e-01 8.051368407905101776e-03 -1.383256018161773682e-01 -5.781760439276695251e-02 -1.197366937994956970e-01 6.746751070022583008e-02
6.160690188407897949e-01 4.134108722209930420e-01 1.041916161775588989e-01 -5.328121036291122437e-02 -5.499485507607460022e-02 -5.693371221423149109e-02 3.917347788810729980e-01 5.254841446876525879e-01
6.971217989921569824e-01 -6.727951020002365112e-02 -4.282606840133666992e-01 2.038889974355697632e-01 3.046348392963409424e-01 8.054759353399276733e-02 -5.118339881300926208e-02 -4.273254573345184326e-01
1.560393273830413818e-01 6.700270622968673706e-02 1.259172260761260986e-01 3.379562497138977051e-01 6.691224575042724609e-01 4.993605911731719971e-01 3.699489235877990723e-01 -8.452771604061126709e-02
7.343736290931701660e-01 -2.804189026355743408e-01 -1.701287627220153809e-01 1.301789581775665283e-01 1.277364790439605713e-01 2.252618968486785889e-01 4.781972765922546387e-01 -2.010918259620666504e-01
4.945029914379119873e-01 -2.921550273895263672e-01 1.931664645671844482e-01 3.412890732288360596e-01 2.286667227745056152e-01 6.756137609481811523e-01 -5.469539761543273926e-02 -6.772564351558685303e-02
7.855044603347778320e-01 4.497509300708770752e-01 9.289057925343513489e-03 -7.517064362764358521e-02 -3.206048011779785156e-01 2.565281093120574951e-01 -4.201896116137504578e-02 -6.789862364530563354e-02
6.760070919990539551e-01 -2.399709522724151611e-01 3.386193886399269104e-02 2.079642564058303833e-01 6.485613584518432617e-01 4.947457090020179749e-02 1.262657642364501953e-01 4.483267664909362793e-02
2.196799367666244507e-01 7.026028633117675781e-02 3.247220814228057861e-01 6.190184354782104492e-01 9.347304701805114746e-02 2.369782477617263794e-01 5.314292311668395996e-01 3.329610526561737061e-01
7.051976919174194336e-01 -1.271489709615707397e-01 -1.908928304910659790e-01 3.574873208999633789e-01 4.498898088932037354e-01 -3.417550027370452881e-01 -4.895239323377609253e-02 -2.642790228128433228e-02
6.685845255851745605e-01 -4.413401708006858826e-02 -4.603007435798645020e-02 3.457377254962921143e-01 -2.720904946327209473e-01 3.375635296106338501e-02 5.884896516799926758e-01 -8.888667076826095581e-02
6.501048207283020020e-01 -6.200902536511421204e-02 -3.807739019393920898e-01 2.795797884464263916e-01 7.603410165756940842e-03 3.685431554913520813e-02 5.410265922546386719e-01 -2.371479421854019165e-01
5.376242399215698242e-01 -1.746077388525009155e-01 -2.043257951736450195e-01 1.584939658641815186e-01 6.198269724845886230e-01 2.167554646730422974e-01 4.124062657356262207e-01 -1.111559718847274780e-01
5.420290827751159668e-01 1.728400290012359619e-01 8.475951105356216431e-02 -4.083427414298057556e-02 7.151820659637451172e-01 -2.684429883956909180e-01 1.626989692449569702e-01 2.397102713584899902e-01
7.460541725158691406e-01 4.167019426822662354e-01 6.917473673820495605e-02 9.724185615777969360e-02 -2.820723354816436768e-01 -1.829018443822860718e-01 1.239614561200141907e-01 3.565629422664642334e-01
3.076555132865905762e-01 3.769253566861152649e-02 4.362462460994720459e-01 5.690427422523498535e-01 -3.074377030134201050e-02 2.781766057014465332e-01 3.932472765445709229e-01 3.960252404212951660e-01
8.234957605600357056e-02 7.561475634574890137e-01 1.146433949470520020e-01 5.265669822692871094e-01 8.169739693403244019e-02 1.847265809774398804e-01 -8.467055112123489380e-02 2.882293462753295898e-01
2.791124582290649414e-01 3.895303606986999512e-01 -1.747415065765380859e-01 3.103323578834533691e-01 -5.231646820902824402e-02 6.927898526191711426e-01 3.790770173072814941e-01 -1.308719813823699951e-01
4.591401815414428711e-01 4.359365999698638916e-01 6.022740155458450317e-02 1.745976507663726807e-01 -9.275194257497787476e-03 1.377806067466735840e-01 4.637761116027832031e-01 5.752219557762145996e-01
4.304381832480430603e-02 1.574390530586242676e-01 1.403331756591796875e-01 8.076034188270568848e-01 4.786013960838317871e-01 6.693358719348907471e-02 2.589684426784515381e-01 -2.897364459931850433e-02
2.677020728588104248e-01 9.742982685565948486e-02 -2.300168424844741821e-01 6.560155749320983887e-01 2.766122221946716309e-01 1.728652715682983398e-01 2.469091117382049561e-01 -5.178977847099304199e-01
4.842143356800079346e-01 -1.232371316291391850e-03 -5.576717481017112732e-02 4.328256547451019287e-01 6.512105464935302734e-02 3.943648338317871094e-01 -5.811075121164321899e-02 -6.418299674987792969e-01
4.659108519554138184e-01 -2.787356674671173096e-01 3.463105261325836182e-01 3.738236427307128906e-01 2.643064558506011963e-01 5.808175206184387207e-01 -9.409314393997192383e-02 1.717511713504791260e-01
6.861825585365295410e-01 -4.411077499389648438e-02 -1.909454166889190674e-01 1.600154787302017212e-01 -7.628367096185684204e-02 1.946284919977188110e-01 6.163599491119384766e-01 -2.038227021694183350e-01
5.404489636421203613e-01 3.816512823104858398e-01 8.922477066516876221e-02 1.285743415355682373e-01 -7.329744100570678711e-02 9.726016968488693237e-02 3.826878368854522705e-01 6.135818958282470703e-01
9.181101322174072266e-01 -1.487109214067459106e-01 3.277450799942016602e-02 2.686891937628388405e-03 1.295424550771713257e-01 -2.583164274692535400e-01 -1.637026369571685791e-01 1.535264253616333008e-01
2.195183634757995605e-01 5.998218059539794922e-01 5.017848312854766846e-02 3.255464136600494385e-02 3.130015432834625244e-01 -6.194634363055229187e-02 2.437221556901931763e-01 -6.536359190940856934e-01
5.740236639976501465e-01 -6.677594780921936035e-02 5.588451623916625977e-01 1.812856197357177734e-01 -1.899488121271133423e-01 -5.881571024656295776e-02 4.980751574039459229e-01 -1.823373436927795410e-01
4.809727668762207031e-01 2.648990154266357422e-01 -5.019734501838684082e-01 1.413140743970870972e-01 5.972072482109069824e-01 2.016478031873703003e-01 -1.283563226461410522e-01 -1.129300668835639954e-01
4.037154316902160645e-01 -4.975129291415214539e-02 1.127602458000183105e-01 7.910700440406799316e-01 -3.915228694677352905e-02 1.288674920797348022e-01 2.901374101638793945e-01 3.061253130435943604e-01
5.435478091239929199e-01 2.480417639017105103e-01 1.392698138952255249e-01 1.255282461643218994e-01 6.654539704322814941e-02 2.668256685137748718e-02 2.521831095218658447e-01 -7.342621684074401855e-01
2.105965018272399902e-01 -1.363344788551330566e-01 1.295166015625000000e-01 6.565906405448913574e-01 6.222872138023376465e-01 2.296876609325408936e-01 2.213218361139297485e-01 1.396330352872610092e-02
7.642289996147155762e-01 4.171557426452636719e-01 1.181415170431137085e-01 -1.320189516991376877e-02 -2.461362332105636597e-01 -9.774343669414520264e-02 9.568633139133453369e-02 3.853707909584045410e-01
4.849821925163269043e-01 -1.418681889772415161e-01 6.437558680772781372e-02 8.143512606620788574e-01 -1.225131079554557800e-01 7.149554044008255005e-02 1.986524015665054321e-01 1.333031803369522095e-01
5.817098021507263184e-01 1.470466107130050659e-01 6.978055462241172791e-04 5.941740274429321289e-01 -4.502995312213897705e-01 5.698637664318084717e-02 2.796254158020019531e-01 -5.234851315617561340e-02
4.057160019874572754e-01 4.065241515636444092e-01 1.084179133176803589e-01 2.160858064889907837e-01 2.329456247389316559e-02 -2.180808782577514648e-01 5.893833637237548828e-01 4.649844467639923096e-01
3.430912196636199951e-01 1.066068187355995178e-01 -2.367439866065979004e-01 3.827430307865142822e-01 3.981176316738128662e-01 -4.071167409420013428e-01 5.848805904388427734e-01 4.534874856472015381e-02
5.489850640296936035e-01 4.509091004729270935e-02 2.224796861410140991e-01 6.852849721908569336e-01 -3.376211524009704590e-01 3.109481185674667358e-02 -1.995663046836853027e-01 1.506257504224777222e-01
5.447955131530761719e-01 -2.455119341611862183e-01 1.984122544527053833e-01 5.182651281356811523e-01 9.636940062046051025e-02 4.703770279884338379e-01 -3.052560985088348389e-01 -1.059835478663444519e-01
7.387389987707138062e-02 6.405209302902221680e-01 8.725327998399734497e-02 7.082169055938720703e-01 4.623338207602500916e-02 -6.614957470446825027e-03 -2.456119470298290253e-02 2.688986957073211670e-01
4.466564357280731201e-01 3.726032674312591553e-01 3.392273560166358948e-02 1.271160244941711426e-01 1.381881833076477051e-01 -3.101345300674438477e-01 5.756598114967346191e-01 4.446258246898651123e-01
8.202082514762878418e-01 4.128819797188043594e-03 -1.712341308593750000e-01 -4.063884168863296509e-02 2.380691319704055786e-01 1.750166863203048706e-01 -6.239839270710945129e-02 -4.528437256813049316e-01
8.268793225288391113e-01 -7.570664584636688232e-02 4.430363476276397705e-01 7.354348897933959961e-02 8.716013282537460327e-02 -2.994004786014556885e-01 -1.050366908311843872e-01 -2.406657114624977112e-02
5.150766372680664062e-01 -1.060317922383546829e-02 8.165536820888519287e-02 4.383791387081146240e-01 -7.392726838588714600e-02 -7.469956576824188232e-02 6.425374150276184082e-01 -3.344253003597259521e-01
6.930541396141052246e-01 1.765784174203872681e-01 3.213012591004371643e-02 5.240388214588165283e-03 -2.068821489810943604e-01 1.218420360237360001e-02 5.495163798332214355e-01 -3.775171637535095215e-01
-6.527588516473770142e-02 4.405722916126251221e-01 1.657129675149917603e-01 7.115846872329711914e-01 2.489100545644760132e-01 3.473046720027923584e-01 2.673608362674713135e-01 -1.173150986433029175e-01
3.670657873153686523e-01 2.816049568355083466e-02 -1.828066632151603699e-02 3.256241679191589355e-01 4.903844296932220459e-01 -4.355137646198272705e-01 5.602223277091979980e-01 1.187699362635612488e-01
5.142421126365661621e-01 4.545592367649078369e-01 -3.354123234748840332e-02 -1.285843700170516968e-01 9.624008834362030029e-02 1.625907123088836670e-01 4.468518197536468506e-01 5.252593755722045898e-01
2.424370497465133667e-01 -2.705588005483150482e-02 2.295758873224258423e-01 8.592085242271423340e-01 3.374165594577789307e-01 1.636984795331954956e-01 -8.946520835161209106e-02 2.994495816528797150e-02
3.967163264751434326e-01 3.285527601838111877e-02 -1.563596576452255249e-01 3.713347315788269043e-01 3.779908418655395508e-01 -3.575317263603210449e-01 6.366165280342102051e-01 -5.667622014880180359e-02
4.884957373142242432e-01 5.712171792984008789e-01 -2.495617233216762543e-02 1.726961880922317505e-01 -1.721626371145248413e-01 5.577859878540039062e-01 -1.135824024677276611e-01 2.257653027772903442e-01
5.135170817375183105e-01 8.874829858541488647e-02 -8.118677884340286255e-02 2.728645503520965576e-01 6.616929173469543457e-01 -2.270107567310333252e-01 -6.361642852425575256e-03 -3.974488973617553711e-01
4.684825837612152100e-01 3.544869720935821533e-01 8.048846572637557983e-02 2.267705947160720825e-01 3.859553020447492599e-03 3.279048576951026917e-02 4.591433703899383545e-01 6.205297708511352539e-01
5.905286669731140137e-01 1.722878962755203247e-01 6.305258870124816895e-01 1.824249625205993652e-01 3.038254939019680023e-02 -4.193407595157623291e-01 -1.108989715576171875e-01 -4.102255776524543762e-02
3.353991806507110596e-01 4.564212560653686523e-01 1.888624429702758789e-01 1.526233702898025513e-01 2.195512652397155762e-01 -1.377933472394943237e-01 5.141122341156005859e-01 5.373294353485107422e-01
1.652448773384094238e-01 1.808354854583740234e-01 -8.572973310947418213e-02 4.906348586082458496e-01 7.126686573028564453e-01 3.303720057010650635e-02 3.106897473335266113e-01 2.939462661743164062e-01
3.615372478961944580e-01 2.122603058815002441e-01 -4.617577493190765381e-01 2.103745043277740479e-01 7.302670478820800781e-01 -9.839854389429092407e-02 8.394315838813781738e-02 -1.293833106756210327e-01
4.633841216564178467e-01 3.127306997776031494e-01 -6.359786540269851685e-02 2.369387149810791016e-01 4.408403933048248291e-01 -1.475040614604949951e-01 -2.300538681447505951e-02 -6.408300995826721191e-01
6.013660430908203125e-01 -1.799582540988922119e-01 2.261115163564682007e-01 3.000934422016143799e-01 4.869564473628997803e-01 2.532051801681518555e-01 -9.711012989282608032e-02 3.925831913948059082e-01
4.633107781410217285e-01 4.585713148117065430e-01 2.456002496182918549e-02 -2.874539047479629517e-02 -1.067421026527881622e-02 2.642214894294738770e-01 4.986826777458190918e-01 5.049898028373718262e-01
8.669622540473937988e-01 -2.293412983417510986e-01 -2.465793043375015259e-01 -5.641609430313110352e-03 -2.570952475070953369e-02 3.127082288265228271e-01 1.854149848222732544e-01 -4.604380577802658081e-02
4.725919961929321289e-01 9.031370282173156738e-03 -2.191618084907531738e-01 3.614642620086669922e-01 6.635640263557434082e-01 -3.052544295787811279e-01 2.386657297611236572e-01 -8.618721365928649902e-02
5.543321371078491211e-01 -1.655297577381134033e-01 1.285213977098464966e-01 7.311396002769470215e-01 -1.496625095605850220e-01 -4.463024437427520752e-02 2.993715703487396240e-01 -1.479307655245065689e-02
1.283201128244400024e-01 3.886172771453857422e-01 1.074291616678237915e-01 1.830701678991317749e-01 7.861429452896118164e-01 3.607766628265380859e-01 1.699553988873958588e-02 -1.974468827247619629e-01
2.479120641946792603e-01 3.211208581924438477e-01 7.316671609878540039e-01 5.150101184844970703e-01 6.865403056144714355e-02 -1.628005206584930420e-01 -1.826047152280807495e-02 -5.742624402046203613e-02
4.687051177024841309e-01 5.440006032586097717e-02 7.505501061677932739e-02 3.567877411842346191e-01 -1.500257477164268494e-02 -1.416478455066680908e-01 7.826678156852722168e-01 -1.075527891516685486e-01
9.160110354423522949e-01 9.320290386676788330e-02 -7.671250402927398682e-02 -8.865671604871749878e-02 6.159083917737007141e-02 -2.478870302438735962e-01 -1.908859163522720337e-01 -1.918683499097824097e-01
3.184469640254974365e-01 1.799493795260787010e-03 8.088082820177078247e-02 1.901627928018569946e-01 7.045076489448547363e-01 5.994781255722045898e-01 -2.923778956755995750e-03 1.309125870466232300e-02
2.638863325119018555e-01 2.161640077829360962e-01 1.263851076364517212e-01 7.820365428924560547e-01 2.112526148557662964e-01 -8.524326607584953308e-03 -3.524177372455596924e-01 2.952694594860076904e-01
7.502750158309936523e-01 2.349945753812789917e-01 2.878697030246257782e-02 1.729401499032974243e-01 -2.295003682374954224e-01 -2.500523924827575684e-01 3.486194908618927002e-01 -3.382245898246765137e-01
3.848477900028228760e-01 4.887979924678802490e-01 1.174407377839088440e-01 9.621897339820861816e-02 6.350509524345397949e-01 -3.668242692947387695e-01 2.062563151121139526e-01 -9.760586172342300415e-02
4.278801083564758301e-01 1.699910908937454224e-01 2.594799399375915527e-01 6.080805659294128418e-01 3.688729107379913330e-01 8.891796693205833435e-03 -4.466910958290100098e-01 1.234932690858840942e-01
2.290582507848739624e-01 1.979773044586181641e-01 2.034754306077957153e-01 7.321050763130187988e-01 2.572413980960845947e-01 1.649089604616165161e-01 -3.656709492206573486e-01 3.222947716712951660e-01
4.991629421710968018e-01 8.280584961175918579e-02 -3.705818057060241699e-01 3.465438783168792725e-01 5.348598957061767578e-01 -1.957822889089584351e-01 3.817342221736907959e-01 1.281760931015014648e-01
6.476211547851562500e-01 -4.148508608341217041e-02 -3.415906429290771484e-01 3.154861629009246826e-01 -9.987892210483551025e-02 2.012225054204463959e-02 5.405110716819763184e-01 -2.451884150505065918e-01
3.866521418094635010e-01 5.847040414810180664e-01 8.617451786994934082e-02 1.905675828456878662e-01 -1.741874665021896362e-01 1.836295276880264282e-01 5.728697180747985840e-01 2.695148289203643799e-01
4.496962726116180420e-01 3.136740624904632568e-01 6.956980824470520020e-01 2.566322684288024902e-01 -1.176944281905889511e-02 -3.733237087726593018e-01 -6.839343905448913574e-02 -7.307104766368865967e-02
7.369471192359924316e-01 -2.601118981838226318e-01 -2.398613989353179932e-01 1.967255026102066040e-01 1.527909189462661743e-01 1.263248175382614136e-01 4.852596223354339600e-01 -1.350418329238891602e-01
2.096891403198242188e-01 2.857664823532104492e-01 2.203977853059768677e-01 7.369199395179748535e-01 3.327510654926300049e-01 -1.564474105834960938e-01 -2.113320529460906982e-01 3.207517862319946289e-01
8.033681511878967285e-01 -1.502850800752639771e-01 4.943425208330154419e-02 -1.436727121472358704e-02 4.349276125431060791e-01 -1.714024245738983154e-01 3.227980732917785645e-01 8.139041066169738770e-02
5.054031014442443848e-01 1.938644349575042725e-01 7.407379802316427231e-03 4.467906355857849121e-01 -4.489657878875732422e-01 5.308344960212707520e-01 1.535927057266235352e-01 1.900984160602092743e-02
4.942294359207153320e-01 5.384925603866577148e-01 1.539932042360305786e-01 5.854164436459541321e-02 -1.893972903490066528e-01 1.780422478914260864e-01 4.717077612876892090e-01 3.854131400585174561e-01
4.479442834854125977e-01 3.306355699896812439e-02 -4.675055146217346191e-01 2.435891777276992798e-01 7.163393497467041016e-01 1.214560307562351227e-02 6.519067287445068359e-02 -5.306910723447799683e-02
2.078368365764617920e-01 3.902181386947631836e-01 9.204012341797351837e-03 -1.569291204214096069e-01 7.484105825424194336e-01 6.520965695381164551e-02 4.467221796512603760e-01 -1.260596215724945068e-01
7.286563515663146973e-01 -5.527503788471221924e-02 1.406337767839431763e-01 3.393832147121429443e-01 -1.518448442220687866e-01 -5.671928822994232178e-02 5.363832116127014160e-01 -1.306322962045669556e-01
6.932893395423889160e-01 -5.666607245802879333e-02 5.593346357345581055e-01 -1.838186234235763550e-01 3.640558719635009766e-01 1.261450201272964478e-01 -1.346888989210128784e-01 5.388828739523887634e-02
3.577901721000671387e-01 6.526499986648559570e-02 7.111831754446029663e-02 1.712855249643325806e-01 7.338340878486633301e-01 4.903592765331268311e-01 -1.355703473091125488e-01 1.897005289793014526e-01
6.858019232749938965e-01 -5.342590436339378357e-02 -3.928863406181335449e-01 3.348348438739776611e-01 1.567476093769073486e-01 6.255006790161132812e-02 3.254316449165344238e-01 -3.549073040485382080e-01
2.307709865272045135e-02 1.441388279199600220e-01 1.534884572029113770e-01 6.535698175430297852e-01 4.124902784824371338e-01 2.307689338922500610e-01 5.396473407745361328e-01 1.155750751495361328e-01
6.683651357889175415e-02 8.945160508155822754e-01 8.960606157779693604e-02 3.708126246929168701e-01 7.165704667568206787e-02 1.501487344503402710e-01 3.033402003347873688e-02 -1.457501202821731567e-01
7.324764132499694824e-01 -2.681624293327331543e-01 -6.246567144989967346e-02 1.483762711286544800e-01 4.739679098129272461e-01 2.282475978136062622e-01 2.305614352226257324e-01 -1.890736073255538940e-01
5.119006037712097168e-01 -2.281713485717773438e-01 8.286362141370773315e-02 1.741474866867065430e-01 4.482766091823577881e-01 6.485904455184936523e-01 1.317650079727172852e-01 9.858161211013793945e-02
5.395620465278625488e-01 1.121032834053039551e-01 7.140665650367736816e-01 1.713706254959106445e-01 1.099505051970481873e-01 -2.970560789108276367e-01 1.881971806287765503e-01 -1.459356993436813354e-01
3.615300953388214111e-01 1.610221117734909058e-01 3.079469799995422363e-01 2.888498604297637939e-01 5.244552716612815857e-02 1.906280517578125000e-01 4.035346806049346924e-01 -6.805678009986877441e-01
1.857558041810989380e-01 3.911054730415344238e-01 1.131310760974884033e-01 4.300312995910644531e-01 -2.242610417306423187e-02 5.553614497184753418e-01 5.250850319862365723e-01 -1.736730039119720459e-01
5.148250460624694824e-01 2.351216673851013184e-01 -3.635561838746070862e-02 5.218032598495483398e-01 -1.000015661120414734e-01 -1.927544027566909790e-01 4.551095366477966309e-01 -3.896066248416900635e-01
4.271639585494995117e-01 3.388574421405792236e-01 1.264173090457916260e-01 5.564808249473571777e-01 1.318242698907852173e-01 3.771529719233512878e-02 -5.530959963798522949e-01 2.287772297859191895e-01
5.676797628402709961e-01 3.311999142169952393e-01 -1.135005876421928406e-01 -3.844276070594787598e-02 -1.105069369077682495e-02 1.972188502550125122e-01 5.023498535156250000e-01 5.121653676033020020e-01
5.310183167457580566e-01 1.084485799074172974e-01 -4.314871728420257568e-01 -6.728273630142211914e-02 3.148197829723358154e-01 4.609662890434265137e-01 4.509510397911071777e-01 -2.433317340910434723e-02
5.491926074028015137e-01 -2.247330248355865479e-01 2.287576198577880859e-01 3.546355068683624268e-01 1.589800417423248291e-02 3.349464386701583862e-02 6.015652418136596680e-01 -3.263904452323913574e-01
5.398032665252685547e-01 6.018682122230529785e-01 -9.625371545553207397e-02 -6.383252888917922974e-02 2.468723803758621216e-02 -1.468008607625961304e-01 3.158946931362152100e-01 4.594326019287109375e-01
8.764678239822387695e-01 3.219051659107208252e-02 -3.712936043739318848e-01 1.029520928859710693e-01 -5.220607668161392212e-02 -1.946263611316680908e-01 4.539852961897850037e-02 -1.991077512502670288e-01
4.472247362136840820e-01 -1.872880756855010986e-01 3.973248004913330078e-01 4.573848843574523926e-01 2.105790227651596069e-01 3.838664591312408447e-01 -4.439415410161018372e-02 4.518600702285766602e-01
3.728713393211364746e-01 1.880733221769332886e-01 -7.477732142433524132e-04 1.223259270191192627e-01 2.864856719970703125e-01 -1.098042577505111694e-01 6.899497509002685547e-01 -4.903770983219146729e-01
2.444814741611480713e-01 4.140914678573608398e-01 -4.488810151815414429e-02 2.567235231399536133e-01 7.353578805923461914e-01 -1.909582167863845825e-01 -1.363639682531356812e-01 3.240736424922943115e-01
7.425367236137390137e-01 4.625800251960754395e-01 2.449465245008468628e-01 -6.589999049901962280e-02 -1.683308184146881104e-01 -2.405949123203754425e-02 -9.688470512628555298e-02 3.633407354354858398e-01
7.131833434104919434e-01 -1.039551869034767151e-01 6.544299423694610596e-02 7.505636662244796753e-02 1.095465272665023804e-01 4.802444204688072205e-02 6.241841912269592285e-01 -2.583293318748474121e-01
4.231757223606109619e-01 1.138738766312599182e-01 -1.742476522922515869e-01 2.025482654571533203e-01 3.433849215507507324e-01 -3.918606415390968323e-02 6.327722668647766113e-01 -4.655290842056274414e-01
4.937315881252288818e-01 4.311938285827636719e-01 -1.240203008055686951e-01 1.834364533424377441e-01 -1.998432874679565430e-01 4.110372662544250488e-01 2.938774526119232178e-01 4.754135906696319580e-01
6.222714185714721680e-01 4.361017346382141113e-01 -1.242672502994537354e-01 -1.092223227024078369e-01 -1.738272607326507568e-02 -1.694173365831375122e-01 4.729564785957336426e-01 3.775306344032287598e-01
2.916515618562698364e-02 3.361367285251617432e-01 -8.634651452302932739e-02 5.906879901885986328e-01 6.853888630867004395e-01 2.172679156064987183e-01 3.597912192344665527e-02 -1.074044555425643921e-01
4.890574812889099121e-01 1.702661812305450439e-01 4.358393326401710510e-02 3.544334471225738525e-01 4.931449517607688904e-02 9.532977826893329620e-03 3.400194644927978516e-01 6.972614526748657227e-01
2.495122849941253662e-01 8.207229971885681152e-01 3.748425096273422241e-02 8.931931108236312866e-02 3.207263052463531494e-01 -1.603503972291946411e-01 -2.447404898703098297e-02 -3.543978333473205566e-01
7.335637807846069336e-01 -7.985059916973114014e-02 -3.298580348491668701e-01 1.672502011060714722e-01 4.843917191028594971e-01 -1.202547550201416016e-01 2.548972964286804199e-01 6.826549768447875977e-02
2.413863986730575562e-01 4.157737195491790771e-01 6.475314497947692871e-01 4.904353320598602295e-01 -1.246113143861293793e-02 -2.878597378730773926e-01 1.532812714576721191e-01 5.027231574058532715e-02
3.624669313430786133e-01 4.406654536724090576e-01 -1.192730292677879333e-01 3.209583759307861328e-01 -2.132106274366378784e-01 6.711766123771667480e-01 2.382912337779998779e-01 6.687249988317489624e-02
6.167386174201965332e-01 -1.244606077671051025e-01 9.286486357450485229e-02 6.491051316261291504e-01 -1.589430123567581177e-01 -1.490730941295623779e-01 2.912929058074951172e-01 2.045588642358779907e-01
3.870518803596496582e-01 1.379437297582626343e-01 -1.504678726196289062e-01 2.992117404937744141e-01 3.456518352031707764e-01 -3.851532340049743652e-01 6.715264916419982910e-01 1.510228775441646576e-02
5.832234025001525879e-01 5.743108987808227539e-01 2.777870595455169678e-01 9.165603667497634888e-02 -1.289736777544021606e-01 -1.763125211000442505e-01 1.582730375230312347e-02 4.432609081268310547e-01
5.597629547119140625e-01 1.732725203037261963e-01 6.395500898361206055e-01 1.231565624475479126e-01 -2.496852874755859375e-01 -1.451452821493148804e-01 3.322869241237640381e-01 -1.965342015027999878e-01
3.997275531291961670e-01 -1.376956794410943985e-02 1.913731545209884644e-01 5.089480876922607422e-01 -4.946911241859197617e-03 1.856718808412551880e-01 3.621449768543243408e-01 6.154096722602844238e-01
4.587379992008209229e-01 1.992705017328262329e-01 2.696951664984226227e-02 4.613587558269500732e-01 1.553167998790740967e-01 -2.690887451171875000e-01 4.957467913627624512e-01 -4.404250979423522949e-01
3.719034194946289062e-01 5.953273177146911621e-01 -6.060158833861351013e-02 -4.827002808451652527e-02 -6.755039840936660767e-02 5.837786197662353516e-01 3.791974484920501709e-01 1.100880652666091919e-01
6.548461318016052246e-01 -5.679013952612876892e-02 -1.938825100660324097e-01 2.118951082229614258e-01 -1.132765859365463257e-01 2.270834147930145264e-01 6.274754405021667480e-01 -1.653402149677276611e-01
2.355334013700485229e-01 5.305405855178833008e-01 1.604807227849960327e-01 -7.246494293212890625e-02 6.813820004463195801e-01 -3.913070261478424072e-02 1.587562263011932373e-01 -3.755386769771575928e-01
2.980800867080688477e-01 2.130613625049591064e-01 5.781573429703712463e-02 3.601222038269042969e-01 7.670056223869323730e-01 1.513906270265579224e-01 -2.375769764184951782e-01 -2.550744414329528809e-01
4.525763690471649170e-01 2.093095183372497559e-01 7.588212937116622925e-02 7.242207974195480347e-02 1.174924299120903015e-01 -1.397098451852798462e-01 6.061159968376159668e-01 -5.828046798706054688e-01
4.594807922840118408e-01 3.721207082271575928e-01 -2.483191341161727905e-02 2.146070450544357300e-01 -2.540606260299682617e-01 6.799664497375488281e-01 2.112395018339157104e-01 1.794641613960266113e-01
5.896075367927551270e-01 -2.416810393333435059e-01 3.149406015872955322e-01 4.838369190692901611e-01 2.040410488843917847e-01 3.676936626434326172e-01 1.893629580736160278e-01 -2.190385460853576660e-01
8.502693176269531250e-01 -7.180589716881513596e-03 2.747201547026634216e-02 -3.849722677841782570e-03 -2.013112306594848633e-01 1.099335923790931702e-01 4.236901700496673584e-01 -2.099902927875518799e-01
8.066735267639160156e-01 5.727627500891685486e-02 -2.082018852233886719e-01 7.721994072198867798e-02 2.383254319429397583e-01 -3.884706497192382812e-01 -8.408846706151962280e-02 -2.861935496330261230e-01
6.525551676750183105e-01 4.282406568527221680e-01 3.009270876646041870e-02 -1.543947402387857437e-02 4.313186183571815491e-02 -1.831030100584030151e-01 3.850144743919372559e-01 4.538883566856384277e-01
2.815701961517333984e-01 1.798931360244750977e-01 4.584165811538696289e-01 6.860244870185852051e-01 1.163119673728942871e-01 5.480806529521942139e-02 -1.483675241470336914e-01 4.111396074295043945e-01
3.666917085647583008e-01 3.218681514263153076e-01 8.365935087203979492e-02 6.479926109313964844e-01 -1.997409611940383911e-01 -1.220693904906511307e-02 2.669659256935119629e-01 -4.729994237422943115e-01
1.946011185646057129e-01 1.553872823715209961e-01 -2.140151150524616241e-02 8.364071249961853027e-01 3.775793313980102539e-01 1.335855722427368164e-01 -2.205453366041183472e-01 1.699969619512557983e-01
6.491271257400512695e-01 5.881136748939752579e-03 -1.407800465822219849e-01 3.468973040580749512e-01 -5.069604143500328064e-02 1.798190772533416748e-01 5.556684732437133789e-01 -3.078477978706359863e-01
3.015504479408264160e-01 4.938774928450584412e-02 -2.928754547610878944e-03 5.438818931579589844e-01 3.795484304428100586e-01 1.176994517445564270e-01 4.589223563671112061e-01 4.922318458557128906e-01
2.816496789455413818e-01 -3.531951457262039185e-02 1.945252716541290283e-01 2.851513922214508057e-01 7.021676301956176758e-01 5.542411208152770996e-01 6.195635534822940826e-03 3.683034796267747879e-03
4.868455231189727783e-01 3.699302673339843750e-01 5.530342459678649902e-01 3.729529976844787598e-01 -1.598522216081619263e-01 -1.685475260019302368e-01 -3.427744507789611816e-01 9.867513924837112427e-02
7.684680223464965820e-01 -8.661891520023345947e-02 -2.516326308250427246e-01 2.979297935962677002e-01 3.488698005676269531e-01 -2.926453053951263428e-01 -7.411962747573852539e-02 -1.924260854721069336e-01
2.418487668037414551e-01 -2.229540050029754639e-02 2.683455049991607666e-01 8.001874685287475586e-01 3.453676104545593262e-01 2.488412857055664062e-01 -2.156352251768112183e-01 3.167897835373878479e-02
7.472399473190307617e-01 -2.089528143405914307e-01 4.708079248666763306e-02 1.137556806206703186e-01 5.337508916854858398e-01 -2.547025494277477264e-02 7.268486171960830688e-02 3.033026158809661865e-01
4.296372830867767334e-01 -4.932933952659368515e-03 -4.985578954219818115e-01 3.200929164886474609e-01 3.279400169849395752e-01 3.856323957443237305e-01 2.968975603580474854e-01 -3.463570475578308105e-01
1.316801011562347412e-01 3.816450834274291992e-01 1.874171048402786255e-01 7.922120094299316406e-01 2.197423875331878662e-01 -2.705827588215470314e-03 -1.048618182539939880e-01 3.391053378582000732e-01
3.281508684158325195e-01 4.331212639808654785e-01 9.112612158060073853e-02 7.120675593614578247e-02 8.846257627010345459e-02 6.009975075721740723e-01 1.683579087257385254e-01 5.421998500823974609e-01
1.992059051990509033e-01 1.467162072658538818e-01 -9.020194411277770996e-02 7.036560773849487305e-01 3.317789137363433838e-01 2.870573475956916809e-02 4.385845065116882324e-01 3.636831343173980713e-01
3.630004227161407471e-01 1.963481865823268890e-02 -2.106262296438217163e-01 3.450760841369628906e-01 4.299723207950592041e-01 -3.555227816104888916e-01 6.161617636680603027e-01 1.160884276032447815e-01
5.232686400413513184e-01 7.811757177114486694e-02 9.027031809091567993e-02 3.993496596813201904e-01 -6.474630534648895264e-02 -9.388481266796588898e-03 5.916063189506530762e-01 -4.451745450496673584e-01
6.250258088111877441e-01 -3.705617040395736694e-03 7.037099003791809082e-01 1.686899513006210327e-01 -7.157187163829803467e-02 -1.166943609714508057e-01 2.575296461582183838e-01 -2.456874400377273560e-02
5.194627642631530762e-01 -3.136862441897392273e-02 -4.281259775161743164e-01 1.381849944591522217e-01 3.037042915821075439e-01 4.853512346744537354e-01 3.306639790534973145e-01 -2.994108200073242188e-01
5.795698165893554688e-01 2.056836783885955811e-01 3.077804110944271088e-02 4.450308680534362793e-01 -4.423078894615173340e-01 4.069028794765472412e-01 2.326974719762802124e-01 8.625132590532302856e-02
1.482365131378173828e-01 1.793447434902191162e-01 2.147676795721054077e-01 5.301204919815063477e-01 7.105341553688049316e-01 -1.410291641950607300e-01 1.634818315505981445e-01 2.592957019805908203e-01
7.021678686141967773e-01 4.427742958068847656e-01 1.623689979314804077e-01 2.317299880087375641e-02 -1.964212059974670410e-01 -6.226217374205589294e-02 8.787696063518524170e-02 4.835599958896636963e-01
2.512017190456390381e-01 7.081120610237121582e-01 3.496255576610565186e-01 4.145290553569793701e-01 2.489075660705566406e-01 -2.374486774206161499e-01 -4.933636263012886047e-02 1.436368525028228760e-01
2.817855775356292725e-01 4.127933382987976074e-01 8.946038037538528442e-02 5.337743163108825684e-01 -2.036983072757720947e-01 2.594454288482666016e-01 4.976088106632232666e-01 -3.175858855247497559e-01
6.136487126350402832e-01 -7.011946290731430054e-02 -1.816370189189910889e-01 2.961207926273345947e-01 4.752783775329589844e-01 -3.932794630527496338e-01 3.222339749336242676e-01 1.159564033150672913e-01
7.231664657592773438e-01 -4.442412778735160828e-02 3.848378732800483704e-02 1.667170673608779907e-01 4.361445009708404541e-01 -2.838407754898071289e-01 -7.783791422843933105e-02 -4.110167622566223145e-01
5.339491367340087891e-01 3.297679126262664795e-01 4.855637252330780029e-02 2.689477801322937012e-02 4.304884374141693115e-02 -3.400563299655914307e-01 6.135028600692749023e-01 3.304437398910522461e-01
6.659805178642272949e-01 -8.664558827877044678e-02 -1.767649501562118530e-01 -1.533710360527038574e-01 4.772549569606781006e-01 2.361689060926437378e-01 3.741520941257476807e-01 -2.658123970031738281e-01
3.054096698760986328e-01 6.048907991498708725e-03 -5.227075517177581787e-02 5.314607024192810059e-01 6.121569871902465820e-01 -1.112994104623794556e-01 4.827336966991424561e-01 -3.673982247710227966e-02
4.841946065425872803e-01 7.751545310020446777e-02 2.451639324426651001e-01 6.218885183334350586e-01 -4.429996609687805176e-01 2.837313115596771240e-01 1.390919536352157593e-01 -1.288310736417770386e-01
4.184071719646453857e-02 2.321452796459197998e-01 1.368964463472366333e-01 6.865457296371459961e-01 3.173211812973022461e-01 1.103010848164558411e-01 5.646971464157104492e-01 -1.501007229089736938e-01
2.256240546703338623e-01 8.342225849628448486e-02 1.109404936432838440e-01 7.785841226577758789e-01 2.144679427146911621e-01 -2.017402499914169312e-01 4.853596687316894531e-01 3.692836314439773560e-02
2.893465161323547363e-01 3.458925187587738037e-01 4.530418515205383301e-01 6.063804030418395996e-01 1.015834361314773560e-01 8.330252021551132202e-02 -3.566766977310180664e-01 2.814531624317169189e-01
4.253703653812408447e-01 5.137302279472351074e-01 1.968354731798171997e-02 6.394703686237335205e-02 1.675263941287994385e-01 -3.894503461197018623e-03 3.979372084140777588e-01 6.035151481628417969e-01
6.211611628532409668e-01 1.347684115171432495e-01 6.567853093147277832e-01 2.043980360031127930e-01 -1.586010120809078217e-02 -3.495543599128723145e-01 1.617664657533168793e-02 -1.222081109881401062e-02
5.325190424919128418e-01 1.641777455806732178e-01 1.371912956237792969e-01 4.250281155109405518e-01 -1.550190150737762451e-01 6.121198646724224091e-03 5.967870950698852539e-01 -3.313242793083190918e-01
6.378556489944458008e-01 -1.587013006210327148e-01 -3.650537729263305664e-01 1.890663206577301025e-01 3.710536658763885498e-01 3.553337454795837402e-01 3.071767985820770264e-01 -2.016013860702514648e-01
6.195580363273620605e-01 4.855916798114776611e-01 -9.784711897373199463e-02 -1.756005138158798218e-01 -6.441382318735122681e-02 5.585282444953918457e-01 -8.699855953454971313e-02 -1.275433003902435303e-01
9.680867940187454224e-02 2.283401489257812500e-01 2.749742381274700165e-02 5.983182191848754883e-01 7.440029382705688477e-01 1.558569818735122681e-02 8.508758246898651123e-02 1.368384361267089844e-01
2.825653366744518280e-02 1.659873425960540771e-01 3.442757129669189453e-01 6.696886420249938965e-01 5.003246068954467773e-01 2.253642678260803223e-01 3.117932081222534180e-01 7.945160567760467529e-02
2.540091276168823242e-01 -8.722548931837081909e-02 3.820542097091674805e-01 6.281243562698364258e-01 1.232958212494850159e-01 2.964138090610504150e-01 4.622600674629211426e-01 2.657406926155090332e-01
1.047275587916374207e-01 2.849971055984497070e-01 1.096401289105415344e-01 4.067101180553436279e-01 5.670318603515625000e-01 6.247809529304504395e-01 -3.221382200717926025e-02 1.321393400430679321e-01
5.583978891372680664e-01 9.787248075008392334e-02 -1.207543313503265381e-01 2.046530097723007202e-01 7.360924482345581055e-01 2.367666810750961304e-01 -1.118803545832633972e-01 -1.083543971180915833e-01
8.198580145835876465e-01 -2.201222181320190430e-01 4.535001814365386963e-01 -2.526964806020259857e-02 1.123746484518051147e-01 4.564904794096946716e-02 1.388525515794754028e-01 -1.977019757032394409e-01
4.867841303348541260e-01 1.840110570192337036e-01 -6.204695440828800201e-03 4.927347600460052490e-01 5.232948064804077148e-02 5.136976018548011780e-02 5.299946069717407227e-01 -4.473070204257965088e-01
3.149251937866210938e-01 6.147738099098205566e-01 2.604635059833526611e-01 2.828008830547332764e-01 4.860324263572692871e-01 -3.673937618732452393e-01 5.389277637004852295e-02 -3.078370541334152222e-02
5.136556029319763184e-01 1.444631963968276978e-01 7.688350677490234375e-01 -1.217213049530982971e-01 2.883041203022003174e-01 1.424044668674468994e-01 -7.685266435146331787e-02 7.769267540425062180e-03
4.860374629497528076e-01 -9.558133780956268311e-02 -3.492915332317352295e-01 4.546020925045013428e-01 1.846380680799484253e-01 4.004273712635040283e-01 1.687266826629638672e-01 -4.506241679191589355e-01
5.577819347381591797e-01 -1.699914596974849701e-02 -3.043073117733001709e-01 2.091136425733566284e-01 6.465123295783996582e-01 3.971204534173011780e-02 3.460092246532440186e-01 1.139355450868606567e-01
6.019549965858459473e-01 -1.122901067137718201e-01 -6.871005147695541382e-02 2.120738774538040161e-01 -1.070485711097717285e-01 4.199327230453491211e-01 5.292004942893981934e-01 -3.278546929359436035e-01
7.350330948829650879e-01 7.197789102792739868e-02 -3.462986648082733154e-01 1.839330643415451050e-01 2.688369154930114746e-01 -1.214709412306547165e-02 -2.656750977039337158e-01 -3.972245752811431885e-01
1.591062843799591064e-01 2.980465590953826904e-01 1.031231060624122620e-01 7.967059612274169922e-01 4.025179445743560791e-01 -1.331993043422698975e-01 -2.140238136053085327e-01 1.221058219671249390e-01
3.592332899570465088e-01 2.863899171352386475e-01 3.317739665508270264e-01 6.714543104171752930e-01 2.280874699354171753e-01 -3.387027606368064880e-02 -3.734157383441925049e-01 1.881409436464309692e-01
7.942558526992797852e-01 -2.694825232028961182e-01 -5.435984712676145136e-05 2.294037491083145142e-01 3.132154941558837891e-01 -2.974393069744110107e-01 -3.083689324557781219e-02 2.374571263790130615e-01
4.461223781108856201e-01 2.026882171630859375e-01 -4.851621091365814209e-01 1.916451603174209595e-01 6.739554405212402344e-01 -1.770325452089309692e-01 -8.040450629778206348e-04 -4.716951772570610046e-02
4.119860231876373291e-01 7.080805897712707520e-01 7.994630187749862671e-02 9.279936552047729492e-02 -1.396799739450216293e-02 4.547429084777832031e-02 7.153811305761337280e-02 5.536293387413024902e-01
7.864359617233276367e-01 -2.923537194728851318e-01 2.007098346948623657e-01 1.745751351118087769e-01 4.079020917415618896e-01 8.874854445457458496e-02 -1.803412735462188721e-01 -1.360275149345397949e-01
5.291454792022705078e-01 -9.892851859331130981e-02 2.055026739835739136e-01 6.982841491699218750e-01 -2.032391875982284546e-01 9.473366290330886841e-02 2.219438254833221436e-01 2.843350768089294434e-01
4.752923846244812012e-01 5.094758421182632446e-02 -7.455068081617355347e-02 3.561524748802185059e-01 5.015664696693420410e-01 5.787904262542724609e-01 -2.218916565179824829e-01 -5.740996822714805603e-02
4.661411046981811523e-01 5.534914731979370117e-01 1.517326086759567261e-01 -1.618772186338901520e-02 -2.716942727565765381e-01 7.730457931756973267e-02 5.570876002311706543e-01 -2.508676052093505859e-01
4.929394721984863281e-01 1.972790658473968506e-01 5.245974063873291016e-01 3.867054283618927002e-01 -1.140113323926925659e-01 1.419758498668670654e-01 -3.723377883434295654e-01 3.486502468585968018e-01
2.489299178123474121e-01 9.258312731981277466e-02 5.298532843589782715e-01 5.669860839843750000e-01 2.155712097883224487e-01 5.136423110961914062e-01 -1.053694337606430054e-01 7.643710076808929443e-02
5.157697200775146484e-01 1.942120045423507690e-01 4.520554095506668091e-02 -1.090547069907188416e-01 8.017174601554870605e-01 -1.542749851942062378e-01 1.185047701001167297e-01 4.161643981933593750e-02
5.163739919662475586e-01 1.490193158388137817e-01 5.599083378911018372e-02 3.662813603878021240e-01 -1.331105232238769531e-01 -6.525962054729461670e-02 7.124069333076477051e-01 -2.106021791696548462e-01
8.179882913827896118e-02 3.721441626548767090e-01 -6.925434619188308716e-02 6.036349534988403320e-01 3.013611733913421631e-01 2.559497952461242676e-01 2.894743084907531738e-01 -4.955017864704132080e-01
8.402463197708129883e-01 -2.179829590022563934e-02 -1.137497723102569580e-01 3.735333913937211037e-03 5.376901850104331970e-02 2.492259144783020020e-01 4.381262362003326416e-01 -1.536186933517456055e-01
1.785274744033813477e-01 3.161711990833282471e-01 3.441415727138519287e-01 1.970356106758117676e-01 7.220836877822875977e-01 3.567691743373870850e-01 -1.033310443162918091e-01 -2.270262986421585083e-01
6.920970082283020020e-01 4.558680355548858643e-01 1.377559751272201538e-01 1.192527487874031067e-01 -2.477904707193374634e-01 -2.736122906208038330e-01 2.727206330746412277e-03 -3.791002333164215088e-01
6.227052211761474609e-01 -4.235794302076101303e-03 1.484371870756149292e-01 2.933668792247772217e-01 -2.003099769353866577e-01 -7.368326932191848755e-02 6.308037638664245605e-01 -2.462837100028991699e-01
3.966273963451385498e-01 8.470713496208190918e-01 -9.217084385454654694e-03 1.149197220802307129e-01 -8.171448856592178345e-02 3.052769005298614502e-01 -1.081105321645736694e-01 1.750337705016136169e-02
5.283129215240478516e-01 8.085193037986755371e-01 4.587291181087493896e-02 -4.760973528027534485e-02 -6.713964045047760010e-02 1.273869872093200684e-01 -9.310656040906906128e-02 1.827754825353622437e-01
3.565379679203033447e-01 -1.327689588069915771e-01 2.676968872547149658e-01 6.378901600837707520e-01 5.452428013086318970e-02 4.539656639099121094e-01 -3.604347258806228638e-02 -4.078365266323089600e-01
6.188959479331970215e-01 8.299133181571960449e-02 7.308452576398849487e-02 3.936802446842193604e-01 -3.412155508995056152e-01 1.605471521615982056e-01 5.532736778259277344e-01 -3.794251009821891785e-02
7.200707197189331055e-01 5.275945179164409637e-03 -7.428492605686187744e-02 8.206961303949356079e-02 5.760231018066406250e-01 -2.336168736219406128e-01 -2.749172151088714600e-01 8.519248664379119873e-02
7.603953480720520020e-01 -9.759312868118286133e-02 -4.736539125442504883e-01 2.442188113927841187e-01 8.299953490495681763e-02 6.019625440239906311e-02 3.194245100021362305e-01 -1.254551410675048828e-01
7.412000298500061035e-01 9.611955285072326660e-02 4.164149463176727295e-01 1.417644917964935303e-01 -1.190839484333992004e-01 -4.212702512741088867e-01 1.348431855440139771e-01 -1.950709819793701172e-01
8.217418193817138672e-01 -2.776003628969192505e-02 4.726791381835937500e-01 1.991338096559047699e-02 -2.123749069869518280e-02 -2.656294703483581543e-01 1.340064704418182373e-01 -1.057348623871803284e-01
7.182097434997558594e-01 1.590490713715553284e-02 2.433626055717468262e-01 2.407398074865341187e-01 4.454940259456634521e-01 -2.223764359951019287e-01 -2.780044972896575928e-01 -2.038090974092483521e-01
-2.563865669071674347e-02 3.811595737934112549e-01 -1.071394532918930054e-01 5.728873014450073242e-01 5.910132527351379395e-01 2.533977925777435303e-01 3.079239130020141602e-01 -7.782799750566482544e-02
7.394386529922485352e-01 -9.972433000802993774e-02 -2.023518085479736328e-02 8.876007795333862305e-02 5.405504703521728516e-01 3.101668357849121094e-01 -2.154129892587661743e-01 1.402750425040721893e-02
5.977780222892761230e-01 7.359481602907180786e-02 1.027631014585494995e-01 5.992575287818908691e-01 -4.272574186325073242e-01 1.165651977062225342e-01 2.428173273801803589e-01 1.117084771394729614e-01
1.704138815402984619e-01 3.393034934997558594e-01 4.137590527534484863e-01 7.675225138664245605e-01 2.341334968805313110e-01 -9.464669227600097656e-02 -1.542875170707702637e-01 8.924032747745513916e-02
4.465949833393096924e-01 2.945697605609893799e-01 7.217963337898254395e-01 -1.030232682824134827e-01 3.875093162059783936e-01 -4.956670850515365601e-02 1.407935470342636108e-01 -9.866424649953842163e-02
2.256853133440017700e-01 4.722285568714141846e-01 6.545238494873046875e-01 5.092941522598266602e-01 5.125794932246208191e-02 -1.843081563711166382e-01 4.065194725990295410e-02 5.918593145906925201e-03
5.767623782157897949e-01 -6.626048684120178223e-02 1.724269986152648926e-01 2.667242586612701416e-01 5.363858938217163086e-01 -3.122268319129943848e-01 2.265709787607192993e-01 -3.543332815170288086e-01
6.741692423820495605e-01 2.284958958625793457e-02 5.544839799404144287e-02 2.327595055103302002e-01 -2.587148547172546387e-01 7.078464329242706299e-02 6.023947596549987793e-01 -2.299977391958236694e-01
2.512685358524322510e-01 2.969243228435516357e-01 3.563962876796722412e-01 1.156068742275238037e-01 6.815539002418518066e-01 3.776994347572326660e-01 -1.352252960205078125e-01 -2.878514528274536133e-01
7.355662584304809570e-01 -1.155694015324115753e-02 -3.438016474246978760e-01 -8.501675724983215332e-02 4.731852114200592041e-01 1.097409278154373169e-01 2.157806754112243652e-01 -2.255497276782989502e-01
2.463501840829849243e-01 5.121439099311828613e-01 2.691862583160400391e-01 2.400628775358200073e-01 -1.758674085140228271e-01 4.398819208145141602e-01 5.651826858520507812e-01 5.542552098631858826e-02
4.536288976669311523e-01 2.964090406894683838e-01 -1.574703305959701538e-01 -2.832706086337566376e-02 7.185434699058532715e-01 6.150602549314498901e-02 -2.080900222063064575e-01 -3.425988852977752686e-01
