# Supplementary material for: Where is your field going? A machine learning approach to study the relative motion of the domains of physics
Source: PLoS One. 2020 Jun 18;15(6):e0233997. doi: 10.1371/journal.pone.0233997 (PMC7302634; doi:10.1371/journal.pone.0233997)
Supplement: S30 Data — (ZIP) [file pone.0233997.s030.zip › 29/Pacs4Run_29_VS_500_embeddings2005-2009ED8.txt]

-2.000535577535629272e-01 -2.049758285284042358e-01 -4.277941882610321045e-01 3.352657258510589600e-01 6.903905421495437622e-02 -1.000924874097108841e-02 5.270217061042785645e-01 -5.830388069152832031e-01
-3.471795916557312012e-01 -5.770980119705200195e-01 -2.608933150768280029e-01 -3.377075791358947754e-01 1.247548088431358337e-01 2.319559007883071899e-01 4.613753259181976318e-01 -2.864928245544433594e-01
-3.382042646408081055e-01 -9.023803472518920898e-02 -2.355420440435409546e-01 -2.616188228130340576e-01 4.470027983188629150e-01 2.240439802408218384e-01 4.123554527759552002e-01 -5.774999260902404785e-01
-4.146511852741241455e-01 -5.328564643859863281e-01 -2.692923247814178467e-01 1.431674063205718994e-01 1.787227243185043335e-01 4.942684769630432129e-01 1.008689403533935547e-01 -4.058269262313842773e-01
-5.179288387298583984e-01 -3.252580761909484863e-01 -2.709354162216186523e-01 1.272761374711990356e-01 5.527698397636413574e-01 -3.110033087432384491e-02 2.703318297863006592e-01 -3.959175348281860352e-01
-4.152573347091674805e-01 4.073667526245117188e-01 -4.477222859859466553e-01 -3.860528022050857544e-02 -9.662998467683792114e-02 -1.250201910734176636e-01 6.434872150421142578e-01 -1.436135619878768921e-01
-4.032056927680969238e-01 -3.641375526785850525e-02 -4.887850582599639893e-02 -9.944469481706619263e-02 5.333976149559020996e-01 4.632104337215423584e-01 5.156629681587219238e-01 -2.425605952739715576e-01
-4.030794799327850342e-01 3.431003093719482422e-01 -4.245593249797821045e-01 2.652481496334075928e-01 4.260776340961456299e-01 2.684731781482696533e-01 4.579043686389923096e-01 7.684727013111114502e-02
-4.141024053096771240e-01 3.694669008255004883e-01 -4.120869934558868408e-01 -7.970608770847320557e-02 -9.652946144342422485e-02 -8.040813356637954712e-02 7.059287428855895996e-01 -4.154051840305328369e-02
-4.067632555961608887e-01 7.485192269086837769e-02 -4.992306232452392578e-01 1.778875887393951416e-01 -4.452141821384429932e-01 2.942529022693634033e-01 5.039988160133361816e-01 9.617826342582702637e-02
-4.896614551544189453e-01 -1.264713406562805176e-01 -2.655727863311767578e-01 -3.540925085544586182e-01 5.871679261326789856e-02 -2.093882113695144653e-01 7.017593383789062500e-01 9.256938099861145020e-02
-4.218757748603820801e-01 2.933588111773133278e-03 -4.632377922534942627e-01 -2.073176205158233643e-01 5.941384285688400269e-02 4.216541945934295654e-01 6.063680052757263184e-01 1.242498606443405151e-01
3.605174720287322998e-01 -2.467380315065383911e-01 -3.862996399402618408e-01 -6.520155817270278931e-02 9.819525480270385742e-02 -1.524219363927841187e-01 7.790241837501525879e-01 1.261570602655410767e-01
-6.193440556526184082e-01 -3.256965875625610352e-01 2.522851899266242981e-02 6.652393192052841187e-02 4.469525534659624100e-03 1.997664421796798706e-01 3.233687877655029297e-01 -6.006487011909484863e-01
-4.450786411762237549e-01 1.211704239249229431e-01 -6.322594881057739258e-01 2.893334925174713135e-01 -1.110250949859619141e-01 3.605180382728576660e-01 1.902164220809936523e-01 -3.539416790008544922e-01
-4.125848114490509033e-01 -4.809450805187225342e-01 -3.979177772998809814e-01 1.968286633491516113e-01 4.224230051040649414e-01 -2.820392847061157227e-01 3.295280933380126953e-01 -1.865722686052322388e-01
-4.618682861328125000e-01 -4.168951511383056641e-01 1.833376735448837280e-01 4.316704347729682922e-02 -8.167215436697006226e-02 4.933201074600219727e-01 4.712811410427093506e-01 -3.244367837905883789e-01
-3.570278286933898926e-01 -2.549280822277069092e-01 -8.305283784866333008e-01 -3.362065413966774940e-03 -1.543081849813461304e-01 1.341165006160736084e-01 2.625674903392791748e-01 -8.375082165002822876e-02
-2.144866287708282471e-01 -1.168466880917549133e-01 -8.400882482528686523e-01 -1.513375639915466309e-01 9.658864140510559082e-02 2.252161353826522827e-01 3.001056909561157227e-01 -2.481449991464614868e-01
-4.786410331726074219e-01 -1.234965100884437561e-01 -6.953334212303161621e-01 -2.436969242990016937e-02 -1.744746863842010498e-01 3.302405476570129395e-01 2.831929028034210205e-01 -2.277507930994033813e-01
-4.016742408275604248e-01 -1.792872548103332520e-01 -4.453738033771514893e-01 6.469143927097320557e-02 -5.096805691719055176e-01 2.107007950544357300e-01 2.290775924921035767e-01 -4.973182380199432373e-01
-6.209550499916076660e-01 -3.916862607002258301e-02 4.439282231032848358e-03 3.299967050552368164e-01 -1.391109824180603027e-01 -2.528500854969024658e-01 6.363521218299865723e-01 1.254360079765319824e-01
2.945891916751861572e-01 -3.965938687324523926e-01 -5.752618908882141113e-01 4.118163287639617920e-01 3.368102014064788818e-01 2.060527056455612183e-01 2.078167051076889038e-01 -2.373286932706832886e-01
-4.797021746635437012e-01 -2.853555381298065186e-01 -1.743635386228561401e-01 1.116098687052726746e-01 3.793436586856842041e-01 -2.985557019710540771e-01 6.308822631835937500e-01 1.206195130944252014e-01
-4.042020142078399658e-01 2.237739562988281250e-01 -4.942087829113006592e-01 1.516438722610473633e-01 -3.840158283710479736e-01 2.551847994327545166e-01 5.407700538635253906e-01 1.195328533649444580e-01
-4.922203123569488525e-01 -9.138096868991851807e-02 -1.931811422109603882e-01 1.548902243375778198e-01 3.098092377185821533e-01 -4.019409716129302979e-01 6.314780116081237793e-01 1.782019287347793579e-01
2.662319242954254150e-01 -5.274602174758911133e-01 -4.011114835739135742e-01 -1.422336399555206299e-01 -1.301204878836870193e-02 3.241409659385681152e-01 6.036195158958435059e-01 -1.386336144059896469e-02
-5.276830196380615234e-01 -2.216320037841796875e-01 5.143087357282638550e-02 -1.458948552608489990e-01 4.042382538318634033e-01 3.111724853515625000e-01 6.215124726295471191e-01 4.455146938562393188e-02
-2.836568653583526611e-01 1.416320800781250000e-01 -5.400459170341491699e-01 7.426297068595886230e-01 1.684392057359218597e-02 -1.034822687506675720e-01 2.126090526580810547e-01 1.165788341313600540e-02
-6.313143968582153320e-01 2.020994275808334351e-01 -2.455004453659057617e-01 1.895716935396194458e-01 -2.539403736591339111e-01 2.612535059452056885e-01 3.232270777225494385e-01 -4.766288995742797852e-01
1.514124721288681030e-01 -4.264940023422241211e-01 -4.569302797317504883e-01 -1.864914745092391968e-01 3.923779428005218506e-01 2.378709465265274048e-01 5.835988521575927734e-01 -2.196035906672477722e-02
-4.403852224349975586e-01 1.383823603391647339e-01 -4.780443608760833740e-01 -1.022668480873107910e-01 -8.361850678920745850e-02 3.282771706581115723e-01 6.373502612113952637e-01 1.641736775636672974e-01
-5.578843355178833008e-01 2.018743157386779785e-01 -2.628484368324279785e-01 -2.020638734102249146e-01 2.010771930217742920e-01 -1.237687990069389343e-01 6.809492111206054688e-01 -1.365657001733779907e-01
-3.034352362155914307e-01 1.238114163279533386e-01 -7.009211182594299316e-01 5.990196466445922852e-01 -9.441140294075012207e-02 3.121664747595787048e-02 1.630015671253204346e-01 -7.762248069047927856e-02
3.382776081562042236e-01 -6.726405024528503418e-01 -3.737586736679077148e-01 6.299433112144470215e-02 -8.292030543088912964e-02 -6.800419837236404419e-02 4.916161298751831055e-01 -1.904534548521041870e-01
9.131770581007003784e-02 -6.388539820909500122e-02 3.335112631320953369e-01 1.041248217225074768e-01 -2.313043922185897827e-01 2.496470510959625244e-01 8.278735280036926270e-01 -2.535904049873352051e-01
-2.069301605224609375e-01 1.075728088617324829e-01 -7.736129164695739746e-01 -1.999164819717407227e-01 -6.497149914503097534e-02 6.578855216503143311e-02 3.804841041564941406e-01 -3.922333717346191406e-01
-2.299739867448806763e-01 -4.321640431880950928e-01 -2.046375572681427002e-01 4.325830936431884766e-02 1.723031550645828247e-01 -5.865163803100585938e-01 4.793481528759002686e-01 -3.363539278507232666e-01
-4.131975769996643066e-01 -1.015208512544631958e-01 -6.896090507507324219e-01 -2.344591915607452393e-01 1.159737259149551392e-02 2.793674767017364502e-01 4.416237473487854004e-01 -1.233585402369499207e-01
-4.906861484050750732e-01 -7.368846237659454346e-02 -2.375244945287704468e-01 1.905780285596847534e-01 -6.234018132090568542e-03 1.845083385705947876e-01 1.854914724826812744e-01 -7.697857022285461426e-01
-2.812752723693847656e-01 -3.349637389183044434e-01 -1.803143918514251709e-01 1.705219447612762451e-01 -3.765153586864471436e-01 5.966596007347106934e-01 4.975859522819519043e-01 4.164063185453414917e-02
9.205812215805053711e-02 -4.776754677295684814e-01 -4.278333783149719238e-01 -7.921660691499710083e-02 3.268494904041290283e-01 3.448758423328399658e-01 5.737922191619873047e-01 1.379394680261611938e-01
-4.947395622730255127e-01 -9.555663913488388062e-02 -3.825749754905700684e-01 4.016052559018135071e-02 3.228886723518371582e-01 3.139683902263641357e-01 5.209190249443054199e-01 3.520447909832000732e-01
-4.595832824707031250e-01 -9.613000601530075073e-02 -7.488945722579956055e-01 -8.684110641479492188e-02 -1.630586944520473480e-02 1.718516051769256592e-01 4.247715771198272705e-01 3.046239167451858521e-02
-2.618013620376586914e-01 1.280366033315658569e-01 -6.014707088470458984e-01 1.064101010560989380e-01 2.034250497817993164e-01 2.031291127204895020e-01 5.717110037803649902e-01 3.639777302742004395e-01
1.410735398530960083e-01 -6.155285052955150604e-03 4.332713782787322998e-02 -2.489537447690963745e-01 -1.493858098983764648e-01 1.332534551620483398e-01 8.721526861190795898e-01 -3.398267030715942383e-01
-4.440456628799438477e-01 1.305513083934783936e-01 -5.369719266891479492e-01 -5.302014201879501343e-02 -2.074192911386489868e-01 2.663130462169647217e-01 6.014313101768493652e-01 1.377129256725311279e-01
-6.919703483581542969e-01 -1.812434792518615723e-01 -1.807617545127868652e-01 4.863455146551132202e-02 -4.042313396930694580e-01 -1.623112522065639496e-02 5.378282070159912109e-01 1.902686990797519684e-02
-3.204410076141357422e-01 -4.608730077743530273e-01 -2.668279707431793213e-01 1.582943350076675415e-01 4.486843049526214600e-01 -3.992663025856018066e-01 4.344342947006225586e-01 -1.979774087667465210e-01
-2.042830437421798706e-01 1.570525765419006348e-01 -6.021699905395507812e-01 2.042360752820968628e-01 1.261557489633560181e-01 9.416861087083816528e-02 5.734452605247497559e-01 4.191173911094665527e-01
-3.021376729011535645e-01 4.441748857498168945e-01 -6.351276040077209473e-01 1.498343497514724731e-01 -2.258617617189884186e-02 -1.453814655542373657e-01 4.434437453746795654e-01 -2.594144940376281738e-01
-4.676307439804077148e-01 -2.032693773508071899e-01 -6.100339293479919434e-01 3.100064694881439209e-01 -3.648120462894439697e-01 3.160826265811920166e-01 1.829506009817123413e-01 -7.273678481578826904e-02
-2.375828623771667480e-01 1.823104918003082275e-01 -4.775384366512298584e-01 3.658696115016937256e-01 -4.789948165416717529e-01 -8.379916101694107056e-02 5.519819259643554688e-01 8.527197688817977905e-02
-4.079573750495910645e-01 -3.112832903861999512e-01 -2.595500051975250244e-01 7.033854722976684570e-02 5.193761587142944336e-01 -3.113147616386413574e-01 5.447447896003723145e-01 -3.072984144091606140e-02
-4.746021330356597900e-01 9.332094341516494751e-02 -6.157099604606628418e-01 -1.656165719032287598e-01 -1.913116723299026489e-01 2.281832993030548096e-01 4.744181632995605469e-01 -2.139532268047332764e-01
1.983595192432403564e-01 -4.623849391937255859e-01 -9.222247451543807983e-02 -3.269757702946662903e-02 5.168545525521039963e-03 2.252169847488403320e-01 8.097437620162963867e-01 1.756279170513153076e-01
2.846395373344421387e-01 -3.547382354736328125e-01 -5.450770854949951172e-01 -1.335153579711914062e-01 3.545051217079162598e-01 7.405196875333786011e-02 5.549678802490234375e-01 -1.976327747106552124e-01
-3.840034902095794678e-01 -8.458527177572250366e-02 -6.716225147247314453e-01 2.441940754652023315e-01 -3.646183609962463379e-01 -1.477827280759811401e-01 4.240686893463134766e-01 -7.649960462003946304e-03
-4.135410487651824951e-01 2.510586678981781006e-01 -6.658338904380798340e-01 -6.558658089488744736e-03 -1.397950351238250732e-01 -7.006413489580154419e-02 5.328556299209594727e-01 -1.191177889704704285e-01
-4.916577637195587158e-01 2.552555203437805176e-01 -5.193856954574584961e-01 3.514786958694458008e-01 -1.075670197606086731e-01 4.211595952510833740e-01 3.297951221466064453e-01 4.590807482600212097e-02
-2.932439148426055908e-01 7.742076995782554150e-04 -5.647715330123901367e-01 7.425726652145385742e-01 -9.806368499994277954e-03 1.604798734188079834e-01 1.238265186548233032e-01 4.942994564771652222e-02
-3.165464103221893311e-01 1.011963654309511185e-02 -8.471993207931518555e-01 6.915648281574249268e-02 1.183583028614521027e-02 1.765175312757492065e-01 2.693046033382415771e-01 -2.708190679550170898e-01
-7.428732514381408691e-01 -3.636336699128150940e-02 -2.491117417812347412e-01 1.964621543884277344e-01 -4.071266949176788330e-01 6.948859244585037231e-02 4.168042540550231934e-01 -4.308601841330528259e-02
-4.560595750808715820e-01 -3.812763392925262451e-01 -2.680827379226684570e-01 2.010214701294898987e-02 2.237342894077301025e-01 -9.192058444023132324e-02 7.146356701850891113e-01 7.179893553256988525e-02
-3.535380065441131592e-01 -1.669798344373703003e-01 -5.381366610527038574e-01 5.603551268577575684e-01 -4.102974832057952881e-01 9.205753356218338013e-02 2.386576086282730103e-01 9.881013631820678711e-02
-6.453472375869750977e-01 -2.541087940335273743e-02 -1.141302883625030518e-01 2.722736299037933350e-01 -1.475697159767150879e-01 4.339655116200447083e-02 2.382799237966537476e-01 -6.444263458251953125e-01
-5.944036245346069336e-01 3.865796327590942383e-01 -3.113973736763000488e-01 2.026814669370651245e-01 -1.423443108797073364e-01 1.999253034591674805e-01 5.426082611083984375e-01 -6.735432893037796021e-02
-3.890806734561920166e-01 2.395960092544555664e-01 -6.639011502265930176e-01 -9.596249088644981384e-03 -1.138649210333824158e-01 -2.541811466217041016e-01 4.533566236495971680e-01 -2.593217194080352783e-01
-3.660638630390167236e-01 -2.086381465196609497e-01 -8.105299472808837891e-01 -7.510650157928466797e-02 -1.132764518260955811e-01 1.186928972601890564e-01 3.628371357917785645e-01 -3.601914271712303162e-02
4.616387486457824707e-01 -4.058389663696289062e-01 -4.762456119060516357e-01 2.582774162292480469e-01 4.145077895373106003e-03 2.327935993671417236e-01 5.165737867355346680e-01 -8.722824603319168091e-02
3.005689084529876709e-01 -4.172939658164978027e-01 -4.109609723091125488e-01 1.373576819896697998e-01 4.143501520156860352e-01 -1.469756290316581726e-02 4.537019729614257812e-01 -4.123353660106658936e-01
1.144846081733703613e-01 -2.647757828235626221e-01 -3.766252100467681885e-01 2.319356054067611694e-01 6.505507826805114746e-01 2.780598402023315430e-01 3.829715251922607422e-01 -2.719293832778930664e-01
-3.554189205169677734e-01 -2.310589998960494995e-01 -3.756028786301612854e-02 3.670109212398529053e-01 1.598591655492782593e-01 7.400095462799072266e-01 3.325068056583404541e-01 2.124903909862041473e-02
-4.482184946537017822e-01 -1.824004054069519043e-01 7.998770475387573242e-02 6.337744593620300293e-01 -5.443341657519340515e-02 -3.584602177143096924e-01 4.756600558757781982e-01 7.293730042874813080e-03
2.161223143339157104e-01 1.346535533666610718e-01 9.484887123107910156e-02 1.790424808859825134e-02 2.369573116302490234e-01 1.219494938850402832e-01 9.229151606559753418e-01 -5.522641912102699280e-02
-2.717034220695495605e-01 -7.203479409217834473e-01 -2.011215090751647949e-01 5.013395547866821289e-01 -4.957243055105209351e-02 -2.043167948722839355e-01 2.621463537216186523e-01 5.061052367091178894e-02
1.823101937770843506e-01 -4.983214139938354492e-01 -1.686314642429351807e-01 2.109775505959987640e-02 -1.261975914239883423e-01 2.400522977113723755e-01 7.647022604942321777e-01 1.767381876707077026e-01
-1.733281761407852173e-01 -1.434912979602813721e-01 -3.276093602180480957e-01 3.229899704456329346e-01 -4.520614743232727051e-01 -4.081228375434875488e-01 5.786215066909790039e-01 1.788586080074310303e-01
-4.084130227565765381e-01 -1.057403311133384705e-01 -1.116542220115661621e-01 3.895092010498046875e-01 -3.729060590267181396e-01 -3.038516342639923096e-01 6.344760060310363770e-01 1.545618623495101929e-01
-5.357803106307983398e-01 -1.365022808313369751e-01 -5.354829430580139160e-01 9.547696262598037720e-02 5.048263072967529297e-01 2.556850314140319824e-01 2.795471251010894775e-01 -8.828038349747657776e-03
-4.961570799350738525e-01 2.549392879009246826e-01 -5.346580743789672852e-01 5.588790029287338257e-02 1.098087057471275330e-01 -3.383974730968475342e-01 4.719343185424804688e-01 -2.248527556657791138e-01
-3.265183568000793457e-01 -1.393196056596934795e-03 -4.937369823455810547e-01 -8.912234753370285034e-02 -5.802251696586608887e-01 6.210219487547874451e-02 5.454186201095581055e-01 -6.054312363266944885e-02
-7.094847559928894043e-01 -8.208546042442321777e-02 -3.048814833164215088e-01 7.409264892339706421e-02 -3.294840753078460693e-01 2.558351755142211914e-01 3.065709173679351807e-01 -3.513597846031188965e-01
3.322097659111022949e-01 -5.422037243843078613e-01 -4.077938795089721680e-01 4.217286128550767899e-03 -2.084733098745346069e-01 2.261914610862731934e-01 5.758953690528869629e-01 -5.530729517340660095e-02
5.018233060836791992e-01 -3.464527726173400879e-01 -3.368690609931945801e-01 1.006594747304916382e-01 -9.207899123430252075e-02 2.386531978845596313e-01 5.597385168075561523e-01 -3.546682894229888916e-01
2.832048833370208740e-01 -3.522104024887084961e-01 -2.456555813550949097e-01 8.219808340072631836e-02 -1.076996475458145142e-01 4.004842042922973633e-01 7.421135306358337402e-01 7.694484293460845947e-02
-1.565725356340408325e-01 2.584115564823150635e-01 -6.285093426704406738e-01 6.298637390136718750e-01 -6.483105570077896118e-02 -2.241290956735610962e-01 2.246711850166320801e-01 -1.097364053130149841e-01
-4.695039987564086914e-01 -4.221149161458015442e-02 -6.618380546569824219e-01 1.982905715703964233e-01 4.262059926986694336e-01 1.389249712228775024e-01 2.931941449642181396e-01 1.162804141640663147e-01
-6.313796639442443848e-01 -1.626164019107818604e-01 -3.716817200183868408e-01 6.188203021883964539e-02 -3.378129005432128906e-01 3.903569281101226807e-01 2.760404348373413086e-01 -3.004074394702911377e-01
-4.525887668132781982e-01 -2.508373260498046875e-01 -2.045601457357406616e-01 -1.234386265277862549e-01 3.422558307647705078e-01 -3.806982636451721191e-01 6.372363567352294922e-01 8.379616588354110718e-02
4.726759493350982666e-01 -2.943066358566284180e-01 -4.425608217716217041e-01 3.571997582912445068e-01 -3.930033650249242783e-03 1.495481133460998535e-01 5.539838671684265137e-01 1.929540783166885376e-01
-4.280576407909393311e-01 4.924042224884033203e-01 -2.662014365196228027e-01 4.736608266830444336e-02 -1.815444789826869965e-02 -1.295116171240806580e-02 7.075995206832885742e-01 -1.825239160098135471e-03
-5.853593349456787109e-01 2.050315141677856445e-01 -2.398101836442947388e-01 4.866130053997039795e-01 -2.454999387264251709e-01 -4.510258883237838745e-02 5.030353069305419922e-01 7.527504116296768188e-02
-2.932333573698997498e-02 -3.256494998931884766e-01 -5.721977949142456055e-01 -2.453990727663040161e-01 1.610678434371948242e-01 2.959061264991760254e-01 6.065026521682739258e-01 -1.552830189466476440e-01
-2.981878221035003662e-01 -8.308338373899459839e-02 -8.789691925048828125e-01 -2.272590994834899902e-02 -8.866978436708450317e-02 1.428618878126144409e-01 2.677282392978668213e-01 -1.764300912618637085e-01
2.181838005781173706e-01 -1.718817800283432007e-01 -4.476002454757690430e-01 8.120707422494888306e-02 5.906160473823547363e-01 -2.495991066098213196e-03 4.723381996154785156e-01 -3.794403076171875000e-01
-4.238183796405792236e-01 1.002009883522987366e-01 -3.251703679561614990e-01 2.935102283954620361e-01 2.632349729537963867e-03 9.149144589900970459e-02 1.535705327987670898e-01 -7.658278346061706543e-01
-5.477393865585327148e-01 -1.266168951988220215e-01 -3.719345331192016602e-01 1.324758976697921753e-01 -4.979403614997863770e-01 2.543298602104187012e-01 2.684988677501678467e-01 -3.786090612411499023e-01
-5.647279024124145508e-01 -3.877657651901245117e-01 -3.858665525913238525e-01 1.562680862843990326e-02 4.402305185794830322e-01 -1.070468574762344360e-01 3.800683021545410156e-01 -1.785190999507904053e-01
5.117859244346618652e-01 -2.142109125852584839e-01 -5.595626235008239746e-01 2.325796931982040405e-01 1.034148968756198883e-02 4.788015410304069519e-02 3.788531720638275146e-01 -4.231501817703247070e-01
-4.556557834148406982e-01 4.123435914516448975e-02 -2.307519465684890747e-01 3.686457872390747070e-01 -3.813085258007049561e-01 -5.062283948063850403e-02 5.811753869056701660e-01 3.403052687644958496e-01
-3.410883247852325439e-01 -7.866274565458297729e-02 -7.822955846786499023e-01 -7.181330770254135132e-02 -2.563223838806152344e-01 2.865696698427200317e-02 4.348264336585998535e-01 -6.878123432397842407e-02
-4.586273431777954102e-01 -2.732089161872863770e-01 6.676608324050903320e-02 9.937408566474914551e-02 -1.227493584156036377e-01 6.311309337615966797e-01 3.724687099456787109e-01 -3.854326009750366211e-01
-4.219974875450134277e-01 -1.668403148651123047e-01 1.229774877429008484e-01 5.736914277076721191e-01 -6.100336834788322449e-02 -1.686808317899703979e-01 5.646795630455017090e-01 3.143238723278045654e-01
-3.674120008945465088e-01 -1.087615117430686951e-01 -7.559292912483215332e-01 -1.709312759339809418e-02 -3.003820180892944336e-01 1.110554859042167664e-01 4.210373163223266602e-01 4.028798639774322510e-02
2.127864956855773926e-01 -4.045643508434295654e-01 1.707385629415512085e-01 1.262075155973434448e-01 2.570133805274963379e-01 -7.829139381647109985e-02 8.193327784538269043e-01 4.977803677320480347e-02
-2.688970267772674561e-01 -3.057562708854675293e-01 1.924719102680683136e-02 2.873302698135375977e-01 3.750525116920471191e-01 -3.788927197456359863e-01 6.694472432136535645e-01 1.374582499265670776e-01
-3.847929835319519043e-01 5.060561001300811768e-02 -7.436622977256774902e-01 -1.109160259366035461e-01 -3.002137131989002228e-02 -1.350859403610229492e-01 3.793818652629852295e-01 -3.477892875671386719e-01
-6.263304352760314941e-01 2.377027571201324463e-01 -2.627602517604827881e-01 4.810245633125305176e-01 -1.326720267534255981e-01 -8.299591392278671265e-02 4.754585027694702148e-01 1.512768305838108063e-02
1.385477334260940552e-01 6.681438535451889038e-02 1.520276218652725220e-01 -9.953182190656661987e-02 -1.682919412851333618e-01 -1.264704912900924683e-01 9.161953330039978027e-01 -2.441113740205764771e-01
-5.698108673095703125e-01 2.556064724922180176e-01 -7.046828418970108032e-02 3.593515455722808838e-01 -3.820239007472991943e-01 -1.824620366096496582e-01 4.598583579063415527e-01 -2.918509840965270996e-01
-6.543164253234863281e-01 -3.229679539799690247e-02 6.455136090517044067e-02 5.409941077232360840e-01 -9.622404724359512329e-02 -2.439017891883850098e-01 3.708310723304748535e-01 -2.602359354496002197e-01
3.540452718734741211e-01 -2.746484279632568359e-01 -1.032799333333969116e-01 2.920556664466857910e-01 -1.004289165139198303e-01 2.777757048606872559e-01 7.521866559982299805e-01 2.241135835647583008e-01
-4.361791908740997314e-01 -2.093475759029388428e-01 -6.675106287002563477e-01 4.799854159355163574e-01 -2.206346541643142700e-01 -9.852039813995361328e-02 1.548594534397125244e-01 -8.716315031051635742e-02
-2.331793457269668579e-01 -5.241950750350952148e-01 -2.231374680995941162e-01 6.089966893196105957e-01 2.065595984458923340e-02 -4.076685011386871338e-01 2.650153040885925293e-01 -1.154396161437034607e-01
-1.095672324299812317e-01 -2.711443789303302765e-02 2.184026539325714111e-01 6.574957966804504395e-01 3.798161745071411133e-01 2.829741835594177246e-01 3.544227480888366699e-01 -3.966220915317535400e-01
3.225030004978179932e-01 -2.098641693592071533e-01 -2.479815483093261719e-01 1.264588683843612671e-01 -9.152942150831222534e-02 3.448492586612701416e-01 7.664686441421508789e-01 2.443139255046844482e-01
-4.889790415763854980e-01 3.811142444610595703e-01 -7.393743842840194702e-02 2.237565964460372925e-01 -3.559523522853851318e-01 -1.703344732522964478e-01 5.688680410385131836e-01 -2.842377424240112305e-01
2.827862799167633057e-01 -2.674810886383056641e-01 -1.241135746240615845e-01 2.737303674221038818e-01 5.257513523101806641e-01 -1.914477907121181488e-02 4.660461843013763428e-01 -5.139777660369873047e-01
2.250084728002548218e-01 2.181302383542060852e-02 1.325059235095977783e-01 8.674680255353450775e-03 -1.154653429985046387e-01 3.148524463176727295e-01 7.298247218132019043e-01 -5.349333882331848145e-01
-6.208511590957641602e-01 9.705837070941925049e-02 -3.742222189903259277e-01 -1.626501381397247314e-01 1.042226981371641159e-02 5.945137236267328262e-03 6.621733903884887695e-01 -2.912174677476286888e-03
-1.697419881820678711e-01 -2.429615110158920288e-01 -5.552027747035026550e-02 3.125874400138854980e-01 5.417917855083942413e-04 -6.454698443412780762e-01 5.679615139961242676e-01 -2.686114013195037842e-01
2.323722392320632935e-01 -8.876655250787734985e-03 -2.962394654750823975e-01 2.072407305240631104e-01 5.505787134170532227e-01 1.533105969429016113e-01 4.363265931606292725e-01 -5.460731387138366699e-01
-5.122029781341552734e-01 2.039937078952789307e-01 -4.449014961719512939e-01 1.207449436187744141e-01 -1.828440129756927490e-01 4.921426773071289062e-01 4.559404850006103516e-01 -2.716384187806397676e-04
4.916169047355651855e-01 -1.775999218225479126e-01 -4.163280129432678223e-01 2.561266124248504639e-01 2.075854502618312836e-02 -1.484543923288583755e-02 4.192877411842346191e-01 -5.580211281776428223e-01
-2.441236972808837891e-01 3.126941248774528503e-02 1.095958799123764038e-01 5.700896382331848145e-01 2.484356015920639038e-01 -3.582694828510284424e-01 4.240782856941223145e-01 -4.821752309799194336e-01
1.430876404047012329e-01 7.311997935175895691e-03 1.520620584487915039e-01 -5.046292673796415329e-03 1.374964714050292969e-01 4.330034852027893066e-01 8.618209362030029297e-01 -8.480271697044372559e-02
-4.472462534904479980e-01 1.846109181642532349e-01 -4.342243671417236328e-01 3.060984909534454346e-01 2.346144169569015503e-01 1.647370606660842896e-01 5.253015160560607910e-01 3.542859256267547607e-01
-4.756173789501190186e-01 -2.814491987228393555e-01 -2.380835860967636108e-01 5.406652092933654785e-01 -3.319979012012481689e-01 4.071304202079772949e-01 2.592115402221679688e-01 4.902742430567741394e-02
-4.302782416343688965e-01 5.316682904958724976e-02 -6.207848787307739258e-01 -1.698572784662246704e-01 -8.567515760660171509e-02 5.921629816293716431e-02 5.988950729370117188e-01 1.681859046220779419e-01
2.450392097234725952e-01 -3.199885785579681396e-01 -3.935750126838684082e-01 1.124472767114639282e-01 -1.017652899026870728e-01 4.217047691345214844e-01 6.503785252571105957e-01 2.425577342510223389e-01
-2.070456892251968384e-01 1.851958036422729492e-01 -5.627961754798889160e-01 7.569201588630676270e-01 -1.903532445430755615e-02 9.344376623630523682e-02 1.522973924875259399e-01 2.963603660464286804e-02
-5.145735144615173340e-01 -3.065850734710693359e-01 -4.711220562458038330e-01 -5.749024450778961182e-02 5.142987370491027832e-01 2.484826594591140747e-01 2.493855804204940796e-01 -1.658878922462463379e-01
3.603042364120483398e-01 -3.712855875492095947e-01 -1.850433349609375000e-01 7.375866174697875977e-02 -1.361239701509475708e-01 3.435049057006835938e-01 7.431181669235229492e-01 6.242188811302185059e-02
-5.179433226585388184e-01 -4.014546051621437073e-02 -5.145791545510292053e-02 2.819742560386657715e-01 -4.139539003372192383e-01 -5.250975117087364197e-02 6.188197135925292969e-01 3.015178143978118896e-01
-5.195633769035339355e-01 -1.202243864536285400e-01 -6.490362882614135742e-01 4.667513966560363770e-01 -1.655883789062500000e-01 -4.686355125159025192e-03 1.994180232286453247e-01 -9.636368602514266968e-02
-2.387462556362152100e-01 8.072164654731750488e-02 -8.418662548065185547e-01 1.438966542482376099e-01 -2.445476055145263672e-01 1.985069662332534790e-01 2.991738617420196533e-01 -1.353721171617507935e-01
-2.551012933254241943e-01 -2.369444668292999268e-01 -4.115088842809200287e-03 6.095706820487976074e-01 -2.390414029359817505e-01 -5.037589073181152344e-01 4.089532792568206787e-01 -1.703842133283615112e-01
3.147956728935241699e-02 -5.262017846107482910e-01 -3.466891944408416748e-01 -1.885288357734680176e-01 -2.807119116187095642e-02 5.201029181480407715e-01 3.784512579441070557e-01 -3.896971642971038818e-01
-4.979395866394042969e-01 -3.635491728782653809e-01 -4.245705902576446533e-02 2.345856130123138428e-01 -4.514164477586746216e-02 1.664702743291854858e-01 1.878177225589752197e-01 -7.057120800018310547e-01
-2.208003252744674683e-01 -6.429826617240905762e-01 -5.058252066373825073e-02 2.993437349796295166e-01 1.532953977584838867e-01 -3.754114806652069092e-01 3.294494450092315674e-01 -4.155540168285369873e-01
-5.187455415725708008e-01 -1.742204837501049042e-02 -3.066157698631286621e-01 2.589660286903381348e-01 -4.713827967643737793e-01 2.120732069015502930e-01 2.050404697656631470e-01 -5.102004408836364746e-01
-5.288913846015930176e-01 -4.067440629005432129e-01 1.083062663674354553e-01 -3.716576471924781799e-02 1.412728577852249146e-01 4.824756979942321777e-01 5.050492286682128906e-01 -1.841361224651336670e-01
4.280464351177215576e-01 -1.427180916070938110e-01 -7.057470828294754028e-02 2.378545254468917847e-01 3.992023468017578125e-01 2.272557467222213745e-01 6.259487867355346680e-01 -3.633629083633422852e-01
-6.906447410583496094e-01 1.535377204418182373e-01 -7.047665119171142578e-02 2.313688546419143677e-01 -3.130783736705780029e-01 -1.605140268802642822e-01 5.315411686897277832e-01 -1.860608607530593872e-01
1.625376492738723755e-01 -1.393737941980361938e-01 -4.897758737206459045e-02 -4.609197750687599182e-02 -7.586595416069030762e-02 2.879560291767120361e-01 9.119630455970764160e-01 1.711207926273345947e-01
-2.947822213172912598e-01 -6.685240864753723145e-01 -1.912284642457962036e-01 3.449934124946594238e-01 1.761737465858459473e-01 -3.934849500656127930e-01 2.781538963317871094e-01 -2.176076322793960571e-01
2.037349343299865723e-01 -3.842018544673919678e-01 -4.688277840614318848e-01 -1.466542184352874756e-01 3.949863016605377197e-01 7.295279204845428467e-02 4.756284356117248535e-01 -4.266325533390045166e-01
-3.941724896430969238e-01 2.203071564435958862e-01 -5.760771036148071289e-01 5.889358520507812500e-01 4.274646937847137451e-02 -2.434591948986053467e-01 2.128183394670486450e-01 -1.048400998115539551e-01
-3.286540508270263672e-01 -4.701826870441436768e-01 -1.584729701280593872e-01 -4.595302790403366089e-02 5.191345214843750000e-01 2.883270196616649628e-02 4.522215127944946289e-01 -4.109176397323608398e-01
-1.481374055147171021e-01 7.677300833165645599e-03 1.649381816387176514e-01 4.700927436351776123e-01 5.178194046020507812e-01 -2.236318290233612061e-01 5.239825248718261719e-01 -3.702684938907623291e-01
3.369158208370208740e-01 1.516845673322677612e-01 -2.901355735957622528e-02 9.705505520105361938e-02 -1.261678040027618408e-01 7.111310958862304688e-02 9.017241001129150391e-01 -1.383347660303115845e-01
3.560331165790557861e-01 -1.230314746499061584e-01 -1.969754099845886230e-01 3.591174483299255371e-01 4.867597818374633789e-01 1.378920823335647583e-01 5.029226541519165039e-01 -4.259794950485229492e-01
-4.239946603775024414e-01 4.730270802974700928e-02 -6.721060872077941895e-01 7.663011550903320312e-02 4.769087135791778564e-01 1.790883392095565796e-01 3.077611327171325684e-01 -7.849041372537612915e-02
-4.660288691520690918e-01 -2.701324522495269775e-01 -3.664228916168212891e-01 5.980666875839233398e-01 4.009945094585418701e-01 3.253814578056335449e-02 2.014316022396087646e-01 1.243629381060600281e-01
-8.701007068157196045e-02 9.339752793312072754e-02 1.913166791200637817e-02 5.959171056747436523e-01 1.963294297456741333e-01 -4.576616585254669189e-01 4.753637909889221191e-01 -3.927501738071441650e-01
-3.334856927394866943e-01 1.875760555267333984e-01 -3.599328398704528809e-01 3.227874338626861572e-01 -3.358009755611419678e-01 -1.019216775894165039e-01 6.193172931671142578e-01 3.363851308822631836e-01
-1.351914107799530029e-01 -1.270685791969299316e-01 2.235176712274551392e-01 7.639431953430175781e-01 2.231137156486511230e-01 3.104501664638519287e-01 3.352163136005401611e-01 -2.710689306259155273e-01
1.505831927061080933e-01 -2.687808871269226074e-01 -2.843948900699615479e-01 1.782401800155639648e-01 3.785698413848876953e-01 2.305817604064941406e-01 3.006498217582702637e-01 -7.110260128974914551e-01
1.389254033565521240e-01 4.067290574312210083e-02 8.947958797216415405e-02 -1.916480436921119690e-02 3.720672428607940674e-01 3.476001024246215820e-01 8.431607484817504883e-01 -2.216962352395057678e-02
-3.880131542682647705e-01 -3.728245496749877930e-01 -1.107091642916202545e-02 3.918540477752685547e-01 2.797046005725860596e-01 -4.103955030441284180e-01 3.444406092166900635e-01 -4.375807642936706543e-01
-1.638535857200622559e-01 -4.051240384578704834e-01 -3.914913833141326904e-01 2.298543304204940796e-01 3.899698555469512939e-01 -5.132954716682434082e-01 3.716261684894561768e-01 -2.219759523868560791e-01
-2.078784853219985962e-01 -3.708443418145179749e-02 -6.186452694237232208e-03 7.751724720001220703e-01 8.681840449571609497e-02 3.448777794837951660e-01 1.395967006683349609e-01 -4.566349983215332031e-01
-5.095289349555969238e-01 -1.326606273651123047e-01 -2.143257707357406616e-01 2.994055449962615967e-01 -1.146806925535202026e-01 8.055165410041809082e-02 1.374145895242691040e-01 -7.407287955284118652e-01
-6.103964447975158691e-01 -1.002274975180625916e-01 -5.315657258033752441e-01 4.276312142610549927e-02 -2.086294591426849365e-01 3.228422701358795166e-01 4.239988029003143311e-01 7.383488863706588745e-02
-6.172286272048950195e-01 -3.695497810840606689e-01 -4.220533967018127441e-01 2.370410561561584473e-01 -4.157691895961761475e-01 -7.050131261348724365e-02 2.630457878112792969e-01 -3.341672942042350769e-02
-6.026180982589721680e-01 -8.605718612670898438e-02 -2.440722882747650146e-01 1.132568717002868652e-01 -2.326519936323165894e-01 -1.734135895967483521e-01 6.554903388023376465e-01 2.077987939119338989e-01
-3.904747068881988525e-01 -6.321007609367370605e-01 -3.680114746093750000e-01 4.933333992958068848e-01 -3.871195763349533081e-02 -1.686569005250930786e-01 1.843247711658477783e-01 7.244578748941421509e-02
-3.365217745304107666e-01 -8.990631997585296631e-02 -5.802924931049346924e-02 4.204279482364654541e-01 2.962689101696014404e-01 -4.443430006504058838e-01 3.617095351219177246e-01 -5.315009355545043945e-01
-3.346035182476043701e-01 3.050969243049621582e-01 -3.651630282402038574e-01 5.513876676559448242e-01 -8.149761706590652466e-02 5.169793963432312012e-01 2.831063270568847656e-01 -5.937233939766883850e-02
2.355940192937850952e-01 2.695631980895996094e-01 -5.401925649493932724e-03 6.670073419809341431e-02 -2.351055443286895752e-01 3.353244960308074951e-01 7.610390186309814453e-01 -3.470668792724609375e-01
-1.441201269626617432e-01 -2.256373763084411621e-01 8.237263187766075134e-03 3.774479031562805176e-01 -1.691635884344577789e-02 7.808066606521606445e-01 4.034564793109893799e-01 -1.142806559801101685e-01
-3.530269861221313477e-01 -3.776234388351440430e-01 -7.376962304115295410e-01 -1.162382662296295166e-01 -4.165276139974594116e-02 1.516843885183334351e-01 2.022496759891510010e-01 -3.307831287384033203e-01
-4.141082167625427246e-01 3.422059863805770874e-02 -5.045397877693176270e-01 8.499940857291221619e-03 -4.161158204078674316e-01 1.691882461309432983e-01 5.943527817726135254e-01 1.329603791236877441e-01
-3.805961906909942627e-01 -4.782940447330474854e-01 -1.925469785928726196e-01 6.508849859237670898e-01 -8.660676330327987671e-02 -1.996934711933135986e-01 3.042764365673065186e-01 1.602912545204162598e-01
-4.688808619976043701e-01 -2.147597447037696838e-02 -3.136279284954071045e-01 -3.405807316303253174e-01 -3.583908677101135254e-01 -4.208948463201522827e-02 6.292762756347656250e-01 -1.978071182966232300e-01
-2.623073756694793701e-01 -2.726222574710845947e-01 -2.087765336036682129e-01 2.869319915771484375e-01 2.892211675643920898e-01 -5.762049555778503418e-01 4.117862880229949951e-01 -3.817401230335235596e-01
3.125217258930206299e-01 -8.100934326648712158e-02 -1.013400331139564514e-01 2.033464014530181885e-01 2.088598608970642090e-01 2.291957139968872070e-01 8.259124755859375000e-01 2.566389739513397217e-01
2.776381373405456543e-01 -1.057651713490486145e-01 -2.928359806537628174e-01 2.471800893545150757e-01 6.276439428329467773e-01 1.588260829448699951e-01 4.533812701702117920e-01 -3.743831217288970947e-01
-4.174833297729492188e-01 -4.981287196278572083e-02 -5.460198521614074707e-01 6.846026778221130371e-01 -6.711553037166595459e-02 -1.440210491418838501e-01 1.596236824989318848e-01 -7.537561655044555664e-02
-6.224712729454040527e-01 1.631640493869781494e-01 -7.836686819791793823e-02 2.651886641979217529e-01 -1.148590594530105591e-01 -2.286273092031478882e-01 6.499068737030029297e-01 1.469646990299224854e-01
-2.007214426994323730e-01 1.781835965812206268e-02 -5.022982954978942871e-01 4.809074103832244873e-01 -2.493938654661178589e-01 -1.845518946647644043e-01 5.781772732734680176e-01 2.127725332975387573e-01
3.977546691894531250e-01 -2.201332449913024902e-01 -5.647388100624084473e-01 2.233114987611770630e-01 2.283562421798706055e-01 -1.185308620333671570e-01 3.912264108657836914e-01 -4.530789852142333984e-01
1.431639194488525391e-01 -3.380496799945831299e-01 -4.174030423164367676e-01 -2.184976339340209961e-01 4.007203280925750732e-01 1.498569697141647339e-01 4.821795523166656494e-01 -4.772096574306488037e-01
-1.739727146923542023e-02 2.511677145957946777e-01 -5.290580168366432190e-02 4.828745424747467041e-01 -5.152034386992454529e-02 3.876717686653137207e-01 2.817775607109069824e-01 -6.843265295028686523e-01
2.512397468090057373e-01 -3.822732269763946533e-01 -5.386693477630615234e-01 -1.511755138635635376e-01 3.829413056373596191e-01 4.207058995962142944e-02 5.345877408981323242e-01 -2.086361050605773926e-01
-4.210785627365112305e-01 2.606150507926940918e-01 -5.391730666160583496e-01 1.516633182764053345e-01 -5.266901850700378418e-02 4.332547187805175781e-01 4.750028550624847412e-01 1.579624265432357788e-01
-1.216224431991577148e-01 -3.935066610574722290e-02 2.343380004167556763e-01 7.464743256568908691e-01 1.525603681802749634e-01 2.542695701122283936e-01 3.693803250789642334e-01 -3.836036920547485352e-01
-4.721700847148895264e-01 -1.965774744749069214e-01 1.896571069955825806e-01 8.598905988037586212e-03 3.441954851150512695e-01 4.022734165191650391e-01 6.421728730201721191e-01 9.843009710311889648e-02
-4.092498123645782471e-01 -1.824763268232345581e-01 1.321068108081817627e-01 6.390731334686279297e-01 -1.198822408914566040e-01 -1.969037652015686035e-01 5.287229418754577637e-01 2.016424387693405151e-01
-2.773876488208770752e-01 1.561095565557479858e-01 -1.935270726680755615e-01 7.600067853927612305e-01 1.010485664010047913e-01 -3.422434926033020020e-01 3.949042260646820068e-01 1.821867376565933228e-02
-5.456237792968750000e-01 3.506320714950561523e-01 -1.141986101865768433e-01 2.017604745924472809e-02 -2.524268329143524170e-01 -1.879278570413589478e-01 6.491493582725524902e-01 -2.132427990436553955e-01
-5.238048434257507324e-01 -1.621379852294921875e-01 -5.644854307174682617e-01 1.685049980878829956e-01 4.784832298755645752e-01 1.174829900264739990e-01 3.217021524906158447e-01 7.785428315401077271e-02
-5.980280414223670959e-02 -3.060679733753204346e-01 -1.923128664493560791e-01 -9.389240294694900513e-03 -3.597195446491241455e-01 7.271300554275512695e-01 4.078502953052520752e-01 -2.030163258314132690e-01
-1.242270469665527344e-01 -3.938653767108917236e-01 5.589123815298080444e-02 2.231837064027786255e-01 -2.181953936815261841e-01 7.049481272697448730e-01 3.442080318927764893e-01 -3.368424475193023682e-01
-1.232025120407342911e-02 1.642804034054279327e-02 1.387922931462526321e-02 6.230959892272949219e-01 4.393017292022705078e-01 -3.678952455520629883e-01 5.189092159271240234e-01 -1.163500621914863586e-01
2.211417704820632935e-01 2.992793619632720947e-01 2.355238236486911774e-02 7.945995032787322998e-02 -1.909098625183105469e-01 2.677050530910491943e-01 8.318655490875244141e-01 -2.335528433322906494e-01
3.888059556484222412e-01 -1.636265367269515991e-01 8.552549779415130615e-02 2.569410800933837891e-01 -5.874844267964363098e-02 3.065551817417144775e-01 8.036552667617797852e-01 -7.371338456869125366e-02
6.381417810916900635e-02 3.733894526958465576e-01 -1.180447190999984741e-01 4.078103899955749512e-01 1.376440078020095825e-01 3.932967782020568848e-01 3.523913323879241943e-01 -6.151881217956542969e-01
-2.019735276699066162e-01 -3.275577127933502197e-01 1.013694480061531067e-01 1.543038338422775269e-01 -2.658743560314178467e-01 6.866148114204406738e-01 3.863853514194488525e-01 -3.555341660976409912e-01
-6.577982753515243530e-02 -3.547291159629821777e-01 3.250174224376678467e-02 5.733413621783256531e-02 -3.686899840831756592e-01 6.819637417793273926e-01 4.349582791328430176e-01 -2.744104564189910889e-01
-3.811800479888916016e-01 -4.147336184978485107e-01 -6.757750362157821655e-02 2.152268439531326294e-01 -2.978429384529590607e-02 1.932867318391799927e-01 1.599911302328109741e-01 -7.536342144012451172e-01
-4.251657724380493164e-01 -3.086421489715576172e-01 -2.195037342607975006e-02 2.743990719318389893e-01 6.953986734151840210e-02 7.041590213775634766e-01 3.781934082508087158e-01 6.701745092868804932e-02
-9.646324813365936279e-02 -1.596866846084594727e-01 2.031190544366836548e-01 7.809206843376159668e-01 2.626645863056182861e-01 3.134484291076660156e-01 3.474690616130828857e-01 -1.616265922784805298e-01
-1.627550125122070312e-01 -5.874892473220825195e-01 -1.257005035877227783e-01 3.438474535942077637e-01 2.142776846885681152e-01 -4.406087100505828857e-01 3.064928054809570312e-01 -4.004331529140472412e-01
3.777205944061279297e-01 -1.365060359239578247e-01 4.128221049904823303e-02 4.257296025753021240e-02 -2.385541051626205444e-01 3.697754144668579102e-01 7.148011326789855957e-01 -3.613780140876770020e-01
2.457941919565200806e-01 1.967810988426208496e-01 1.384138315916061401e-01 7.045070827007293701e-02 2.882037311792373657e-02 8.287733793258666992e-02 8.799408078193664551e-01 -3.078078329563140869e-01
-4.453050345182418823e-02 3.094228170812129974e-02 -2.147287279367446899e-01 3.777566552162170410e-01 1.113180592656135559e-01 4.276585280895233154e-01 1.752366721630096436e-01 -7.630593776702880859e-01
-4.845824241638183594e-01 -8.162399381399154663e-02 -1.912295818328857422e-01 4.917885065078735352e-01 1.478752493858337402e-01 -3.412531316280364990e-01 5.454543828964233398e-01 2.103600054979324341e-01
-4.728266298770904541e-01 -6.790370494127273560e-02 -4.768865704536437988e-01 9.671103954315185547e-02 5.186855196952819824e-01 1.655105948448181152e-01 4.354254603385925293e-01 2.214195877313613892e-01
9.864656627178192139e-02 3.593566641211509705e-02 3.454044088721275330e-02 7.682813704013824463e-02 -5.889207590371370316e-03 4.820266067981719971e-01 8.632230162620544434e-01 6.590673327445983887e-02
-3.559162616729736328e-01 1.039190292358398438e-01 -4.920224547386169434e-01 5.644980072975158691e-01 8.812959492206573486e-02 -3.703305721282958984e-01 3.614737391471862793e-01 1.618813127279281616e-01
-2.165782153606414795e-01 -2.907780110836029053e-01 -4.786640405654907227e-03 6.625438928604125977e-01 -1.799468547105789185e-01 -4.189552366733551025e-01 4.707763791084289551e-01 4.482939373701810837e-03
3.893346488475799561e-01 -4.234246015548706055e-01 -4.202359020709991455e-01 2.756743133068084717e-01 -6.575083732604980469e-02 2.143166363239288330e-01 5.933796167373657227e-01 1.190860271453857422e-01
-6.107148528099060059e-01 5.488886684179306030e-02 -2.279680222272872925e-01 1.954116076231002808e-01 -4.908973276615142822e-01 2.454180121421813965e-01 3.486700057983398438e-01 -3.332842588424682617e-01
-6.801703572273254395e-01 -6.893055140972137451e-02 -2.232578843832015991e-01 3.648540377616882324e-02 -2.273045033216476440e-01 3.062697947025299072e-01 2.843473255634307861e-01 -5.050938725471496582e-01
-8.415398746728897095e-02 -2.229180186986923218e-02 -4.573985636234283447e-01 4.015973210334777832e-01 -3.376996517181396484e-01 -5.034379959106445312e-01 5.027155876159667969e-01 4.139218479394912720e-02
-5.702135562896728516e-01 -1.252630650997161865e-01 2.579530477523803711e-01 1.660923808813095093e-01 4.409521222114562988e-01 1.591046601533889771e-01 5.866486430168151855e-01 3.361036255955696106e-02
-1.703365594148635864e-01 -3.385545611381530762e-01 -5.111039280891418457e-01 4.071325957775115967e-01 -5.056174993515014648e-01 -3.422983586788177490e-01 2.266192734241485596e-01 -7.217104732990264893e-02
-2.536691725254058838e-01 2.699430882930755615e-01 -2.960791885852813721e-01 6.120566129684448242e-01 -4.333163797855377197e-01 1.798215508460998535e-01 4.244430363178253174e-01 1.598952896893024445e-02
-4.790371656417846680e-01 -4.446090757846832275e-01 -4.295203462243080139e-02 2.837809622287750244e-01 -2.805966436862945557e-01 5.288866162300109863e-01 2.830643653869628906e-01 -2.277902960777282715e-01
-3.970209360122680664e-01 -2.179604619741439819e-01 -3.065116107463836670e-01 2.778467955067753792e-03 5.415309667587280273e-01 -9.438675642013549805e-02 5.391422510147094727e-01 -3.287429511547088623e-01
2.324805408716201782e-01 5.058399215340614319e-02 3.686890378594398499e-02 1.137556284666061401e-01 4.784407615661621094e-01 4.194072782993316650e-01 7.174922823905944824e-01 -9.742291271686553955e-02
4.811689853668212891e-01 -3.149413168430328369e-01 -2.194955796003341675e-01 4.193370044231414795e-01 4.457732290029525757e-02 8.683238923549652100e-02 4.075136780738830566e-01 -5.192995667457580566e-01
-4.031359553337097168e-01 -2.610156834125518799e-01 -8.044632077217102051e-01 -4.927500709891319275e-02 2.015560418367385864e-01 -4.382108151912689209e-02 1.876993328332901001e-01 -2.049077451229095459e-01
-4.456524550914764404e-02 -5.121197104454040527e-01 -3.172168135643005371e-01 -2.704196572303771973e-01 3.044376075267791748e-01 4.083028733730316162e-01 4.208520054817199707e-01 -3.542375862598419189e-01
5.056946277618408203e-01 -2.789342105388641357e-01 -1.117604225873947144e-01 2.885925471782684326e-01 -4.010457918047904968e-02 3.682942986488342285e-01 6.240665316581726074e-01 -2.097245603799819946e-01
-4.881151914596557617e-01 3.087318837642669678e-01 -4.373529851436614990e-01 -9.840469807386398315e-02 3.087474033236503601e-02 -2.149037569761276245e-01 5.055426359176635742e-01 -4.034312665462493896e-01
-3.898235857486724854e-01 9.201454371213912964e-02 -2.985509932041168213e-01 3.141613304615020752e-01 -1.041607782244682312e-01 -3.797454535961151123e-01 6.382706761360168457e-01 2.988232672214508057e-01
-1.538377106189727783e-01 -8.630934357643127441e-02 3.034207820892333984e-01 7.285362482070922852e-01 -1.150713041424751282e-01 3.341784775257110596e-01 3.648878931999206543e-01 -2.966406643390655518e-01
-3.161940872669219971e-01 -2.681426107883453369e-01 3.012775443494319916e-02 3.593063652515411377e-01 2.390622496604919434e-01 6.937723159790039062e-01 3.972200453281402588e-01 4.309833049774169922e-02
-5.037683248519897461e-01 -1.362825483083724976e-01 -1.506059318780899048e-01 2.270257472991943359e-01 -2.318792939186096191e-01 5.505097657442092896e-02 2.377872020006179810e-01 -7.349016070365905762e-01
3.458189666271209717e-01 -3.967504501342773438e-01 -1.412135809659957886e-01 2.996146678924560547e-01 1.104694083333015442e-01 1.874848455190658569e-01 3.475606739521026611e-01 -6.671847701072692871e-01
3.549059927463531494e-01 -3.666969835758209229e-01 -1.760588884353637695e-01 3.413146734237670898e-01 -1.325558274984359741e-01 2.054408639669418335e-01 6.858540177345275879e-01 2.488168329000473022e-01
-3.292869031429290771e-01 3.128246366977691650e-01 -4.347887635231018066e-01 -3.422915190458297729e-02 -2.413717508316040039e-01 3.619642853736877441e-01 6.310583949089050293e-01 1.264311224222183228e-01
-4.772734940052032471e-01 -4.572612941265106201e-01 -1.348971575498580933e-02 2.899405658245086670e-01 -2.322567999362945557e-01 5.167119503021240234e-01 3.858743607997894287e-01 -9.508521854877471924e-02
-3.974959552288055420e-01 -3.043262064456939697e-01 -4.660050272941589355e-01 4.440898299217224121e-01 -4.812355935573577881e-01 1.722069829702377319e-01 2.327011674642562866e-01 1.400475502014160156e-01
3.340709209442138672e-01 -2.933492362499237061e-01 -5.799271464347839355e-01 9.516310691833496094e-02 3.903475403785705566e-01 7.838366180658340454e-02 5.129576325416564941e-01 -1.879642605781555176e-01
4.143831431865692139e-01 -2.470168173313140869e-01 -4.524733424186706543e-01 2.982506155967712402e-01 1.865616440773010254e-01 -8.777949959039688110e-02 3.035300672054290771e-01 -5.821880698204040527e-01
-1.332533210515975952e-01 -1.198411807417869568e-01 7.639500498771667480e-02 6.923919320106506348e-01 5.590901896357536316e-02 -4.481004178524017334e-01 4.801065623760223389e-01 -2.195830494165420532e-01
2.197925448417663574e-01 -2.668473422527313232e-01 -2.298193871974945068e-01 -2.067446522414684296e-02 6.874906271696090698e-02 1.754511743783950806e-01 8.536807894706726074e-01 2.509162127971649170e-01
-3.255468010902404785e-01 2.105573713779449463e-01 -5.251391977071762085e-02 7.878729701042175293e-01 1.956245303153991699e-01 -2.197866737842559814e-01 3.664352595806121826e-01 -7.302983850240707397e-02
-4.421742558479309082e-01 -5.079934000968933105e-01 -2.597771584987640381e-01 -2.289290130138397217e-01 3.169044554233551025e-01 -1.225128546357154846e-01 4.239221215248107910e-01 -3.624695539474487305e-01
2.933416962623596191e-01 -4.358391463756561279e-01 -4.202896654605865479e-01 1.747851818799972534e-01 -1.323449462652206421e-01 3.063971102237701416e-01 5.875138044357299805e-01 2.454279214143753052e-01
2.290041148662567139e-01 -4.007300138473510742e-01 -2.832273542881011963e-01 -5.812742933630943298e-02 1.123605966567993164e-01 2.610036134719848633e-01 7.727815508842468262e-01 1.594901978969573975e-01
1.321133375167846680e-01 6.250336766242980957e-02 9.572112560272216797e-02 -1.827292740345001221e-01 2.112055569887161255e-01 -1.589654684066772461e-01 9.076141119003295898e-01 -2.060235589742660522e-01
3.421349525451660156e-01 -4.864128232002258301e-01 -5.536385774612426758e-01 6.296110898256301880e-02 1.200790777802467346e-01 2.686893045902252197e-01 4.589781463146209717e-01 -1.964501887559890747e-01
-1.616947650909423828e-01 -6.253764629364013672e-01 -5.988350883126258850e-02 4.938547313213348389e-01 4.767285659909248352e-02 -4.162564575672149658e-01 3.427046537399291992e-01 -2.056501805782318115e-01
-6.198935583233833313e-02 -1.923318803310394287e-01 -1.380872912704944611e-02 6.851595640182495117e-01 -1.000590920448303223e-01 -4.909326732158660889e-01 4.830759763717651367e-01 -7.171029597520828247e-02
3.388923406600952148e-01 -4.973289072513580322e-01 -4.744237661361694336e-01 3.603426814079284668e-01 9.189657866954803467e-03 2.527168989181518555e-01 4.537639319896697998e-01 1.141887903213500977e-01
-1.335886716842651367e-01 -3.084858655929565430e-01 7.275838404893875122e-02 5.622306466102600098e-01 -2.491170763969421387e-01 -5.249748229980468750e-01 4.537932872772216797e-01 -1.483485400676727295e-01
-2.750670909881591797e-02 -5.904957056045532227e-01 -1.631165593862533569e-01 2.281559556722640991e-01 2.679479718208312988e-01 -1.747982054948806763e-01 4.015285968780517578e-01 -5.552659034729003906e-01
-5.957454442977905273e-02 -4.140126705169677734e-02 -5.162876099348068237e-02 6.861132979393005371e-01 2.283036410808563232e-01 -4.231758415699005127e-01 3.752902746200561523e-01 -3.863636255264282227e-01
-2.141599357128143311e-01 -3.781931400299072266e-01 2.491110377013683319e-02 1.206365898251533508e-01 -6.226391345262527466e-02 7.465681433677673340e-01 3.377825319766998291e-01 -3.472661375999450684e-01
2.201030552387237549e-01 3.135347068309783936e-01 -2.413032762706279755e-02 6.963028758764266968e-02 -2.476735264062881470e-01 2.459750622510910034e-01 7.203902602195739746e-01 -4.549855291843414307e-01
-4.352444410324096680e-01 -1.772724986076354980e-01 -6.922721117734909058e-02 6.559531092643737793e-01 3.893823921680450439e-02 -2.446576207876205444e-01 4.961048960685729980e-01 1.912499666213989258e-01
-5.407552719116210938e-01 -4.189300835132598877e-01 6.311710923910140991e-02 9.942151606082916260e-02 -3.170674666762351990e-02 4.036233760416507721e-03 2.910992503166198730e-01 -6.576113104820251465e-01
3.305811807513237000e-02 -1.253252327442169189e-01 -5.343154817819595337e-02 2.132102549076080322e-01 -9.058908373117446899e-02 7.767465710639953613e-01 5.676588416099548340e-01 3.330130502581596375e-02
-3.917313814163208008e-01 -4.243727922439575195e-01 -5.404886007308959961e-01 -3.740147873759269714e-02 1.556546986103057861e-01 3.905620658770203590e-03 2.094023972749710083e-01 -5.521181225776672363e-01
-2.148274183273315430e-01 -4.139425754547119141e-01 -3.236071765422821045e-01 6.523512303829193115e-02 2.833536863327026367e-01 -5.457696914672851562e-01 4.403917193412780762e-01 -3.184725940227508545e-01
-2.070234715938568115e-01 -3.301218450069427490e-01 -8.799619674682617188e-01 1.354637295007705688e-01 -1.334424018859863281e-01 1.267258673906326294e-01 1.462187021970748901e-01 -1.520611252635717392e-02
-2.151609808206558228e-01 -5.517759919166564941e-01 4.058022424578666687e-02 1.381274461746215820e-01 -3.316220045089721680e-01 3.727070689201354980e-01 2.594803571701049805e-01 -5.588462948799133301e-01
5.131357815116643906e-03 1.501613855361938477e-02 -8.533081039786338806e-03 7.110198140144348145e-01 1.529547274112701416e-01 -4.184659421443939209e-01 4.339589476585388184e-01 -3.275621533393859863e-01
-1.740351468324661255e-01 -3.950375318527221680e-01 -2.084891945123672485e-01 1.825699061155319214e-01 -4.540293812751770020e-01 6.407279372215270996e-01 3.355913758277893066e-01 8.695492893457412720e-02
2.799058258533477783e-01 3.205823898315429688e-01 -1.088915858417749405e-02 1.182678043842315674e-01 -2.173050045967102051e-01 3.139768242835998535e-01 7.340453863143920898e-01 -3.466244041919708252e-01
-5.835593491792678833e-02 -3.639268279075622559e-01 1.787544935941696167e-01 7.570279240608215332e-01 2.545964717864990234e-01 2.628016471862792969e-01 2.857491075992584229e-01 -2.087361961603164673e-01
-1.648053377866744995e-01 -6.472952961921691895e-01 -4.024225771427154541e-01 -3.873906284570693970e-02 4.199737906455993652e-01 -3.336642682552337646e-02 3.742708265781402588e-01 -2.698765993118286133e-01
3.255180418491363525e-01 -1.184591278433799744e-01 5.281490087509155273e-02 7.615599036216735840e-02 -3.245019316673278809e-01 1.092335879802703857e-01 8.683255314826965332e-01 -1.391464751213788986e-02
-4.984999895095825195e-01 3.223216831684112549e-01 -3.396904170513153076e-01 4.031110554933547974e-02 4.656187817454338074e-02 -1.685101166367530823e-02 7.071800231933593750e-01 1.674406528472900391e-01
-4.335254132747650146e-01 1.194856166839599609e-01 -2.944593131542205811e-01 -3.836457133293151855e-01 1.167294755578041077e-01 -1.347969025373458862e-01 6.816815733909606934e-01 -2.596207857131958008e-01
2.508795559406280518e-01 -2.886916100978851318e-01 -2.671492397785186768e-01 -7.944378256797790527e-02 5.332623049616813660e-02 2.803989350795745850e-01 8.157157301902770996e-01 1.708135157823562622e-01
2.848531305789947510e-01 -3.550997674465179443e-01 -1.067396774888038635e-01 4.415759444236755371e-02 -2.474979460239410400e-01 2.995459437370300293e-01 7.840503454208374023e-01 1.170534864068031311e-01
2.457823008298873901e-01 1.240931823849678040e-01 1.736858487129211426e-01 1.045786961913108826e-01 -8.891300857067108154e-02 2.845084667205810547e-01 8.472542166709899902e-01 -2.764024734497070312e-01
-3.774395883083343506e-01 -5.670416951179504395e-01 -4.283604323863983154e-01 5.823147892951965332e-01 2.077704109251499176e-02 9.156376123428344727e-02 2.287888526916503906e-02 6.388179212808609009e-02
4.590979311615228653e-03 2.382147908210754395e-01 -1.457296311855316162e-01 3.923884332180023193e-01 9.908573329448699951e-02 3.288116753101348877e-01 2.365840524435043335e-01 -7.707915902137756348e-01
-1.077249273657798767e-01 1.791831701993942261e-01 -3.170275986194610596e-01 5.093135237693786621e-01 -5.911191701889038086e-01 2.237167768180370331e-02 4.956282079219818115e-01 2.849750593304634094e-02
-4.218861758708953857e-01 -6.283574104309082031e-01 -1.770888566970825195e-01 5.260603427886962891e-01 -1.541005522012710571e-01 -3.481834661215543747e-03 2.683122754096984863e-01 1.527363508939743042e-01
-4.243156313896179199e-01 -3.210336863994598389e-01 -3.742957711219787598e-01 7.699436694383621216e-02 3.289557099342346191e-01 -4.901849329471588135e-01 3.800964653491973877e-01 -2.791090607643127441e-01
3.299098610877990723e-01 -3.025901317596435547e-01 -3.217052519321441650e-01 3.761734664440155029e-01 1.370639074593782425e-02 1.117841750383377075e-01 6.463837623596191406e-01 3.522816598415374756e-01
-3.099184930324554443e-01 3.609406650066375732e-01 -5.042511820793151855e-01 6.666117310523986816e-01 -9.736652672290802002e-02 2.676980942487716675e-02 2.543075382709503174e-01 1.276061031967401505e-02
-1.183034107089042664e-01 -4.140038490295410156e-01 -1.764329224824905396e-01 1.495527327060699463e-01 -4.028458297252655029e-01 6.752220392227172852e-01 3.779934644699096680e-01 4.695513751357793808e-03
2.533544003963470459e-01 2.516087293624877930e-01 -2.826216258108615875e-02 7.833212614059448242e-02 -2.168505042791366577e-01 3.122131228446960449e-01 7.372391819953918457e-01 -4.213633835315704346e-01
-7.159425318241119385e-02 -1.242990791797637939e-01 2.432015836238861084e-01 7.480800747871398926e-01 -8.076542615890502930e-02 3.730335533618927002e-01 3.198233246803283691e-01 -3.356921672821044922e-01
-3.169295787811279297e-01 -7.153663784265518188e-02 -3.909617662429809570e-01 8.168215155601501465e-01 1.988000422716140747e-01 -7.038248330354690552e-02 1.718534678220748901e-01 -1.951992698013782501e-02
-4.621350467205047607e-01 -3.244144320487976074e-01 -1.448246836662292480e-02 7.676932215690612793e-02 -5.983245372772216797e-01 -2.049432992935180664e-01 5.238500833511352539e-01 2.588709257543087006e-02
-6.027181744575500488e-01 -4.335472285747528076e-01 -3.116087615489959717e-01 4.970916807651519775e-01 -1.769024580717086792e-01 -4.545798897743225098e-02 1.427371799945831299e-01 -2.254613935947418213e-01
-2.803120017051696777e-01 -5.789175033569335938e-01 -2.474078983068466187e-01 6.293325424194335938e-01 2.061199545860290527e-01 -2.163599282503128052e-01 1.962617188692092896e-01 -3.455522656440734863e-02
-6.429347395896911621e-02 1.870934069156646729e-01 8.194755017757415771e-02 6.519965529441833496e-01 2.961111366748809814e-01 -2.114479243755340576e-01 4.748396575450897217e-01 -4.137424230575561523e-01
-3.037921190261840820e-01 -1.326317191123962402e-01 -6.410027146339416504e-01 4.962041378021240234e-01 -1.495596319437026978e-01 -1.033544018864631653e-01 6.170646846294403076e-02 -4.428974092006683350e-01
-5.185309052467346191e-01 -1.491521745920181274e-01 -2.027624249458312988e-01 2.334414571523666382e-01 -1.614754833281040192e-02 3.397301733493804932e-01 1.590757817029953003e-01 -6.872332096099853516e-01
-7.415257394313812256e-02 -2.740270197391510010e-01 -3.699073493480682373e-01 8.784926682710647583e-02 2.583578526973724365e-01 1.487019807100296021e-01 1.844770610332489014e-01 -8.074458837509155273e-01
-2.319342941045761108e-01 9.946656227111816406e-02 -1.236813813447952271e-01 8.239970803260803223e-01 7.036704570055007935e-02 -3.609800040721893311e-01 3.047598302364349365e-01 -1.179316863417625427e-01
-2.088012844324111938e-01 -1.596065759658813477e-01 -6.600930541753768921e-02 4.767080843448638916e-01 8.091228455305099487e-02 7.762829065322875977e-01 2.957980632781982422e-01 5.159099027514457703e-02
-5.188043713569641113e-01 1.753905266523361206e-01 -4.413699209690093994e-01 4.235071837902069092e-01 -2.727698683738708496e-01 -1.590687409043312073e-02 4.937177896499633789e-01 8.660766482353210449e-02
1.670204699039459229e-01 2.537483870983123779e-01 -1.764988899230957031e-01 4.124126136302947998e-01 -2.802992984652519226e-02 4.520323872566223145e-01 3.346406817436218262e-01 -6.240005493164062500e-01
2.259047478437423706e-01 2.898575961589813232e-01 2.185142412781715393e-02 9.460590034723281860e-02 -2.061291784048080444e-01 3.637316823005676270e-01 7.528944015502929688e-01 -3.374643325805664062e-01
-5.654199719429016113e-01 -3.980742096900939941e-01 -5.145820975303649902e-01 3.098976612091064453e-01 -2.632875442504882812e-01 -9.546524286270141602e-02 2.616198360919952393e-01 1.188571527600288391e-01
-1.852031350135803223e-01 -2.606449462473392487e-02 -4.987318515777587891e-01 8.067457079887390137e-01 9.225485473871231079e-02 2.094085365533828735e-01 6.564385443925857544e-02 9.368220716714859009e-02
3.950339555740356445e-01 -2.538701295852661133e-01 -5.186840891838073730e-01 3.596214354038238525e-01 1.839906871318817139e-01 -1.695232391357421875e-01 2.643482387065887451e-01 -4.986647963523864746e-01
6.651369482278823853e-02 3.453633487224578857e-01 5.059695616364479065e-02 -5.387868732213973999e-02 -6.890116631984710693e-02 9.385810792446136475e-02 7.874525785446166992e-01 -4.870308041572570801e-01
8.464252203702926636e-02 -5.568031072616577148e-01 -1.355753391981124878e-01 -9.158309549093246460e-02 -1.113213226199150085e-01 5.127560496330261230e-01 4.285504519939422607e-01 -4.439267516136169434e-01
1.940782070159912109e-01 8.050438016653060913e-02 9.764870256185531616e-02 2.309812009334564209e-01 -7.078441977500915527e-02 3.651633560657501221e-01 8.493204116821289062e-01 1.823874413967132568e-01
-3.418846428394317627e-01 -5.130661129951477051e-01 -3.278786242008209229e-01 -3.341226652264595032e-02 5.138731002807617188e-01 -2.159743309020996094e-01 4.423010945320129395e-01 -7.011651247739791870e-02
-5.142205357551574707e-01 1.416354477405548096e-01 1.326086819171905518e-01 1.675626337528228760e-01 1.699396222829818726e-01 1.250008493661880493e-01 7.744641304016113281e-01 1.598588079214096069e-01
-5.064552426338195801e-01 3.062523156404495239e-02 -3.909532725811004639e-01 4.967726171016693115e-01 -2.065501064062118530e-01 2.927494347095489502e-01 7.001020759344100952e-02 -4.578986465930938721e-01
-2.865672111511230469e-01 1.384177207946777344e-01 -3.713021576404571533e-01 7.144177556037902832e-01 9.254038333892822266e-02 4.771843552589416504e-01 1.019487977027893066e-01 6.164113432168960571e-02
-3.165223300457000732e-01 1.088892146944999695e-01 2.257910221815109253e-01 3.752009570598602295e-01 5.649101138114929199e-01 -1.144651919603347778e-01 4.867568612098693848e-01 -3.564288318157196045e-01
-4.062260687351226807e-01 -2.211391031742095947e-01 -9.422030299901962280e-02 6.123539805412292480e-01 -2.040115296840667725e-01 -3.980421721935272217e-01 4.342018663883209229e-01 1.167620420455932617e-01
-4.482827186584472656e-01 -4.736598208546638489e-02 -3.719155788421630859e-01 6.190585494041442871e-01 -2.613142430782318115e-01 -3.297832012176513672e-01 2.622958123683929443e-01 -1.714732348918914795e-01
-3.759230077266693115e-01 3.344996273517608643e-01 -2.852393984794616699e-01 -9.355589002370834351e-02 -3.552415072917938232e-01 -2.624233253300189972e-03 7.000265121459960938e-01 -2.010904699563980103e-01
-1.973637044429779053e-01 9.682076983153820038e-03 1.918479427695274353e-02 7.623370885848999023e-01 1.783368736505508423e-01 3.481082916259765625e-01 2.102589756250381470e-01 -4.268906116485595703e-01
5.390491336584091187e-02 -6.404978781938552856e-02 1.894574314355850220e-01 7.013150453567504883e-01 4.007159769535064697e-01 1.722940504550933838e-01 4.079842567443847656e-01 -3.294619321823120117e-01
-4.038352370262145996e-01 -5.488501787185668945e-01 -7.617994397878646851e-02 5.054150819778442383e-01 -4.818177223205566406e-02 -1.636739820241928101e-01 1.112690344452857971e-01 -4.826400578022003174e-01
-5.194412544369697571e-02 1.224691122770309448e-01 6.863666325807571411e-02 6.121251583099365234e-01 -2.279426157474517822e-02 3.734082281589508057e-01 2.892971336841583252e-01 -6.158317923545837402e-01
-3.156404495239257812e-01 8.476646989583969116e-02 1.781602576375007629e-02 3.499198555946350098e-01 -2.463533878326416016e-01 -2.321419306099414825e-02 7.209892868995666504e-01 4.351666271686553955e-01
-2.998223900794982910e-01 -4.305399060249328613e-01 -2.541443407535552979e-01 1.689230203628540039e-01 4.538682103157043457e-01 -4.032386839389801025e-01 5.077325701713562012e-01 -7.230171561241149902e-02
-1.740754097700119019e-01 -2.895745038986206055e-01 -8.601797372102737427e-02 1.888931691646575928e-01 -3.560147881507873535e-01 -4.876405000686645508e-01 3.408870995044708252e-01 -6.016817092895507812e-01
-7.900149375200271606e-02 -1.536162197589874268e-01 1.870977431535720825e-01 6.598696708679199219e-01 1.497402787208557129e-01 5.888044238090515137e-01 3.317667841911315918e-01 -1.433357745409011841e-01
-7.040470838546752930e-02 -5.058594942092895508e-01 2.540376409888267517e-02 5.985679849982261658e-02 -3.247867338359355927e-03 5.908617377281188965e-01 3.559975326061248779e-01 -5.089783072471618652e-01
4.082800745964050293e-01 8.454929292201995850e-02 1.673695631325244904e-03 1.507666558027267456e-01 -4.806556925177574158e-02 1.007870957255363464e-01 7.509192228317260742e-01 -4.765264093875885010e-01
2.806939482688903809e-01 7.320173084735870361e-03 8.695035427808761597e-02 2.373946458101272583e-01 -1.527941226959228516e-01 2.727060317993164062e-01 8.662800192832946777e-01 9.531465917825698853e-02
1.122281476855278015e-01 2.362219989299774170e-01 1.131948158144950867e-01 -6.553447991609573364e-02 -6.742168962955474854e-02 -1.117089390754699707e-01 8.004487156867980957e-01 -5.067083835601806641e-01
1.637638509273529053e-01 2.508546411991119385e-01 8.374399691820144653e-02 8.073940128087997437e-02 -2.177271395921707153e-01 2.858497798442840576e-01 7.460581660270690918e-01 -4.593512117862701416e-01
3.427528142929077148e-01 5.738495662808418274e-02 1.025368422269821167e-01 1.779516190290451050e-01 -1.964720636606216431e-01 3.102300688624382019e-03 8.411115407943725586e-01 -3.016079962253570557e-01
2.773452177643775940e-02 -3.284918516874313354e-02 9.397861547768115997e-03 4.138638973236083984e-01 5.611907243728637695e-01 -3.863022625446319580e-01 5.854517817497253418e-01 -1.409320980310440063e-01
3.759466707706451416e-01 -3.905213475227355957e-01 3.147164732217788696e-02 6.792054772377014160e-01 6.541883945465087891e-02 9.366067498922348022e-02 3.807177543640136719e-01 -2.929994463920593262e-01
9.671382606029510498e-02 1.288065910339355469e-01 1.149743050336837769e-01 -7.952210307121276855e-02 -5.380064621567726135e-02 1.635681390762329102e-01 7.504316568374633789e-01 -6.014282107353210449e-01
-5.894163846969604492e-01 -3.734250664710998535e-01 -1.362639963626861572e-01 4.284431636333465576e-01 -1.499917209148406982e-01 4.738512337207794189e-01 9.311046451330184937e-02 -2.351777255535125732e-01
-3.491058349609375000e-01 -1.871289312839508057e-01 -7.381413877010345459e-02 9.494075179100036621e-02 -4.345999658107757568e-01 -3.113408386707305908e-01 3.706370294094085693e-01 -6.367601752281188965e-01
-5.049507617950439453e-01 -2.415747493505477905e-01 -2.677780389785766602e-01 5.956790447235107422e-01 8.443717658519744873e-02 -1.882993131875991821e-01 3.723815977573394775e-01 2.808442711830139160e-01
-4.051535427570343018e-01 -2.447982281446456909e-01 -2.448867708444595337e-01 7.180454730987548828e-01 1.385406404733657837e-01 3.141321241855621338e-01 1.710495650768280029e-01 2.307274341583251953e-01
-6.454911231994628906e-01 -3.571233451366424561e-01 -3.720988929271697998e-01 9.064492583274841309e-02 -2.362288087606430054e-01 -3.010013103485107422e-01 3.955595791339874268e-01 7.910046726465225220e-02
-4.717636704444885254e-01 6.525235623121261597e-02 -2.561983764171600342e-01 1.828369647264480591e-01 -5.166408419609069824e-01 -3.095515072345733643e-01 3.764058351516723633e-01 -4.119379520416259766e-01
-6.270290017127990723e-01 -4.646112918853759766e-01 -3.300401270389556885e-01 1.240804195404052734e-01 3.745962306857109070e-02 -3.401118516921997070e-01 3.844773769378662109e-01 -4.179165139794349670e-02
-1.881297230720520020e-01 -3.044740855693817139e-01 -8.284577727317810059e-02 1.384299397468566895e-01 -4.514606893062591553e-01 -3.684038221836090088e-01 3.325423002243041992e-01 -6.290897727012634277e-01
-1.669432222843170166e-01 -5.874682068824768066e-01 -2.324849814176559448e-01 1.691638678312301636e-01 9.436430409550666809e-03 2.511267364025115967e-01 1.089978963136672974e-01 -6.850628256797790527e-01
-2.157285213470458984e-01 -2.134721428155899048e-01 2.158040851354598999e-01 3.430011272430419922e-01 2.035268992185592651e-01 -3.993475139141082764e-01 4.781777858734130859e-01 -5.604588389396667480e-01
-1.152681559324264526e-01 3.766692429780960083e-02 1.022117882966995239e-01 3.846125900745391846e-01 3.031361699104309082e-01 -3.465541303157806396e-01 5.060110688209533691e-01 -5.990676283836364746e-01
-4.201617240905761719e-01 -3.590273261070251465e-01 -2.342394739389419556e-01 3.048295974731445312e-01 -2.482706755399703979e-01 6.335834264755249023e-01 2.854257524013519287e-01 -4.732934385538101196e-02
3.996307253837585449e-01 -5.026839375495910645e-01 -3.079926669597625732e-01 6.880729645490646362e-02 -2.123324275016784668e-01 3.200566768646240234e-01 5.351157784461975098e-01 -2.326799631118774414e-01
8.501896262168884277e-02 -1.875322014093399048e-01 -3.572770953178405762e-01 3.096976280212402344e-01 -3.254700303077697754e-01 -6.659103631973266602e-01 4.153115451335906982e-01 -1.104214042425155640e-01
-5.194923281669616699e-01 -7.916760444641113281e-02 1.739099025726318359e-01 1.310343742370605469e-01 3.284769952297210693e-01 2.570297718048095703e-01 6.693072319030761719e-01 2.334779947996139526e-01
-2.201472222805023193e-01 -1.898169368505477905e-01 -8.750345706939697266e-01 -4.145552963018417358e-02 -1.712845712900161743e-01 -1.076332759112119675e-02 2.451954334974288940e-01 -2.419207394123077393e-01
-1.099360883235931396e-01 6.179779767990112305e-02 -1.839280426502227783e-01 4.913553595542907715e-01 1.352160274982452393e-01 -6.172826886177062988e-01 4.551489055156707764e-01 -3.199276924133300781e-01
4.303598999977111816e-01 1.043445989489555359e-01 5.804917588829994202e-02 1.986154615879058838e-01 8.349622040987014771e-02 2.097026109695434570e-01 7.620084285736083984e-01 -3.598347306251525879e-01
-2.216268926858901978e-01 -3.999950364232063293e-02 1.452082842588424683e-01 6.995707154273986816e-01 2.887933254241943359e-01 1.929162740707397461e-01 2.884903848171234131e-01 -4.847184717655181885e-01
4.621839523315429688e-01 9.321760386228561401e-02 -3.659227862954139709e-02 2.233553230762481689e-01 3.162310719490051270e-01 1.340757757425308228e-01 6.384646296501159668e-01 -4.481678605079650879e-01
-2.931314110755920410e-01 -2.242974238470196724e-03 -3.254376947879791260e-01 1.870737969875335693e-01 -5.554637908935546875e-01 1.884625293314456940e-02 2.864739298820495605e-01 -6.182234883308410645e-01
-3.343393504619598389e-01 -1.355812251567840576e-01 9.131349506787955761e-04 3.530823290348052979e-01 8.220309019088745117e-02 -1.701730936765670776e-01 6.849529147148132324e-01 4.901938736438751221e-01
-1.810953021049499512e-01 -1.412644535303115845e-01 1.993820816278457642e-01 4.476639628410339355e-01 5.269839763641357422e-01 -1.419621109962463379e-01 6.396460533142089844e-01 -8.947114460170269012e-03
-1.723357439041137695e-01 4.052939414978027344e-01 -4.842895865440368652e-01 -1.078433264046907425e-02 1.321368366479873657e-01 -2.286896258592605591e-01 3.370668590068817139e-01 -6.229055523872375488e-01
-2.855096161365509033e-01 1.535907536745071411e-01 -4.641351401805877686e-01 1.879415065050125122e-01 1.829682290554046631e-01 1.338857114315032959e-01 5.864171385765075684e-01 4.988614916801452637e-01
-1.630044281482696533e-01 1.835126280784606934e-01 -7.878824472427368164e-01 4.574627280235290527e-01 -1.663854718208312988e-01 1.651091277599334717e-01 1.170484423637390137e-01 -2.026727795600891113e-01
-1.769596487283706665e-01 1.524657607078552246e-01 -2.647701203823089600e-01 2.263890504837036133e-01 -2.225208282470703125e-01 -4.595594704151153564e-01 7.505069375038146973e-01 -1.064502447843551636e-02
-8.031855523586273193e-02 -1.690920442342758179e-01 1.834323704242706299e-01 6.072922348976135254e-01 -6.073556840419769287e-03 -4.564197659492492676e-01 4.920512139797210693e-01 -3.347166180610656738e-01
-7.341744899749755859e-01 -8.152631670236587524e-02 -5.991804599761962891e-02 1.334759891033172607e-01 -2.967352867126464844e-01 -2.347020208835601807e-01 4.518860876560211182e-01 -2.925707399845123291e-01
-6.251831650733947754e-01 -3.487664759159088135e-01 -2.294441610574722290e-01 -1.329200714826583862e-01 -1.095996722579002380e-01 -1.653099060058593750e-01 6.091220378875732422e-01 -8.262342959642410278e-02
-4.611481130123138428e-01 -3.984474539756774902e-01 2.086021378636360168e-02 3.093410134315490723e-01 -3.621540963649749756e-01 5.481862425804138184e-01 2.441913932561874390e-01 -2.028841525316238403e-01
-4.275796711444854736e-01 -3.687647879123687744e-01 -1.179393231868743896e-01 3.542743027210235596e-01 -2.595522999763488770e-01 6.536539793014526367e-01 1.892729103565216064e-01 -1.063632816076278687e-01
-2.757550179958343506e-01 -3.898598849773406982e-01 -2.578618228435516357e-01 1.360923349857330322e-01 -5.768840312957763672e-01 -3.879057466983795166e-01 3.241810202598571777e-01 -3.139988183975219727e-01
-2.597059607505798340e-01 3.346433043479919434e-01 -3.379595279693603516e-01 5.499128103256225586e-01 -3.565403223037719727e-01 3.266326487064361572e-01 4.116497337818145752e-01 -2.608868479728698730e-02
-3.182611465454101562e-01 -4.329183399677276611e-01 -7.740604877471923828e-02 3.711110949516296387e-01 -2.202528715133666992e-01 6.299986243247985840e-01 3.368007540702819824e-01 9.344531595706939697e-02
-4.130835533142089844e-01 1.114961951971054077e-01 1.078844629228115082e-02 7.323077321052551270e-01 7.175906747579574585e-02 -3.065277040004730225e-01 3.721936643123626709e-01 -2.071299105882644653e-01
-4.547671079635620117e-01 3.704767525196075439e-01 -2.070717215538024902e-01 4.314864575862884521e-01 -3.893979787826538086e-01 -1.229797974228858948e-01 3.941831886768341064e-01 -3.236345946788787842e-01
-4.515876173973083496e-01 4.838679451495409012e-03 2.460794597864151001e-01 1.978189200162887573e-01 5.043767094612121582e-01 1.565159857273101807e-01 6.461051106452941895e-01 3.598404116928577423e-03
-2.920697331428527832e-01 -2.233277410268783569e-01 -3.615057766437530518e-01 2.268679291009902954e-01 1.056963950395584106e-01 7.154266238212585449e-01 2.398160547018051147e-01 -3.196024298667907715e-01
-2.508514225482940674e-01 -4.902715608477592468e-02 -4.794194996356964111e-01 1.983426362276077271e-01 2.360815405845642090e-01 1.815306395292282104e-01 4.643772169947624207e-02 -7.580521106719970703e-01
-4.823433458805084229e-01 -2.995643317699432373e-01 3.302889317274093628e-02 1.220096200704574585e-01 4.226596057415008545e-01 5.632438659667968750e-01 3.731707632541656494e-01 -1.627505272626876831e-01
-2.782660722732543945e-01 -3.629488646984100342e-01 -1.986997202038764954e-02 5.316286087036132812e-01 -1.629213690757751465e-01 -5.150880217552185059e-01 4.234697222709655762e-01 -1.913809776306152344e-01
-5.307975411415100098e-01 2.079377770423889160e-01 -2.365358024835586548e-01 7.090230584144592285e-01 -1.243948377668857574e-02 -1.118820309638977051e-01 3.117669224739074707e-01 -8.051194250583648682e-02
2.347536832094192505e-01 2.812303900718688965e-01 5.227391049265861511e-02 1.258434653282165527e-01 -4.968746006488800049e-02 -2.159310318529605865e-02 8.947334289550781250e-01 -2.091606557369232178e-01
-3.020625114440917969e-01 -1.169181987643241882e-01 1.575849354267120361e-01 6.434709429740905762e-01 2.529067918658256531e-02 -2.226445227861404419e-01 5.897633433341979980e-01 2.411835342645645142e-01
-1.662419885396957397e-01 -4.788667559623718262e-01 2.168825864791870117e-01 3.025171458721160889e-01 2.118951976299285889e-01 -2.689751088619232178e-01 6.015533208847045898e-01 -3.540932536125183105e-01
-2.676716148853302002e-01 -1.791867800056934357e-02 -9.287015348672866821e-02 4.725226759910583496e-01 3.488733768463134766e-01 -4.153141975402832031e-01 3.927360177040100098e-01 -4.976829886436462402e-01
3.965685889124870300e-02 -6.095075011253356934e-01 -3.053935766220092773e-01 -1.492666602134704590e-01 2.184302806854248047e-01 3.131903409957885742e-01 3.590095639228820801e-01 -4.865125119686126709e-01
-1.512720584869384766e-01 1.032299548387527466e-02 3.080717623233795166e-01 7.107011079788208008e-01 -5.018654745072126389e-03 2.072001695632934570e-01 3.685822188854217529e-01 -4.451920688152313232e-01
-2.531733214855194092e-01 -8.298920094966888428e-02 1.340560317039489746e-01 5.404825210571289062e-01 4.144750237464904785e-01 -1.614200770854949951e-01 5.757956504821777344e-01 -2.992273271083831787e-01
-2.778404057025909424e-01 -2.706165313720703125e-01 -2.692828476428985596e-01 3.101824820041656494e-01 -2.132703177630901337e-02 -5.822755694389343262e-01 3.698023557662963867e-01 -4.523179233074188232e-01
2.773043513298034668e-01 1.876131296157836914e-01 4.312308877706527710e-02 6.442125141620635986e-02 -1.356912553310394287e-01 1.052714213728904724e-01 9.120818376541137695e-01 -1.431997269392013550e-01
1.314292401075363159e-01 -1.246692761778831482e-01 1.370619684457778931e-01 1.540539115667343140e-01 -1.756816357374191284e-01 3.911341428756713867e-01 8.395364284515380859e-01 1.897205114364624023e-01
1.596648693084716797e-01 -3.785959184169769287e-01 -3.722043633460998535e-01 2.585031092166900635e-01 2.329639047384262085e-01 -1.124002039432525635e-01 2.508268058300018311e-01 -7.042672038078308105e-01
-2.990287840366363525e-01 4.426006972789764404e-02 -7.658702731132507324e-01 3.273309767246246338e-01 -3.119687736034393311e-01 2.615621387958526611e-01 1.766354888677597046e-01 -1.340920627117156982e-01
1.224577277898788452e-01 3.823283910751342773e-01 -1.375468820333480835e-01 3.688920736312866211e-01 -1.722641289234161377e-01 4.470909833908081055e-01 4.053508341312408447e-01 -5.384737253189086914e-01
-2.935947179794311523e-01 -1.331313699483871460e-01 -3.688212633132934570e-01 -2.410604655742645264e-01 -5.944308042526245117e-01 1.574947535991668701e-01 4.196063280105590820e-01 -3.843395709991455078e-01
4.040799438953399658e-01 1.956979483366012573e-01 -2.207132056355476379e-02 2.577236294746398926e-01 -1.448540687561035156e-01 6.476955860853195190e-02 7.357836961746215820e-01 -4.061496853828430176e-01
1.352585107088088989e-01 -3.644387796521186829e-02 -5.532282590866088867e-01 5.093761682510375977e-01 -2.812153100967407227e-01 -4.422189891338348389e-01 2.611933946609497070e-01 -2.683092653751373291e-01
-1.996762864291667938e-02 -4.191411733627319336e-01 1.904318667948246002e-02 5.959174633026123047e-01 1.290495693683624268e-01 -4.327200949192047119e-01 3.635542392730712891e-01 -3.638262152671813965e-01
-1.864558607339859009e-01 1.628260016441345215e-01 -5.984490513801574707e-01 7.455154061317443848e-01 -5.676588788628578186e-02 6.228669732809066772e-02 1.258950829505920410e-01 -4.284675046801567078e-02
-1.833439916372299194e-01 4.337634518742561340e-02 2.414855808019638062e-01 1.575972139835357666e-01 6.842366456985473633e-01 1.141664832830429077e-01 6.163180470466613770e-01 -1.424418687820434570e-01
-4.917736947536468506e-01 -3.237566649913787842e-01 1.592548787593841553e-01 1.793289631605148315e-01 -3.857201337814331055e-01 4.987326562404632568e-01 3.471888899803161621e-01 -2.788634002208709717e-01
-1.219610571861267090e-01 -2.459097355604171753e-01 -3.521021306514739990e-01 1.524686068296432495e-01 1.647543758153915405e-01 -6.737672686576843262e-01 3.546276688575744629e-01 -4.129939079284667969e-01
-2.643924951553344727e-01 -5.223581194877624512e-01 -7.871389389038085938e-02 2.039968818426132202e-01 4.507990181446075439e-01 -3.313599228858947754e-01 3.854991495609283447e-01 -3.844468295574188232e-01
-2.284742295742034912e-01 -1.904323250055313110e-01 -5.881818532943725586e-01 -3.277408424764871597e-03 -2.510603666305541992e-01 2.442231178283691406e-01 1.484017968177795410e-01 -6.487425565719604492e-01
1.370148509740829468e-01 2.346431761980056763e-01 1.312527507543563843e-01 2.075425386428833008e-01 -1.464870721101760864e-01 2.686525695025920868e-02 9.105532169342041016e-01 -1.207516938447952271e-01
-3.761800825595855713e-01 -1.640801876783370972e-01 -7.597586512565612793e-01 4.284943640232086182e-02 -3.336291909217834473e-01 1.114124655723571777e-01 2.394200563430786133e-01 -2.673085629940032959e-01
-1.598287671804428101e-01 -5.776237249374389648e-01 9.452800452709197998e-02 3.066872656345367432e-01 3.850622177124023438e-01 7.348380517214536667e-03 3.908028602600097656e-01 -4.865790009498596191e-01
-4.437261447310447693e-02 -5.132151842117309570e-01 -4.280876517295837402e-01 -3.617609441280364990e-01 3.009077608585357666e-01 1.217889115214347839e-01 5.204340219497680664e-01 -2.104320526123046875e-01
-4.475853145122528076e-01 7.374477386474609375e-02 -4.687114357948303223e-01 -2.987918257713317871e-01 2.135669142007827759e-01 -1.338479369878768921e-01 4.683599770069122314e-01 -4.498612582683563232e-01
-1.402145773172378540e-01 -1.420598924160003662e-01 8.769145235419273376e-03 1.264088153839111328e-01 -2.944632470607757568e-01 -5.106329917907714844e-01 4.357434511184692383e-01 -6.377896666526794434e-01
2.053197175264358521e-01 1.807325929403305054e-01 1.218295991420745850e-01 1.775083243846893311e-01 -3.708834648132324219e-01 2.517971396446228027e-01 6.277118921279907227e-01 -5.327751040458679199e-01
2.764719771221280098e-03 -6.270914338529109955e-03 3.286707773804664612e-02 6.004627943038940430e-01 4.854503273963928223e-01 -2.997418642044067383e-01 5.589607357978820801e-01 -1.930843852460384369e-02
5.144768953323364258e-01 -2.809817194938659668e-01 -3.586009740829467773e-01 4.490146040916442871e-01 6.835407763719558716e-02 9.527157247066497803e-02 3.776840567588806152e-01 -4.120191931724548340e-01
-3.521351814270019531e-01 -1.221467480063438416e-01 -2.722174525260925293e-01 7.644522786140441895e-01 3.393206596374511719e-01 -6.860179454088211060e-02 2.172797769308090210e-01 -1.885101497173309326e-01
-3.623272776603698730e-01 1.053171977400779724e-01 -7.325438857078552246e-01 4.210412502288818359e-01 -6.018666550517082214e-02 3.281769156455993652e-01 1.349540352821350098e-01 -1.191460937261581421e-01
2.067277207970619202e-03 -2.998984046280384064e-02 6.840185075998306274e-02 6.940420866012573242e-01 8.510573208332061768e-02 -4.577973783016204834e-01 4.071317613124847412e-01 -3.607567250728607178e-01
-1.193108111619949341e-01 3.610445857048034668e-01 -2.094188481569290161e-01 5.126754641532897949e-01 -2.573482878506183624e-02 6.697620749473571777e-01 2.921764850616455078e-01 -1.187802255153656006e-01
-6.108556389808654785e-01 -3.760230839252471924e-01 -2.218557447195053101e-01 4.018796682357788086e-01 -1.153488755226135254e-01 4.417055547237396240e-01 1.416867673397064209e-01 -2.150598019361495972e-01
5.587096810340881348e-01 -1.299100071191787720e-01 -3.812535703182220459e-01 8.553232252597808838e-02 -8.532434701919555664e-02 -4.050092399120330811e-02 5.520671010017395020e-01 -4.523251652717590332e-01
-2.141239494085311890e-01 -1.874962449073791504e-01 -6.983364820480346680e-01 4.835319221019744873e-01 -3.570110797882080078e-01 1.340053826570510864e-01 1.777247935533523560e-01 -1.432436853647232056e-01
-1.589552313089370728e-01 -1.733030378818511963e-01 -3.301491141319274902e-01 2.959019243717193604e-01 -5.361267924308776855e-01 -4.602851271629333496e-01 4.742793738842010498e-01 -1.546212881803512573e-01
-1.718923896551132202e-01 -1.860746145248413086e-01 -2.265420258045196533e-01 1.547646671533584595e-01 3.421130478382110596e-01 -6.300112605094909668e-01 4.793335795402526855e-01 -3.418182432651519775e-01
-2.045471668243408203e-01 1.656526327133178711e-01 -9.555346518754959106e-02 4.316816627979278564e-01 -3.273186385631561279e-01 1.236873343586921692e-01 2.635549008846282959e-01 -7.371180057525634766e-01
-9.453333914279937744e-02 -1.484033465385437012e-01 6.527671962976455688e-02 6.324735879898071289e-01 1.971809715032577515e-01 -4.267999231815338135e-01 4.690618216991424561e-01 -3.517079651355743408e-01
-5.652545690536499023e-01 -1.278974711894989014e-01 7.856924831867218018e-02 3.767514824867248535e-01 1.056621596217155457e-02 -2.551346421241760254e-01 6.268841624259948730e-01 2.404695600271224976e-01
-4.164781421422958374e-02 -3.667798638343811035e-01 -4.811386764049530029e-01 5.101402997970581055e-01 -2.473766356706619263e-01 -4.737997651100158691e-01 1.773288995027542114e-01 -2.342509180307388306e-01
3.544160723686218262e-01 -3.602235913276672363e-01 9.154321253299713135e-02 6.462756395339965820e-01 6.804362684488296509e-02 2.006744220852851868e-02 4.342741072177886963e-01 -3.534815311431884766e-01
-4.468565285205841064e-01 -4.328401386737823486e-01 -1.955835372209548950e-01 3.509892225265502930e-01 -3.530054688453674316e-01 4.402634501457214355e-01 1.156509667634963989e-01 -3.459804356098175049e-01
-2.967302501201629639e-02 3.039879202842712402e-01 -2.945206165313720703e-01 4.208873212337493896e-01 -2.480953335762023926e-01 1.513870805501937866e-01 3.179687857627868652e-01 -6.762018203735351562e-01
-5.831526517868041992e-01 -1.624016091227531433e-02 1.065194085240364075e-01 1.122751384973526001e-01 5.532495379447937012e-01 2.151839137077331543e-01 5.267933607101440430e-01 -7.626692205667495728e-02
-3.265338838100433350e-01 -4.534081518650054932e-01 2.291003763675689697e-01 9.337229654192924500e-03 3.257632851600646973e-01 4.681909680366516113e-01 5.066671371459960938e-01 -2.306219339370727539e-01
9.302961081266403198e-02 2.724709548056125641e-02 5.027968809008598328e-02 -9.962482750415802002e-02 -6.642706692218780518e-02 4.363000094890594482e-01 8.831917643547058105e-01 5.789808183908462524e-02
-1.901325769722461700e-02 -2.371511459350585938e-01 -5.107403397560119629e-01 5.475224256515502930e-01 -1.950018256902694702e-01 -5.032165050506591797e-01 1.515705287456512451e-01 -2.617921233177185059e-01
5.519047975540161133e-01 -1.497385203838348389e-01 -9.162403643131256104e-02 2.787977159023284912e-01 -1.816815733909606934e-01 1.730282157659530640e-01 5.942804217338562012e-01 -4.132072925567626953e-01
4.498778581619262695e-01 -2.211860120296478271e-01 -2.848470509052276611e-01 1.884290874004364014e-01 -3.087486624717712402e-01 2.596512734889984131e-01 4.917521774768829346e-01 -4.769472777843475342e-01
-2.578284740447998047e-01 5.825708620250225067e-03 -1.758554726839065552e-01 -3.001503087580204010e-02 1.345119997859001160e-02 3.734399676322937012e-01 5.320296287536621094e-01 -6.920771002769470215e-01
-2.911813557147979736e-01 -5.614822506904602051e-01 -3.020595014095306396e-01 2.008851170539855957e-01 1.786221265792846680e-01 -1.702229306101799011e-02 1.316141784191131592e-01 -6.471772789955139160e-01
-4.978220462799072266e-01 -1.436917483806610107e-01 2.076982557773590088e-01 1.171077713370323181e-01 3.309423029422760010e-01 3.832208216190338135e-01 6.240580677986145020e-01 1.698333173990249634e-01
9.753622859716415405e-02 2.532938718795776367e-01 1.909707486629486084e-01 5.681131407618522644e-02 1.055305004119873047e-01 -2.664035931229591370e-02 8.265070319175720215e-01 -4.378027915954589844e-01
-3.739403486251831055e-01 -4.368100762367248535e-01 1.999871581792831421e-01 -7.246085908263921738e-03 2.980315983295440674e-01 4.856343567371368408e-01 5.227719545364379883e-01 -1.770993620157241821e-01
-1.973349153995513916e-01 -6.046744585037231445e-01 -2.883658111095428467e-01 5.181877613067626953e-01 1.355576608330011368e-02 -3.433518409729003906e-01 1.586382985115051270e-01 -3.170396387577056885e-01
8.657203614711761475e-02 -2.856170535087585449e-01 1.564108580350875854e-01 7.173115015029907227e-01 3.593530654907226562e-01 2.275690883398056030e-01 3.329727649688720703e-01 -2.830810546875000000e-01
-2.357320189476013184e-01 -7.705053687095642090e-02 -2.672192752361297607e-01 1.430121362209320068e-01 2.221704125404357910e-01 5.278885364532470703e-02 1.793481111526489258e-01 -8.731109499931335449e-01
3.859396874904632568e-01 -5.074033141136169434e-01 -4.636467397212982178e-01 2.862246632575988770e-01 -1.031168475747108459e-01 7.118383795022964478e-02 5.155844092369079590e-01 1.231757625937461853e-01
-3.291477262973785400e-01 -8.763198740780353546e-03 -5.344502925872802734e-01 -4.652496892958879471e-03 3.326276838779449463e-01 3.177659511566162109e-01 5.348601937294006348e-01 3.289898931980133057e-01
-2.467359006404876709e-01 -4.764730334281921387e-01 -1.765825785696506500e-02 8.055115491151809692e-02 3.974002599716186523e-02 -3.965510725975036621e-01 5.410078763961791992e-01 -5.037588477134704590e-01
-3.341136276721954346e-01 -1.910920739173889160e-01 -6.295563578605651855e-01 4.481276273727416992e-01 -3.354678153991699219e-01 -2.672702372074127197e-01 2.159137874841690063e-01 -1.552466452121734619e-01
-3.997698128223419189e-01 -1.964299976825714111e-01 -9.529135376214981079e-02 1.688230037689208984e-01 -5.633507370948791504e-01 -3.713134229183197021e-01 4.554066658020019531e-01 -3.184097111225128174e-01
-2.411450445652008057e-01 -2.405118197202682495e-01 4.743534699082374573e-02 1.224546879529953003e-01 2.734559476375579834e-01 6.936164498329162598e-01 5.450850129127502441e-01 1.172958016395568848e-01
-5.100415349006652832e-01 -2.622029781341552734e-01 -4.038337990641593933e-02 2.256385087966918945e-01 -4.737705886363983154e-01 -3.031613230705261230e-01 5.474922060966491699e-01 4.950143024325370789e-02
2.333298921585083008e-01 1.165732145309448242e-01 7.913947850465774536e-02 3.714074939489364624e-02 -2.353228628635406494e-01 1.979012638330459595e-01 7.926895022392272949e-01 -4.488061964511871338e-01
-4.152376353740692139e-01 -3.261621296405792236e-01 1.159525290131568909e-01 3.149517774581909180e-01 7.461553439497947693e-03 6.772541403770446777e-01 3.391780853271484375e-01 -1.865097582340240479e-01
-2.616151571273803711e-01 -2.584377527236938477e-01 -9.828504920005798340e-02 1.710986196994781494e-01 -5.112217664718627930e-01 -3.666779398918151855e-01 3.309663832187652588e-01 -5.661215782165527344e-01
-7.453772425651550293e-01 -5.119752883911132812e-02 -2.343867123126983643e-01 3.025797009468078613e-02 -2.149456441402435303e-01 2.878479063510894775e-01 3.604946434497833252e-01 -3.562646806240081787e-01
1.996780484914779663e-01 8.628738671541213989e-02 6.056861206889152527e-02 1.672281920909881592e-01 -1.678902059793472290e-01 3.842740654945373535e-01 8.628636598587036133e-01 2.572907693684101105e-02
-4.471503496170043945e-01 -7.670255005359649658e-02 1.356289386749267578e-01 3.982810676097869873e-01 1.044197678565979004e-01 6.545858830213546753e-02 2.634730041027069092e-01 -7.297561168670654297e-01
2.090116739273071289e-01 -4.236040413379669189e-01 -6.967858225107192993e-02 3.762495517730712891e-01 4.163934588432312012e-01 -4.341606795787811279e-02 3.945404291152954102e-01 -5.472880601882934570e-01
-5.546241998672485352e-01 -8.092889934778213501e-02 -2.890106439590454102e-01 1.240894347429275513e-01 -4.004029333591461182e-01 2.785202264785766602e-01 2.438905686140060425e-01 -5.380877852439880371e-01
-1.046538054943084717e-01 -1.092164311558008194e-03 -4.631975591182708740e-01 1.423973739147186279e-01 -4.157926142215728760e-02 3.259081542491912842e-01 1.588408201932907104e-01 -7.880622744560241699e-01
-5.769127607345581055e-01 1.696202903985977173e-01 -2.336678802967071533e-01 -2.638959791511297226e-03 4.179109930992126465e-01 2.276286929845809937e-01 5.975718498229980469e-01 1.538410969078540802e-02
2.399543225765228271e-01 -1.684059947729110718e-01 -4.468026012182235718e-02 2.059520334005355835e-01 6.013699173927307129e-01 -1.908891350030899048e-01 6.855066418647766113e-01 -4.055555164813995361e-02
-2.901874184608459473e-01 -4.652989208698272705e-01 -4.624569043517112732e-02 2.734703421592712402e-01 -2.107454538345336914e-01 5.809612870216369629e-01 2.002074271440505981e-01 -4.476056396961212158e-01
-7.432038336992263794e-02 -3.255430459976196289e-01 8.510813862085342407e-02 2.891688048839569092e-01 5.230835080146789551e-01 -5.385192483663558960e-02 6.590245962142944336e-01 2.946294844150543213e-01
-5.828751325607299805e-01 -1.427593976259231567e-01 -3.603399917483329773e-02 9.544770419597625732e-02 -2.717220187187194824e-01 -3.573877215385437012e-01 6.444121599197387695e-01 1.124350801110267639e-01
-1.062353178858757019e-01 -2.465782016515731812e-01 9.071037173271179199e-02 3.424828052520751953e-01 2.519874274730682373e-01 -2.780384719371795654e-01 4.305625855922698975e-01 -6.900748610496520996e-01
-2.484972774982452393e-01 -2.851635813713073730e-01 7.223417609930038452e-02 3.822309076786041260e-01 3.540399968624114990e-01 -3.237771689891815186e-01 4.202125668525695801e-01 -5.466790199279785156e-01
-4.840945899486541748e-01 3.210162371397018433e-02 -4.195833206176757812e-01 3.774316608905792236e-01 -2.732297778129577637e-01 -1.844066567718982697e-02 5.128557085990905762e-01 3.287879824638366699e-01
3.700246214866638184e-01 -4.534896910190582275e-01 -4.311153292655944824e-01 2.210270240902900696e-02 9.878294914960861206e-02 2.826276123523712158e-01 6.168894767761230469e-01 -2.984810620546340942e-02
-6.575127840042114258e-01 -7.703748345375061035e-02 -3.106602095067501068e-02 3.802596032619476318e-01 -1.265587806701660156e-01 -8.159147948026657104e-02 2.739481925964355469e-01 -5.643207430839538574e-01
-1.187420636415481567e-01 -9.623496793210506439e-03 -6.786853671073913574e-01 3.287718594074249268e-01 -5.198688060045242310e-02 4.398985505104064941e-01 3.077708557248115540e-02 -4.689800739288330078e-01
-1.065584942698478699e-01 -3.208588659763336182e-01 -2.418833374977111816e-01 4.172986745834350586e-01 3.996703028678894043e-01 -2.871312499046325684e-01 4.164190888404846191e-01 -4.873024821281433105e-01
-2.094388902187347412e-01 -2.318255156278610229e-01 -4.614638388156890869e-01 4.031491279602050781e-01 -5.291560292243957520e-01 -2.584338486194610596e-01 3.023805916309356689e-01 -2.978018224239349365e-01
-2.231093943119049072e-01 3.487925976514816284e-02 -6.734330654144287109e-01 3.404888510704040527e-01 -4.003291130065917969e-01 -1.535227298736572266e-01 4.165594875812530518e-01 -1.490190923213958740e-01
-5.297974348068237305e-01 2.986045181751251221e-01 -1.038153320550918579e-01 3.314175605773925781e-01 -3.976244628429412842e-01 -1.241588070988655090e-01 4.576646089553833008e-01 -3.557488620281219482e-01
2.379860877990722656e-01 -2.003655284643173218e-01 -8.021160215139389038e-02 -1.025072187185287476e-01 -2.279635518789291382e-01 5.282461643218994141e-01 6.874836087226867676e-01 -2.874536812305450439e-01
-2.907994948327541351e-02 -1.809852272272109985e-01 -5.027205944061279297e-01 5.392992496490478516e-01 -2.340653985738754272e-01 -5.129078626632690430e-01 3.012312650680541992e-01 -1.192703396081924438e-01
-4.996758401393890381e-01 -1.873077452182769775e-01 1.333066523075103760e-01 6.931392848491668701e-02 4.913029074668884277e-01 2.080168277025222778e-01 6.214987039566040039e-01 1.474946141242980957e-01
-3.191907405853271484e-01 3.015638887882232666e-01 -2.844119668006896973e-01 4.751506745815277100e-01 -3.160198628902435303e-01 -4.484614729881286621e-02 6.003602147102355957e-01 1.954633891582489014e-01
-5.304632186889648438e-01 -2.711269259452819824e-01 -1.637726426124572754e-01 -1.534629166126251221e-01 1.135395467281341553e-01 3.418752551078796387e-01 5.828052759170532227e-01 -3.539701104164123535e-01
-3.989675641059875488e-01 1.232708245515823364e-01 -4.362086057662963867e-01 5.634808540344238281e-01 5.275374278426170349e-02 -4.415633380413055420e-01 3.438243567943572998e-01 -4.317651316523551941e-02
-1.207975894212722778e-01 2.252618037164211273e-02 2.201191186904907227e-01 3.318123221397399902e-01 3.104491531848907471e-01 -3.606582880020141602e-01 5.649816989898681641e-01 -5.298028588294982910e-01
-4.275182187557220459e-01 -2.688916623592376709e-01 -1.489809155464172363e-01 1.932596862316131592e-01 -1.893441081047058105e-01 5.906344056129455566e-01 1.815886944532394409e-01 -5.174030661582946777e-01
-1.557842493057250977e-01 2.414653003215789795e-01 -4.605902433395385742e-01 6.052560806274414062e-01 -8.119338005781173706e-02 -2.340232133865356445e-01 5.184502601623535156e-01 9.379492700099945068e-02
-2.981087751686573029e-02 7.999128103256225586e-02 9.460194408893585205e-02 7.518302202224731445e-01 2.532423101365566254e-02 3.245319724082946777e-01 2.794726490974426270e-01 -4.841975867748260498e-01
-4.603739976882934570e-01 1.285309195518493652e-01 6.213741376996040344e-02 3.820196390151977539e-01 -4.212067723274230957e-01 6.330697983503341675e-02 6.354772448539733887e-01 1.910014450550079346e-01
1.053117066621780396e-01 -2.627728879451751709e-01 -3.740448355674743652e-01 3.819044530391693115e-01 -9.157344698905944824e-02 -6.059288382530212402e-01 4.768106341361999512e-01 -1.766791194677352905e-01
-4.432199895381927490e-01 -3.428307473659515381e-01 -4.998645782470703125e-01 1.710803955793380737e-01 -1.242922544479370117e-01 -2.014571242034435272e-02 7.404778152704238892e-02 -6.209287047386169434e-01
-2.487491220235824585e-01 -2.715857625007629395e-01 1.981570720672607422e-01 3.680028915405273438e-01 5.123831629753112793e-01 1.422338485717773438e-01 6.291097402572631836e-01 1.054835692048072815e-01
5.101491510868072510e-02 6.120768189430236816e-02 1.508126705884933472e-01 5.283269286155700684e-01 4.029782414436340332e-01 -1.571351289749145508e-01 4.784165024757385254e-01 -5.251781940460205078e-01
1.084842067211866379e-02 2.605585455894470215e-01 -2.382472008466720581e-01 4.533637762069702148e-01 1.297707110643386841e-01 3.324298560619354248e-01 1.710707247257232666e-01 -7.162932753562927246e-01
5.008272454142570496e-02 -9.306742995977401733e-02 1.389781534671783447e-01 6.964772343635559082e-01 4.640669226646423340e-01 2.099328339099884033e-01 3.498757183551788330e-01 -3.202994465827941895e-01
3.165982961654663086e-01 -3.432206213474273682e-01 -1.668267250061035156e-01 1.106419414281845093e-02 1.096221711486577988e-02 3.072807788848876953e-01 8.042845726013183594e-01 1.122329831123352051e-01
-6.049743890762329102e-01 2.625679969787597656e-01 -1.106395646929740906e-01 3.173114955425262451e-01 -2.724837064743041992e-01 1.863743960857391357e-01 5.751383304595947266e-01 1.112183406949043274e-01
-3.575624525547027588e-01 -2.958356775343418121e-02 -8.231715559959411621e-01 -5.305064842104911804e-02 9.143711626529693604e-02 1.894311457872390747e-01 2.694836556911468506e-01 -2.719958126544952393e-01
-2.509115636348724365e-01 -3.027702569961547852e-01 -1.288320496678352356e-02 2.168713659048080444e-01 -3.193605691194534302e-02 8.087056875228881836e-01 3.622826933860778809e-01 -1.090899258852005005e-01
-3.942687213420867920e-01 -3.196352720260620117e-01 -8.177693933248519897e-02 5.529451966285705566e-01 -2.856149375438690186e-01 -1.116970628499984741e-01 5.068010091781616211e-01 2.811588346958160400e-01
-4.210594892501831055e-01 -5.238519310951232910e-01 -1.647295802831649780e-01 6.375325918197631836e-01 2.242787033319473267e-01 9.849683940410614014e-02 1.442569047212600708e-01 -1.840972751379013062e-01
1.486552059650421143e-01 7.427636533975601196e-02 9.332466125488281250e-02 3.260823711752891541e-02 -3.776375651359558105e-01 1.419916749000549316e-01 6.854168176651000977e-01 -5.744946002960205078e-01
2.730562165379524231e-02 -1.479638814926147461e-01 2.433862835168838501e-01 7.255693674087524414e-01 2.383427470922470093e-01 2.489952892065048218e-01 4.201494157314300537e-01 -3.103898465633392334e-01
-5.650441050529479980e-01 3.354935646057128906e-01 -4.518670141696929932e-01 1.138358935713768005e-02 -1.271839141845703125e-01 -9.249924123287200928e-02 5.547415018081665039e-01 -1.771607547998428345e-01
-4.415059685707092285e-01 2.539284825325012207e-01 -5.242718756198883057e-02 5.379610061645507812e-01 3.919408321380615234e-01 1.071070581674575806e-01 5.043168663978576660e-01 1.703443974256515503e-01
-5.726719275116920471e-02 -1.443454176187515259e-01 1.589769683778285980e-02 4.626751244068145752e-01 2.226795852184295654e-01 -3.869377672672271729e-01 4.296544492244720459e-01 -6.145353913307189941e-01
-2.139524221420288086e-01 -5.338715314865112305e-01 -2.127202898263931274e-01 6.094961166381835938e-01 -6.189066916704177856e-02 -4.091124236583709717e-01 2.773555219173431396e-01 -6.588395684957504272e-02
5.478667020797729492e-01 -3.279813528060913086e-01 -1.797428131103515625e-01 4.322787523269653320e-01 -6.014934182167053223e-02 1.346428245306015015e-01 4.737262725830078125e-01 -3.562790155410766602e-01
-1.366142481565475464e-01 -4.260124266147613525e-02 2.115188837051391602e-01 5.786186456680297852e-01 3.023717105388641357e-01 -3.323989212512969971e-01 5.113521218299865723e-01 -3.695718944072723389e-01
-1.285598985850811005e-02 -1.604952514171600342e-01 -1.439191550016403198e-01 5.309918522834777832e-01 -2.287508994340896606e-01 -5.643854141235351562e-01 5.482259392738342285e-01 1.205891836434602737e-03
4.686770737171173096e-01 -1.881985180079936981e-02 -1.219817250967025757e-01 3.819966614246368408e-01 3.645331263542175293e-01 1.038789153099060059e-01 5.755406022071838379e-01 -3.798218071460723877e-01
2.340894192457199097e-01 -1.533339470624923706e-01 -5.298695713281631470e-02 -4.351514950394630432e-02 -4.250812530517578125e-01 4.380249083042144775e-01 5.642223954200744629e-01 -4.754817485809326172e-01
-5.337439775466918945e-01 -2.162785232067108154e-01 -4.829417467117309570e-01 2.323393225669860840e-01 3.783535957336425781e-01 -1.036564782261848450e-01 4.397347569465637207e-01 -1.840215772390365601e-01
-5.401277542114257812e-01 -3.580261170864105225e-01 -7.013089209794998169e-02 2.549881041049957275e-01 -1.649838984012603760e-01 5.838620662689208984e-01 3.363636732101440430e-01 -1.699618399143218994e-01
-5.016234517097473145e-01 -4.512122645974159241e-02 2.483253628015518188e-01 2.391634285449981689e-01 2.927899360656738281e-01 6.006801500916481018e-02 7.276097536087036133e-01 9.339768439531326294e-02
