# Supplementary material for: Where is your field going? A machine learning approach to study the relative motion of the domains of physics
Source: PLoS One. 2020 Jun 18;15(6):e0233997. doi: 10.1371/journal.pone.0233997 (PMC7302634; doi:10.1371/journal.pone.0233997)
Supplement: S31 Data — (ZIP) [file pone.0233997.s031.zip]

Archive with 22 entries (21 files):
- coordinate_tsne/
- coordinate_tsne/coordinates_1985-1989.txt
- coordinate_tsne/coordinates_1986-1990.txt
- coordinate_tsne/coordinates_1987-1991.txt
- coordinate_tsne/coordinates_1988-1992.txt
- coordinate_tsne/coordinates_1989-1993.txt
- coordinate_tsne/coordinates_1990-1994.txt
- coordinate_tsne/coordinates_1991-1995.txt
- coordinate_tsne/coordinates_1992-1996.txt
- coordinate_tsne/coordinates_1993-1997.txt
- coordinate_tsne/coordinates_1994-1998.txt
- coordinate_tsne/coordinates_1995-1999.txt
- coordinate_tsne/coordinates_1996-2000.txt
- coordinate_tsne/coordinates_1997-2001.txt
- coordinate_tsne/coordinates_1998-2002.txt
- coordinate_tsne/coordinates_1999-2003.txt
- coordinate_tsne/coordinates_2000-2004.txt
- coordinate_tsne/coordinates_2001-2005.txt
- coordinate_tsne/coordinates_2002-2006.txt
- coordinate_tsne/coordinates_2003-2007.txt
- coordinate_tsne/coordinates_2004-2008.txt
- coordinate_tsne/coordinates_2005-2009.txt
