# Supplementary material for: Where is your field going? A machine learning approach to study the relative motion of the domains of physics
Source: PLoS One. 2020 Jun 18;15(6):e0233997. doi: 10.1371/journal.pone.0233997 (PMC7302634; doi:10.1371/journal.pone.0233997)
Supplement: S31 Data — (ZIP) [file pone.0233997.s031.zip › coordinate_tsne/coordinates_1985-1989.txt]

64.60	-2.2142913 3.1025958
64.70	-16.66398 2.0611215
73.40	-14.275658 -17.44115
73.20	-13.228728 -15.455734
71.55	-17.703024 -15.272588
03.65	9.728827 1.012316
05.70	-0.97821826 3.9670331
05.40	1.5604336 2.5949264
11.30	18.056656 9.438294
75.10	-25.844822 -4.825144
74.70	-25.243498 -13.8844385
11.10	16.351778 8.162712
68.35	-7.8904915 -6.5397043
63.20	-16.800215 -7.1329136
71.45	-19.97273 -14.620681
72.15	-19.88409 -17.586697
32.80	6.593911 -14.488138
72.20	-17.601456 -20.421045
11.15	14.454566 8.364465
79.60	-11.143657 -12.635262
75.30	-24.2791 -8.923994
75.50	-24.935226 -10.102899
42.50	9.300532 -6.898803
78.20	-15.096793 -14.190486
14.80	22.131035 8.041558
42.65	-4.710406 -20.228994
78.30	-15.881618 -8.489678
61.50	-14.287961 1.6534684
25.70	21.146439 21.942905
21.10	23.859974 28.771809
05.50	-0.34339073 2.7494106
79.20	-5.897252 -11.78438
21.60	23.665794 26.921875
25.40	23.064034 21.388689
12.40	20.374634 14.58713
05.30	8.00051 0.3198752
05.45	4.110157 0.92129344
75.40	-24.391472 -5.5407405
34.50	2.9963005 -13.162102
72.80	-17.574436 -18.289957
68.55	-8.335022 -7.7661715
12.38	18.825485 14.024985
71.10	-21.469406 -14.311106
98.80	19.223484 3.7825096
78.70	-12.895956 -10.708339
12.15	21.811218 9.330226
13.85	25.394054 12.523664
72.10	-18.711088 -19.307945
24.10	26.138823 23.411013
71.35	-11.089609 -19.345139
78.55	-11.829009 -18.15395
71.70	-21.194363 -11.435592
14.40	22.77744 13.34638
71.20	-20.633736 -13.24949
82.65	-4.9766545 -9.049272
66.30	-11.227917 -4.539485
14.60	24.112625 8.028498
71.30	-20.993809 -16.738968
32.70	7.814446 -13.620953
23.20	22.321428 28.364285
75.20	-23.801813 -11.667258
13.75	20.023308 16.67698
34.80	4.7994976 -13.540554
05.20	-0.40576953 5.5680943
52.35	-1.381015 15.12234
74.50	-23.887209 -20.846703
52.25	2.7400284 13.972674
05.60	-1.766799 -0.17917944
61.30	-13.099932 0.7193296
71.38	-17.082155 -16.58097
61.80	-10.494012 -9.766569
61.10	-12.330627 -7.81351
12.10	20.179554 7.5678005
32.30	8.829158 -13.70304
74.20	-24.841835 -16.435196
76.30	-19.019527 -10.018114
61.20	-11.96936 6.507774
76.60	-21.38373 -7.4294286
02.50	2.0736444 1.695399
62.20	-15.011911 -0.53498703
13.40	21.481497 13.200278
04.20	18.082455 2.2716033
27.60	20.078022 25.248861
47.20	-5.8395815 11.724368
21.30	23.468273 18.058138
34.70	3.4779687 -16.571796
76.80	-21.836403 -6.140202
03.70	13.50776 2.113283
25.30	24.883598 18.6483
42.55	-3.8604333 -22.298647
04.60	16.316982 1.8622483
62.50	-19.341272 -3.7281907
25.80	23.71447 19.64666
31.15	6.796957 -8.955008
61.12	-18.718294 2.6790245
25.10	26.475214 19.856762
23.40	18.79912 22.831202
31.10	7.5413146 -9.627469
82.70	-7.973478 3.6145825
14.20	21.987854 14.797739
13.25	23.579615 12.497117
52.50	1.3493524 12.871894
97.60	21.364552 3.057788
67.40	-16.168781 8.975812
81.30	-14.08588 3.144245
63.50	-16.57112 -4.4769535
24.70	25.036734 22.245647
61.14	-7.8928924 -9.218151
33.80	1.670736 -15.570988
36.10	10.814163 -10.117303
27.20	23.443298 24.134748
12.20	15.771239 5.861139
52.40	1.6755042 15.404731
24.30	24.286236 25.442944
32.60	7.0910954 -12.188004
75.25	-24.01837 -7.4606943
78.40	-15.155703 -12.752783
31.30	8.646791 -10.503706
33.20	-0.8689465 -15.992418
95.30	22.704414 3.2008972
65.40	-21.93768 -8.848509
61.25	-11.327154 5.462661
36.40	0.93643224 -11.103714
25.55	22.827223 22.721954
73.30	-10.6888 -14.549934
52.55	0.7781829 14.040691
68.65	-13.797336 -7.6649294
31.50	6.2281075 -11.071195
73.50	-16.50961 -20.669836
27.70	20.551115 27.270687
82.20	-3.6195495 -3.6433232
13.60	24.555305 14.306576
13.20	23.228714 11.232384
11.40	19.699339 12.231639
27.40	22.572386 24.955027
02.70	5.2921305 3.7552042
25.20	24.418043 20.531712
74.10	-24.092274 -15.324576
74.40	-23.693811 -20.071615
67.70	-17.33033 8.028544
52.70	2.667378 12.713161
77.80	-16.826586 -1.525951
04.50	17.232136 0.98079604
27.30	21.36071 24.303988
34.10	4.655719 -17.415522
68.70	-7.1634574 1.6941481
02.40	12.520856 3.345886
21.65	18.370623 18.915222
34.90	3.4829574 -14.514773
72.70	-19.083084 -21.075363
36.20	-9.718865 2.2396472
81.40	-14.425174 -5.805274
61.41	-10.881084 2.1168144
71.28	-23.107025 -13.297876
51.10	-1.9697183 7.4879127
75.70	-26.336512 -9.782162
27.80	22.210218 26.594652
33.70	0.3348043 -16.635475
75.60	-26.12767 -6.5649953
64.75	-12.633783 2.3896215
42.60	-3.5631611 -21.409683
13.35	23.219252 9.440436
27.50	20.96542 26.019588
72.40	-16.084478 -18.87199
24.60	26.638922 25.615639
02.20	10.594241 2.2452462
13.88	23.397541 15.38563
73.90	-12.678014 -16.390648
52.20	3.731869 11.8182955
05.90	1.4576799 4.104454
11.80	21.618044 16.267914
66.10	-8.828646 4.772852
64.30	-19.40954 -0.30254567
31.70	0.6018663 -13.948818
78.35	-15.280944 -1.820363
87.15	-10.6283865 -0.18382353
02.60	6.7365556 2.4296544
03.50	15.408921 -0.4482564
76.70	-18.117254 -10.769786
78.90	-8.9442625 -17.026087
96.60	26.431446 7.829356
27.10	21.622448 19.782326
25.45	25.951841 21.411957
78.47	-12.376649 -19.911226
13.30	21.77216 11.863934
82.30	-1.3400706 -10.7883215
66.70	-15.244588 -4.043382
13.87	26.791956 11.717059
04.65	18.06472 5.3554754
25.85	18.621393 27.97361
02.30	8.208121 2.2239492
67.80	-17.478596 6.5651846
71.36	-10.475995 -20.874449
74.90	-25.506582 -15.373036
99.10	13.818901 5.9421396
52.80	4.564651 13.142103
47.55	-7.103987 5.687898
62.65	-16.075825 -3.3028147
04.80	18.06688 -0.4990599
64.10	-14.883279 5.0349207
72.30	-14.687258 -19.774004
96.40	25.393797 6.5356655
24.50	25.824156 24.673067
52.65	0.20991576 15.286569
27.90	19.088812 26.5155
76.50	-26.778063 -7.929065
13.38	24.68229 10.244029
64.90	-15.569546 2.770455
52.30	-0.7891126 13.542124
87.10	3.0647407 3.1483078
76.20	-27.878897 -6.676887
63.70	-16.08362 0.7137381
47.15	-5.7771645 8.4109955
32.50	6.9979763 -15.878751
81.15	-8.943575 -5.159109
47.10	-5.5384617 10.124714
73.25	-15.392607 -21.441755
13.15	25.936714 9.770918
62.30	-14.585231 -3.035773
82.80	-4.7004194 -12.183476
82.60	-12.660893 4.284047
68.15	-13.514377 8.881216
98.70	23.01587 5.1895094
67.90	3.6574056 -3.6101656
06.30	13.899209 -3.437238
29.25	13.647701 18.290655
67.60	-16.358171 9.970382
33.60	0.32077652 -12.733005
04.30	19.857714 0.90149593
04.40	19.983925 2.1316395
07.60	-6.273475 -21.162424
75.80	-25.364532 -8.155826
75.90	-22.86183 -10.743721
03.30	12.49793 0.9447297
21.80	21.849789 18.486256
34.20	2.1070595 -12.16613
82.40	-1.769601 -8.20241
95.85	25.523134 4.3710046
29.40	26.975313 14.002621
85.25	-23.041964 -22.453682
82.35	-9.524005 3.385099
81.10	-8.706061 -3.574346
33.50	-1.7902131 -14.85586
33.25	2.747808 -7.7221074
76.75	-20.10289 -7.99554
82.50	-2.2777405 -12.458256
89.70	5.238095 2.461903
06.20	15.443502 -2.5539396
82.45	-9.127129 0.936964
34.60	4.229564 -15.423416
07.85	-4.5413175 -16.045109
62.40	-13.273912 -4.683728
78.60	-10.497731 -17.69005
43.35	-13.183747 -1.9657122
42.81	-5.165771 -24.104446
97.80	24.251867 5.8637943
79.70	-5.2679305 -10.252099
91.60	-7.0191703 -1.590123
47.50	-7.083085 8.673596
47.75	20.845036 5.166989
43.20	-12.0678005 -2.0266736
85.30	-16.551575 -22.533653
97.10	17.355127 24.824451
29.20	13.118228 17.216156
66.20	-10.242823 6.956801
47.35	-7.632522 10.050324
33.55	0.32245567 -15.365189
23.60	20.507723 28.612242
34.30	-0.9118273 -13.406706
47.65	-3.829642 13.090813
28.20	27.819084 23.799646
78.45	-8.7253275 -19.3962
51.20	-4.961336 5.409635
84.40	-21.686312 -23.76617
68.60	-9.908784 -7.2099085
65.20	-16.498178 4.2384267
29.30	25.504333 27.781422
42.70	-8.827988 -21.127014
42.30	-5.417607 -22.657736
43.25	-4.891894 1.528644
02.10	6.6797504 -0.42684525
47.60	-4.4536896 8.643295
85.60	-12.035706 -21.92156
47.70	-2.377978 10.952843
44.25	-5.6104565 12.735352
44.10	-6.5243034 3.3004777
95.10	15.005012 0.921499
42.40	-8.5779085 -12.281723
77.55	-12.347109 -14.711006
47.40	-2.4477189 12.855857
85.70	-28.392347 -8.433724
92.60	-3.9899685 10.946794
92.10	-3.9891691 7.0479803
91.30	1.015201 0.122994006
