# Supplementary material for: Where is your field going? A machine learning approach to study the relative motion of the domains of physics
Source: PLoS One. 2020 Jun 18;15(6):e0233997. doi: 10.1371/journal.pone.0233997 (PMC7302634; doi:10.1371/journal.pone.0233997)
Supplement: S31 Data — (ZIP) [file pone.0233997.s031.zip › coordinate_tsne/coordinates_1986-1990.txt]

64.60	-2.7967007 3.1464932
64.70	-16.44718 1.8009325
73.40	-14.434545 -17.763012
73.20	-13.424668 -16.232138
71.55	-17.805468 -14.866055
03.65	9.693091 0.4711001
05.70	-1.3106439 3.8845892
05.40	1.3618416 2.7087386
11.30	17.768843 9.203808
75.10	-25.435366 -3.9878242
74.70	-25.4597 -14.064206
11.10	16.309698 7.9107385
68.35	-7.3242636 -6.5510616
63.20	-16.517822 -7.1781263
71.45	-19.755243 -14.581384
72.15	-20.01985 -17.454453
32.80	6.4954276 -14.753401
72.20	-17.665705 -20.029829
11.15	14.225433 8.092042
79.60	-11.361651 -12.700207
75.30	-24.429354 -9.217213
75.50	-25.139627 -10.125752
42.50	9.56926 -6.640602
78.20	-14.997614 -14.2573395
14.80	22.377308 8.075992
42.65	-4.810718 -20.427011
78.30	-15.782913 -8.635991
61.50	-14.15868 1.8051302
25.70	20.722506 22.285309
21.10	24.308998 28.492317
05.50	-0.61891806 2.8258944
79.20	-6.054624 -11.79731
21.60	23.745832 27.21577
25.40	23.181883 21.450865
12.40	20.364578 14.722069
05.30	7.799161 0.014662916
05.45	4.1159015 0.89063364
75.40	-24.38795 -5.581635
34.50	3.1369095 -13.525312
72.80	-17.524921 -18.0364
68.55	-8.441272 -7.8469863
12.38	18.655893 14.246243
71.10	-21.333206 -14.207239
98.80	19.380268 3.8537385
78.70	-12.388337 -10.754862
12.15	21.712128 9.327004
13.85	25.59436 12.760468
72.10	-18.784323 -19.155062
24.10	25.617077 23.37371
71.35	-11.046656 -19.40214
78.55	-11.896694 -18.126497
71.70	-20.742374 -11.566255
14.40	22.908016 13.18886
71.20	-20.151152 -13.408569
82.65	-5.6201277 -8.707831
66.30	-11.062923 -4.156091
14.60	24.049719 7.877262
71.30	-20.91387 -16.33994
32.70	7.7120743 -13.690563
23.20	22.52301 28.593077
75.20	-23.268764 -11.550687
13.75	20.103704 16.565887
34.80	4.9419913 -13.371348
05.20	0.00934627 5.0808687
52.35	-1.5146176 14.895711
74.50	-24.247955 -20.22551
52.25	2.9099677 14.11851
05.60	-1.1082388 0.28633854
61.30	-12.677769 0.35507306
71.38	-16.91425 -16.460924
61.80	-10.567438 -9.665628
61.10	-12.039845 -7.8571124
12.10	19.790909 7.33067
32.30	8.846339 -13.618958
74.20	-24.732563 -16.751919
76.30	-18.94288 -10.394262
61.20	-12.851066 6.288185
76.60	-20.660128 -7.3506975
02.50	1.6168025 1.3064998
62.20	-14.664591 -0.37331328
13.40	21.572014 13.2961645
04.20	18.36744 2.527963
27.60	20.081625 25.450436
47.20	-6.338641 11.891623
21.30	23.091267 17.842342
34.70	3.692 -16.45093
76.80	-21.600462 -5.9609365
03.70	13.062203 2.1799572
25.30	24.750782 18.745548
42.55	-4.287113 -22.103165
04.60	16.514553 2.3720279
62.50	-19.649935 -3.4478807
25.80	23.559402 19.453413
31.15	6.837718 -8.552035
61.12	-18.106768 2.2388806
25.10	26.411154 19.987253
23.40	18.661264 22.227179
31.10	7.3202605 -9.5316105
82.70	-9.012837 2.837598
14.20	21.868668 14.94545
13.25	23.810688 12.442611
52.50	1.1066004 12.570361
97.60	21.529291 3.144165
67.40	-15.858256 8.784658
81.30	-14.058938 3.2694626
63.50	-16.804306 -4.4191165
24.70	25.155287 21.689455
61.14	-7.4758754 -9.420132
33.80	1.4059515 -16.047874
36.10	10.620035 -10.149605
27.20	23.389307 23.76682
12.20	15.535968 5.6389976
52.40	1.5879006 15.636151
24.30	24.232494 25.73553
32.60	7.209689 -12.107102
75.25	-23.88978 -8.031052
78.40	-15.238739 -12.643859
31.30	8.504846 -10.648981
33.20	-0.978209 -16.423182
95.30	22.661184 3.5272834
65.40	-21.633718 -7.742329
61.25	-12.384914 5.333117
36.40	1.1502583 -10.933609
25.55	22.189718 22.482384
73.30	-10.569726 -14.615129
52.55	1.301954 14.121995
68.65	-13.561982 -7.4566483
31.50	6.144415 -10.997679
73.50	-16.58004 -20.652042
27.70	20.516516 27.284107
82.20	-3.6154726 -2.557852
13.60	24.752066 14.352215
13.20	23.372322 11.199919
11.40	19.705011 12.205882
27.40	22.611876 24.864231
02.70	4.99394 4.0764127
25.20	24.095686 20.414047
74.10	-24.359879 -15.313987
74.40	-23.6358 -20.092182
67.70	-17.085686 8.344715
52.70	2.5595088 12.957461
77.80	-17.12882 -1.9457941
04.50	17.672552 1.3606617
27.30	21.559626 24.208902
34.10	4.8903503 -17.132486
68.70	-7.6781545 2.3027532
02.40	12.337223 3.7201579
21.65	18.477682 18.641476
34.90	3.11796 -14.675103
72.70	-18.974388 -21.385727
36.20	-10.341637 3.9017923
81.40	-14.819549 -5.9510536
61.41	-11.0592785 2.2608461
71.28	-23.361872 -12.998558
51.10	-1.385903 7.536719
75.70	-26.226278 -10.289953
27.80	22.191397 26.696775
33.70	0.09313251 -16.979914
75.60	-26.160604 -6.754315
64.75	-12.934468 2.3229744
42.60	-3.3833444 -21.43688
13.35	23.457634 9.103287
27.50	21.105333 26.052027
72.40	-16.306572 -18.988335
24.60	26.093683 25.46816
02.20	10.522349 2.179719
13.88	23.379097 15.21305
73.90	-12.078457 -15.725502
52.20	3.4462485 11.783599
05.90	1.7488763 4.066335
11.80	21.90957 16.678398
66.10	-7.493192 3.891636
64.30	-19.62102 -0.5119811
31.70	0.90827775 -13.7818775
78.35	-15.288388 -2.0211387
87.15	-11.00144 0.0999711
02.60	7.042195 2.0686202
03.50	15.158599 -0.4994366
76.70	-17.941246 -11.112336
78.90	-8.80995 -17.155094
96.60	26.3488 7.7350526
27.10	21.933825 19.72594
25.45	26.492905 21.866732
78.47	-12.245225 -19.853884
13.30	22.011408 11.932866
82.30	-1.8515857 -10.465343
66.70	-14.848457 -4.214921
13.87	26.501448 11.812613
04.65	17.972456 5.394021
25.85	18.707443 28.020977
02.30	8.451636 1.7529038
67.80	-17.76262 6.176478
71.36	-10.334425 -20.411163
74.90	-25.60101 -15.821528
99.10	13.475118 5.8934445
52.80	4.651874 13.005315
47.55	-6.8747263 6.0057497
62.65	-15.720871 -3.4241283
04.80	18.668474 -0.28525537
64.10	-14.336531 5.5853434
72.30	-15.134761 -19.887737
96.40	25.34207 6.2155013
24.50	25.338997 24.372469
52.65	0.16162303 15.166263
27.90	19.1085 26.659443
76.50	-27.037443 -8.269543
13.38	24.757963 10.480809
64.90	-15.307017 3.3161168
52.30	-0.40787917 13.789687
87.10	3.06948 2.791536
76.20	-27.721237 -6.790873
63.70	-16.0162 0.37811357
47.15	-5.69135 8.712615
32.50	7.302443 -15.833829
81.15	-9.109661 -5.2168074
47.10	-5.802164 10.265751
73.25	-15.344637 -21.292717
13.15	25.850338 9.738329
62.30	-13.699007 -3.1351929
82.80	-4.549508 -12.474434
82.60	-12.706564 3.9117115
68.15	-12.879661 9.342699
98.70	22.925194 4.809709
67.90	4.615115 -3.1634023
06.30	13.625359 -3.9253623
29.25	14.163408 18.46112
67.60	-16.299477 10.086032
33.60	-0.28208023 -13.157572
04.30	20.025267 0.9947163
04.40	20.000925 2.2513738
07.60	-6.2524 -20.279278
75.80	-25.896097 -7.979643
75.90	-22.708569 -10.64137
03.30	12.615808 0.90383506
21.80	21.564342 18.50159
34.20	2.1321957 -11.915748
82.40	-1.7780634 -8.404093
95.85	25.454746 4.537119
29.40	27.238323 15.55053
85.25	-23.065289 -22.476591
82.35	-8.773185 4.517788
81.10	-8.72754 -3.3243935
33.50	-1.737959 -15.249091
33.25	2.677165 -7.474055
76.75	-20.195608 -8.62027
82.50	-2.5052345 -12.654037
89.70	4.978692 2.2314327
06.20	14.642419 -3.3141034
82.45	-8.704043 0.2540373
34.60	4.2636347 -15.191336
07.85	-4.292122 -16.19959
62.40	-13.137043 -4.738841
78.60	-10.219027 -17.420467
43.35	-13.119676 -1.7724023
42.81	-5.0235057 -23.842188
97.80	24.194448 5.2723475
79.70	-5.0809975 -10.3101015
91.60	-7.5574923 -1.6926298
47.50	-7.1486235 8.988179
47.75	20.7539 5.199749
43.20	-11.3254795 -1.9208071
85.30	-17.018778 -22.256111
97.10	17.896606 24.586357
29.20	13.20933 17.571394
66.20	-10.6199875 6.8223834
47.35	-7.5482783 10.210294
33.55	0.054619744 -15.307914
23.60	20.562204 28.604742
34.30	-1.0611176 -12.114235
47.65	-3.858055 13.300019
28.20	27.147459 23.50871
78.45	-8.820403 -19.646662
51.20	-5.0644135 5.4220133
84.40	-21.233482 -23.806866
68.60	-10.564859 -6.7061887
65.20	-17.013508 3.8820326
29.30	26.130657 27.58296
42.70	-8.835358 -21.324984
42.30	-5.679602 -23.100674
43.25	-5.7850523 0.3694743
02.10	5.994288 -0.62099737
47.60	-4.2387705 8.872598
85.60	-12.087206 -21.711098
47.70	-2.688728 11.130708
44.25	-5.2719603 11.839144
44.10	-6.131723 2.8871045
95.10	14.864772 1.0161889
42.40	-8.288362 -12.124574
77.55	-13.007401 -14.989471
47.40	-2.39334 12.665387
85.70	-28.354015 -8.850429
92.60	-4.434253 10.42666
92.10	-4.8209915 7.280346
91.30	2.1219409 0.19484746
