# Supplementary material for: Where is your field going? A machine learning approach to study the relative motion of the domains of physics
Source: PLoS One. 2020 Jun 18;15(6):e0233997. doi: 10.1371/journal.pone.0233997 (PMC7302634; doi:10.1371/journal.pone.0233997)
Supplement: S31 Data — (ZIP) [file pone.0233997.s031.zip › coordinate_tsne/coordinates_1987-1991.txt]

64.60	-2.8830926 3.1273081
64.70	-16.877892 1.6955769
73.40	-14.538183 -18.027473
73.20	-13.561466 -15.901765
71.55	-17.7238 -14.609519
03.65	9.952796 0.14320791
05.70	-1.2221705 3.0679755
05.40	0.8316262 2.880436
11.30	17.754675 9.311031
75.10	-25.057396 -4.129928
74.70	-25.587753 -14.352188
11.10	16.325804 8.147506
68.35	-7.0696726 -6.3926597
63.20	-16.690834 -7.119528
71.45	-19.930342 -14.564962
72.15	-20.38423 -17.183199
32.80	6.895204 -14.655215
72.20	-17.860382 -19.635397
11.15	14.606567 8.378691
79.60	-11.615747 -12.970894
75.30	-23.943443 -9.334964
75.50	-25.119638 -9.259343
42.50	9.8204155 -6.2557483
78.20	-15.180348 -14.096366
14.80	22.334572 7.855866
42.65	-5.390686 -20.56343
78.30	-15.829252 -8.273503
61.50	-14.214417 1.4140707
25.70	20.717146 21.917799
21.10	24.94982 27.39024
05.50	-1.5762753 3.9167092
79.20	-6.680472 -12.134089
21.60	23.66451 27.497541
25.40	22.848589 21.446236
12.40	20.113602 14.36016
05.30	7.330623 -1.192245
05.45	4.68516 0.8961298
75.40	-24.42828 -6.031567
34.50	3.2967107 -13.668004
72.80	-17.411154 -18.050194
68.55	-8.823916 -7.2633963
12.38	18.54718 13.708689
71.10	-21.58655 -13.949998
98.80	19.55848 4.0727415
78.70	-12.863836 -11.218541
12.15	22.044752 9.467076
13.85	25.810087 13.055417
72.10	-18.80347 -19.047562
24.10	25.4928 22.975096
71.35	-10.79025 -19.094227
78.55	-11.809991 -18.16835
71.70	-20.448185 -11.586068
14.40	22.892138 13.312662
71.20	-20.14842 -13.642551
82.65	-5.953468 -8.511585
66.30	-10.881371 -3.6795053
14.60	24.386852 7.511814
71.30	-21.28562 -15.66476
32.70	7.236212 -13.384834
23.20	22.561409 28.73002
75.20	-22.59294 -11.148051
13.75	20.36611 16.70555
34.80	4.7886505 -13.159364
05.20	0.27734473 4.6873846
52.35	-1.4905728 14.777478
74.50	-24.372776 -19.524725
52.25	3.0768511 14.100142
05.60	0.016417054 1.0980912
61.30	-12.50229 0.26866424
71.38	-17.376122 -16.399218
61.80	-10.653791 -9.576004
61.10	-12.146932 -7.8081393
12.10	19.993118 7.1253004
32.30	8.723669 -13.234477
74.20	-24.739069 -17.199295
76.30	-18.489218 -10.881447
61.20	-13.285534 6.467184
76.60	-20.307297 -7.382906
02.50	1.397635 1.035108
62.20	-14.559681 -0.8740267
13.40	21.507053 13.385469
04.20	18.211063 2.613289
27.60	20.454386 25.761753
47.20	-6.4265313 11.421351
21.30	23.020176 17.81018
34.70	3.7872815 -16.460379
76.80	-21.950478 -7.1866875
03.70	12.797103 1.9149776
25.30	24.85831 18.449057
42.55	-4.6589775 -21.594368
04.60	16.73455 2.9438782
62.50	-19.426212 -3.4978044
25.80	23.771856 19.254236
31.15	6.9849 -8.25063
61.12	-18.312428 2.5285864
25.10	26.256634 19.97369
23.40	18.814232 22.41975
31.10	7.212052 -9.394409
82.70	-9.359312 2.5240667
14.20	21.7897 14.873063
13.25	23.964191 12.651621
52.50	1.1489403 12.901451
97.60	21.5087 3.376503
67.40	-15.285249 9.05244
81.30	-14.898468 2.5464618
63.50	-16.734638 -4.682786
24.70	25.350302 21.389965
61.14	-7.7419705 -10.259209
33.80	1.5627447 -16.31826
36.10	10.38771 -10.410555
27.20	22.655336 23.980461
12.20	15.429304 5.5146
52.40	1.8394712 15.678805
24.30	24.12507 25.499546
32.60	7.5445538 -11.957456
75.25	-23.954748 -8.08977
78.40	-15.341707 -12.463774
31.30	8.611887 -10.604207
33.20	-0.89172435 -16.236305
95.30	22.162846 4.762809
65.40	-20.464191 -6.0712724
61.25	-12.954775 5.296159
36.40	1.1744605 -10.946674
25.55	21.995512 22.747955
73.30	-10.003566 -14.196864
52.55	1.1537783 14.304648
68.65	-13.257056 -7.3950787
31.50	6.226962 -11.215337
73.50	-16.772755 -20.454641
27.70	21.191303 27.772388
82.20	-3.9950926 -1.9685941
13.60	24.893246 14.496641
13.20	23.4884 11.451273
11.40	19.701223 12.309538
27.40	22.329931 25.101887
02.70	4.9341125 4.150184
25.20	24.066277 20.370464
74.10	-24.430136 -15.391634
74.40	-23.80398 -20.224909
67.70	-16.73073 8.53459
52.70	2.6009524 12.989914
77.80	-16.346779 -2.2831757
04.50	18.062654 1.2668452
27.30	21.199211 24.496693
34.10	5.117872 -17.125837
68.70	-7.996185 1.9142329
02.40	11.709064 3.5047517
21.65	18.846031 19.320616
34.90	3.4554856 -15.311493
72.70	-18.896025 -21.335907
36.20	-11.259299 4.371334
81.40	-14.177532 -5.825333
61.41	-11.708956 2.8614604
71.28	-22.92204 -13.173249
51.10	-1.3459653 7.3914914
75.70	-25.916773 -10.341072
27.80	22.465727 26.625067
33.70	0.049629636 -17.134655
75.60	-25.982872 -7.236019
64.75	-13.370082 2.2212167
42.60	-3.3776731 -21.533926
13.35	23.528156 9.115715
27.50	21.221994 26.455673
72.40	-16.190496 -18.86948
24.60	25.100157 24.907175
02.20	9.980995 1.5477872
13.88	23.327175 14.899877
73.90	-11.997231 -14.978392
52.20	3.497159 11.820868
05.90	1.687953 4.123308
11.80	21.743265 16.394493
66.10	-7.386247 3.8833745
64.30	-19.650337 -0.01457747
31.70	1.0019691 -14.070776
78.35	-14.295327 -2.160883
87.15	-11.1982355 0.9479398
02.60	7.5091715 2.0165377
03.50	14.924105 -0.9260529
76.70	-17.53645 -11.43069
78.90	-8.80132 -17.646467
96.60	26.17081 7.567963
27.10	22.196884 19.709852
25.45	26.969038 22.325077
78.47	-12.091466 -19.783169
13.30	21.85043 12.122928
82.30	-2.0752547 -10.542361
66.70	-15.556351 -4.593441
13.87	26.32173 11.8575735
04.65	17.862452 5.257689
25.85	18.35895 27.781693
02.30	8.647475 1.4602534
67.80	-18.158892 5.2824154
71.36	-10.086246 -20.48524
74.90	-25.440792 -16.49572
99.10	13.452915 5.7952313
52.80	4.2935305 12.870782
47.55	-6.9147344 6.12256
62.65	-14.913952 -3.3787286
04.80	18.591726 -0.3986915
64.10	-14.842662 5.738276
72.30	-15.189165 -21.234787
96.40	25.326588 6.0851173
24.50	24.644258 23.670313
52.65	0.26595554 15.175549
27.90	19.251083 26.350332
76.50	-27.664133 -8.11037
13.38	24.968073 10.640655
64.90	-14.158655 3.9394073
52.30	-0.66789246 13.947151
87.10	3.070927 2.615939
76.20	-27.016094 -6.5063624
63.70	-15.583787 -0.009984888
47.15	-5.95009 8.649214
32.50	7.2172227 -15.721784
81.15	-9.161091 -5.7584786
47.10	-5.780634 10.025604
73.25	-15.010269 -19.910578
13.15	25.434118 9.387734
62.30	-13.0082445 -3.3893507
82.80	-5.6432323 -12.55935
82.60	-13.152284 3.4876058
68.15	-11.763312 9.135428
98.70	22.820396 3.8307927
67.90	5.8509684 -2.4714496
06.30	12.90932 -4.3666115
29.25	14.488848 18.585712
67.60	-16.008514 10.079333
33.60	-0.45151943 -13.138128
04.30	20.267975 1.4238482
04.40	19.575647 2.653837
07.60	-6.488049 -19.555452
75.80	-26.43875 -8.289912
75.90	-23.951477 -11.00559
03.30	13.085932 0.4273515
21.80	21.227232 18.799606
34.20	1.9540983 -12.004866
82.40	-1.7714759 -8.19734
95.85	25.605919 4.7707453
29.40	27.34428 17.1084
85.25	-22.418972 -22.735117
82.35	-8.321198 4.561241
81.10	-8.665188 -3.8269706
33.50	-1.1897837 -15.088032
33.25	3.0625138 -7.7292094
76.75	-20.688398 -8.768927
82.50	-2.9500828 -12.807113
89.70	4.9925094 2.1467214
06.20	14.321938 -3.5642533
82.45	-8.787206 0.68591905
34.60	4.545387 -15.205304
07.85	-4.654772 -16.181734
62.40	-14.064669 -4.4325175
78.60	-10.093873 -16.909042
43.35	-12.621801 -1.754418
42.81	-5.1080885 -23.544964
97.80	24.266516 4.4140973
79.70	-5.484079 -10.31574
91.60	-8.122674 -1.934132
47.50	-7.2913747 8.960757
47.75	20.380173 5.320097
43.20	-10.7667 -0.9917226
85.30	-16.857426 -21.867594
97.10	18.154129 24.915798
29.20	12.8913555 17.518887
66.20	-10.8546715 6.413605
47.35	-7.549215 10.296936
33.55	0.48317516 -15.684971
23.60	19.92552 28.29529
34.30	-0.81030387 -11.540803
47.65	-3.9864314 13.356323
28.20	26.73612 23.847729
78.45	-8.823165 -19.632374
51.20	-4.807897 5.8874125
84.40	-21.17647 -23.353363
68.60	-11.059568 -5.9416723
65.20	-16.846315 3.715574
29.30	27.097174 26.2572
42.70	-8.383506 -21.742985
42.30	-5.884256 -23.031242
43.25	-6.5815682 -0.12740561
02.10	6.9296427 0.3029271
47.60	-3.7780285 8.818667
85.60	-12.042664 -21.406181
47.70	-2.2314348 11.0002985
44.25	-5.1004972 11.778719
44.10	-5.422553 3.6460643
95.10	14.916646 1.5137068
42.40	-8.392193 -11.992553
77.55	-11.956484 -16.078493
47.40	-2.5930324 12.20286
85.70	-28.400957 -9.492729
92.60	-4.577549 9.976754
92.10	-4.7725935 7.626769
91.30	0.8001269 -0.48290926
