# Supplementary material for: Where is your field going? A machine learning approach to study the relative motion of the domains of physics
Source: PLoS One. 2020 Jun 18;15(6):e0233997. doi: 10.1371/journal.pone.0233997 (PMC7302634; doi:10.1371/journal.pone.0233997)
Supplement: S31 Data — (ZIP) [file pone.0233997.s031.zip › coordinate_tsne/coordinates_1988-1992.txt]

64.60	-3.0816844 3.1531727
64.70	-16.484356 1.9052848
73.40	-15.075815 -18.191978
73.20	-13.398633 -15.894107
71.55	-17.51093 -14.154847
03.65	10.312078 -0.15917152
05.70	-1.9843807 3.0333767
05.40	0.58031124 2.3808918
11.30	18.720638 10.0914135
75.10	-25.218319 -4.4418745
74.70	-25.825846 -14.431083
11.10	15.757844 8.055206
68.35	-7.5061274 -6.7856784
63.20	-16.31506 -6.7313294
71.45	-19.90884 -14.4234915
72.15	-19.94634 -17.153366
32.80	7.9721856 -14.815151
72.20	-17.968561 -20.056194
11.15	14.544065 8.480274
79.60	-12.075895 -12.900978
75.30	-24.257435 -9.606864
75.50	-24.849554 -8.811669
42.50	10.458858 -5.6139493
78.20	-15.23925 -14.559433
14.80	22.722525 8.17704
42.65	-6.5458713 -20.340792
78.30	-15.827238 -8.187775
61.50	-13.8955555 0.76325554
25.70	20.549372 21.658257
21.10	24.87564 26.539894
05.50	-1.149529 4.0773997
79.20	-6.611861 -12.337884
21.60	24.15062 28.104609
25.40	23.225603 20.998316
12.40	20.277678 14.564667
05.30	7.105232 -0.92798
05.45	4.630817 0.88398314
75.40	-24.555452 -6.61896
34.50	3.3880012 -14.139454
72.80	-17.230207 -17.911688
68.55	-9.348202 -7.529647
12.38	18.500595 13.586496
71.10	-21.694712 -13.836775
98.80	19.97815 4.195374
78.70	-13.673988 -11.2962675
12.15	21.977898 9.372587
13.85	26.198454 13.379744
72.10	-18.901423 -19.058746
24.10	24.8526 23.118135
71.35	-10.455166 -19.022392
78.55	-11.769076 -18.40703
71.70	-19.952492 -12.07349
14.40	22.8037 13.004108
71.20	-20.421824 -13.487613
82.65	-6.175989 -8.764195
66.30	-10.917458 -3.9638367
14.60	24.308037 7.5028577
71.30	-21.508896 -15.553732
32.70	7.498864 -13.418483
23.20	22.746424 28.785427
75.20	-22.402603 -11.425789
13.75	20.027388 17.093662
34.80	4.4764 -13.4151745
05.20	1.3993971 3.9785962
52.35	-1.7184701 13.985375
74.50	-23.946598 -19.988352
52.25	3.4643555 14.274071
05.60	0.7651001 0.9897301
61.30	-11.57053 1.0624719
71.38	-17.52736 -16.043575
61.80	-10.655197 -9.923993
61.10	-11.650159 -7.8120413
12.10	20.39198 7.25481
32.30	8.731712 -13.242585
74.20	-24.686287 -16.897861
76.30	-18.81697 -10.416347
61.20	-14.091475 6.216325
76.60	-20.211336 -6.902652
02.50	2.1489878 1.5663136
62.20	-14.694119 -1.9451421
13.40	21.687038 13.151027
04.20	18.028467 2.2218227
27.60	20.864832 26.599575
47.20	-6.349757 11.491087
21.30	22.637924 17.679699
34.70	3.7752767 -16.790829
76.80	-21.583273 -7.724731
03.70	12.267826 1.5617182
25.30	25.11841 18.09748
42.55	-5.0512137 -21.039293
04.60	16.893726 3.252815
62.50	-19.42131 -2.8403752
25.80	23.918009 18.59098
31.15	6.9275928 -8.244039
61.12	-18.135492 2.089856
25.10	25.5644 19.991686
23.40	19.387445 23.215487
31.10	6.719428 -9.304089
82.70	-10.480771 2.7359595
14.20	21.921286 14.870291
13.25	23.83808 12.477456
52.50	1.196639 13.272952
97.60	21.027426 3.4682195
67.40	-14.296223 9.410948
81.30	-15.070654 1.4489146
63.50	-16.391197 -4.888192
24.70	24.985477 21.179241
61.14	-7.888173 -9.897487
33.80	1.5385017 -16.109783
36.10	10.229982 -10.339243
27.20	22.06147 24.265493
12.20	15.034291 5.4744263
52.40	2.126135 15.775496
24.30	23.959393 25.06023
32.60	7.264778 -11.514163
75.25	-23.586288 -8.1728945
78.40	-15.630005 -12.858092
31.30	8.755806 -10.465572
33.20	-0.6575365 -16.289352
95.30	22.65512 4.9645867
65.40	-20.173254 -5.9070883
61.25	-14.112031 5.083075
36.40	1.0975192 -10.990688
25.55	22.066055 22.309408
73.30	-10.299848 -14.001634
52.55	1.5932535 14.671405
68.65	-12.576046 -6.940094
31.50	5.9186463 -11.514621
73.50	-16.72438 -20.219341
27.70	21.320435 28.335419
82.20	-4.3496413 -1.0790113
13.60	24.993532 14.657532
13.20	23.08242 11.336895
11.40	19.901299 12.70916
27.40	22.813229 25.571922
02.70	5.0056643 3.7489066
25.20	24.12166 19.706371
74.10	-24.457289 -15.150507
74.40	-23.751305 -20.798542
67.70	-15.824882 8.909457
52.70	2.488459 13.463196
77.80	-16.537436 -2.2825513
04.50	18.558867 1.0632057
27.30	21.693787 25.272522
34.10	4.9913745 -17.125109
68.70	-7.1952004 1.9494293
02.40	10.896063 3.6805394
21.65	19.166761 18.905794
34.90	3.5075867 -15.49139
72.70	-19.245758 -21.418646
36.20	-12.33062 5.3493876
81.40	-13.898166 -5.419982
61.41	-12.314917 3.070806
71.28	-23.15449 -13.161946
51.10	-1.4215968 7.6596737
75.70	-25.92799 -10.1744795
27.80	23.15934 26.968378
33.70	0.31139627 -16.891613
75.60	-26.243876 -7.4233117
64.75	-13.640045 2.0774186
42.60	-3.8736868 -21.763807
13.35	23.63852 9.129033
27.50	21.826412 27.058939
72.40	-16.14789 -18.965363
24.60	23.313337 23.605394
02.20	10.326048 0.98958546
13.88	23.42498 14.659017
73.90	-11.858392 -15.003915
52.20	3.4202788 11.958486
05.90	2.6860967 3.9569025
11.80	21.054607 16.35795
66.10	-8.602502 3.9342484
64.30	-19.51727 0.12525448
31.70	1.0628937 -13.734393
78.35	-13.441228 -1.2042304
87.15	-11.608239 3.9154558
02.60	7.2878976 2.2633338
03.50	15.06278 -0.5184391
76.70	-17.5082 -11.718763
78.90	-8.322631 -17.299025
96.60	26.043016 7.2907314
27.10	22.273748 19.717093
25.45	26.748182 22.198448
78.47	-11.694673 -19.96333
13.30	21.288143 12.153185
82.30	-2.0668445 -11.017355
66.70	-15.058088 -4.959442
13.87	25.835709 12.121625
04.65	18.023531 4.919248
25.85	18.46094 27.607538
02.30	8.328334 1.5637236
67.80	-18.680828 4.802091
71.36	-9.835736 -20.573938
74.90	-25.362217 -16.36057
99.10	13.55201 6.413679
52.80	3.9230852 12.938592
47.55	-6.672774 5.4092274
62.65	-13.933482 -3.5719974
04.80	19.274366 -0.17135781
64.10	-15.843818 5.717998
72.30	-15.1270895 -21.578985
96.40	25.353317 5.8864636
24.50	24.047031 22.734003
52.65	0.74719507 15.1711445
27.90	19.658312 26.306526
76.50	-27.507023 -8.376684
13.38	24.986822 10.502436
64.90	-13.15251 4.0640454
52.30	-0.5453359 14.3635645
87.10	3.1931412 2.7737136
76.20	-25.878805 -5.7111073
63.70	-15.690427 -0.19507377
47.15	-6.057497 8.854804
32.50	6.905502 -15.43016
81.15	-8.971168 -5.802436
47.10	-5.36813 10.218364
73.25	-14.306266 -18.911457
13.15	25.117682 8.824331
62.30	-12.632774 -3.6158009
82.80	-5.3764486 -12.067622
82.60	-14.302405 3.1557717
68.15	-11.098724 8.736301
98.70	22.878881 3.4759128
67.90	6.499679 -1.8728147
06.30	12.05997 -4.8071036
29.25	14.498942 18.494757
67.60	-15.442707 9.980622
33.60	-0.1862528 -13.100796
04.30	20.347233 1.7909868
04.40	18.671484 3.3033867
07.60	-5.6380925 -19.23891
75.80	-26.633165 -8.649815
75.90	-24.792654 -11.091242
03.30	13.154302 -0.4196587
21.80	21.200666 18.83899
34.20	2.180772 -12.255908
82.40	-1.8646374 -7.344561
95.85	25.245634 4.5243535
29.40	27.833853 20.211647
85.25	-23.046043 -21.88965
82.35	-9.629155 4.412557
81.10	-8.359662 -3.702554
33.50	-1.1194066 -15.16234
33.25	3.8485565 -8.531191
76.75	-20.4436 -9.205916
82.50	-3.6263053 -13.41403
89.70	5.5906744 1.9833959
06.20	13.499486 -3.5820625
82.45	-9.42922 1.0235596
34.60	4.633228 -15.465666
07.85	-4.8881187 -16.231066
62.40	-15.281513 -3.7011366
78.60	-9.976613 -16.971664
43.35	-11.931993 -2.2442117
42.81	-5.3249254 -23.308931
97.80	23.898487 3.247955
79.70	-6.2116942 -10.488712
91.60	-8.669833 -1.4753293
47.50	-7.7359385 8.391838
47.75	19.321985 5.883411
43.20	-10.402418 -1.3457276
85.30	-17.155865 -21.82803
97.10	17.777676 24.408253
29.20	12.943024 17.648823
66.20	-10.435786 5.925226
47.35	-7.1145597 9.866549
33.55	0.60777116 -15.402069
23.60	19.929724 28.09476
34.30	-0.5267519 -11.638844
47.65	-5.024898 12.694584
28.20	26.25303 23.508224
78.45	-8.341509 -19.28403
51.20	-5.734559 6.924491
84.40	-19.14224 -22.959366
68.60	-11.399998 -5.849084
65.20	-16.523588 3.5635462
29.30	26.845633 25.367613
42.70	-8.208986 -21.536663
42.30	-6.0236006 -22.641077
43.25	-6.4567537 -0.085903406
02.10	7.9565787 0.15841967
47.60	-4.7280116 8.370503
85.60	-13.393872 -20.50627
47.70	-2.0954905 10.894602
44.25	-4.583935 11.238182
44.10	-5.507599 3.799569
95.10	15.9526415 1.2896034
42.40	-8.495289 -11.927958
77.55	-12.422105 -16.613798
47.40	-2.7965875 11.97522
85.70	-27.971708 -10.223336
92.60	-4.032556 9.596853
92.10	-3.5280979 6.603683
91.30	-0.8082063 -0.38368455
