# Supplementary material for: Where is your field going? A machine learning approach to study the relative motion of the domains of physics
Source: PLoS One. 2020 Jun 18;15(6):e0233997. doi: 10.1371/journal.pone.0233997 (PMC7302634; doi:10.1371/journal.pone.0233997)
Supplement: S31 Data — (ZIP) [file pone.0233997.s031.zip › coordinate_tsne/coordinates_1989-1993.txt]

64.60	-3.0844839 3.2351117
64.70	-16.467825 1.8279984
73.40	-15.175861 -19.504286
73.20	-13.560199 -15.894012
71.55	-17.686348 -13.745776
03.65	10.348926 -0.0829548
05.70	-2.0141222 3.2900376
05.40	0.30601767 2.106203
11.30	19.051111 10.16138
75.10	-25.499104 -4.569265
74.70	-25.857048 -14.591424
11.10	15.9178 8.396481
68.35	-7.7081404 -7.186531
63.20	-16.583412 -6.879281
71.45	-20.07274 -14.446969
72.15	-19.962048 -17.578014
32.80	8.272203 -14.743996
72.20	-17.871656 -19.828392
11.15	14.480443 8.491962
79.60	-12.189451 -12.675784
75.30	-23.710321 -9.665999
75.50	-24.43749 -8.695069
42.50	9.774821 -5.643707
78.20	-15.639025 -14.655455
14.80	22.400839 8.306982
42.65	-6.374088 -20.162663
78.30	-16.016829 -8.101306
61.50	-14.307794 0.099792495
25.70	19.593319 22.333508
21.10	24.952372 25.873804
05.50	-1.0969198 4.207891
79.20	-6.40249 -12.670027
21.60	24.374987 28.391775
25.40	25.156303 20.427557
12.40	20.829382 14.41299
05.30	7.398816 -1.196258
05.45	4.549765 0.9370365
75.40	-24.451572 -6.2483883
34.50	3.5015063 -14.944254
72.80	-17.058962 -17.843735
68.55	-9.517644 -7.8622417
12.38	18.52654 12.891913
71.10	-21.914846 -13.450215
98.80	20.423244 4.9631495
78.70	-14.016674 -11.197083
12.15	21.448965 9.354957
13.85	26.476274 13.145851
72.10	-18.975851 -19.173063
24.10	24.225117 22.632017
71.35	-10.548796 -19.004177
78.55	-11.5220175 -17.961441
71.70	-18.95803 -12.464514
14.40	22.356895 13.226895
71.20	-20.492605 -13.1182995
82.65	-6.6422915 -8.549668
66.30	-12.201683 -3.8849473
14.60	24.191841 7.4612403
71.30	-21.978407 -14.997878
32.70	7.5774984 -13.124025
23.20	22.856897 28.78775
75.20	-22.655422 -12.074443
13.75	20.72171 17.143002
34.80	4.74407 -14.021233
05.20	1.8815155 3.9142375
52.35	-0.93607265 13.629321
74.50	-23.5046 -20.34592
52.25	3.4588768 14.338713
05.60	0.66530937 0.35875458
61.30	-11.553388 1.3323547
71.38	-17.744251 -15.761679
61.80	-11.092075 -10.448413
61.10	-11.469591 -7.854018
12.10	20.670296 7.0574474
32.30	8.639289 -12.789379
74.20	-24.55397 -16.52886
76.30	-18.77228 -10.646248
61.20	-15.400682 5.929571
76.60	-20.94338 -6.6995115
02.50	2.2578 1.2362713
62.20	-14.357356 -2.2296243
13.40	21.860094 11.745396
04.20	17.930998 1.4029828
27.60	21.306515 26.656809
47.20	-6.1685276 10.795029
21.30	22.53307 17.669394
34.70	3.4238925 -16.97618
76.80	-21.221264 -8.553663
03.70	12.188404 2.0759664
25.30	25.637924 18.20033
42.55	-5.048758 -20.885048
04.60	17.339405 3.1161628
62.50	-18.97962 -2.7314532
25.80	24.238276 18.071266
31.15	6.6825075 -8.731685
61.12	-18.32622 2.0218875
25.10	23.336475 19.721323
23.40	20.796719 24.192438
31.10	6.609805 -9.507592
82.70	-10.946401 2.7629652
14.20	22.107265 15.137334
13.25	23.609015 12.543391
52.50	1.1601316 13.235217
97.60	20.681753 4.0198064
67.40	-13.346855 9.773492
81.30	-15.013186 0.9661125
63.50	-16.553867 -5.255918
24.70	23.910463 21.034372
61.14	-8.878553 -9.402311
33.80	1.8653578 -15.474798
36.10	10.709742 -10.550724
27.20	22.09301 24.761938
12.20	14.727554 5.1835594
52.40	2.577675 15.651426
24.30	23.174862 23.990374
32.60	7.345305 -11.772765
75.25	-23.272303 -8.231538
78.40	-16.290535 -12.612039
31.30	8.4095545 -10.394623
33.20	-0.28615665 -15.802425
95.30	22.729685 5.0037274
65.40	-19.826635 -5.709855
61.25	-15.156621 4.7468834
36.40	1.2544477 -10.759865
25.55	21.837643 23.130045
73.30	-10.64602 -13.710929
52.55	1.4790661 15.493805
68.65	-11.967564 -6.65611
31.50	5.77195 -11.804725
73.50	-16.838799 -20.21584
27.70	21.448965 28.219238
82.20	-4.92878 0.6477496
13.60	25.097572 14.517204
13.20	23.151232 11.358609
11.40	19.83263 13.49061
27.40	22.607395 25.820545
02.70	5.32295 3.6449883
25.20	25.041048 19.25947
74.10	-24.421215 -15.041514
74.40	-24.092365 -20.333912
67.70	-15.103515 9.204791
52.70	2.2959604 14.110451
77.80	-16.599316 -1.6670716
04.50	19.135431 1.591201
27.30	23.379047 25.347967
34.10	4.7971683 -17.495134
68.70	-7.0890894 2.3853273
02.40	10.213514 3.2438126
21.65	19.176556 19.444876
34.90	4.152837 -15.808979
72.70	-19.38604 -21.514301
36.20	-13.4887085 5.8004994
81.40	-13.363025 -4.9314914
61.41	-12.78928 3.2801514
71.28	-23.263304 -13.496957
51.10	-1.6770434 7.468731
75.70	-25.646051 -10.011785
27.80	23.69828 27.018023
33.70	0.79084384 -16.299318
75.60	-26.735928 -7.094995
64.75	-13.9061365 1.9067198
42.60	-4.0458775 -21.659246
13.35	23.498081 9.13175
27.50	22.331041 27.164616
72.40	-15.655479 -18.311127
24.60	21.118347 22.012873
02.20	9.324603 0.6914127
13.88	23.274506 14.275872
73.90	-11.803186 -14.606776
52.20	3.5543077 12.124943
05.90	3.3339698 3.9046307
11.80	19.952497 15.679623
66.10	-8.574106 3.792834
64.30	-19.43596 0.65658784
31.70	1.4799062 -13.14133
78.35	-12.422851 -0.21522784
87.15	-12.380079 5.5493474
02.60	7.5580716 2.8181705
03.50	14.660521 -0.6633712
76.70	-17.55368 -11.413825
78.90	-8.207772 -16.835258
96.60	25.909893 6.98374
27.10	22.189135 19.890676
25.45	26.196312 22.120773
78.47	-11.650447 -19.89051
13.30	21.12971 12.522312
82.30	-1.9511869 -11.847659
66.70	-15.080677 -5.3310184
13.87	25.407549 12.301165
04.65	18.572268 4.8570247
25.85	18.644867 27.149292
02.30	8.2899065 1.8468996
67.80	-19.062145 3.5647259
71.36	-9.924025 -20.290289
74.90	-25.475834 -15.908048
99.10	15.135925 6.9053187
52.80	2.96065 13.052289
47.55	-6.7222843 4.6934633
62.65	-13.816661 -3.6802156
04.80	20.13589 0.32401624
64.10	-16.742815 4.943929
72.30	-15.946314 -21.350716
96.40	25.535772 5.733888
24.50	23.233458 22.346067
52.65	0.9932734 14.603922
27.90	19.804457 26.23411
76.50	-26.411789 -8.604598
13.38	25.046215 10.546167
64.90	-13.11979 4.242582
52.30	-0.71681315 15.013902
87.10	3.4250162 2.7513993
76.20	-25.40897 -7.2515035
63.70	-16.608406 -0.024086945
47.15	-6.204157 8.765926
32.50	6.454002 -14.880238
81.15	-9.1537075 -6.3131256
47.10	-5.0618243 9.773471
73.25	-13.882631 -17.612526
13.15	24.810797 8.807914
62.30	-10.902037 -3.3884072
82.80	-5.615131 -11.838122
82.60	-14.314706 3.0149684
68.15	-10.990253 7.798884
98.70	23.353655 3.5757332
67.90	6.759605 -2.1406376
06.30	11.727359 -5.193305
29.25	15.10199 18.71356
67.60	-14.490296 10.137832
33.60	0.28986764 -13.627078
04.30	20.564114 1.9798968
04.40	18.581419 3.1482525
07.60	-5.2086596 -18.918913
75.80	-27.432737 -8.187105
75.90	-24.451221 -11.106706
03.30	13.065342 -0.2556126
21.80	21.083052 19.26813
34.20	2.936533 -13.147245
82.40	-1.8774949 -5.901805
95.85	25.05961 4.133365
29.40	27.878088 21.690462
85.25	-23.36055 -21.707846
82.35	-11.046864 4.483069
81.10	-8.779478 -3.1490145
33.50	-1.1863415 -15.078522
33.25	3.6827826 -9.611677
76.75	-20.900059 -9.892527
82.50	-4.724489 -13.687311
89.70	6.369079 1.4058568
06.20	13.574754 -4.095195
82.45	-9.651768 1.1271844
34.60	5.1028404 -16.136469
07.85	-5.286635 -15.915518
62.40	-15.150019 -3.7914364
78.60	-10.082879 -16.976568
43.35	-11.143166 -2.2091846
42.81	-5.679477 -22.809332
97.80	23.560583 2.4756978
79.70	-7.5023656 -11.235902
91.60	-9.509414 -0.7293118
47.50	-7.514619 7.851796
47.75	18.568474 6.9725943
43.20	-7.8113103 -1.7670428
85.30	-17.229752 -21.7439
97.10	18.367418 24.760477
29.20	13.283328 17.645231
66.20	-9.370243 5.5165095
47.35	-7.0746245 9.695797
33.55	0.8888688 -14.887271
23.60	20.025639 27.870584
34.30	-0.36167416 -12.2358465
47.65	-5.178935 11.993111
28.20	24.766151 23.877995
78.45	-8.422374 -18.906845
51.20	-6.5560327 6.813561
84.40	-17.13206 -23.37475
68.60	-10.651438 -5.693545
65.20	-15.7272625 3.2068076
29.30	27.114256 25.55655
42.70	-8.267689 -20.369486
42.30	-6.4509926 -22.18562
43.25	-6.4116507 -1.408714
02.10	7.4108963 0.82673234
47.60	-5.2010884 8.1561985
85.60	-13.574581 -20.666164
47.70	-2.120727 11.034001
44.25	-4.1812606 10.485445
44.10	-4.857026 4.92829
95.10	15.509225 1.4756722
42.40	-8.274754 -12.399913
77.55	-12.196448 -16.692135
47.40	-3.2009563 11.785098
85.70	-27.613297 -10.796344
92.60	-3.7027159 9.1524
92.10	-3.3535154 7.5754724
91.30	-1.102448 0.17009285
