# Supplementary material for: Where is your field going? A machine learning approach to study the relative motion of the domains of physics
Source: PLoS One. 2020 Jun 18;15(6):e0233997. doi: 10.1371/journal.pone.0233997 (PMC7302634; doi:10.1371/journal.pone.0233997)
Supplement: S31 Data — (ZIP) [file pone.0233997.s031.zip › coordinate_tsne/coordinates_1990-1994.txt]

64.60	-2.9030948 3.397455
64.70	-16.324404 2.4746792
73.40	-16.15724 -20.185751
73.20	-14.020073 -15.574839
71.55	-17.396957 -14.107479
03.65	9.948347 0.30414507
05.70	-0.973855 3.451776
05.40	0.75797987 2.4383698
11.30	18.926653 10.194917
75.10	-25.491314 -4.3643875
74.70	-25.767899 -14.634913
11.10	15.48005 8.34085
68.35	-7.9603786 -7.189235
63.20	-16.671467 -7.0095673
71.45	-19.897638 -14.726708
72.15	-20.064505 -18.26644
32.80	8.262496 -14.660783
72.20	-17.524258 -19.40594
11.15	14.584521 8.966817
79.60	-12.114388 -12.3067465
75.30	-23.682629 -9.338831
75.50	-24.552835 -8.458077
42.50	9.444147 -5.7808623
78.20	-15.731256 -14.332705
14.80	22.43977 7.9687295
42.65	-6.0433903 -20.017128
78.30	-16.110138 -8.26021
61.50	-14.96109 0.14232177
25.70	19.26564 22.791248
21.10	25.134836 26.05342
05.50	-0.39086533 4.494436
79.20	-6.3535795 -12.146242
21.60	24.255028 28.818811
25.40	25.433023 20.268663
12.40	20.777853 14.350607
05.30	7.518849 -1.4649509
05.45	5.0439477 0.7988737
75.40	-24.252207 -6.4845634
34.50	3.6203837 -15.459559
72.80	-16.491844 -17.83747
68.55	-9.502748 -7.926982
12.38	19.098448 12.355572
71.10	-21.31669 -13.824519
98.80	20.878668 4.990634
78.70	-14.302343 -11.217943
12.15	21.47057 9.233999
13.85	26.429363 12.527003
72.10	-19.00848 -19.477623
24.10	23.26414 22.378172
71.35	-10.694266 -18.683111
78.55	-11.851321 -17.886343
71.70	-18.406902 -12.612814
14.40	22.126692 13.48205
71.20	-20.183865 -13.255697
82.65	-6.8974895 -9.175463
66.30	-11.431631 -4.2022295
14.60	23.833206 7.3898478
71.30	-22.036528 -15.117913
32.70	7.374107 -13.311631
23.20	22.812973 28.970528
75.20	-22.48198 -12.255031
13.75	20.74295 16.854073
34.80	4.9923067 -14.306281
05.20	1.7041435 3.7740884
52.35	-0.7187431 13.730015
74.50	-23.153873 -20.183321
52.25	3.2384708 14.23174
05.60	1.0698274 0.81394225
61.30	-11.947406 1.4801066
71.38	-18.244843 -15.672195
61.80	-11.066241 -10.139314
61.10	-11.97191 -7.51588
12.10	21.106163 7.2929754
32.30	8.518112 -12.679585
74.20	-24.466322 -16.376844
76.30	-19.057983 -10.698969
61.20	-15.974745 5.215036
76.60	-21.742819 -6.996499
02.50	2.813537 1.1387539
62.20	-13.7508335 -2.5100176
13.40	21.827877 11.582026
04.20	18.542818 1.2664701
27.60	21.814096 26.520418
47.20	-5.8534837 10.034921
21.30	22.117361 18.178017
34.70	3.5649676 -17.169441
76.80	-20.923052 -8.571532
03.70	11.669271 2.5329945
25.30	25.658216 18.363602
42.55	-4.6431575 -20.464186
04.60	17.894413 3.1391451
62.50	-19.007893 -2.4609077
25.80	23.943401 18.089306
31.15	6.2125497 -8.846452
61.12	-18.4119 1.398342
25.10	23.043072 19.601976
23.40	25.10013 24.3536
31.10	6.4969964 -9.780369
82.70	-11.386044 2.8715694
14.20	22.21658 15.159662
13.25	23.478828 12.63893
52.50	0.91519386 13.1383705
97.60	20.780987 3.8983138
67.40	-11.937095 9.509882
81.30	-15.826509 0.95332265
63.50	-16.688452 -5.219342
24.70	23.628649 20.907722
61.14	-8.802815 -9.465689
33.80	1.9161313 -15.17303
36.10	10.440218 -11.161585
27.20	21.750467 24.982609
12.20	14.659025 5.6043835
52.40	2.674743 15.7385025
24.30	22.113579 23.457565
32.60	7.167877 -12.07348
75.25	-22.919827 -7.9245615
78.40	-16.36043 -12.6833315
31.30	8.332332 -10.392228
33.20	-0.15642913 -16.295744
95.30	22.625504 4.9937057
65.40	-20.335487 -6.5399113
61.25	-16.318058 4.220725
36.40	1.4249461 -10.952637
25.55	20.757635 23.635517
73.30	-10.426089 -12.903424
52.55	1.2338307 15.71539
68.65	-12.026511 -6.2676787
31.50	5.6283755 -11.924675
73.50	-18.069448 -20.385496
27.70	21.891172 27.732859
82.20	-5.014794 1.2313355
13.60	25.191284 14.201673
13.20	23.19988 11.709436
11.40	19.360714 13.836809
27.40	22.757927 25.203987
02.70	5.3302846 3.5916991
25.20	24.91935 19.233446
74.10	-24.175232 -14.767001
74.40	-24.038195 -19.884604
67.70	-13.925393 9.526732
52.70	2.3726118 14.292436
77.80	-16.329395 -1.808981
04.50	19.366888 2.1360974
27.30	23.76096 25.301971
34.10	4.7840343 -17.901667
68.70	-7.202812 2.619056
02.40	9.553299 3.2957077
21.65	19.352976 20.10999
34.90	4.8567157 -15.714104
72.70	-19.62572 -21.536013
36.20	-14.473348 6.2212753
81.40	-12.985715 -4.016065
61.41	-13.716856 3.4853382
71.28	-22.624374 -13.591815
51.10	-1.3617564 7.4323177
75.70	-25.680372 -9.983029
27.80	24.041615 27.224522
33.70	0.73489493 -15.895168
75.60	-26.709122 -7.025363
64.75	-14.874767 2.5438042
42.60	-4.600935 -21.616116
13.35	23.42943 9.36197
27.50	22.981394 26.720007
72.40	-15.148376 -18.791904
24.60	20.069818 21.527348
02.20	8.910616 0.53872204
13.88	23.408064 14.21701
73.90	-11.700755 -14.320822
52.20	3.6152487 12.65136
05.90	3.5870464 3.8027363
11.80	19.479994 15.792999
66.10	-8.587307 3.2814512
64.30	-19.78107 0.37780347
31.70	1.8802195 -12.514404
78.35	-12.842238 -0.7276852
87.15	-12.939717 6.181302
02.60	7.589537 2.919268
03.50	14.620111 -1.0746546
76.70	-17.573421 -11.290864
78.90	-8.562819 -16.51566
96.60	25.86638 7.3468866
27.10	22.157566 20.106195
25.45	25.42989 21.873672
78.47	-11.5065775 -19.498465
13.30	21.194796 12.661109
82.30	-2.256295 -11.925194
66.70	-15.643651 -5.840942
13.87	25.434896 12.416793
04.65	19.172937 5.24883
25.85	19.15005 26.95516
02.30	8.098472 1.8544158
67.80	-19.488848 2.009885
71.36	-9.88498 -20.018303
74.90	-25.53834 -15.73467
99.10	15.253668 7.1678944
52.80	2.5176582 12.881533
47.55	-6.879168 4.9241657
62.65	-14.09083 -4.301696
04.80	21.207417 0.5613564
64.10	-17.753685 4.6171865
72.30	-16.225096 -21.404655
96.40	25.606628 6.01706
24.50	22.416798 21.924194
52.65	1.0550259 14.698283
27.90	20.3783 26.232914
76.50	-26.011984 -8.812434
13.38	25.310913 10.761497
64.90	-12.674435 4.253152
52.30	-0.28986266 15.661755
87.10	3.1847472 2.8614168
76.20	-25.603304 -7.4654593
63.70	-17.111502 0.122310914
47.15	-6.2618527 8.272052
32.50	6.9461284 -14.801143
81.15	-9.520464 -6.5414276
47.10	-4.231061 9.285618
73.25	-14.093936 -17.21984
13.15	24.742947 8.718151
62.30	-9.413811 -3.279675
82.80	-5.3982353 -11.225378
82.60	-15.096444 3.7994223
68.15	-10.553053 6.680199
98.70	23.122381 2.8267126
67.90	6.4211574 -2.6670945
06.30	11.046523 -6.1209826
29.25	15.964629 19.221712
67.60	-13.338653 10.09151
33.60	1.0545057 -13.4297285
04.30	20.837572 1.8962004
04.40	19.277773 3.133292
07.60	-5.2851872 -18.66609
75.80	-27.393435 -8.311679
75.90	-24.121029 -10.819139
03.30	12.889483 0.017177079
21.80	20.834238 19.321157
34.20	2.867645 -13.768221
82.40	-2.4690135 -2.607328
95.85	24.914799 3.9057393
29.40	28.10101 22.004364
85.25	-23.286047 -21.637157
82.35	-11.605544 4.910881
81.10	-8.976748 -1.4714724
33.50	-1.0566192 -15.405923
33.25	3.4790254 -9.797336
76.75	-21.726444 -10.10776
82.50	-4.872984 -13.026483
89.70	7.141018 0.69953394
06.20	13.266684 -5.1516356
82.45	-8.4483595 0.911714
34.60	5.43628 -16.793734
07.85	-5.750422 -16.417654
62.40	-15.196985 -3.7238662
78.60	-10.196679 -17.016865
43.35	-10.67583 -2.4414444
42.81	-6.0263786 -22.485662
97.80	22.47901 1.6157749
79.70	-8.073372 -11.24312
91.60	-9.987272 0.24763535
47.50	-8.012682 7.354771
47.75	18.47951 7.5333867
43.20	-6.820564 -2.6188674
85.30	-17.343462 -22.279305
97.10	18.58641 24.424013
29.20	12.19077 16.883173
66.20	-9.684393 4.937485
47.35	-7.2882056 9.193945
33.55	0.80726534 -14.612844
23.60	20.495628 27.967737
34.30	-0.12034052 -12.876962
47.65	-5.4870005 11.790212
28.20	23.459545 23.974981
78.45	-8.513152 -18.392782
51.20	-6.0938263 6.6327415
84.40	-15.81844 -23.105846
68.60	-10.68675 -5.442105
65.20	-13.568197 2.0028186
29.30	26.490198 26.085648
42.70	-7.969632 -19.441383
42.30	-7.0370097 -21.150845
43.25	-6.001577 -2.0154138
02.10	6.5724807 1.9439145
47.60	-5.061764 8.300164
85.60	-12.93599 -20.030424
47.70	-2.3612585 10.379844
44.25	-4.6722913 10.231192
44.10	-4.4621406 5.575695
95.10	15.46108 1.1750612
42.40	-7.890927 -13.25395
77.55	-11.828641 -16.333025
47.40	-3.3668244 11.408396
85.70	-27.63932 -10.576267
92.60	-3.6238112 7.749554
92.10	-2.768744 8.491081
91.30	-2.1552293 0.30881163
