# Supplementary material for: Where is your field going? A machine learning approach to study the relative motion of the domains of physics
Source: PLoS One. 2020 Jun 18;15(6):e0233997. doi: 10.1371/journal.pone.0233997 (PMC7302634; doi:10.1371/journal.pone.0233997)
Supplement: S31 Data — (ZIP) [file pone.0233997.s031.zip › coordinate_tsne/coordinates_1991-1995.txt]

64.60	-2.2663908 3.907811
64.70	-16.621572 2.1093824
73.40	-17.425255 -20.718006
73.20	-14.250635 -16.064533
71.55	-17.321981 -14.06289
03.65	10.068506 0.3199927
05.70	-0.3256295 3.7878082
05.40	1.1648468 2.6687667
11.30	19.43685 10.289075
75.10	-25.529175 -4.3791246
74.70	-25.76333 -14.457032
11.10	14.581037 7.770385
68.35	-8.135433 -6.988766
63.20	-16.800083 -7.1865163
71.45	-19.917833 -14.9067745
72.15	-20.2823 -17.946142
32.80	8.295018 -14.518688
72.20	-17.460243 -19.342417
11.15	14.4227085 8.811283
79.60	-12.691404 -12.053294
75.30	-23.929039 -9.506819
75.50	-24.382147 -8.471115
42.50	8.463626 -6.387174
78.20	-15.538086 -14.521197
14.80	22.610817 8.1340275
42.65	-5.873918 -19.73623
78.30	-16.334633 -8.224161
61.50	-15.871355 -0.083680674
25.70	19.23743 23.623606
21.10	25.97217 25.786247
05.50	0.40762377 4.951373
79.20	-6.3516273 -11.93799
21.60	23.265131 28.343288
25.40	25.109537 20.371212
12.40	20.692474 14.179105
05.30	7.914547 -1.2119952
05.45	5.9471993 0.49341887
75.40	-24.084473 -6.511342
34.50	3.7180223 -16.197004
72.80	-17.00956 -18.02153
68.55	-9.352892 -8.104703
12.38	19.502043 12.378939
71.10	-21.234665 -13.5647135
98.80	21.013447 5.1218815
78.70	-15.667967 -10.942968
12.15	21.864017 9.204563
13.85	26.21089 12.334453
72.10	-19.068962 -19.190424
24.10	21.727058 22.045605
71.35	-11.6928215 -18.213402
78.55	-12.502956 -17.228962
71.70	-18.393557 -12.658712
14.40	22.029633 13.902329
71.20	-19.964626 -13.046667
82.65	-7.1724787 -9.162492
66.30	-11.8061075 -3.1391542
14.60	23.780075 7.265466
71.30	-21.46089 -15.340735
32.70	7.188582 -13.080268
23.20	22.512568 29.201283
75.20	-22.336557 -12.23101
13.75	20.851038 16.974455
34.80	4.898688 -14.645422
05.20	2.1868548 4.1728272
52.35	-0.6892111 13.670574
74.50	-23.407291 -19.950397
52.25	2.2415931 14.330236
05.60	1.3271934 0.93264186
61.30	-11.888205 0.9009264
71.38	-17.927109 -15.788766
61.80	-11.416062 -9.531701
61.10	-12.805028 -6.6804967
12.10	21.164276 7.640343
32.30	8.46661 -12.706924
74.20	-24.446512 -16.511019
76.30	-18.97732 -10.812148
61.20	-16.471516 4.8027425
76.60	-21.979273 -6.380213
02.50	2.9476001 1.212133
62.20	-14.161389 -2.6481094
13.40	22.001736 11.509506
04.20	18.792656 1.5578024
27.60	23.011488 26.647728
47.20	-5.8956666 9.872239
21.30	21.431625 18.458681
34.70	3.2682655 -17.546877
76.80	-20.354145 -9.248214
03.70	11.464513 2.6738183
25.30	25.251888 18.436298
42.55	-4.7068014 -19.9341
04.60	17.577227 3.005662
62.50	-18.892008 -2.7677162
25.80	23.424654 18.405567
31.15	5.6598506 -9.602023
61.12	-18.54219 0.055859704
25.10	22.860312 19.788097
23.40	26.190731 24.165136
31.10	6.3644342 -9.971316
82.70	-11.620044 2.9072957
14.20	22.661081 15.27878
13.25	22.817953 12.544191
52.50	1.1515831 13.416891
97.60	21.342505 4.165124
67.40	-10.431777 8.583709
81.30	-15.6091795 1.2306621
63.50	-16.755987 -4.8967667
24.70	23.518915 20.969303
61.14	-8.6970005 -9.3704195
33.80	2.8956792 -14.157618
36.10	10.849253 -11.671905
27.20	22.280571 24.979944
12.20	14.520323 5.7787447
52.40	2.5855005 16.00032
24.30	21.763939 23.573917
32.60	7.2982545 -11.959313
75.25	-22.77496 -8.363566
78.40	-15.396105 -13.174137
31.30	8.551898 -10.640126
33.20	0.24089259 -16.448479
95.30	22.708178 5.1364436
65.40	-20.618708 -6.3689246
61.25	-16.854067 3.6738293
36.40	1.4396932 -11.440114
25.55	20.633291 24.213884
73.30	-10.024145 -12.077018
52.55	1.3229098 15.91095
68.65	-11.595105 -6.204958
31.50	5.463344 -11.898909
73.50	-18.498985 -20.455887
27.70	22.316916 27.397293
82.20	-5.4680986 1.5340047
13.60	24.95012 14.585969
13.20	23.454449 11.7740345
11.40	19.180222 14.049836
27.40	23.385399 25.051981
02.70	4.621835 4.3218727
25.20	24.333967 19.141392
74.10	-24.28848 -14.534936
74.40	-24.279543 -19.37533
67.70	-12.478766 8.9383
52.70	3.207366 14.258638
77.80	-16.285227 -2.3690205
04.50	18.820192 2.7473376
27.30	24.333122 24.623217
34.10	4.8133583 -17.765774
68.70	-7.223172 2.3276079
02.40	9.715216 3.2541628
21.65	19.450665 20.590866
34.90	5.0218296 -15.975701
72.70	-19.706734 -21.835789
36.20	-15.043136 6.354426
81.40	-13.674414 -3.748858
61.41	-13.608874 3.3469462
71.28	-22.469921 -13.656546
51.10	-0.9281326 7.653339
75.70	-25.693481 -10.146283
27.80	24.194347 27.673014
33.70	0.56410575 -15.455069
75.60	-27.243734 -7.227978
64.75	-14.730468 2.835694
42.60	-4.9605403 -21.767986
13.35	23.372183 9.803819
27.50	24.247519 26.362461
72.40	-15.254552 -19.19871
24.60	19.697145 22.306677
02.20	9.07976 0.6742023
13.88	23.580587 13.890935
73.90	-10.786777 -13.526552
52.20	3.5239027 12.734114
05.90	3.8186576 3.2487595
11.80	19.374355 15.674658
66.10	-9.8143 3.3012543
64.30	-19.909147 1.0931288
31.70	2.3196821 -12.192101
78.35	-13.176574 -1.6434702
87.15	-13.415218 6.6259007
02.60	6.279759 3.2095294
03.50	14.072645 -0.91398394
76.70	-17.487997 -11.569414
78.90	-8.848915 -16.261925
96.60	25.639082 7.1450505
27.10	22.04679 20.353748
25.45	25.140863 21.801361
78.47	-10.721012 -18.926424
13.30	21.318962 12.431038
82.30	-1.8586711 -12.033759
66.70	-15.991151 -5.7958994
13.87	25.525925 13.072143
04.65	19.301203 4.914704
25.85	19.515255 26.747053
02.30	7.9771547 2.1354802
67.80	-19.96152 -0.42103374
71.36	-9.901167 -19.756376
74.90	-25.620441 -15.919954
99.10	15.704501 7.399259
52.80	2.147747 12.721187
47.55	-7.373351 4.4770803
62.65	-14.450073 -4.817516
04.80	21.700508 0.72217655
64.10	-18.129211 4.4528193
72.30	-16.308804 -20.48558
96.40	25.910784 5.8818307
24.50	22.962952 22.173765
52.65	0.9319701 14.774786
27.90	20.961487 26.720291
76.50	-25.531933 -8.993996
13.38	25.287619 10.769499
64.90	-12.632889 4.0997763
52.30	-0.29864642 15.599583
87.10	2.622523 2.7858005
76.20	-25.838839 -7.0528026
63.70	-17.58354 0.8705697
47.15	-6.948617 8.80644
32.50	7.0629187 -14.619558
81.15	-9.592896 -6.4528575
47.10	-3.933238 9.350874
73.25	-14.646927 -17.642874
13.15	24.619549 8.526587
62.30	-8.627127 -3.5536363
82.80	-6.010974 -10.878502
82.60	-15.320854 4.0534873
68.15	-9.891883 5.8200793
98.70	23.369835 2.8331463
67.90	5.715277 -3.1589928
06.30	10.590426 -6.865407
29.25	16.053024 19.018885
67.60	-11.734169 9.269702
33.60	1.1857562 -13.377976
04.30	21.029726 1.8702575
04.40	19.774988 2.9777477
07.60	-5.21983 -18.31149
75.80	-26.523478 -8.325385
75.90	-22.86206 -10.169856
03.30	13.076101 0.7440436
21.80	20.695621 19.362265
34.20	2.7584164 -15.415535
82.40	-3.3298619 1.9088368
95.85	24.884073 4.2245154
29.40	27.845592 20.531036
85.25	-23.200056 -21.28511
82.35	-12.403769 5.441672
81.10	-9.552708 -0.8191476
33.50	-1.244026 -15.659841
33.25	3.288865 -10.1788645
76.75	-23.69969 -11.655885
82.50	-4.769484 -12.777478
89.70	7.6353416 0.6016509
06.20	12.436809 -6.7302036
82.45	-8.059555 -0.025764557
34.60	5.6870885 -17.0279
07.85	-5.8677616 -16.23008
62.40	-15.359682 -3.6962938
78.60	-10.503708 -17.40638
43.35	-8.241022 -2.6386685
42.81	-6.05895 -22.199337
97.80	22.697603 1.5648409
79.70	-8.237429 -11.111302
91.60	-9.694533 1.8712445
47.50	-8.081134 6.801944
47.75	18.7438 7.3928413
43.20	-6.7085323 -3.0021873
85.30	-17.815516 -22.197134
97.10	17.877808 21.832935
29.20	11.671927 16.171894
66.20	-10.854759 4.6682734
47.35	-6.4858747 7.639327
33.55	1.7030816 -14.467315
23.60	20.733498 28.172993
34.30	0.24466705 -13.861076
47.65	-5.2291636 11.248686
28.20	23.00827 23.437572
78.45	-9.085454 -18.492565
51.20	-4.6004786 6.6474557
84.40	-12.879797 -23.286036
68.60	-10.722074 -4.870035
65.20	-13.160618 2.004007
29.30	25.748152 27.390873
42.70	-7.8215694 -18.221481
42.30	-7.6883574 -20.016756
43.25	-5.1225247 -2.3870125
02.10	5.8728237 2.0362992
47.60	-5.2264814 8.437317
85.60	-12.043972 -20.042326
47.70	-2.3107479 10.064154
44.25	-4.7697053 9.695354
44.10	-5.0990353 5.363049
95.10	15.680438 0.9427091
42.40	-7.8194366 -13.440482
77.55	-10.777644 -15.982267
47.40	-3.1473606 11.766016
85.70	-27.838728 -10.622621
92.60	-3.8439 7.866201
92.10	-3.0487976 8.610505
91.30	-1.7270308 0.66834354
