# Supplementary material for: Where is your field going? A machine learning approach to study the relative motion of the domains of physics
Source: PLoS One. 2020 Jun 18;15(6):e0233997. doi: 10.1371/journal.pone.0233997 (PMC7302634; doi:10.1371/journal.pone.0233997)
Supplement: S31 Data — (ZIP) [file pone.0233997.s031.zip › coordinate_tsne/coordinates_1992-1996.txt]

64.60	-1.0941083 4.471037
64.70	-16.250204 2.0033863
73.40	-18.297508 -19.96682
73.20	-14.805935 -16.590996
71.55	-17.144352 -15.119557
03.65	10.640141 0.5364225
05.70	0.23064311 4.233263
05.40	1.3625923 2.6074297
11.30	18.661173 9.966609
75.10	-25.704985 -4.656444
74.70	-25.534014 -14.2674885
11.10	14.698966 7.1316257
68.35	-8.353496 -5.9294715
63.20	-16.648163 -7.0930767
71.45	-19.783352 -14.827339
72.15	-20.664318 -17.861637
32.80	8.078573 -14.716562
72.20	-17.188618 -19.229885
11.15	14.350648 8.375652
79.60	-14.084686 -11.48066
75.30	-23.827148 -9.810811
75.50	-24.142115 -8.506833
42.50	7.823875 -7.071451
78.20	-14.365723 -14.695972
14.80	22.671768 8.145324
42.65	-6.249016 -19.29749
78.30	-16.117628 -8.394022
61.50	-16.040527 0.15859655
25.70	19.113987 24.392097
21.10	26.46643 25.531183
05.50	0.77361137 5.3182235
79.20	-6.4950333 -11.763926
21.60	21.729149 26.095278
25.40	24.947325 20.51336
12.40	20.787933 14.126835
05.30	7.7060018 -1.5613139
05.45	5.8027554 0.50354326
75.40	-24.158699 -6.884608
34.50	3.9671433 -16.555468
72.80	-17.480673 -18.094795
68.55	-9.642112 -7.462384
12.38	19.62953 12.296352
71.10	-21.154081 -13.805502
98.80	20.512726 4.7799664
78.70	-17.311806 -10.85454
12.15	21.906233 9.4459095
13.85	25.704378 12.394854
72.10	-19.252243 -19.258791
24.10	20.99895 22.136099
71.35	-11.166919 -17.266012
78.55	-12.422444 -16.660063
71.70	-18.143337 -12.503324
14.40	22.497301 14.006415
71.20	-19.909386 -13.475487
82.65	-7.0797257 -8.278852
66.30	-11.527335 -2.927924
14.60	24.077305 7.002739
71.30	-21.472712 -15.27452
32.70	7.1487584 -12.894764
23.20	22.42809 29.074055
75.20	-22.594397 -12.229901
13.75	20.769728 17.247465
34.80	5.2492332 -14.908556
05.20	2.341131 3.9689305
52.35	-0.74085474 13.860336
74.50	-23.494616 -19.778032
52.25	2.22528 14.442548
05.60	0.3147458 1.1014841
61.30	-12.268006 1.0892262
71.38	-18.181124 -15.901309
61.80	-11.260973 -9.377445
61.10	-13.053863 -4.9893985
12.10	21.277464 7.905646
32.30	8.363009 -12.598965
74.20	-24.44972 -16.450111
76.30	-18.997467 -10.925819
61.20	-16.194069 4.827589
76.60	-22.549389 -6.950468
02.50	2.797635 1.467658
62.20	-14.649114 -2.6160874
13.40	21.813889 11.843237
04.20	18.86817 1.4330268
27.60	24.186445 27.08031
47.20	-5.7932696 9.8436165
21.30	20.603817 20.008463
34.70	3.3793702 -18.043627
76.80	-20.546314 -8.863888
03.70	11.246929 2.57947
25.30	24.629133 18.54647
42.55	-4.9372497 -19.683151
04.60	17.695637 3.1339867
62.50	-18.337067 -3.166081
25.80	23.684237 19.306553
31.15	5.377552 -10.509936
61.12	-18.855482 -1.0967247
25.10	22.517765 20.029655
23.40	26.686321 23.739311
31.10	6.13633 -10.083183
82.70	-12.058376 3.6944616
14.20	22.712685 15.526853
13.25	23.004944 12.07903
52.50	1.0262991 13.869705
97.60	20.826885 3.706615
67.40	-6.7644396 5.7105927
81.30	-14.939445 0.640588
63.50	-17.070953 -4.734833
24.70	23.281494 21.12242
61.14	-9.016719 -9.0277405
33.80	3.7424634 -14.467855
36.10	11.17718 -12.237252
27.20	23.082483 24.595997
12.20	13.69236 4.631489
52.40	3.0019882 16.018032
24.30	21.579966 23.598198
32.60	7.496582 -11.359135
75.25	-22.67103 -8.726755
78.40	-13.910113 -13.493011
31.30	9.442655 -10.885771
33.20	0.077326305 -16.2291
95.30	22.563156 5.2812333
65.40	-20.645163 -5.576491
61.25	-16.76479 3.7427163
36.40	0.9861447 -11.896666
25.55	20.871101 24.487352
73.30	-10.04198 -11.705103
52.55	1.641372 15.876092
68.65	-11.688579 -6.124933
31.50	5.4053993 -12.186348
73.50	-18.61356 -20.901707
27.70	23.139448 27.415525
82.20	-4.8561764 1.6584653
13.60	24.827908 14.727018
13.20	23.940393 12.314945
11.40	19.038025 13.89378
27.40	23.750977 25.609604
02.70	4.652716 4.5235224
25.20	22.966057 18.45479
74.10	-24.340475 -14.346793
74.40	-24.434175 -19.450966
67.70	-11.050583 7.016363
52.70	3.1349478 14.818529
77.80	-17.070839 -2.236627
04.50	18.977869 3.1110027
27.30	24.695232 24.832066
34.10	5.25015 -17.915438
68.70	-7.7494726 1.8605161
02.40	9.946896 3.451344
21.65	19.009523 21.431122
34.90	5.236576 -16.33297
72.70	-19.784979 -21.817902
36.20	-15.493028 6.874679
81.40	-14.238772 -4.0930805
61.41	-14.453012 4.3779106
71.28	-22.386917 -13.706121
51.10	-0.7167267 8.110694
75.70	-25.201931 -9.705115
27.80	23.743334 28.416826
33.70	-0.025446258 -15.253253
75.60	-27.18965 -7.566161
64.75	-14.470382 2.6929944
42.60	-4.948925 -21.52317
13.35	23.391956 10.041081
27.50	25.156935 26.575188
72.40	-15.27264 -19.640484
24.60	19.091293 22.733019
02.20	9.495686 0.6824944
13.88	23.825222 13.82844
73.90	-9.915982 -12.800048
52.20	3.3860207 13.084537
05.90	4.0193067 2.8362057
11.80	18.959024 15.347449
66.10	-10.562903 2.9560776
64.30	-19.677486 1.1102598
31.70	2.0503166 -12.1397705
78.35	-13.350302 -2.7462723
87.15	-14.367346 7.2743764
02.60	5.955528 3.040823
03.50	13.248284 -0.9988559
76.70	-16.22728 -12.39425
78.90	-9.290448 -16.24991
96.60	25.577976 7.717874
27.10	21.950462 20.81866
25.45	24.881927 21.924213
78.47	-10.4384365 -18.237503
13.30	21.834806 13.001999
82.30	-1.4980453 -11.984121
66.70	-16.390043 -5.76414
13.87	25.927887 13.404335
04.65	19.41023 5.3466716
25.85	19.597055 26.920576
02.30	7.864651 1.9469708
67.80	-20.952515 -2.2649457
71.36	-9.648015 -19.241394
74.90	-25.609108 -16.107937
99.10	15.916611 8.148043
52.80	1.8837975 12.9246025
47.55	-7.3917155 4.2367234
62.65	-14.776529 -5.379784
04.80	21.625654 0.5908722
64.10	-18.5412 4.0593457
72.30	-17.277227 -20.454617
96.40	26.13114 6.136438
24.50	22.61451 22.462753
52.65	0.8843044 15.037854
27.90	21.366125 27.323835
76.50	-26.269299 -9.070298
13.38	25.358849 10.866863
64.90	-13.312118 3.6632318
52.30	-0.5905364 15.028823
87.10	2.9227712 2.738429
76.20	-25.949259 -6.413754
63.70	-18.416956 1.8624866
47.15	-7.028282 9.084944
32.50	6.724384 -14.223363
81.15	-9.673576 -5.8377233
47.10	-3.920181 9.768296
73.25	-15.009092 -18.26359
13.15	24.491676 8.273543
62.30	-7.3645754 -3.5980325
82.80	-7.0099564 -10.618142
82.60	-15.426243 3.692133
68.15	-10.312668 5.072244
98.70	23.552073 3.139338
67.90	6.15137 -2.5909483
06.30	9.81765 -7.501669
29.25	16.142725 19.373507
67.60	-10.453695 7.7829475
33.60	1.0940841 -13.561836
04.30	21.11826 1.9320462
04.40	19.79121 2.567539
07.60	-5.04212 -17.931055
75.80	-26.100986 -7.900468
75.90	-22.17105 -10.123417
03.30	13.711962 0.9278688
21.80	21.103626 19.008734
34.20	2.4260957 -15.941795
82.40	-3.2842014 4.744297
95.85	24.771376 4.243075
29.40	27.989481 17.91705
85.25	-23.376497 -20.923218
82.35	-14.312009 5.927953
81.10	-9.735329 -1.2065778
33.50	-1.391767 -15.655504
33.25	2.7327821 -10.130815
76.75	-24.547844 -12.623691
82.50	-4.72085 -12.7814
89.70	7.8094487 0.62385637
06.20	11.41914 -8.0095005
82.45	-8.212167 -0.3097078
34.60	6.144596 -17.180305
07.85	-6.5397906 -15.861087
62.40	-15.461999 -3.9476302
78.60	-12.309632 -18.870806
43.35	-6.747118 -2.626317
42.81	-6.2906103 -21.92347
97.80	22.533884 1.6240636
79.70	-8.466366 -11.000899
91.60	-9.034426 2.2531948
47.50	-8.35414 7.1438513
47.75	19.39258 7.060209
43.20	-5.7507596 -3.327256
85.30	-17.858028 -22.070183
97.10	18.122532 18.117714
29.20	11.668569 16.501146
66.20	-11.938568 5.121418
47.35	-5.851235 7.300175
33.55	2.9681973 -13.736836
23.60	21.029139 28.423183
34.30	1.8289835 -14.729455
47.65	-4.8118773 11.195059
28.20	23.412548 23.144806
78.45	-9.042863 -18.061432
51.20	-2.0608008 7.6427836
84.40	-9.883803 -22.737225
68.60	-10.972404 -4.612451
65.20	-13.474572 2.000518
29.30	25.023457 27.912603
42.70	-7.837966 -17.333855
42.30	-7.583391 -19.134298
43.25	-4.6117287 -2.2767172
02.10	6.5925536 1.5823151
47.60	-5.8336744 8.539973
85.60	-11.45571 -20.037273
47.70	-2.4586775 9.436359
44.25	-4.9776273 9.339941
44.10	-5.586639 4.085642
95.10	15.911837 0.75644386
42.40	-7.4530406 -14.054535
77.55	-10.703784 -15.089937
47.40	-3.2792199 11.583964
85.70	-27.874968 -10.162174
92.60	-4.464493 7.626975
92.10	-3.7667198 8.380749
91.30	-2.0355892 1.6925021
