# Supplementary material for: Where is your field going? A machine learning approach to study the relative motion of the domains of physics
Source: PLoS One. 2020 Jun 18;15(6):e0233997. doi: 10.1371/journal.pone.0233997 (PMC7302634; doi:10.1371/journal.pone.0233997)
Supplement: S31 Data — (ZIP) [file pone.0233997.s031.zip › coordinate_tsne/coordinates_1993-1997.txt]

64.60	-0.12514503 4.9374146
64.70	-16.513231 1.6900781
73.40	-18.95026 -20.589699
73.20	-15.370358 -17.012066
71.55	-16.84966 -14.930382
03.65	10.401604 0.28686848
05.70	1.1266862 4.794661
05.40	1.1096613 2.8070493
11.30	18.494736 9.754926
75.10	-25.546349 -4.6804705
74.70	-25.494436 -14.0525465
11.10	15.352678 7.5681677
68.35	-8.451035 -5.739551
63.20	-16.529911 -7.3799944
71.45	-19.522081 -14.781506
72.15	-20.563934 -17.49374
32.80	7.462178 -14.307718
72.20	-17.15918 -19.305683
11.15	14.542086 8.132188
79.60	-16.147491 -11.5697565
75.30	-23.937475 -10.043172
75.50	-24.53069 -8.6193
42.50	6.757754 -7.3647647
78.20	-13.562879 -15.175912
14.80	22.525158 8.263841
42.65	-6.2006545 -19.05825
78.30	-16.369293 -8.388569
61.50	-16.311432 -0.20801848
25.70	18.933651 25.063143
21.10	26.56143 25.273415
05.50	2.1886773 5.7330866
79.20	-6.722398 -11.383856
21.60	21.148457 25.68828
25.40	24.845253 20.535158
12.40	21.320684 14.685511
05.30	7.602584 -1.4861664
05.45	5.4331865 0.5146395
75.40	-24.209457 -6.948723
34.50	4.3088017 -16.961033
72.80	-17.9352 -17.818682
68.55	-9.96974 -6.8662066
12.38	19.36593 12.08144
71.10	-20.967041 -14.261496
98.80	19.94973 4.6401176
78.70	-18.502068 -10.863985
12.15	21.79769 9.825677
13.85	25.434618 12.59012
72.10	-19.628874 -19.242043
24.10	20.508228 22.299316
71.35	-11.747614 -17.179552
78.55	-12.09966 -15.984155
71.70	-17.681795 -13.107013
14.40	22.581636 14.227717
71.20	-19.646452 -13.139465
82.65	-7.53951 -7.59532
66.30	-12.031901 -2.6439738
14.60	24.09117 7.212062
71.30	-20.859493 -15.64675
32.70	7.6310105 -12.392544
23.20	22.292473 29.254383
75.20	-22.8907 -12.155585
13.75	20.375988 17.475084
34.80	5.6087885 -15.404416
05.20	2.227314 3.9423747
52.35	-0.85553 14.814586
74.50	-23.631226 -19.22536
52.25	2.2452772 14.411581
05.60	0.046377048 1.9082066
61.30	-12.511611 1.2925854
71.38	-18.14381 -15.655878
61.80	-11.199605 -9.1012535
61.10	-14.856031 -2.1582532
12.10	21.109104 7.8548384
32.30	8.641805 -12.260223
74.20	-24.279585 -16.689844
76.30	-20.122047 -11.023749
61.20	-16.593409 4.792254
76.60	-22.390419 -6.7788973
02.50	2.9704816 1.2728949
62.20	-13.562191 -2.7731302
13.40	21.48579 11.986576
04.20	18.652037 1.3878355
27.60	25.23273 27.898449
47.20	-5.2472587 8.72475
21.30	20.40106 20.58802
34.70	3.7856483 -18.290047
76.80	-21.014063 -9.046661
03.70	10.743474 2.1138573
25.30	24.39676 18.661789
42.55	-4.813751 -19.468231
04.60	17.47581 3.1716592
62.50	-18.136133 -3.8204622
25.80	23.195438 19.004347
31.15	5.483324 -11.523794
61.12	-19.395536 -1.3483901
25.10	22.497461 20.231342
23.40	27.052101 23.512064
31.10	6.312098 -11.026958
82.70	-12.9658785 4.313499
14.20	22.833359 15.741006
13.25	22.923557 11.935364
52.50	0.70746815 15.951988
97.60	20.915947 3.7079782
67.40	-3.5166202 2.8548937
81.30	-14.606457 0.22238094
63.50	-16.699518 -5.145669
24.70	23.2268 21.090124
61.14	-9.172611 -8.5189
33.80	3.8125293 -14.337983
36.10	11.318285 -12.56766
27.20	23.499414 24.665712
12.20	13.3018465 3.8003986
52.40	3.4990275 15.268216
24.30	20.720304 23.945307
32.60	7.756475 -10.93223
75.25	-22.89547 -8.821897
78.40	-13.538676 -13.781527
31.30	10.467068 -11.183141
33.20	0.25639832 -16.03902
95.30	22.095615 4.629307
65.40	-20.742348 -5.2098866
61.25	-16.660574 3.4147007
36.40	0.606327 -13.058069
25.55	22.006706 24.498959
73.30	-10.201118 -11.352393
52.55	1.6297683 15.2380085
68.65	-11.440369 -5.8812304
31.50	5.2889576 -12.932901
73.50	-17.776035 -20.62776
27.70	24.275684 27.252037
82.20	-4.9100986 1.3012356
13.60	24.765347 15.143493
13.20	23.405163 12.802987
11.40	19.673565 14.043505
27.40	24.179907 25.7994
02.70	4.385743 5.0654993
25.20	22.352547 18.240421
74.10	-24.258642 -14.480185
74.40	-24.508299 -19.657627
67.70	-9.604062 3.974397
52.70	2.470721 16.270668
77.80	-17.465845 -2.081528
04.50	18.73585 2.817473
27.30	24.812077 24.814535
34.10	5.544055 -18.139294
68.70	-8.702877 1.3934083
02.40	8.770889 3.2803478
21.65	18.831688 21.886845
34.90	5.7471304 -16.784283
72.70	-19.93789 -21.995747
36.20	-15.715761 7.3519354
81.40	-14.012643 -3.8052819
61.41	-14.665363 4.8472586
71.28	-21.69004 -13.187574
51.10	-0.4913629 8.418327
75.70	-25.946936 -9.659596
27.80	23.776562 28.405071
33.70	0.43839064 -15.050177
75.60	-27.142355 -7.812954
64.75	-13.349483 2.4701452
42.60	-5.132166 -20.848627
13.35	23.447128 9.663068
27.50	25.665508 26.706293
72.40	-15.585811 -19.819677
24.60	18.761002 23.209354
02.20	9.203602 0.24152756
13.88	24.208567 13.871799
73.90	-9.367916 -12.218933
52.20	3.5223947 13.467278
05.90	3.9468923 2.6779668
11.80	19.55724 15.675732
66.10	-11.771581 2.8943534
64.30	-19.23673 0.39068377
31.70	1.7275735 -12.449767
78.35	-13.182339 -4.4322295
87.15	-14.4529915 7.609978
02.60	6.308704 2.9026337
03.50	13.871834 -1.0328873
76.70	-15.242846 -13.252475
78.90	-9.777573 -16.125595
96.60	25.643211 7.8481174
27.10	22.033924 21.244915
25.45	24.271652 22.165472
78.47	-10.929732 -18.099953
13.30	21.856146 13.1223955
82.30	-1.6209592 -11.623942
66.70	-17.215717 -6.170455
13.87	26.013765 13.591136
04.65	19.43764 5.9224615
25.85	19.5619 27.08411
02.30	7.936073 2.0022337
67.80	-21.077095 -2.5301876
71.36	-9.415706 -19.149803
74.90	-25.528267 -16.529976
99.10	16.545637 9.074728
52.80	1.7808156 13.060254
47.55	-7.1217985 5.574028
62.65	-15.193286 -5.5924377
04.80	21.382812 0.31780508
64.10	-18.409317 4.5217237
72.30	-18.66172 -19.262306
96.40	26.109537 6.378043
24.50	22.389984 22.868774
52.65	0.7852743 14.390654
27.90	21.943848 27.50189
76.50	-27.003511 -9.160056
13.38	25.375654 11.252898
64.90	-14.078328 3.7372956
52.30	-0.5279514 13.8428955
87.10	2.9090495 2.71781
76.20	-26.504776 -6.5647817
63.70	-18.970482 2.2662482
47.15	-6.9688344 9.262434
32.50	6.7573385 -13.290001
81.15	-9.703255 -5.2957335
47.10	-3.7499797 9.557808
73.25	-14.9436 -18.6976
13.15	24.621183 8.364391
62.30	-6.1562214 -3.7453306
82.80	-7.239413 -10.202544
82.60	-15.23344 3.5957863
68.15	-11.290895 4.315915
98.70	23.721363 3.602307
67.90	6.35357 -2.3590555
06.30	8.985165 -8.254659
29.25	16.54165 19.493078
67.60	-9.093783 4.9918585
33.60	1.5180093 -13.923352
04.30	20.699682 1.5516828
04.40	19.93452 2.53885
07.60	-4.4588323 -17.47789
75.80	-25.871368 -7.945323
75.90	-22.079567 -10.282198
03.30	13.88903 0.2791322
21.80	21.142845 19.511032
34.20	2.5323236 -16.353601
82.40	-2.7835584 6.030178
95.85	24.696344 4.8200192
29.40	27.55819 16.436703
85.25	-23.350157 -20.892328
82.35	-14.782705 6.370478
81.10	-9.775728 -1.9552394
33.50	-0.8405408 -15.209939
33.25	2.9573827 -10.213099
76.75	-24.793491 -12.593911
82.50	-3.9029663 -12.932531
89.70	7.61428 0.5190674
06.20	10.765455 -9.6966915
82.45	-8.409067 -0.6081401
34.60	6.5004363 -17.412764
07.85	-8.127395 -14.814544
62.40	-15.390775 -3.9086645
78.60	-12.5182705 -19.593065
43.35	-5.9196563 -2.686997
42.81	-6.194549 -21.489159
97.80	22.137875 1.3192624
79.70	-8.837287 -10.488257
91.60	-10.1749735 1.6068089
47.50	-8.473559 7.713125
47.75	20.579527 6.1591034
43.20	-4.884908 -3.5522387
85.30	-17.671858 -21.904331
97.10	17.889475 14.061024
29.20	12.156156 16.908018
66.20	-12.039561 6.0151925
47.35	-5.4137416 7.1551676
33.55	2.9094572 -13.463344
23.60	20.99861 28.32674
34.30	2.8287973 -15.090049
47.65	-5.207042 11.355062
28.20	23.88842 23.399914
78.45	-8.851193 -17.958645
51.20	-1.0356992 9.086932
84.40	-8.128463 -22.06078
68.60	-10.706593 -3.8148048
65.20	-14.934606 2.2535622
29.30	23.225275 27.070438
42.70	-7.8487554 -17.070171
42.30	-7.3112507 -18.108715
43.25	-4.285552 -2.1665452
02.10	6.892475 1.5362533
47.60	-6.3020816 8.236535
85.60	-10.994256 -19.891619
47.70	-2.5752385 8.335773
44.25	-5.2069383 10.050817
44.10	-5.745053 4.275939
95.10	16.503294 0.6210548
42.40	-6.5510445 -14.98493
77.55	-11.772168 -13.340125
47.40	-3.3036602 11.250112
85.70	-28.07827 -9.935938
92.60	-4.3198385 7.0562673
92.10	-3.9982636 8.352903
91.30	-1.5536857 2.5865397
