# Supplementary material for: Where is your field going? A machine learning approach to study the relative motion of the domains of physics
Source: PLoS One. 2020 Jun 18;15(6):e0233997. doi: 10.1371/journal.pone.0233997 (PMC7302634; doi:10.1371/journal.pone.0233997)
Supplement: S31 Data — (ZIP) [file pone.0233997.s031.zip › coordinate_tsne/coordinates_1994-1998.txt]

64.60	1.2743057 6.0043273
64.70	-16.507843 1.1659688
73.40	-19.038506 -20.157871
73.20	-15.536519 -17.195217
71.55	-16.735481 -14.844589
03.65	10.1285515 -0.027599439
05.70	2.1753561 5.150168
05.40	1.3268884 3.1969044
11.30	17.820866 9.698955
75.10	-25.512194 -4.847379
74.70	-25.617039 -14.267799
11.10	15.76809 7.745704
68.35	-8.560242 -5.125574
63.20	-16.70263 -7.6072683
71.45	-19.284016 -14.621958
72.15	-20.714005 -17.424763
32.80	5.6780877 -12.496493
72.20	-17.569641 -19.058823
11.15	14.757697 8.357352
79.60	-17.960915 -12.201194
75.30	-24.318104 -10.0967045
75.50	-24.284063 -8.70549
42.50	6.1965346 -8.113775
78.20	-13.581552 -15.401077
14.80	22.453999 8.361823
42.65	-6.64278 -19.111538
78.30	-16.413021 -8.707896
61.50	-16.534431 -0.4754098
25.70	19.02942 25.614773
21.10	26.301998 25.26589
05.50	2.942895 6.116471
79.20	-6.9484587 -11.083592
21.60	21.02018 26.07747
25.40	24.74913 20.564217
12.40	21.169466 14.991171
05.30	6.9654107 -1.6092559
05.45	5.338707 0.9068892
75.40	-24.488585 -6.8268824
34.50	4.7853417 -17.564445
72.80	-17.845243 -17.593824
68.55	-10.142072 -6.52395
12.38	19.170626 12.731893
71.10	-21.411041 -14.375385
98.80	19.333958 4.664314
78.70	-18.93137 -10.858648
12.15	21.948305 10.212416
13.85	25.250511 12.706591
72.10	-19.218723 -18.675613
24.10	20.411755 22.650352
71.35	-11.856509 -16.950823
78.55	-11.746748 -15.485502
71.70	-16.97868 -13.300913
14.40	22.596794 14.341594
71.20	-19.476456 -13.14055
82.65	-7.5129 -7.141832
66.30	-12.59707 -2.1278374
14.60	24.021744 7.198057
71.30	-20.65458 -15.433594
32.70	7.3284407 -11.67339
23.20	22.394915 29.405361
75.20	-23.090033 -12.238826
13.75	20.213326 17.753372
34.80	6.5559483 -15.69497
05.20	2.725149 4.085177
52.35	-1.1032369 14.848501
74.50	-23.618397 -19.48156
52.25	2.1995578 14.590721
05.60	0.15814105 2.3629863
61.30	-12.122563 3.5640926
71.38	-18.193802 -15.743736
61.80	-11.09056 -9.122797
61.10	-15.398929 -1.57606
12.10	21.125332 7.8800545
32.30	8.539496 -11.601921
74.20	-24.512033 -16.699295
76.30	-20.499674 -10.927362
61.20	-16.17481 4.946384
76.60	-22.774471 -6.3100147
02.50	2.444772 2.0519142
62.20	-14.032347 -2.7089994
13.40	21.39509 12.122872
04.20	18.857683 1.6724995
27.60	25.363405 28.292751
47.20	-5.05255 8.12555
21.30	20.220827 20.744131
34.70	4.215191 -18.608736
76.80	-21.429796 -9.1261
03.70	10.85839 1.5554471
25.30	24.170963 18.512304
42.55	-4.8335395 -18.8746
04.60	17.326984 3.2144954
62.50	-18.668816 -3.6226878
25.80	22.895151 18.796179
31.15	7.935053 -13.794303
61.12	-19.653597 -1.7376992
25.10	22.802069 20.175158
23.40	27.20458 23.483318
31.10	8.800579 -13.450131
82.70	-13.281317 4.472835
14.20	22.652014 15.968868
13.25	22.793928 11.945623
52.50	0.9187116 16.683619
97.60	21.470716 3.345257
67.40	-1.4373391 0.039627187
81.30	-15.031936 0.19535857
63.50	-16.99766 -5.374333
24.70	23.379124 21.211916
61.14	-9.347559 -7.888724
33.80	3.6230047 -13.926002
36.10	11.274536 -13.597688
27.20	23.720013 24.186512
12.20	13.311242 3.4311008
52.40	3.22083 15.424863
24.30	20.896227 24.354776
32.60	7.9657445 -10.403376
75.25	-22.967207 -8.786677
78.40	-12.95471 -14.195474
31.30	10.384448 -12.553756
33.20	0.406111 -15.559065
95.30	22.24445 4.505716
65.40	-20.674837 -4.9553914
61.25	-16.819118 3.8121593
36.40	1.8257908 -15.754401
25.55	22.21539 24.744484
73.30	-10.205687 -11.110092
52.55	1.5962515 15.421286
68.65	-11.432584 -5.739446
31.50	6.581425 -14.099879
73.50	-18.165785 -20.737408
27.70	24.334564 27.436598
82.20	-5.09084 1.3304268
13.60	24.718674 15.222882
13.20	22.967758 12.946519
11.40	19.553303 14.293849
27.40	24.733696 26.101503
02.70	4.6539874 5.1117325
25.20	21.585798 18.36742
74.10	-24.363153 -14.387234
74.40	-24.59223 -19.778704
67.70	-8.804809 2.5793717
52.70	2.3068438 16.77949
77.80	-17.422752 -2.7020066
04.50	18.665176 3.2184265
27.30	24.312374 25.202328
34.10	6.1795683 -18.171196
68.70	-9.864051 0.14832817
02.40	8.056609 3.3605716
21.65	18.548603 22.328932
34.90	5.7526426 -16.723324
72.70	-20.013296 -21.818121
36.20	-15.684081 7.5666084
81.40	-13.941427 -4.0272355
61.41	-14.509196 4.875967
71.28	-21.68606 -13.004637
51.10	-0.40826723 8.649652
75.70	-25.96136 -9.742652
27.80	23.777073 28.498888
33.70	0.47418785 -14.408704
75.60	-26.713531 -7.8319488
64.75	-13.499958 2.0959868
42.60	-5.1961327 -19.882006
13.35	23.737864 9.809133
27.50	25.905413 27.113445
72.40	-16.180399 -19.4337
24.60	18.530268 23.590765
02.20	9.001611 0.7941315
13.88	24.31679 14.046783
73.90	-9.237011 -11.903742
52.20	3.6295366 13.549173
05.90	4.202574 2.1400247
11.80	19.388325 15.860227
66.10	-12.151828 2.0671258
64.30	-19.393284 0.12673452
31.70	1.2136483 -13.215815
78.35	-13.822175 -6.0939593
87.15	-14.390372 7.6801558
02.60	6.1095204 3.051458
03.50	13.157438 -1.7798659
76.70	-14.753472 -13.275345
78.90	-10.300069 -15.915809
96.60	25.956205 7.6726995
27.10	22.023117 21.145355
25.45	23.309284 22.710325
78.47	-10.700312 -17.867052
13.30	21.49995 13.337046
82.30	-2.585152 -10.51325
66.70	-17.943819 -6.543071
13.87	25.830416 13.729855
04.65	19.516464 6.307555
25.85	19.618301 27.103182
02.30	8.0391 1.9527781
67.80	-21.124092 -2.570288
71.36	-9.475153 -17.969126
74.90	-25.412489 -17.510912
99.10	16.171856 9.067275
52.80	2.0553646 13.30284
47.55	-7.1231856 6.4956355
62.65	-15.261201 -5.0857162
04.80	21.194181 0.22025079
64.10	-18.349382 4.762555
72.30	-20.3474 -19.654
96.40	26.055204 6.191826
24.50	21.983807 22.857182
52.65	0.84818804 14.625659
27.90	22.47584 27.745182
76.50	-27.24775 -9.282125
13.38	25.320257 11.347423
64.90	-15.356413 3.9995446
52.30	-0.4480191 13.614788
87.10	3.2158144 2.8936517
76.20	-26.811749 -6.505075
63.70	-19.479078 1.857988
47.15	-6.5931296 9.413898
32.50	6.1631064 -11.549978
81.15	-10.035185 -5.214984
47.10	-3.8173454 9.478402
73.25	-14.760081 -18.77192
13.15	24.731321 8.327053
62.30	-5.4937305 -3.9077005
82.80	-7.8030815 -9.884507
82.60	-14.725665 3.0701466
68.15	-10.948715 4.205802
98.70	23.867924 3.9047656
67.90	4.933357 -2.73296
06.30	7.844195 -8.6851635
29.25	16.324797 19.33323
67.60	-7.7929225 3.0634282
33.60	1.9229085 -14.444543
04.30	20.725645 1.7847072
04.40	19.819118 2.5564716
07.60	-2.6847122 -15.790623
75.80	-25.458195 -7.9506226
75.90	-22.446836 -10.380088
03.30	13.4326725 -0.059728615
21.80	21.076567 19.777401
34.20	3.545412 -16.608454
82.40	-2.4558694 6.348368
95.85	24.787106 5.378601
29.40	27.280657 14.896313
85.25	-23.311308 -20.889996
82.35	-14.8975935 6.6767144
81.10	-9.814583 -2.29662
33.50	-0.672696 -14.479641
33.25	2.2831478 -10.877159
76.75	-25.063025 -12.911382
82.50	-2.9913325 -13.243971
89.70	7.4045815 0.10571854
06.20	9.861397 -9.7216625
82.45	-8.253235 0.18025826
34.60	6.6965446 -17.20555
07.85	-8.625234 -14.295871
62.40	-15.4543705 -3.8618827
78.60	-11.388218 -20.329184
43.35	-5.1670194 -2.7925818
42.81	-5.5701256 -21.327833
97.80	21.96325 1.216684
79.70	-8.981147 -9.983959
91.60	-11.78014 0.43245792
47.50	-8.600481 8.099867
47.75	20.897995 4.948951
43.20	-4.1091833 -3.6179128
85.30	-17.269566 -21.582186
97.10	19.969704 9.589433
29.20	13.106935 17.530449
66.20	-12.322371 6.053632
47.35	-5.3688293 6.3100905
33.55	2.6743662 -12.851521
23.60	21.243542 28.403261
34.30	3.1822314 -15.253111
47.65	-5.0379066 11.200435
28.20	24.689373 22.736315
78.45	-8.809787 -19.059816
51.20	-1.0283661 9.390977
84.40	-7.5135207 -21.574535
68.60	-10.813512 -4.0538807
65.20	-16.157932 2.5464091
29.30	23.099268 26.520754
42.70	-8.001431 -16.914791
42.30	-6.4870176 -17.201328
43.25	-3.9642205 -2.1509547
02.10	6.993904 1.729763
47.60	-6.2281947 8.269103
85.60	-12.342523 -19.632782
47.70	-2.2931194 7.6890335
44.25	-5.036225 9.6450815
44.10	-4.3093567 3.921842
95.10	17.005333 0.5420739
42.40	-6.264504 -15.503412
77.55	-12.600728 -11.863833
47.40	-2.9762049 11.959943
85.70	-28.436607 -9.912359
92.60	-4.367647 6.8492193
92.10	-3.9402163 8.0477915
91.30	-1.4808203 3.1372244
