# Supplementary material for: Where is your field going? A machine learning approach to study the relative motion of the domains of physics
Source: PLoS One. 2020 Jun 18;15(6):e0233997. doi: 10.1371/journal.pone.0233997 (PMC7302634; doi:10.1371/journal.pone.0233997)
Supplement: S31 Data — (ZIP) [file pone.0233997.s031.zip › coordinate_tsne/coordinates_1995-1999.txt]

64.60	2.167562 6.731423
64.70	-16.700018 1.4763702
73.40	-19.450005 -19.913115
73.20	-15.947037 -17.292336
71.55	-16.069159 -14.530363
03.65	9.584091 -0.7144754
05.70	2.5826697 5.6730924
05.40	1.4509546 3.3529174
11.30	18.478195 10.034991
75.10	-25.869833 -5.197749
74.70	-25.957087 -14.178602
11.10	16.085545 8.082276
68.35	-8.7316065 -4.6960707
63.20	-16.765469 -8.844424
71.45	-19.387321 -13.897606
72.15	-20.656479 -17.24949
32.80	5.369588 -11.87865
72.20	-17.619226 -19.155146
11.15	15.062198 8.330929
79.60	-17.992771 -12.43268
75.30	-24.418852 -9.927458
75.50	-24.170351 -8.302167
42.50	4.9375534 -8.796959
78.20	-14.015089 -15.041365
14.80	22.495695 8.758837
42.65	-6.504247 -18.934595
78.30	-16.558586 -10.108329
61.50	-17.506641 -0.7082947
25.70	19.354092 25.82366
21.10	25.859634 24.960588
05.50	3.7930133 5.976881
79.20	-7.201801 -10.742717
21.60	21.217627 26.183208
25.40	24.805159 20.846874
12.40	21.216204 15.279276
05.30	5.970162 -1.6774554
05.45	5.532022 0.83093107
75.40	-24.698483 -6.355691
34.50	5.4057684 -18.392527
72.80	-17.941587 -17.258593
68.55	-10.177288 -6.185894
12.38	18.699697 12.763537
71.10	-22.251814 -14.548265
98.80	19.489029 4.83074
78.70	-19.280731 -10.317879
12.15	21.396135 10.367893
13.85	25.134163 12.802532
72.10	-19.14866 -18.670912
24.10	19.903807 23.037264
71.35	-12.051468 -16.958994
78.55	-11.418995 -15.741442
71.70	-17.699118 -14.013572
14.40	22.184841 14.500243
71.20	-19.413834 -12.550437
82.65	-7.514487 -6.8173327
66.30	-12.486429 -2.2676482
14.60	23.881113 7.109629
71.30	-20.864548 -15.016863
32.70	7.142493 -11.9562235
23.20	22.675058 29.733868
75.20	-23.097889 -12.614399
13.75	20.639143 17.625053
34.80	7.296041 -16.206375
05.20	2.3986256 4.233991
52.35	-1.2235223 15.001284
74.50	-23.876888 -19.398035
52.25	2.3796818 14.6643715
05.60	0.6935431 2.2839391
61.30	-11.923169 4.487002
71.38	-18.23749 -15.460709
61.80	-10.995658 -8.652866
61.10	-16.371756 -1.7790945
12.10	20.819407 8.241681
32.30	8.3036785 -12.129121
74.20	-24.786152 -17.196709
76.30	-20.450329 -11.013468
61.20	-15.706464 4.1055913
76.60	-23.050661 -6.51773
02.50	2.2267106 2.1513004
62.20	-14.256248 -3.0125885
13.40	21.084936 12.081748
04.20	18.533213 1.9053019
27.60	25.421486 28.390545
47.20	-5.021828 7.6039205
21.30	20.584778 21.156763
34.70	4.424981 -18.835768
76.80	-21.448069 -9.192391
03.70	11.392918 0.91730535
25.30	24.324057 18.768747
42.55	-4.921409 -18.69581
04.60	17.413765 3.451244
62.50	-19.197441 -3.3158784
25.80	22.586802 18.69262
31.15	8.529114 -14.4052
61.12	-20.474535 -1.9663163
25.10	22.989475 19.93629
23.40	27.099098 23.643702
31.10	9.707766 -14.035721
82.70	-13.199488 4.4331245
14.20	22.68235 16.350595
13.25	22.964096 11.869419
52.50	1.0386097 16.835728
97.60	21.839151 2.9133682
67.40	1.010356 -1.950018
81.30	-15.225792 0.37894064
63.50	-17.036331 -5.746819
24.70	23.434692 20.9535
61.14	-9.3286705 -7.515481
33.80	4.5509567 -14.105079
36.10	11.252627 -14.076972
27.20	23.863134 24.019247
12.20	13.261455 2.4192348
52.40	3.2573068 15.861048
24.30	21.121248 24.645033
32.60	8.026837 -10.298367
75.25	-22.633385 -8.505573
78.40	-12.501971 -14.657177
31.30	10.438598 -13.095275
33.20	0.6404196 -15.44924
95.30	22.010464 4.1669436
65.40	-21.770178 -5.8141556
61.25	-16.231766 5.4233522
36.40	1.8411832 -16.749113
25.55	22.390944 24.615524
73.30	-10.592446 -11.011512
52.55	1.8473492 15.522538
68.65	-11.735407 -5.70728
31.50	7.0971255 -14.108185
73.50	-18.383944 -20.444546
27.70	24.219315 27.526289
82.20	-4.7469997 2.026834
13.60	24.363642 15.665179
13.20	22.503532 12.657702
11.40	19.596361 14.043691
27.40	25.044529 26.182932
02.70	5.061225 4.865443
25.20	20.166506 19.19017
74.10	-24.47999 -14.473865
74.40	-24.84267 -19.822132
67.70	-7.449979 0.75450164
52.70	2.5347328 16.987795
77.80	-17.426895 -4.4166155
04.50	18.818193 3.439476
27.30	23.837465 25.572378
34.10	6.870278 -18.002916
68.70	-10.310365 -0.55218047
02.40	8.421836 3.4854617
21.65	18.457287 22.517878
34.90	6.159199 -16.134407
72.70	-19.98951 -21.591427
36.20	-15.469923 7.9434295
81.40	-13.987281 -4.152654
61.41	-14.624825 4.881263
71.28	-21.449598 -13.185983
51.10	-0.846125 8.541709
75.70	-26.238796 -10.115051
27.80	23.812328 28.655117
33.70	1.0935899 -14.650229
75.60	-26.753717 -7.900201
64.75	-13.686315 2.3817844
42.60	-5.330762 -19.687946
13.35	23.932423 9.765247
27.50	26.061005 27.218676
72.40	-16.139227 -19.5873
24.60	18.486652 24.18216
02.20	9.012922 0.76943636
13.88	23.966349 14.284204
73.90	-9.704714 -11.884797
52.20	3.5467567 13.965578
05.90	3.9763837 2.683878
11.80	19.359634 16.224398
66.10	-12.385433 2.6254354
64.30	-19.694702 -0.1414703
31.70	1.5631902 -13.619543
78.35	-14.907101 -6.7199264
87.15	-14.392492 8.007905
02.60	5.9651356 3.1256847
03.50	12.403635 -2.7114425
76.70	-14.978306 -12.912104
78.90	-9.789042 -16.018587
96.60	26.211304 7.8322167
27.10	22.011862 20.92967
25.45	23.005766 22.718008
78.47	-10.97524 -17.86039
13.30	21.36115 13.139757
82.30	-3.9851267 -9.532975
66.70	-18.84812 -7.063782
13.87	25.631308 13.999366
04.65	19.425018 6.7527256
25.85	20.030495 27.562067
02.30	7.978385 1.9318277
67.80	-18.148834 -1.569253
71.36	-9.636372 -17.813282
74.90	-25.127737 -18.406721
99.10	16.651033 9.746409
52.80	1.6994679 13.5987625
47.55	-7.066141 6.857827
62.65	-15.47303 -4.9486923
04.80	20.633575 0.31693637
64.10	-17.793188 5.0361733
72.30	-20.887981 -19.587229
96.40	25.950985 6.323256
24.50	21.750204 22.852995
52.65	0.609797 15.30177
27.90	22.429602 27.998222
76.50	-27.149078 -9.1213255
13.38	24.92255 11.291014
64.90	-17.661076 3.8310976
52.30	-0.0820331 13.690547
87.10	3.0430155 3.0999138
76.20	-27.748608 -7.292312
63.70	-18.972635 2.0349643
47.15	-6.2990627 9.717731
32.50	6.3569975 -10.985647
81.15	-10.306292 -4.85401
47.10	-3.428478 9.247086
73.25	-15.034827 -18.103304
13.15	24.937288 8.051847
62.30	-4.822968 -4.489075
82.80	-8.336361 -9.420068
82.60	-14.851092 3.0069253
68.15	-10.595119 3.7125347
98.70	24.030468 4.0441394
67.90	3.0566702 -2.8131614
06.30	7.2729664 -9.395219
29.25	15.931763 19.660685
67.60	-6.786804 1.1737456
33.60	2.3970804 -15.09025
04.30	20.620552 1.6380091
04.40	19.95743 2.3523295
07.60	0.44542477 -12.37562
75.80	-25.30505 -8.1230755
75.90	-22.786259 -10.119042
03.30	12.565836 -0.23670301
21.80	21.345211 19.55904
34.20	4.1540585 -16.516666
82.40	-2.35749 6.101896
95.85	24.75956 5.5163245
29.40	27.135057 13.166872
85.25	-23.168848 -21.079365
82.35	-14.805774 6.5621605
81.10	-10.065869 -2.1060138
33.50	-0.5190785 -14.487747
33.25	2.6709282 -11.328725
76.75	-25.27303 -12.977347
82.50	-2.630364 -13.777261
89.70	7.4677734 0.26509294
06.20	9.881039 -9.542626
82.45	-9.467646 1.1913054
34.60	5.980862 -17.282822
07.85	-8.562376 -13.893456
62.40	-15.361029 -3.703522
78.60	-10.836214 -20.413666
43.35	-4.698315 -3.1805685
42.81	-4.788157 -21.148815
97.80	21.977242 1.1163511
79.70	-9.2594385 -10.131123
91.60	-13.481542 -0.6049101
47.50	-7.859345 8.386294
47.75	20.358185 3.9533925
43.20	-3.6527104 -4.0247197
85.30	-17.244173 -21.251322
97.10	21.927698 6.1954513
29.20	13.958208 18.387886
66.20	-12.75718 5.9004755
47.35	-5.193894 6.045481
33.55	2.916517 -12.88622
23.60	21.358648 28.729181
34.30	3.0518413 -15.876213
47.65	-4.966052 11.0633
28.20	24.317474 22.380947
78.45	-9.140625 -19.417292
51.20	-1.8786029 9.693471
84.40	-6.663935 -20.832027
68.60	-11.041212 -3.485547
65.20	-16.477058 3.0397124
29.30	23.040083 26.868372
42.70	-7.9107685 -16.698605
42.30	-5.887564 -16.735125
43.25	-3.5469198 -2.2408223
02.10	6.6992745 2.074666
47.60	-6.028967 8.415565
85.60	-13.029452 -19.81075
47.70	-2.1674142 7.43337
44.25	-4.7501397 9.438113
44.10	-3.7529812 3.9584885
95.10	17.588335 0.29217213
42.40	-5.233317 -15.113572
77.55	-13.552518 -10.154898
47.40	-2.8246531 12.132786
85.70	-28.569088 -9.634113
92.60	-3.9935334 6.7349787
92.10	-3.9467595 8.124661
91.30	-0.8038925 3.1493616
