# Supplementary material for: Where is your field going? A machine learning approach to study the relative motion of the domains of physics
Source: PLoS One. 2020 Jun 18;15(6):e0233997. doi: 10.1371/journal.pone.0233997 (PMC7302634; doi:10.1371/journal.pone.0233997)
Supplement: S31 Data — (ZIP) [file pone.0233997.s031.zip › coordinate_tsne/coordinates_1996-2000.txt]

64.60	2.7272217 7.104543
64.70	-16.884909 1.6560882
73.40	-19.72653 -19.722416
73.20	-15.167304 -17.845188
71.55	-16.222776 -14.151935
03.65	9.077209 -1.158204
05.70	2.7244947 5.6992006
05.40	1.8277699 3.4797103
11.30	18.671566 9.82716
75.10	-26.066494 -4.938601
74.70	-26.25001 -14.186338
11.10	16.42985 8.31808
68.35	-9.166888 -4.2092757
63.20	-17.273619 -9.118387
71.45	-19.520782 -13.735698
72.15	-20.874098 -17.592571
32.80	4.980964 -11.858889
72.20	-17.628386 -18.715378
11.15	15.258021 8.552093
79.60	-17.782558 -12.443248
75.30	-24.422903 -10.181953
75.50	-24.244259 -8.119743
42.50	4.968125 -8.752143
78.20	-13.878687 -15.062567
14.80	22.210976 8.963684
42.65	-5.976814 -18.522709
78.30	-16.816814 -10.736618
61.50	-18.703974 -1.5708083
25.70	19.667849 25.83949
21.10	25.526323 24.639658
05.50	4.04516 5.904535
79.20	-7.5736117 -10.497045
21.60	22.15347 26.176056
25.40	24.63564 21.315382
12.40	21.21229 15.315215
05.30	4.433965 -2.2762918
05.45	4.974891 1.0614587
75.40	-24.832893 -5.8728466
34.50	5.7786307 -19.02158
72.80	-17.895441 -17.067047
68.55	-10.557238 -5.634451
12.38	18.37126 12.941111
71.10	-22.37399 -15.159868
98.80	19.933123 4.859775
78.70	-19.303846 -10.387594
12.15	21.542747 10.324287
13.85	25.106106 13.058904
72.10	-19.078577 -18.503494
24.10	19.61059 23.312376
71.35	-12.009216 -17.362417
78.55	-11.099921 -16.115183
71.70	-17.960615 -14.469301
14.40	22.299515 14.560289
71.20	-19.139355 -12.142496
82.65	-7.9219856 -6.317252
66.30	-12.42295 -2.1353712
14.60	23.725933 7.500287
71.30	-20.718103 -15.144717
32.70	7.0069704 -12.046004
23.20	22.670473 29.732147
75.20	-23.068565 -12.77195
13.75	20.596071 17.586634
34.80	8.03459 -16.751535
05.20	3.0593615 4.486118
52.35	-0.97861844 15.414337
74.50	-24.218115 -19.704754
52.25	2.5734177 15.213335
05.60	1.5726897 2.089124
61.30	-11.483812 4.967076
71.38	-18.85427 -15.395281
61.80	-10.997752 -8.10632
61.10	-17.409916 -2.2196085
12.10	21.128817 8.061764
32.30	8.317861 -12.3945055
74.20	-24.966835 -17.454048
76.30	-21.043636 -10.953052
61.20	-15.878577 4.3520417
76.60	-23.492863 -6.5087647
02.50	2.9623194 2.0773017
62.20	-14.435523 -2.9483795
13.40	20.672106 12.44168
04.20	18.241302 1.9685624
27.60	25.620642 28.476562
47.20	-5.1579723 7.5033712
21.30	20.584358 21.409025
34.70	4.674324 -18.958206
76.80	-21.814474 -9.247443
03.70	11.533736 -0.060422808
25.30	24.578964 18.968782
42.55	-4.4664483 -18.259739
04.60	17.15103 3.700511
62.50	-19.358734 -3.0799162
25.80	22.172998 18.592464
31.15	8.57498 -14.519814
61.12	-21.660435 -2.3542967
25.10	22.665506 19.651567
23.40	27.129286 23.869781
31.10	9.715189 -14.080074
82.70	-12.758346 4.6699295
14.20	22.380854 16.250439
13.25	23.139479 12.377334
52.50	1.2506834 17.114262
97.60	21.864723 2.6423645
67.40	1.4463922 -2.8106098
81.30	-15.061654 0.10437576
63.50	-17.897514 -4.8944135
24.70	23.268845 20.619297
61.14	-9.472529 -6.9028344
33.80	4.5331783 -14.345604
36.10	11.376853 -14.858124
27.20	23.817982 24.556192
12.20	13.142891 1.3837359
52.40	3.513546 16.236095
24.30	21.14354 24.811583
32.60	7.9819984 -10.4179125
75.25	-22.882963 -8.527973
78.40	-12.15358 -15.139819
31.30	10.549621 -13.211933
33.20	1.614444 -15.217937
95.30	21.525606 3.6232898
65.40	-21.900862 -5.9511895
61.25	-15.810083 5.7634225
36.40	1.6636249 -17.533316
25.55	22.604326 24.355766
73.30	-11.289738 -11.181002
52.55	1.7410182 15.701064
68.65	-11.8242445 -5.6490073
31.50	7.256736 -14.200474
73.50	-18.385048 -20.213285
27.70	24.526747 27.580267
82.20	-5.0147104 2.5044622
13.60	24.10108 15.749912
13.20	22.093372 12.207689
11.40	19.927534 14.19329
27.40	25.305956 26.112331
02.70	5.7049103 4.6148605
25.20	19.829617 19.45869
74.10	-24.771915 -14.723382
74.40	-25.13694 -19.530943
67.70	-6.5867596 -0.24480915
52.70	2.4852347 17.056208
77.80	-16.797716 -6.058548
04.50	18.604645 4.110382
27.30	23.89704 26.041458
34.10	7.068433 -18.193975
68.70	-10.619205 -0.23954435
02.40	8.818759 3.432824
21.65	18.482796 22.5777
34.90	6.5632906 -16.340206
72.70	-20.34726 -21.297268
36.20	-15.131133 7.991584
81.40	-13.876804 -3.9812365
61.41	-14.189897 4.5572
71.28	-21.017103 -13.092124
51.10	-0.364978 8.498896
75.70	-26.605467 -10.603827
27.80	23.950928 28.811556
33.70	2.80206 -14.901313
75.60	-26.761904 -7.6459594
64.75	-13.790365 2.9906561
42.60	-5.192391 -19.126364
13.35	23.813084 9.632211
27.50	26.232016 27.253048
72.40	-16.264961 -19.25145
24.60	18.144009 24.655018
02.20	9.051651 0.8474541
13.88	23.822691 14.326086
73.90	-10.573923 -12.153908
52.20	3.604945 14.103905
05.90	3.7667565 3.2076716
11.80	19.212532 16.160501
66.10	-12.345778 3.0479062
64.30	-19.76163 -0.2746013
31.70	1.8914167 -13.736026
78.35	-15.443155 -6.767084
87.15	-13.879265 8.34844
02.60	5.878776 3.2029767
03.50	11.985573 -2.7542508
76.70	-15.130679 -12.51645
78.90	-9.313529 -16.208336
96.60	26.545303 7.895248
27.10	21.897583 20.91784
25.45	22.755465 22.434229
78.47	-11.04576 -17.961235
13.30	21.527754 13.540065
82.30	-5.522618 -8.696714
66.70	-20.606714 -7.750848
13.87	25.725456 14.162395
04.65	19.314514 6.4165707
25.85	20.17984 27.707561
02.30	7.5793295 1.5669408
67.80	-13.403784 -0.36258084
71.36	-9.599656 -17.867012
74.90	-25.52589 -18.373455
99.10	16.723236 9.852182
52.80	1.8574272 14.196882
47.55	-7.156258 6.7044325
62.65	-16.160416 -4.6344976
04.80	20.424305 -0.0040691546
64.10	-17.583593 4.819812
72.30	-21.184578 -19.24064
96.40	25.872055 6.1758375
24.50	21.554483 23.125828
52.65	0.6357816 15.647021
27.90	21.926105 28.004913
76.50	-27.046177 -9.394968
13.38	24.775805 11.49044
64.90	-18.687073 3.8490074
52.30	0.2956794 14.1360855
87.10	0.89053464 4.0160794
76.20	-27.973988 -7.7633853
63.70	-18.89838 1.8224328
47.15	-6.3735256 9.570208
32.50	6.2678385 -10.856913
81.15	-10.321382 -4.6282206
47.10	-3.1183443 9.001006
73.25	-15.260708 -16.266829
13.15	24.92067 7.9971247
62.30	-4.4934063 -5.485238
82.80	-8.749227 -9.228048
82.60	-15.372135 3.1060607
68.15	-10.152811 3.6100502
98.70	24.308928 4.2820606
67.90	2.3932426 -3.2043936
06.30	6.92597 -9.546154
29.25	16.227388 20.081923
67.60	-5.7751937 -0.18087775
33.60	2.224208 -16.299206
04.30	19.959309 1.2563698
04.40	20.338713 2.494592
07.60	4.2513185 -10.088632
75.80	-25.355322 -8.615004
75.90	-23.24602 -9.87626
03.30	12.79146 -0.8035252
21.80	21.248405 19.709488
34.20	4.545989 -16.359707
82.40	-2.8820336 5.7663975
95.85	24.80396 5.586155
29.40	26.716679 11.977133
85.25	-22.885033 -21.459566
82.35	-14.375367 6.5299354
81.10	-10.376221 -2.0417814
33.50	0.20098892 -14.567967
33.25	2.7891355 -11.3059025
76.75	-25.416414 -12.753626
82.50	-1.7478287 -14.427804
89.70	7.37275 -0.022685237
06.20	9.513658 -9.560163
82.45	-9.440973 2.189699
34.60	5.8905606 -17.43528
07.85	-8.4081 -13.538913
62.40	-15.991116 -3.3142233
78.60	-9.796278 -20.216324
43.35	-4.5473185 -4.0880303
42.81	-4.2231083 -20.332802
97.80	21.488558 0.49637812
79.70	-10.113901 -10.982913
91.60	-15.48116 -1.0821203
47.50	-7.8160663 8.507594
47.75	19.398674 2.8711355
43.20	-3.39549 -4.8575096
85.30	-17.295696 -21.002148
97.10	22.613432 4.792737
29.20	14.009237 18.74401
66.20	-13.037093 5.9589386
47.35	-5.041045 6.2941213
33.55	3.2772973 -12.736275
23.60	21.245403 29.013536
34.30	3.4967966 -16.881638
47.65	-4.9595394 11.510404
28.20	24.263819 22.966145
78.45	-8.644279 -18.894106
51.20	-1.9061952 9.688764
84.40	-5.6228967 -20.946907
68.60	-11.707967 -3.7251062
65.20	-16.916296 3.350137
29.30	23.056767 27.67163
42.70	-7.5668783 -16.855804
42.30	-6.091289 -17.31506
43.25	-3.3037047 -3.4028792
02.10	6.952201 2.742303
47.60	-5.8109136 8.480632
85.60	-13.783645 -19.525883
47.70	-2.2706544 7.036313
44.25	-4.364679 9.62292
44.10	-2.2928116 3.500781
95.10	18.152037 0.20855069
42.40	-5.066207 -15.255531
77.55	-14.431484 -8.540411
47.40	-3.1984837 11.780691
85.70	-28.382837 -9.889518
92.60	-3.560603 7.103985
92.10	-4.1973367 8.25896
91.30	-0.5366525 2.9757037
