# Supplementary material for: Where is your field going? A machine learning approach to study the relative motion of the domains of physics
Source: PLoS One. 2020 Jun 18;15(6):e0233997. doi: 10.1371/journal.pone.0233997 (PMC7302634; doi:10.1371/journal.pone.0233997)
Supplement: S31 Data — (ZIP) [file pone.0233997.s031.zip › coordinate_tsne/coordinates_1997-2001.txt]

64.60	3.1078818 7.227254
64.70	-16.888836 1.6930603
73.40	-19.639614 -19.499176
73.20	-15.512213 -17.008606
71.55	-16.102777 -14.567809
03.65	9.239467 -0.968404
05.70	2.8474734 5.9177737
05.40	2.4071012 3.5782955
11.30	19.123676 9.795713
75.10	-26.544174 -4.9636207
74.70	-26.547829 -14.546149
11.10	16.640379 8.317799
68.35	-9.277657 -3.8437648
63.20	-17.61768 -9.049476
71.45	-19.385489 -13.790476
72.15	-20.691294 -17.876543
32.80	5.113035 -11.848076
72.20	-17.484173 -18.503073
11.15	15.439195 8.485133
79.60	-17.200972 -12.498111
75.30	-24.825987 -10.17971
75.50	-25.46052 -8.596287
42.50	5.306275 -8.691892
78.20	-13.590342 -16.11534
14.80	22.191263 8.567431
42.65	-5.047574 -17.442825
78.30	-16.843319 -10.341286
61.50	-19.224766 -1.7474132
25.70	19.848957 25.588717
21.10	25.722254 24.747011
05.50	4.240358 6.082795
79.20	-8.187996 -10.403813
21.60	22.442535 25.717476
25.40	24.193565 22.115082
12.40	21.162607 15.483173
05.30	3.2940104 -2.9458928
05.45	5.0969453 0.82456756
75.40	-25.526321 -6.1754475
34.50	6.244715 -19.662815
72.80	-17.859282 -16.999092
68.55	-10.516329 -5.1756983
12.38	18.06108 13.101371
71.10	-22.544466 -15.061687
98.80	19.877035 4.5864806
78.70	-19.885023 -10.573387
12.15	21.940907 10.187403
13.85	25.11098 13.027689
72.10	-19.178013 -18.279568
24.10	19.64541 23.449247
71.35	-12.023033 -17.609816
78.55	-11.232025 -16.304708
71.70	-18.091225 -14.94497
14.40	22.111301 14.462876
71.20	-19.408363 -12.006952
82.65	-8.2201805 -5.3064365
66.30	-13.057876 -2.0351503
14.60	23.662546 7.3948317
71.30	-20.993904 -14.921966
32.70	7.154973 -12.123367
23.20	22.6956 30.025482
75.20	-23.293373 -12.837803
13.75	20.341799 17.68284
34.80	8.317564 -17.635574
05.20	2.93734 4.683548
52.35	-0.93247193 15.568819
74.50	-24.180239 -20.009563
52.25	2.345611 15.214685
05.60	1.8918303 2.0361454
61.30	-11.387757 4.834887
71.38	-19.37264 -15.397154
61.80	-11.570291 -8.010353
61.10	-18.14033 -2.8331509
12.10	20.791365 7.850277
32.30	8.150312 -12.431806
74.20	-25.167904 -17.2965
76.30	-21.323786 -11.062085
61.20	-15.787432 4.648845
76.60	-23.759356 -6.5337105
02.50	3.3057396 2.4378338
62.20	-14.902727 -2.2154126
13.40	20.696041 12.382414
04.20	18.027649 2.098727
27.60	25.626837 28.906687
47.20	-5.365369 7.9198494
21.30	20.396896 21.350912
34.70	5.508323 -18.716825
76.80	-21.798069 -9.003055
03.70	11.547306 -0.4004496
25.30	24.59063 19.21273
42.55	-3.8818226 -17.879707
04.60	16.772797 3.8417394
62.50	-20.000568 -2.733833
25.80	21.608105 18.65371
31.15	8.602744 -14.484036
61.12	-22.201159 -2.5297105
25.10	22.778797 19.583662
23.40	26.9712 23.647903
31.10	9.768617 -14.091883
82.70	-12.493983 5.2622833
14.20	22.344288 16.343508
13.25	22.85491 12.552169
52.50	1.2702093 17.410248
97.60	22.01558 2.227171
67.40	1.0488098 -3.1361675
81.30	-15.180138 0.17278649
63.50	-18.299269 -4.9076886
24.70	23.509958 20.486233
61.14	-9.831122 -6.5924015
33.80	4.272876 -14.016878
36.10	11.051383 -15.973217
27.20	23.732267 24.953615
12.20	12.631144 0.26824513
52.40	3.6523707 16.590738
24.30	21.305443 24.93522
32.60	8.174001 -10.727626
75.25	-23.168581 -8.577406
78.40	-12.147287 -15.347131
31.30	10.516712 -13.081762
33.20	2.5075142 -15.050628
95.30	21.94192 3.3273113
65.40	-22.092213 -5.6085052
61.25	-15.765446 6.1189446
36.40	1.7910674 -18.442158
25.55	23.806875 23.68237
73.30	-12.004517 -11.181196
52.55	2.2384524 16.124321
68.65	-11.872574 -5.635478
31.50	7.1238656 -14.568727
73.50	-18.191137 -20.000368
27.70	24.730658 27.91527
82.20	-5.1588287 2.6155214
13.60	24.004463 15.770706
13.20	21.9656 11.945818
11.40	19.780895 14.200865
27.40	25.444832 26.293224
02.70	5.376698 5.2515044
25.20	19.58996 19.775145
74.10	-25.120201 -15.019251
74.40	-25.101574 -19.431553
67.70	-5.775338 -0.89035404
52.70	2.5550442 17.366209
77.80	-16.686317 -6.1126766
04.50	18.421108 4.3043513
27.30	24.132095 26.436644
34.10	7.4553814 -18.72974
68.70	-11.412924 0.48453462
02.40	9.041671 3.4627883
21.65	18.300026 22.651161
34.90	7.6124983 -16.922453
72.70	-20.380348 -20.48461
36.20	-14.6871805 8.397723
81.40	-14.195896 -3.269692
61.41	-13.665288 4.6564445
71.28	-21.203617 -12.984651
51.10	-0.96143836 8.817899
75.70	-26.621344 -10.714524
27.80	24.011713 29.135635
33.70	3.5640213 -15.41384
75.60	-26.701372 -7.782122
64.75	-14.100197 2.8237364
42.60	-5.033533 -18.563025
13.35	23.824701 9.637305
27.50	26.188034 27.679419
72.40	-16.129944 -19.07273
24.60	18.016579 24.528759
02.20	9.073725 0.43027332
13.88	24.11465 14.148912
73.90	-11.513838 -12.693518
52.20	3.644502 14.183018
05.90	4.148296 3.1964333
11.80	19.226753 15.922182
66.10	-12.6667 3.537661
64.30	-20.21795 -0.5587029
31.70	2.024334 -13.754513
78.35	-15.98288 -6.821962
87.15	-13.683025 8.590731
02.60	6.7850494 3.4211752
03.50	12.283051 -3.4921
76.70	-15.173384 -12.33699
78.90	-9.571844 -16.153673
96.60	26.440676 7.7419734
27.10	21.836248 20.776556
25.45	22.631836 22.21622
78.47	-10.661763 -17.982895
13.30	21.273722 13.661859
82.30	-7.2251086 -7.378548
66.70	-19.577333 -7.7082233
13.87	25.809938 14.128679
04.65	18.873585 6.2094717
25.85	20.38026 28.08685
02.30	6.4727793 1.3673742
67.80	-8.273463 -0.8540229
71.36	-9.149752 -17.630049
74.90	-25.74173 -18.222591
99.10	17.187304 10.582965
52.80	1.540389 14.075722
47.55	-6.7734227 6.771381
62.65	-16.588562 -4.1805487
04.80	19.59703 -0.37275347
64.10	-17.303535 4.598168
72.30	-21.81099 -20.551693
96.40	25.818571 6.5563574
24.50	21.450464 23.220488
52.65	0.8834445 15.734436
27.90	21.834452 27.838978
76.50	-26.867752 -9.223943
13.38	24.579473 11.543224
64.90	-19.62422 3.8092012
52.30	0.136725 14.461991
87.10	0.9628023 3.8024986
76.20	-28.300776 -8.316547
63.70	-18.9284 1.1405103
47.15	-6.1762543 9.539156
32.50	6.387522 -10.943078
81.15	-10.820044 -4.143932
47.10	-2.7057939 8.765709
73.25	-14.300753 -13.955765
13.15	25.179129 8.003336
62.30	-4.4817624 -6.4895496
82.80	-9.526944 -9.267277
82.60	-15.625199 3.2322912
68.15	-9.883748 3.4839368
98.70	23.391361 5.130608
67.90	1.6686083 -3.7130833
06.30	7.2081475 -9.544089
29.25	16.181297 20.331112
67.60	-4.4999537 -1.0627774
33.60	2.7171211 -16.475283
04.30	19.378393 1.0128608
04.40	19.701803 2.7162318
07.60	6.169784 -7.991713
75.80	-24.69461 -8.0230255
75.90	-23.655205 -9.946638
03.30	13.115771 -1.4053828
21.80	20.81293 19.798061
34.20	5.0561547 -16.756279
82.40	-2.7744966 5.6651344
95.85	24.639208 5.5280175
29.40	26.436718 11.733376
85.25	-23.235647 -21.784985
82.35	-13.043318 6.790714
81.10	-10.611855 -2.090283
33.50	0.8465692 -14.687281
33.25	2.378379 -11.552528
76.75	-25.524117 -13.2965355
82.50	-0.8198477 -15.215732
89.70	7.2219973 0.05868197
06.20	9.734177 -9.154959
82.45	-9.509693 1.8997948
34.60	6.634073 -17.665054
07.85	-8.368858 -13.348058
62.40	-16.189905 -2.885795
78.60	-9.315467 -20.876371
43.35	-4.311117 -5.019699
42.81	-4.1873746 -19.762299
97.80	20.677258 0.10247072
79.70	-10.594959 -11.187415
91.60	-16.359278 -1.2112037
47.50	-8.0436125 8.619825
47.75	20.49931 1.9750493
43.20	-3.4621222 -6.0954123
85.30	-17.009098 -20.65086
97.10	23.412872 3.363904
29.20	14.10814 19.038122
66.20	-14.2892475 5.8096523
47.35	-4.8164024 6.6457205
33.55	3.1060677 -12.892829
23.60	21.496893 29.120752
34.30	3.9714837 -17.772749
47.65	-5.0369234 11.630496
28.20	22.670311 23.642208
78.45	-8.244034 -18.667494
51.20	-1.7078656 10.142688
84.40	-4.6287684 -21.149076
68.60	-11.8735285 -2.982993
65.20	-17.756422 2.8687735
29.30	23.190046 28.13386
42.70	-7.489908 -16.82424
42.30	-6.397232 -17.965929
43.25	-3.2569804 -4.6757164
02.10	7.4391813 2.6727028
47.60	-4.9834337 9.520461
85.60	-13.441086 -19.553726
47.70	-2.0586183 7.173873
44.25	-3.7208505 9.772206
44.10	-1.607818 3.2746599
95.10	17.771034 0.2686327
42.40	-5.700107 -15.1258745
77.55	-14.733391 -7.6138277
47.40	-3.247291 11.732989
85.70	-28.56512 -10.00578
92.60	-3.617091 7.249882
92.10	-4.0611696 8.372567
91.30	-0.65525424 2.4855313
