# Supplementary material for: Where is your field going? A machine learning approach to study the relative motion of the domains of physics
Source: PLoS One. 2020 Jun 18;15(6):e0233997. doi: 10.1371/journal.pone.0233997 (PMC7302634; doi:10.1371/journal.pone.0233997)
Supplement: S31 Data — (ZIP) [file pone.0233997.s031.zip › coordinate_tsne/coordinates_1998-2002.txt]

64.60	3.548986 7.1967826
64.70	-17.048971 1.779856
73.40	-19.626644 -19.650187
73.20	-15.502983 -15.81267
71.55	-15.821407 -14.427735
03.65	9.023656 -1.2751222
05.70	3.237305 6.1080585
05.40	2.7312396 3.2103863
11.30	19.003967 9.750642
75.10	-26.688715 -4.767863
74.70	-26.623426 -14.753451
11.10	16.68539 7.962239
68.35	-9.559381 -3.8312614
63.20	-17.88072 -8.856892
71.45	-19.342386 -13.8410015
72.15	-21.0386 -17.763155
32.80	4.8762374 -11.887464
72.20	-17.671188 -18.733574
11.15	15.703391 8.759704
79.60	-17.44705 -12.70163
75.30	-24.858873 -10.619393
75.50	-25.778782 -8.186266
42.50	5.3245435 -8.824154
78.20	-13.202495 -16.765953
14.80	22.216547 8.424142
42.65	-4.626236 -16.746077
78.30	-16.847965 -10.37008
61.50	-19.185883 -1.903689
25.70	19.811642 25.785267
21.10	26.349514 25.27529
05.50	4.4145145 5.503453
79.20	-8.864806 -9.880237
21.60	24.210676 24.86573
25.40	24.011204 22.116608
12.40	20.94052 15.579122
05.30	2.4494405 -3.2408648
05.45	4.428551 0.59987324
75.40	-26.116531 -6.4621577
34.50	6.678914 -19.823261
72.80	-17.972675 -17.05182
68.55	-10.828211 -4.651876
12.38	18.124224 13.61627
71.10	-22.406668 -15.436604
98.80	20.08266 4.505022
78.70	-19.874392 -10.810169
12.15	21.89094 10.208208
13.85	24.97465 13.114567
72.10	-19.321955 -18.466019
24.10	19.509327 23.684462
71.35	-12.004189 -17.890553
78.55	-11.257626 -16.503353
71.70	-18.094156 -15.24569
14.40	22.058414 14.74194
71.20	-19.44446 -11.944733
82.65	-8.124579 -4.174738
66.30	-13.070813 -1.0680634
14.60	23.850283 7.4256597
71.30	-21.346207 -14.426478
32.70	6.9140916 -12.337987
23.20	22.84878 30.239384
75.20	-23.302544 -12.768153
13.75	20.30592 17.585466
34.80	7.961352 -17.954634
05.20	2.5937843 5.037408
52.35	-0.6685909 15.992555
74.50	-24.272808 -20.164925
52.25	2.0314417 16.149193
05.60	2.58164 1.5288405
61.30	-11.228178 4.6688604
71.38	-19.479897 -15.523059
61.80	-11.895104 -7.9707265
61.10	-16.625843 -3.8620834
12.10	20.71197 7.6204386
32.30	8.163777 -12.622174
74.20	-25.095743 -17.533077
76.30	-21.346409 -10.914203
61.20	-16.00425 4.750934
76.60	-23.765163 -5.917448
02.50	3.8129501 2.268206
62.20	-15.22778 -1.6200479
13.40	20.606918 12.43838
04.20	17.744808 1.8988715
27.60	25.580025 29.141037
47.20	-5.4608326 7.8931594
21.30	20.153147 21.33072
34.70	6.1309695 -18.81724
76.80	-22.053616 -8.70512
03.70	11.610091 -0.35017776
25.30	24.717802 19.140713
42.55	-3.531352 -17.75937
04.60	16.38647 3.7513006
62.50	-20.224884 -2.543618
25.80	21.42388 18.876818
31.15	8.479994 -15.153312
61.12	-22.312069 -2.2952693
25.10	22.77178 19.493357
23.40	26.936703 23.123224
31.10	9.5628395 -14.423971
82.70	-12.242193 5.7796946
14.20	22.234987 16.5119
13.25	23.030907 12.806512
52.50	1.354591 17.476622
97.60	21.973593 1.8436569
67.40	1.0519501 -3.1602588
81.30	-15.238335 0.25836942
63.50	-18.503393 -5.3862596
24.70	23.468746 20.559202
61.14	-10.190752 -6.1768084
33.80	4.5987825 -13.92653
36.10	10.848731 -16.193735
27.20	22.991547 25.475296
12.20	11.962693 -1.3805548
52.40	3.7681832 16.582478
24.30	21.384756 25.460283
32.60	8.020172 -11.100228
75.25	-23.56159 -9.496374
78.40	-12.141371 -15.461429
31.30	10.569224 -13.299184
33.20	3.184444 -15.239854
95.30	21.610775 3.1329854
65.40	-22.390337 -4.9639215
61.25	-16.07926 6.2643905
36.40	3.036733 -18.91229
25.55	23.845734 23.51661
73.30	-12.53221 -11.067385
52.55	2.6033258 15.387037
68.65	-12.036837 -5.435025
31.50	6.764866 -14.707998
73.50	-18.419405 -20.037857
27.70	24.768934 27.969273
82.20	-5.1486034 2.1841779
13.60	23.981583 15.836329
13.20	22.003098 12.028082
11.40	19.673124 13.971408
27.40	25.150326 26.468405
02.70	5.512934 6.103524
25.20	19.129084 19.46853
74.10	-25.237356 -15.253377
74.40	-25.237339 -19.705067
67.70	-4.5071306 -1.4967226
52.70	2.5766985 17.53397
77.80	-16.551079 -5.904031
04.50	18.258268 4.4693947
27.30	23.817636 26.74952
34.10	8.122717 -19.109852
68.70	-11.793286 0.8009781
02.40	8.991149 3.3555498
21.65	18.254333 22.750341
34.90	8.88201 -17.362242
72.70	-21.284546 -20.226984
36.20	-14.263037 8.441474
81.40	-14.449645 -2.5971768
61.41	-13.345438 5.220125
71.28	-21.04751 -12.927886
51.10	-0.5948914 9.143844
75.70	-26.945662 -10.784039
27.80	24.01467 29.043533
33.70	4.2376904 -15.540353
75.60	-27.202152 -8.504925
64.75	-14.429945 2.837536
42.60	-4.746667 -17.96317
13.35	23.543028 9.753726
27.50	26.202736 27.810455
72.40	-15.938231 -18.859995
24.60	17.909683 24.763224
02.20	9.195405 -0.22989054
13.88	24.184776 14.332487
73.90	-12.495882 -12.63883
52.20	3.775588 14.505597
05.90	4.1256447 3.6621292
11.80	19.038813 15.70537
66.10	-13.24273 3.7766469
64.30	-20.824001 -0.16123864
31.70	2.3820305 -14.423639
78.35	-16.959496 -6.7410254
87.15	-13.194262 8.611533
02.60	6.7025347 3.9873152
03.50	12.939926 -3.736515
76.70	-14.30445 -14.28156
78.90	-9.748784 -16.176619
96.60	26.152576 7.3252845
27.10	21.855524 20.871943
25.45	22.52286 22.313383
78.47	-10.61439 -18.117409
13.30	21.339716 13.77215
82.30	-7.4336033 -5.990998
66.70	-19.693495 -6.8255434
13.87	25.733768 14.270193
04.65	18.703709 6.163227
25.85	20.368763 28.252516
02.30	6.415005 1.6481065
67.80	-5.993707 -1.485209
71.36	-8.904528 -17.668283
74.90	-25.683834 -18.542677
99.10	16.810526 10.171865
52.80	1.6217709 14.404334
47.55	-6.6906023 6.903618
62.65	-17.97654 -4.37637
04.80	18.730421 -0.65477943
64.10	-17.737516 4.847542
72.30	-20.397512 -21.234608
96.40	25.267393 6.519011
24.50	21.374992 23.597965
52.65	0.9251824 15.934965
27.90	21.930773 27.599007
76.50	-26.686693 -9.453738
13.38	24.356428 11.3363285
64.90	-19.253265 3.47484
52.30	-0.3482447 14.645055
87.10	1.0356679 3.3261743
76.20	-28.482595 -8.144028
63.70	-19.117989 1.319099
47.15	-6.2527637 9.539911
32.50	6.395419 -10.770231
81.15	-11.178809 -3.667011
47.10	-2.2046807 8.957362
73.25	-14.36737 -12.407915
13.15	24.967447 8.359049
62.30	-5.1532645 -7.276963
82.80	-10.016567 -8.987019
82.60	-15.726415 3.4350724
68.15	-9.513413 3.1631565
98.70	23.22972 5.1909137
67.90	1.2372905 -4.2743497
06.30	7.6008644 -9.429997
29.25	16.501163 20.726849
67.60	-2.8197298 -1.9325184
33.60	3.3560102 -17.103039
04.30	19.245438 0.9942436
04.40	20.025679 2.7370296
07.60	8.022521 -6.935121
75.80	-24.416 -7.965347
75.90	-24.979074 -9.288755
03.30	13.842268 -1.2854635
21.80	20.688562 20.141907
34.20	5.4338017 -16.72713
82.40	-2.8133655 5.5149384
95.85	24.47395 5.1714225
29.40	27.154366 11.669348
85.25	-23.67335 -21.613348
82.35	-13.132519 7.2264504
81.10	-10.660205 -1.7783703
33.50	1.1131448 -14.377867
33.25	2.7358713 -11.772433
76.75	-25.476074 -13.289205
82.50	0.21487843 -15.856143
89.70	7.384948 0.022949617
06.20	9.919452 -8.794089
82.45	-9.360467 1.3388636
34.60	7.076337 -17.26506
07.85	-8.509603 -13.239969
62.40	-16.938078 -2.5018744
78.60	-8.776519 -20.645807
43.35	-4.7333913 -6.1451106
42.81	-4.4909997 -19.126131
97.80	19.998665 -0.32408333
79.70	-11.141673 -11.516243
91.60	-17.31216 -0.60041445
47.50	-8.061259 8.500989
47.75	20.806242 1.566881
43.20	-3.8081777 -7.2181797
85.30	-17.379984 -20.840736
97.10	23.61068 2.6358566
29.20	13.862278 19.083551
66.20	-14.947187 5.585924
47.35	-4.600909 6.80276
33.55	3.4252973 -13.3262615
23.60	21.573599 29.148546
34.30	4.4842825 -18.394058
47.65	-4.9414215 11.742002
28.20	22.52891 23.956171
78.45	-8.175223 -19.305923
51.20	-1.1912054 10.399915
84.40	-3.6937454 -20.79586
68.60	-12.425028 -2.9500601
65.20	-18.131907 2.7015445
29.30	22.990805 28.359875
42.70	-7.2783155 -16.695946
42.30	-6.3701773 -17.957321
43.25	-3.3480968 -5.659675
02.10	7.2019987 2.8610883
47.60	-4.5264096 9.911278
85.60	-12.411737 -19.554081
47.70	-2.0141892 7.084322
44.25	-3.2999802 10.023119
44.10	-1.0583377 3.2970674
95.10	17.276636 -0.22412029
42.40	-6.2012677 -14.974149
77.55	-15.016012 -6.5693192
47.40	-2.9939451 11.797872
85.70	-28.714493 -10.176993
92.60	-3.4054258 7.751134
92.10	-4.33366 8.507004
91.30	-1.5753466 2.5346014
