# Supplementary material for: Where is your field going? A machine learning approach to study the relative motion of the domains of physics
Source: PLoS One. 2020 Jun 18;15(6):e0233997. doi: 10.1371/journal.pone.0233997 (PMC7302634; doi:10.1371/journal.pone.0233997)
Supplement: S31 Data — (ZIP) [file pone.0233997.s031.zip › coordinate_tsne/coordinates_1999-2003.txt]

64.60	3.6154644 7.173169
64.70	-17.208517 1.6443725
73.40	-19.648417 -19.847298
73.20	-14.915132 -13.579473
71.55	-15.892848 -15.5465355
03.65	9.184796 -1.498773
05.70	3.4794953 5.868138
05.40	2.520728 2.9591336
11.30	19.00188 9.776998
75.10	-26.694609 -4.8870945
74.70	-26.674776 -14.92382
11.10	16.308752 7.6322536
68.35	-9.674721 -3.7129998
63.20	-18.196627 -8.349125
71.45	-19.374857 -13.847559
72.15	-21.134007 -17.461008
32.80	4.5025754 -11.7261095
72.20	-17.744934 -18.475498
11.15	15.794595 8.744184
79.60	-16.7548 -12.372997
75.30	-24.89034 -10.60259
75.50	-25.9115 -7.891515
42.50	5.5088496 -8.821395
78.20	-12.704466 -16.916073
14.80	21.987278 8.5729265
42.65	-4.0632305 -16.174934
78.30	-17.63115 -10.036365
61.50	-19.396606 -1.6342133
25.70	19.844507 25.882607
21.10	26.805443 25.76483
05.50	4.6406136 5.368352
79.20	-9.185017 -9.759216
21.60	25.144491 24.662815
25.40	24.044102 22.115503
12.40	20.824324 15.682614
05.30	2.1889415 -3.5770938
05.45	4.773981 0.004754802
75.40	-26.623693 -6.4578953
34.50	7.0261464 -19.992937
72.80	-17.841812 -17.203115
68.55	-11.295202 -4.207499
12.38	18.07774 13.677539
71.10	-22.534786 -15.5414505
98.80	20.074091 4.801728
78.70	-20.31388 -10.671684
12.15	21.898159 10.164036
13.85	25.16338 12.875769
72.10	-19.505898 -18.601015
24.10	19.553583 23.76915
71.35	-11.947277 -18.334389
78.55	-11.019653 -17.035255
71.70	-18.097109 -15.003938
14.40	21.087738 14.148365
71.20	-19.309116 -11.953711
82.65	-8.188345 -3.245046
66.30	-13.515072 -0.888493
14.60	23.653423 7.6105537
71.30	-21.435694 -14.333733
32.70	7.007974 -12.773572
23.20	23.022888 30.296139
75.20	-23.482586 -12.987519
13.75	19.998285 17.503433
34.80	7.8692017 -17.88005
05.20	2.1892116 5.3813868
52.35	-0.20088731 16.379356
74.50	-24.504484 -20.313723
52.25	2.098016 16.410463
05.60	2.971399 1.5418202
61.30	-10.937136 4.255372
71.38	-19.771461 -15.817451
61.80	-12.172374 -7.978011
61.10	-16.07796 -3.5397162
12.10	20.700382 7.6905456
32.30	8.2843895 -12.660051
74.20	-25.303408 -17.774956
76.30	-21.937683 -11.100048
61.20	-16.118528 4.6854844
76.60	-24.845226 -6.4560604
02.50	4.115502 2.5977824
62.20	-15.798012 -0.90735865
13.40	20.547817 12.249422
04.20	17.67333 1.6737818
27.60	25.436052 29.18371
47.20	-5.3805256 8.051127
21.30	19.939672 21.700352
34.70	6.815776 -18.87078
76.80	-22.393543 -8.609132
03.70	11.543 -0.57678026
25.30	24.334639 19.281967
42.55	-2.9397964 -17.097754
04.60	16.77985 3.7158322
62.50	-20.506842 -2.335574
25.80	21.419357 18.63345
31.15	8.930071 -15.421864
61.12	-22.464266 -2.7345996
25.10	22.530233 19.553967
23.40	26.786598 23.32404
31.10	9.793126 -14.600915
82.70	-12.264902 5.7464027
14.20	21.872517 16.604269
13.25	23.012989 12.953866
52.50	1.4870958 17.872541
97.60	22.002272 1.5602101
67.40	0.8253387 -3.3220108
81.30	-15.795452 1.098693
63.50	-19.204487 -4.9510818
24.70	23.178604 20.688759
61.14	-10.499461 -5.527971
33.80	5.09442 -14.282449
36.10	10.878794 -16.038147
27.20	23.088888 25.365396
12.20	11.28915 -2.8875353
52.40	3.5889993 16.408974
24.30	21.59825 25.872856
32.60	8.025484 -11.266138
75.25	-23.688082 -9.639302
78.40	-12.068442 -15.657556
31.30	10.43471 -13.012297
33.20	3.912437 -15.266925
95.30	21.761776 2.8941019
65.40	-22.567148 -4.7589855
61.25	-16.4315 5.9448543
36.40	3.1925101 -19.169153
25.55	24.031328 23.847023
73.30	-13.068143 -11.165393
52.55	2.4472413 15.1293955
68.65	-11.637733 -5.893812
31.50	7.3043637 -14.947385
73.50	-18.381754 -20.002678
27.70	24.608803 27.925922
82.20	-4.927411 1.8945129
13.60	23.889755 16.032986
13.20	22.095972 12.196485
11.40	19.817848 14.057222
27.40	24.983406 26.613008
02.70	5.619507 6.284177
25.20	19.676443 19.51247
74.10	-25.466118 -15.36806
74.40	-25.540337 -19.81603
67.70	-3.236691 -2.050935
52.70	2.8531308 17.786407
77.80	-16.655418 -5.7229695
04.50	18.446367 4.550038
27.30	23.619663 26.5616
34.10	8.644707 -19.096357
68.70	-12.5404 1.523392
02.40	9.898836 3.2216673
21.65	18.186445 22.740665
34.90	9.490382 -17.755262
72.70	-21.199549 -20.674757
36.20	-13.666493 8.45658
81.40	-14.976499 -1.6107298
61.41	-12.914676 4.6755075
71.28	-21.101295 -12.718683
51.10	0.058024988 9.126397
75.70	-27.285921 -10.806073
27.80	23.874147 29.004614
33.70	4.9375834 -15.944763
75.60	-27.688393 -9.055147
64.75	-14.444731 2.6253011
42.60	-4.0448437 -17.2843
13.35	23.464643 9.626941
27.50	26.107977 27.806416
72.40	-16.391361 -19.01908
24.60	17.698341 24.826876
02.20	9.746971 -0.39110816
13.88	24.371952 14.415612
73.90	-13.087151 -12.649542
52.20	3.9542165 14.77374
05.90	3.4231877 4.1036196
11.80	19.080313 15.852509
66.10	-14.114172 4.8847075
64.30	-20.996881 -0.38355875
31.70	2.7175658 -16.130394
78.35	-17.522528 -6.344727
87.15	-12.783833 8.847726
02.60	6.0186825 4.0766926
03.50	13.263267 -3.8863473
76.70	-14.315279 -15.653915
78.90	-10.153185 -16.044762
96.60	26.109638 6.6305785
27.10	21.793865 20.982538
25.45	22.123634 22.265736
78.47	-10.463758 -18.26241
13.30	22.261742 14.616961
82.30	-7.235425 -4.695795
66.70	-20.193747 -6.988099
13.87	25.73811 14.261588
04.65	18.701162 5.9880953
25.85	20.402178 28.689442
02.30	6.4159374 1.3219982
67.80	-5.333644 -2.2039385
71.36	-8.830492 -17.675743
74.90	-25.905842 -18.69076
99.10	16.365202 10.2682
52.80	1.675369 14.157507
47.55	-6.440956 7.0644855
62.65	-17.71954 -4.660255
04.80	18.15848 -1.0147799
64.10	-18.039286 4.76989
72.30	-19.415895 -21.399
96.40	24.919664 6.4238153
24.50	21.3875 24.158064
52.65	0.9721674 16.04044
27.90	21.705194 27.664791
76.50	-26.470545 -9.222948
13.38	24.121271 11.215563
64.90	-19.649626 2.77108
52.30	-0.4975938 14.90827
87.10	0.14062606 2.7330315
76.20	-28.192657 -7.867248
63.70	-19.816324 1.7380713
47.15	-6.348335 9.616111
32.50	6.1394925 -11.666116
81.15	-10.970463 -2.9785163
47.10	-2.1500247 9.101231
73.25	-14.741993 -11.842939
13.15	25.031666 8.4946785
62.30	-6.1880736 -7.877541
82.80	-10.702118 -8.882555
82.60	-15.8168 3.1971874
68.15	-9.063353 3.487452
98.70	22.788439 4.9339595
67.90	0.8610441 -4.34569
06.30	7.973997 -9.282849
29.25	16.25694 20.805593
67.60	-1.1899647 -2.7994945
33.60	3.8151927 -17.344963
04.30	19.126308 0.9167914
04.40	19.879362 2.6384342
07.60	8.3734455 -6.512759
75.80	-24.073038 -7.8496895
75.90	-24.981825 -9.071819
03.30	13.290417 -1.9152374
21.80	20.55081 20.206127
34.20	5.9534364 -17.449236
82.40	-2.6699042 5.347436
95.85	24.26619 5.0812693
29.40	27.19187 11.111812
85.25	-24.028053 -21.64626
82.35	-13.105436 7.46305
81.10	-10.634238 -1.2825936
33.50	1.3782583 -14.722776
33.25	3.2235324 -11.167067
76.75	-25.612434 -13.056655
82.50	0.78553975 -16.499971
89.70	7.625248 -0.06588315
06.20	9.898645 -9.030863
82.45	-8.936777 0.20638765
34.60	7.1889305 -16.82022
07.85	-7.832406 -13.214697
62.40	-17.288427 -2.315594
78.60	-8.727701 -20.607065
43.35	-5.3038044 -7.2021775
42.81	-4.572593 -18.43011
97.80	19.69243 -0.3535383
79.70	-11.255841 -12.132891
91.60	-17.470522 -0.81172204
47.50	-8.119377 8.434256
47.75	20.70952 1.8523453
43.20	-4.3474503 -8.240171
85.30	-17.229137 -20.865429
97.10	23.534634 2.1873133
29.20	13.8203745 19.324318
66.20	-15.203062 6.024031
47.35	-4.283962 7.5615077
33.55	3.6406941 -13.452738
23.60	21.702644 29.359657
34.30	4.9557896 -18.74175
47.65	-4.732976 11.800393
28.20	22.677114 23.885853
78.45	-8.400188 -18.959652
51.20	0.014373055 10.327955
84.40	-3.4532495 -20.202374
68.60	-12.2457075 -2.4504104
65.20	-18.284742 2.9928217
29.30	22.913988 28.268723
42.70	-6.949635 -16.743832
42.30	-6.032088 -17.613014
43.25	-3.5403984 -6.278568
02.10	6.747964 2.9493384
47.60	-5.1917744 9.821851
85.60	-11.254412 -20.056332
47.70	-1.8227389 6.825186
44.25	-3.395771 10.305987
44.10	1.2069339 3.7534103
95.10	17.071972 -0.22605495
42.40	-7.001844 -14.205135
77.55	-15.464454 -6.443264
47.40	-2.2610805 12.10335
85.70	-28.750853 -10.231363
92.60	-3.3173318 8.301847
92.10	-4.2037783 9.269781
91.30	-2.167231 2.6709232
