# Supplementary material for: Where is your field going? A machine learning approach to study the relative motion of the domains of physics
Source: PLoS One. 2020 Jun 18;15(6):e0233997. doi: 10.1371/journal.pone.0233997 (PMC7302634; doi:10.1371/journal.pone.0233997)
Supplement: S31 Data — (ZIP) [file pone.0233997.s031.zip › coordinate_tsne/coordinates_2000-2004.txt]

64.60	3.660741 6.9023247
64.70	-17.50236 2.400571
73.40	-19.772278 -20.113882
73.20	-14.76361 -13.181499
71.55	-15.902739 -15.637917
03.65	9.19394 -1.6124765
05.70	3.5675395 5.6814804
05.40	2.258451 2.582493
11.30	19.153568 10.42647
75.10	-26.305248 -4.8085093
74.70	-26.77352 -15.105771
11.10	15.874617 7.647545
68.35	-10.04068 -3.4579618
63.20	-18.70646 -8.216339
71.45	-19.903538 -14.242721
72.15	-21.141932 -17.646349
32.80	4.5315366 -12.217796
72.20	-17.89556 -18.577486
11.15	15.908059 8.859504
79.60	-16.975538 -12.171956
75.30	-25.077501 -10.921178
75.50	-25.88669 -8.43453
42.50	5.5075245 -9.045444
78.20	-12.806548 -16.61283
14.80	21.9425 8.762184
42.65	-3.1565306 -15.325995
78.30	-17.722227 -9.60499
61.50	-19.426897 -1.1750624
25.70	19.6635 25.963535
21.10	26.802101 25.570192
05.50	4.636201 4.9152036
79.20	-9.837577 -9.764937
21.60	25.150099 24.91174
25.40	24.092854 22.197805
12.40	20.61154 15.5887165
05.30	2.3804433 -3.857942
05.45	5.2818475 -0.13494925
75.40	-26.82668 -6.6194077
34.50	7.2371216 -19.836395
72.80	-17.965387 -17.267693
68.55	-11.51542 -3.645886
12.38	18.004614 13.508362
71.10	-22.876408 -15.9498
98.80	20.05442 5.063347
78.70	-20.330826 -11.064883
12.15	21.81126 10.264201
13.85	25.045408 12.751204
72.10	-19.758621 -18.72746
24.10	19.425447 23.591618
71.35	-11.965066 -18.321503
78.55	-10.828169 -17.162493
71.70	-18.407799 -14.974014
14.40	21.289806 14.068926
71.20	-19.433443 -12.222076
82.65	-8.388729 -2.4832146
66.30	-14.205143 -2.6340885
14.60	23.903088 7.5061135
71.30	-21.387728 -14.567205
32.70	7.33354 -12.955335
23.20	23.213644 30.398205
75.20	-23.754225 -12.602931
13.75	20.106573 17.488827
34.80	8.384807 -17.37097
05.20	1.9239115 5.699179
52.35	-0.042329304 16.493383
74.50	-24.573967 -20.165482
52.25	2.2911005 16.518698
05.60	3.6502733 1.5949415
61.30	-11.374759 4.349484
71.38	-19.85074 -15.912088
61.80	-12.341671 -7.9801793
61.10	-15.78843 -3.6021104
12.10	20.69882 7.696521
32.30	8.582834 -12.601167
74.20	-25.21666 -18.021877
76.30	-22.26572 -10.954021
61.20	-16.20425 4.7714543
76.60	-24.468367 -5.814282
02.50	4.0025682 2.9896822
62.20	-15.610653 -0.36260524
13.40	20.590609 12.707469
04.20	17.779116 1.466981
27.60	25.393997 29.412962
47.20	-5.208623 7.6681447
21.30	19.848917 21.79776
34.70	7.7442083 -18.704031
76.80	-22.635477 -8.800599
03.70	11.786355 -0.67086315
25.30	24.380507 19.289986
42.55	-2.6089053 -16.912447
04.60	16.637533 3.487276
62.50	-20.47099 -2.162288
25.80	21.628864 18.583496
31.15	9.178476 -15.333813
61.12	-22.588001 -2.6416194
25.10	22.741856 19.792099
23.40	26.8933 23.270359
31.10	10.201787 -14.577566
82.70	-11.993776 6.1520295
14.20	21.911167 16.453382
13.25	22.934267 12.985476
52.50	1.7834326 18.035093
97.60	21.783882 1.419772
67.40	0.71032625 -3.2225077
81.30	-15.963815 0.8619047
63.50	-19.450752 -4.4522576
24.70	23.034853 20.92309
61.14	-11.883645 -5.1523166
33.80	4.804697 -14.491248
36.10	11.2451515 -16.643856
27.20	23.260168 25.461681
12.20	11.3419695 -4.897311
52.40	3.5697484 16.477556
24.30	21.726961 25.827034
32.60	8.0092 -11.404276
75.25	-24.139462 -10.0627365
78.40	-11.698317 -15.8386755
31.30	10.4149885 -12.450052
33.20	3.9955583 -15.890108
95.30	21.405882 2.4781446
65.40	-22.687408 -3.9364188
61.25	-16.57539 6.0332866
36.40	3.363732 -19.496962
25.55	23.984379 23.695805
73.30	-13.505065 -11.543107
52.55	2.5169308 15.095803
68.65	-10.660445 -5.959304
31.50	7.6238184 -15.207423
73.50	-18.428259 -19.86889
27.70	24.739498 28.128908
82.20	-4.612153 1.7216156
13.60	24.133282 15.927403
13.20	22.085115 12.232541
11.40	19.772799 14.097214
27.40	25.07707 26.880573
02.70	5.6903915 6.11153
25.20	20.908857 19.579391
74.10	-25.657885 -14.789479
74.40	-25.559711 -20.048845
67.70	-2.6203308 -2.166211
52.70	3.2860084 17.895256
77.80	-16.821585 -5.7323823
04.50	18.126614 4.4817643
27.30	23.623278 26.743275
34.10	9.21331 -19.096453
68.70	-12.591525 1.2828476
02.40	11.12559 3.5453017
21.65	18.01954 22.535948
34.90	9.844843 -17.804249
72.70	-21.281355 -21.181517
36.20	-12.328359 8.095293
81.40	-14.264647 -0.9691223
61.41	-12.804565 4.9827476
71.28	-20.991997 -12.740437
51.10	0.8689239 9.162546
75.70	-27.286888 -10.687286
27.80	23.794119 28.848484
33.70	5.237137 -16.217772
75.60	-28.041826 -9.253459
64.75	-14.655402 2.7489357
42.60	-4.0481014 -16.551178
13.35	23.553797 9.520747
27.50	26.200125 28.042505
72.40	-16.268238 -19.162088
24.60	17.81164 25.05992
02.20	9.958555 -0.678736
13.88	24.240334 14.294718
73.90	-13.178142 -12.8151455
52.20	4.315801 15.070759
05.90	3.082788 4.148814
11.80	18.841965 15.854443
66.10	-14.53976 4.574751
64.30	-20.759758 -0.3618786
31.70	3.1390615 -16.89317
78.35	-18.653315 -5.65428
87.15	-13.096081 8.826075
02.60	6.0401645 3.8758662
03.50	13.35034 -3.3690248
76.70	-14.404574 -16.198427
78.90	-9.842429 -16.302778
96.60	25.92733 6.534631
27.10	21.484104 21.043816
25.45	21.997519 22.35162
78.47	-10.184782 -18.330956
13.30	22.332918 15.054167
82.30	-6.7284155 -3.7139275
66.70	-21.572079 -5.7480903
13.87	25.695147 14.191396
04.65	18.757637 5.845095
25.85	20.556515 28.873962
02.30	6.830292 1.2184291
67.80	-3.3573787 -2.6657565
71.36	-8.343408 -17.454235
74.90	-26.123486 -18.530815
99.10	15.748907 10.062959
52.80	1.3053975 14.815376
47.55	-6.471653 7.25887
62.65	-18.264212 -3.7158144
04.80	18.284513 -1.501327
64.10	-18.214458 4.655219
72.30	-18.700926 -21.279295
96.40	24.587706 6.342449
24.50	21.295921 24.286068
52.65	1.1948056 16.40282
27.90	21.538616 27.714378
76.50	-26.696114 -9.397692
13.38	23.991886 11.057042
64.90	-19.725422 1.831316
52.30	-0.18709387 14.916667
87.10	-0.22889206 2.6565826
76.20	-28.561707 -7.8983293
63.70	-20.923811 1.5726461
47.15	-6.451001 9.510478
32.50	5.9074 -12.511733
81.15	-10.946218 -2.430255
47.10	-1.6511021 9.457113
73.25	-14.897131 -11.479315
13.15	25.090815 8.434379
62.30	-6.7685738 -7.6461954
82.80	-11.423919 -9.474591
82.60	-15.567476 3.2372632
68.15	-8.564349 4.482439
98.70	22.753836 5.1038265
67.90	0.74971277 -4.5288815
06.30	8.481003 -9.395295
29.25	15.135745 20.47225
67.60	-0.66134757 -3.1639168
33.60	4.590893 -17.841026
04.30	19.172258 0.5996408
04.40	19.836319 2.0425296
07.60	7.230268 -7.222696
75.80	-24.06368 -7.764278
75.90	-24.622025 -8.848573
03.30	13.095396 -2.0887318
21.80	19.68774 20.04375
34.20	6.5402613 -17.868395
82.40	-3.1415253 5.278148
95.85	24.1658 4.9788575
29.40	27.0422 10.060615
85.25	-23.942266 -22.028751
82.35	-13.17352 7.193866
81.10	-11.093189 -0.6944652
33.50	1.736089 -15.046056
33.25	3.7699862 -10.604648
76.75	-25.840464 -13.204299
82.50	1.3672918 -16.66859
89.70	7.49339 -0.3464154
06.20	10.07749 -8.820211
82.45	-8.640121 -0.3694035
34.60	7.178203 -16.632929
07.85	-8.289002 -12.931415
62.40	-16.425835 -1.9307129
78.60	-8.711271 -19.986212
43.35	-5.824714 -8.335275
42.81	-3.8872333 -17.608435
97.80	19.77085 -0.4092121
79.70	-11.699066 -12.535732
91.60	-18.202354 -1.4502434
47.50	-8.368561 8.62726
47.75	20.434837 2.9064214
43.20	-4.6398 -8.106474
85.30	-16.961662 -20.765875
97.10	23.852932 1.9116343
29.20	13.486753 19.659773
66.20	-15.364004 6.2036715
47.35	-3.8931425 7.7062206
33.55	3.245903 -14.573533
23.60	21.830143 29.53741
34.30	5.4857 -18.880112
47.65	-4.3974576 12.102643
28.20	22.506008 24.107481
78.45	-8.083986 -18.748867
51.20	0.5549792 10.251268
84.40	-3.2822351 -19.173159
68.60	-12.549822 -2.0841436
65.20	-19.1479 3.3271651
29.30	22.68095 28.232624
42.70	-6.8977904 -16.723265
42.30	-5.8083096 -17.612568
43.25	-4.250542 -6.7762055
02.10	5.857502 2.504244
47.60	-5.255455 9.385066
85.60	-10.759244 -20.046705
47.70	-2.4785008 7.084488
44.25	-2.901757 10.131362
44.10	1.1989866 3.862752
95.10	16.673662 -0.16978562
42.40	-6.965258 -15.073047
77.55	-15.516972 -6.3765454
47.40	-2.3655608 11.970025
85.70	-28.95718 -10.153225
92.60	-3.7857895 8.697392
92.10	-4.273022 10.009237
91.30	-2.229315 3.4236689
