# Supplementary material for: Where is your field going? A machine learning approach to study the relative motion of the domains of physics
Source: PLoS One. 2020 Jun 18;15(6):e0233997. doi: 10.1371/journal.pone.0233997 (PMC7302634; doi:10.1371/journal.pone.0233997)
Supplement: S31 Data — (ZIP) [file pone.0233997.s031.zip › coordinate_tsne/coordinates_2001-2005.txt]

64.60	3.7183578 6.681749
64.70	-17.013113 3.165416
73.40	-19.805529 -20.306145
73.20	-15.016668 -13.282172
71.55	-15.747257 -15.859106
03.65	9.584961 -1.493718
05.70	3.7676904 5.493851
05.40	2.2157085 2.2963302
11.30	19.020779 10.371902
75.10	-26.288124 -4.879039
74.70	-26.872461 -15.473315
11.10	15.708988 7.558037
68.35	-9.956292 -3.1272154
63.20	-19.141396 -8.2544
71.45	-20.225653 -14.185582
72.15	-21.128159 -17.956556
32.80	5.4798837 -12.007046
72.20	-17.719873 -18.712004
11.15	15.829633 8.71805
79.60	-16.888403 -12.111062
75.30	-24.851704 -10.920041
75.50	-25.623688 -8.353071
42.50	3.3083997 -10.235571
78.20	-10.761555 -15.701228
14.80	21.9217 8.588363
42.65	-2.104349 -14.663104
78.30	-18.336779 -9.634983
61.50	-19.586414 -0.76039624
25.70	19.725641 25.912159
21.10	26.948717 25.425648
05.50	4.8108935 4.616052
79.20	-10.599508 -9.8102665
21.60	25.216341 25.303932
25.40	23.98964 22.461384
12.40	20.27445 15.639381
05.30	2.5670316 -4.135919
05.45	5.0249286 -0.112165324
75.40	-26.781752 -6.833414
34.50	7.9143896 -19.747356
72.80	-18.20696 -17.439548
68.55	-11.52545 -3.548544
12.38	17.896536 13.244191
71.10	-22.85191 -15.997633
98.80	20.230005 5.189043
78.70	-20.16946 -10.817576
12.15	21.532969 10.363232
13.85	25.18243 12.379063
72.10	-19.587381 -18.924465
24.10	19.434313 24.150576
71.35	-11.867277 -18.152987
78.55	-10.699236 -17.581776
71.70	-18.759424 -15.020996
14.40	21.462257 14.16372
71.20	-19.508345 -12.387965
82.65	-8.011179 -2.4065864
66.30	-14.890448 -1.9611934
14.60	23.696234 7.528656
71.30	-21.768166 -14.761416
32.70	7.53676 -13.247447
23.20	23.51234 30.410028
75.20	-23.620928 -12.90054
13.75	20.01648 17.802635
34.80	8.631858 -17.051428
05.20	2.0493176 5.4432416
52.35	-0.004228361 16.463297
74.50	-24.72537 -20.703184
52.25	2.4229188 16.58771
05.60	3.899017 1.3598667
61.30	-11.498829 4.1542416
71.38	-20.054197 -15.89112
61.80	-12.67038 -7.870601
61.10	-15.438279 -3.951641
12.10	20.536533 7.579615
32.30	8.662878 -12.934878
74.20	-25.607883 -17.715746
76.30	-22.00897 -10.596996
61.20	-15.875282 4.629908
76.60	-25.232964 -6.629541
02.50	3.5768714 2.9245698
62.20	-15.690148 -0.54014933
13.40	20.693268 12.933885
04.20	17.75865 1.4763855
27.60	25.37673 29.478254
47.20	-5.0056715 7.512251
21.30	19.710388 21.611456
34.70	8.3875265 -18.548502
76.80	-22.474714 -8.536093
03.70	12.0755005 -0.0773421
25.30	23.89469 18.676687
42.55	-2.3437014 -16.213316
04.60	16.038076 3.2005868
62.50	-20.605799 -1.7426666
25.80	21.282127 18.548166
31.15	9.812028 -15.247094
61.12	-22.74964 -2.6408076
25.10	23.55494 20.168476
23.40	26.942904 22.896677
31.10	10.569662 -14.459639
82.70	-11.954732 5.6919255
14.20	21.856632 16.525124
13.25	23.006683 12.91056
52.50	2.334199 18.249598
97.60	21.844378 1.524835
67.40	1.0632986 -3.4732683
81.30	-16.614702 1.5362105
63.50	-19.73896 -3.7587428
24.70	22.873127 21.130638
61.14	-12.339184 -4.917668
33.80	5.1607366 -14.947366
36.10	11.489482 -16.718876
27.20	23.07177 25.71586
12.20	11.086656 -6.8526874
52.40	3.6456888 16.667408
24.30	21.558653 25.77854
32.60	7.9222245 -11.629956
75.25	-24.19571 -9.766749
78.40	-11.797347 -16.394949
31.30	10.677032 -12.102207
33.20	4.1745853 -16.55478
95.30	21.21467 2.7544792
65.40	-23.38728 -4.237423
61.25	-16.869555 5.495587
36.40	3.414916 -19.777447
25.55	24.071003 24.075066
73.30	-13.604165 -11.817297
52.55	2.5512257 14.914628
68.65	-10.392605 -5.356117
31.50	8.206291 -15.572855
73.50	-18.499622 -20.082283
27.70	24.657621 28.345547
82.20	-4.953522 1.6361784
13.60	24.244219 15.844911
13.20	22.14136 12.166474
11.40	20.153013 14.198903
27.40	25.078247 27.083508
02.70	5.745715 5.4860196
25.20	22.015572 19.724321
74.10	-25.547926 -15.166505
74.40	-25.601004 -20.119934
67.70	-3.0792382 -2.1472664
52.70	3.6866248 17.939394
77.80	-17.110676 -5.836794
04.50	17.939701 4.5035863
27.30	23.674345 26.895288
34.10	9.649639 -19.190363
68.70	-13.131717 1.6502575
02.40	11.2148695 3.3194585
21.65	18.128315 21.543722
34.90	10.269436 -17.871605
72.70	-21.103575 -21.592102
36.20	-12.164109 7.6354117
81.40	-14.434602 -0.7278139
61.41	-13.266443 5.8435335
71.28	-21.453012 -12.992106
51.10	1.246081 9.3012495
75.70	-27.360914 -10.759544
27.80	23.543398 28.761559
33.70	5.5486627 -16.480452
75.60	-28.0489 -9.193039
64.75	-15.348829 2.8199935
42.60	-3.3982377 -15.22263
13.35	23.326244 9.443076
27.50	26.196165 28.15643
72.40	-16.359158 -19.346844
24.60	17.92316 25.586292
02.20	9.940955 -0.40559718
13.88	24.188278 14.239599
73.90	-13.88599 -13.083474
52.20	4.7864585 15.627115
05.90	2.9353514 4.114846
11.80	18.680885 15.94664
66.10	-14.291343 4.4729357
64.30	-20.438627 0.25349826
31.70	3.416196 -17.791288
78.35	-19.745348 -5.9559493
87.15	-13.165062 9.053575
02.60	6.570752 3.2527938
03.50	13.456932 -3.8932562
76.70	-14.251226 -16.536327
78.90	-9.366023 -16.461502
96.60	25.921555 5.9589667
27.10	21.34976 21.154823
25.45	21.985678 22.546526
78.47	-9.69075 -18.049587
13.30	22.298197 15.281601
82.30	-6.6811466 -3.10127
66.70	-21.49064 -5.1999264
13.87	25.85318 14.119674
04.65	18.908682 5.948778
25.85	20.96666 29.1407
02.30	7.3322406 1.5109549
67.80	-2.27348 -2.9502826
71.36	-7.9615083 -17.488497
74.90	-26.390211 -18.074926
99.10	15.998236 9.981055
52.80	1.456086 15.377823
47.55	-6.5177836 7.5472455
62.65	-18.567919 -3.8312051
04.80	18.78211 -1.4347725
64.10	-18.96349 4.4821124
72.30	-18.85899 -21.579859
96.40	24.462183 6.450335
24.50	21.519873 24.273346
52.65	1.305264 17.047031
27.90	22.217913 28.062738
76.50	-26.969734 -9.085178
13.38	24.062273 10.844705
64.90	-18.96911 2.1816883
52.30	-0.18123259 14.83488
87.10	-0.46078986 2.625582
76.20	-28.91989 -7.8641186
63.70	-21.698626 1.3639567
47.15	-6.174223 9.065286
32.50	4.3799286 -13.211317
81.15	-10.841807 -2.1864285
47.10	-1.3125682 10.052907
73.25	-14.829577 -11.476821
13.15	24.998825 8.54862
62.30	-6.838512 -7.462276
82.80	-12.029684 -9.528449
82.60	-14.202295 2.7238533
68.15	-8.391711 5.0130982
98.70	22.64117 5.1659064
67.90	0.88565165 -4.5356154
06.30	8.810406 -9.800536
29.25	14.366608 20.433199
67.60	-0.31881645 -3.450638
33.60	5.0196953 -17.876286
04.30	19.233526 0.46392632
04.40	19.90353 1.9024128
07.60	5.0421047 -8.135605
75.80	-23.076681 -6.9344397
75.90	-24.047213 -8.400975
03.30	12.954193 -1.7813708
21.80	19.81376 19.919847
34.20	7.075326 -18.089136
82.40	-3.8907423 5.29152
95.85	24.075466 4.8995314
29.40	26.708862 9.448686
85.25	-24.186045 -22.01624
82.35	-13.2502 7.2689962
81.10	-11.054559 -0.09677729
33.50	1.8544917 -15.202559
33.25	4.8832645 -10.527115
76.75	-25.94755 -13.116932
82.50	2.0145211 -16.918514
89.70	6.8409915 0.13141775
06.20	10.517395 -8.916937
82.45	-9.106329 -0.9114443
34.60	7.1603966 -16.449404
07.85	-8.686281 -12.095275
62.40	-16.776865 -1.8164314
78.60	-9.247728 -20.169046
43.35	-6.2475452 -8.912554
42.81	-3.536439 -16.492878
97.80	20.362465 -0.27363768
79.70	-12.26401 -13.164968
91.60	-18.463715 -1.681692
47.50	-8.308603 8.9310875
47.75	19.803068 3.04859
43.20	-4.9596953 -8.206973
85.30	-16.952843 -20.795914
97.10	23.409132 1.6893816
29.20	12.37935 19.564571
66.20	-15.666046 6.359527
47.35	-2.906482 8.401842
33.55	3.4108293 -15.120982
23.60	22.166994 29.762688
34.30	5.742098 -19.099365
47.65	-4.187518 12.469069
28.20	22.673462 23.821514
78.45	-7.7836175 -18.732353
51.20	1.2620353 9.962512
84.40	-3.2778788 -18.440823
68.60	-12.329218 -2.1091342
65.20	-20.095478 3.0692887
29.30	20.41519 27.669409
42.70	-6.6100335 -16.574085
42.30	-5.5340805 -17.0955
43.25	-4.970962 -6.981891
02.10	5.3142247 2.4520373
47.60	-5.592008 10.226412
85.60	-10.936449 -20.369274
47.70	-3.2960334 7.2472343
44.25	-2.6370137 9.953299
44.10	1.5044886 3.4086704
95.10	16.800032 -0.217509
42.40	-6.459331 -14.908385
77.55	-15.835748 -6.4566283
47.40	-2.6222506 11.529429
85.70	-29.15678 -9.840386
92.60	-4.0817404 8.888749
92.10	-4.051026 10.2479725
91.30	-1.4573482 4.322403
