# Supplementary material for: Where is your field going? A machine learning approach to study the relative motion of the domains of physics
Source: PLoS One. 2020 Jun 18;15(6):e0233997. doi: 10.1371/journal.pone.0233997 (PMC7302634; doi:10.1371/journal.pone.0233997)
Supplement: S31 Data — (ZIP) [file pone.0233997.s031.zip › coordinate_tsne/coordinates_2002-2006.txt]

64.60	3.9335077 6.586933
64.70	-16.926252 2.7613783
73.40	-19.516045 -20.362957
73.20	-15.051154 -13.992918
71.55	-16.5725 -15.49737
03.65	9.013273 -1.8481973
05.70	3.8010752 5.316157
05.40	1.6710058 3.0067785
11.30	18.66688 10.165525
75.10	-26.552792 -4.80228
74.70	-26.766417 -15.411754
11.10	15.574856 7.4504576
68.35	-10.331886 -3.0815518
63.20	-19.27999 -8.085968
71.45	-20.069994 -13.856746
72.15	-21.15172 -18.095196
32.80	5.681479 -11.649351
72.20	-17.85471 -18.721107
11.15	16.307621 8.47882
79.60	-16.766703 -12.140518
75.30	-24.747725 -11.025585
75.50	-25.661419 -8.795426
42.50	2.894937 -11.420885
78.20	-9.990954 -15.3315935
14.80	21.69761 8.550792
42.65	-1.4412669 -13.915142
78.30	-18.541643 -10.046551
61.50	-19.3176 -0.38834423
25.70	19.919323 26.316473
21.10	27.03162 25.46299
05.50	4.8168154 4.0853143
79.20	-11.396904 -9.715527
21.60	25.27963 25.188862
25.40	24.177265 22.654139
12.40	19.364563 14.9496155
05.30	2.80664 -4.4787087
05.45	4.902025 0.27818403
75.40	-26.776182 -6.6771626
34.50	8.878309 -19.392694
72.80	-18.334381 -17.68708
68.55	-11.814393 -3.2052252
12.38	17.892756 13.51163
71.10	-23.135967 -16.255745
98.80	20.31323 5.292396
78.70	-20.449709 -10.980973
12.15	21.621773 10.522569
13.85	25.367887 12.600201
72.10	-19.762974 -18.99693
24.10	19.441435 24.056736
71.35	-11.398198 -17.72422
78.55	-10.317449 -18.355888
71.70	-18.852932 -15.729198
14.40	21.782312 13.995006
71.20	-19.673693 -12.518959
82.65	-7.8864975 -2.4793992
66.30	-14.518257 -2.5766864
14.60	23.68008 7.503116
71.30	-21.944098 -14.744616
32.70	7.7703414 -13.733929
23.20	23.718605 30.557713
75.20	-23.565224 -13.711072
13.75	19.785807 18.012686
34.80	8.718666 -16.450207
05.20	2.2197914 5.7227483
52.35	0.30638915 16.803556
74.50	-24.933279 -20.959126
52.25	2.5871744 16.943937
05.60	3.1916807 1.1725444
61.30	-11.246252 3.5978386
71.38	-20.419662 -15.657299
61.80	-13.048131 -8.018904
61.10	-15.932735 -3.1500344
12.10	20.456469 7.63431
32.30	8.876483 -13.083134
74.20	-25.750105 -18.195835
76.30	-22.355871 -10.452126
61.20	-16.18022 4.9784646
76.60	-25.478445 -7.1757617
02.50	3.137113 2.984826
62.20	-15.985234 -0.09201209
13.40	20.432817 13.40592
04.20	17.446445 1.6715488
27.60	25.213839 29.364563
47.20	-5.078533 7.2878175
21.30	19.730106 21.781044
34.70	9.20942 -17.977474
76.80	-22.825062 -8.884114
03.70	12.158882 -0.18043894
25.30	23.741425 18.337244
42.55	-1.9148242 -15.711845
04.60	15.533929 2.4008834
62.50	-20.408205 -1.1066414
25.80	21.248377 18.460539
31.15	10.119041 -15.730595
61.12	-22.271742 -2.1061456
25.10	23.857565 20.38272
23.40	27.418533 22.881065
31.10	10.814243 -14.677997
82.70	-12.231312 5.776165
14.20	21.643543 16.610868
13.25	23.150492 12.995269
52.50	2.7386112 18.69222
97.60	22.012148 1.3304985
67.40	1.3151493 -3.3227925
81.30	-17.131138 0.84342736
63.50	-20.224525 -3.5303166
24.70	22.918379 21.24936
61.14	-12.49699 -5.1651115
33.80	5.4186497 -14.9774275
36.10	12.238988 -16.048342
27.20	22.87438 25.926785
12.20	10.813908 -8.043314
52.40	3.6266353 16.318497
24.30	21.619772 25.535748
32.60	7.753593 -12.169293
75.25	-24.231808 -9.940361
78.40	-11.338505 -16.130096
31.30	10.989679 -12.618109
33.20	3.899677 -16.889013
95.30	21.015236 2.4475236
65.40	-22.917595 -3.2457685
61.25	-16.999016 5.7679467
36.40	3.4397364 -20.182665
25.55	23.833979 24.567648
73.30	-13.344811 -12.385908
52.55	2.4483042 14.834519
68.65	-10.5701885 -5.617636
31.50	7.337323 -17.369217
73.50	-18.046047 -20.165638
27.70	24.464151 28.21776
82.20	-5.1514387 0.60258913
13.60	24.129622 15.946612
13.20	22.136728 12.405831
11.40	20.61586 14.955202
27.40	25.153324 26.985828
02.70	5.4233565 5.6384597
25.20	22.471756 19.534481
74.10	-25.414124 -15.308193
74.40	-25.698135 -20.189491
67.70	-3.2057805 -1.9506353
52.70	4.010712 17.98409
77.80	-17.758587 -5.607804
04.50	18.105259 4.4345775
27.30	23.704548 26.857037
34.10	10.12259 -19.297611
68.70	-12.984635 0.9194548
02.40	10.000125 2.6931434
21.65	18.026333 21.302021
34.90	10.952762 -17.976648
72.70	-20.798006 -21.663355
36.20	-12.23779 7.973265
81.40	-14.786242 -0.68322223
61.41	-13.742547 5.931772
71.28	-21.73665 -12.968818
51.10	1.1942294 9.1129055
75.70	-27.161263 -10.395649
27.80	23.519142 28.88862
33.70	5.3345203 -16.406788
75.60	-28.229694 -9.505603
64.75	-15.269406 2.7684581
42.60	-2.738975 -14.287581
13.35	23.070116 9.507401
27.50	26.08797 28.210817
72.40	-16.239765 -19.190084
24.60	18.295929 25.636318
02.20	10.735657 0.82426465
13.88	24.514517 14.345629
73.90	-14.193668 -13.031998
52.20	5.1532955 16.3096
05.90	2.5271378 4.131165
11.80	19.154137 16.432798
66.10	-14.367228 4.764427
64.30	-20.356184 0.83978754
31.70	4.346533 -18.830784
78.35	-19.470495 -5.7053666
87.15	-13.116822 8.918053
02.60	7.409782 2.866655
03.50	12.590276 -3.8004735
76.70	-13.267965 -16.990953
78.90	-9.174126 -16.31148
96.60	25.778519 5.280319
27.10	21.296394 21.237923
25.45	21.988464 22.703066
78.47	-9.250561 -17.604494
13.30	22.2105 15.4393425
82.30	-6.1990314 -2.7218184
66.70	-21.49678 -4.9294796
13.87	25.83621 14.276755
04.65	18.948004 6.005296
25.85	21.079725 28.11542
02.30	7.5174747 1.3925595
67.80	-1.5694907 -3.0822935
71.36	-7.79083 -17.424488
74.90	-26.48616 -17.688023
99.10	15.392446 9.687823
52.80	1.6101485 15.900035
47.55	-6.727709 7.9128046
62.65	-18.709023 -4.169577
04.80	19.560114 -1.1113149
64.10	-19.241781 4.6489778
72.30	-18.62533 -21.316772
96.40	24.33039 6.0336456
24.50	21.437685 24.259655
52.65	1.5353433 17.587149
27.90	22.402 27.995033
76.50	-27.211544 -8.783516
13.38	24.359144 11.260219
64.90	-17.5829 4.0225635
52.30	0.36405337 14.771068
87.10	-0.8144273 2.9519706
76.20	-29.158007 -7.7723002
63.70	-22.022024 0.71060175
47.15	-5.8184347 8.999277
32.50	3.7493727 -13.506139
81.15	-11.069053 -1.7450547
47.10	-0.7866064 9.790284
73.25	-14.816112 -12.17659
13.15	24.76567 8.308878
62.30	-7.905562 -6.92388
82.80	-12.559784 -9.484731
82.60	-13.849393 3.1855202
68.15	-8.572192 5.3059444
98.70	22.49636 4.8537183
67.90	1.0706637 -4.7352824
06.30	8.946241 -10.18143
29.25	13.390958 20.387674
67.60	-0.100318216 -3.6237772
33.60	4.940097 -17.66193
04.30	19.29097 0.5501755
04.40	19.826342 1.9222618
07.60	2.84476 -9.470917
75.80	-22.874723 -7.1852336
75.90	-24.17844 -8.373563
03.30	13.356511 -1.5240414
21.80	19.944868 19.930517
34.20	7.857856 -18.605585
82.40	-3.9791496 5.393687
95.85	24.068483 4.5825157
29.40	26.41911 8.642279
85.25	-24.38324 -22.120636
82.35	-13.411263 7.444779
81.10	-11.312477 -0.13977501
33.50	2.0827475 -15.877585
33.25	5.30407 -9.290326
76.75	-25.951998 -12.885711
82.50	2.3874655 -17.3711
89.70	6.884626 -0.15401062
06.20	10.765265 -9.256817
82.45	-9.319395 -0.93081635
34.60	7.4249783 -15.957764
07.85	-8.642883 -12.318335
62.40	-16.719889 -1.9690324
78.60	-9.863339 -20.847666
43.35	-6.2195544 -8.939611
42.81	-3.1821544 -15.435389
97.80	20.798065 0.35400882
79.70	-13.1717415 -14.412641
91.60	-18.914398 -2.2152638
47.50	-7.660145 9.47787
47.75	18.888475 2.8893342
43.20	-5.2588954 -8.177454
85.30	-16.865353 -21.086521
97.10	23.180489 1.4421251
29.20	11.215214 19.474274
66.20	-16.049448 6.749372
47.35	-2.3616781 8.5534725
33.55	3.537921 -14.895276
23.60	22.038157 29.679585
34.30	5.947641 -18.744865
47.65	-3.9967902 12.002791
28.20	23.011719 23.505981
78.45	-8.209894 -19.088627
51.20	1.9853209 9.525012
84.40	-3.5632262 -17.498796
68.60	-12.320997 -1.6324282
65.20	-20.089987 3.0126913
29.30	19.544962 29.22699
42.70	-6.2258 -16.456495
42.30	-5.3065987 -15.668221
43.25	-5.194077 -6.811481
02.10	5.3642387 2.3563583
47.60	-6.083164 10.445356
85.60	-11.262607 -20.39527
47.70	-3.6067576 7.282317
44.25	-2.27922 10.018745
44.10	1.7610166 1.5363996
95.10	17.603518 -0.2222931
42.40	-6.1965623 -14.599028
77.55	-16.056417 -6.337846
47.40	-2.4013968 11.926318
85.70	-29.472794 -9.42283
92.60	-3.8532507 9.131678
92.10	-3.678992 10.214877
91.30	-1.5769207 5.646189
