# Supplementary material for: Where is your field going? A machine learning approach to study the relative motion of the domains of physics
Source: PLoS One. 2020 Jun 18;15(6):e0233997. doi: 10.1371/journal.pone.0233997 (PMC7302634; doi:10.1371/journal.pone.0233997)
Supplement: S31 Data — (ZIP) [file pone.0233997.s031.zip › coordinate_tsne/coordinates_2003-2007.txt]

64.60	3.8528602 6.301292
64.70	-16.924297 3.7931025
73.40	-19.025566 -20.22837
73.20	-15.171652 -15.202664
71.55	-17.853426 -13.849532
03.65	9.410198 -1.5105953
05.70	3.7849054 4.9108973
05.40	1.7971878 2.7068737
11.30	19.14633 10.214194
75.10	-26.586565 -5.081328
74.70	-26.92862 -15.262792
11.10	15.748264 7.2981844
68.35	-10.539137 -2.8453503
63.20	-18.592419 -8.275072
71.45	-20.411102 -14.13388
72.15	-20.9279 -17.937733
32.80	5.4627347 -12.074092
72.20	-18.675247 -18.51747
11.15	16.608753 8.530913
79.60	-16.633009 -12.088711
75.30	-25.122704 -11.063711
75.50	-25.68766 -8.932597
42.50	2.8653615 -11.5795
78.20	-9.262488 -14.981708
14.80	21.795967 8.502052
42.65	-0.92008173 -13.796646
78.30	-18.451475 -10.615827
61.50	-19.165165 -0.23567131
25.70	19.798672 26.274837
21.10	27.301857 25.450771
05.50	4.9556684 4.11875
79.20	-12.028342 -10.046116
21.60	25.744045 24.67008
25.40	24.527311 22.919365
12.40	19.281214 14.836642
05.30	2.7126274 -4.63339
05.45	4.533699 0.12703054
75.40	-26.969185 -6.909867
34.50	9.765484 -18.397194
72.80	-17.959518 -17.579529
68.55	-12.065541 -3.1583705
12.38	17.94534 13.511494
71.10	-23.147657 -16.330408
98.80	20.453283 5.163743
78.70	-21.029486 -11.442821
12.15	21.556995 10.559552
13.85	25.347813 12.502968
72.10	-19.980145 -19.274454
24.10	19.33213 23.7837
71.35	-10.472577 -17.306822
78.55	-9.967508 -18.576582
71.70	-18.70607 -16.152376
14.40	21.86555 13.902321
71.20	-19.789795 -12.4973755
82.65	-7.8732634 -2.2364416
66.30	-13.94057 -2.4215374
14.60	23.654617 7.426803
71.30	-21.983639 -14.7416315
32.70	7.8042326 -13.764365
23.20	23.704376 30.837294
75.20	-23.668737 -13.784991
13.75	19.70921 18.094687
34.80	8.469976 -15.4549055
05.20	2.2846837 6.0918736
52.35	0.42203408 16.890762
74.50	-24.866373 -21.053732
52.25	2.720707 17.225645
05.60	2.9575322 1.2202905
61.30	-11.583561 3.6477811
71.38	-20.581642 -15.87814
61.80	-13.2965975 -7.818266
61.10	-15.514986 -3.7282045
12.10	20.311459 8.08634
32.30	9.049022 -13.181215
74.20	-25.9146 -18.641418
76.30	-22.259632 -9.914101
61.20	-16.877102 5.3425765
76.60	-25.521214 -6.823407
02.50	3.188114 3.266341
62.20	-16.437521 -0.31699827
13.40	20.519392 13.661208
04.20	17.417276 1.7860448
27.60	24.885769 28.993536
47.20	-5.072624 7.631376
21.30	19.681826 21.759092
34.70	9.102233 -17.408253
76.80	-22.828447 -8.725167
03.70	11.824152 -0.6711076
25.30	23.781166 18.413996
42.55	-1.948091 -15.318827
04.60	14.7469635 1.8531597
62.50	-20.380476 -0.88870764
25.80	21.18014 18.578312
31.15	10.4836855 -15.906733
61.12	-23.197166 -3.2730894
25.10	23.761366 20.646812
23.40	27.597788 22.34953
31.10	11.07738 -14.751906
82.70	-12.460839 5.58807
14.20	21.755033 16.620996
13.25	23.137222 12.973976
52.50	3.1119032 18.866545
97.60	21.966328 0.7314345
67.40	1.3401188 -3.6458392
81.30	-17.296276 1.4066285
63.50	-19.844645 -3.380334
24.70	22.635681 21.254929
61.14	-12.82815 -4.962339
33.80	5.647107 -15.346218
36.10	12.990499 -15.547451
27.20	22.472422 26.31828
12.20	10.942461 -8.374189
52.40	3.701457 16.474304
24.30	22.0635 25.067493
32.60	7.8263364 -12.296342
75.25	-24.322432 -10.362974
78.40	-10.781101 -15.536573
31.30	11.081647 -12.952558
33.20	4.0107875 -17.019278
95.30	20.600595 1.1973505
65.40	-22.044397 -3.0031364
61.25	-15.815982 5.9902897
36.40	3.2626543 -19.97352
25.55	24.127941 24.9993
73.30	-13.512277 -13.080549
52.55	2.5146914 15.057118
68.65	-10.949803 -5.3160048
31.50	6.961286 -19.180151
73.50	-17.758934 -19.712471
27.70	23.854584 27.976927
82.20	-6.2740955 0.40765798
13.60	24.255592 15.948728
13.20	21.905478 12.398872
11.40	20.678253 15.208507
27.40	25.102314 26.949625
02.70	5.5064845 5.598758
25.20	22.555927 19.458609
74.10	-25.54876 -15.60514
74.40	-25.632597 -20.400629
67.70	-2.7686787 -2.34527
52.70	4.3033485 18.022802
77.80	-19.384274 -5.330087
04.50	18.45457 4.086585
27.30	23.761196 26.553612
34.10	10.047594 -19.550293
68.70	-12.470584 1.1096357
02.40	9.855758 2.3410704
21.65	18.05313 21.045712
34.90	11.520034 -18.21057
72.70	-20.50265 -21.840853
36.20	-12.232535 8.028232
81.40	-15.228207 -0.5998778
61.41	-14.117279 6.0277243
71.28	-21.944328 -13.045265
51.10	0.9612943 9.017558
75.70	-27.188562 -10.203438
27.80	23.379284 29.10448
33.70	5.278475 -16.660177
75.60	-28.173021 -9.446868
64.75	-15.267021 2.4706554
42.60	-2.1899307 -13.658892
13.35	23.120167 9.491049
27.50	25.855995 28.160904
72.40	-16.302433 -19.001127
24.60	18.251373 25.28387
02.20	11.254032 0.96065617
13.88	24.44981 14.457933
73.90	-14.917894 -12.676766
52.20	5.3247943 16.933748
05.90	2.1309142 4.4813843
11.80	18.99673 16.328436
66.10	-13.91104 4.354044
64.30	-20.496822 0.7199176
31.70	5.3365664 -19.58061
78.35	-20.028858 -6.676381
87.15	-12.989135 8.999331
02.60	7.488315 2.619565
03.50	12.053439 -3.9320016
76.70	-12.105152 -17.244377
78.90	-8.830071 -16.189823
96.60	25.93301 5.0215583
27.10	21.284746 21.490116
25.45	21.983416 23.534758
78.47	-8.921905 -17.486261
13.30	22.314878 15.257245
82.30	-6.495643 -1.969384
66.70	-21.411343 -4.7765217
13.87	25.824617 14.171058
04.65	18.708084 5.8689094
25.85	20.888634 27.767437
02.30	7.9782014 0.9752947
67.80	-1.7799121 -3.1961324
71.36	-7.344315 -17.68103
74.90	-26.380339 -17.186995
99.10	15.07879 9.295361
52.80	1.6280344 16.31828
47.55	-6.4159 8.33818
62.65	-18.213156 -3.9112265
04.80	19.90072 -0.8005913
64.10	-18.99162 5.2845926
72.30	-18.376245 -21.425444
96.40	24.381256 6.0166726
24.50	20.96124 24.570536
52.65	1.6269732 17.829512
27.90	22.095158 28.200775
76.50	-27.224243 -8.514026
13.38	24.646568 11.428809
64.90	-15.778983 4.644271
52.30	0.42716166 15.018571
87.10	-0.6388225 2.9531388
76.20	-29.352182 -7.5773487
63.70	-22.609552 -0.72883
47.15	-5.285494 9.282518
32.50	3.2656991 -14.227732
81.15	-10.973885 -1.4085932
47.10	-0.6716739 9.725687
73.25	-14.561335 -13.984249
13.15	24.516125 8.52748
62.30	-7.819523 -6.880688
82.80	-13.221648 -9.261688
82.60	-13.381594 3.0506697
68.15	-8.791838 5.55323
98.70	22.602282 4.7809157
67.90	0.8685425 -4.8103137
06.30	9.062662 -10.796103
29.25	12.61032 20.546982
67.60	0.14409794 -3.9054594
33.60	4.5053353 -18.140835
04.30	19.169706 0.9367861
04.40	19.701748 2.1416163
07.60	1.130569 -10.736748
75.80	-22.539326 -6.612003
75.90	-24.28769 -8.645115
03.30	13.349663 -0.72620404
21.80	20.05562 19.944298
34.20	8.29187 -18.70639
82.40	-3.9334946 5.53719
95.85	23.983768 4.4795594
29.40	26.336227 8.151944
85.25	-24.24412 -22.330145
82.35	-13.420265 7.597697
81.10	-11.4360895 0.08740055
33.50	1.9505149 -16.26728
33.25	5.5265393 -8.632094
76.75	-25.983826 -13.051873
82.50	2.4757965 -17.93289
89.70	6.8571596 0.31957853
06.20	10.5128145 -9.869555
82.45	-9.398919 -0.7333512
34.60	7.9822783 -16.426146
07.85	-8.779552 -12.614129
62.40	-17.017223 -1.8177159
78.60	-10.203379 -20.979671
43.35	-6.4018764 -8.883646
42.81	-2.8767657 -14.5250025
97.80	21.496798 1.9444939
79.70	-14.258613 -16.655111
91.60	-19.019089 -2.0063102
47.50	-7.4131484 9.95619
47.75	16.828192 3.2311606
43.20	-5.7623115 -7.8403573
85.30	-16.864431 -20.915016
97.10	23.432644 1.5314754
29.20	11.505035 19.969872
66.20	-16.958672 6.9734015
47.35	-2.4602337 8.608601
33.55	3.984434 -15.28285
23.60	22.117535 29.859728
34.30	6.1278486 -18.061394
47.65	-3.9338238 12.116355
28.20	23.234938 23.318735
78.45	-8.16532 -18.94295
51.20	2.5675771 8.869084
84.40	-3.7047923 -17.02155
68.60	-12.488788 -1.5708563
65.20	-19.542242 3.2691884
29.30	20.088911 29.779827
42.70	-5.7990174 -15.889496
42.30	-5.0446196 -15.084158
43.25	-5.959426 -6.6827703
02.10	5.935866 2.4819493
47.60	-5.981046 10.659752
85.60	-11.943772 -20.376156
47.70	-3.585565 7.48293
44.25	-2.2041903 9.994679
44.10	1.0881971 1.116099
95.10	17.938345 -0.36743712
42.40	-6.09694 -14.244315
77.55	-17.004436 -6.2395806
47.40	-2.4319158 11.760603
85.70	-29.57343 -9.16577
92.60	-3.7513244 10.291141
92.10	-3.6538858 9.296311
91.30	-1.0932527 5.464035
