# Supplementary material for: Where is your field going? A machine learning approach to study the relative motion of the domains of physics
Source: PLoS One. 2020 Jun 18;15(6):e0233997. doi: 10.1371/journal.pone.0233997 (PMC7302634; doi:10.1371/journal.pone.0233997)
Supplement: S31 Data — (ZIP) [file pone.0233997.s031.zip › coordinate_tsne/coordinates_2004-2008.txt]

64.60	3.7886586 6.1061926
64.70	-16.745209 3.8081393
73.40	-18.548618 -20.215794
73.20	-15.330313 -15.999181
71.55	-18.5678 -13.675409
03.65	9.8427305 -1.1825991
05.70	3.499419 4.8483696
05.40	1.8911514 2.6829154
11.30	18.93626 10.180658
75.10	-26.426888 -4.774227
74.70	-26.892841 -14.751716
11.10	15.897676 7.577325
68.35	-10.68847 -2.619022
63.20	-18.17945 -8.525554
71.45	-20.35723 -14.100321
72.15	-20.85751 -18.092484
32.80	5.2694297 -12.098195
72.20	-18.956078 -18.233307
11.15	16.772997 8.707263
79.60	-16.836538 -12.44783
75.30	-25.485073 -10.511537
75.50	-25.810337 -8.939897
42.50	2.508754 -11.939957
78.20	-8.791816 -14.863277
14.80	21.648495 8.604056
42.65	-0.7152793 -14.007162
78.30	-17.963814 -10.188662
61.50	-19.42599 0.036374826
25.70	19.655478 26.286926
21.10	26.832542 26.002825
05.50	4.8635163 4.2860537
79.20	-12.623484 -9.992599
21.60	26.259869 24.114237
25.40	24.630636 22.643444
12.40	19.427824 14.819122
05.30	2.7140508 -4.577582
05.45	5.055628 -0.2277265
75.40	-26.904501 -7.085031
34.50	9.919876 -18.132093
72.80	-17.860521 -17.361546
68.55	-12.049581 -3.1189382
12.38	18.190609 13.4893055
71.10	-22.862453 -16.599201
98.80	20.184633 4.990507
78.70	-22.450933 -11.210329
12.15	21.436441 10.751158
13.85	25.330297 12.375184
72.10	-20.007383 -19.517643
24.10	19.14987 23.920918
71.35	-10.12477 -17.420992
78.55	-9.893452 -18.801115
71.70	-18.927792 -16.164597
14.40	21.941666 14.0036955
71.20	-20.070234 -12.480392
82.65	-8.507066 -2.394203
66.30	-14.776787 -1.6962324
14.60	23.364727 7.901982
71.30	-21.719957 -14.652449
32.70	7.5968924 -13.877787
23.20	23.944576 30.944656
75.20	-23.461782 -14.378805
13.75	19.806322 17.805832
34.80	7.992714 -15.747037
05.20	2.2209256 6.368678
52.35	0.34795323 17.12974
74.50	-24.886854 -21.240831
52.25	2.5524309 17.45412
05.60	3.3382235 1.1961548
61.30	-13.585541 2.9168653
71.38	-20.488895 -16.142618
61.80	-13.75133 -7.7982106
61.10	-15.51632 -4.9889584
12.10	20.175106 8.181093
32.30	8.994395 -13.094605
74.20	-26.19089 -18.466888
76.30	-21.306276 -9.977138
61.20	-16.808691 5.6928163
76.60	-25.393543 -6.881453
02.50	3.1239986 2.9597719
62.20	-16.725626 -0.6043512
13.40	20.571661 13.486769
04.20	17.53904 1.7934763
27.60	24.522528 28.370144
47.20	-4.964336 8.077928
21.30	19.60928 21.61199
34.70	9.091356 -16.812199
76.80	-22.999342 -9.266222
03.70	11.799609 -1.2015232
25.30	24.344769 18.809849
42.55	-2.1389446 -14.979986
04.60	14.792101 1.9150811
62.50	-20.486477 -0.65950793
25.80	21.161636 18.953278
31.15	11.015063 -16.071949
61.12	-23.20598 -4.4645977
25.10	23.69328 20.657387
23.40	27.448193 21.346035
31.10	10.943995 -14.925868
82.70	-12.434274 5.6830287
14.20	21.62822 16.659948
13.25	23.169485 12.940862
52.50	3.3189685 18.929976
97.60	22.344408 0.78777266
67.40	1.5425706 -3.6352084
81.30	-17.362827 1.497676
63.50	-19.464994 -2.5738497
24.70	22.369871 20.81435
61.14	-12.96778 -5.1660943
33.80	5.70492 -14.961772
36.10	13.7126665 -15.413902
27.20	22.318792 26.573656
12.20	11.220033 -7.897869
52.40	3.5654907 16.569077
24.30	22.749481 25.068903
32.60	7.668062 -12.555993
75.25	-24.304491 -10.668246
78.40	-10.444179 -15.395961
31.30	11.396396 -12.917238
33.20	4.015998 -16.946663
95.30	20.647552 1.2440009
65.40	-21.65485 -2.2621047
61.25	-15.342418 6.4450316
36.40	3.3961468 -20.203434
25.55	24.382244 24.597506
73.30	-13.940136 -13.4761715
52.55	2.4815164 15.173057
68.65	-10.786459 -4.7514443
31.50	7.62217 -20.004276
73.50	-17.787548 -19.369678
27.70	23.254274 28.074705
82.20	-6.3292117 1.3463615
13.60	24.036968 16.073406
13.20	22.048412 12.404607
11.40	20.683779 15.4722395
27.40	24.998709 26.81014
02.70	5.5635204 5.719379
25.20	22.878328 19.30003
74.10	-25.914268 -15.607526
74.40	-25.623386 -20.67181
67.70	-3.2998967 -1.7098858
52.70	4.4599795 18.018602
77.80	-20.836271 -6.276097
04.50	18.343952 3.5621183
27.30	23.684673 26.851173
34.10	10.131916 -19.4759
68.70	-11.531484 1.3760574
02.40	10.089872 2.279461
21.65	18.004934 20.938816
34.90	11.454673 -18.594376
72.70	-20.376066 -21.939785
36.20	-11.634837 7.7377486
81.40	-15.319213 -0.3614884
61.41	-13.82186 5.8626266
71.28	-21.937994 -13.153078
51.10	1.2964481 8.684267
75.70	-27.434256 -10.327588
27.80	23.583576 29.281843
33.70	5.5605392 -16.681332
75.60	-28.351168 -9.51988
64.75	-15.787429 2.5174754
42.60	-1.6816628 -13.175653
13.35	23.056145 9.581533
27.50	25.716633 28.346289
72.40	-16.108774 -19.094467
24.60	18.218441 25.214193
02.20	11.234172 1.3066792
13.88	24.29253 14.280933
73.90	-15.531223 -14.130362
52.20	5.5975227 17.246159
05.90	1.8617806 4.388444
11.80	18.479057 16.158054
66.10	-13.402721 4.440733
64.30	-20.743961 1.3231906
31.70	6.111767 -19.788902
78.35	-19.393915 -6.5314455
87.15	-12.652823 9.116638
02.60	7.0500426 2.8418386
03.50	11.842505 -3.941574
76.70	-11.660828 -17.196234
78.90	-8.515341 -16.27034
96.60	25.62442 4.8600335
27.10	21.503725 21.799463
25.45	22.176529 23.751314
78.47	-8.451701 -17.49093
13.30	22.435574 15.334211
82.30	-6.2446637 -1.9029889
66.70	-20.298662 -4.0442553
13.87	25.804943 14.068014
04.65	18.725216 5.6906285
25.85	20.662094 27.704641
02.30	8.005516 0.40399733
67.80	-1.2645959 -3.5475433
71.36	-6.946935 -17.471758
74.90	-26.473423 -17.590036
99.10	15.491262 9.179744
52.80	1.943372 16.348507
47.55	-6.3811665 8.5039215
62.65	-18.166735 -3.4837744
04.80	19.691717 -0.9075677
64.10	-19.279371 5.767877
72.30	-18.572199 -21.549658
96.40	24.266014 6.042919
24.50	21.119629 24.912556
52.65	1.4697815 17.834925
27.90	21.86796 28.382923
76.50	-27.559303 -8.674805
13.38	24.672617 11.302096
64.90	-15.347703 4.597396
52.30	0.5504162 15.288656
87.10	-1.396926 2.9971745
76.20	-29.660198 -7.420816
63.70	-22.444622 -0.66898245
47.15	-5.4209127 9.678826
32.50	3.037084 -14.520903
81.15	-11.036985 -1.1287701
47.10	-0.41870785 9.717002
73.25	-14.381924 -14.928909
13.15	24.733944 8.443059
62.30	-7.9456224 -6.9906397
82.80	-13.421831 -9.617195
82.60	-12.117724 3.1080465
68.15	-8.89378 5.7698207
98.70	22.65626 4.5089746
67.90	0.93737835 -4.9394245
06.30	8.891769 -10.90845
29.25	12.174213 20.694357
67.60	0.39724323 -4.011836
33.60	4.400788 -18.403221
04.30	19.202713 0.8556775
04.40	19.710024 2.2966774
07.60	0.40423664 -11.441868
75.80	-22.724937 -7.1752777
75.90	-24.377186 -8.864963
03.30	13.227814 -0.9114122
21.80	20.110088 20.222826
34.20	8.413734 -18.628244
82.40	-3.953069 5.498748
95.85	23.944748 4.332677
29.40	26.681105 8.436015
85.25	-24.388706 -22.425795
82.35	-13.062065 7.4629397
81.10	-11.835587 0.21146654
33.50	2.2640378 -16.504032
33.25	5.2577047 -9.179125
76.75	-25.847765 -12.963087
82.50	2.5585637 -18.074955
89.70	6.396942 0.58398676
06.20	10.4300995 -10.527448
82.45	-9.527448 -0.5656815
34.60	7.7050033 -17.171806
07.85	-8.9854555 -12.194434
62.40	-17.10172 -1.8966135
78.60	-10.5386715 -20.801434
43.35	-6.716038 -8.507673
42.81	-2.8092952 -13.712162
97.80	21.481522 2.188187
79.70	-14.2855625 -17.61431
91.60	-18.699339 -1.4253099
47.50	-7.100412 10.105275
47.75	15.898774 4.0772066
43.20	-5.9184813 -7.79163
85.30	-16.76138 -20.739113
97.10	23.318857 1.4131477
29.20	11.280626 20.07615
66.20	-17.400677 6.975247
47.35	-2.41641 8.646367
33.55	4.2160974 -15.448952
23.60	22.193993 30.065092
34.30	5.964046 -18.095596
47.65	-3.8762543 12.5229
28.20	23.440804 23.105225
78.45	-8.036394 -18.7745
51.20	3.6674113 8.37276
84.40	-3.6864974 -16.715477
68.60	-12.507724 -1.5455663
65.20	-19.14592 3.319926
29.30	20.060946 30.08484
42.70	-5.7741523 -15.371751
42.30	-4.4571924 -15.074733
43.25	-6.341701 -6.585771
02.10	5.5547943 2.5056443
47.60	-5.997033 11.051446
85.60	-12.948016 -20.109432
47.70	-3.5530806 7.6405225
44.25	-2.5212471 10.12023
44.10	0.9457481 1.1438814
95.10	18.079166 -0.3924343
42.40	-6.231187 -13.809734
77.55	-16.652233 -6.526729
47.40	-1.9648284 11.534746
85.70	-29.788052 -9.233974
92.60	-3.8340979 10.47653
92.10	-3.6763854 9.196228
91.30	-0.85870886 5.252123
