# Supplementary material for: Where is your field going? A machine learning approach to study the relative motion of the domains of physics
Source: PLoS One. 2020 Jun 18;15(6):e0233997. doi: 10.1371/journal.pone.0233997 (PMC7302634; doi:10.1371/journal.pone.0233997)
Supplement: S31 Data — (ZIP) [file pone.0233997.s031.zip › coordinate_tsne/coordinates_2005-2009.txt]

64.60	3.5596297 6.022524
64.70	-16.974398 3.9083605
73.40	-18.019707 -20.559898
73.20	-15.225032 -16.265018
71.55	-18.401125 -14.1065
03.65	9.799796 -1.2321129
05.70	3.3391871 4.6913333
05.40	1.8955114 2.819921
11.30	19.059511 9.964701
75.10	-26.75991 -4.65963
74.70	-27.070137 -15.001913
11.10	16.020432 7.5114417
68.35	-10.587773 -2.1335258
63.20	-18.347685 -8.306288
71.45	-20.391615 -14.073772
72.15	-20.755104 -18.144575
32.80	5.4939537 -12.345158
72.20	-18.871511 -18.24614
11.15	17.124573 8.497024
79.60	-16.212156 -12.219781
75.30	-25.617706 -10.463053
75.50	-25.772497 -9.046151
42.50	1.7601334 -12.053894
78.20	-9.21394 -14.59277
14.80	21.57431 8.572012
42.65	-0.79046565 -14.033829
78.30	-18.144758 -9.765292
61.50	-19.7152 0.43802112
25.70	19.549862 26.010208
21.10	26.444084 26.034601
05.50	5.0055137 3.974453
79.20	-12.592436 -9.91445
21.60	26.725172 24.01226
25.40	24.813715 22.533108
12.40	19.224756 14.687887
05.30	2.6164265 -4.5627494
05.45	4.523123 0.080741875
75.40	-26.982191 -6.8828664
34.50	10.00501 -18.266857
72.80	-17.60171 -17.662683
68.55	-12.243035 -2.824295
12.38	18.105614 13.153348
71.10	-23.066841 -16.872679
98.80	20.284266 4.6768866
78.70	-22.78221 -11.423982
12.15	21.270237 10.695916
13.85	25.137838 12.296549
72.10	-19.846144 -19.599888
24.10	19.096355 23.629972
71.35	-10.122606 -17.39118
78.55	-9.952172 -18.712193
71.70	-18.895672 -15.970808
14.40	22.095713 14.268124
71.20	-19.980099 -12.627372
82.65	-8.089732 -2.2592478
66.30	-14.487027 -1.3299713
14.60	23.382473 7.926078
71.30	-21.938602 -14.734042
32.70	7.9048357 -13.782422
23.20	24.23803 30.704515
75.20	-23.539997 -14.589136
13.75	19.680363 17.675076
34.80	7.8856316 -16.067715
05.20	2.078764 6.4846816
52.35	0.31115916 17.180897
74.50	-24.992622 -21.356323
52.25	2.4668233 17.098898
05.60	3.2380288 1.1014752
61.30	-13.85349 2.8728108
71.38	-20.863586 -16.05181
61.80	-13.459587 -7.601954
61.10	-15.172774 -5.3651195
12.10	19.946665 8.253977
32.30	9.065722 -12.828324
74.20	-26.127485 -18.796974
76.30	-21.07344 -10.486118
61.20	-16.841944 5.5766163
76.60	-25.61158 -7.3883824
02.50	3.0655684 2.9833293
62.20	-16.732672 -0.43675056
13.40	20.67221 13.708576
04.20	17.372845 1.5816132
27.60	24.332321 28.21301
47.20	-4.9585648 8.426286
21.30	19.36894 21.877762
34.70	9.382891 -16.961647
76.80	-22.966017 -9.6828575
03.70	11.8664 -1.215996
25.30	24.571846 18.537334
42.55	-2.0149622 -14.669696
04.60	14.703665 1.8635623
62.50	-20.802362 -0.07520058
25.80	21.436008 18.959759
31.15	11.098367 -16.209097
61.12	-23.300135 -4.58855
25.10	23.662575 20.904995
23.40	27.40749 21.05533
31.10	10.70679 -15.170024
82.70	-12.26055 5.420655
14.20	21.505234 16.522192
13.25	22.962864 12.892914
52.50	3.0517905 18.589935
97.60	22.242567 0.86554843
67.40	1.412747 -3.6982543
81.30	-17.77544 1.7377169
63.50	-19.03893 -2.8686934
24.70	22.432745 20.72909
61.14	-12.966804 -5.345336
33.80	5.6374393 -14.91867
36.10	13.146304 -15.677808
27.20	22.112488 26.502918
12.20	11.357565 -7.5855994
52.40	3.7222676 16.867178
24.30	23.135597 25.239895
32.60	7.7484546 -12.445196
75.25	-24.319685 -10.538292
78.40	-10.331604 -15.4715
31.30	11.251782 -12.9039545
33.20	4.3454595 -16.96392
95.30	20.707298 1.3844206
65.40	-21.406425 -2.2400322
61.25	-15.562519 6.3756833
36.40	3.915505 -20.529697
25.55	24.639626 24.335644
73.30	-14.136768 -13.544041
52.55	2.7269406 15.208715
68.65	-10.776638 -3.9055512
31.50	7.889656 -19.920845
73.50	-17.854132 -19.351055
27.70	22.935123 28.186243
82.20	-6.7882204 0.9011383
13.60	24.022326 16.086246
13.20	21.811527 12.378839
11.40	20.54168 15.399444
27.40	24.838898 26.870487
02.70	5.1434803 5.845293
25.20	23.421728 19.417337
74.10	-26.172188 -15.46133
74.40	-25.789675 -20.678047
67.70	-3.1276138 -2.0670605
52.70	4.293395 18.166895
77.80	-21.453548 -6.600053
04.50	18.277666 3.3710585
27.30	23.546618 26.955996
34.10	10.310554 -19.725243
68.70	-10.559162 2.0000432
02.40	9.932601 1.9994528
21.65	17.80585 21.665905
34.90	11.493928 -18.861511
72.70	-20.448803 -22.11678
36.20	-11.577046 7.9946055
81.40	-15.783475 -0.70143133
61.41	-13.889283 5.8190513
71.28	-21.751766 -13.227168
51.10	0.98522663 8.860388
75.70	-27.27712 -10.411156
27.80	23.621155 29.311014
33.70	5.598668 -16.704044
75.60	-28.284325 -9.384836
64.75	-15.808098 2.609566
42.60	-1.4981099 -12.905139
13.35	22.788628 9.781708
27.50	25.530203 28.559137
72.40	-16.241814 -18.945175
24.60	18.027748 24.906006
02.20	11.839761 1.3616825
13.88	24.107382 14.28263
73.90	-15.776577 -14.572483
52.20	5.859 16.947645
05.90	1.7858223 4.5272684
11.80	18.539906 15.97904
66.10	-12.543378 3.8039265
64.30	-20.975237 1.3196269
31.70	6.117322 -20.018564
78.35	-19.38205 -6.28736
87.15	-12.466789 8.942574
02.60	7.905604 2.3842635
03.50	11.584926 -4.1204
76.70	-11.5000725 -17.050152
78.90	-8.734184 -16.409529
96.60	25.58153 4.5000587
27.10	21.610922 21.794712
25.45	22.077932 24.004618
78.47	-8.533331 -17.751482
13.30	22.396482 15.619049
82.30	-6.7306833 -1.9596984
66.70	-20.28372 -3.9570465
13.87	25.744352 13.947311
04.65	18.407833 5.5692596
25.85	20.714022 27.780443
02.30	8.27178 0.095362216
67.80	-1.1809862 -3.5205457
71.36	-6.9408717 -17.41721
74.90	-26.23865 -17.75206
99.10	15.862887 9.422477
52.80	1.6231194 16.322958
47.55	-6.2915382 8.755103
62.65	-17.743584 -3.5842614
04.80	19.896057 -0.64681923
64.10	-19.15428 5.782625
72.30	-19.339106 -21.119246
96.40	24.37373 6.223382
24.50	21.158966 25.026941
52.65	1.5040032 18.028513
27.90	21.796034 28.871021
76.50	-27.42587 -8.461216
13.38	24.49256 11.241148
64.90	-14.846822 4.900697
52.30	0.42727444 15.304783
87.10	-0.6834912 2.8734977
76.20	-29.441147 -7.2414937
63.70	-22.476305 -1.1099222
47.15	-5.616429 9.898129
32.50	3.3458846 -14.408134
81.15	-11.241929 -0.9954722
47.10	-0.43871903 9.690932
73.25	-14.401448 -14.92974
13.15	24.816217 8.6057825
62.30	-8.238263 -6.942552
82.80	-13.952064 -9.939749
82.60	-11.877519 2.2772512
68.15	-9.685721 5.4622083
98.70	22.512953 4.490824
67.90	0.832331 -4.862171
06.30	8.76931 -10.781029
29.25	11.954226 20.662088
67.60	0.3609667 -3.8934107
33.60	4.5767 -18.344746
04.30	19.244766 0.9100779
04.40	19.693552 2.4789486
07.60	-0.10881491 -11.922809
75.80	-22.926548 -7.517717
75.90	-24.50756 -8.720344
03.30	13.274056 -0.5366802
21.80	20.637302 20.319016
34.20	8.6395445 -18.55258
82.40	-4.119429 5.930031
95.85	23.819065 3.8953032
29.40	26.550442 8.007665
85.25	-24.663391 -22.41081
82.35	-12.913814 7.5758524
81.10	-11.89063 0.6481367
33.50	2.4525623 -16.527573
33.25	5.1996794 -8.476522
76.75	-25.485384 -12.4590435
82.50	2.4959965 -18.099646
89.70	6.6681075 0.71473616
06.20	10.230714 -10.904594
82.45	-9.458002 -0.03907851
34.60	7.907735 -17.49646
07.85	-9.33982 -12.2482195
62.40	-17.199038 -1.8238019
78.60	-10.391071 -21.050688
43.35	-6.885401 -8.38968
42.81	-2.5535293 -13.288603
97.80	21.84875 2.355676
79.70	-13.717526 -17.916391
91.60	-19.045935 -1.4991596
47.50	-7.1546454 10.277536
47.75	15.770054 4.410177
43.20	-6.0643144 -7.6623836
85.30	-16.554482 -20.619066
97.10	23.27631 1.6314417
29.20	11.35846 20.259823
66.20	-17.317787 7.088744
47.35	-2.2569404 8.820902
33.55	3.955582 -15.680261
23.60	22.354816 30.393345
34.30	5.8736696 -18.416622
47.65	-3.9207761 12.709308
28.20	23.37528 23.177538
78.45	-8.1015835 -19.191338
51.20	4.2615976 8.8174515
84.40	-3.923419 -16.508204
68.60	-12.703552 -1.1473296
65.20	-18.679209 3.782108
29.30	20.144901 30.008566
42.70	-5.576625 -14.983241
42.30	-4.159297 -14.775327
43.25	-6.519551 -6.5597153
02.10	6.0732994 2.690488
47.60	-5.7523637 11.043851
85.60	-13.24082 -19.803156
47.70	-3.5295196 7.6582527
44.25	-2.281022 10.20777
44.10	0.11593596 0.37532857
95.10	18.33402 -0.35783768
42.40	-5.5341735 -13.662342
77.55	-16.608837 -6.683125
47.40	-1.9856066 11.46166
85.70	-29.86981 -9.55731
92.60	-3.68603 10.727999
92.10	-3.4595842 9.386659
91.30	-0.77330136 5.1659317
