# Supplementary material for: Where is your field going? A machine learning approach to study the relative motion of the domains of physics
Source: PLoS One. 2020 Jun 18;15(6):e0233997. doi: 10.1371/journal.pone.0233997 (PMC7302634; doi:10.1371/journal.pone.0233997)
Supplement: S32 Data — (ZIP) [file pone.0233997.s032.zip]

Archive with 661 entries (630 files):
- EMBEDDINGS/
- EMBEDDINGS/0/
- EMBEDDINGS/0/Pacs4Run_0_VS_500_embeddings1985-1989ED8.txt
- EMBEDDINGS/0/Pacs4Run_0_VS_500_embeddings1986-1990ED8.txt
- EMBEDDINGS/0/Pacs4Run_0_VS_500_embeddings1987-1991ED8.txt
- EMBEDDINGS/0/Pacs4Run_0_VS_500_embeddings1988-1992ED8.txt
- EMBEDDINGS/0/Pacs4Run_0_VS_500_embeddings1989-1993ED8.txt
- EMBEDDINGS/0/Pacs4Run_0_VS_500_embeddings1990-1994ED8.txt
- EMBEDDINGS/0/Pacs4Run_0_VS_500_embeddings1991-1995ED8.txt
- EMBEDDINGS/0/Pacs4Run_0_VS_500_embeddings1992-1996ED8.txt
- EMBEDDINGS/0/Pacs4Run_0_VS_500_embeddings1993-1997ED8.txt
- EMBEDDINGS/0/Pacs4Run_0_VS_500_embeddings1994-1998ED8.txt
- EMBEDDINGS/0/Pacs4Run_0_VS_500_embeddings1995-1999ED8.txt
- EMBEDDINGS/0/Pacs4Run_0_VS_500_embeddings1996-2000ED8.txt
- EMBEDDINGS/0/Pacs4Run_0_VS_500_embeddings1997-2001ED8.txt
- EMBEDDINGS/0/Pacs4Run_0_VS_500_embeddings1998-2002ED8.txt
- EMBEDDINGS/0/Pacs4Run_0_VS_500_embeddings1999-2003ED8.txt
- EMBEDDINGS/0/Pacs4Run_0_VS_500_embeddings2000-2004ED8.txt
- EMBEDDINGS/0/Pacs4Run_0_VS_500_embeddings2001-2005ED8.txt
- EMBEDDINGS/0/Pacs4Run_0_VS_500_embeddings2002-2006ED8.txt
- EMBEDDINGS/0/Pacs4Run_0_VS_500_embeddings2003-2007ED8.txt
- EMBEDDINGS/0/Pacs4Run_0_VS_500_embeddings2004-2008ED8.txt
- EMBEDDINGS/0/Pacs4Run_0_VS_500_embeddings2005-2009ED8.txt
- EMBEDDINGS/1/
- EMBEDDINGS/1/Pacs4Run_1_VS_500_embeddings1985-1989ED8.txt
- EMBEDDINGS/1/Pacs4Run_1_VS_500_embeddings1986-1990ED8.txt
- EMBEDDINGS/1/Pacs4Run_1_VS_500_embeddings1987-1991ED8.txt
- EMBEDDINGS/1/Pacs4Run_1_VS_500_embeddings1988-1992ED8.txt
- EMBEDDINGS/1/Pacs4Run_1_VS_500_embeddings1989-1993ED8.txt
- EMBEDDINGS/1/Pacs4Run_1_VS_500_embeddings1990-1994ED8.txt
- EMBEDDINGS/1/Pacs4Run_1_VS_500_embeddings1991-1995ED8.txt
- EMBEDDINGS/1/Pacs4Run_1_VS_500_embeddings1992-1996ED8.txt
- EMBEDDINGS/1/Pacs4Run_1_VS_500_embeddings1993-1997ED8.txt
- EMBEDDINGS/1/Pacs4Run_1_VS_500_embeddings1994-1998ED8.txt
- EMBEDDINGS/1/Pacs4Run_1_VS_500_embeddings1995-1999ED8.txt
- EMBEDDINGS/1/Pacs4Run_1_VS_500_embeddings1996-2000ED8.txt
- EMBEDDINGS/1/Pacs4Run_1_VS_500_embeddings1997-2001ED8.txt
- EMBEDDINGS/1/Pacs4Run_1_VS_500_embeddings1998-2002ED8.txt
- EMBEDDINGS/1/Pacs4Run_1_VS_500_embeddings1999-2003ED8.txt
- EMBEDDINGS/1/Pacs4Run_1_VS_500_embeddings2000-2004ED8.txt
- EMBEDDINGS/1/Pacs4Run_1_VS_500_embeddings2001-2005ED8.txt
- EMBEDDINGS/1/Pacs4Run_1_VS_500_embeddings2002-2006ED8.txt
- EMBEDDINGS/1/Pacs4Run_1_VS_500_embeddings2003-2007ED8.txt
- EMBEDDINGS/1/Pacs4Run_1_VS_500_embeddings2004-2008ED8.txt
- EMBEDDINGS/1/Pacs4Run_1_VS_500_embeddings2005-2009ED8.txt
- EMBEDDINGS/10/
- EMBEDDINGS/10/Pacs4Run_10_VS_500_embeddings1985-1989ED8.txt
- EMBEDDINGS/10/Pacs4Run_10_VS_500_embeddings1986-1990ED8.txt
- EMBEDDINGS/10/Pacs4Run_10_VS_500_embeddings1987-1991ED8.txt
- EMBEDDINGS/10/Pacs4Run_10_VS_500_embeddings1988-1992ED8.txt
- EMBEDDINGS/10/Pacs4Run_10_VS_500_embeddings1989-1993ED8.txt
- EMBEDDINGS/10/Pacs4Run_10_VS_500_embeddings1990-1994ED8.txt
- EMBEDDINGS/10/Pacs4Run_10_VS_500_embeddings1991-1995ED8.txt
- EMBEDDINGS/10/Pacs4Run_10_VS_500_embeddings1992-1996ED8.txt
- EMBEDDINGS/10/Pacs4Run_10_VS_500_embeddings1993-1997ED8.txt
- EMBEDDINGS/10/Pacs4Run_10_VS_500_embeddings1994-1998ED8.txt
- EMBEDDINGS/10/Pacs4Run_10_VS_500_embeddings1995-1999ED8.txt
- EMBEDDINGS/10/Pacs4Run_10_VS_500_embeddings1996-2000ED8.txt
- EMBEDDINGS/10/Pacs4Run_10_VS_500_embeddings1997-2001ED8.txt
- EMBEDDINGS/10/Pacs4Run_10_VS_500_embeddings1998-2002ED8.txt
- EMBEDDINGS/10/Pacs4Run_10_VS_500_embeddings1999-2003ED8.txt
- EMBEDDINGS/10/Pacs4Run_10_VS_500_embeddings2000-2004ED8.txt
- EMBEDDINGS/10/Pacs4Run_10_VS_500_embeddings2001-2005ED8.txt
- EMBEDDINGS/10/Pacs4Run_10_VS_500_embeddings2002-2006ED8.txt
- EMBEDDINGS/10/Pacs4Run_10_VS_500_embeddings2003-2007ED8.txt
- EMBEDDINGS/10/Pacs4Run_10_VS_500_embeddings2004-2008ED8.txt
- EMBEDDINGS/10/Pacs4Run_10_VS_500_embeddings2005-2009ED8.txt
- EMBEDDINGS/11/
- EMBEDDINGS/11/Pacs4Run_11_VS_500_embeddings1985-1989ED8.txt
- EMBEDDINGS/11/Pacs4Run_11_VS_500_embeddings1986-1990ED8.txt
- EMBEDDINGS/11/Pacs4Run_11_VS_500_embeddings1987-1991ED8.txt
- EMBEDDINGS/11/Pacs4Run_11_VS_500_embeddings1988-1992ED8.txt
- EMBEDDINGS/11/Pacs4Run_11_VS_500_embeddings1989-1993ED8.txt
- EMBEDDINGS/11/Pacs4Run_11_VS_500_embeddings1990-1994ED8.txt
- EMBEDDINGS/11/Pacs4Run_11_VS_500_embeddings1991-1995ED8.txt
- EMBEDDINGS/11/Pacs4Run_11_VS_500_embeddings1992-1996ED8.txt
- EMBEDDINGS/11/Pacs4Run_11_VS_500_embeddings1993-1997ED8.txt
- EMBEDDINGS/11/Pacs4Run_11_VS_500_embeddings1994-1998ED8.txt
- EMBEDDINGS/11/Pacs4Run_11_VS_500_embeddings1995-1999ED8.txt
- EMBEDDINGS/11/Pacs4Run_11_VS_500_embeddings1996-2000ED8.txt
- EMBEDDINGS/11/Pacs4Run_11_VS_500_embeddings1997-2001ED8.txt
- EMBEDDINGS/11/Pacs4Run_11_VS_500_embeddings1998-2002ED8.txt
- EMBEDDINGS/11/Pacs4Run_11_VS_500_embeddings1999-2003ED8.txt
- EMBEDDINGS/11/Pacs4Run_11_VS_500_embeddings2000-2004ED8.txt
- EMBEDDINGS/11/Pacs4Run_11_VS_500_embeddings2001-2005ED8.txt
- EMBEDDINGS/11/Pacs4Run_11_VS_500_embeddings2002-2006ED8.txt
- EMBEDDINGS/11/Pacs4Run_11_VS_500_embeddings2003-2007ED8.txt
- EMBEDDINGS/11/Pacs4Run_11_VS_500_embeddings2004-2008ED8.txt
- EMBEDDINGS/11/Pacs4Run_11_VS_500_embeddings2005-2009ED8.txt
- EMBEDDINGS/12/
- EMBEDDINGS/12/Pacs4Run_12_VS_500_embeddings1985-1989ED8.txt
- EMBEDDINGS/12/Pacs4Run_12_VS_500_embeddings1986-1990ED8.txt
- EMBEDDINGS/12/Pacs4Run_12_VS_500_embeddings1987-1991ED8.txt
- EMBEDDINGS/12/Pacs4Run_12_VS_500_embeddings1988-1992ED8.txt
- EMBEDDINGS/12/Pacs4Run_12_VS_500_embeddings1989-1993ED8.txt
- EMBEDDINGS/12/Pacs4Run_12_VS_500_embeddings1990-1994ED8.txt
- EMBEDDINGS/12/Pacs4Run_12_VS_500_embeddings1991-1995ED8.txt
- EMBEDDINGS/12/Pacs4Run_12_VS_500_embeddings1992-1996ED8.txt
- EMBEDDINGS/12/Pacs4Run_12_VS_500_embeddings1993-1997ED8.txt
- EMBEDDINGS/12/Pacs4Run_12_VS_500_embeddings1994-1998ED8.txt
- EMBEDDINGS/12/Pacs4Run_12_VS_500_embeddings1995-1999ED8.txt
- EMBEDDINGS/12/Pacs4Run_12_VS_500_embeddings1996-2000ED8.txt
- EMBEDDINGS/12/Pacs4Run_12_VS_500_embeddings1997-2001ED8.txt
- EMBEDDINGS/12/Pacs4Run_12_VS_500_embeddings1998-2002ED8.txt
- EMBEDDINGS/12/Pacs4Run_12_VS_500_embeddings1999-2003ED8.txt
- EMBEDDINGS/12/Pacs4Run_12_VS_500_embeddings2000-2004ED8.txt
- EMBEDDINGS/12/Pacs4Run_12_VS_500_embeddings2001-2005ED8.txt
- EMBEDDINGS/12/Pacs4Run_12_VS_500_embeddings2002-2006ED8.txt
- EMBEDDINGS/12/Pacs4Run_12_VS_500_embeddings2003-2007ED8.txt
- EMBEDDINGS/12/Pacs4Run_12_VS_500_embeddings2004-2008ED8.txt
- EMBEDDINGS/12/Pacs4Run_12_VS_500_embeddings2005-2009ED8.txt
- EMBEDDINGS/13/
- EMBEDDINGS/13/Pacs4Run_13_VS_500_embeddings1985-1989ED8.txt
- EMBEDDINGS/13/Pacs4Run_13_VS_500_embeddings1986-1990ED8.txt
- EMBEDDINGS/13/Pacs4Run_13_VS_500_embeddings1987-1991ED8.txt
- EMBEDDINGS/13/Pacs4Run_13_VS_500_embeddings1988-1992ED8.txt
- EMBEDDINGS/13/Pacs4Run_13_VS_500_embeddings1989-1993ED8.txt
- EMBEDDINGS/13/Pacs4Run_13_VS_500_embeddings1990-1994ED8.txt
- EMBEDDINGS/13/Pacs4Run_13_VS_500_embeddings1991-1995ED8.txt
- EMBEDDINGS/13/Pacs4Run_13_VS_500_embeddings1992-1996ED8.txt
- EMBEDDINGS/13/Pacs4Run_13_VS_500_embeddings1993-1997ED8.txt
- EMBEDDINGS/13/Pacs4Run_13_VS_500_embeddings1994-1998ED8.txt
- EMBEDDINGS/13/Pacs4Run_13_VS_500_embeddings1995-1999ED8.txt
- EMBEDDINGS/13/Pacs4Run_13_VS_500_embeddings1996-2000ED8.txt
- EMBEDDINGS/13/Pacs4Run_13_VS_500_embeddings1997-2001ED8.txt
- EMBEDDINGS/13/Pacs4Run_13_VS_500_embeddings1998-2002ED8.txt
- EMBEDDINGS/13/Pacs4Run_13_VS_500_embeddings1999-2003ED8.txt
- EMBEDDINGS/13/Pacs4Run_13_VS_500_embeddings2000-2004ED8.txt
- EMBEDDINGS/13/Pacs4Run_13_VS_500_embeddings2001-2005ED8.txt
- EMBEDDINGS/13/Pacs4Run_13_VS_500_embeddings2002-2006ED8.txt
- EMBEDDINGS/13/Pacs4Run_13_VS_500_embeddings2003-2007ED8.txt
- EMBEDDINGS/13/Pacs4Run_13_VS_500_embeddings2004-2008ED8.txt
- EMBEDDINGS/13/Pacs4Run_13_VS_500_embeddings2005-2009ED8.txt
- EMBEDDINGS/14/
- EMBEDDINGS/14/Pacs4Run_14_VS_500_embeddings1985-1989ED8.txt
- EMBEDDINGS/14/Pacs4Run_14_VS_500_embeddings1986-1990ED8.txt
- EMBEDDINGS/14/Pacs4Run_14_VS_500_embeddings1987-1991ED8.txt
- EMBEDDINGS/14/Pacs4Run_14_VS_500_embeddings1988-1992ED8.txt
- EMBEDDINGS/14/Pacs4Run_14_VS_500_embeddings1989-1993ED8.txt
- EMBEDDINGS/14/Pacs4Run_14_VS_500_embeddings1990-1994ED8.txt
- EMBEDDINGS/14/Pacs4Run_14_VS_500_embeddings1991-1995ED8.txt
- EMBEDDINGS/14/Pacs4Run_14_VS_500_embeddings1992-1996ED8.txt
- EMBEDDINGS/14/Pacs4Run_14_VS_500_embeddings1993-1997ED8.txt
- EMBEDDINGS/14/Pacs4Run_14_VS_500_embeddings1994-1998ED8.txt
- EMBEDDINGS/14/Pacs4Run_14_VS_500_embeddings1995-1999ED8.txt
- EMBEDDINGS/14/Pacs4Run_14_VS_500_embeddings1996-2000ED8.txt
- EMBEDDINGS/14/Pacs4Run_14_VS_500_embeddings1997-2001ED8.txt
- EMBEDDINGS/14/Pacs4Run_14_VS_500_embeddings1998-2002ED8.txt
- EMBEDDINGS/14/Pacs4Run_14_VS_500_embeddings1999-2003ED8.txt
- EMBEDDINGS/14/Pacs4Run_14_VS_500_embeddings2000-2004ED8.txt
- EMBEDDINGS/14/Pacs4Run_14_VS_500_embeddings2001-2005ED8.txt
- EMBEDDINGS/14/Pacs4Run_14_VS_500_embeddings2002-2006ED8.txt
- EMBEDDINGS/14/Pacs4Run_14_VS_500_embeddings2003-2007ED8.txt
- EMBEDDINGS/14/Pacs4Run_14_VS_500_embeddings2004-2008ED8.txt
- EMBEDDINGS/14/Pacs4Run_14_VS_500_embeddings2005-2009ED8.txt
- EMBEDDINGS/15/
- EMBEDDINGS/15/Pacs4Run_15_VS_500_embeddings1985-1989ED8.txt
- EMBEDDINGS/15/Pacs4Run_15_VS_500_embeddings1986-1990ED8.txt
- EMBEDDINGS/15/Pacs4Run_15_VS_500_embeddings1987-1991ED8.txt
- EMBEDDINGS/15/Pacs4Run_15_VS_500_embeddings1988-1992ED8.txt
- EMBEDDINGS/15/Pacs4Run_15_VS_500_embeddings1989-1993ED8.txt
- EMBEDDINGS/15/Pacs4Run_15_VS_500_embeddings1990-1994ED8.txt
- EMBEDDINGS/15/Pacs4Run_15_VS_500_embeddings1991-1995ED8.txt
- EMBEDDINGS/15/Pacs4Run_15_VS_500_embeddings1992-1996ED8.txt
- EMBEDDINGS/15/Pacs4Run_15_VS_500_embeddings1993-1997ED8.txt
- EMBEDDINGS/15/Pacs4Run_15_VS_500_embeddings1994-1998ED8.txt
- EMBEDDINGS/15/Pacs4Run_15_VS_500_embeddings1995-1999ED8.txt
- EMBEDDINGS/15/Pacs4Run_15_VS_500_embeddings1996-2000ED8.txt
- EMBEDDINGS/15/Pacs4Run_15_VS_500_embeddings1997-2001ED8.txt
- EMBEDDINGS/15/Pacs4Run_15_VS_500_embeddings1998-2002ED8.txt
- EMBEDDINGS/15/Pacs4Run_15_VS_500_embeddings1999-2003ED8.txt
- EMBEDDINGS/15/Pacs4Run_15_VS_500_embeddings2000-2004ED8.txt
- EMBEDDINGS/15/Pacs4Run_15_VS_500_embeddings2001-2005ED8.txt
- EMBEDDINGS/15/Pacs4Run_15_VS_500_embeddings2002-2006ED8.txt
- EMBEDDINGS/15/Pacs4Run_15_VS_500_embeddings2003-2007ED8.txt
- EMBEDDINGS/15/Pacs4Run_15_VS_500_embeddings2004-2008ED8.txt
- EMBEDDINGS/15/Pacs4Run_15_VS_500_embeddings2005-2009ED8.txt
- EMBEDDINGS/16/
- EMBEDDINGS/16/Pacs4Run_16_VS_500_embeddings1985-1989ED8.txt
- EMBEDDINGS/16/Pacs4Run_16_VS_500_embeddings1986-1990ED8.txt
- EMBEDDINGS/16/Pacs4Run_16_VS_500_embeddings1987-1991ED8.txt
- EMBEDDINGS/16/Pacs4Run_16_VS_500_embeddings1988-1992ED8.txt
- EMBEDDINGS/16/Pacs4Run_16_VS_500_embeddings1989-1993ED8.txt
- EMBEDDINGS/16/Pacs4Run_16_VS_500_embeddings1990-1994ED8.txt
- EMBEDDINGS/16/Pacs4Run_16_VS_500_embeddings1991-1995ED8.txt
- EMBEDDINGS/16/Pacs4Run_16_VS_500_embeddings1992-1996ED8.txt
- EMBEDDINGS/16/Pacs4Run_16_VS_500_embeddings1993-1997ED8.txt
- EMBEDDINGS/16/Pacs4Run_16_VS_500_embeddings1994-1998ED8.txt
- EMBEDDINGS/16/Pacs4Run_16_VS_500_embeddings1995-1999ED8.txt
- EMBEDDINGS/16/Pacs4Run_16_VS_500_embeddings1996-2000ED8.txt
- EMBEDDINGS/16/Pacs4Run_16_VS_500_embeddings1997-2001ED8.txt
- EMBEDDINGS/16/Pacs4Run_16_VS_500_embeddings1998-2002ED8.txt
- EMBEDDINGS/16/Pacs4Run_16_VS_500_embeddings1999-2003ED8.txt
- EMBEDDINGS/16/Pacs4Run_16_VS_500_embeddings2000-2004ED8.txt
- EMBEDDINGS/16/Pacs4Run_16_VS_500_embeddings2001-2005ED8.txt
- EMBEDDINGS/16/Pacs4Run_16_VS_500_embeddings2002-2006ED8.txt
- EMBEDDINGS/16/Pacs4Run_16_VS_500_embeddings2003-2007ED8.txt
- EMBEDDINGS/16/Pacs4Run_16_VS_500_embeddings2004-2008ED8.txt
- EMBEDDINGS/16/Pacs4Run_16_VS_500_embeddings2005-2009ED8.txt
- EMBEDDINGS/17/
- EMBEDDINGS/17/Pacs4Run_17_VS_500_embeddings1985-1989ED8.txt
- EMBEDDINGS/17/Pacs4Run_17_VS_500_embeddings1986-1990ED8.txt
- EMBEDDINGS/17/Pacs4Run_17_VS_500_embeddings1987-1991ED8.txt
- EMBEDDINGS/17/Pacs4Run_17_VS_500_embeddings1988-1992ED8.txt
- EMBEDDINGS/17/Pacs4Run_17_VS_500_embeddings1989-1993ED8.txt
- EMBEDDINGS/17/Pacs4Run_17_VS_500_embeddings1990-1994ED8.txt
- EMBEDDINGS/17/Pacs4Run_17_VS_500_embeddings1991-1995ED8.txt
- EMBEDDINGS/17/Pacs4Run_17_VS_500_embeddings1992-1996ED8.txt
- EMBEDDINGS/17/Pacs4Run_17_VS_500_embeddings1993-1997ED8.txt
- EMBEDDINGS/17/Pacs4Run_17_VS_500_embeddings1994-1998ED8.txt
- EMBEDDINGS/17/Pacs4Run_17_VS_500_embeddings1995-1999ED8.txt
- EMBEDDINGS/17/Pacs4Run_17_VS_500_embeddings1996-2000ED8.txt
- EMBEDDINGS/17/Pacs4Run_17_VS_500_embeddings1997-2001ED8.txt
- EMBEDDINGS/17/Pacs4Run_17_VS_500_embeddings1998-2002ED8.txt
- EMBEDDINGS/17/Pacs4Run_17_VS_500_embeddings1999-2003ED8.txt
- EMBEDDINGS/17/Pacs4Run_17_VS_500_embeddings2000-2004ED8.txt
- EMBEDDINGS/17/Pacs4Run_17_VS_500_embeddings2001-2005ED8.txt
- EMBEDDINGS/17/Pacs4Run_17_VS_500_embeddings2002-2006ED8.txt
- EMBEDDINGS/17/Pacs4Run_17_VS_500_embeddings2003-2007ED8.txt
- EMBEDDINGS/17/Pacs4Run_17_VS_500_embeddings2004-2008ED8.txt
- EMBEDDINGS/17/Pacs4Run_17_VS_500_embeddings2005-2009ED8.txt
- EMBEDDINGS/18/
- EMBEDDINGS/18/Pacs4Run_18_VS_500_embeddings1985-1989ED8.txt
- EMBEDDINGS/18/Pacs4Run_18_VS_500_embeddings1986-1990ED8.txt
- EMBEDDINGS/18/Pacs4Run_18_VS_500_embeddings1987-1991ED8.txt
- EMBEDDINGS/18/Pacs4Run_18_VS_500_embeddings1988-1992ED8.txt
- EMBEDDINGS/18/Pacs4Run_18_VS_500_embeddings1989-1993ED8.txt
- EMBEDDINGS/18/Pacs4Run_18_VS_500_embeddings1990-1994ED8.txt
- EMBEDDINGS/18/Pacs4Run_18_VS_500_embeddings1991-1995ED8.txt
- EMBEDDINGS/18/Pacs4Run_18_VS_500_embeddings1992-1996ED8.txt
- EMBEDDINGS/18/Pacs4Run_18_VS_500_embeddings1993-1997ED8.txt
- EMBEDDINGS/18/Pacs4Run_18_VS_500_embeddings1994-1998ED8.txt
- EMBEDDINGS/18/Pacs4Run_18_VS_500_embeddings1995-1999ED8.txt
- EMBEDDINGS/18/Pacs4Run_18_VS_500_embeddings1996-2000ED8.txt
- EMBEDDINGS/18/Pacs4Run_18_VS_500_embeddings1997-2001ED8.txt
- EMBEDDINGS/18/Pacs4Run_18_VS_500_embeddings1998-2002ED8.txt
- EMBEDDINGS/18/Pacs4Run_18_VS_500_embeddings1999-2003ED8.txt
- EMBEDDINGS/18/Pacs4Run_18_VS_500_embeddings2000-2004ED8.txt
- EMBEDDINGS/18/Pacs4Run_18_VS_500_embeddings2001-2005ED8.txt
- EMBEDDINGS/18/Pacs4Run_18_VS_500_embeddings2002-2006ED8.txt
- EMBEDDINGS/18/Pacs4Run_18_VS_500_embeddings2003-2007ED8.txt
- EMBEDDINGS/18/Pacs4Run_18_VS_500_embeddings2004-2008ED8.txt
- EMBEDDINGS/18/Pacs4Run_18_VS_500_embeddings2005-2009ED8.txt
- EMBEDDINGS/19/
- EMBEDDINGS/19/Pacs4Run_19_VS_500_embeddings1985-1989ED8.txt
- EMBEDDINGS/19/Pacs4Run_19_VS_500_embeddings1986-1990ED8.txt
- EMBEDDINGS/19/Pacs4Run_19_VS_500_embeddings1987-1991ED8.txt
- EMBEDDINGS/19/Pacs4Run_19_VS_500_embeddings1988-1992ED8.txt
- EMBEDDINGS/19/Pacs4Run_19_VS_500_embeddings1989-1993ED8.txt
- EMBEDDINGS/19/Pacs4Run_19_VS_500_embeddings1990-1994ED8.txt
- EMBEDDINGS/19/Pacs4Run_19_VS_500_embeddings1991-1995ED8.txt
- EMBEDDINGS/19/Pacs4Run_19_VS_500_embeddings1992-1996ED8.txt
- EMBEDDINGS/19/Pacs4Run_19_VS_500_embeddings1993-1997ED8.txt
- EMBEDDINGS/19/Pacs4Run_19_VS_500_embeddings1994-1998ED8.txt
- EMBEDDINGS/19/Pacs4Run_19_VS_500_embeddings1995-1999ED8.txt
- EMBEDDINGS/19/Pacs4Run_19_VS_500_embeddings1996-2000ED8.txt
- EMBEDDINGS/19/Pacs4Run_19_VS_500_embeddings1997-2001ED8.txt
- EMBEDDINGS/19/Pacs4Run_19_VS_500_embeddings1998-2002ED8.txt
- EMBEDDINGS/19/Pacs4Run_19_VS_500_embeddings1999-2003ED8.txt
- EMBEDDINGS/19/Pacs4Run_19_VS_500_embeddings2000-2004ED8.txt
- EMBEDDINGS/19/Pacs4Run_19_VS_500_embeddings2001-2005ED8.txt
- EMBEDDINGS/19/Pacs4Run_19_VS_500_embeddings2002-2006ED8.txt
- EMBEDDINGS/19/Pacs4Run_19_VS_500_embeddings2003-2007ED8.txt
- EMBEDDINGS/19/Pacs4Run_19_VS_500_embeddings2004-2008ED8.txt
- EMBEDDINGS/19/Pacs4Run_19_VS_500_embeddings2005-2009ED8.txt
- EMBEDDINGS/2/
- EMBEDDINGS/2/Pacs4Run_2_VS_500_embeddings1985-1989ED8.txt
- EMBEDDINGS/2/Pacs4Run_2_VS_500_embeddings1986-1990ED8.txt
- EMBEDDINGS/2/Pacs4Run_2_VS_500_embeddings1987-1991ED8.txt
- EMBEDDINGS/2/Pacs4Run_2_VS_500_embeddings1988-1992ED8.txt
- EMBEDDINGS/2/Pacs4Run_2_VS_500_embeddings1989-1993ED8.txt
- EMBEDDINGS/2/Pacs4Run_2_VS_500_embeddings1990-1994ED8.txt
- EMBEDDINGS/2/Pacs4Run_2_VS_500_embeddings1991-1995ED8.txt
- EMBEDDINGS/2/Pacs4Run_2_VS_500_embeddings1992-1996ED8.txt
- EMBEDDINGS/2/Pacs4Run_2_VS_500_embeddings1993-1997ED8.txt
- EMBEDDINGS/2/Pacs4Run_2_VS_500_embeddings1994-1998ED8.txt
- EMBEDDINGS/2/Pacs4Run_2_VS_500_embeddings1995-1999ED8.txt
- EMBEDDINGS/2/Pacs4Run_2_VS_500_embeddings1996-2000ED8.txt
- EMBEDDINGS/2/Pacs4Run_2_VS_500_embeddings1997-2001ED8.txt
- EMBEDDINGS/2/Pacs4Run_2_VS_500_embeddings1998-2002ED8.txt
- EMBEDDINGS/2/Pacs4Run_2_VS_500_embeddings1999-2003ED8.txt
- EMBEDDINGS/2/Pacs4Run_2_VS_500_embeddings2000-2004ED8.txt
- EMBEDDINGS/2/Pacs4Run_2_VS_500_embeddings2001-2005ED8.txt
- EMBEDDINGS/2/Pacs4Run_2_VS_500_embeddings2002-2006ED8.txt
- EMBEDDINGS/2/Pacs4Run_2_VS_500_embeddings2003-2007ED8.txt
- EMBEDDINGS/2/Pacs4Run_2_VS_500_embeddings2004-2008ED8.txt
- EMBEDDINGS/2/Pacs4Run_2_VS_500_embeddings2005-2009ED8.txt
- EMBEDDINGS/20/
- EMBEDDINGS/20/Pacs4Run_20_VS_500_embeddings1985-1989ED8.txt
- EMBEDDINGS/20/Pacs4Run_20_VS_500_embeddings1986-1990ED8.txt
- EMBEDDINGS/20/Pacs4Run_20_VS_500_embeddings1987-1991ED8.txt
- EMBEDDINGS/20/Pacs4Run_20_VS_500_embeddings1988-1992ED8.txt
- EMBEDDINGS/20/Pacs4Run_20_VS_500_embeddings1989-1993ED8.txt
- EMBEDDINGS/20/Pacs4Run_20_VS_500_embeddings1990-1994ED8.txt
- EMBEDDINGS/20/Pacs4Run_20_VS_500_embeddings1991-1995ED8.txt
- EMBEDDINGS/20/Pacs4Run_20_VS_500_embeddings1992-1996ED8.txt
- EMBEDDINGS/20/Pacs4Run_20_VS_500_embeddings1993-1997ED8.txt
- EMBEDDINGS/20/Pacs4Run_20_VS_500_embeddings1994-1998ED8.txt
- EMBEDDINGS/20/Pacs4Run_20_VS_500_embeddings1995-1999ED8.txt
- EMBEDDINGS/20/Pacs4Run_20_VS_500_embeddings1996-2000ED8.txt
[truncated: 361 more entries]
