# Supplementary material for: Where is your field going? A machine learning approach to study the relative motion of the domains of physics
Source: PLoS One. 2020 Jun 18;15(6):e0233997. doi: 10.1371/journal.pone.0233997 (PMC7302634; doi:10.1371/journal.pone.0233997)
Supplement: S2 File — (ZIP) [file pone.0233997.s034.zip]

Archive with 22 entries (21 files):
- PACS/
- PACS/Pacs4500_1985-1989-8.txt
- PACS/Pacs4500_1986-1990-8.txt
- PACS/Pacs4500_1987-1991-8.txt
- PACS/Pacs4500_1988-1992-8.txt
- PACS/Pacs4500_1989-1993-8.txt
- PACS/Pacs4500_1990-1994-8.txt
- PACS/Pacs4500_1991-1995-8.txt
- PACS/Pacs4500_1992-1996-8.txt
- PACS/Pacs4500_1993-1997-8.txt
- PACS/Pacs4500_1994-1998-8.txt
- PACS/Pacs4500_1995-1999-8.txt
- PACS/Pacs4500_1996-2000-8.txt
- PACS/Pacs4500_1997-2001-8.txt
- PACS/Pacs4500_1998-2002-8.txt
- PACS/Pacs4500_1999-2003-8.txt
- PACS/Pacs4500_2000-2004-8.txt
- PACS/Pacs4500_2001-2005-8.txt
- PACS/Pacs4500_2002-2006-8.txt
- PACS/Pacs4500_2003-2007-8.txt
- PACS/Pacs4500_2004-2008-8.txt
- PACS/Pacs4500_2005-2009-8.txt
