# Supplementary material for: Where is your field going? A machine learning approach to study the relative motion of the domains of physics
Source: PLoS One. 2020 Jun 18;15(6):e0233997. doi: 10.1371/journal.pone.0233997 (PMC7302634; doi:10.1371/journal.pone.0233997)
Supplement: S2 File — (ZIP) [file pone.0233997.s034.zip › PACS/Pacs4500_1985-1989-8.txt]

UNK
64.60
64.70
73.40
73.20
71.25
71.55
03.65
05.70
05.40
11.30
75.10
74.70
11.10
68.35
63.20
71.45
72.15
32.80
72.20
11.15
79.60
75.30
75.50
42.50
78.20
14.80
42.65
78.30
61.50
61.70
25.70
21.10
05.50
79.20
21.60
25.40
12.40
31.20
05.30
05.45
75.40
34.50
73.60
72.80
61.40
68.55
12.38
71.10
98.80
78.70
12.15
13.85
72.10
24.10
71.35
78.55
78.50
71.70
14.40
71.20
82.65
66.30
14.60
71.30
32.70
78.65
23.20
75.20
13.75
34.80
05.20
68.45
61.55
52.35
74.50
52.25
05.60
61.30
71.38
61.80
61.10
61.16
12.10
32.30
74.20
76.30
74.30
61.20
76.60
02.50
68.10
62.20
13.40
74.60
04.20
27.60
47.20
71.50
21.30
34.70
76.80
03.70
25.30
42.55
04.60
62.50
11.17
25.80
31.15
61.12
25.10
23.40
31.10
12.35
82.70
14.20
13.25
52.50
97.60
67.40
81.30
63.50
47.25
03.40
24.70
61.14
33.80
36.10
27.20
12.20
03.20
52.40
24.30
32.60
13.10
75.25
78.40
31.30
33.20
95.30
65.40
61.25
36.40
25.55
73.30
52.55
68.65
31.50
73.50
13.65
27.70
82.20
13.60
13.20
11.40
27.40
02.70
21.40
25.20
74.10
74.40
67.70
52.70
77.80
04.50
27.30
34.10
68.70
02.40
21.65
34.90
35.20
72.70
36.20
81.40
67.50
61.41
71.28
51.10
33.10
98.60
75.70
27.80
03.80
42.10
74.65
33.70
75.60
64.75
52.75
42.60
13.35
27.50
72.40
68.20
24.60
35.10
42.20
02.20
02.90
13.88
73.90
52.20
05.90
11.80
66.10
64.30
12.50
31.70
78.35
32.90
41.70
87.15
02.60
65.50
61.60
03.50
76.70
78.90
96.60
27.10
25.45
41.10
78.47
24.90
13.30
82.30
41.80
66.70
72.90
71.60
13.87
04.65
25.85
02.30
67.80
04.90
71.36
74.90
61.45
99.10
77.40
52.80
47.55
62.65
04.80
64.10
31.60
72.30
96.40
24.50
52.65
27.90
63.10
76.50
23.90
13.38
64.90
52.30
76.40
87.10
68.90
76.20
34.40
63.70
81.60
47.15
35.80
62.80
32.50
81.15
47.10
73.25
68.30
65.70
34.15
52.60
72.60
77.30
13.15
76.90
62.30
42.80
82.80
82.60
63.75
67.65
68.15
98.70
67.90
06.30
31.90
29.25
67.60
12.70
29.70
79.90
42.52
12.25
33.60
46.10
64.80
04.30
74.75
04.40
71.90
07.60
75.80
77.90
75.90
03.30
29.15
11.50
21.80
34.20
82.40
77.20
95.85
29.40
85.25
82.35
81.20
81.10
33.50
47.30
33.25
76.75
82.50
89.70
06.20
82.45
34.60
67.20
62.10
63.90
94.40
07.85
62.40
78.60
43.35
34.25
42.81
51.50
97.80
25.90
79.70
91.60
68.40
79.80
47.50
61.90
87.20
65.90
47.75
43.20
33.90
85.30
97.10
29.20
33.40
66.20
47.35
77.60
11.20
87.30
33.55
07.58
23.60
34.30
47.65
12.30
11.90
33.35
28.20
78.45
87.22
68.48
21.90
72.50
06.50
77.50
51.20
07.65
84.40
68.60
44.30
66.90
12.90
65.20
29.30
94.20
42.70
42.30
07.77
43.25
89.80
47.45
85.10
02.10
61.65
47.90
46.30
47.60
85.60
47.70
62.60
07.75
51.90
44.25
28.50
29.75
62.90
07.80
84.30
44.10
46.20
42.68
51.70
95.10
42.40
66.60
77.55
94.30
36.90
93.85
87.25
07.35
96.35
11.60
72.55
98.50
81.90
84.20
47.40
07.20
77.70
77.85
44.90
29.90
33.30
84.60
33.45
52.90
06.60
07.90
74.55
91.10
44.60
07.55
06.70
85.70
97.20
42.78
82.55
44.40
51.60
44.50
41.90
81.70
92.60
43.60
43.50
13.90
94.10
98.40
68.25
28.80
07.62
46.60
42.66
81.35
96.20
82.90
51.30
42.72
89.60
51.40
42.82
89.90
91.90
28.60
78.62
85.50
01.55
95.55
06.90
87.45
43.85
98.20
43.63
71.15
91.25
47.80
92.10
87.90
42.90
98.90
91.30
95.40
