# Supplementary material for: Where is your field going? A machine learning approach to study the relative motion of the domains of physics
Source: PLoS One. 2020 Jun 18;15(6):e0233997. doi: 10.1371/journal.pone.0233997 (PMC7302634; doi:10.1371/journal.pone.0233997)
Supplement: S2 File — (ZIP) [file pone.0233997.s034.zip › PACS/Pacs4500_1986-1990-8.txt]

UNK
64.60
73.20
74.70
64.70
73.40
68.35
03.65
71.25
75.10
05.40
71.55
05.70
63.20
42.50
32.80
71.45
72.15
72.20
75.30
75.50
79.60
11.10
11.30
78.20
42.65
61.50
78.30
11.15
61.70
05.45
25.70
21.10
14.80
21.60
31.20
05.50
68.55
71.10
79.20
34.50
78.65
12.38
25.40
05.30
12.40
12.15
75.40
78.70
71.35
72.80
72.10
71.20
73.60
74.60
78.55
98.80
24.10
82.65
74.30
71.30
61.16
74.20
78.50
23.20
61.40
05.20
34.80
66.30
71.70
32.70
74.50
68.45
75.20
61.10
61.30
52.25
61.55
13.85
02.50
52.35
13.75
14.40
71.38
61.80
05.60
14.60
61.20
76.30
76.60
47.20
32.30
27.60
62.20
68.10
42.55
13.40
25.30
74.65
34.70
11.17
21.30
73.50
82.70
04.20
62.50
76.80
81.30
71.50
67.40
31.15
25.10
47.25
31.10
61.12
03.40
04.60
25.80
03.70
61.14
68.65
36.10
52.50
97.60
36.40
24.70
75.25
12.10
23.40
33.80
63.50
71.28
52.40
14.20
74.40
27.20
13.25
12.20
82.20
33.20
73.30
31.30
61.25
78.40
32.60
03.20
31.50
24.30
75.70
27.70
52.55
65.40
95.30
13.60
13.10
02.70
25.55
68.70
13.20
77.80
78.47
34.10
27.40
52.70
25.20
13.65
21.40
61.41
81.40
42.20
11.40
34.90
27.30
74.10
67.70
21.65
51.10
42.10
33.10
36.20
13.88
42.60
02.40
35.10
35.20
33.70
67.50
24.60
52.75
27.50
02.90
72.40
27.80
75.60
98.60
05.90
64.75
03.80
66.10
87.15
04.50
25.45
78.35
12.50
72.70
02.20
52.20
02.60
64.30
32.90
61.60
67.80
96.60
74.75
31.70
78.90
13.35
27.10
13.87
65.50
76.70
41.70
03.50
74.90
71.60
72.90
82.30
47.55
41.10
41.80
73.90
11.80
87.10
77.40
99.10
13.38
81.15
52.80
04.80
04.90
24.90
71.36
61.45
52.65
64.10
61.42
25.85
24.50
27.90
13.30
62.65
76.50
02.30
47.10
47.15
96.40
04.65
66.70
67.65
42.52
98.70
34.20
46.10
68.90
31.60
63.75
65.70
73.25
81.60
82.80
76.20
76.40
63.10
72.30
52.30
32.50
68.15
64.90
42.80
62.30
29.25
81.10
52.60
67.90
34.40
07.60
72.60
31.90
62.80
76.75
82.60
06.30
85.25
29.70
63.70
13.15
77.20
76.90
71.90
23.90
33.50
79.90
35.80
89.70
33.60
67.60
77.30
64.80
77.90
82.45
42.81
21.80
81.20
95.85
75.80
82.40
34.60
34.15
82.50
06.20
33.25
04.30
12.25
62.10
33.90
29.15
03.30
25.90
79.80
11.50
66.20
82.35
12.70
47.50
04.40
75.90
87.22
78.60
85.30
65.90
62.40
47.35
29.40
63.90
91.60
51.50
77.60
29.20
67.20
34.30
43.20
97.10
23.60
97.80
47.30
07.85
06.50
43.35
94.40
47.75
79.70
78.45
33.40
84.40
61.90
87.20
11.20
07.65
47.65
07.58
34.25
33.35
77.50
72.50
07.75
42.70
66.90
85.10
51.20
87.30
65.20
29.30
94.20
42.30
47.45
28.20
43.25
51.70
89.80
44.30
33.55
07.77
21.90
11.90
84.30
44.25
42.68
51.90
85.60
47.90
42.40
62.90
61.65
12.90
68.60
47.60
29.75
47.40
44.10
47.70
46.20
95.10
66.60
77.55
81.35
93.85
96.35
44.90
36.90
28.50
33.30
07.35
52.90
02.10
77.70
11.60
62.60
85.70
81.90
07.80
51.60
07.20
06.60
94.30
74.55
92.60
91.10
44.60
46.30
98.50
97.20
87.25
84.20
98.40
44.40
33.45
06.70
72.55
29.90
87.50
44.50
07.62
77.85
42.66
84.90
82.90
51.30
43.50
13.90
94.10
82.55
87.90
91.30
41.90
07.90
06.90
81.70
43.60
96.20
42.72
89.60
42.82
91.90
84.60
92.10
91.35
78.62
28.80
85.50
91.45
95.55
87.45
07.55
43.85
79.40
98.20
51.40
89.90
42.78
87.71
71.15
91.25
47.80
28.60
91.65
43.40
42.90
98.90
95.40
84.70
