# Supplementary material for: Where is your field going? A machine learning approach to study the relative motion of the domains of physics
Source: PLoS One. 2020 Jun 18;15(6):e0233997. doi: 10.1371/journal.pone.0233997 (PMC7302634; doi:10.1371/journal.pone.0233997)
Supplement: S2 File — (ZIP) [file pone.0233997.s034.zip › PACS/Pacs4500_1987-1991-8.txt]

UNK
73.20
74.70
64.60
68.35
73.40
64.70
75.10
03.65
05.40
42.50
71.25
71.55
05.70
63.20
75.50
72.15
71.45
75.30
32.80
72.20
79.60
78.20
42.65
78.30
61.50
61.70
05.45
78.65
21.10
74.60
71.10
11.30
11.10
68.55
25.70
31.20
21.60
11.15
05.50
74.30
05.30
78.70
34.50
71.20
25.40
79.20
74.20
75.40
71.35
72.10
61.16
82.65
14.80
72.80
78.55
12.38
74.65
71.30
12.15
74.50
12.40
73.60
24.10
23.20
75.20
02.50
05.20
71.70
61.10
68.45
66.30
52.25
32.70
34.80
73.50
98.80
78.50
61.30
61.80
52.35
61.55
47.20
61.20
71.38
76.60
05.60
68.10
13.75
42.55
62.20
32.30
61.40
27.60
76.30
13.85
71.28
14.60
82.70
21.30
14.40
68.65
25.30
47.25
81.30
62.50
34.70
74.40
36.40
76.80
03.40
11.17
13.40
31.15
25.10
61.14
61.12
67.40
75.25
31.10
78.47
75.70
25.80
71.50
82.20
52.40
04.20
24.70
33.80
52.50
23.40
97.60
12.20
27.20
36.10
31.50
63.50
03.70
61.25
73.30
33.20
04.60
31.30
78.40
32.60
27.70
65.40
02.70
14.20
24.30
03.20
68.70
74.75
25.55
52.55
61.42
42.20
13.60
77.80
52.70
34.10
95.30
81.40
13.25
61.41
21.65
25.20
36.20
42.60
27.30
21.40
27.40
12.10
51.10
42.10
33.10
35.10
35.20
13.10
74.10
27.50
13.20
34.90
75.60
27.80
33.70
24.60
05.90
13.88
72.40
87.15
87.10
13.65
67.70
25.45
02.90
27.10
41.10
74.90
64.75
52.75
64.30
47.55
67.80
02.40
72.70
78.35
61.60
67.50
31.70
02.60
96.60
32.90
11.40
52.20
65.50
03.80
41.80
71.60
98.60
72.90
81.15
02.20
66.10
78.90
41.70
34.20
76.70
82.30
71.36
03.50
99.10
04.80
77.40
64.10
04.50
52.80
13.87
13.35
81.60
25.85
52.65
27.90
04.90
24.50
46.10
12.50
47.10
47.15
11.80
68.15
13.38
61.45
42.52
76.75
42.80
73.90
82.80
07.60
62.65
85.25
81.10
73.25
76.50
67.65
65.70
31.90
68.90
66.70
96.40
24.90
29.25
62.30
42.81
02.30
32.50
67.90
35.80
77.20
63.10
33.60
64.90
63.75
63.70
52.60
77.30
87.22
52.30
76.20
89.70
76.40
82.45
23.90
98.70
13.30
72.60
62.80
82.60
34.40
33.50
95.85
29.70
79.90
72.30
06.30
21.80
82.40
71.90
64.80
77.90
33.90
04.30
82.50
29.15
67.60
75.80
79.80
33.25
85.30
81.20
62.40
66.20
13.15
78.60
47.35
76.90
97.10
34.60
12.25
47.50
65.90
04.65
75.90
51.50
07.85
31.60
03.30
62.10
29.20
91.60
67.20
06.50
11.50
06.20
34.30
82.35
25.90
84.40
68.60
63.90
23.60
47.30
43.20
42.70
29.40
46.30
43.35
78.45
04.40
47.75
81.35
12.70
61.90
66.90
85.10
11.20
33.35
42.30
33.40
79.70
65.20
77.60
51.20
47.45
47.40
51.70
47.65
34.15
42.40
97.80
07.77
21.90
07.65
44.25
94.20
85.60
07.80
84.30
07.58
89.80
07.75
87.20
28.20
43.25
47.90
29.30
72.50
29.75
94.40
33.55
62.90
47.70
91.30
77.50
47.60
44.30
42.68
85.70
11.90
51.90
77.55
02.10
61.65
44.10
12.90
84.90
62.60
74.55
36.90
93.85
87.30
42.72
33.30
66.60
46.20
92.60
34.25
95.10
84.20
07.35
96.35
07.62
77.70
85.40
91.10
44.60
28.50
51.30
98.50
13.90
97.20
06.60
42.66
44.90
72.55
43.50
87.90
81.90
44.40
33.45
87.50
51.60
94.30
44.50
11.60
77.85
82.90
52.90
85.50
07.20
06.90
79.40
29.90
47.80
87.25
98.40
41.90
07.50
06.70
89.60
87.71
91.90
82.55
92.10
92.40
91.35
78.62
28.80
62.15
43.90
91.45
07.90
81.70
87.45
07.55
43.60
96.20
98.20
42.82
89.90
42.78
94.10
98.10
84.60
28.60
43.40
42.90
87.80
98.90
95.40
