# Supplementary material for: Where is your field going? A machine learning approach to study the relative motion of the domains of physics
Source: PLoS One. 2020 Jun 18;15(6):e0233997. doi: 10.1371/journal.pone.0233997 (PMC7302634; doi:10.1371/journal.pone.0233997)
Supplement: S2 File — (ZIP) [file pone.0233997.s034.zip › PACS/Pacs4500_1988-1992-8.txt]

UNK
73.20
74.70
64.60
75.10
68.35
73.40
42.50
64.70
05.40
03.65
71.25
05.70
75.30
71.55
63.20
75.50
32.80
72.15
72.20
71.45
78.20
42.65
79.60
78.65
05.45
74.60
78.30
61.50
61.70
71.10
68.55
11.30
31.20
74.30
21.10
74.65
21.60
11.10
74.20
05.30
71.20
11.15
25.70
72.10
78.70
05.50
75.40
61.16
34.50
71.35
79.20
12.15
25.40
14.80
73.50
78.55
12.38
71.30
82.65
72.80
74.50
02.50
98.80
12.40
61.10
52.25
75.20
68.45
71.70
05.20
24.10
66.30
32.70
52.35
61.30
47.20
71.28
78.50
23.20
68.10
34.80
61.80
73.60
61.20
61.55
76.60
13.85
05.60
62.20
36.40
42.55
13.75
71.38
78.47
32.30
82.70
76.30
47.25
74.40
14.40
27.60
75.70
81.30
21.30
82.20
68.65
14.60
03.40
61.14
61.42
25.30
62.50
97.60
13.40
31.15
04.20
52.40
67.40
11.17
34.70
75.25
61.12
33.80
74.75
12.20
76.80
04.60
25.10
31.10
24.70
23.40
03.70
31.50
31.30
71.50
61.25
25.80
36.10
52.50
27.20
33.20
63.50
14.20
61.40
27.70
02.70
73.30
13.60
32.60
03.20
36.20
95.30
78.40
68.70
65.40
77.80
13.25
42.60
52.55
81.40
34.10
87.10
75.60
21.65
13.20
24.30
25.20
52.70
51.10
61.41
25.55
27.30
24.60
27.40
35.10
42.20
33.10
12.10
13.88
35.20
34.90
05.90
33.70
13.10
27.80
87.15
47.55
27.50
78.35
67.70
02.90
81.15
25.45
21.40
11.40
34.20
02.60
32.90
96.60
13.65
02.40
27.10
99.10
64.30
72.40
74.90
64.75
52.75
52.20
74.10
67.80
65.50
13.87
42.10
67.50
72.70
03.80
61.60
02.20
77.40
66.10
04.80
76.70
78.90
64.10
98.60
41.10
81.60
52.65
71.60
71.36
27.90
52.80
03.50
68.15
31.70
47.15
41.80
46.10
82.30
85.25
72.90
42.52
81.10
47.10
11.80
42.25
04.50
07.60
24.50
12.50
13.38
25.85
13.35
76.75
82.80
41.70
31.90
33.60
87.22
66.70
04.90
96.40
63.70
98.70
76.50
73.25
82.45
04.30
62.65
68.60
29.25
77.20
61.45
64.90
68.90
82.60
65.70
25.75
02.30
67.65
89.70
13.30
73.90
52.60
63.10
77.30
42.80
42.81
32.50
13.15
63.75
82.40
62.30
06.30
82.50
64.80
35.80
76.20
77.90
23.90
52.30
71.90
78.60
46.30
67.90
33.50
85.30
95.85
72.60
41.75
79.80
62.80
66.20
34.40
24.90
33.90
33.25
97.10
79.90
62.40
47.35
75.80
21.80
47.50
81.35
51.50
04.65
76.40
11.50
06.20
65.90
67.60
84.40
41.60
42.70
24.85
04.40
34.30
06.50
78.45
07.85
34.60
29.70
81.20
23.60
29.20
03.30
29.15
21.45
75.90
66.90
47.40
11.20
29.40
76.90
91.60
12.25
72.30
25.90
51.20
63.90
42.40
67.20
91.30
77.60
42.30
07.77
43.35
33.40
82.35
41.20
65.20
33.55
61.90
47.30
07.80
85.10
62.10
43.20
36.90
84.30
47.75
79.70
33.35
07.75
51.70
47.65
47.45
97.80
24.80
21.90
43.25
44.30
85.60
07.58
47.60
47.70
44.10
07.65
41.85
94.20
62.90
44.25
84.90
62.60
12.70
42.72
47.90
72.50
29.75
44.40
61.65
12.90
42.79
51.90
07.55
29.30
89.80
77.55
77.70
44.90
95.10
85.70
87.90
94.40
62.15
92.60
44.60
51.30
33.30
84.20
07.35
28.20
66.60
02.10
74.55
87.50
07.62
42.68
42.62
42.66
85.40
93.85
11.90
98.50
81.90
77.50
07.20
44.50
29.90
13.90
96.35
94.30
77.85
91.10
79.40
97.20
29.17
92.40
33.45
85.50
51.60
06.60
46.20
07.50
06.70
82.90
28.50
43.50
98.10
47.80
46.90
11.60
72.55
89.90
87.71
29.27
43.40
98.40
52.90
41.90
23.70
28.52
92.90
89.60
91.90
82.55
92.10
98.90
91.35
28.80
25.43
01.55
91.45
07.90
06.90
81.70
87.45
