# Supplementary material for: Where is your field going? A machine learning approach to study the relative motion of the domains of physics
Source: PLoS One. 2020 Jun 18;15(6):e0233997. doi: 10.1371/journal.pone.0233997 (PMC7302634; doi:10.1371/journal.pone.0233997)
Supplement: S2 File — (ZIP) [file pone.0233997.s034.zip › PACS/Pacs4500_1989-1993-8.txt]

UNK
73.20
64.60
74.70
75.10
68.35
42.50
64.70
05.40
73.40
03.65
05.70
75.30
75.50
71.25
32.80
63.20
71.55
72.15
72.20
42.65
71.45
05.45
78.20
74.60
79.60
78.30
71.10
68.55
61.50
78.65
74.20
31.20
11.30
72.10
21.10
05.30
21.60
11.10
12.38
71.20
61.16
75.40
61.70
74.65
73.50
12.15
11.15
74.30
78.55
78.70
05.50
71.35
34.50
98.80
14.80
79.20
71.30
25.70
82.65
25.40
74.50
02.50
61.10
72.80
12.40
68.45
52.25
74.72
71.28
71.70
75.20
47.20
05.20
68.10
61.30
52.35
24.10
66.30
61.20
13.85
36.40
78.50
32.70
34.80
78.47
23.20
75.70
05.60
76.60
61.80
14.40
62.20
71.38
03.40
82.20
82.70
42.55
74.40
04.20
61.14
32.30
81.30
97.60
62.50
04.60
76.30
13.75
13.40
14.60
21.30
68.65
27.60
73.60
61.42
61.55
75.25
12.20
78.66
31.15
25.30
52.40
67.40
61.12
34.70
74.25
33.80
11.17
47.25
61.25
14.20
31.50
02.70
31.30
23.40
76.80
31.10
03.70
24.70
74.75
25.10
63.50
87.10
13.60
33.20
36.10
25.80
03.20
27.70
36.20
27.20
42.60
95.30
13.20
52.50
71.50
75.60
81.40
32.60
77.80
68.70
12.10
73.30
61.72
13.25
61.41
65.40
24.60
52.55
34.10
21.65
78.40
52.70
51.10
35.10
25.20
81.15
25.75
24.30
13.88
47.55
35.20
42.25
27.30
27.80
34.20
05.90
64.75
33.10
99.10
61.43
02.60
34.90
13.10
25.55
02.90
64.30
32.90
87.15
78.35
27.50
33.70
67.70
13.87
11.40
72.40
46.10
27.40
25.45
65.50
96.60
42.20
02.40
74.90
52.75
27.10
04.80
72.70
67.80
68.15
42.52
98.70
04.30
04.50
61.66
78.90
11.80
02.20
07.60
61.40
64.10
76.70
81.60
74.76
52.20
13.65
66.10
71.36
03.50
85.25
47.10
74.10
52.80
52.65
82.30
27.90
73.61
47.15
87.22
81.10
76.75
66.70
68.60
03.80
42.10
63.70
13.38
71.60
24.85
67.50
46.30
82.80
77.40
25.85
61.60
21.40
31.90
31.70
33.60
74.80
41.75
74.62
13.35
41.60
13.30
41.10
11.50
72.90
24.50
12.50
47.27
42.81
65.70
85.30
98.60
82.45
96.40
35.80
41.80
89.70
76.50
21.45
64.80
64.90
78.60
04.90
61.46
62.30
02.30
13.15
77.90
81.35
29.25
67.65
47.35
79.90
82.60
73.25
42.70
68.90
73.90
63.10
63.75
41.70
77.20
67.90
62.65
06.30
52.30
32.50
52.60
41.20
97.10
77.22
33.90
95.85
62.40
82.40
82.50
66.20
23.90
47.50
29.20
04.65
77.30
71.90
33.50
11.20
75.80
41.85
42.80
71.27
33.25
23.60
34.40
51.50
72.60
62.80
47.40
76.20
84.40
21.80
34.30
06.20
79.80
81.20
06.50
91.30
67.60
61.45
04.40
03.30
42.40
07.85
76.40
34.60
65.90
24.80
29.40
76.90
61.44
42.79
12.25
66.90
07.80
42.62
24.90
36.90
78.45
75.90
72.30
63.90
67.20
43.35
42.30
47.65
33.55
61.90
91.60
85.10
47.60
97.80
33.40
29.27
07.75
51.20
07.65
43.20
65.20
29.70
33.35
47.45
07.77
44.10
79.70
43.25
47.52
42.72
77.60
84.90
47.30
62.10
44.25
51.70
12.70
44.30
85.60
47.70
29.15
82.35
47.75
25.90
47.90
02.10
84.30
47.32
95.35
21.90
07.58
98.62
67.57
77.55
62.60
95.10
29.30
72.50
51.90
87.90
07.55
85.70
94.20
29.75
81.90
29.17
92.40
44.40
62.90
77.70
83.50
61.65
44.50
44.60
12.90
06.70
89.80
47.54
07.35
28.20
87.50
62.15
07.62
42.68
44.90
85.40
51.30
11.90
74.55
07.20
92.60
84.20
66.60
51.60
77.84
42.66
83.70
79.40
72.55
98.50
25.60
25.43
24.75
41.90
81.70
91.10
07.50
93.85
43.50
77.65
29.90
13.90
89.90
23.70
33.30
47.80
92.10
77.50
43.40
33.45
52.90
46.20
