# Supplementary material for: Where is your field going? A machine learning approach to study the relative motion of the domains of physics
Source: PLoS One. 2020 Jun 18;15(6):e0233997. doi: 10.1371/journal.pone.0233997 (PMC7302634; doi:10.1371/journal.pone.0233997)
Supplement: S2 File — (ZIP) [file pone.0233997.s034.zip › PACS/Pacs4500_1990-1994-8.txt]

UNK
73.20
64.60
42.50
68.35
75.10
74.70
03.65
05.40
73.40
64.70
75.30
75.50
05.70
32.80
71.25
05.45
63.20
74.60
71.55
42.65
72.15
71.45
72.20
78.20
79.60
68.55
71.10
74.20
78.30
11.30
61.50
12.38
74.72
31.20
21.10
72.10
21.60
11.10
05.30
11.15
61.16
73.50
71.20
98.80
75.40
78.55
12.15
78.65
71.35
78.70
71.30
05.50
74.50
79.20
74.25
34.50
14.80
02.50
82.65
25.70
78.66
74.65
25.40
61.10
71.28
74.30
78.47
61.70
72.80
47.20
52.25
71.70
13.85
52.35
68.10
68.45
24.10
75.70
75.20
14.40
61.30
36.40
12.40
05.20
61.20
82.20
04.20
76.60
32.70
03.40
23.20
62.20
82.70
66.30
71.38
34.80
61.80
78.50
05.60
74.40
61.72
13.40
61.14
42.55
97.60
32.30
04.60
14.60
62.50
21.30
13.75
68.65
81.30
02.70
61.12
76.30
75.25
12.20
61.25
52.40
27.60
25.30
14.20
33.80
61.42
34.70
67.40
13.60
61.43
31.15
31.50
87.10
31.30
25.75
03.20
25.10
31.10
42.60
75.60
23.40
76.80
13.20
63.50
03.70
24.70
36.10
95.30
27.20
12.10
36.20
21.65
11.17
73.60
42.25
47.25
13.25
61.55
25.80
24.60
81.40
27.70
52.50
32.60
74.76
77.80
74.75
33.20
71.50
61.66
52.55
68.70
61.41
34.10
81.15
73.30
73.61
35.10
99.10
65.40
13.88
47.55
64.75
12.60
71.27
52.70
74.80
24.30
27.80
74.62
04.30
47.27
51.10
34.20
61.46
02.60
12.39
25.20
13.10
24.85
33.10
78.40
13.87
25.55
04.50
46.10
32.90
27.30
78.35
02.90
34.90
05.90
35.20
27.50
98.70
96.60
85.25
64.30
68.15
68.60
87.15
33.70
52.75
02.40
72.70
07.60
11.80
65.50
74.90
11.40
67.70
72.40
41.75
67.80
27.10
27.40
81.60
87.22
04.80
41.60
42.52
78.90
64.10
52.65
03.50
25.45
76.70
13.65
66.10
02.20
52.20
77.22
46.30
82.30
21.45
82.80
71.36
47.10
81.10
52.80
74.10
27.90
04.70
76.75
13.30
13.38
41.20
42.81
66.70
31.90
47.15
03.80
02.30
35.80
63.70
42.70
13.35
85.30
61.44
33.60
71.60
42.20
24.50
96.40
25.85
72.90
11.50
41.85
78.60
04.65
31.70
65.70
13.15
81.35
82.45
64.80
29.20
77.40
14.70
73.90
61.60
11.25
67.50
23.60
11.27
89.70
63.10
82.40
47.35
75.80
52.30
12.50
82.60
62.30
76.50
66.20
21.40
33.90
67.90
77.90
79.90
62.40
67.65
42.10
64.90
04.40
33.50
42.79
73.25
41.10
42.62
23.90
33.25
06.30
97.10
68.90
82.50
29.27
52.60
04.62
62.65
47.50
29.25
24.80
47.40
71.90
84.40
47.52
51.50
06.50
91.30
95.35
14.65
63.75
81.20
06.20
42.40
76.20
34.40
32.50
11.55
67.60
11.20
34.30
47.54
95.85
04.25
21.80
34.60
78.45
72.60
77.20
41.80
77.30
62.80
65.90
03.30
29.40
66.90
04.90
36.90
41.70
07.85
98.60
42.80
07.80
77.84
79.80
47.65
72.30
43.35
42.30
85.60
47.70
76.40
33.55
98.62
63.90
79.70
76.90
44.30
83.50
97.80
77.55
43.25
47.60
47.32
03.75
75.90
91.60
12.25
67.20
85.10
84.30
51.20
24.90
83.70
07.77
61.90
44.10
84.90
67.57
33.35
47.45
33.40
62.10
82.35
65.20
42.72
07.75
02.10
07.65
44.25
29.17
21.90
43.20
51.70
62.60
95.10
29.30
25.60
44.40
47.90
47.30
77.60
85.70
47.75
07.55
12.70
67.55
87.90
92.40
25.90
85.40
07.20
62.90
06.70
89.80
29.70
81.90
74.55
85.42
12.90
72.50
47.53
77.65
61.65
51.60
07.62
95.55
77.70
44.60
98.65
51.30
07.58
98.10
07.35
43.40
28.20
29.15
83.10
24.75
62.15
41.90
44.90
92.60
79.40
43.50
11.90
51.90
47.11
92.10
84.20
66.60
25.43
87.50
44.50
81.70
42.68
87.45
