# Supplementary material for: Where is your field going? A machine learning approach to study the relative motion of the domains of physics
Source: PLoS One. 2020 Jun 18;15(6):e0233997. doi: 10.1371/journal.pone.0233997 (PMC7302634; doi:10.1371/journal.pone.0233997)
Supplement: S2 File — (ZIP) [file pone.0233997.s034.zip › PACS/Pacs4500_1991-1995-8.txt]

UNK
73.20
64.60
42.50
68.35
75.10
03.65
05.40
73.40
64.70
75.30
75.50
32.80
05.70
05.45
74.70
71.25
74.60
74.72
42.65
72.15
63.20
71.55
71.45
74.20
68.55
72.20
11.30
12.38
78.20
71.10
79.60
78.30
11.10
74.25
21.10
11.15
72.10
98.80
21.60
61.50
05.30
78.66
71.20
61.16
75.40
73.50
78.55
12.15
71.30
71.35
74.50
31.20
05.50
78.70
14.80
02.50
79.20
34.50
82.65
13.85
61.10
25.70
78.47
14.40
61.72
25.40
52.25
75.70
47.20
52.35
71.28
68.45
04.20
71.70
24.10
82.20
68.10
72.80
61.20
78.65
61.30
82.70
36.40
76.60
75.20
03.40
05.20
23.20
62.20
12.40
32.70
13.40
04.60
71.38
05.60
02.70
97.60
66.30
14.60
34.80
61.14
61.80
61.43
74.65
78.50
13.75
12.20
74.40
32.30
14.20
74.30
42.55
12.60
62.50
61.12
25.75
61.70
71.27
12.39
81.30
68.65
61.25
31.15
13.60
21.30
75.25
52.40
87.10
27.60
33.80
76.30
34.70
42.25
67.40
75.60
13.20
25.30
95.30
31.30
74.76
61.66
13.25
12.10
31.50
03.20
24.60
27.20
21.65
24.85
42.60
73.61
36.20
61.46
03.70
76.80
74.80
23.40
27.70
74.62
47.27
52.50
04.70
81.40
63.50
25.10
24.70
25.80
31.10
36.10
77.80
32.60
61.41
33.20
61.42
13.88
04.50
47.55
04.30
52.55
71.50
99.10
64.75
81.15
11.17
13.10
24.30
02.60
34.10
68.70
34.20
52.70
46.10
27.80
73.30
25.20
13.87
41.75
65.40
98.70
51.10
78.35
11.27
47.25
61.55
41.60
27.30
74.75
41.20
21.45
77.22
73.60
87.22
11.80
14.70
32.90
11.25
25.55
68.15
35.10
68.60
96.60
02.90
52.75
87.15
05.90
78.40
85.25
27.50
07.60
02.30
81.60
33.70
34.90
52.65
04.80
61.44
66.10
33.10
13.65
46.30
35.20
72.70
65.50
64.30
11.40
02.40
42.52
76.70
27.10
13.30
11.55
04.62
13.38
14.65
72.40
42.81
52.20
82.30
42.70
71.36
64.10
67.70
76.75
03.50
47.15
04.65
82.80
81.10
27.90
52.80
47.10
74.10
67.80
78.90
27.40
13.35
02.20
74.90
41.85
78.60
66.70
82.40
25.45
85.30
04.40
13.15
04.25
03.80
33.60
63.70
95.35
31.90
29.27
96.40
47.52
24.80
81.35
35.80
65.70
25.85
47.54
24.50
29.20
23.60
42.79
82.45
11.50
75.80
47.35
89.70
73.90
42.62
97.10
71.60
31.70
66.20
77.84
52.30
76.50
31.25
03.75
72.90
62.40
82.60
63.10
79.90
64.80
33.90
62.30
64.90
47.40
91.30
12.50
68.90
47.50
62.65
82.50
06.20
83.70
67.90
77.90
52.60
77.40
21.80
42.40
95.85
67.65
84.40
29.40
06.30
34.60
76.20
33.25
51.50
67.60
33.50
73.25
81.20
23.90
72.60
83.50
63.75
47.70
61.60
34.40
07.85
32.10
34.30
67.50
78.45
47.32
32.50
03.30
42.20
29.25
06.50
36.90
66.90
72.30
11.20
41.10
98.62
71.90
47.65
42.30
62.80
65.90
77.55
04.90
67.57
44.30
33.55
43.35
47.53
25.60
85.60
67.20
33.15
42.10
21.40
95.10
98.65
63.90
85.42
76.90
77.30
07.77
79.70
95.55
76.40
75.90
07.80
29.17
97.80
85.10
83.10
84.30
44.10
47.60
51.20
77.20
98.60
47.11
83.20
12.25
83.80
43.20
62.60
47.45
41.80
43.25
79.80
47.90
65.20
91.60
02.10
41.70
82.35
42.72
61.90
24.75
23.70
84.90
29.30
07.05
89.80
42.80
33.35
21.90
77.65
92.40
44.40
33.40
07.75
47.75
24.90
85.70
89.40
44.25
85.40
67.55
87.90
87.64
07.55
98.10
07.35
07.20
07.65
47.30
87.45
51.70
62.10
47.37
74.55
12.70
51.30
81.90
92.60
39.10
43.40
28.20
41.90
98.35
44.60
06.70
72.50
42.82
25.43
51.60
62.90
12.90
28.52
72.55
43.50
87.59
92.10
66.60
29.15
62.15
