# Supplementary material for: Where is your field going? A machine learning approach to study the relative motion of the domains of physics
Source: PLoS One. 2020 Jun 18;15(6):e0233997. doi: 10.1371/journal.pone.0233997 (PMC7302634; doi:10.1371/journal.pone.0233997)
Supplement: S2 File — (ZIP) [file pone.0233997.s034.zip › PACS/Pacs4500_1992-1996-8.txt]

UNK
73.20
64.60
42.50
68.35
03.65
05.40
75.10
64.70
73.40
32.80
75.30
75.50
05.70
05.45
74.72
12.38
11.30
42.65
74.25
74.60
72.15
63.20
74.20
71.55
11.10
68.55
71.10
11.15
21.10
72.20
71.25
71.45
78.20
78.66
98.80
78.30
21.60
79.60
74.70
72.10
75.40
05.30
12.15
71.20
61.16
78.55
73.50
61.50
14.80
74.50
02.50
61.72
71.30
71.35
13.85
05.50
34.50
14.40
78.70
25.70
82.65
61.10
82.20
79.20
04.20
78.47
24.10
75.70
47.20
52.35
25.40
02.70
68.10
61.43
12.60
52.25
61.20
68.45
82.70
31.20
12.39
61.30
71.70
71.27
23.20
03.40
05.20
04.60
13.40
71.28
72.80
36.40
62.20
14.60
76.60
97.60
05.60
71.38
25.75
13.75
75.20
32.70
12.40
14.20
31.15
34.80
12.20
66.30
61.14
87.10
13.60
32.30
61.80
42.25
61.12
61.25
42.55
62.50
52.40
04.70
13.20
27.60
21.30
74.40
33.80
47.27
73.61
24.85
68.65
13.25
81.30
75.25
74.62
67.40
74.76
78.50
61.66
12.10
95.30
75.60
34.70
74.80
76.30
61.46
24.60
21.65
25.30
03.20
31.30
78.65
36.20
13.88
42.60
27.70
52.50
27.20
31.50
04.50
76.80
81.40
23.40
03.70
04.30
81.15
61.41
33.20
63.50
24.70
36.10
11.25
64.75
99.10
25.10
25.80
47.55
31.10
32.60
74.65
02.60
11.27
52.55
77.80
24.30
13.87
13.10
41.75
98.70
21.45
46.10
41.20
34.10
77.22
04.62
74.30
34.20
41.60
14.70
25.20
52.70
71.50
61.70
11.17
14.65
11.80
27.80
78.35
68.70
87.22
02.30
81.10
87.15
03.75
11.55
68.15
51.10
13.65
65.40
42.70
27.30
46.30
61.44
66.10
04.80
68.60
25.55
13.30
73.30
52.75
52.65
34.90
13.38
47.54
78.40
33.70
04.25
04.40
96.60
85.25
32.90
04.65
07.60
05.90
65.50
82.40
02.40
27.50
61.42
42.81
72.70
76.70
11.40
02.90
64.30
47.52
67.70
29.27
71.15
35.10
71.36
31.25
13.35
82.30
47.10
78.60
03.50
52.20
76.75
47.15
27.10
95.35
27.40
89.70
41.85
42.52
24.80
81.60
67.80
13.15
72.40
02.20
82.80
33.10
52.80
64.10
78.90
85.30
27.90
35.20
42.79
03.80
47.25
77.84
29.20
74.10
65.70
33.60
96.40
61.55
23.60
63.70
42.62
66.70
47.35
25.85
83.70
74.75
25.45
82.45
24.50
32.10
74.90
52.30
76.50
73.60
75.80
83.50
73.90
82.60
97.10
31.90
84.40
47.50
47.40
66.20
81.35
11.50
63.10
71.60
82.50
35.80
33.15
95.85
33.50
06.20
62.30
31.70
91.30
67.90
79.90
52.60
29.40
25.60
62.40
83.10
98.62
33.90
47.32
47.70
68.90
42.40
47.65
62.65
34.60
72.90
76.20
06.30
21.80
77.90
12.50
34.30
64.90
47.53
64.80
07.05
07.85
32.50
71.23
72.30
72.60
78.45
98.65
67.60
95.55
03.30
73.25
33.25
51.50
81.20
29.25
67.65
82.35
81.05
67.57
89.80
36.90
95.10
47.11
83.20
77.55
63.75
73.23
71.18
83.80
33.55
42.30
67.20
97.80
44.10
44.30
43.25
85.60
65.90
06.50
71.90
29.17
84.30
63.90
66.90
11.20
23.90
76.40
51.20
24.75
76.90
43.35
34.40
85.42
07.77
79.70
04.90
65.20
77.40
47.60
62.80
85.40
29.30
75.90
43.20
67.55
91.60
87.64
92.40
26.65
67.50
87.45
23.70
02.10
25.43
89.40
12.25
47.45
07.20
47.75
47.90
77.65
61.90
61.85
44.40
85.10
61.60
98.35
84.90
62.60
39.10
47.37
42.72
81.65
98.10
28.20
07.75
07.80
85.70
98.60
33.40
41.90
07.35
87.90
21.90
74.55
24.90
07.55
77.30
42.82
33.35
92.60
12.70
68.18
39.30
81.90
92.10
26.20
07.65
44.25
79.80
28.52
51.30
61.48
87.59
43.40
07.79
26.35
44.90
12.90
06.70
72.50
77.20
66.60
26.60
23.50
