# Supplementary material for: Where is your field going? A machine learning approach to study the relative motion of the domains of physics
Source: PLoS One. 2020 Jun 18;15(6):e0233997. doi: 10.1371/journal.pone.0233997 (PMC7302634; doi:10.1371/journal.pone.0233997)
Supplement: S2 File — (ZIP) [file pone.0233997.s034.zip › PACS/Pacs4500_1993-1997-8.txt]

UNK
73.20
64.60
42.50
03.65
68.35
05.40
75.10
74.72
73.40
64.70
32.80
75.30
05.45
75.50
05.70
74.25
12.38
11.30
42.65
78.66
72.15
74.60
74.20
11.10
21.10
63.20
71.55
98.80
68.55
11.15
71.10
78.20
21.60
72.20
78.30
71.45
79.60
75.40
61.72
05.30
71.20
61.16
72.10
78.55
71.25
71.30
74.50
73.50
02.50
14.80
12.60
71.27
71.35
12.39
12.15
25.70
13.85
05.50
34.50
24.10
61.43
75.70
82.65
02.70
78.70
61.50
61.10
82.20
14.40
47.20
78.47
04.20
52.35
23.20
61.20
82.70
05.20
79.20
25.40
61.30
68.10
52.25
71.70
03.40
31.15
74.70
62.20
25.75
68.45
04.70
76.60
04.60
05.60
72.80
13.75
13.40
14.20
87.10
71.38
71.28
14.60
36.40
75.20
47.27
34.80
13.60
73.61
97.60
32.70
12.20
66.30
61.12
42.25
61.25
74.62
74.80
62.50
42.55
61.14
61.46
13.20
27.60
74.76
32.30
24.85
75.25
52.40
12.40
31.20
61.66
21.30
33.80
61.80
74.40
11.25
13.25
75.60
21.65
71.15
68.65
81.30
67.40
24.60
04.50
03.75
34.70
95.30
76.30
11.27
12.10
81.15
04.30
99.10
13.88
31.30
27.20
03.20
64.75
25.30
81.40
27.70
42.60
98.70
46.10
52.50
04.62
76.80
77.22
61.41
36.20
14.65
23.40
63.50
33.20
47.55
41.20
24.30
78.50
21.45
31.50
24.70
02.60
25.80
13.87
32.60
25.10
36.10
77.80
34.10
14.70
42.70
81.10
47.54
31.10
52.55
34.20
87.22
02.30
11.55
04.25
41.75
03.70
27.80
87.15
13.10
61.44
04.40
25.20
11.80
52.70
41.60
89.70
52.65
31.25
78.35
51.10
47.52
78.40
13.30
82.40
66.10
73.23
04.65
46.30
13.65
68.15
27.30
04.80
77.84
42.81
68.70
95.35
25.55
68.60
33.70
52.75
13.38
34.90
29.27
65.40
83.70
05.90
27.50
65.50
02.40
78.60
71.50
72.70
71.36
85.25
64.30
07.60
76.75
73.30
32.90
76.70
13.35
47.15
81.05
71.23
47.10
82.80
96.60
02.90
13.15
27.40
82.30
67.70
85.30
72.40
03.50
42.62
32.10
83.50
41.85
42.79
11.17
27.10
02.20
67.80
23.60
24.80
33.15
47.35
64.10
52.20
52.80
11.40
27.90
29.20
65.70
96.40
75.80
63.70
25.85
83.10
47.32
33.60
78.90
35.10
76.50
47.50
82.45
81.60
42.52
52.30
03.80
66.70
67.90
97.10
07.05
25.60
98.62
74.10
84.40
71.18
25.45
82.60
89.80
24.50
73.90
71.60
31.70
33.10
33.50
47.53
66.20
95.85
63.10
47.65
47.40
35.20
06.20
72.30
52.60
47.70
74.90
62.30
72.90
82.50
91.30
67.57
76.20
95.55
98.65
62.40
42.40
83.80
21.80
79.90
47.11
83.20
62.65
31.90
29.40
34.60
33.90
35.80
78.45
67.60
81.35
07.85
06.30
26.65
68.90
34.30
82.35
77.90
29.25
81.20
32.50
77.55
64.90
61.85
03.30
85.40
95.10
61.48
11.50
67.20
43.35
72.60
73.25
67.65
42.30
51.50
33.25
97.80
81.65
84.30
43.25
24.75
29.30
44.30
29.17
87.64
44.10
64.80
67.55
63.90
85.60
71.24
89.40
76.40
07.79
02.10
65.20
33.55
77.65
92.40
51.20
76.90
36.90
63.75
43.20
85.42
85.70
75.90
87.45
47.60
66.90
23.70
06.50
47.37
98.35
91.60
65.90
07.77
25.43
39.10
04.90
23.90
68.18
62.80
61.90
26.60
07.20
79.70
47.90
28.20
23.50
12.50
34.40
71.90
47.75
92.60
39.30
47.45
11.20
26.35
92.10
75.45
26.20
85.10
84.90
62.60
51.30
42.82
87.59
41.90
74.55
98.10
61.82
26.30
07.50
44.25
52.58
42.72
33.35
63.22
51.60
44.40
07.75
81.70
61.18
44.60
07.35
96.50
33.40
07.80
42.15
42.68
44.90
51.70
28.52
97.20
12.25
87.90
66.60
43.72
24.90
43.50
85.65
07.65
12.70
72.50
81.90
43.40
87.80
