# Supplementary material for: Where is your field going? A machine learning approach to study the relative motion of the domains of physics
Source: PLoS One. 2020 Jun 18;15(6):e0233997. doi: 10.1371/journal.pone.0233997 (PMC7302634; doi:10.1371/journal.pone.0233997)
Supplement: S2 File — (ZIP) [file pone.0233997.s034.zip › PACS/Pacs4500_1994-1998-8.txt]

UNK
73.20
64.60
42.50
03.65
68.35
05.40
32.80
73.40
75.10
75.30
05.45
64.70
05.70
74.25
74.72
75.50
12.38
11.30
42.65
78.66
21.10
72.15
11.10
74.60
11.15
71.10
21.60
98.80
74.20
63.20
78.20
75.40
71.55
68.55
05.30
71.20
12.60
79.60
78.30
12.39
61.72
72.20
61.16
71.27
71.45
71.30
72.10
75.70
78.55
74.50
24.10
61.43
34.50
73.50
25.70
02.50
02.70
14.80
13.85
71.35
82.20
61.10
05.50
47.20
82.65
12.15
78.70
04.70
23.20
78.47
52.35
31.15
14.40
05.20
04.20
82.70
61.20
71.15
61.30
52.25
13.75
03.40
68.10
25.40
87.10
61.50
25.75
62.20
71.25
71.70
79.20
76.60
13.60
05.60
14.20
74.70
47.27
73.61
68.45
14.60
13.40
03.75
72.80
75.20
71.38
11.25
36.40
04.60
42.25
12.20
61.12
61.25
32.70
74.62
74.80
27.60
34.80
97.60
61.46
66.30
71.28
42.55
52.40
75.25
13.20
24.85
33.80
13.25
62.50
21.30
11.27
32.30
61.14
75.60
21.65
99.10
74.76
73.23
04.50
67.40
74.40
81.15
04.62
61.80
61.66
47.54
14.65
68.65
04.30
13.88
95.30
81.30
27.20
41.75
24.60
41.20
46.10
64.75
98.70
29.27
04.25
34.70
31.30
52.50
81.10
76.30
12.40
81.40
27.70
42.70
47.55
25.30
03.20
11.55
42.60
77.22
14.70
61.41
87.15
21.45
24.30
04.40
87.22
33.20
02.60
76.80
34.10
12.10
02.30
36.20
23.40
63.50
36.10
13.87
89.70
32.60
24.70
77.80
25.10
25.80
81.05
34.20
52.55
52.65
25.20
31.25
31.50
61.44
31.10
27.80
41.60
82.40
11.80
77.84
52.70
78.40
04.65
83.70
13.10
71.23
31.20
66.10
47.52
51.10
13.65
46.30
95.35
78.35
03.70
42.81
52.75
13.30
68.15
41.85
78.60
32.10
04.80
33.70
27.30
34.90
68.60
27.40
78.50
13.38
25.55
85.30
05.90
29.20
83.50
27.50
71.36
13.15
68.70
82.80
02.40
83.10
65.40
33.15
47.15
72.70
85.25
65.50
13.35
73.30
47.10
07.05
64.30
07.60
76.75
42.79
42.62
76.70
71.18
32.90
82.30
27.90
03.50
67.70
24.80
96.40
75.80
96.60
47.32
52.20
25.60
47.35
64.10
23.60
72.40
27.10
61.48
47.50
76.50
84.40
89.80
71.50
52.80
25.85
67.80
02.90
02.20
65.70
47.53
03.80
31.70
82.45
33.60
11.40
95.55
47.65
82.60
67.90
52.30
71.24
98.62
47.11
63.70
33.50
78.90
97.10
83.20
26.65
03.67
47.40
52.60
66.20
25.45
73.90
66.70
71.60
83.80
24.50
74.10
98.65
67.57
95.85
72.30
63.10
47.70
06.20
82.50
76.20
21.80
81.65
81.60
72.90
61.85
87.64
85.40
62.65
62.30
42.40
62.40
26.60
07.79
34.60
78.45
29.25
43.25
07.85
29.17
29.40
06.30
91.30
29.30
77.55
82.35
33.90
35.10
95.10
67.60
43.35
42.52
89.40
84.30
42.30
75.45
87.45
63.90
61.82
33.10
72.60
32.50
44.10
34.30
74.90
68.90
31.90
67.55
97.80
81.20
03.30
65.20
85.70
24.75
33.25
67.20
67.65
63.22
51.20
73.25
51.50
44.30
64.90
77.90
75.90
23.50
02.10
33.55
39.10
79.90
43.20
76.40
61.18
39.30
85.60
35.80
26.35
26.30
81.35
77.65
47.37
92.60
76.90
68.18
35.20
23.70
91.60
92.40
98.35
07.77
25.43
85.42
47.60
65.90
66.90
26.20
36.90
07.50
52.58
62.60
61.90
07.20
79.70
51.30
42.82
87.59
28.20
47.75
74.55
62.80
63.75
64.80
42.68
47.90
98.10
92.10
87.90
23.90
41.90
47.45
44.60
71.90
42.15
44.25
44.90
94.20
07.57
85.65
96.50
06.50
87.80
33.40
81.70
84.90
62.10
28.52
44.40
85.10
07.75
83.85
04.90
97.20
33.35
51.60
71.22
07.35
95.75
66.60
84.35
62.90
94.30
42.72
98.38
34.40
43.72
39.90
24.90
07.55
