# Supplementary material for: Where is your field going? A machine learning approach to study the relative motion of the domains of physics
Source: PLoS One. 2020 Jun 18;15(6):e0233997. doi: 10.1371/journal.pone.0233997 (PMC7302634; doi:10.1371/journal.pone.0233997)
Supplement: S2 File — (ZIP) [file pone.0233997.s034.zip › PACS/Pacs4500_1995-1999-8.txt]

UNK
73.20
42.50
64.60
03.65
68.35
05.40
32.80
75.30
05.45
75.10
73.40
64.70
74.25
05.70
75.50
74.72
12.38
11.30
42.65
78.66
21.10
11.10
72.15
71.10
11.15
75.40
74.60
21.60
78.20
71.20
98.80
63.20
12.60
74.20
05.30
12.39
68.55
71.27
75.70
78.30
71.55
61.16
61.72
79.60
71.30
71.15
24.10
34.50
61.43
02.70
72.20
74.50
78.55
25.70
72.10
14.80
02.50
31.15
73.50
71.35
61.10
82.20
71.45
13.85
04.70
05.50
05.20
23.20
82.65
78.70
47.20
03.75
82.70
78.47
14.40
52.35
12.15
61.20
87.10
04.20
61.30
13.75
73.61
25.75
14.60
52.25
68.10
73.23
11.25
13.60
76.60
62.20
25.40
14.20
05.60
71.70
13.40
68.45
47.27
61.50
72.80
42.25
03.40
36.40
79.20
75.20
61.12
12.20
74.80
74.70
74.62
04.60
61.25
71.38
27.60
33.80
13.25
66.30
24.85
34.80
99.10
75.25
61.46
52.40
13.20
42.55
97.60
81.15
21.30
32.70
62.50
75.60
11.27
67.40
47.54
04.50
81.05
61.14
42.70
71.28
04.62
21.65
41.20
81.10
32.30
98.70
04.25
74.40
14.65
27.20
13.88
64.75
61.66
95.30
04.30
74.76
87.15
68.65
47.55
12.40
81.30
41.75
24.60
61.80
27.70
31.30
29.27
33.20
25.30
81.40
04.40
52.50
71.25
21.45
34.70
76.30
89.70
11.55
71.23
61.41
46.10
77.22
31.25
02.60
24.30
02.30
34.10
78.40
42.60
12.10
83.70
23.40
63.50
77.84
52.65
36.10
36.20
25.20
25.10
34.20
76.80
11.80
32.60
82.40
14.70
77.80
24.70
13.87
52.55
87.22
04.65
03.67
32.10
03.20
25.80
61.44
95.35
41.60
31.10
27.80
66.10
85.30
31.50
52.70
13.10
47.52
78.35
04.80
13.30
71.18
52.75
42.81
68.15
33.15
51.10
78.60
07.05
83.50
13.15
83.10
13.65
71.36
46.30
27.50
61.48
27.40
27.30
03.70
33.70
41.85
68.60
82.80
05.90
42.79
13.38
47.15
72.70
42.62
47.10
65.50
25.55
25.60
29.20
02.40
96.40
34.90
64.30
47.32
68.70
71.24
13.35
27.90
76.75
65.40
26.65
85.25
67.70
47.35
89.80
25.85
76.70
52.20
24.80
73.30
07.79
82.30
07.60
76.50
95.55
84.40
65.70
64.10
75.80
47.50
47.11
83.20
03.50
23.60
52.80
47.53
98.62
47.65
31.70
33.60
95.85
27.10
67.57
75.45
02.20
96.60
32.90
82.60
67.90
97.10
52.30
63.70
72.40
06.20
82.45
81.65
67.80
83.80
33.50
11.40
66.20
25.45
26.60
63.22
61.82
85.40
03.80
52.60
61.85
87.64
47.70
78.90
47.40
98.65
21.80
78.50
73.90
62.30
82.50
72.30
66.70
61.18
62.65
24.50
02.90
45.70
89.40
07.85
76.20
43.25
42.40
78.45
29.25
45.05
71.60
74.10
29.40
95.10
06.30
67.60
43.35
63.10
91.30
23.50
44.10
34.60
05.65
24.75
29.30
72.90
62.40
29.17
77.55
26.35
05.10
39.10
63.90
02.10
01.30
32.50
26.30
82.35
33.55
67.20
87.19
03.30
77.65
75.90
42.30
84.30
39.30
26.20
97.80
33.90
65.20
85.70
43.20
87.45
73.25
67.55
68.18
51.20
72.60
64.90
34.30
71.50
51.50
87.16
68.90
92.60
33.25
23.70
81.20
98.35
76.90
85.60
92.40
76.40
91.60
67.65
47.37
79.90
25.43
52.58
07.50
81.60
44.30
77.90
36.90
71.22
84.35
47.60
31.90
28.20
42.52
42.68
51.30
66.90
87.80
07.20
62.60
74.90
61.90
42.82
07.77
47.75
79.70
65.90
87.90
87.59
92.10
87.23
96.50
87.17
81.70
74.55
47.90
94.20
44.25
85.42
81.35
39.20
87.14
71.90
62.10
42.15
07.57
98.38
85.65
47.45
43.72
33.40
83.85
66.35
44.60
62.80
95.75
46.55
39.90
62.90
41.90
44.90
28.52
04.90
89.90
07.35
66.60
07.55
84.90
97.20
91.25
98.10
26.50
07.75
87.50
