# Supplementary material for: Where is your field going? A machine learning approach to study the relative motion of the domains of physics
Source: PLoS One. 2020 Jun 18;15(6):e0233997. doi: 10.1371/journal.pone.0233997 (PMC7302634; doi:10.1371/journal.pone.0233997)
Supplement: S2 File — (ZIP) [file pone.0233997.s034.zip › PACS/Pacs4500_1996-2000-8.txt]

UNK
73.20
42.50
03.65
64.60
68.35
05.45
75.30
05.40
32.80
75.10
73.40
74.25
05.70
64.70
75.50
12.38
11.30
74.72
42.65
11.10
78.66
72.15
21.10
71.10
75.40
71.20
11.15
78.20
71.15
98.80
21.60
12.60
05.30
63.20
74.60
75.70
12.39
71.27
78.30
61.16
74.20
61.72
71.30
68.55
71.55
24.10
79.60
03.75
34.50
61.43
73.50
02.70
31.15
14.80
02.50
74.50
73.23
78.55
71.35
25.70
61.10
72.20
82.20
04.70
13.85
72.10
05.20
71.45
05.50
73.61
78.70
47.20
23.20
78.47
52.35
82.65
12.15
61.20
14.60
11.25
82.70
61.30
04.20
87.10
14.40
25.75
13.75
68.10
62.20
13.60
52.25
76.60
14.20
71.70
72.80
25.40
05.60
47.27
42.25
81.05
13.40
68.45
75.20
36.40
74.80
74.62
03.67
75.25
61.12
81.15
61.25
99.10
71.38
47.54
13.25
12.20
04.50
61.50
42.70
27.60
52.40
33.80
74.70
79.20
13.20
42.55
97.60
24.85
66.30
61.46
04.60
62.50
21.30
34.80
75.60
67.40
04.25
03.40
98.70
81.10
41.20
11.27
04.62
32.70
71.23
21.65
87.15
61.14
04.30
64.75
71.28
74.40
89.70
95.30
32.30
14.65
27.20
68.65
04.40
13.88
47.55
78.40
81.40
12.40
77.84
74.76
61.66
77.22
31.30
83.70
76.30
41.75
24.60
27.70
33.20
29.27
34.10
52.50
21.45
81.30
25.30
34.70
02.60
85.30
61.80
61.41
02.30
63.50
36.10
52.65
11.55
42.60
82.40
31.25
24.30
34.20
04.65
61.48
77.80
12.10
23.40
25.20
52.55
13.87
32.60
25.10
11.80
46.10
95.35
24.70
71.18
36.20
76.80
32.10
61.44
41.60
14.70
31.10
52.70
66.10
07.05
25.80
27.80
04.80
83.10
13.30
13.15
87.22
71.24
83.50
78.60
68.15
31.50
05.10
42.81
13.10
33.15
52.75
27.50
25.60
47.52
51.10
71.36
78.35
03.20
42.79
27.40
42.62
45.70
72.70
68.60
13.65
26.65
82.80
07.79
27.90
33.70
96.40
03.70
27.30
47.32
65.50
13.35
47.10
25.55
64.30
02.40
05.65
05.90
47.15
75.45
65.40
29.20
41.85
63.22
46.30
76.75
13.38
89.80
03.50
34.90
61.82
67.70
76.50
47.35
84.40
25.85
85.25
82.30
67.57
47.11
26.60
95.55
47.65
98.62
87.19
68.70
87.16
65.70
47.50
83.20
52.20
52.80
52.30
64.10
81.65
75.80
95.85
87.64
76.70
23.60
31.70
02.20
82.60
24.80
33.60
07.60
06.20
67.90
73.30
85.40
45.05
47.53
61.85
82.45
83.80
67.80
63.70
33.50
72.40
47.40
27.10
61.18
66.70
25.45
52.60
78.90
97.10
11.40
43.25
96.60
87.23
21.80
32.90
89.40
47.70
42.40
01.30
62.65
62.30
78.45
23.50
66.20
06.30
29.30
76.20
26.30
82.50
24.50
72.30
26.35
98.65
43.35
29.25
02.10
32.50
03.80
73.90
07.85
85.70
33.55
71.60
84.35
44.10
39.30
63.10
87.18
29.40
77.65
75.90
95.10
87.14
24.75
26.20
67.60
97.80
62.40
65.20
34.60
67.55
77.55
43.20
29.17
72.90
63.90
42.30
02.90
87.17
91.30
39.10
68.18
67.20
82.35
51.20
33.90
71.22
92.60
91.60
03.30
64.90
73.25
85.60
84.30
34.30
98.35
81.20
74.10
76.40
51.50
25.43
68.90
87.45
72.60
07.50
67.65
42.82
92.40
47.37
42.68
87.80
46.55
76.90
52.58
81.70
33.25
85.65
39.20
46.50
36.90
23.70
77.90
28.20
79.70
47.60
44.30
95.75
74.90
89.90
96.50
39.90
07.20
47.75
62.60
51.30
61.90
79.90
44.25
92.10
31.90
66.35
74.55
94.20
26.50
71.90
66.90
45.50
62.10
07.55
07.77
83.85
12.90
62.80
98.38
87.90
43.72
44.90
07.57
91.25
33.40
07.10
28.52
46.40
47.45
65.90
87.50
42.15
94.30
41.90
23.90
62.90
47.90
72.50
26.40
98.54
13.90
91.35
52.90
21.90
46.25
