# Supplementary material for: Where is your field going? A machine learning approach to study the relative motion of the domains of physics
Source: PLoS One. 2020 Jun 18;15(6):e0233997. doi: 10.1371/journal.pone.0233997 (PMC7302634; doi:10.1371/journal.pone.0233997)
Supplement: S2 File — (ZIP) [file pone.0233997.s034.zip › PACS/Pacs4500_1997-2001-8.txt]

UNK
73.20
03.65
42.50
05.45
68.35
75.30
64.60
32.80
05.40
75.10
74.25
75.50
05.70
73.40
64.70
12.38
11.30
74.72
42.65
11.10
71.10
71.15
72.15
71.20
78.66
21.10
75.40
98.80
11.15
78.20
05.30
12.60
75.70
21.60
74.60
63.20
03.75
71.27
74.20
12.39
71.30
78.30
73.23
61.72
79.60
68.55
24.10
73.50
61.43
34.50
61.10
71.55
74.50
31.15
61.16
71.35
02.70
02.50
14.80
03.67
78.55
73.61
25.70
04.70
05.20
78.70
72.20
72.10
05.50
13.85
71.45
14.60
11.25
82.20
78.47
61.20
52.35
23.20
82.70
12.15
61.30
47.20
14.40
87.10
04.20
13.60
25.75
81.05
76.60
72.80
42.25
13.75
82.65
52.25
62.20
14.20
05.60
71.70
47.27
74.80
75.25
13.40
75.20
99.10
04.50
74.70
36.40
42.70
81.15
25.40
61.12
13.25
74.62
61.46
47.54
61.25
68.10
71.38
61.50
33.80
75.60
12.20
62.50
67.40
97.60
79.20
42.55
24.85
98.70
66.30
13.20
87.15
41.20
27.60
71.23
68.45
34.80
21.30
04.25
11.27
52.40
81.10
04.30
04.60
77.84
21.65
74.40
32.70
61.14
04.62
89.70
95.30
04.40
64.75
68.65
73.21
05.10
61.66
27.20
71.28
47.55
78.40
31.30
77.22
81.40
74.76
61.48
76.30
82.40
14.65
81.30
34.10
32.30
12.40
41.75
77.80
25.30
13.88
02.60
02.30
21.45
85.30
61.41
61.80
34.70
04.65
03.40
52.50
33.20
52.65
27.70
29.27
24.60
63.50
83.70
45.70
11.55
36.10
42.60
95.35
25.20
71.18
34.20
24.30
31.25
52.55
23.40
11.80
68.37
32.60
25.10
12.10
24.70
13.15
32.10
61.44
76.80
36.20
41.60
05.65
13.87
07.05
52.70
04.80
31.10
83.10
66.10
14.70
13.30
13.10
25.60
68.15
42.79
87.19
83.50
63.22
27.80
27.50
42.81
07.79
25.80
78.60
42.62
46.10
71.24
68.60
75.45
26.65
82.80
72.70
87.16
71.36
33.15
51.10
96.40
78.35
61.82
64.30
83.80
03.70
52.75
31.50
73.43
13.35
47.52
27.40
47.32
65.40
27.90
47.15
02.40
87.22
27.30
67.57
47.10
33.70
05.90
03.50
76.50
76.75
26.60
85.25
87.23
45.05
98.62
25.55
13.65
41.85
29.20
87.64
95.55
82.30
47.11
64.10
81.65
87.18
25.85
52.20
47.50
65.50
67.70
68.43
34.90
95.85
52.80
47.35
03.20
75.80
31.70
13.38
06.20
82.60
47.65
89.80
52.30
84.40
87.14
73.30
66.70
67.90
23.60
68.03
72.40
85.40
73.22
02.20
47.53
76.70
83.20
61.18
68.70
73.63
01.30
33.60
85.35
61.85
82.45
97.10
07.60
65.70
46.30
78.67
47.40
89.40
24.80
84.35
78.90
43.25
66.20
42.40
52.38
63.70
27.10
21.80
62.65
26.30
67.80
23.50
77.65
87.17
25.45
68.08
47.70
33.50
11.40
76.20
73.90
06.30
29.30
02.10
26.35
85.70
96.60
24.50
43.35
98.65
42.30
44.10
65.20
78.45
32.90
52.27
62.30
32.50
72.30
52.60
75.90
89.75
07.85
33.55
67.60
29.25
39.30
67.55
43.20
77.55
62.40
97.80
26.20
46.55
71.60
87.80
82.50
24.75
29.17
95.10
64.90
29.40
63.10
39.10
72.90
42.82
03.30
51.20
34.60
71.22
92.60
73.25
68.18
81.20
44.25
02.90
85.60
91.60
46.50
98.35
91.30
74.10
33.90
39.20
92.40
81.07
47.37
63.90
03.80
89.20
51.50
95.75
67.20
42.68
85.65
45.50
34.30
72.25
81.70
72.60
07.50
76.40
67.65
89.90
79.70
33.25
52.58
47.60
39.90
84.30
66.35
76.90
83.85
82.35
36.90
26.50
96.50
77.90
47.75
68.90
51.30
46.40
71.90
75.75
25.43
31.90
23.70
92.10
87.45
62.60
94.20
66.90
07.55
74.90
28.20
87.50
44.30
07.57
79.90
68.05
98.38
83.60
07.10
87.90
07.20
62.10
46.25
74.55
51.70
12.90
33.40
07.77
98.54
