# Supplementary material for: Where is your field going? A machine learning approach to study the relative motion of the domains of physics
Source: PLoS One. 2020 Jun 18;15(6):e0233997. doi: 10.1371/journal.pone.0233997 (PMC7302634; doi:10.1371/journal.pone.0233997)
Supplement: S2 File — (ZIP) [file pone.0233997.s034.zip › PACS/Pacs4500_1998-2002-8.txt]

UNK
03.65
05.45
42.50
73.20
75.30
68.35
32.80
64.60
05.40
74.25
75.10
75.50
05.70
12.38
11.30
64.70
73.40
42.65
71.10
11.10
74.72
71.15
71.20
72.15
75.40
21.10
98.80
03.67
03.75
05.30
75.70
12.60
11.15
78.66
78.20
73.23
21.60
74.60
74.20
63.20
71.27
71.30
78.30
12.39
61.72
68.55
79.60
61.43
02.50
61.10
73.50
24.10
34.50
74.50
31.15
02.70
71.35
14.80
14.60
71.55
78.70
04.70
78.55
05.50
73.61
05.20
11.25
72.10
78.47
25.70
82.70
71.45
72.20
13.85
12.15
61.20
74.70
14.40
61.30
52.35
81.05
04.20
23.20
82.20
73.21
42.25
61.16
04.50
47.20
13.60
76.60
87.10
25.75
72.80
62.20
05.60
13.75
14.20
75.25
99.10
42.70
52.25
71.70
74.80
13.40
61.46
75.20
36.40
13.25
47.27
47.54
81.15
05.10
75.60
74.62
61.12
25.40
82.65
87.15
67.40
61.50
71.38
61.25
33.80
68.37
97.60
12.20
42.55
41.20
98.70
62.50
79.20
71.23
13.20
66.30
24.85
77.84
27.60
04.25
21.30
34.80
11.27
45.70
74.40
81.10
95.30
68.10
68.65
04.30
32.70
21.65
61.14
52.40
04.62
04.60
61.66
89.70
61.48
77.22
82.40
74.76
04.40
64.75
77.80
47.55
27.20
68.45
02.30
81.40
78.40
76.30
71.28
73.43
73.63
02.60
52.50
31.30
41.75
81.30
34.10
61.80
21.45
78.67
04.65
05.65
25.30
68.43
14.65
13.88
32.30
29.27
61.41
12.40
71.18
95.35
52.65
42.60
34.70
33.20
85.30
27.70
24.60
36.10
87.19
11.55
34.20
25.20
63.50
12.10
13.15
31.25
73.22
52.55
24.30
32.10
04.80
23.40
89.75
41.60
07.05
87.16
63.22
25.10
83.80
76.80
11.80
32.60
83.10
52.70
61.44
36.20
25.60
31.10
87.23
83.70
24.70
42.79
66.10
75.45
14.70
68.15
07.79
13.87
13.30
13.10
65.40
72.70
26.65
42.81
42.62
03.70
68.60
27.50
83.50
87.18
96.40
82.80
71.36
61.82
78.60
33.15
25.80
78.35
85.25
85.35
26.60
64.30
13.35
03.40
72.25
51.10
52.38
76.50
31.50
27.40
27.80
87.14
02.40
27.90
03.50
71.24
47.32
45.05
67.57
87.64
76.75
27.30
68.08
95.55
98.62
47.10
47.15
68.03
52.27
81.07
05.90
47.52
52.75
41.85
29.20
64.10
47.11
33.70
95.85
82.30
81.65
52.20
67.70
25.85
13.65
52.80
52.30
25.55
66.70
47.65
47.50
75.75
82.60
73.30
75.80
84.35
06.20
13.38
01.30
02.20
47.35
84.40
87.17
31.70
33.60
61.18
82.45
47.53
47.40
46.10
24.80
97.10
89.40
21.80
67.90
76.70
42.40
34.90
26.30
07.60
65.50
43.25
77.65
23.60
72.40
44.10
85.40
66.20
47.70
68.70
87.22
78.90
62.65
73.90
33.55
42.30
26.35
06.30
89.20
23.50
25.45
83.20
02.10
61.85
75.90
67.80
98.65
27.10
76.20
65.20
96.60
68.47
67.60
43.20
62.30
33.50
65.70
89.80
11.40
24.50
77.55
29.30
85.70
83.60
46.55
63.70
87.80
62.40
95.75
43.35
46.50
39.30
78.45
26.20
82.35
07.85
64.90
42.82
32.50
71.22
91.60
97.80
95.10
39.10
67.55
32.90
85.65
71.60
03.30
83.85
45.50
03.20
29.17
72.30
98.35
52.59
29.25
39.20
46.30
46.40
51.20
81.16
89.90
24.75
79.70
44.25
68.18
85.60
82.50
73.25
34.30
29.40
33.90
34.60
26.50
52.60
92.60
72.90
81.20
33.25
47.37
51.50
81.70
68.49
92.40
74.10
62.25
42.68
63.90
68.05
63.10
91.30
72.60
52.58
47.60
66.35
78.68
87.90
28.20
46.25
76.40
67.65
46.65
67.20
87.50
07.55
07.50
68.90
34.85
36.90
76.90
12.90
89.65
39.90
25.43
84.30
02.90
33.40
47.75
46.70
07.57
92.10
96.50
71.90
74.90
98.54
82.56
03.80
62.60
31.90
66.90
07.10
51.30
98.38
