# Supplementary material for: Where is your field going? A machine learning approach to study the relative motion of the domains of physics
Source: PLoS One. 2020 Jun 18;15(6):e0233997. doi: 10.1371/journal.pone.0233997 (PMC7302634; doi:10.1371/journal.pone.0233997)
Supplement: S2 File — (ZIP) [file pone.0233997.s034.zip › PACS/Pacs4500_1999-2003-8.txt]

UNK
03.65
05.45
42.50
75.30
74.25
32.80
75.50
73.20
68.35
05.40
75.10
64.60
12.38
05.70
03.67
11.30
64.70
42.65
71.10
11.10
71.15
74.72
73.40
71.20
03.75
98.80
75.40
72.15
73.23
21.10
05.30
75.70
12.60
11.15
78.20
74.20
21.60
71.27
63.20
71.30
78.66
78.30
61.72
12.39
02.50
73.21
61.10
68.55
74.60
79.60
74.50
31.15
61.43
24.10
73.50
34.50
02.70
71.35
14.60
71.55
78.70
11.25
74.70
05.50
14.80
04.70
05.20
78.55
72.10
82.70
78.47
42.25
72.20
61.20
73.61
04.50
68.37
61.30
81.05
12.15
25.70
71.45
05.10
14.40
04.20
13.85
52.35
42.70
61.46
72.80
13.60
75.25
76.60
05.60
71.70
25.75
23.20
62.20
13.25
47.20
82.20
14.20
36.40
99.10
73.63
13.40
75.60
87.10
75.20
13.75
78.67
87.15
52.25
81.15
47.54
61.12
47.27
74.62
45.70
61.50
25.40
33.80
74.80
67.40
73.43
42.55
77.84
41.20
61.25
61.16
68.43
62.50
98.70
71.38
12.20
71.23
97.60
24.85
79.20
66.30
89.75
68.65
73.22
21.30
13.20
04.25
34.80
82.65
11.27
74.40
95.30
27.60
82.40
04.30
77.22
61.66
61.48
21.65
81.10
05.65
76.30
89.70
77.80
32.70
61.14
04.40
87.19
27.20
02.30
04.62
47.55
64.75
78.40
04.60
81.40
95.35
87.16
02.60
61.80
71.28
71.18
21.45
52.50
81.30
34.10
04.65
25.30
31.30
83.80
52.40
42.60
72.25
12.40
14.65
32.30
74.76
33.20
87.23
24.60
04.80
34.70
13.88
61.41
52.65
12.10
63.22
34.20
68.10
27.70
13.15
31.25
25.20
41.75
36.10
11.55
25.60
07.05
52.55
85.35
42.79
85.30
32.10
68.45
23.40
24.30
63.50
36.20
83.10
87.18
61.44
65.40
41.60
11.80
75.45
52.27
81.07
31.10
32.60
25.10
87.14
75.75
52.38
07.79
72.70
52.70
24.70
76.80
68.60
68.08
85.25
66.10
42.62
26.65
13.30
14.70
68.15
68.03
96.40
42.81
03.70
27.50
29.27
71.36
61.82
76.50
26.60
45.05
64.30
78.35
75.47
13.10
13.87
83.50
33.15
82.80
87.64
95.55
13.35
76.75
03.50
47.32
83.70
47.11
78.60
27.30
98.62
47.10
95.85
02.40
51.10
67.57
31.50
68.47
27.90
25.80
82.30
64.10
47.15
27.40
52.20
05.90
27.80
87.17
81.65
06.20
66.70
84.35
25.55
47.52
52.30
67.70
82.60
25.85
33.70
82.45
75.80
52.80
74.78
47.65
47.50
83.60
77.65
02.20
01.30
89.20
42.30
71.24
47.35
33.60
97.10
26.30
84.40
61.18
73.30
52.75
89.40
82.35
81.16
23.60
07.60
21.80
33.55
31.70
44.10
73.90
13.38
67.90
42.40
29.20
67.60
66.20
47.53
24.80
47.40
47.70
06.30
87.80
43.25
43.20
62.65
76.70
72.40
46.55
13.65
85.40
68.49
85.65
83.85
62.25
34.90
46.50
98.65
65.20
67.80
02.10
61.85
95.75
41.85
75.90
77.55
23.50
26.35
52.59
62.30
03.30
76.20
45.50
33.50
29.30
78.90
25.45
26.20
78.68
85.70
24.50
43.35
89.65
46.40
27.10
42.82
65.50
39.30
62.40
96.60
63.70
78.45
68.70
39.20
68.18
11.40
71.22
91.60
98.35
64.90
85.60
26.50
39.10
71.60
44.25
65.70
07.85
73.25
95.10
32.50
85.75
74.45
24.75
89.90
97.80
51.20
68.05
83.20
29.40
51.50
72.30
74.10
79.70
92.60
67.55
74.81
34.30
46.25
89.80
32.90
46.65
33.90
92.40
33.25
91.30
47.60
34.85
65.80
81.70
42.68
81.20
82.56
28.20
29.17
82.37
29.25
34.60
82.50
12.90
47.37
66.35
46.70
92.10
87.50
76.40
52.58
72.90
72.60
52.57
82.53
67.20
68.90
42.15
13.66
74.90
87.90
43.40
45.10
82.33
65.60
63.10
82.39
41.50
47.75
07.55
07.57
47.45
96.50
85.85
91.35
39.25
33.40
39.90
94.10
36.90
