# Supplementary material for: Where is your field going? A machine learning approach to study the relative motion of the domains of physics
Source: PLoS One. 2020 Jun 18;15(6):e0233997. doi: 10.1371/journal.pone.0233997 (PMC7302634; doi:10.1371/journal.pone.0233997)
Supplement: S2 File — (ZIP) [file pone.0233997.s034.zip › PACS/Pacs4500_2000-2004-8.txt]

UNK
03.65
05.45
42.50
75.30
74.25
75.50
32.80
03.67
05.40
75.10
68.35
64.60
73.20
12.38
42.65
05.70
71.10
71.15
11.30
64.70
11.10
03.75
71.20
98.80
74.72
73.23
75.40
73.40
05.30
21.10
72.15
73.21
11.15
12.60
75.70
74.20
78.20
71.27
21.60
71.30
63.20
61.72
02.50
78.30
12.39
61.10
68.37
78.66
79.60
31.15
74.70
61.43
68.55
34.50
02.70
74.50
78.67
24.10
78.70
11.25
73.63
73.50
42.25
05.10
04.50
14.60
04.70
71.55
71.35
05.50
82.70
12.15
14.80
42.70
61.46
05.20
78.55
78.47
72.10
61.30
61.20
04.20
81.05
14.40
74.60
72.20
52.35
25.70
71.45
71.70
13.25
89.75
75.25
62.20
72.80
73.61
68.43
73.43
13.60
05.60
13.85
14.20
75.60
47.20
87.15
99.10
36.40
73.22
76.60
23.20
25.75
45.70
13.40
47.54
87.10
75.20
82.20
81.15
47.27
13.75
52.25
61.50
41.20
61.12
77.84
33.80
67.40
98.70
25.40
74.62
62.50
42.55
72.25
97.60
68.65
61.25
79.20
71.38
21.30
71.23
12.20
04.25
13.20
66.30
82.40
77.22
24.85
04.30
95.30
74.40
87.19
05.65
34.80
11.27
95.35
02.30
77.80
27.60
83.80
74.80
87.16
21.65
61.66
75.47
61.48
76.30
75.75
04.40
87.23
81.10
27.20
04.62
81.07
89.70
47.55
32.70
64.75
02.60
71.18
61.14
81.40
85.35
04.60
82.65
52.50
52.27
21.45
52.38
78.40
61.80
04.80
41.75
71.28
34.10
31.30
63.22
42.60
81.30
25.30
68.08
04.65
13.88
32.30
87.14
14.65
52.65
65.40
34.70
12.40
87.18
33.20
24.60
25.60
12.10
34.20
61.41
42.79
85.25
68.47
27.70
41.60
13.15
07.05
31.25
25.20
61.16
74.78
52.55
36.10
83.10
72.70
11.55
36.20
68.03
32.10
23.40
29.27
75.45
52.40
24.30
52.70
31.10
63.50
74.76
76.80
61.44
68.60
07.79
32.60
26.60
42.81
42.62
66.10
14.70
03.50
76.50
85.30
03.70
11.80
24.70
13.30
68.15
87.64
95.55
25.10
26.65
98.62
71.36
83.50
61.82
96.40
64.30
76.75
95.85
47.11
13.35
82.80
33.15
27.50
13.87
78.35
47.15
27.30
78.60
02.40
47.32
83.60
82.35
87.17
68.10
89.20
51.10
82.45
81.16
67.57
47.10
82.30
05.90
45.05
75.80
82.60
85.75
81.65
42.30
52.20
84.35
66.70
52.30
06.20
27.40
47.65
47.52
13.10
27.90
64.10
25.85
68.45
25.80
25.55
27.80
62.25
85.65
31.50
74.45
29.20
33.70
47.50
52.80
89.65
52.59
33.60
74.81
06.30
77.65
67.70
87.80
68.49
84.40
26.30
73.30
73.90
97.10
07.60
98.65
02.20
43.20
21.80
33.55
78.68
41.85
47.40
95.75
44.10
83.85
47.35
89.40
23.60
31.70
67.90
61.85
47.53
42.40
03.30
43.25
77.55
34.90
02.10
45.50
61.18
65.20
76.70
42.82
47.70
46.55
83.70
72.40
67.60
24.80
29.30
67.80
46.40
43.35
13.66
46.50
13.38
62.65
62.30
01.30
66.20
85.70
26.35
91.60
76.20
62.40
98.35
75.90
24.50
26.20
52.75
33.50
68.05
82.37
85.40
25.45
85.60
26.50
39.30
23.50
78.90
39.20
65.80
68.18
27.10
13.65
82.53
82.56
71.24
39.10
64.90
68.70
32.50
63.70
34.30
96.60
07.85
44.25
85.85
74.10
11.40
78.45
46.65
95.10
71.22
91.30
65.60
46.25
92.60
73.25
34.85
24.75
29.40
79.70
52.57
39.25
71.60
97.80
51.20
42.68
89.90
82.39
87.50
47.60
34.60
46.70
29.17
47.37
33.90
33.25
43.40
92.40
67.55
92.10
28.20
81.70
52.58
82.50
51.50
72.30
82.33
66.35
81.20
12.90
29.25
47.45
42.15
45.10
07.57
87.68
07.55
68.90
32.90
76.40
74.90
72.90
72.60
41.50
96.50
87.90
47.75
77.90
94.30
91.35
65.50
45.20
65.70
39.90
63.10
67.20
33.40
