# Supplementary material for: Where is your field going? A machine learning approach to study the relative motion of the domains of physics
Source: PLoS One. 2020 Jun 18;15(6):e0233997. doi: 10.1371/journal.pone.0233997 (PMC7302634; doi:10.1371/journal.pone.0233997)
Supplement: S2 File — (ZIP) [file pone.0233997.s034.zip › PACS/Pacs4500_2001-2005-8.txt]

UNK
03.65
05.45
42.50
03.67
75.50
74.25
75.30
32.80
05.40
75.10
64.60
68.35
12.38
42.65
03.75
71.10
71.15
05.70
64.70
73.20
11.30
11.10
73.23
73.21
71.20
98.80
74.72
75.40
05.30
71.27
21.10
74.20
78.20
12.60
68.37
72.15
75.70
78.67
11.15
73.63
73.40
71.30
21.60
02.50
61.72
63.20
61.10
78.30
12.39
74.70
31.15
79.60
89.75
02.70
42.25
05.10
61.43
61.46
34.50
78.70
74.50
68.55
42.70
11.25
04.50
82.70
73.43
05.50
68.43
73.22
24.10
14.60
04.70
12.15
72.10
71.55
14.80
78.47
05.20
71.35
73.50
78.66
71.70
78.55
13.25
14.40
61.30
72.25
81.05
04.20
61.20
72.20
62.20
52.35
75.60
99.10
75.25
87.15
25.70
05.60
71.45
72.80
13.60
36.40
13.85
14.20
45.70
76.60
47.20
41.20
75.47
23.20
61.12
25.75
61.50
33.80
77.84
75.75
73.61
75.20
87.10
81.15
13.40
47.27
47.54
68.65
13.75
98.70
67.40
74.60
52.25
81.07
62.50
82.20
74.62
77.22
83.80
25.40
42.55
21.30
79.20
82.40
04.25
71.38
97.60
13.20
87.19
04.30
95.35
66.30
61.25
71.23
87.16
95.30
61.66
05.65
74.40
77.80
85.35
12.20
34.80
74.78
87.23
02.30
24.85
52.27
68.47
52.38
21.65
27.60
11.27
68.08
76.30
04.40
81.10
47.55
85.25
71.18
27.20
04.80
41.75
89.70
21.45
64.75
87.14
02.60
63.22
61.48
61.14
04.62
61.80
04.60
81.40
32.70
52.50
25.30
81.30
71.28
65.40
34.10
31.30
78.40
42.79
13.88
52.65
14.65
04.65
42.60
34.20
32.30
83.10
87.18
72.70
68.03
29.27
41.60
74.80
25.60
12.10
12.40
31.25
85.75
23.40
13.15
24.60
33.20
36.10
07.05
34.70
61.41
27.70
36.20
32.10
31.10
25.20
75.45
52.55
82.65
11.55
82.35
26.60
52.70
24.30
81.16
61.44
42.81
11.80
68.60
76.80
07.79
74.45
95.55
76.50
32.60
03.70
83.60
98.62
25.10
42.62
66.10
71.36
63.50
87.64
13.30
14.70
89.20
95.85
47.11
68.15
83.50
33.15
03.50
96.40
62.25
24.70
61.82
64.30
76.75
74.81
42.30
75.80
47.15
02.40
87.17
26.65
27.30
47.32
82.45
74.76
82.80
13.35
05.90
52.20
82.30
78.35
27.50
13.87
52.40
47.10
89.65
85.65
51.10
29.20
68.49
82.60
52.59
81.65
87.80
06.20
47.52
78.60
66.70
78.68
67.57
64.10
45.05
27.40
52.30
25.85
47.65
41.85
84.35
13.66
77.65
47.50
52.80
33.60
98.65
25.80
27.80
06.30
73.90
43.20
25.55
33.70
27.90
07.60
85.30
73.30
83.85
65.80
44.10
31.50
82.37
84.40
33.55
95.75
03.30
77.55
97.10
26.30
31.70
46.50
62.30
02.20
42.82
67.80
02.10
43.25
21.80
67.90
67.70
89.40
47.70
46.40
85.85
47.53
47.40
23.60
43.35
46.55
65.20
68.05
61.85
82.56
47.35
82.53
13.10
45.50
61.18
62.40
66.20
98.35
34.90
76.70
76.20
82.39
72.40
67.60
42.40
85.70
39.25
62.65
91.60
39.20
26.35
24.50
26.20
33.50
85.60
26.50
74.10
24.80
47.60
68.18
75.90
91.30
52.57
78.90
39.10
46.65
65.60
01.30
13.38
25.45
29.30
39.30
23.50
85.40
44.25
27.10
34.85
96.60
29.17
87.50
07.85
46.25
82.33
68.70
63.70
34.30
73.25
64.90
11.40
78.45
95.10
79.70
52.58
32.50
29.40
51.20
43.40
28.20
24.75
46.70
82.50
92.60
33.25
47.37
92.10
34.60
71.22
72.30
42.68
87.68
94.30
66.35
71.60
89.90
47.45
92.40
97.80
67.55
07.57
29.25
81.70
74.90
51.50
42.15
07.55
13.65
45.10
33.90
41.50
81.20
52.75
87.90
45.20
77.90
12.90
96.50
72.60
68.90
76.40
72.90
07.35
46.15
47.75
82.75
46.32
32.90
63.10
47.85
36.90
31.90
91.35
44.05
67.20
33.40
