# Supplementary material for: Where is your field going? A machine learning approach to study the relative motion of the domains of physics
Source: PLoS One. 2020 Jun 18;15(6):e0233997. doi: 10.1371/journal.pone.0233997 (PMC7302634; doi:10.1371/journal.pone.0233997)
Supplement: S2 File — (ZIP) [file pone.0233997.s034.zip › PACS/Pacs4500_2002-2006-8.txt]

UNK
03.65
42.50
03.67
05.45
75.50
74.25
75.30
32.80
75.10
05.40
03.75
12.38
42.65
71.15
64.60
71.10
68.35
64.70
73.20
05.70
73.23
73.21
11.30
71.20
98.80
11.10
78.67
73.63
75.40
05.30
71.27
78.20
74.72
68.37
21.10
74.20
11.15
12.60
72.15
75.70
71.30
21.60
89.75
63.20
61.72
02.50
73.40
61.10
12.39
78.30
42.25
31.15
74.70
72.25
73.22
05.10
79.60
02.70
61.46
42.70
68.43
73.43
11.25
78.70
82.70
04.50
34.50
61.43
68.55
71.70
74.50
04.70
05.50
24.10
72.10
12.15
13.25
14.60
71.55
75.47
78.47
81.05
14.40
62.20
61.30
14.80
75.60
78.55
99.10
87.15
04.20
71.35
75.75
61.20
05.20
72.20
73.50
75.25
52.35
05.60
78.66
36.40
13.60
72.80
25.70
14.20
13.85
41.20
81.07
61.50
71.45
45.70
76.60
77.84
33.80
47.20
61.12
25.75
74.78
23.20
75.20
68.65
13.40
81.15
13.75
47.54
98.70
87.10
77.22
67.40
42.55
62.50
73.61
04.25
47.27
21.30
87.16
95.35
83.80
74.62
68.47
82.20
04.30
25.40
13.20
87.19
52.25
79.20
97.60
77.80
71.38
82.40
05.65
12.20
61.66
87.23
95.30
61.25
66.30
71.23
85.25
85.35
02.30
52.38
74.40
34.80
68.08
76.30
41.75
85.75
21.65
11.27
52.27
27.60
24.85
87.14
04.80
04.40
04.60
65.40
47.55
81.10
63.22
27.20
71.18
04.62
64.75
42.79
21.45
25.30
29.27
61.14
61.80
02.60
34.10
42.60
81.40
71.28
32.70
82.35
89.70
78.40
52.50
31.30
81.30
14.65
83.10
72.70
74.45
41.60
34.20
52.65
61.48
13.88
32.30
81.16
25.60
87.18
31.25
04.65
12.10
74.60
12.40
23.40
36.10
32.10
13.15
27.70
24.60
33.20
26.60
07.05
68.03
47.11
95.55
31.10
36.20
25.20
75.45
74.81
62.25
52.55
61.41
76.50
71.36
11.55
83.60
03.70
34.70
61.44
95.85
32.60
42.81
52.70
82.65
42.62
68.60
11.80
98.62
66.10
33.15
07.79
83.50
24.30
89.20
87.64
75.80
76.80
42.30
03.50
76.75
13.30
14.70
63.50
87.17
82.45
25.10
89.65
85.65
47.15
13.66
27.30
68.15
02.40
47.32
61.82
24.70
64.30
05.90
29.20
52.59
78.68
41.85
68.49
52.20
96.40
82.30
52.40
13.87
47.10
78.35
27.40
82.80
82.37
27.50
06.20
13.35
74.80
98.65
87.80
51.10
82.60
47.65
78.60
43.20
52.30
26.65
66.70
64.10
25.85
06.30
47.52
07.60
42.82
65.80
27.90
33.60
77.65
33.55
52.80
81.65
25.55
83.85
84.35
67.80
85.85
82.53
44.10
67.57
82.56
46.40
02.10
73.90
82.39
85.30
27.80
62.30
73.30
77.55
43.35
26.30
46.50
25.80
45.05
47.50
31.50
67.90
39.25
23.60
33.70
95.75
03.30
84.40
97.10
21.80
45.50
47.40
74.76
31.70
47.35
02.20
85.70
47.70
68.05
61.18
46.55
67.70
89.40
68.18
76.70
39.20
91.30
62.40
43.25
47.53
85.60
26.50
91.60
98.35
61.85
46.65
67.60
66.20
52.57
74.10
25.45
39.10
65.20
26.20
76.20
33.50
34.90
65.60
26.35
47.60
62.65
42.40
72.40
39.30
29.30
75.90
24.50
28.20
82.33
29.17
95.36
63.70
43.40
82.50
96.50
34.85
73.25
78.90
24.80
68.70
46.25
85.40
95.10
34.30
47.37
34.60
64.90
87.68
79.70
07.85
78.45
96.60
47.45
27.10
13.38
46.70
87.50
41.50
42.15
29.25
11.40
92.10
29.40
42.68
92.60
07.55
45.20
44.25
24.75
81.70
52.58
23.50
51.20
33.25
71.22
66.35
46.32
74.90
01.30
45.10
71.60
72.30
94.30
47.85
07.57
32.50
12.90
89.90
77.90
13.10
87.90
97.80
81.20
33.90
68.90
07.35
46.15
92.40
67.55
51.50
82.75
72.60
47.56
63.10
72.90
91.25
47.75
67.20
76.40
52.72
47.57
52.75
84.30
76.90
