# Supplementary material for: Where is your field going? A machine learning approach to study the relative motion of the domains of physics
Source: PLoS One. 2020 Jun 18;15(6):e0233997. doi: 10.1371/journal.pone.0233997 (PMC7302634; doi:10.1371/journal.pone.0233997)
Supplement: S2 File — (ZIP) [file pone.0233997.s034.zip › PACS/Pacs4500_2003-2007-8.txt]

UNK
03.65
03.67
42.50
05.45
75.50
74.25
75.30
32.80
03.75
75.10
71.15
05.40
42.65
12.38
71.10
73.20
73.23
64.70
64.60
73.21
05.70
68.35
73.63
78.67
71.20
11.30
98.80
11.10
75.40
05.30
71.27
78.20
68.37
74.72
21.10
89.75
12.60
11.15
72.15
74.20
21.60
71.30
75.70
61.72
63.20
72.25
42.25
61.10
02.50
31.15
73.40
73.43
12.39
73.22
05.10
78.30
02.70
61.46
68.43
42.70
75.47
74.70
79.60
11.25
71.70
78.70
04.50
82.70
34.50
61.43
72.10
81.05
04.70
68.55
75.75
13.25
74.50
24.10
62.20
87.15
71.55
12.15
14.80
78.47
05.50
14.40
14.60
75.60
99.10
78.55
61.30
04.20
73.50
71.35
61.20
74.78
72.20
05.20
75.25
72.80
05.60
52.35
41.20
61.50
81.07
33.80
13.85
13.60
36.40
25.70
77.84
14.20
25.75
76.60
78.66
71.45
45.70
61.12
47.20
68.65
23.20
87.16
95.35
68.47
81.15
13.40
75.20
04.30
73.61
04.25
62.50
77.22
21.30
83.80
13.75
98.70
87.10
42.55
85.75
67.40
47.54
13.20
77.80
82.20
47.27
87.19
74.62
25.40
85.25
97.60
82.40
79.20
61.66
12.20
95.30
02.30
52.25
71.38
66.30
87.23
61.25
05.65
85.35
87.14
04.80
52.38
41.75
71.23
68.08
74.45
47.55
21.65
76.30
65.40
34.80
24.85
27.60
42.79
04.60
63.22
74.40
52.27
82.35
71.18
04.62
04.40
11.27
27.20
25.30
29.27
81.16
81.10
78.40
64.75
21.45
32.70
32.30
81.40
31.30
61.80
72.70
02.60
83.10
34.20
61.14
34.10
41.60
25.60
32.10
42.60
87.18
74.81
14.65
52.50
71.28
52.65
31.25
47.11
23.40
89.70
81.30
13.88
04.65
61.48
68.03
12.40
26.60
95.55
62.25
33.20
76.50
12.10
36.10
13.15
71.36
07.05
27.70
24.60
95.85
83.60
13.66
32.60
31.10
75.80
98.62
33.15
52.55
83.50
11.55
36.20
42.81
25.20
42.30
42.62
66.10
87.17
75.45
03.70
85.65
87.64
61.41
34.70
47.15
61.44
89.65
68.60
52.70
89.20
11.80
82.65
61.82
27.30
82.45
13.30
24.30
03.50
14.70
07.79
76.75
25.10
63.50
68.15
02.40
76.80
82.37
41.85
64.30
47.32
68.49
29.20
24.70
78.68
06.20
27.50
87.80
85.85
27.40
13.87
05.90
95.36
82.30
52.59
47.65
98.65
52.20
82.60
07.60
42.82
82.39
65.80
43.20
06.30
47.10
52.40
25.85
47.52
39.25
66.70
25.55
78.35
78.60
13.35
77.65
52.30
43.35
82.80
02.10
64.10
33.55
27.90
46.40
82.53
67.90
67.80
23.60
33.60
27.80
44.10
03.30
26.30
67.57
51.10
73.30
83.85
96.40
46.50
85.30
82.56
73.90
84.35
52.80
26.65
95.75
47.35
68.18
62.30
81.65
33.70
47.50
77.55
84.40
85.70
31.70
97.10
68.05
39.20
26.50
47.40
31.50
91.60
47.57
45.50
25.80
85.60
46.55
45.05
26.20
61.18
61.85
47.70
43.25
46.65
25.45
02.20
47.61
91.30
66.20
89.40
74.10
62.40
39.10
76.70
39.30
33.50
21.80
52.57
24.50
98.35
76.20
34.90
29.30
96.50
65.20
67.70
26.35
47.60
72.40
65.60
47.53
82.33
28.20
07.85
73.25
62.65
29.17
34.60
82.50
29.40
43.40
63.70
96.60
67.60
95.10
29.25
47.37
46.70
07.55
46.32
46.25
41.50
47.45
27.10
47.85
87.68
34.85
42.15
92.60
42.40
34.30
42.68
78.90
45.20
23.50
24.75
75.90
85.40
64.90
47.56
68.70
78.45
07.57
92.10
87.50
24.80
94.30
72.30
45.10
74.90
79.70
81.70
52.58
11.40
44.25
33.25
77.90
51.20
82.75
07.35
32.50
67.55
46.15
13.38
71.22
66.35
91.25
12.90
63.10
71.60
67.20
47.75
72.60
81.20
33.90
46.35
68.90
84.60
01.30
52.72
97.80
51.30
76.90
51.50
87.90
92.40
47.63
82.47
72.90
62.10
89.90
