# Supplementary material for: Where is your field going? A machine learning approach to study the relative motion of the domains of physics
Source: PLoS One. 2020 Jun 18;15(6):e0233997. doi: 10.1371/journal.pone.0233997 (PMC7302634; doi:10.1371/journal.pone.0233997)
Supplement: S2 File — (ZIP) [file pone.0233997.s034.zip › PACS/Pacs4500_2004-2008-8.txt]

UNK
03.65
03.67
42.50
05.45
75.50
03.75
75.30
74.25
71.15
75.10
32.80
42.65
05.40
71.10
12.38
73.20
73.23
73.63
73.21
64.70
05.70
78.67
98.80
64.60
71.20
11.30
68.35
05.30
11.10
78.20
71.27
75.40
68.37
12.60
21.10
89.75
72.25
74.72
11.15
42.25
72.15
21.60
74.20
31.15
63.20
71.30
73.43
75.70
02.50
61.72
73.22
12.39
05.10
74.70
75.47
71.70
11.25
73.40
79.60
68.43
61.46
02.70
78.30
42.70
78.70
81.05
04.50
61.10
34.50
04.70
75.75
82.70
72.10
14.80
61.43
24.10
87.15
62.20
13.25
12.15
74.50
14.40
68.55
71.55
78.47
14.60
75.60
99.10
05.50
71.35
74.78
04.20
78.55
73.50
75.25
61.20
61.30
13.85
41.20
72.20
05.20
33.80
72.80
05.60
61.50
81.07
52.35
25.70
77.84
13.60
14.20
95.35
25.75
85.75
71.45
87.16
76.60
45.70
36.40
23.20
04.30
04.25
68.47
47.20
77.80
98.70
68.65
78.66
13.40
13.20
75.20
21.30
73.61
62.50
77.22
83.80
81.15
13.75
42.55
74.62
85.25
87.19
87.10
97.60
61.12
82.20
47.27
12.20
25.40
95.30
02.30
47.54
79.20
82.40
04.60
87.23
52.25
04.80
61.66
71.38
74.45
47.55
05.65
87.14
52.38
85.35
66.30
65.40
71.23
34.80
67.40
63.22
27.60
21.65
42.79
61.25
61.05
24.85
68.08
82.35
76.30
04.62
41.75
04.40
71.18
81.16
11.27
27.20
52.27
74.40
52.65
25.30
31.30
29.27
81.10
32.70
34.20
78.40
32.30
21.45
32.10
47.11
74.81
64.75
61.80
87.18
42.60
81.40
83.10
25.60
72.70
41.60
23.40
02.60
75.80
14.65
52.50
71.28
34.10
13.88
71.36
62.25
33.20
37.10
81.30
26.60
76.50
68.03
95.85
95.55
13.15
89.70
12.40
98.62
04.65
13.66
33.15
95.36
12.10
03.70
24.60
61.14
61.48
83.60
36.10
42.30
83.50
11.55
27.70
31.25
07.05
42.81
87.17
32.60
52.55
85.65
42.62
47.15
31.10
66.10
14.70
89.65
25.20
36.20
76.75
61.82
75.45
52.70
03.50
89.20
87.64
27.30
85.85
82.37
82.45
02.40
13.30
34.70
11.80
24.30
61.41
07.79
68.15
82.65
13.87
61.44
41.85
63.50
47.65
47.57
68.60
76.80
25.10
29.20
06.20
98.65
27.50
42.82
87.80
82.39
68.49
47.61
27.40
64.30
02.10
47.32
65.80
52.59
05.90
78.68
24.70
52.40
52.30
27.90
43.20
52.20
82.30
06.30
25.85
82.60
67.80
47.52
47.10
07.60
43.35
25.55
82.53
46.40
13.35
66.70
27.80
67.90
23.60
78.60
77.65
44.10
82.80
26.30
46.50
78.35
52.80
85.30
39.25
47.35
64.10
73.30
33.70
51.10
82.56
31.70
33.60
62.30
47.50
97.10
67.85
68.05
33.55
91.60
96.50
26.50
77.55
85.70
47.40
74.10
73.90
83.85
84.40
03.30
68.18
81.65
67.57
84.35
95.75
45.50
31.50
26.20
46.55
47.70
25.45
66.20
61.85
91.30
76.70
25.80
47.56
46.65
26.65
24.50
85.60
29.30
02.20
62.40
39.20
98.35
52.57
43.25
21.80
47.37
29.25
45.05
26.35
47.85
76.20
72.40
89.40
96.40
82.33
47.45
65.20
28.20
39.10
45.20
33.50
47.60
07.85
73.25
34.90
65.60
82.50
61.18
46.70
39.30
29.40
41.50
43.40
47.53
67.25
46.32
96.60
78.90
27.10
07.55
95.10
62.65
63.70
24.75
68.70
42.40
94.30
42.15
42.68
34.60
23.50
67.60
92.60
46.25
13.38
78.45
07.57
29.17
79.70
85.40
67.70
45.10
33.25
74.90
87.68
81.70
47.63
64.90
32.50
34.30
07.35
77.90
24.80
82.75
52.58
84.60
47.75
34.85
34.35
75.90
92.10
07.10
46.15
72.30
51.20
44.25
12.90
11.40
87.50
91.25
71.22
46.35
51.30
67.55
66.35
44.40
82.47
52.72
33.90
67.30
37.25
63.10
47.51
72.90
81.20
97.80
72.60
