# Supplementary material for: Where is your field going? A machine learning approach to study the relative motion of the domains of physics
Source: PLoS One. 2020 Jun 18;15(6):e0233997. doi: 10.1371/journal.pone.0233997 (PMC7302634; doi:10.1371/journal.pone.0233997)
Supplement: S2 File — (ZIP) [file pone.0233997.s034.zip › PACS/Pacs4500_2005-2009-8.txt]

UNK
03.65
03.67
42.50
05.45
75.50
03.75
74.25
75.30
71.15
75.10
71.10
12.38
42.65
73.20
05.40
32.80
73.63
73.23
73.21
78.67
64.70
98.80
05.70
71.20
64.60
11.30
05.30
68.35
78.20
11.10
71.27
75.40
68.37
12.60
21.10
72.25
89.75
73.43
42.25
31.15
11.15
74.20
72.15
74.72
21.60
71.30
63.20
02.50
74.70
75.70
73.22
61.72
05.10
71.70
12.39
11.25
81.05
75.47
79.60
68.43
73.40
78.30
02.70
61.46
42.70
78.70
75.75
72.10
14.80
04.50
04.70
34.50
82.70
24.10
87.15
14.40
62.20
61.43
74.50
75.60
71.55
78.47
12.15
14.60
13.25
68.55
74.78
71.35
05.50
13.85
75.25
61.10
99.10
73.50
04.20
41.20
78.55
05.60
95.35
61.50
72.20
33.80
61.20
72.80
25.75
05.20
85.75
61.05
25.70
77.84
61.30
13.60
81.07
87.16
52.35
14.20
77.80
04.30
23.20
76.60
45.70
04.25
71.45
98.70
47.20
21.30
74.62
36.40
75.20
13.20
68.47
85.25
13.40
62.50
68.65
73.61
83.80
12.20
42.55
87.19
78.66
37.10
97.60
77.22
13.75
87.10
04.60
81.15
02.30
47.27
25.40
95.30
74.45
82.20
47.55
61.66
52.25
04.80
21.65
82.40
87.23
52.38
42.79
71.38
63.22
65.40
87.14
47.54
79.20
27.60
34.80
85.35
71.23
82.35
76.30
05.65
24.85
04.40
81.16
61.12
66.30
95.36
04.62
41.75
11.27
71.18
52.65
67.85
61.25
68.08
75.80
74.40
31.30
32.30
47.11
27.20
25.30
29.27
32.70
32.10
42.60
34.20
52.27
87.18
23.40
25.60
41.60
64.75
74.81
21.45
81.10
83.10
14.65
78.40
71.36
81.40
67.40
62.25
61.80
33.20
02.60
26.60
95.85
72.70
03.70
13.15
76.50
81.30
52.50
34.10
42.30
95.55
13.88
71.28
33.15
61.48
04.65
98.62
47.57
12.40
68.03
89.70
13.66
11.55
24.60
12.10
87.17
83.50
14.70
83.60
07.05
47.15
32.60
27.70
66.10
42.81
36.10
85.85
89.65
85.65
42.62
47.61
31.10
27.30
52.55
02.40
25.20
76.75
75.45
11.80
13.30
24.30
82.37
41.85
61.82
36.20
89.20
13.87
61.14
31.25
27.50
52.70
82.45
63.50
87.64
82.39
47.65
07.79
42.82
03.50
68.15
34.70
61.44
29.20
27.40
65.80
82.65
98.65
27.90
06.20
25.10
02.10
67.80
78.68
68.49
47.32
61.41
68.60
76.80
52.40
52.30
87.80
52.59
64.30
05.90
46.40
52.20
06.30
26.30
24.70
25.85
27.80
25.55
47.10
96.50
23.60
82.53
43.35
82.60
82.30
66.70
77.65
44.10
43.20
07.60
47.52
47.35
31.70
13.35
46.50
67.90
85.30
47.56
26.50
52.80
97.10
78.60
64.10
51.10
85.70
74.10
73.30
91.60
47.50
78.35
82.56
33.70
33.60
62.30
82.80
31.50
68.05
77.55
67.25
34.35
84.40
39.25
83.85
68.18
24.50
66.20
45.50
47.70
03.30
52.57
47.40
46.65
25.45
25.80
95.75
73.90
29.25
76.70
26.20
46.55
47.63
81.65
47.37
33.55
91.30
84.35
85.60
28.20
72.40
45.20
02.20
76.20
43.25
29.30
47.45
98.35
82.33
73.25
47.85
61.85
82.50
26.35
84.60
62.40
89.40
41.50
47.60
65.20
46.70
96.60
33.50
07.85
67.57
39.20
21.80
46.32
26.65
29.40
07.55
07.10
67.60
24.75
37.25
87.85
94.30
42.15
13.38
74.90
45.05
62.23
62.65
34.90
65.60
23.50
39.10
43.40
78.90
27.10
42.68
95.10
78.45
07.57
67.30
47.75
39.30
51.20
63.70
92.60
47.53
82.75
12.90
42.40
79.70
45.10
81.70
85.40
77.90
24.80
46.25
67.10
61.18
33.25
68.70
44.25
32.50
82.47
52.58
07.35
46.15
44.40
51.30
91.25
29.17
94.05
11.40
71.22
72.30
34.60
64.90
87.50
23.35
52.72
75.90
67.70
92.10
87.68
96.40
47.51
46.35
97.80
07.75
07.20
34.30
67.55
